# Supplementary material for: SAXS studies of X-ray induced disulfide bond damage: Engineering high-resolution insight from a low-resolution technique
Source: PLoS One. 2020 Nov 17;15(11):e0239702. doi: 10.1371/journal.pone.0239702 (PMC7671560; doi:10.1371/journal.pone.0239702)
Supplement: S1 Data — (GZ) [file pone.0239702.s023.gz]

Archive with 1,490 entries (1,489 files):
- SupplementaryData
- SupplementaryData/._.DS_Store
- SupplementaryData/.DS_Store
- SupplementaryData/._dimer_A2_ph5_5_00001.cbf.dat
- SupplementaryData/dimer_A2_ph5_5_00001.cbf.dat
- SupplementaryData/._dimer_A2_ph5_5_00002.cbf.dat
- SupplementaryData/dimer_A2_ph5_5_00002.cbf.dat
- SupplementaryData/._dimer_A2_ph5_5_00003.cbf.dat
- SupplementaryData/dimer_A2_ph5_5_00003.cbf.dat
- SupplementaryData/._dimer_A2_ph5_5_00004.cbf.dat
- SupplementaryData/dimer_A2_ph5_5_00004.cbf.dat
- SupplementaryData/._dimer_A2_ph5_5_00005.cbf.dat
- SupplementaryData/dimer_A2_ph5_5_00005.cbf.dat
- SupplementaryData/._dimer_A2_ph5_5_00006.cbf.dat
- SupplementaryData/dimer_A2_ph5_5_00006.cbf.dat
- SupplementaryData/._dimer_A2_ph5_5_00007.cbf.dat
- SupplementaryData/dimer_A2_ph5_5_00007.cbf.dat
- SupplementaryData/._dimer_A2_ph5_5_00008.cbf.dat
- SupplementaryData/dimer_A2_ph5_5_00008.cbf.dat
- SupplementaryData/._dimer_A2_ph5_5_00009.cbf.dat
- SupplementaryData/dimer_A2_ph5_5_00009.cbf.dat
- SupplementaryData/._dimer_A2_ph5_5_00010.cbf.dat
- SupplementaryData/dimer_A2_ph5_5_00010.cbf.dat
- SupplementaryData/._dimer_A2_ph5_5_00011.cbf.dat
- SupplementaryData/dimer_A2_ph5_5_00011.cbf.dat
- SupplementaryData/._dimer_A2_ph5_5_00012.cbf.dat
- SupplementaryData/dimer_A2_ph5_5_00012.cbf.dat
- SupplementaryData/._dimer_A2_ph5_5_00013.cbf.dat
- SupplementaryData/dimer_A2_ph5_5_00013.cbf.dat
- SupplementaryData/._dimer_A2_ph5_5_00014.cbf.dat
- SupplementaryData/dimer_A2_ph5_5_00014.cbf.dat
- SupplementaryData/._dimer_A2_ph5_5_00015.cbf.dat
- SupplementaryData/dimer_A2_ph5_5_00015.cbf.dat
- SupplementaryData/._dimer_A2_ph5_5_00016.cbf.dat
- SupplementaryData/dimer_A2_ph5_5_00016.cbf.dat
- SupplementaryData/._dimer_A2_ph5_5_00017.cbf.dat
- SupplementaryData/dimer_A2_ph5_5_00017.cbf.dat
- SupplementaryData/._dimer_A2_ph5_5_00018.cbf.dat
- SupplementaryData/dimer_A2_ph5_5_00018.cbf.dat
- SupplementaryData/._dimer_A2_ph5_5_00019.cbf.dat
- SupplementaryData/dimer_A2_ph5_5_00019.cbf.dat
- SupplementaryData/._dimer_A2_ph5_5_00020.cbf.dat
- SupplementaryData/dimer_A2_ph5_5_00020.cbf.dat
- SupplementaryData/._dimer_A2_ph5_5_00021.cbf.dat
- SupplementaryData/dimer_A2_ph5_5_00021.cbf.dat
- SupplementaryData/._dimer_A2_ph5_5_00022.cbf.dat
- SupplementaryData/dimer_A2_ph5_5_00022.cbf.dat
- SupplementaryData/._dimer_A2_ph5_5_00023.cbf.dat
- SupplementaryData/dimer_A2_ph5_5_00023.cbf.dat
- SupplementaryData/._dimer_A2_ph5_5_00024.cbf.dat
- SupplementaryData/dimer_A2_ph5_5_00024.cbf.dat
- SupplementaryData/._dimer_A2_ph5_5_00025.cbf.dat
- SupplementaryData/dimer_A2_ph5_5_00025.cbf.dat
- SupplementaryData/._dimer_A2_ph5_5_00026.cbf.dat
- SupplementaryData/dimer_A2_ph5_5_00026.cbf.dat
- SupplementaryData/._dimer_A2_ph5_5_00027.cbf.dat
- SupplementaryData/dimer_A2_ph5_5_00027.cbf.dat
- SupplementaryData/._dimer_A2_ph5_5_00028.cbf.dat
- SupplementaryData/dimer_A2_ph5_5_00028.cbf.dat
- SupplementaryData/._dimer_A2_ph5_5_00029.cbf.dat
- SupplementaryData/dimer_A2_ph5_5_00029.cbf.dat
- SupplementaryData/._dimer_A2_ph5_5_00030.cbf.dat
- SupplementaryData/dimer_A2_ph5_5_00030.cbf.dat
- SupplementaryData/._dimer_A2_ph5_5_00031.cbf.dat
- SupplementaryData/dimer_A2_ph5_5_00031.cbf.dat
- SupplementaryData/._dimer_A2_ph5_5_00032.cbf.dat
- SupplementaryData/dimer_A2_ph5_5_00032.cbf.dat
- SupplementaryData/._dimer_A2_ph5_5_00033.cbf.dat
- SupplementaryData/dimer_A2_ph5_5_00033.cbf.dat
- SupplementaryData/._dimer_A3_ph5_2p5_00001.cbf.dat
- SupplementaryData/dimer_A3_ph5_2p5_00001.cbf.dat
- SupplementaryData/._dimer_A3_ph5_2p5_00002.cbf.dat
- SupplementaryData/dimer_A3_ph5_2p5_00002.cbf.dat
- SupplementaryData/._dimer_A3_ph5_2p5_00003.cbf.dat
- SupplementaryData/dimer_A3_ph5_2p5_00003.cbf.dat
- SupplementaryData/._dimer_A3_ph5_2p5_00004.cbf.dat
- SupplementaryData/dimer_A3_ph5_2p5_00004.cbf.dat
- SupplementaryData/._dimer_A3_ph5_2p5_00005.cbf.dat
- SupplementaryData/dimer_A3_ph5_2p5_00005.cbf.dat
- SupplementaryData/._dimer_A3_ph5_2p5_00006.cbf.dat
- SupplementaryData/dimer_A3_ph5_2p5_00006.cbf.dat
- SupplementaryData/._dimer_A3_ph5_2p5_00007.cbf.dat
- SupplementaryData/dimer_A3_ph5_2p5_00007.cbf.dat
- SupplementaryData/._dimer_A3_ph5_2p5_00008.cbf.dat
- SupplementaryData/dimer_A3_ph5_2p5_00008.cbf.dat
- SupplementaryData/._dimer_A3_ph5_2p5_00009.cbf.dat
- SupplementaryData/dimer_A3_ph5_2p5_00009.cbf.dat
- SupplementaryData/._dimer_A3_ph5_2p5_00010.cbf.dat
- SupplementaryData/dimer_A3_ph5_2p5_00010.cbf.dat
- SupplementaryData/._dimer_A3_ph5_2p5_00011.cbf.dat
- SupplementaryData/dimer_A3_ph5_2p5_00011.cbf.dat
- SupplementaryData/._dimer_A3_ph5_2p5_00012.cbf.dat
- SupplementaryData/dimer_A3_ph5_2p5_00012.cbf.dat
- SupplementaryData/._dimer_A3_ph5_2p5_00013.cbf.dat
- SupplementaryData/dimer_A3_ph5_2p5_00013.cbf.dat
- SupplementaryData/._dimer_A3_ph5_2p5_00014.cbf.dat
- SupplementaryData/dimer_A3_ph5_2p5_00014.cbf.dat
- SupplementaryData/._dimer_A3_ph5_2p5_00015.cbf.dat
- SupplementaryData/dimer_A3_ph5_2p5_00015.cbf.dat
- SupplementaryData/._dimer_A3_ph5_2p5_00016.cbf.dat
- SupplementaryData/dimer_A3_ph5_2p5_00016.cbf.dat
- SupplementaryData/._dimer_A3_ph5_2p5_00017.cbf.dat
- SupplementaryData/dimer_A3_ph5_2p5_00017.cbf.dat
- SupplementaryData/._dimer_A3_ph5_2p5_00018.cbf.dat
- SupplementaryData/dimer_A3_ph5_2p5_00018.cbf.dat
- SupplementaryData/._dimer_A3_ph5_2p5_00019.cbf.dat
- SupplementaryData/dimer_A3_ph5_2p5_00019.cbf.dat
- SupplementaryData/._dimer_A3_ph5_2p5_00020.cbf.dat
- SupplementaryData/dimer_A3_ph5_2p5_00020.cbf.dat
- SupplementaryData/._dimer_A3_ph5_2p5_00021.cbf.dat
- SupplementaryData/dimer_A3_ph5_2p5_00021.cbf.dat
- SupplementaryData/._dimer_A3_ph5_2p5_00022.cbf.dat
- SupplementaryData/dimer_A3_ph5_2p5_00022.cbf.dat
- SupplementaryData/._dimer_A3_ph5_2p5_00023.cbf.dat
- SupplementaryData/dimer_A3_ph5_2p5_00023.cbf.dat
- SupplementaryData/._dimer_A3_ph5_2p5_00024.cbf.dat
- SupplementaryData/dimer_A3_ph5_2p5_00024.cbf.dat
- SupplementaryData/._dimer_A3_ph5_2p5_00025.cbf.dat
- SupplementaryData/dimer_A3_ph5_2p5_00025.cbf.dat
- SupplementaryData/._dimer_A3_ph5_2p5_00026.cbf.dat
- SupplementaryData/dimer_A3_ph5_2p5_00026.cbf.dat
- SupplementaryData/._dimer_A3_ph5_2p5_00027.cbf.dat
- SupplementaryData/dimer_A3_ph5_2p5_00027.cbf.dat
- SupplementaryData/._dimer_A3_ph5_2p5_00028.cbf.dat
- SupplementaryData/dimer_A3_ph5_2p5_00028.cbf.dat
- SupplementaryData/._dimer_A3_ph5_2p5_00029.cbf.dat
- SupplementaryData/dimer_A3_ph5_2p5_00029.cbf.dat
- SupplementaryData/._dimer_A3_ph5_2p5_00030.cbf.dat
- SupplementaryData/dimer_A3_ph5_2p5_00030.cbf.dat
- SupplementaryData/._dimer_A3_ph5_2p5_00031.cbf.dat
- SupplementaryData/dimer_A3_ph5_2p5_00031.cbf.dat
- SupplementaryData/._dimer_A3_ph5_2p5_00032.cbf.dat
- SupplementaryData/dimer_A3_ph5_2p5_00032.cbf.dat
- SupplementaryData/._dimer_A3_ph5_2p5_00033.cbf.dat
- SupplementaryData/dimer_A3_ph5_2p5_00033.cbf.dat
- SupplementaryData/._dimer_A4_ph5_1p25_00001.cbf.dat
- SupplementaryData/dimer_A4_ph5_1p25_00001.cbf.dat
- SupplementaryData/._dimer_A4_ph5_1p25_00002.cbf.dat
- SupplementaryData/dimer_A4_ph5_1p25_00002.cbf.dat
- SupplementaryData/._dimer_A4_ph5_1p25_00003.cbf.dat
- SupplementaryData/dimer_A4_ph5_1p25_00003.cbf.dat
- SupplementaryData/._dimer_A4_ph5_1p25_00004.cbf.dat
- SupplementaryData/dimer_A4_ph5_1p25_00004.cbf.dat
- SupplementaryData/._dimer_A4_ph5_1p25_00005.cbf.dat
- SupplementaryData/dimer_A4_ph5_1p25_00005.cbf.dat
- SupplementaryData/._dimer_A4_ph5_1p25_00006.cbf.dat
- SupplementaryData/dimer_A4_ph5_1p25_00006.cbf.dat
- SupplementaryData/._dimer_A4_ph5_1p25_00007.cbf.dat
- SupplementaryData/dimer_A4_ph5_1p25_00007.cbf.dat
- SupplementaryData/._dimer_A4_ph5_1p25_00008.cbf.dat
- SupplementaryData/dimer_A4_ph5_1p25_00008.cbf.dat
- SupplementaryData/._dimer_A4_ph5_1p25_00009.cbf.dat
- SupplementaryData/dimer_A4_ph5_1p25_00009.cbf.dat
- SupplementaryData/._dimer_A4_ph5_1p25_00010.cbf.dat
- SupplementaryData/dimer_A4_ph5_1p25_00010.cbf.dat
- SupplementaryData/._dimer_A4_ph5_1p25_00011.cbf.dat
- SupplementaryData/dimer_A4_ph5_1p25_00011.cbf.dat
- SupplementaryData/._dimer_A4_ph5_1p25_00012.cbf.dat
- SupplementaryData/dimer_A4_ph5_1p25_00012.cbf.dat
- SupplementaryData/._dimer_A4_ph5_1p25_00013.cbf.dat
- SupplementaryData/dimer_A4_ph5_1p25_00013.cbf.dat
- SupplementaryData/._dimer_A4_ph5_1p25_00014.cbf.dat
- SupplementaryData/dimer_A4_ph5_1p25_00014.cbf.dat
- SupplementaryData/._dimer_A4_ph5_1p25_00015.cbf.dat
- SupplementaryData/dimer_A4_ph5_1p25_00015.cbf.dat
- SupplementaryData/._dimer_A4_ph5_1p25_00016.cbf.dat
- SupplementaryData/dimer_A4_ph5_1p25_00016.cbf.dat
- SupplementaryData/._dimer_A4_ph5_1p25_00017.cbf.dat
- SupplementaryData/dimer_A4_ph5_1p25_00017.cbf.dat
- SupplementaryData/._dimer_A4_ph5_1p25_00018.cbf.dat
- SupplementaryData/dimer_A4_ph5_1p25_00018.cbf.dat
- SupplementaryData/._dimer_A4_ph5_1p25_00019.cbf.dat
- SupplementaryData/dimer_A4_ph5_1p25_00019.cbf.dat
- SupplementaryData/._dimer_A4_ph5_1p25_00020.cbf.dat
- SupplementaryData/dimer_A4_ph5_1p25_00020.cbf.dat
- SupplementaryData/._dimer_A4_ph5_1p25_00021.cbf.dat
- SupplementaryData/dimer_A4_ph5_1p25_00021.cbf.dat
- SupplementaryData/._dimer_A4_ph5_1p25_00022.cbf.dat
- SupplementaryData/dimer_A4_ph5_1p25_00022.cbf.dat
- SupplementaryData/._dimer_A4_ph5_1p25_00023.cbf.dat
- SupplementaryData/dimer_A4_ph5_1p25_00023.cbf.dat
- SupplementaryData/._dimer_A4_ph5_1p25_00024.cbf.dat
- SupplementaryData/dimer_A4_ph5_1p25_00024.cbf.dat
- SupplementaryData/._dimer_A4_ph5_1p25_00025.cbf.dat
- SupplementaryData/dimer_A4_ph5_1p25_00025.cbf.dat
- SupplementaryData/._dimer_A4_ph5_1p25_00026.cbf.dat
- SupplementaryData/dimer_A4_ph5_1p25_00026.cbf.dat
- SupplementaryData/._dimer_A4_ph5_1p25_00027.cbf.dat
- SupplementaryData/dimer_A4_ph5_1p25_00027.cbf.dat
- SupplementaryData/._dimer_A4_ph5_1p25_00028.cbf.dat
- SupplementaryData/dimer_A4_ph5_1p25_00028.cbf.dat
- SupplementaryData/._dimer_A4_ph5_1p25_00029.cbf.dat
- SupplementaryData/dimer_A4_ph5_1p25_00029.cbf.dat
- SupplementaryData/._dimer_A4_ph5_1p25_00030.cbf.dat
- SupplementaryData/dimer_A4_ph5_1p25_00030.cbf.dat
- SupplementaryData/._dimer_A4_ph5_1p25_00031.cbf.dat
- SupplementaryData/dimer_A4_ph5_1p25_00031.cbf.dat
- SupplementaryData/._dimer_A4_ph5_1p25_00032.cbf.dat
- SupplementaryData/dimer_A4_ph5_1p25_00032.cbf.dat
- SupplementaryData/._dimer_A4_ph5_1p25_00033.cbf.dat
- SupplementaryData/dimer_A4_ph5_1p25_00033.cbf.dat
- SupplementaryData/._dimer_A7_ph6_5_00001.cbf.dat
- SupplementaryData/dimer_A7_ph6_5_00001.cbf.dat
- SupplementaryData/._dimer_A7_ph6_5_00002.cbf.dat
- SupplementaryData/dimer_A7_ph6_5_00002.cbf.dat
- SupplementaryData/._dimer_A7_ph6_5_00003.cbf.dat
- SupplementaryData/dimer_A7_ph6_5_00003.cbf.dat
- SupplementaryData/._dimer_A7_ph6_5_00004.cbf.dat
- SupplementaryData/dimer_A7_ph6_5_00004.cbf.dat
- SupplementaryData/._dimer_A7_ph6_5_00005.cbf.dat
- SupplementaryData/dimer_A7_ph6_5_00005.cbf.dat
- SupplementaryData/._dimer_A7_ph6_5_00006.cbf.dat
- SupplementaryData/dimer_A7_ph6_5_00006.cbf.dat
- SupplementaryData/._dimer_A7_ph6_5_00007.cbf.dat
- SupplementaryData/dimer_A7_ph6_5_00007.cbf.dat
- SupplementaryData/._dimer_A7_ph6_5_00008.cbf.dat
- SupplementaryData/dimer_A7_ph6_5_00008.cbf.dat
- SupplementaryData/._dimer_A7_ph6_5_00009.cbf.dat
- SupplementaryData/dimer_A7_ph6_5_00009.cbf.dat
- SupplementaryData/._dimer_A7_ph6_5_00010.cbf.dat
- SupplementaryData/dimer_A7_ph6_5_00010.cbf.dat
- SupplementaryData/._dimer_A7_ph6_5_00011.cbf.dat
- SupplementaryData/dimer_A7_ph6_5_00011.cbf.dat
- SupplementaryData/._dimer_A7_ph6_5_00012.cbf.dat
- SupplementaryData/dimer_A7_ph6_5_00012.cbf.dat
- SupplementaryData/._dimer_A7_ph6_5_00013.cbf.dat
- SupplementaryData/dimer_A7_ph6_5_00013.cbf.dat
- SupplementaryData/._dimer_A7_ph6_5_00014.cbf.dat
- SupplementaryData/dimer_A7_ph6_5_00014.cbf.dat
- SupplementaryData/._dimer_A7_ph6_5_00015.cbf.dat
- SupplementaryData/dimer_A7_ph6_5_00015.cbf.dat
- SupplementaryData/._dimer_A7_ph6_5_00016.cbf.dat
- SupplementaryData/dimer_A7_ph6_5_00016.cbf.dat
- SupplementaryData/._dimer_A7_ph6_5_00017.cbf.dat
- SupplementaryData/dimer_A7_ph6_5_00017.cbf.dat
- SupplementaryData/._dimer_A7_ph6_5_00018.cbf.dat
- SupplementaryData/dimer_A7_ph6_5_00018.cbf.dat
- SupplementaryData/._dimer_A7_ph6_5_00019.cbf.dat
- SupplementaryData/dimer_A7_ph6_5_00019.cbf.dat
- SupplementaryData/._dimer_A7_ph6_5_00020.cbf.dat
- SupplementaryData/dimer_A7_ph6_5_00020.cbf.dat
- SupplementaryData/._dimer_A7_ph6_5_00021.cbf.dat
- SupplementaryData/dimer_A7_ph6_5_00021.cbf.dat
- SupplementaryData/._dimer_A7_ph6_5_00022.cbf.dat
- SupplementaryData/dimer_A7_ph6_5_00022.cbf.dat
- SupplementaryData/._dimer_A7_ph6_5_00023.cbf.dat
- SupplementaryData/dimer_A7_ph6_5_00023.cbf.dat
- SupplementaryData/._dimer_A7_ph6_5_00024.cbf.dat
- SupplementaryData/dimer_A7_ph6_5_00024.cbf.dat
- SupplementaryData/._dimer_A7_ph6_5_00025.cbf.dat
- SupplementaryData/dimer_A7_ph6_5_00025.cbf.dat
- SupplementaryData/._dimer_A7_ph6_5_00026.cbf.dat
- SupplementaryData/dimer_A7_ph6_5_00026.cbf.dat
- SupplementaryData/._dimer_A7_ph6_5_00027.cbf.dat
- SupplementaryData/dimer_A7_ph6_5_00027.cbf.dat
- SupplementaryData/._dimer_A7_ph6_5_00028.cbf.dat
- SupplementaryData/dimer_A7_ph6_5_00028.cbf.dat
- SupplementaryData/._dimer_A7_ph6_5_00029.cbf.dat
- SupplementaryData/dimer_A7_ph6_5_00029.cbf.dat
- SupplementaryData/._dimer_A7_ph6_5_00030.cbf.dat
- SupplementaryData/dimer_A7_ph6_5_00030.cbf.dat
- SupplementaryData/._dimer_A7_ph6_5_00031.cbf.dat
- SupplementaryData/dimer_A7_ph6_5_00031.cbf.dat
- SupplementaryData/._dimer_A7_ph6_5_00032.cbf.dat
- SupplementaryData/dimer_A7_ph6_5_00032.cbf.dat
- SupplementaryData/._dimer_A7_ph6_5_00033.cbf.dat
- SupplementaryData/dimer_A7_ph6_5_00033.cbf.dat
- SupplementaryData/._dimer_A8_ph6_2p5_00001.cbf.dat
- SupplementaryData/dimer_A8_ph6_2p5_00001.cbf.dat
- SupplementaryData/._dimer_A8_ph6_2p5_00002.cbf.dat
- SupplementaryData/dimer_A8_ph6_2p5_00002.cbf.dat
- SupplementaryData/._dimer_A8_ph6_2p5_00003.cbf.dat
- SupplementaryData/dimer_A8_ph6_2p5_00003.cbf.dat
- SupplementaryData/._dimer_A8_ph6_2p5_00004.cbf.dat
- SupplementaryData/dimer_A8_ph6_2p5_00004.cbf.dat
- SupplementaryData/._dimer_A8_ph6_2p5_00005.cbf.dat
- SupplementaryData/dimer_A8_ph6_2p5_00005.cbf.dat
- SupplementaryData/._dimer_A8_ph6_2p5_00006.cbf.dat
- SupplementaryData/dimer_A8_ph6_2p5_00006.cbf.dat
- SupplementaryData/._dimer_A8_ph6_2p5_00007.cbf.dat
- SupplementaryData/dimer_A8_ph6_2p5_00007.cbf.dat
- SupplementaryData/._dimer_A8_ph6_2p5_00008.cbf.dat
- SupplementaryData/dimer_A8_ph6_2p5_00008.cbf.dat
- SupplementaryData/._dimer_A8_ph6_2p5_00009.cbf.dat
- SupplementaryData/dimer_A8_ph6_2p5_00009.cbf.dat
- SupplementaryData/._dimer_A8_ph6_2p5_00010.cbf.dat
- SupplementaryData/dimer_A8_ph6_2p5_00010.cbf.dat
- SupplementaryData/._dimer_A8_ph6_2p5_00011.cbf.dat
- SupplementaryData/dimer_A8_ph6_2p5_00011.cbf.dat
- SupplementaryData/._dimer_A8_ph6_2p5_00012.cbf.dat
- SupplementaryData/dimer_A8_ph6_2p5_00012.cbf.dat
- SupplementaryData/._dimer_A8_ph6_2p5_00013.cbf.dat
- SupplementaryData/dimer_A8_ph6_2p5_00013.cbf.dat
- SupplementaryData/._dimer_A8_ph6_2p5_00014.cbf.dat
- SupplementaryData/dimer_A8_ph6_2p5_00014.cbf.dat
- SupplementaryData/._dimer_A8_ph6_2p5_00015.cbf.dat
- SupplementaryData/dimer_A8_ph6_2p5_00015.cbf.dat
- SupplementaryData/._dimer_A8_ph6_2p5_00016.cbf.dat
- SupplementaryData/dimer_A8_ph6_2p5_00016.cbf.dat
- SupplementaryData/._dimer_A8_ph6_2p5_00017.cbf.dat
[truncated: 1,190 more entries]
