# Supplementary material for: SAXS studies of X-ray induced disulfide bond damage: Engineering high-resolution insight from a low-resolution technique
Source: PLoS One. 2020 Nov 17;15(11):e0239702. doi: 10.1371/journal.pone.0239702 (PMC7671560; doi:10.1371/journal.pone.0239702)
Supplement: S1 Data — (GZ) [file pone.0239702.s023.gz › SupplementaryData/dimer_A2_ph5_5_00001.cbf.dat]

0.010314 23.07662672613 0.47798289109 
0.010872 16.67605048928 0.34540865678 
0.011429 17.01844487106 0.27245867540 
0.011987 20.09520566114 0.22788712691 
0.012544 21.50000577141 0.20163098711 
0.013102 16.69395437907 0.14369525368 
0.013659 18.01467513085 -0.03385878257 
0.014217 18.61853025397 0.08629842102 
0.014774 18.61938242862 0.08575511631 
0.015332 18.63052699197 0.09685459901 
0.015889 17.93877953233 -0.01672815526 
0.016447 17.75143080950 0.00314443657 
0.017004 18.35619113893 0.02340801730 
0.017562 17.98527385580 0.03846359405 
0.018119 18.06977412120 0.02405297133 
0.018677 17.89002044578 0.04775541276 
0.019234 17.70491186709 0.02107695440 
0.019792 18.11530468190 0.03809279840 
0.020349 17.72328672020 0.04525115060 
0.020907 17.68512383972 0.06679840768 
0.021464 17.56514508531 0.04936032499 
0.022022 17.41003071348 0.07967606653 
0.022579 18.00576806240 0.08988941334 
0.023137 16.89398475729 0.07543909203 
0.023694 16.75711022076 0.07582254989 
0.024252 17.00407569141 0.08412419398 
0.024809 16.49213614382 0.09232798564 
0.025367 15.95318024745 0.06619791842 
0.025924 16.15691490203 0.06665571467 
0.026482 15.89720344432 0.08830066208 
0.027039 15.89395904569 0.07768504883 
0.027597 15.58861661553 0.07386952443 
0.028154 15.47401510548 0.08500561103 
0.028712 15.25602989886 0.06815891636 
0.029269 15.19162062468 0.07259275712 
0.029827 14.91071078896 0.07643845133 
0.030384 14.53642930514 0.08184486414 
0.030942 14.66276670689 0.07032818516 
0.031500 14.66252816850 0.07035606585 
0.032057 14.30325359559 0.07242630092 
0.032615 14.08210231822 0.06871766366 
0.033172 13.83019738260 0.06640912747 
0.033730 13.63077546626 0.07903068397 
0.034287 13.52362957023 0.06822193836 
0.034845 13.39152825561 0.06933511684 
0.035402 13.02514414136 0.06665416234 
0.035960 13.13793850992 0.06339791986 
0.036517 13.06985512977 0.06802551226 
0.037075 12.95168668033 0.06332177788 
0.037632 12.58935703946 0.06377188988 
0.038190 12.55535906012 0.05601111197 
0.038747 12.27253904013 0.05859738143 
0.039305 12.13194884586 0.06278764623 
0.039862 11.99562282257 0.05763558028 
0.040420 11.49353173887 0.06057028237 
0.040977 11.80860426971 0.05028888443 
0.041535 11.47571225570 0.05583941332 
0.042092 11.55345216244 0.05277259850 
0.042650 11.09837380910 0.05756986754 
0.043207 10.96917389740 0.05296788871 
0.043765 10.84592480978 0.05038063977 
0.044322 10.51725570324 0.04817733525 
0.044880 10.31322503762 0.04619398604 
0.045437 10.28011182422 0.04908927036 
0.045995 10.07873737522 0.04411512834 
0.046552 9.84456637874 0.04401281298 
0.047110 9.87857321762 0.04109864693 
0.047667 9.59313723425 0.04901509344 
0.048225 9.54929121734 0.04285584121 
0.048782 9.59256976495 0.04663546741 
0.049340 9.25745671331 0.04189284002 
0.049897 9.05011025190 0.04310037062 
0.050455 8.98823944372 0.04373485983 
0.051012 8.81297891942 0.03716523186 
0.051570 8.71054559695 0.03685333046 
0.052127 8.44283082875 0.03965266698 
0.052685 8.25504224679 0.03710350307 
0.053242 8.42609157851 0.04095735919 
0.053800 8.09065129293 0.03777780986 
0.054357 7.89830952908 0.04058498556 
0.054915 7.80107489409 0.03419548935 
0.055472 7.78356622659 0.03448312789 
0.056030 7.60409069409 0.03177444690 
0.056587 7.60393968341 0.03384586692 
0.057145 7.32056536338 0.03499412187 
0.057702 7.23554057105 0.03366453355 
0.058260 7.21918449541 0.03224364527 
0.058817 7.02936866612 0.03677606063 
0.059375 6.87898841172 0.03226115886 
0.059932 6.72881078542 0.02893776428 
0.060490 6.67699794391 0.02975354607 
0.061048 6.67304920939 0.02907270759 
0.061605 6.40244710659 0.02979159047 
0.062163 6.27027592746 0.03062911498 
0.062720 6.05295794305 0.02675932608 
0.063278 6.05143127242 0.03018226687 
0.063835 5.93532459842 0.02577965823 
0.064393 5.86933715864 0.02937980410 
0.064950 5.70447283166 0.02352681414 
0.065508 5.68052717777 0.02472814863 
0.066065 5.56867227906 0.02781675128 
0.066623 5.34816088263 0.02478697896 
0.067180 5.29295404548 0.02509435389 
0.067738 5.37279004646 0.02747073465 
0.068295 5.14487071201 0.02117212843 
0.068853 5.06411443943 0.02226126421 
0.069410 4.97117778711 0.02519348117 
0.069968 4.95854481491 0.02152484087 
0.070525 4.77534963768 0.02056410780 
0.071083 4.87439385406 0.02114941743 
0.071640 4.79059054632 0.02096964671 
0.072198 4.54333699040 0.01865757229 
0.072755 4.50743460897 0.01868333200 
0.073313 4.44149553730 0.02097189613 
0.073870 4.38172130757 0.02017813546 
0.074428 4.21719786674 0.01920660663 
0.074985 4.24517221821 0.01922611359 
0.075543 4.22118715464 0.02018407634 
0.076100 4.19620758971 0.01845985600 
0.076658 4.04395231664 0.02217386591 
0.077215 4.02324564858 0.01700617176 
0.077773 3.87738359612 0.01686188276 
0.078330 3.77234289929 0.01466637771 
0.078888 3.80065657485 0.01761882308 
0.079445 3.70498102171 0.01532194957 
0.080003 3.71837894432 0.01487139827 
0.080560 3.59013485983 0.01700891931 
0.081118 3.43020914308 0.01387183629 
0.081675 3.52832372297 0.01614006253 
0.082233 3.43182724143 0.01412747908 
0.082790 3.33941451620 0.01176008776 
0.083348 3.25939936981 0.01465691392 
0.083905 3.24373257803 0.01539444521 
0.084463 3.14131251063 0.01377593035 
0.085020 3.18045079672 0.01129957213 
0.085578 3.09953845117 0.01026123540 
0.086135 3.07187837882 0.01308092967 
0.086693 3.08411192765 0.01263247529 
0.087250 2.86971817462 0.01258055820 
0.087808 2.92928693899 0.01256677354 
0.088365 2.95308422709 0.01199801340 
0.088923 2.97470630439 0.01267729803 
0.089480 2.71265338867 0.01091138668 
0.090038 2.80571832364 0.01400155700 
0.090595 2.69244611743 0.01322905049 
0.091153 2.59850863076 0.01173552969 
0.091710 2.63508124457 0.01220859719 
0.092268 2.63994253839 0.00935747033 
0.092825 2.58022523369 0.01131666858 
0.093383 2.38168651568 0.01136256261 
0.093940 2.45587703959 0.01014950685 
0.094498 2.41090457012 0.00979213632 
0.095055 2.43510485676 0.01244534688 
0.095613 2.38043966926 0.00997559840 
0.096170 2.14516000519 0.01169916002 
0.096728 2.29592034266 0.01107819585 
0.097285 2.26754752004 0.01040131347 
0.097842 2.23015956356 0.01067348676 
0.098400 2.26317375950 0.01160007365 
0.098957 2.13038617505 0.00825602617 
0.099515 2.13084253526 0.01145026639 
0.100072 2.15168788829 0.00854117479 
0.100630 2.01891382150 0.01080526008 
0.101187 1.96256267808 0.01029379759 
0.101745 1.98360589584 0.00836557829 
0.102302 1.93611772743 0.00850899818 
0.102860 1.92319385838 0.00925025466 
0.103417 1.96071712211 0.00852953341 
0.103975 1.89111625542 0.00957435120 
0.104532 1.78607950593 0.00692617329 
0.105090 1.85786649845 0.00963541035 
0.105647 1.78406944507 0.00878382151 
0.106205 1.75335262747 0.00674227811 
0.106762 1.82363637461 0.00922940750 
0.107320 1.74999962763 0.00804058797 
0.107877 1.69394415254 0.00786147361 
0.108435 1.62184858629 0.00893360402 
0.108992 1.64498715517 0.00657878727 
0.109550 1.57158125794 0.00724701817 
0.110107 1.62799290642 0.00755766970 
0.110665 1.58309169716 0.00688726235 
0.111222 1.61549182406 0.00740089810 
0.111780 1.47436621203 0.00721085899 
0.112337 1.43480629926 0.00713622780 
0.112895 1.48292106732 0.00474726935 
0.113452 1.51661822875 0.00643593536 
0.114010 1.50239324870 0.00625017230 
0.114567 1.44227507114 0.00595544017 
0.115125 1.46441585011 0.00604660363 
0.115682 1.52593128351 0.00712670765 
0.116240 1.35913102337 0.00589364965 
0.116797 1.39548817959 0.00537442368 
0.117355 1.39586622316 0.00680973561 
0.117912 1.30455126101 0.00514760370 
0.118470 1.30473280413 0.00470977580 
0.119027 1.33561199078 0.00568403407 
0.119585 1.26702736953 0.00603678515 
0.120142 1.26858198962 0.00606485268 
0.120699 1.30353230829 0.00498630561 
0.121257 1.10429120215 0.00351095383 
0.121814 1.25871745838 0.00464671151 
0.122372 1.18425972128 0.00514727159 
0.122929 1.13068837305 0.00264494748 
0.123487 1.16227040968 0.00468528040 
0.124044 1.08871721655 0.00526169399 
0.124602 1.07304563950 0.00315962849 
0.125159 1.06292671535 0.00468445169 
0.125717 1.10916759879 0.00412140412 
0.126274 1.07483020248 0.00453399731 
0.126832 1.01176000472 0.00456866893 
0.127389 1.02373587253 0.00368042493 
0.127947 1.01651357160 0.00352655239 
0.128504 0.98534703745 0.00391248567 
0.129062 0.94492097453 0.00411064740 
0.129619 0.98096559925 0.00332880881 
0.130177 0.96586307604 0.00347245183 
0.130734 0.93603084682 0.00427566554 
0.131292 0.92334464810 0.00473147415 
0.131849 0.88714362195 0.00376713227 
0.132407 0.95452606865 0.00442925087 
0.132964 0.86385689200 0.00319358190 
0.133521 0.83539479044 0.00356066772 
0.134079 0.87263518023 0.00383859311 
0.134636 0.88000280631 0.00263102639 
0.135194 0.77747737845 0.00289061884 
0.135751 0.77835744204 0.00295011805 
0.136309 0.77507987659 0.00294104824 
0.136866 0.72892925718 0.00366614424 
0.137424 0.76335872429 0.00316084817 
0.137981 0.72287348235 0.00236494774 
0.138539 0.70009487454 0.00301400761 
0.139096 0.75824058344 0.00333174791 
0.139654 0.71703507655 0.00246353988 
0.140211 0.66655685854 0.00371460139 
0.140769 0.69430185601 0.00305301260 
0.141326 0.62658195210 0.00307174776 
0.141884 0.65512233249 0.00354182132 
0.142441 0.65111178826 0.00202626090 
0.142998 0.62312554648 0.00251852028 
0.143556 0.61868896984 0.00158190453 
0.144113 0.60622479767 0.00224472499 
0.144671 0.55416730274 0.00199731741 
0.145228 0.58869488160 0.00171506979 
0.145786 0.55988684387 0.00259148616 
0.146343 0.50558592353 0.00181982069 
0.146901 0.57158325297 0.00326532315 
0.147458 0.56694385848 0.00188445099 
0.148016 0.54000809840 0.00180506697 
0.148573 0.51661042506 0.00166647852 
0.149131 0.48007923035 0.00182910502 
0.149688 0.50216894017 0.00237752285 
0.150246 0.56201467800 0.00196231711 
0.150803 0.45477239977 0.00185328442 
0.151360 0.46340372626 0.00276966509 
0.151918 0.46996254870 0.00137812385 
0.152475 0.49657700055 0.00059386976 
0.153033 0.52184952226 0.00189842050 
0.153590 0.47511144214 0.00129431838 
0.154148 0.41642713844 0.00132594099 
0.154705 0.40123250971 0.00091305466 
0.155263 0.42546066838 0.00182789817 
0.155820 0.38767853381 0.00197183096 
0.156378 0.42861362604 0.00192889275 
0.156935 0.43951236265 0.00143597894 
0.157493 0.38059022863 0.00073321656 
0.158050 0.35290115346 0.00113043430 
0.158607 0.36200062166 0.00194622984 
0.159165 0.37206116452 0.00080217632 
0.159722 0.38253541311 0.00134167384 
0.160280 0.37865809973 0.00160783532 
0.160837 0.38652682970 0.00108488230 
0.161395 0.33777691979 0.00185171808 
0.161952 0.32407041634 0.00137286210 
0.162510 0.32975464074 0.00170505699 
0.163067 0.33128015560 0.00113497750 
0.163625 0.34744863188 0.00089344180 
0.164182 0.28089443803 0.00160591319 
0.164739 0.33425814789 0.00147453420 
0.165297 0.26135145118 0.00002588610 
0.165854 0.29311441975 0.00149421912 
0.166412 0.32956737446 0.00218730397 
0.166969 0.34648728527 0.00150793148 
0.167527 0.31732486249 0.00076586071 
0.168084 0.29240479230 0.00106502146 
0.168642 0.24407544824 0.00051060667 
0.169199 0.26769939423 0.00125528698 
0.169757 0.30151250393 0.00067013931 
0.170314 0.28498347948 0.00091504198 
0.170871 0.23349005516 0.00119304670 
0.171429 0.19200188234 0.00036521333 
0.171986 0.25313250769 0.00186195055 
0.172544 0.18725601442 0.00073359385 
0.173101 0.21492794876 -0.00058648083 
0.173659 0.34010790349 0.00088011677 
0.174216 0.24075372251 0.00049093612 
0.174774 0.20614641227 0.00078068148 
0.175331 0.25523370960 0.00110595834 
0.175888 0.22502715491 0.00130400226 
0.176446 0.23483966553 0.00009429758 
0.177003 0.19744481314 0.00081261409 
0.177561 0.23799624815 0.00125583116 
0.178118 0.12752493397 0.00082608859 
0.178676 0.20984536707 0.00067225870 
0.179233 0.25752046226 0.00153642164 
0.179791 0.15432606234 0.00091515144 
0.180348 0.20514015467 0.00067230609 
0.180905 0.20332900484 0.00041965920 
0.181463 0.19211364459 0.00084852376 
0.182020 0.21571648578 0.00047178467 
0.182578 0.20561514588 0.00051081984 
0.183135 0.17525731637 0.00064816528 
0.183693 0.23088487544 0.00012196939 
0.184250 0.13867198684 -0.00001337214 
0.184808 0.13221466318 0.00060538441 
0.185365 0.11992549493 0.00061532590 
0.185922 0.21688948336 0.00068686546 
0.186480 0.17963430731 0.00153235905 
0.187037 0.15588585100 0.00036438235 
0.187595 0.17858020920 0.00073988557 
0.188152 0.23068038490 0.00148530152 
0.188710 0.19385042555 0.00009300017 
0.189267 0.16435964992 0.00093765116 
0.189824 0.16798651019 0.00035364838 
0.190382 0.14720228606 0.00041905571 
0.190939 0.13329853397 0.00056547294 
0.191497 0.17795916571 0.00060685948 
0.192054 0.11304021748 0.00050240679 
0.192612 0.17386520876 0.00008498706 
0.193169 0.19085198161 0.00121173941 
0.193726 0.13117693781 0.00054133105 
0.194284 0.15613792233 0.00118178239 
0.194841 0.15299875039 0.00119140204 
0.195399 0.16309362476 0.00112617634 
0.195956 0.12912415644 0.00084698224 
0.196514 0.12446383745 0.00092156394 
0.197071 0.06818934583 0.00131888350 
0.197628 0.13537741071 0.00034151409 
0.198186 0.16462152724 0.00095539028 
0.198743 0.11243850783 0.00041242226 
0.199301 0.15041660831 -0.00048954792 
0.199858 0.11580212644 0.00032613824 
0.200416 0.09435260004 0.00111480457 
0.200973 0.18651301439 0.00077095110 
0.201530 0.13194382020 0.00016705833 
0.202088 0.13853239522 0.00042340133 
0.202645 0.18140611947 -0.00062243287 
0.203203 0.11531908118 -0.00011655824 
0.203760 0.13374830718 0.00032806892 
0.204318 0.14270571018 0.00017756530 
0.204875 0.10373181693 0.00070417409 
0.205432 0.14489225532 0.00049401037 
0.205990 0.10499060934 0.00031605936 
0.206547 0.13865120156 0.00059149170 
0.207105 0.16519675774 0.00073264574 
0.207662 0.13844341183 0.00079867971 
0.208219 0.17047424851 0.00057218433 
0.208777 0.10285769157 0.00031145704 
0.209334 0.10138780143 0.00026319995 
0.209892 0.14813859781 0.00062905682 
0.210449 0.09338694876 0.00092108932 
0.211007 0.17608902862 0.00064452530 
0.211564 0.15914126782 0.00044379694 
0.212121 0.15103710706 0.00021628606 
0.212679 0.09452924194 0.00029832876 
0.213236 0.10597920521 0.00110653157 
0.213794 0.10745620316 -0.00006069862 
0.214351 0.06445942611 -0.00032131496 
0.214908 0.19263496378 0.00036047801 
0.215466 0.08003848476 0.00063490673 
0.216023 0.13588787870 0.00024669947 
0.216581 0.16500220537 0.00068812263 
0.217138 0.13047090634 0.00016301112 
0.217695 0.12761472406 0.00005985449 
0.218253 0.15055975115 0.00059649360 
0.218810 0.15417619191 0.00006949685 
0.219368 0.08861310001 0.00054753728 
0.219925 0.11045781619 0.00117443602 
0.220483 0.14844867189 0.00050109762 
0.221040 0.10468343464 -0.00054729966 
0.221597 0.14528547901 0.00012167091 
0.222155 0.10970546148 -0.00005080424 
0.222712 0.14624987433 0.00059281234 
0.223270 0.13569532034 0.00033734906 
0.223827 0.16826954859 0.00099134727 
0.224384 0.11339091488 -0.00008855533 
0.224942 0.08724926714 0.00008704052 
0.225499 0.12732528547 0.00061890202 
0.226057 0.14658123276 0.00016609636 
0.226614 0.10557033878 0.00071599811 
0.227171 0.11632590885 0.00085043187 
0.227729 0.11293003721 0.00063070780 
0.228286 0.12078769720 0.00038962745 
0.228844 0.10729610549 -0.00017088054 
0.229401 0.12722580992 0.00073402114 
0.229958 0.11614545314 0.00040334932 
0.230516 0.11560145090 0.00000256955 
0.231073 0.10017744959 0.00052142778 
0.231630 0.11027091032 0.00022636842 
0.232188 0.12039157329 0.00055507470 
0.232745 0.13703828240 0.00050657378 
0.233303 0.12799076131 0.00083773384 
0.233860 0.14861280170 0.00025407465 
0.234417 0.08846116722 0.00014867527 
0.234975 0.15890193259 0.00060424098 
0.235532 0.10498601633 0.00080565984 
0.236090 0.13936345774 0.00039419803 
0.236647 0.12562073565 0.00053189768 
0.237204 0.10399538990 -0.00000901068 
0.237762 0.09805870284 0.00077190306 
0.238319 0.09669029319 0.00034642168 
0.238877 0.12922191835 0.00073767425 
0.239434 0.09647691015 0.00016586110 
0.239991 0.07965879994 0.00047384893 
0.240549 0.14677908457 0.00100389199 
0.241106 0.09884160018 0.00019765967 
0.241663 0.09452565488 0.00022202948 
0.242221 0.16568786102 0.00021359811 
0.242778 0.10887797212 0.00013964239 
0.243336 0.10699128166 0.00066179057 
0.243893 0.10447392401 0.00044240449 
0.244450 0.09918338744 0.00075394948 
0.245008 0.12905569866 0.00015948172 
0.245565 0.09596206728 -0.00012516448 
0.246123 0.04712545402 0.00002552742 
0.246680 0.11152417207 0.00013958857 
0.247237 0.08810086047 0.00011397219 
0.247795 0.08878184226 0.00088501643 
0.248352 0.10132199634 0.00052034325 
0.248909 0.11410069728 0.00074151386 
0.249467 0.15332442358 0.00046696365 
0.250024 0.12261251644 0.00049005879 
0.250582 0.10468129253 0.00015595614 
0.251139 0.15362111732 0.00064453977 
0.251696 0.07799665924 0.00077209098 
0.252254 0.09138477751 0.00038809195 
0.252811 0.16714659347 0.00054872415 
0.253368 0.11394149250 0.00054421984 
0.253926 0.08247355433 0.00052124456 
0.254483 0.11329886163 0.00020563002 
0.255041 0.09575262727 0.00044484278 
0.255598 0.09462177104 0.00009168971 
0.256155 0.08067872802 0.00041086796 
0.256713 0.16773119360 0.00077226197 
0.257270 0.08723296571 -0.00231396842 
0.257827 0.11074925577 0.00045702900 
0.258385 0.04789193186 0.00040830176 
0.258942 0.10684385150 0.00016496735 
0.259499 0.13667295509 0.00021275732 
0.260057 0.12231079766 0.00019303949 
0.260614 0.12485111214 0.00080087797 
0.261172 0.12172295774 0.00082888885 
0.261729 0.08919062942 -0.00047077765 
0.262286 0.12150771372 0.00000934006 
0.262844 0.06475070137 0.00024622468 
0.263401 0.12344654242 0.00015051059 
0.263958 0.10397031901 0.00038674418 
0.264516 0.10221212097 -0.00017514065 
0.265073 0.10028736043 0.00053047748 
0.265630 0.10743330114 0.00053178498 
0.266188 0.11628703503 0.00011814814 
0.266745 0.05640422536 -0.00029734037 
0.267302 0.07191754749 -0.00035862105 
0.267860 0.09825155041 -0.00020665599 
0.268417 0.12329093965 0.00017512826 
0.268975 0.08168585884 0.00019655223 
0.269532 0.07398851863 0.00023064613 
0.270089 0.09725544067 0.00069422888 
0.270647 0.11718677639 -0.00012758453 
0.271204 0.09614278134 0.00074151661 
0.271761 0.08734572918 0.00018381682 
0.272319 0.08265189442 -0.00006977355 
0.272876 0.10217349456 0.00039379857 
0.273433 0.08216012164 0.00024236943 
0.273991 0.07201707909 0.00043635709 
0.274548 0.08883952218 0.00005417511 
0.275105 0.09650700993 0.00068256478 
0.275663 0.06038533689 0.00041269682 
0.276220 0.09531081918 -0.00003662111 
0.276777 0.10377396327 0.00036188794 
0.277335 0.08578905733 0.00021279599 
0.277892 0.09566164398 0.00012399233 
0.278449 0.03823969213 0.00024716636 
0.279007 0.11417165766 0.00004773957 
0.279564 0.04839425075 0.00009231520 
0.280121 0.07185181042 0.00000910352 
0.280679 0.07262299661 0.00018357349 
0.281236 0.09826773231 0.00066925194 
0.281793 0.13836466840 0.00013298434 
0.282351 0.13227839259 0.00033641203 
0.282908 0.11352296732 0.00066163102 
0.283465 0.08891260459 -0.00032361404 
0.284023 0.06432123204 0.00037454662 
0.284580 0.07875166826 -0.00010512660 
0.285137 0.06751404581 -0.00008511191 
0.285695 0.07996052619 0.00002685644 
0.286252 0.14011359033 0.00055134135 
0.286809 0.08072453679 0.00051579694 
0.287367 0.08620380259 -0.00007243187 
0.287924 0.10972942913 0.00053965974 
0.288481 0.08954341928 0.00067519774 
0.289039 0.07842996273 0.00104944674 
0.289596 0.12561622690 0.00035398500 
0.290153 0.06470709975 0.00036217492 
0.290711 0.11237348456 0.00014505704 
0.291268 0.05836428217 0.00008529844 
0.291825 0.04971024068 0.00032458123 
0.292383 0.06549835856 0.00017146045 
0.292940 0.09078021630 0.00047146846 
0.293497 0.10212707885 0.00056012366 
0.294055 0.08129428796 0.00061496422 
0.294612 0.07889368561 0.00045210394 
0.295169 0.05266872150 0.00074441160 
0.295727 0.12375706920 0.00068364157 
0.296284 0.10949638308 0.00035312219 
0.296841 0.04977549940 0.00017093752 
0.297399 0.09396195022 0.00111223284 
0.297956 0.10132784542 -0.00013949761 
0.298513 0.08921162356 0.00005460912 
0.299071 0.14208769396 0.00056249083 
0.299628 0.06285959774 -0.00020479841 
0.300185 0.06991749872 0.00011262684 
0.300742 0.05243212506 0.00043449432 
0.301300 0.08689686022 -0.00002452360 
0.301857 0.10583823248 0.00098338634 
0.302414 0.06887514540 -0.00002052803 
0.302972 0.01682996974 0.00013590489 
0.303529 0.10342911734 0.00039732968 
0.304086 0.07786544909 0.00077663527 
0.304644 0.03488815598 0.00050098214 
0.305201 0.02939665641 0.00026439985 
0.305758 0.07674714546 0.00051686645 
0.306316 0.09360324993 -0.00053491801 
0.306873 0.06205190416 -0.00012630881 
0.307430 0.10286760580 0.00048265376 
0.307987 0.07801643730 0.00076376657 
0.308545 0.08006722552 -0.00031718102 
0.309102 0.04107638473 0.00027591093 
0.309659 0.09439305898 -0.00011343868 
0.310217 0.06965385863 0.00089662116 
0.310774 0.07794139142 0.00056748712 
0.311331 0.07506694753 0.00016840553 
0.311889 0.07044941889 0.00117754363 
0.312446 0.12899798501 0.00046648043 
0.313003 0.08777663955 0.00086796212 
0.313560 0.03661721521 0.00015824501 
0.314118 0.09671153820 0.00074804727 
0.314675 0.09007958162 0.00001067619 
0.315232 0.14870694284 0.00046837248 
0.315790 0.08551004318 0.00004955245 
0.316347 0.07425959663 -0.00012100672 
0.316904 0.04482299416 0.00018439310 
0.317461 0.07178977947 -0.00000576052 
0.318019 0.08148328901 0.00047781968 
0.318576 0.06915252782 0.00018362711 
0.319133 0.04862977217 -0.00037788177 
0.319691 0.04836299935 0.00001759624 
0.320248 0.01843858421 0.00050346482 
0.320805 0.07820150050 -0.00030691041 
0.321362 0.04186448443 0.00090636177 
0.321920 0.03348037224 -0.00058682279 
0.322477 0.03532121971 -0.00002561940 
0.323034 0.10019913826 -0.00012317957 
0.323592 0.09025807499 0.00011510575 
0.324149 0.04632529666 0.00088674432 
0.324706 0.02571886237 0.00026968354 
0.325263 0.01472212622 0.00057832196 
0.325821 0.00782980690 -0.00047461397 
0.326378 0.04522177675 0.00055892230 
0.326935 0.08700469302 0.00048496477 
0.327493 0.09681821449 0.00030157556 
0.328050 0.09567650971 0.00004766304 
0.328607 0.06872034171 0.00003399396 
0.329164 0.06274229860 0.00000040265 
0.329722 0.08857845463 0.00050951315 
0.330279 0.03109333589 0.00013198819 
0.330836 0.13065177619 0.00082147396 
0.331393 0.05305862624 -0.00020528343 
0.331951 0.03907647661 0.00036894544 
0.332508 0.08290885137 -0.00028546543 
0.333065 0.07900314072 0.00025733449 
0.333622 0.10058502401 0.00000559781 
0.334180 0.04910940293 0.00040352790 
0.334737 0.04561031714 0.00008823249 
0.335294 0.05484892377 0.00054468617 
0.335852 0.05049675329 0.00045775378 
0.336409 0.07495341041 -0.00010155445 
0.336966 0.06120908371 0.00033007182 
0.337523 0.06105148080 0.00014570608 
0.338081 0.01680749512 0.00002293271 
0.338638 0.08253411459 0.00074151606 
0.339195 0.10336827257 0.00026306105 
0.339752 0.13245841918 0.00080739805 
0.340310 0.03801338778 0.00022183971 
0.340867 0.13961414195 0.00052869965 
0.341424 0.02574301150 0.00027780913 
0.341981 0.06937293672 -0.00034616694 
0.342539 0.08509430625 -0.00004842907 
0.343096 0.05953751585 0.00030700210 
0.343653 0.06903948242 0.00041998513 
0.344210 0.03145070773 0.00072164335 
0.344768 0.02344738121 0.00017783453 
0.345325 0.07235273299 0.00101749353 
0.345882 0.03815099937 0.00036372040 
0.346439 0.04101489541 0.00043739129 
0.346997 0.10149176191 0.00018619718 
0.347554 -0.01658104099 0.00168527410 
0.348111 0.10008548421 0.00052689183 
0.348668 0.10707164094 0.00071038145 
0.349226 0.07890081783 0.00047538995 
0.349783 0.05814348487 0.00063705033 
0.350340 0.08050360015 0.00094101315 
0.350897 0.07009635090 -0.00014262921 
0.351454 0.08866791542 0.00104957160 
0.352012 0.10733898628 0.00129759889 
0.352569 0.00708766978 0.00111234525 
0.353126 -0.00223981781 0.00014575911 
0.353683 0.09172515335 0.00091616288 
0.354241 0.03009744466 0.00109357488 
0.354798 0.02133480624 -0.00100219620 
0.355355 0.07304964000 0.00013117079 
0.355912 -0.02399739377 -0.00119409164 
0.356470 0.01931173163 -0.00043073551 
0.357027 0.02252280384 0.00158819094 
0.357584 0.12054420970 0.00120780337 
0.358141 0.05966447880 0.00089999825 
0.358699 0.06016642400 0.00067434886 
0.359256 0.00151982792 -0.00164097966 
0.359813 0.12339197487 0.00112087586 
0.360370 0.05344762941 0.00104374362 
0.360927 0.07198854491 0.00027571474 
0.361485 0.06100015642 -0.00085002661 
0.362042 0.05924119509 -0.00001335269 
0.362599 0.08385546734 -0.00002221333 
0.363156 0.06278283746 -0.00045771908 
0.363714 0.18959643646 -0.00026641458 
0.364271 0.09446104938 -0.00002633525 
0.364828 0.02547517045 0.00189279086 
0.365385 0.02802041304 0.00034138921 
0.365942 0.01299568612 0.00107809360 
0.366500 0.00955588153 0.00038902030 
0.367057 0.00442184594 -0.00055875830 
0.367614 0.03313601203 0.00032395778 
0.368171 -0.07980395390 -0.00014206598 
0.368728 0.05307316888 0.00098569642 
0.369286 0.11682196601 -0.00031025506 
0.369843 0.06294960210 -0.00134853313 
0.370400 0.07764063908 -0.00173319944 
0.370957 0.01742915514 -0.00177088445 
0.371514 0.08674473214 -0.00010025889 
0.372072 0.06756732679 0.00157326631 
0.372629 0.00305117840 0.00090350327 
0.373186 0.04718777158 -0.00014959408 
0.373743 0.03441427309 0.00078853647 
0.374300 0.00689456361 0.00033678620 
0.374858 0.06718409117 0.00214191392 
0.375415 0.07558977431 0.00113222478 
0.375972 0.07266506188 0.00010033589 
0.376529 0.12212693751 0.00159543069 
0.377086 0.01003997351 -0.00112111958 
0.377644 0.04743170115 0.00023931828 
0.378201 0.07110445121 0.00151164715 
0.378758 0.05970966603 0.00070642307 
0.379315 0.02674740211 0.00290971477 
0.379872 -0.00878305559 -0.00046127762 
0.380430 0.09150432738 0.00238787061 
0.380987 0.03833806828 0.00061746321 
0.381544 0.09248826219 -0.00066655390 
0.382101 0.12227060838 0.00252139606 
0.382658 0.06431247458 -0.00179275897 
0.383216 0.11908802280 0.00279482029 
0.383773 0.08110011723 -0.00061063358 
0.384330 0.02816554013 -0.00015535889 
0.384887 -0.02207391003 0.00168905764 
0.385444 0.07041139408 -0.00069800486 
0.386001 0.04041928773 -0.00060655683 
0.386559 -0.00627231861 0.00024215433 
0.387116 -0.01771541939 0.00193754371 
0.387673 0.10512619108 0.00166958770 
0.388230 0.08585044975 0.00037401630 
0.388787 0.06362078173 -0.00136791478 
0.389345 0.11681306328 -0.00065226965 
0.389902 -0.00234288324 0.00138536503 
0.390459 0.03176324175 0.00022595805 
0.391016 0.01595292875 0.00089964180 
0.391573 0.03795344451 0.00189308591 
0.392130 0.10307884166 0.00254694012 
0.392688 -0.00891575803 0.00067794098 
0.393245 0.07926313994 0.00131382626 
0.393802 0.06811929071 -0.00192465914 
0.394359 -0.00807586206 0.00095996475 
0.394916 -0.00302011493 -0.00171894558 
0.395473 0.11182164275 0.00207822216 
0.396031 0.05862236086 0.00107116581 
0.396588 0.08677459104 0.00370975632 
0.397145 0.03624726581 0.00002996727 
0.397702 0.04278194173 -0.00226288630 
0.398259 0.18135791532 0.00279751707 
0.398816 -0.12768850114 -0.00075260084 
0.399374 0.08275668009 -0.00108607284 
0.399931 -0.05526483158 -0.00074675098 
0.400488 -0.01737849372 0.00334388211 
0.401045 0.11662711470 0.00539972655 
0.401602 0.24654829434 -0.00302577122 
0.402159 0.12575454688 -0.00346428263 
0.402716 0.05998307335 0.00893196757 
0.403274 -0.04120951056 -0.01971369511 
0.403831 -0.38655218331 0.01174029411 
