# Supplementary material for: SAXS studies of X-ray induced disulfide bond damage: Engineering high-resolution insight from a low-resolution technique
Source: PLoS One. 2020 Nov 17;15(11):e0239702. doi: 10.1371/journal.pone.0239702 (PMC7671560; doi:10.1371/journal.pone.0239702)
Supplement: S1 Data — (GZ) [file pone.0239702.s023.gz › SupplementaryData/dimer_A2_ph5_5_00002.cbf.dat]

0.010314 11.37198099589 1.46444004109 
0.010872 19.95355352699 0.62508916127 
0.011429 18.71580697485 0.19251228594 
0.011987 20.49251646300 0.27631508754 
0.012544 18.91024054304 0.12974130877 
0.013102 19.39018226219 0.04265719365 
0.013659 21.05684832014 0.02677671473 
0.014217 19.15068816200 0.08861787212 
0.014774 18.93659032749 0.07591835251 
0.015332 19.26372339413 -0.06110573385 
0.015889 19.55118843950 0.04148738535 
0.016447 17.81226644692 0.04075046370 
0.017004 18.31932141640 -0.00774144559 
0.017562 18.20164651924 -0.02447532834 
0.018119 18.96440401064 0.02049486158 
0.018677 17.95325674554 0.02017682277 
0.019234 18.02778582251 0.05815427310 
0.019792 17.91154417758 0.01869055511 
0.020349 17.47750635757 0.03261268484 
0.020907 17.41262670384 0.05764632964 
0.021464 17.25845518728 0.06678520083 
0.022022 16.88083922747 0.05075834982 
0.022579 17.07634707995 0.06288100053 
0.023137 16.83557607600 0.04736332833 
0.023694 16.93825447938 0.05632940826 
0.024252 16.90777402408 0.08014129851 
0.024809 16.70607836944 0.07434750428 
0.025367 15.98472842574 0.08573139929 
0.025924 16.18141828133 0.08285879362 
0.026482 15.72307708988 0.07271515381 
0.027039 15.71888587281 0.07980641731 
0.027597 15.39958351159 0.06191444916 
0.028154 15.44613277526 0.08359285407 
0.028712 14.99930515674 0.06944104245 
0.029269 15.19414891765 0.06044877086 
0.029827 15.08837177516 0.07963300912 
0.030384 14.88175072006 0.07043610420 
0.030942 14.58678260632 0.08230923205 
0.031500 14.44899280171 0.07868427398 
0.032057 14.33391242841 0.07496079742 
0.032615 14.13561289007 0.06533330378 
0.033172 13.70636582888 0.06738488607 
0.033730 13.78120855964 0.06612493726 
0.034287 13.70709096451 0.07218647015 
0.034845 13.48942473874 0.06590148088 
0.035402 13.25572978159 0.06595694057 
0.035960 12.89498258057 0.06393576196 
0.036517 12.77889101743 0.06362431896 
0.037075 12.90025077785 0.06584920921 
0.037632 12.34670802401 0.06192481298 
0.038190 12.38265182019 0.06437173502 
0.038747 12.23268511028 0.05655877550 
0.039305 12.09207760346 0.06254318841 
0.039862 11.76829198066 0.05507459338 
0.040420 11.80258480120 0.05470722831 
0.040977 11.67542173970 0.05574479522 
0.041535 11.32283003911 0.05864003687 
0.042092 11.19339142308 0.05500581798 
0.042650 11.13879471616 0.05373598500 
0.043207 10.97135738154 0.04636738516 
0.043765 10.64353738458 0.05079134063 
0.044322 10.48118062481 0.04734877020 
0.044880 10.45060547135 0.04579600279 
0.045437 10.17277442517 0.05110026657 
0.045995 10.00771230321 0.04628551463 
0.046552 9.98701524791 0.04582910115 
0.047110 9.84413264201 0.04352746558 
0.047667 9.78817862738 0.04468845934 
0.048225 9.39042570114 0.04249928107 
0.048782 9.50922914756 0.03908389421 
0.049340 9.26344351553 0.05013688504 
0.049897 9.07323612402 0.04693545922 
0.050455 8.90687218082 0.04092680453 
0.051012 8.72358547012 0.04065807005 
0.051570 8.63465620689 0.04214094590 
0.052127 8.45369988420 0.03535002760 
0.052685 8.40155733977 0.04099820560 
0.053242 8.12078477462 0.03417009680 
0.053800 7.99270070671 0.03857177852 
0.054357 7.99134756599 0.03436096660 
0.054915 7.93260049818 0.03644556904 
0.055472 7.77762183519 0.03505066127 
0.056030 7.61129052436 0.03466150721 
0.056587 7.61798867902 0.03410192262 
0.057145 7.23504464203 0.03229740112 
0.057702 7.14406684254 0.03204384379 
0.058260 7.25463685910 0.03326339808 
0.058817 6.97328286610 0.03516644144 
0.059375 6.80976221792 0.02806997702 
0.059932 6.65760896980 0.03013533563 
0.060490 6.66178033716 0.02967650954 
0.061048 6.48438102965 0.02838141901 
0.061605 6.30396601726 0.02538422044 
0.062163 6.24755813059 0.03000266908 
0.062720 6.18376018251 0.02828041556 
0.063278 6.06377618317 0.02874008344 
0.063835 6.08157516322 0.02701080811 
0.064393 5.97375083172 0.02675995978 
0.064950 5.73825524474 0.02835523758 
0.065508 5.49331703999 0.02257146019 
0.066065 5.48341532457 0.02687587920 
0.066623 5.44809453128 0.02333605092 
0.067180 5.22623957114 0.02712849853 
0.067738 5.14175868552 0.02296353017 
0.068295 5.18662380489 0.02645622108 
0.068853 5.15835763170 0.02226745076 
0.069410 5.06548704872 0.02331180773 
0.069968 4.94240267259 0.02178608871 
0.070525 4.87467350813 0.02364695976 
0.071083 4.75149499707 0.02085167206 
0.071640 4.72059479701 0.02325949647 
0.072198 4.65344354608 0.02053530734 
0.072755 4.63326220890 0.02183369332 
0.073313 4.44069923367 0.01959911945 
0.073870 4.45369905450 0.02182213815 
0.074428 4.37985598030 0.01822243703 
0.074985 4.31722743774 0.01954963419 
0.075543 4.23984356352 0.02048668820 
0.076100 4.24722607633 0.02164025569 
0.076658 4.18051606899 0.01840681264 
0.077215 4.00869285077 0.02012593378 
0.077773 3.94731849231 0.01917296567 
0.078330 3.89094121441 0.01565471720 
0.078888 3.88030063843 0.01731885807 
0.079445 3.76956219366 0.01803590617 
0.080003 3.68626944466 0.01557453730 
0.080560 3.62730692360 0.01601386463 
0.081118 3.60472303284 0.01565494636 
0.081675 3.58780606139 0.01537942455 
0.082233 3.44068030471 0.01542627231 
0.082790 3.47345277323 0.01612380281 
0.083348 3.31629400639 0.01624358080 
0.083905 3.37221467820 0.01508348752 
0.084463 3.25378636782 0.01385119881 
0.085020 3.26171738669 0.01342919626 
0.085578 3.21485848140 0.01332391463 
0.086135 3.13023679070 0.01379238317 
0.086693 2.97265150819 0.01133248642 
0.087250 3.00216478841 0.01311726712 
0.087808 2.89768891692 0.01347214889 
0.088365 2.87414132915 0.01118365009 
0.088923 2.95478633120 0.01466898346 
0.089480 2.78290832919 0.01247131180 
0.090038 2.78700199601 0.01174471447 
0.090595 2.67297174812 0.01137803177 
0.091153 2.69399836088 0.01235524316 
0.091710 2.72643986230 0.01099182259 
0.092268 2.65566204255 0.01206752031 
0.092825 2.58116805095 0.00912259656 
0.093383 2.56420358576 0.01219831273 
0.093940 2.45631181900 0.00983030023 
0.094498 2.56461367554 0.01231494961 
0.095055 2.37748329500 0.01195468049 
0.095613 2.35594690075 0.00938677896 
0.096170 2.44290262720 0.01132927407 
0.096728 2.31049702426 0.01029850279 
0.097285 2.33220290738 0.01111716844 
0.097842 2.24272480425 0.01133069000 
0.098400 2.24204111004 0.01005705477 
0.098957 2.18096986604 0.00947571255 
0.099515 2.14327061198 0.00847833566 
0.100072 2.11250458372 0.01090184412 
0.100630 2.07892793566 0.01070800435 
0.101187 1.99863135654 0.00997202789 
0.101745 2.09966847695 0.00960503537 
0.102302 1.96693210531 0.00887961054 
0.102860 2.04289380531 0.01064319795 
0.103417 1.94696330432 0.00922289725 
0.103975 1.88149675295 0.00987928343 
0.104532 1.79837976145 0.00930627047 
0.105090 1.83026260282 0.00861636339 
0.105647 1.81545634586 0.00796956813 
0.106205 1.76152602595 0.00914921582 
0.106762 1.86313873172 0.00974242547 
0.107320 1.77226680146 0.00801858830 
0.107877 1.76645855555 0.00794719018 
0.108435 1.72623119919 0.00819784572 
0.108992 1.68286946755 0.00783821617 
0.109550 1.65960388999 0.00758509680 
0.110107 1.69791767760 0.00727956280 
0.110665 1.56817292576 0.00567529833 
0.111222 1.52739374508 0.00661962335 
0.111780 1.64143348642 0.00746114574 
0.112337 1.65800127727 0.00572253928 
0.112895 1.46719284135 0.00611083258 
0.113452 1.44654702165 0.00524414523 
0.114010 1.47481094616 0.00605304379 
0.114567 1.44651727439 0.00587356245 
0.115125 1.43900848495 0.00658099274 
0.115682 1.45723893306 0.00548351645 
0.116240 1.40359616233 0.00600311796 
0.116797 1.40297001283 0.00669215524 
0.117355 1.30495651082 0.00698127311 
0.117912 1.33107773287 0.00507620480 
0.118470 1.29550253213 0.00497050504 
0.119027 1.25746975722 0.00551397002 
0.119585 1.31178027059 0.00510737976 
0.120142 1.19731658855 0.00633203187 
0.120699 1.25922629565 0.00670236103 
0.121257 1.22990491452 0.00570153561 
0.121814 1.31718121996 0.00566885036 
0.122372 1.18778494785 0.00543821894 
0.122929 1.09428686032 0.00371451812 
0.123487 1.19811851132 0.00430895702 
0.124044 1.15799675949 0.00643704214 
0.124602 1.06501190298 0.00499720981 
0.125159 1.09649309647 0.00428581027 
0.125717 1.04022719851 0.00494775294 
0.126274 1.02604149210 0.00365024933 
0.126832 1.02930259663 0.00500743204 
0.127389 1.05305068879 0.00432522848 
0.127947 1.03316348751 0.00475507839 
0.128504 0.98871390764 0.00412615035 
0.129062 0.99689609656 0.00481302332 
0.129619 0.93751266609 0.00452452898 
0.130177 0.94558792754 0.00369533947 
0.130734 1.03613408603 0.00476317155 
0.131292 0.94659046689 0.00326976000 
0.131849 0.87914272899 0.00347616862 
0.132407 0.90257229401 0.00393487652 
0.132964 0.85034418312 0.00217132812 
0.133521 0.86708786973 0.00362287987 
0.134079 0.86665819909 0.00427269407 
0.134636 0.81539357644 0.00358763826 
0.135194 0.80362607972 0.00321367141 
0.135751 0.82493725371 0.00248200802 
0.136309 0.72812337244 0.00330894413 
0.136866 0.81018807295 0.00303818262 
0.137424 0.72480143769 0.00343409057 
0.137981 0.76770693189 0.00301691862 
0.138539 0.72730420465 0.00364858438 
0.139096 0.81701860256 0.00399147362 
0.139654 0.66519007213 0.00290152337 
0.140211 0.70340315677 0.00313666734 
0.140769 0.72526818835 0.00322062876 
0.141326 0.69281587788 0.00267403048 
0.141884 0.65049041062 0.00267761083 
0.142441 0.66364402344 0.00307284572 
0.142998 0.69291775507 0.00247009891 
0.143556 0.61073222918 0.00318747788 
0.144113 0.64408266100 0.00272914820 
0.144671 0.61483732696 0.00224744753 
0.145228 0.63280129301 0.00308099024 
0.145786 0.61153642911 0.00204244271 
0.146343 0.60210157535 0.00250548375 
0.146901 0.61122879424 0.00246721265 
0.147458 0.58546137000 0.00273520440 
0.148016 0.59389491036 0.00230560972 
0.148573 0.48525723634 0.00235599122 
0.149131 0.51313810043 0.00163774161 
0.149688 0.52345739371 0.00135239270 
0.150246 0.55138839676 0.00244014279 
0.150803 0.51264175541 0.00243686494 
0.151360 0.49345555251 0.00296101271 
0.151918 0.48123270060 0.00158063642 
0.152475 0.43012140147 0.00150787831 
0.153033 0.44114893719 0.00138818612 
0.153590 0.45201617483 0.00196878061 
0.154148 0.48338567353 0.00225606721 
0.154705 0.50566264498 0.00226788646 
0.155263 0.41370510234 0.00238780506 
0.155820 0.37521012851 0.00150771057 
0.156378 0.41803542014 0.00127496936 
0.156935 0.41188384297 0.00217969078 
0.157493 0.46432502554 0.00290401515 
0.158050 0.33581872425 0.00177392100 
0.158607 0.43681822216 0.00236793242 
0.159165 0.38048588793 0.00196916492 
0.159722 0.42805415494 0.00205934823 
0.160280 0.34723361738 0.00105484586 
0.160837 0.34990275521 0.00178707850 
0.161395 0.35357000869 0.00158168963 
0.161952 0.36267178203 0.00172692798 
0.162510 0.33752438133 0.00123591029 
0.163067 0.32986761277 0.00170691911 
0.163625 0.31384766816 0.00096047943 
0.164182 0.30507003195 0.00091347172 
0.164739 0.32742180641 0.00175996002 
0.165297 0.32615726122 0.00102176986 
0.165854 0.29085564199 0.00110833301 
0.166412 0.33446993858 0.00120663702 
0.166969 0.30546559453 0.00122093548 
0.167527 0.30904674393 0.00152523381 
0.168084 0.35646694931 0.00207009869 
0.168642 0.32294024548 0.00155427442 
0.169199 0.30036056504 0.00092419861 
0.169757 0.28891855396 0.00120438644 
0.170314 0.27820173369 0.00161763352 
0.170871 0.25314911862 0.00168316095 
0.171429 0.23668160199 0.00167632372 
0.171986 0.30602614797 0.00117815463 
0.172544 0.25002166496 0.00036445292 
0.173101 0.27989015099 0.00116330135 
0.173659 0.23693528850 0.00076740415 
0.174216 0.20948790450 0.00207626420 
0.174774 0.31441262210 0.00101899791 
0.175331 0.26322934672 0.00056180054 
0.175888 0.17252719455 0.00046519879 
0.176446 0.23120180689 0.00137664851 
0.177003 0.23704497071 0.00137778986 
0.177561 0.30289005627 0.00069989420 
0.178118 0.26093655893 0.00067949494 
0.178676 0.20246484869 0.00043496271 
0.179233 0.24608671355 0.00095902046 
0.179791 0.20927251480 0.00079055068 
0.180348 0.21752354242 0.00125182844 
0.180905 0.19145060294 0.00098697477 
0.181463 0.21774662429 0.00071177160 
0.182020 0.19056283879 0.00086252037 
0.182578 0.15556237335 0.00084479419 
0.183135 0.18148660152 0.00064031208 
0.183693 0.15227036499 0.00080007757 
0.184250 0.19600203543 0.00074598924 
0.184808 0.19772432671 0.00074654713 
0.185365 0.21056669500 0.00062628843 
0.185922 0.20312469120 0.00037921804 
0.186480 0.19544758192 0.00065770905 
0.187037 0.14626534983 0.00083274027 
0.187595 0.22458202990 0.00079369156 
0.188152 0.14282072227 0.00015091189 
0.188710 0.09992417341 0.00051135727 
0.189267 0.17112375840 0.00102699611 
0.189824 0.13146127477 0.00107131319 
0.190382 0.17328859166 0.00061866467 
0.190939 0.20766698869 0.00083678025 
0.191497 0.19646466661 0.00000020099 
0.192054 0.14463641329 0.00103505476 
0.192612 0.12155207606 0.00061607289 
0.193169 0.19525796820 0.00089660270 
0.193726 0.16653186258 0.00065501194 
0.194284 0.15846623301 0.00095167316 
0.194841 0.19651976764 0.00080165800 
0.195399 0.11608479150 0.00106396138 
0.195956 0.12201360909 0.00084129070 
0.196514 0.12729746899 0.00087991344 
0.197071 0.16171926639 0.00097851871 
0.197628 0.15459470023 0.00107800222 
0.198186 0.16301904688 0.00010758853 
0.198743 0.14195596824 0.00021459292 
0.199301 0.13912555054 0.00042857091 
0.199858 0.10953452795 0.00103145147 
0.200416 0.12601178554 0.00120972884 
0.200973 0.16645029448 0.00137850705 
0.201530 0.19964836802 0.00063402669 
0.202088 0.16915962449 0.00114411616 
0.202645 0.14941911973 0.00022205665 
0.203203 0.10642923039 0.00042924701 
0.203760 0.13322564623 0.00023376557 
0.204318 0.15201404600 0.00096683751 
0.204875 0.10774043374 0.00021073468 
0.205432 0.12130467390 0.00020449999 
0.205990 0.13073846360 0.00085560020 
0.206547 0.14696446854 0.00082556884 
0.207105 0.15350878634 0.00065847447 
0.207662 0.14754333187 0.00050424925 
0.208219 0.10787331602 0.00001469962 
0.208777 0.13232787074 0.00041616155 
0.209334 0.14327585436 0.00077239667 
0.209892 0.13725082298 0.00054209594 
0.210449 0.22017642664 0.00064940798 
0.211007 0.08004970711 0.00004224400 
0.211564 0.18098485060 0.00089534571 
0.212121 0.14280531604 0.00044390014 
0.212679 0.13165185338 -0.00007910415 
0.213236 0.12560518919 -0.00018491196 
0.213794 0.16750258876 0.00021928838 
0.214351 0.15948628298 0.00029422895 
0.214908 0.12269897601 0.00018340119 
0.215466 0.13745380617 0.00100004938 
0.216023 0.14548423290 0.00050200119 
0.216581 0.12663879348 0.00051268300 
0.217138 0.13647236623 0.00034862223 
0.217695 0.12630191833 0.00064813028 
0.218253 0.17261298247 0.00041330813 
0.218810 0.15501324398 0.00043294738 
0.219368 0.15283535827 0.00034508643 
0.219925 0.15291031478 0.00040638936 
0.220483 0.13524042478 0.00035776890 
0.221040 0.10736906524 0.00059864614 
0.221597 0.15859125771 0.00058607894 
0.222155 0.12243736272 0.00086035232 
0.222712 0.13739784155 0.00083919867 
0.223270 0.10789594467 0.00070214031 
0.223827 0.15769752538 0.00061468199 
0.224384 0.14914919709 0.00124202800 
0.224942 0.09835800406 0.00018733457 
0.225499 0.10513776023 0.00029417550 
0.226057 0.11383043967 0.00071538753 
0.226614 0.12356505632 0.00072990909 
0.227171 0.09035985775 0.00031454652 
0.227729 0.14645321376 0.00035655171 
0.228286 0.14535386239 0.00084970799 
0.228844 0.12934336026 0.00047481390 
0.229401 0.12433217167 0.00061943133 
0.229958 0.05277294883 0.00015074754 
0.230516 0.13023726847 0.00041119933 
0.231073 0.14677520495 0.00102321541 
0.231630 0.11165152961 0.00066174664 
0.232188 0.10927749011 0.00041045079 
0.232745 0.10982832392 0.00047716469 
0.233303 0.12970874684 0.00021254282 
0.233860 0.09361524411 0.00094897553 
0.234417 0.13161405833 0.00030619732 
0.234975 0.12057210114 0.00035678978 
0.235532 0.15720233291 0.00063563545 
0.236090 0.11357104635 0.00010052816 
0.236647 0.15430444114 0.00067170581 
0.237204 0.10785565571 0.00086124368 
0.237762 0.17637129713 0.00037231654 
0.238319 0.15110405802 0.00059352835 
0.238877 0.15022500647 0.00066266182 
0.239434 0.12607405846 0.00010013460 
0.239991 0.12099917145 0.00023710176 
0.240549 0.16062862246 0.00074490319 
0.241106 0.10238765598 0.00056610456 
0.241663 0.13109212286 0.00045624970 
0.242221 0.12278655295 -0.00015707722 
0.242778 0.16327646152 0.00066272594 
0.243336 0.12802187886 -0.00004268326 
0.243893 0.06902914033 0.00020209820 
0.244450 0.13298990755 0.00022237868 
0.245008 0.11438780068 0.00022109088 
0.245565 0.08578666566 0.00041818280 
0.246123 0.14552995741 0.00048720865 
0.246680 0.11529846735 0.00043861388 
0.247237 0.10636649288 0.00019329260 
0.247795 0.17267400088 0.00088318900 
0.248352 0.13379006624 0.00034791824 
0.248909 0.11523989645 0.00050300651 
0.249467 0.12248791805 0.00063119337 
0.250024 0.17023124861 0.00058962642 
0.250582 0.10119351615 0.00033815895 
0.251139 0.12107773575 0.00091623636 
0.251696 0.15170996869 0.00024898168 
0.252254 0.10662397393 0.00037071610 
0.252811 0.11061252345 0.00024307525 
0.253368 0.09356580566 0.00076073685 
0.253926 0.16686688493 0.00121915675 
0.254483 0.12752470751 0.00072427724 
0.255041 0.13548583580 0.00017164282 
0.255598 0.11346451325 0.00106756785 
0.256155 0.14524351786 0.00041336554 
0.256713 0.15456337379 0.00063746177 
0.257270 0.11362669776 0.00502671887 
0.257827 0.12723974770 0.00059356419 
0.258385 0.05515867303 -0.00034697978 
0.258942 0.13474210501 0.00066611880 
0.259499 0.12357598613 0.00055955700 
0.260057 0.10197842857 0.00022349721 
0.260614 0.14611476840 0.00079090169 
0.261172 0.11161524647 0.00055681244 
0.261729 0.07930309746 0.00032773059 
0.262286 0.08856377829 0.00015576020 
0.262844 0.12479811998 0.00005531695 
0.263401 0.14898429439 0.00036318643 
0.263958 0.10269795654 0.00041931959 
0.264516 0.14513927963 0.00093104937 
0.265073 0.09728891438 -0.00015858510 
0.265630 0.10830277723 0.00061620984 
0.266188 0.13450699280 0.00034619943 
0.266745 0.10139102606 0.00076541647 
0.267302 0.07130758538 0.00035966607 
0.267860 0.14809027939 0.00050093373 
0.268417 0.09905940131 0.00074228207 
0.268975 0.07888035003 0.00062195454 
0.269532 0.11000414251 0.00012118954 
0.270089 0.11362906727 0.00042996336 
0.270647 0.13497448226 0.00041952137 
0.271204 0.06883816319 0.00048051293 
0.271761 0.12208915218 0.00029545942 
0.272319 0.11821181367 -0.00019590308 
0.272876 0.10054548487 0.00019130315 
0.273433 0.09238956483 0.00009078380 
0.273991 0.08103483966 0.00051621974 
0.274548 0.10854586459 -0.00000874246 
0.275105 0.12550815116 0.00003486095 
0.275663 0.08042334177 0.00002128666 
0.276220 0.12302170905 0.00079035802 
0.276777 0.12914731946 0.00059215768 
0.277335 0.10281306666 0.00024982023 
0.277892 0.12854376710 0.00057420309 
0.278449 0.10003038734 0.00007840467 
0.279007 0.06427110567 0.00016228542 
0.279564 0.12818188369 0.00039860781 
0.280121 0.11739601203 0.00062995391 
0.280679 0.11508186482 0.00050726900 
0.281236 0.08926005755 0.00016584788 
0.281793 0.05904358184 0.00027675881 
0.282351 0.07258821383 0.00009690791 
0.282908 0.09808219587 0.00003271351 
0.283465 0.12235768241 0.00018149355 
0.284023 0.08673236694 -0.00019114674 
0.284580 0.12499758839 0.00061179386 
0.285137 0.08256062138 0.00028682598 
0.285695 0.08804002572 0.00070513145 
0.286252 0.09993025411 0.00040231513 
0.286809 0.09170174808 0.00034601623 
0.287367 0.10861349661 0.00050951113 
0.287924 0.08038938419 0.00031021036 
0.288481 0.11186195320 0.00084176135 
0.289039 0.06419945562 0.00083668349 
0.289596 0.08595284638 0.00060627773 
0.290153 0.13314998839 0.00081391393 
0.290711 0.05966950606 -0.00001055396 
0.291268 0.08837375570 0.00043108640 
0.291825 0.07182904255 0.00080889238 
0.292383 0.11354668847 0.00013768692 
0.292940 0.08895574325 0.00055332873 
0.293497 0.11191465557 0.00039335811 
0.294055 0.08341487627 -0.00027108925 
0.294612 0.06527118985 -0.00008761780 
0.295169 0.07066265494 0.00044907215 
0.295727 0.09218929581 0.00023025079 
0.296284 0.04354272248 0.00028356589 
0.296841 0.07463498134 0.00076016426 
0.297399 0.09919354357 0.00034724894 
0.297956 0.10307333955 0.00080858329 
0.298513 0.05583963227 0.00026948448 
0.299071 0.08223493287 0.00046215633 
0.299628 0.07598495273 0.00080221069 
0.300185 0.07511065628 0.00006999353 
0.300742 0.13215111701 0.00027091849 
0.301300 0.08338320864 0.00085553710 
0.301857 0.09021203555 -0.00033659984 
0.302414 0.10342613028 -0.00031372869 
0.302972 0.08019621174 0.00017475338 
0.303529 0.08587056534 0.00041076475 
0.304086 0.03561025040 -0.00010693545 
0.304644 0.09522513979 0.00046453172 
0.305201 0.11728095547 0.00046209967 
0.305758 0.07659778120 0.00043340512 
0.306316 0.05311244472 0.00019866218 
0.306873 0.03843906480 0.00004307928 
0.307430 0.11786370810 0.00121840605 
0.307987 0.05238366996 -0.00008093942 
0.308545 0.08824570470 0.00057852219 
0.309102 0.09255582236 0.00102671259 
0.309659 0.10702607223 0.00004536197 
0.310217 0.09279710787 0.00043266354 
0.310774 0.08169655323 0.00084076699 
0.311331 0.04745178802 0.00059253909 
0.311889 0.05977054569 0.00106816196 
0.312446 0.16564564651 0.00084285743 
0.313003 0.07407446451 0.00089939064 
0.313560 0.10593634907 -0.00033940345 
0.314118 0.07790958492 0.00020605905 
0.314675 0.08359317072 -0.00005433684 
0.315232 0.05841628398 0.00018979673 
0.315790 0.09172886178 0.00090899456 
0.316347 0.04092373660 -0.00021547565 
0.316904 0.06815399092 -0.00015813867 
0.317461 0.12172970499 0.00071927152 
0.318019 0.04743517949 0.00044084550 
0.318576 0.05315596204 0.00055618583 
0.319133 0.09454074567 0.00033593502 
0.319691 0.08798568175 0.00031863903 
0.320248 0.08224234229 0.00049362091 
0.320805 0.05661244334 0.00028517717 
0.321362 0.08000121462 0.00008998355 
0.321920 0.07058506719 0.00117362599 
0.322477 0.08962838319 0.00044746609 
0.323034 0.13041945047 0.00059145870 
0.323592 0.07841026818 -0.00090336352 
0.324149 0.09192233209 0.00029263687 
0.324706 0.03601231258 0.00006439496 
0.325263 0.07115597453 0.00085619337 
0.325821 0.06068314611 0.00021280659 
0.326378 0.02099199092 -0.00002443414 
0.326935 0.02456390960 0.00054968901 
0.327493 0.12242608454 0.00115734418 
0.328050 0.07750075506 0.00014570249 
0.328607 0.07590795603 -0.00027383646 
0.329164 0.10805479819 0.00045858190 
0.329722 0.02708796185 0.00014798671 
0.330279 0.11402801680 0.00076118960 
0.330836 0.08556958961 -0.00018307906 
0.331393 0.03092399055 -0.00022393911 
0.331951 0.03175918932 -0.00058786698 
0.332508 0.08136125613 0.00041190335 
0.333065 0.04122691031 0.00028463115 
0.333622 0.08625243087 -0.00003835002 
0.334180 0.12089242289 0.00028029762 
0.334737 0.14099358549 0.00002566849 
0.335294 0.06303280716 0.00027592948 
0.335852 0.07848523084 0.00047742772 
0.336409 0.10975507504 0.00092845834 
0.336966 0.05606122069 0.00048818242 
0.337523 0.10186125434 0.00043432603 
0.338081 0.05191505232 0.00038216915 
0.338638 0.08553717816 0.00124822253 
0.339195 0.07489559011 0.00052341757 
0.339752 0.10194513211 0.00027011527 
0.340310 0.04933581767 0.00014418690 
0.340867 0.06931044259 0.00093097526 
0.341424 -0.00416761064 -0.00051847029 
0.341981 0.04847148535 0.00034394592 
0.342539 0.02814319823 0.00109599791 
0.343096 0.03773157178 0.00015199223 
0.343653 0.06422231463 -0.00019762503 
0.344210 -0.00263166509 -0.00006718118 
0.344768 0.14126194388 0.00063501657 
0.345325 0.05007921225 0.00017444663 
0.345882 0.08577324312 0.00028482888 
0.346439 0.09710771522 0.00093341232 
0.346997 0.00514151400 0.00049426888 
0.347554 0.06353609353 0.00044516115 
0.348111 0.07141472038 -0.00039114862 
0.348668 0.05269984172 0.00038502143 
0.349226 0.08567938536 0.00027861178 
0.349783 0.17525757086 0.00015648152 
0.350340 0.07063345799 0.00057458219 
0.350897 0.10945025415 0.00149043168 
0.351454 0.09242451722 0.00048552951 
0.352012 0.10342181688 0.00106946714 
0.352569 0.03784484829 -0.00057291154 
0.353126 0.05240360967 0.00024108163 
0.353683 0.09027316289 0.00072372414 
0.354241 0.09321804555 0.00002929694 
0.354798 0.02775888631 -0.00094822093 
0.355355 0.03837747477 0.00047989097 
0.355912 0.06841746713 0.00023713421 
0.356470 0.04274056846 0.00102725706 
0.357027 0.03743410484 -0.00068773988 
0.357584 0.11646422162 0.00016362177 
0.358141 -0.00186928966 -0.00134797517 
0.358699 0.10657907820 0.00122962200 
0.359256 0.05338448098 0.00046771409 
0.359813 0.12636084363 0.00056478699 
0.360370 0.04092750591 0.00132573350 
0.360927 0.05446145105 0.00064574595 
0.361485 0.07975115177 0.00000893664 
0.362042 0.12153180326 0.00097754898 
0.362599 0.04879197514 0.00098079221 
0.363156 0.10165806763 0.00132607368 
0.363714 -0.02115470539 0.00050230001 
0.364271 0.09902880280 -0.00062904064 
0.364828 0.09405787819 -0.00111050119 
0.365385 0.04334038201 0.00146138845 
0.365942 0.03460584195 0.00229546467 
0.366500 0.08571610437 0.00054434754 
0.367057 0.06564580518 0.00195890183 
0.367614 0.05197650598 0.00165922034 
0.368171 0.01852786044 0.00015656591 
0.368728 0.00350885324 0.00040299048 
0.369286 0.09850514345 0.00084770003 
0.369843 0.05975318889 0.00017113049 
0.370400 0.09778769938 0.00157028353 
0.370957 0.10755823668 -0.00180729712 
0.371514 0.08173337161 0.00045383516 
0.372072 0.09869480287 0.00057925754 
0.372629 0.06923625402 0.00006782359 
0.373186 0.09951301798 0.00046398866 
0.373743 0.01652012744 -0.00016018616 
0.374300 0.01396714239 -0.00077722185 
0.374858 0.05423814585 0.00102093441 
0.375415 0.09788499553 0.00185173206 
0.375972 0.08099660606 0.00053398054 
0.376529 0.15652864082 -0.00016099522 
0.377086 0.05397993971 -0.00108830122 
0.377644 0.05503575913 0.00011468588 
0.378201 0.04026542661 0.00142824130 
0.378758 0.07421530232 -0.00156567216 
0.379315 0.06255968385 0.00022175496 
0.379872 0.03684139689 0.00129112908 
0.380430 0.04546039923 0.00085470774 
0.380987 0.07067820384 0.00064489331 
0.381544 0.10775781943 0.00207567012 
0.382101 0.11169221672 0.00173861095 
0.382658 0.06890270527 0.00202916915 
0.383216 0.02236159383 -0.00169170612 
0.383773 0.01491934028 0.00218068331 
0.384330 0.10659994302 0.00088485364 
0.384887 0.03293320029 0.00297862136 
0.385444 0.01311639557 0.00073729643 
0.386001 0.06758898493 -0.00064335649 
0.386559 0.11057114945 0.00113937880 
0.387116 0.04650016517 0.00168412694 
0.387673 0.07688426268 0.00120255809 
0.388230 0.09405735975 0.00042386272 
0.388787 -0.05822884257 0.00044633183 
0.389345 0.10797035666 0.00310881563 
0.389902 0.12378625946 0.00080720827 
0.390459 0.04836210036 -0.00286558893 
0.391016 0.12319660299 0.00074766931 
0.391573 -0.00775753562 0.00110547620 
0.392130 0.10019956223 0.00096932085 
0.392688 0.14431160008 0.00115954868 
0.393245 0.12440924692 0.00104564699 
0.393802 0.05983326252 0.00013966381 
0.394359 0.09863367525 0.00176702871 
0.394916 0.03880167371 0.00200843354 
0.395473 0.10628068627 -0.00036986338 
0.396031 0.12332673290 -0.00000012268 
0.396588 0.14091262033 -0.00122427049 
0.397145 -0.03175963731 -0.00233791350 
0.397702 0.16663048064 -0.00182576182 
0.398259 -0.05224409132 0.00009112574 
0.398816 0.09205540726 -0.00219505357 
0.399374 0.01590979866 -0.00385281114 
0.399931 0.07936305733 0.00608323075 
0.400488 0.19779531039 0.00062726434 
0.401045 0.16348450019 0.00129797467 
0.401602 -0.01120517252 -0.00200636718 
0.402159 0.00024780119 -0.00282511669 
0.402716 -0.15414914797 -0.00356783253 
0.403274 -0.10738269855 -0.00513772651 
0.403831 0.28258556342 0.03139757391 
