# Supplementary material for: SAXS studies of X-ray induced disulfide bond damage: Engineering high-resolution insight from a low-resolution technique
Source: PLoS One. 2020 Nov 17;15(11):e0239702. doi: 10.1371/journal.pone.0239702 (PMC7671560; doi:10.1371/journal.pone.0239702)
Supplement: S1 Data — (GZ) [file pone.0239702.s023.gz › SupplementaryData/dimer_A2_ph5_5_00003.cbf.dat]

0.010314 17.64471594325 -0.05041908118 
0.010872 16.65491356729 0.12251300318 
0.011429 20.54146074010 0.26868302622 
0.011987 19.85160917557 0.10332322182 
0.012544 19.18391556898 0.09616466973 
0.013102 19.10960526792 -0.08206131804 
0.013659 19.09106940409 0.02920066663 
0.014217 17.46998321190 -0.03336274368 
0.014774 18.46012523149 0.11962945867 
0.015332 18.82145310897 -0.04767104997 
0.015889 18.62042065777 -0.08394975563 
0.016447 17.62892891988 0.01222327319 
0.017004 18.46810830857 0.04372974324 
0.017562 17.88786168877 0.04097899628 
0.018119 17.91005255829 0.02224744800 
0.018677 17.20395077642 0.03464058463 
0.019234 17.46868458305 0.02280480762 
0.019792 17.10172927154 0.00447422480 
0.020349 16.97839654226 0.04420412793 
0.020907 17.35868095004 0.05707652749 
0.021464 16.95512794805 0.04853994043 
0.022022 16.89226296387 0.06200834927 
0.022579 16.48962495151 0.07449886120 
0.023137 16.74334900836 0.06167914421 
0.023694 16.53541749383 0.06008864049 
0.024252 16.49353941844 0.07237360840 
0.024809 16.50550981519 0.07745711307 
0.025367 15.64840604248 0.07249190100 
0.025924 15.54735256207 0.08458294178 
0.026482 15.45452485180 0.06203092628 
0.027039 15.37299252524 0.08990384463 
0.027597 15.11013433430 0.07779414443 
0.028154 15.06902309823 0.07457571460 
0.028712 14.81654937247 0.08022047150 
0.029269 14.77794289467 0.07098535372 
0.029827 14.44236747298 0.08063955977 
0.030384 14.28899738184 0.07516186736 
0.030942 14.26696122723 0.06263435083 
0.031500 13.87077947879 0.07150152115 
0.032057 13.65897391735 0.06695548886 
0.032615 13.67999879641 0.07045402369 
0.033172 13.35083430353 0.06461483983 
0.033730 13.44518672137 0.06966510551 
0.034287 13.32087759509 0.06520485926 
0.034845 13.02497035395 0.06155643741 
0.035402 13.17527589757 0.06577183635 
0.035960 12.74936266060 0.06442746991 
0.036517 12.62955424529 0.06061510146 
0.037075 12.65763089660 0.05551404933 
0.037632 12.47587217602 0.05902566098 
0.038190 12.09143807970 0.06966602409 
0.038747 12.09191357901 0.05550333830 
0.039305 11.93061708172 0.06404896825 
0.039862 11.60994581582 0.05794858471 
0.040420 11.41599776599 0.05419828894 
0.040977 11.31366806393 0.05682320202 
0.041535 11.15821477226 0.05300377902 
0.042092 10.99565846199 0.05331611806 
0.042650 11.05784041316 0.05547406189 
0.043207 10.67024088436 0.04975869418 
0.043765 10.63700105524 0.04955024328 
0.044322 10.45289655648 0.04937178899 
0.044880 10.16871272814 0.04912528997 
0.045437 10.12460673993 0.04612329398 
0.045995 9.91056070234 0.04901970042 
0.046552 9.79817807414 0.04685549187 
0.047110 9.75004982867 0.05026966496 
0.047667 9.71748912301 0.04701938987 
0.048225 9.40876593717 0.04362026125 
0.048782 9.29879301479 0.04369737603 
0.049340 9.05739534713 0.04471121391 
0.049897 8.93121973114 0.04299270750 
0.050455 8.84953717497 0.04122571504 
0.051012 8.73404655984 0.04138067602 
0.051570 8.41208513047 0.03898254338 
0.052127 8.36153093662 0.03772091947 
0.052685 8.14974765909 0.03847046266 
0.053242 8.22378712930 0.03609300828 
0.053800 8.08371360875 0.03581506466 
0.054357 7.80980152623 0.03560406953 
0.054915 7.82973402021 0.03524237764 
0.055472 7.91493588848 0.03766414348 
0.056030 7.49100395303 0.03666209155 
0.056587 7.39198178747 0.03283244667 
0.057145 7.26253997379 0.03469748044 
0.057702 7.21182674305 0.03396774794 
0.058260 6.92708120559 0.03206336519 
0.058817 7.00092513328 0.02794290937 
0.059375 6.88385051939 0.03090095408 
0.059932 6.64187751496 0.02976063094 
0.060490 6.50906401847 0.03205938259 
0.061048 6.49161712567 0.03238752616 
0.061605 6.34096107953 0.02772214611 
0.062163 6.19565851002 0.02916717647 
0.062720 6.26710828715 0.02740566817 
0.063278 6.03703497873 0.02788405716 
0.063835 5.95548842177 0.02672723259 
0.064393 5.83742611288 0.03062334658 
0.064950 5.75623605957 0.02714740710 
0.065508 5.73276796050 0.02431414632 
0.066065 5.53738149037 0.02544986716 
0.066623 5.50529554290 0.02678678808 
0.067180 5.41269878015 0.02502133681 
0.067738 5.32207295892 0.02337770546 
0.068295 5.10761405620 0.02496734482 
0.068853 5.09770768978 0.02178928814 
0.069410 5.02890526485 0.02268474068 
0.069968 4.84385780387 0.02401282216 
0.070525 4.93055277107 0.01995215343 
0.071083 4.76732145612 0.02028138152 
0.071640 4.71253798755 0.02005030496 
0.072198 4.57713309665 0.01863278336 
0.072755 4.62860075110 0.02089361292 
0.073313 4.48473295355 0.01968665051 
0.073870 4.36747301987 0.02102894867 
0.074428 4.35430436270 0.01831207456 
0.074985 4.30786507576 0.02022025133 
0.075543 4.28819173683 0.02051495759 
0.076100 4.17601817079 0.01869634854 
0.076658 4.15234834042 0.02007472128 
0.077215 3.92494914583 0.01553774166 
0.077773 3.94463323172 0.01757463368 
0.078330 3.91327419936 0.01810077240 
0.078888 3.80800144647 0.01838089825 
0.079445 3.66226226353 0.01552082723 
0.080003 3.60656908914 0.01639552857 
0.080560 3.59391457903 0.01652544644 
0.081118 3.51358916724 0.01642408926 
0.081675 3.46533507435 0.01617669298 
0.082233 3.45299660525 0.01573737680 
0.082790 3.42179379756 0.01540901572 
0.083348 3.40107909683 0.01641299625 
0.083905 3.32371960736 0.01586005239 
0.084463 3.11425560413 0.01670158811 
0.085020 3.29399304673 0.01480474772 
0.085578 3.17800046691 0.01292569833 
0.086135 3.07744714024 0.01532368026 
0.086693 3.07334413496 0.01482999288 
0.087250 3.07339848047 0.01647837324 
0.087808 2.89477315371 0.01283988798 
0.088365 2.82843308824 0.01315277815 
0.088923 2.90722652989 0.01298905115 
0.089480 2.83136771078 0.01198874812 
0.090038 2.85365709239 0.01070356555 
0.090595 2.70019086106 0.01170099871 
0.091153 2.62173323523 0.01039875745 
0.091710 2.69630052936 0.01170835172 
0.092268 2.63775359281 0.01159390925 
0.092825 2.59282686532 0.01239781893 
0.093383 2.59806104546 0.01249420606 
0.093940 2.50001952027 0.01064904210 
0.094498 2.43609499096 0.01089086644 
0.095055 2.47776524951 0.01165026748 
0.095613 2.32396239216 0.01227522924 
0.096170 2.35296874989 0.01128574530 
0.096728 2.36149573179 0.01067585998 
0.097285 2.30937315108 0.01172549390 
0.097842 2.26123625514 0.01076318805 
0.098400 2.24262688123 0.01080352996 
0.098957 2.20015335825 0.01341529590 
0.099515 2.11705105251 0.01114626903 
0.100072 2.15970256818 0.01144293130 
0.100630 2.13835140108 0.01016838104 
0.101187 2.02839169181 0.01078362672 
0.101745 2.07698941787 0.01253406809 
0.102302 2.01767129975 0.00845235416 
0.102860 2.03222958961 0.00835516652 
0.103417 1.95276426257 0.00909291534 
0.103975 1.93067907577 0.00895450335 
0.104532 1.82491243829 0.00880602982 
0.105090 1.89906054685 0.00983642156 
0.105647 1.87649463714 0.00866716530 
0.106205 1.77642184253 0.00931867450 
0.106762 1.78434955579 0.00941482070 
0.107320 1.81692031844 0.00785583923 
0.107877 1.69167893173 0.00957978814 
0.108435 1.79316107437 0.00881852985 
0.108992 1.73058321208 0.00833653840 
0.109550 1.66600965493 0.00700027667 
0.110107 1.63880463554 0.00728982777 
0.110665 1.71588455245 0.00749755456 
0.111222 1.58008212027 0.00806385778 
0.111780 1.57772618854 0.00675944637 
0.112337 1.53115536237 0.00544931649 
0.112895 1.47995593529 0.00825952163 
0.113452 1.49393334939 0.00673899822 
0.114010 1.50911416646 0.00626302250 
0.114567 1.38011794128 0.00656032643 
0.115125 1.40318553893 0.00648863987 
0.115682 1.40541334476 0.00723622559 
0.116240 1.43153551361 0.00644483378 
0.116797 1.39024103534 0.00668197236 
0.117355 1.37954059098 0.00615372328 
0.117912 1.39481612318 0.00678999413 
0.118470 1.29559922537 0.00668124032 
0.119027 1.36294296040 0.00585916891 
0.119585 1.29107655461 0.00564699100 
0.120142 1.22522067655 0.00412900453 
0.120699 1.28865394881 0.00655959122 
0.121257 1.20507616888 0.00566918454 
0.121814 1.19985305597 0.00417605319 
0.122372 1.14657607421 0.00427430279 
0.122929 1.12202745430 0.00471639308 
0.123487 1.18153028485 0.00555362979 
0.124044 1.17087906769 0.00548384937 
0.124602 1.02894918305 0.00464702368 
0.125159 1.12109363657 0.00444837461 
0.125717 1.14892048446 0.00592645240 
0.126274 1.09181720936 0.00402942651 
0.126832 1.11800464319 0.00497708047 
0.127389 1.06248384628 0.00337796711 
0.127947 0.95236182324 0.00414982460 
0.128504 0.98880388476 0.00544898098 
0.129062 0.96254251317 0.00488328467 
0.129619 0.98443358867 0.00468363902 
0.130177 0.95251259882 0.00528051460 
0.130734 0.87862992542 0.00289057235 
0.131292 0.92848585204 0.00378881797 
0.131849 0.96231760975 0.00445887623 
0.132407 0.90186600578 0.00382244635 
0.132964 0.90176831279 0.00367004426 
0.133521 0.94594443858 0.00345984041 
0.134079 0.84504800791 0.00395542885 
0.134636 0.82668761897 0.00358476991 
0.135194 0.82471289188 0.00347407139 
0.135751 0.77525221106 0.00378047276 
0.136309 0.84351742188 0.00307414991 
0.136866 0.76550406255 0.00313273099 
0.137424 0.77141020942 0.00331021931 
0.137981 0.75151100683 0.00208964183 
0.138539 0.78243485332 0.00384510308 
0.139096 0.79737407500 0.00318267639 
0.139654 0.68098645326 0.00249712177 
0.140211 0.76818445464 0.00299253816 
0.140769 0.71221665185 0.00392244282 
0.141326 0.72563868769 0.00255809859 
0.141884 0.66261233076 0.00287538708 
0.142441 0.64960629383 0.00341287462 
0.142998 0.69653923046 0.00277046073 
0.143556 0.68851258192 0.00148496323 
0.144113 0.66717545353 0.00322378239 
0.144671 0.59981294280 0.00254672310 
0.145228 0.58883589079 0.00298196243 
0.145786 0.60603454125 0.00217141747 
0.146343 0.60736732233 0.00197673557 
0.146901 0.57517231682 0.00220928750 
0.147458 0.55983201684 0.00296104611 
0.148016 0.56677084205 0.00157653780 
0.148573 0.53207446631 0.00228077107 
0.149131 0.52118963273 0.00200410587 
0.149688 0.48220177535 0.00138744873 
0.150246 0.56409524038 0.00215002812 
0.150803 0.55499667314 0.00175024165 
0.151360 0.46436906138 0.00119474427 
0.151918 0.48196936443 0.00134383792 
0.152475 0.47196699185 0.00141437187 
0.153033 0.46394392681 0.00214562921 
0.153590 0.50560859745 0.00152512651 
0.154148 0.46942623451 0.00209135990 
0.154705 0.38754148423 0.00139335634 
0.155263 0.40619317119 0.00109917280 
0.155820 0.36573020111 0.00116019372 
0.156378 0.47250633495 0.00266503476 
0.156935 0.45493233235 0.00134298479 
0.157493 0.39714591520 0.00181422820 
0.158050 0.36193875251 0.00106204807 
0.158607 0.35408494468 0.00168044553 
0.159165 0.43337293599 0.00178414032 
0.159722 0.37858175800 0.00177211668 
0.160280 0.32522054517 0.00167985370 
0.160837 0.38986805059 0.00182189739 
0.161395 0.39312776271 0.00148838351 
0.161952 0.41144970709 0.00181274492 
0.162510 0.30812016398 0.00157412737 
0.163067 0.35961853096 0.00165750574 
0.163625 0.31648386033 0.00123012390 
0.164182 0.30588204341 0.00137148956 
0.164739 0.27969263585 0.00174006256 
0.165297 0.32420914884 0.00162037799 
0.165854 0.32539795454 0.00106915642 
0.166412 0.31395182513 0.00106177721 
0.166969 0.26314725424 0.00150535745 
0.167527 0.35280420030 0.00113789539 
0.168084 0.28592292468 0.00050179375 
0.168642 0.26419694033 0.00066784933 
0.169199 0.31637789731 0.00080773824 
0.169757 0.23637180158 0.00094067335 
0.170314 0.32265858383 0.00039889701 
0.170871 0.21612021099 0.00192959230 
0.171429 0.29684306344 0.00119428635 
0.171986 0.26994937153 0.00115702931 
0.172544 0.19106504600 0.00165534822 
0.173101 0.23373454490 0.00077436046 
0.173659 0.21516961473 0.00084237991 
0.174216 0.25561640752 0.00100581282 
0.174774 0.24576888778 0.00032301141 
0.175331 0.21078627629 0.00081070419 
0.175888 0.20207367865 0.00067563741 
0.176446 0.22175865967 0.00160784403 
0.177003 0.19894594347 0.00134199537 
0.177561 0.23274304567 0.00122966613 
0.178118 0.22258041233 0.00107181731 
0.178676 0.22231996120 0.00159678731 
0.179233 0.24397062405 0.00073222483 
0.179791 0.22523059697 0.00052067805 
0.180348 0.15157655445 0.00058813805 
0.180905 0.21835845256 0.00071312450 
0.181463 0.23889670051 0.00056816106 
0.182020 0.15117191030 0.00011828997 
0.182578 0.20049435824 0.00036962149 
0.183135 0.17797575792 0.00026310940 
0.183693 0.17581557767 0.00108640569 
0.184250 0.21540667338 0.00117279584 
0.184808 0.19109178410 0.00043794519 
0.185365 0.22980346085 0.00127945845 
0.185922 0.17172703718 0.00087598219 
0.186480 0.20532250829 0.00052393581 
0.187037 0.23812401952 0.00072975200 
0.187595 0.15982414386 0.00044491065 
0.188152 0.20092617302 0.00043455217 
0.188710 0.20823938100 0.00029527055 
0.189267 0.15259962842 0.00033270983 
0.189824 0.19970248382 0.00037286871 
0.190382 0.14477332379 0.00114590283 
0.190939 0.17068793942 0.00070549856 
0.191497 0.18901675314 0.00130804207 
0.192054 0.20384889889 0.00070771339 
0.192612 0.15747337608 0.00100452953 
0.193169 0.13499125250 0.00055803067 
0.193726 0.20463789500 0.00046958997 
0.194284 0.17564459044 0.00077106381 
0.194841 0.16398892226 0.00004921489 
0.195399 0.15872466257 0.00131597388 
0.195956 0.13714860825 0.00095235103 
0.196514 0.11052964648 0.00071227370 
0.197071 0.12649235180 0.00019692232 
0.197628 0.18269683646 0.00087852930 
0.198186 0.18772520118 0.00144866607 
0.198743 0.13077184526 0.00132291682 
0.199301 0.10881300178 0.00088359518 
0.199858 0.15046065585 0.00093765869 
0.200416 0.14519435517 0.00093289652 
0.200973 0.13078705401 0.00047169617 
0.201530 0.16734430023 0.00018532158 
0.202088 0.13442175767 0.00021428501 
0.202645 0.13455749760 0.00131125569 
0.203203 0.14011713035 0.00076929287 
0.203760 0.10831682056 0.00075668366 
0.204318 0.11073334711 0.00061381846 
0.204875 0.10344920408 0.00070755257 
0.205432 0.13876711503 0.00107703299 
0.205990 0.12408376551 0.00108995033 
0.206547 0.12748511134 0.00028057464 
0.207105 0.11790012469 0.00028694134 
0.207662 0.15480309700 0.00040323612 
0.208219 0.23972442102 0.00155535403 
0.208777 0.11675086269 0.00014066272 
0.209334 0.11877969821 0.00070803456 
0.209892 0.18107405171 0.00118133170 
0.210449 0.10382571493 0.00118236729 
0.211007 0.12078132818 0.00049499188 
0.211564 0.12591461995 0.00004023904 
0.212121 0.15277399658 0.00098295855 
0.212679 0.12177846958 0.00066165131 
0.213236 0.15036304611 0.00085692134 
0.213794 0.11982412211 -0.00020591710 
0.214351 0.13888541988 0.00027808117 
0.214908 0.09521187735 0.00024496493 
0.215466 0.10446475827 0.00026188975 
0.216023 0.15904354368 0.00048386274 
0.216581 0.13936577867 0.00057445895 
0.217138 0.15211266533 0.00039962393 
0.217695 0.13032133073 0.00091440989 
0.218253 0.15394059250 0.00095011249 
0.218810 0.15362264048 0.00075200526 
0.219368 0.17267012426 0.00018326865 
0.219925 0.08302056795 0.00043909550 
0.220483 0.09660461803 0.00042046930 
0.221040 0.09157995391 0.00035952995 
0.221597 0.14217009503 0.00015435956 
0.222155 0.11925012087 0.00118683692 
0.222712 0.12584453401 0.00052896580 
0.223270 0.11260927837 0.00050941766 
0.223827 0.10537667230 0.00094459068 
0.224384 0.12611069590 0.00006560216 
0.224942 0.14582723704 0.00012902744 
0.225499 0.11365012451 0.00038134632 
0.226057 0.11878306493 0.00040498450 
0.226614 0.20293555748 0.00008652290 
0.227171 0.08791002422 -0.00004751382 
0.227729 0.13655765644 0.00033629489 
0.228286 0.11867531907 -0.00008564324 
0.228844 0.14428849776 0.00120093248 
0.229401 0.12117909827 0.00004492130 
0.229958 0.12352855694 0.00078416928 
0.230516 0.14413094432 0.00055869136 
0.231073 0.07974027309 0.00043699840 
0.231630 0.06823976569 -0.00003207251 
0.232188 0.12553117030 0.00046660776 
0.232745 0.12320449686 0.00017825181 
0.233303 0.08927436944 0.00018771808 
0.233860 0.12929927034 0.00092557540 
0.234417 0.06891031630 0.00110128072 
0.234975 0.08984021282 0.00059633574 
0.235532 0.15851226524 0.00095649197 
0.236090 0.12929872906 0.00002165250 
0.236647 0.08896121225 0.00088511289 
0.237204 0.14374829920 0.00018317174 
0.237762 0.14448283655 0.00095115989 
0.238319 0.10434066612 0.00037223421 
0.238877 0.14507415085 0.00102454010 
0.239434 0.15006002693 0.00055658734 
0.239991 0.14877323106 0.00032684787 
0.240549 0.09734336851 0.00064686501 
0.241106 0.07136479892 0.00033497997 
0.241663 0.13189315617 0.00078731821 
0.242221 0.07362281849 0.00037116915 
0.242778 0.11517609653 0.00066730523 
0.243336 0.14012814852 0.00079032464 
0.243893 0.08709070024 0.00061337057 
0.244450 0.10965712730 0.00025875183 
0.245008 0.13007600744 0.00066796908 
0.245565 0.13617929781 0.00072475789 
0.246123 0.11555365408 0.00042613985 
0.246680 0.14463892693 0.00036419161 
0.247237 0.12075786751 0.00050442440 
0.247795 0.11360146749 0.00021608586 
0.248352 0.12458312016 0.00034587778 
0.248909 0.12808405913 0.00004510927 
0.249467 0.12834016809 0.00017710656 
0.250024 0.13439562931 0.00069089572 
0.250582 0.10531236658 0.00073683043 
0.251139 0.05101755137 0.00005021959 
0.251696 0.11219284937 0.00089822434 
0.252254 0.13778522830 0.00051355845 
0.252811 0.08811308822 0.00061708604 
0.253368 0.15213215171 0.00057499915 
0.253926 0.11861469357 0.00047467425 
0.254483 0.13655434871 0.00018870987 
0.255041 0.10209506072 0.00009099150 
0.255598 0.04906078483 0.00006009832 
0.256155 0.07290854938 0.00017049427 
0.256713 0.10038168448 0.00028866893 
0.257270 0.12359996552 0.00737000735 
0.257827 0.11474746804 0.00022857619 
0.258385 0.13048658091 0.00056304802 
0.258942 0.11767039484 0.00003708738 
0.259499 0.10042775283 0.00038262545 
0.260057 0.12039567286 0.00006137903 
0.260614 0.08446834520 0.00052100702 
0.261172 0.11799547354 -0.00017120102 
0.261729 0.08852351865 0.00063861556 
0.262286 0.10641680940 0.00026869101 
0.262844 0.10516287928 0.00037392497 
0.263401 0.06029170517 0.00023057251 
0.263958 0.11991150475 0.00066140375 
0.264516 0.09321790407 0.00000014469 
0.265073 0.09573946570 0.00074002667 
0.265630 0.10367723934 0.00050585323 
0.266188 0.13968841836 0.00048039409 
0.266745 0.14011479158 0.00022579337 
0.267302 0.10391830876 0.00029704214 
0.267860 0.11931010594 0.00091159846 
0.268417 0.09035344508 0.00060888225 
0.268975 0.09467451503 0.00020504729 
0.269532 0.06434119983 0.00020726330 
0.270089 0.09206417905 0.00036055181 
0.270647 0.12058141027 0.00047748157 
0.271204 0.12565425517 0.00087135638 
0.271761 0.11546994510 0.00062495038 
0.272319 0.10652517728 0.00092555082 
0.272876 0.11479959448 0.00049593395 
0.273433 0.10615521716 0.00042682903 
0.273991 0.10925972560 0.00041643902 
0.274548 0.08836095320 0.00019135935 
0.275105 0.09170277630 0.00079582087 
0.275663 0.08008740409 0.00017989804 
0.276220 0.14353510566 0.00039403377 
0.276777 0.09893152773 0.00031962641 
0.277335 0.13079276277 0.00019811646 
0.277892 0.08802958952 0.00022122083 
0.278449 0.12774865865 0.00082210236 
0.279007 0.15095463712 0.00037568382 
0.279564 0.08324361864 0.00055891535 
0.280121 0.09724141032 0.00031738453 
0.280679 0.11921712231 0.00075132413 
0.281236 0.07355476902 -0.00000464248 
0.281793 0.15301288669 0.00072961457 
0.282351 0.08365080408 -0.00001417614 
0.282908 0.11101034142 0.00003324503 
0.283465 0.10656436982 0.00043353014 
0.284023 0.08158320095 0.00031764102 
0.284580 0.10142078331 0.00080234949 
0.285137 0.07667910729 0.00054102059 
0.285695 0.05568609963 0.00031330581 
0.286252 0.12121330444 0.00031058514 
0.286809 0.09777631842 0.00043596991 
0.287367 0.10733971338 0.00025839042 
0.287924 0.10026252530 0.00076921423 
0.288481 0.05442565481 -0.00032731289 
0.289039 0.06626754991 -0.00018798197 
0.289596 0.12973774411 -0.00009706275 
0.290153 0.10510083171 0.00081641461 
0.290711 0.06928191188 -0.00011574482 
0.291268 0.07103479007 -0.00038347170 
0.291825 0.11369302657 0.00074967777 
0.292383 0.12039984271 0.00045178924 
0.292940 0.11757741353 0.00033944480 
0.293497 0.11205385385 0.00038187404 
0.294055 0.07856837717 0.00037951367 
0.294612 0.07732419099 0.00007010363 
0.295169 0.09517594789 0.00081409526 
0.295727 0.11123947178 0.00017015624 
0.296284 0.05363384556 0.00007536300 
0.296841 0.10971702137 0.00064345273 
0.297399 0.10227802726 0.00050616851 
0.297956 0.05655921074 -0.00057330614 
0.298513 0.06196977896 0.00036829597 
0.299071 0.09218021769 -0.00003427985 
0.299628 0.07961792576 0.00093133457 
0.300185 0.05167236707 0.00011084404 
0.300742 0.04144867297 -0.00028547648 
0.301300 0.04851868656 0.00048070549 
0.301857 0.05360160774 0.00019624628 
0.302414 0.06553576327 0.00152038666 
0.302972 0.10318573186 0.00084600115 
0.303529 0.07446993229 0.00073222596 
0.304086 0.07831048245 0.00035813492 
0.304644 0.09686286512 -0.00012263894 
0.305201 0.09059667951 0.00020602660 
0.305758 0.04386219345 0.00078281392 
0.306316 0.07750478030 0.00021415551 
0.306873 0.08061823534 0.00042479762 
0.307430 0.11727921468 0.00054549056 
0.307987 0.07411344346 -0.00001715477 
0.308545 0.11336454417 -0.00038107211 
0.309102 0.08635645259 0.00068099145 
0.309659 0.11469041531 0.00062157817 
0.310217 0.08463850592 0.00029413842 
0.310774 0.08152942565 0.00025963230 
0.311331 0.07651690907 0.00030655773 
0.311889 0.09075759409 0.00047406891 
0.312446 0.06367547131 0.00030774830 
0.313003 0.04677753403 0.00036930533 
0.313560 0.08522190170 0.00028319806 
0.314118 0.09079076253 0.00046049013 
0.314675 0.08658304450 -0.00011802176 
0.315232 0.08841767108 0.00024155320 
0.315790 0.05861706938 0.00057252287 
0.316347 0.04197420942 0.00010712104 
0.316904 0.08294909140 -0.00053413385 
0.317461 0.11163336406 0.00119809193 
0.318019 0.08196225550 0.00105252224 
0.318576 0.08753665059 0.00048270118 
0.319133 0.08813330969 0.00050177217 
0.319691 0.07573904340 0.00123842053 
0.320248 0.08989200425 0.00042695415 
0.320805 0.06975336960 0.00023771357 
0.321362 0.04644508360 0.00000555055 
0.321920 0.11112440025 0.00056047878 
0.322477 0.04219579353 0.00043390191 
0.323034 0.04095794752 0.00005119186 
0.323592 0.06885892044 0.00013753380 
0.324149 0.07796931300 0.00029604101 
0.324706 0.06568580336 -0.00021076229 
0.325263 0.09702587578 0.00134248881 
0.325821 0.06912094840 0.00010545560 
0.326378 0.06401216248 0.00028849513 
0.326935 0.06652797087 0.00005595355 
0.327493 0.06209185502 0.00074730047 
0.328050 0.04759240129 0.00022221237 
0.328607 0.08274165244 0.00042028683 
0.329164 0.10899612572 0.00051011032 
0.329722 0.12266813725 -0.00011683888 
0.330279 0.06902471644 0.00070482032 
0.330836 0.07508121479 -0.00017293196 
0.331393 0.10228704249 0.00081285289 
0.331951 0.09080898349 0.00095545088 
0.332508 0.12257861521 0.00013299844 
0.333065 0.07731906214 0.00027272980 
0.333622 0.06190703602 0.00009678815 
0.334180 0.05471720769 0.00092370044 
0.334737 0.16466640478 0.00097440579 
0.335294 0.06867720940 -0.00006953892 
0.335852 0.09747159794 0.00041426604 
0.336409 0.03519628483 -0.00019391484 
0.336966 0.08269684777 0.00088674104 
0.337523 0.07773563588 0.00062231340 
0.338081 0.14712605686 0.00029787866 
0.338638 0.08192300999 0.00060708443 
0.339195 0.06565116036 0.00051079167 
0.339752 0.05713345252 0.00021024148 
0.340310 0.07875291638 0.00093576233 
0.340867 0.03440205963 0.00028694030 
0.341424 0.11503759446 0.00057506362 
0.341981 0.04153417526 -0.00000314722 
0.342539 0.05110794717 0.00074360711 
0.343096 0.07144315815 -0.00023873105 
0.343653 0.05976146638 0.00006465543 
0.344210 0.07247102494 0.00058966637 
0.344768 0.09680187102 0.00089850436 
0.345325 0.09274229559 -0.00003256029 
0.345882 0.07883173015 0.00028257157 
0.346439 0.02909748361 0.00062805238 
0.346997 0.10993733093 0.00046533952 
0.347554 0.09326478930 0.00050956682 
0.348111 0.05538196731 0.00024822016 
0.348668 0.09906756450 0.00088815540 
0.349226 0.04387608994 -0.00007575016 
0.349783 0.03056723685 0.00060180073 
0.350340 0.06197191457 0.00161277673 
0.350897 0.05418975193 0.00046813205 
0.351454 0.06200231910 0.00123219932 
0.352012 0.08173617065 0.00002289589 
0.352569 0.04685585611 0.00016314118 
0.353126 0.03024846792 0.00169629965 
0.353683 0.07744054323 0.00116887683 
0.354241 -0.00970192446 0.00003661920 
0.354798 0.01646827693 0.00007464493 
0.355355 0.06672135234 -0.00033084487 
0.355912 0.09526662597 0.00097204143 
0.356470 0.08756440590 0.00130596798 
0.357027 0.01646941529 0.00026009799 
0.357584 0.10076596480 -0.00004092286 
0.358141 -0.01371152228 0.00020030592 
0.358699 0.06838238343 0.00009598021 
0.359256 0.04945650085 -0.00120463813 
0.359813 0.09975138391 0.00071507651 
0.360370 0.04257846352 -0.00037322343 
0.360927 0.03612267093 0.00203498138 
0.361485 0.03843424511 -0.00129773747 
0.362042 0.10951501555 0.00223321129 
0.362599 0.06294371405 0.00064158195 
0.363156 0.07753141774 0.00143037482 
0.363714 0.01140821286 -0.00151807292 
0.364271 0.09967007387 0.00114616926 
0.364828 0.06623050803 0.00144406485 
0.365385 0.09946111422 0.00103499268 
0.365942 0.06543802434 0.00093510930 
0.366500 0.02868163868 -0.00060952341 
0.367057 0.09319815961 0.00014579851 
0.367614 0.14776868884 0.00154125106 
0.368171 0.04657387037 0.00062467953 
0.368728 0.03544118488 0.00218284165 
0.369286 0.07925409571 -0.00019896162 
0.369843 0.06431400625 -0.00114045303 
0.370400 0.11345762942 -0.00077695647 
0.370957 0.08036234186 0.00148268272 
0.371514 0.05185873814 -0.00045303553 
0.372072 0.04565964271 0.00121771147 
0.372629 0.10880542840 0.00204297955 
0.373186 0.11157020135 -0.00008450414 
0.373743 -0.01757771356 0.00151831863 
0.374300 0.00686929099 0.00026037367 
0.374858 0.06307614743 0.00129665310 
0.375415 -0.05624431550 0.00047321592 
0.375972 0.09713996392 -0.00011663508 
0.376529 -0.01882373954 -0.00059373278 
0.377086 0.11895123638 0.00204775634 
0.377644 -0.02359825091 -0.00075774472 
0.378201 -0.00396463961 -0.00031586753 
0.378758 0.06541635237 0.00143659808 
0.379315 0.03676568160 0.00186689602 
0.379872 0.08100167606 -0.00015342206 
0.380430 0.10052391210 0.00045345200 
0.380987 0.00713608273 0.00012444194 
0.381544 0.03154826078 0.00009903971 
0.382101 0.08693143150 0.00024576202 
0.382658 0.02406017061 0.00062410950 
0.383216 0.02587525100 -0.00167747899 
0.383773 0.13838019830 -0.00003127649 
0.384330 0.02411369027 0.00256360700 
0.384887 0.06652901612 0.00149890176 
0.385444 0.11874145857 -0.00047263893 
0.386001 0.12684820044 0.00232468719 
0.386559 0.01166750110 0.00166051462 
0.387116 0.08176591630 0.00232611987 
0.387673 0.04865456727 0.00220827635 
0.388230 0.00668278012 0.00164493952 
0.388787 0.05032333991 -0.00144105932 
0.389345 0.09124394625 0.00162563282 
0.389902 0.09463196920 0.00105451782 
0.390459 0.01100008645 0.00249083300 
0.391016 0.09441230086 0.00086637018 
0.391573 0.04565670263 -0.00032263302 
0.392130 0.03828515739 0.00116567411 
0.392688 0.09301028268 0.00117722853 
0.393245 0.13467374967 0.00059448219 
0.393802 0.15581490355 0.00360756668 
0.394359 0.11398677274 0.00305619795 
0.394916 0.00564467695 -0.00214108651 
0.395473 0.10177525840 0.00103292495 
0.396031 0.10718769404 0.00098659931 
0.396588 -0.06045731677 0.00144871783 
0.397145 0.02650241030 -0.00460544417 
0.397702 0.11489239337 0.00057327108 
0.398259 -0.08254825104 0.00125956095 
0.398816 0.08151131300 0.00624452738 
0.399374 0.05883385745 -0.00285988212 
0.399931 -0.04915667645 0.00201348395 
0.400488 0.05771287668 0.00215467002 
0.401045 0.04827930387 -0.00240930118 
0.401602 0.03827674781 -0.00683990464 
0.402159 0.16447318829 0.00752699241 
0.402716 -0.06082110282 -0.00580282900 
0.403274 0.20217518450 -0.01238338310 
0.403831 -0.08801645515 0.01943398681 
