# Supplementary material for: SAXS studies of X-ray induced disulfide bond damage: Engineering high-resolution insight from a low-resolution technique
Source: PLoS One. 2020 Nov 17;15(11):e0239702. doi: 10.1371/journal.pone.0239702 (PMC7671560; doi:10.1371/journal.pone.0239702)
Supplement: S1 Data — (GZ) [file pone.0239702.s023.gz › SupplementaryData/dimer_A2_ph5_5_00004.cbf.dat]

0.010314 13.77736625412 0.97795832616 
0.010872 18.39143019177 0.52010531339 
0.011429 19.52848996932 0.10423640679 
0.011987 17.48351327875 -0.14196115404 
0.012544 21.93645218840 -0.03344866894 
0.013102 16.87648493420 0.15219221071 
0.013659 19.20172236273 0.14883227094 
0.014217 19.98594440404 0.09912137319 
0.014774 19.21307187805 0.07267346959 
0.015332 18.76529918667 -0.01481356208 
0.015889 17.91963928447 0.03583975363 
0.016447 18.66150651054 0.01372588137 
0.017004 18.34981344140 0.02654921300 
0.017562 17.93102109242 0.02556512575 
0.018119 17.72838916364 0.03205192674 
0.018677 17.64866140186 0.06277554506 
0.019234 17.62338140579 0.05460179744 
0.019792 17.66118839522 0.02165899236 
0.020349 17.31732969473 0.08726149308 
0.020907 17.00003895632 0.03201320680 
0.021464 17.02242546167 0.04114280579 
0.022022 16.76863821328 0.08342486980 
0.022579 16.70230680229 0.06016574552 
0.023137 16.40201599874 0.05469001529 
0.023694 16.31973080087 0.08183139050 
0.024252 16.09852212090 0.07939463191 
0.024809 16.08932389361 0.08806275900 
0.025367 15.99873649406 0.06876168890 
0.025924 15.58234876855 0.06571602692 
0.026482 15.14802393544 0.07647153172 
0.027039 15.54380319199 0.07743058162 
0.027597 15.00237524442 0.08695649540 
0.028154 14.86547576991 0.08638936893 
0.028712 14.74692785934 0.07449789221 
0.029269 14.71471804935 0.07741661853 
0.029827 14.37120769854 0.07469236852 
0.030384 14.20811986254 0.07729524087 
0.030942 13.75741609996 0.06366814024 
0.031500 14.13647564260 0.06944957447 
0.032057 13.66234869269 0.06395534907 
0.032615 13.76046049312 0.07792067388 
0.033172 13.67455594820 0.07937600953 
0.033730 13.43911742324 0.07630117379 
0.034287 12.94879377468 0.07013224162 
0.034845 13.12418116555 0.05974026866 
0.035402 12.98308116949 0.07057778605 
0.035960 12.73232861052 0.06577586193 
0.036517 12.55300554593 0.06084340550 
0.037075 12.36891912059 0.05804717865 
0.037632 12.03400446202 0.06137728842 
0.038190 11.88836372217 0.06054253575 
0.038747 12.07368749813 0.05928348725 
0.039305 11.74524084147 0.05762973083 
0.039862 11.34121972950 0.05582850655 
0.040420 11.47947569424 0.05217641205 
0.040977 11.15058125296 0.05086625528 
0.041535 11.04629198791 0.05069992331 
0.042092 10.99995542648 0.05369702579 
0.042650 10.79722283207 0.04352446487 
0.043207 10.57158011925 0.04890777277 
0.043765 10.31224792892 0.05545467948 
0.044322 10.38927351330 0.05151313192 
0.044880 10.33086775421 0.04223174912 
0.045437 10.05159029836 0.04703507610 
0.045995 9.90852648322 0.05179629499 
0.046552 9.72583459627 0.04919150989 
0.047110 9.44118786540 0.04083500812 
0.047667 9.61810163788 0.04315858511 
0.048225 9.44303156251 0.04101911357 
0.048782 9.25603216884 0.04819059689 
0.049340 8.73508948257 0.03842014141 
0.049897 8.90842156054 0.04012637065 
0.050455 9.00265424230 0.04102975777 
0.051012 8.56016242190 0.03799037584 
0.051570 8.58905278014 0.03826631926 
0.052127 8.35547185151 0.04131506550 
0.052685 8.30424773302 0.03751930076 
0.053242 8.06829885006 0.03779343311 
0.053800 7.90036624498 0.03718695035 
0.054357 7.98576448623 0.03485046609 
0.054915 7.82711215873 0.03692423494 
0.055472 7.42529747181 0.03395006392 
0.056030 7.53944626737 0.03697783662 
0.056587 7.41632275658 0.03841759265 
0.057145 7.32581308493 0.03490380350 
0.057702 7.20476247734 0.03364305747 
0.058260 6.91371413606 0.03090276569 
0.058817 6.90465272343 0.02668878368 
0.059375 6.54186257452 0.03241721231 
0.059932 6.67526341219 0.03242536502 
0.060490 6.47107316862 0.03083422985 
0.061048 6.56797275458 0.02960416141 
0.061605 6.20145615464 0.03159934684 
0.062163 6.31042677273 0.02792623629 
0.062720 6.05602458897 0.02548558403 
0.063278 5.84329661767 0.02814740871 
0.063835 5.87384855658 0.02585670689 
0.064393 5.75030551388 0.02694807199 
0.064950 5.79054544559 0.02754918714 
0.065508 5.68387327390 0.02508357860 
0.066065 5.52851294733 0.02377422504 
0.066623 5.50395062278 0.02493400539 
0.067180 5.36513175115 0.02404578496 
0.067738 5.13096559101 0.02467262342 
0.068295 5.17039989930 0.01947445233 
0.068853 5.05978374994 0.02381308835 
0.069410 4.99214870785 0.02397379360 
0.069968 4.89406986114 0.02270362756 
0.070525 4.89842211266 0.02223625991 
0.071083 4.76115750841 0.02007526949 
0.071640 4.77469452196 0.02095235267 
0.072198 4.61590891209 0.02207596104 
0.072755 4.40959120628 0.02187449125 
0.073313 4.52248016370 0.02085819153 
0.073870 4.41709214045 0.01972075965 
0.074428 4.24742546553 0.01965367892 
0.074985 4.27273683492 0.02152737402 
0.075543 4.35919818925 0.01925746002 
0.076100 4.15947489260 0.01554790703 
0.076658 4.06446287410 0.01747248239 
0.077215 4.03159342235 0.02154099417 
0.077773 4.05135444081 0.01684399147 
0.078330 3.85264844358 0.01919268001 
0.078888 3.82519014203 0.01659542910 
0.079445 3.83653099651 0.01663591475 
0.080003 3.66627465726 0.01974518316 
0.080560 3.58187185641 0.01614540153 
0.081118 3.64017829337 0.01490427631 
0.081675 3.61214392657 0.01578361287 
0.082233 3.51924001382 0.01706805180 
0.082790 3.51811985960 0.01789203669 
0.083348 3.26834710718 0.01308168701 
0.083905 3.34447428741 0.01528764609 
0.084463 3.20435746700 0.01317962018 
0.085020 3.22312329408 0.01235993034 
0.085578 3.18473847048 0.01414407231 
0.086135 3.20351078008 0.01366760168 
0.086693 3.14283506411 0.01364942897 
0.087250 3.00824024953 0.01501094233 
0.087808 3.04608120388 0.01224628012 
0.088365 2.88225642543 0.01349348406 
0.088923 2.97923543452 0.01261885120 
0.089480 2.88474621470 0.01278906868 
0.090038 2.83753738245 0.01449657674 
0.090595 2.79920211208 0.01181745903 
0.091153 2.78345210791 0.01088818478 
0.091710 2.70015293458 0.01328005340 
0.092268 2.65497451365 0.01041890833 
0.092825 2.64540324750 0.01246412424 
0.093383 2.55566353823 0.01144504766 
0.093940 2.49810810828 0.01176420590 
0.094498 2.45647666898 0.01004054803 
0.095055 2.52959273394 0.01072206213 
0.095613 2.46670284730 0.01137892496 
0.096170 2.34276092568 0.00830640789 
0.096728 2.34879398656 0.01126352229 
0.097285 2.40410976087 0.01157347686 
0.097842 2.32740569284 0.01225941510 
0.098400 2.26608690998 0.01075155651 
0.098957 2.28624105200 0.01210626471 
0.099515 2.20473856166 0.00923897207 
0.100072 2.27348395020 0.01043184473 
0.100630 2.09790907543 0.01078388299 
0.101187 2.10741914309 0.00980640856 
0.101745 2.10033353101 0.01010089174 
0.102302 2.00779030111 0.01039282055 
0.102860 1.97831226077 0.00892796865 
0.103417 2.01279713456 0.00978736247 
0.103975 2.01015957561 0.00910304502 
0.104532 1.87943454840 0.00770543682 
0.105090 1.88175539988 0.00870179496 
0.105647 1.83180423923 0.00816959994 
0.106205 1.83056906994 0.00759911004 
0.106762 1.84502286183 0.00838716757 
0.107320 1.81119199366 0.00862362957 
0.107877 1.81110182941 0.00961486439 
0.108435 1.75383751522 0.00882202642 
0.108992 1.72102565402 0.00838443229 
0.109550 1.67977333551 0.00711846223 
0.110107 1.60184881370 0.00776766412 
0.110665 1.72529146406 0.00638815641 
0.111222 1.64053876151 0.00779126104 
0.111780 1.59177542067 0.00856050727 
0.112337 1.47524058296 0.00737785530 
0.112895 1.53432493826 0.00753313675 
0.113452 1.56644588325 0.00738433768 
0.114010 1.54247135114 0.00582362636 
0.114567 1.40699149847 0.00637979192 
0.115125 1.41915910508 0.00519496019 
0.115682 1.45972874854 0.00678447475 
0.116240 1.38485167051 0.00644058736 
0.116797 1.48012828874 0.00664229466 
0.117355 1.36661307424 0.00596817033 
0.117912 1.25689132001 0.00534956272 
0.118470 1.34004377599 0.00595953994 
0.119027 1.37790422464 0.00522927511 
0.119585 1.29570782675 0.00524670520 
0.120142 1.33466366905 0.00643860467 
0.120699 1.23708526108 0.00427596601 
0.121257 1.15768226447 0.00401711100 
0.121814 1.26259723074 0.00459987312 
0.122372 1.15133727624 0.00621519591 
0.122929 1.18857199385 0.00487382876 
0.123487 1.20854731834 0.00584610599 
0.124044 1.16171800582 0.00474749428 
0.124602 1.14662092834 0.00386309555 
0.125159 1.11488426527 0.00317585140 
0.125717 1.02593009434 0.00337774288 
0.126274 1.04580840743 0.00356680028 
0.126832 1.02971832022 0.00483000975 
0.127389 1.05323190577 0.00537846745 
0.127947 1.02195693155 0.00449974751 
0.128504 0.97430318545 0.00380965049 
0.129062 0.99805395987 0.00466575107 
0.129619 0.94786574920 0.00399708913 
0.130177 0.97101494811 0.00369116216 
0.130734 0.93263445737 0.00418391794 
0.131292 0.86210000705 0.00471591079 
0.131849 0.91273112159 0.00365169998 
0.132407 0.91768772540 0.00497380349 
0.132964 0.82771109052 0.00333870002 
0.133521 0.89157011021 0.00338670555 
0.134079 0.91278549011 0.00359824092 
0.134636 0.80516580604 0.00311044624 
0.135194 0.82256531602 0.00246933166 
0.135751 0.77379271105 0.00285164067 
0.136309 0.77564829005 0.00307306149 
0.136866 0.81104251366 0.00460613503 
0.137424 0.69893766008 0.00223878943 
0.137981 0.77753276670 0.00273981849 
0.138539 0.69959658474 0.00242758736 
0.139096 0.75970665834 0.00372047628 
0.139654 0.66977603339 0.00300666250 
0.140211 0.75915063024 0.00307626801 
0.140769 0.70154125251 0.00137309374 
0.141326 0.74158802132 0.00290130896 
0.141884 0.67173789453 0.00273666608 
0.142441 0.64246520200 0.00311884985 
0.142998 0.69437574625 0.00317394189 
0.143556 0.62727954530 0.00213649595 
0.144113 0.64532785860 0.00305336273 
0.144671 0.64139992611 0.00291943428 
0.145228 0.64021180551 0.00257330585 
0.145786 0.57470743932 0.00231071241 
0.146343 0.57582009633 0.00150616715 
0.146901 0.56716948626 0.00229997776 
0.147458 0.54692208357 0.00233270065 
0.148016 0.57472886393 0.00213115273 
0.148573 0.53677262962 0.00296838579 
0.149131 0.50199915735 0.00227030023 
0.149688 0.55993327988 0.00235104495 
0.150246 0.49289864987 0.00215170787 
0.150803 0.45128657028 0.00166897806 
0.151360 0.49870332035 0.00140828137 
0.151918 0.51527579876 0.00154029941 
0.152475 0.48104527051 0.00194259465 
0.153033 0.51312794105 0.00284701643 
0.153590 0.44802710194 0.00195760387 
0.154148 0.40459324271 0.00099183106 
0.154705 0.42698938546 0.00146325141 
0.155263 0.43816532106 0.00219946889 
0.155820 0.43869507100 0.00236150845 
0.156378 0.36929460553 0.00117387497 
0.156935 0.45970497918 0.00113601184 
0.157493 0.41170686358 0.00126791694 
0.158050 0.42843985505 0.00203808141 
0.158607 0.48624627217 0.00225121691 
0.159165 0.34354927749 0.00192201381 
0.159722 0.36969145687 0.00144975282 
0.160280 0.37809440908 0.00208032098 
0.160837 0.35498624405 0.00145015443 
0.161395 0.37733918461 0.00086065187 
0.161952 0.33242508221 0.00123164651 
0.162510 0.38696932335 0.00124443184 
0.163067 0.35106795655 0.00093554040 
0.163625 0.32657675184 0.00121795552 
0.164182 0.32863631969 0.00167637904 
0.164739 0.33566265180 0.00146707077 
0.165297 0.38672917062 0.00113961872 
0.165854 0.31534000986 0.00223746433 
0.166412 0.24753161404 0.00103539428 
0.166969 0.29606589286 0.00183298104 
0.167527 0.29804300401 0.00072721517 
0.168084 0.24785814384 0.00039492300 
0.168642 0.31048792192 0.00032472044 
0.169199 0.23939156358 0.00094203905 
0.169757 0.22537061320 0.00157688387 
0.170314 0.24632911449 0.00139147516 
0.170871 0.29883098125 0.00066061841 
0.171429 0.24420198995 0.00087707211 
0.171986 0.21966473072 0.00131705746 
0.172544 0.29184218110 0.00163897576 
0.173101 0.23580976447 0.00109757521 
0.173659 0.18747975160 0.00016818891 
0.174216 0.22158803123 0.00086212718 
0.174774 0.23971541814 0.00079122406 
0.175331 0.17128766538 0.00057795761 
0.175888 0.20765436579 0.00046002091 
0.176446 0.20441959810 0.00064004466 
0.177003 0.21295198901 0.00103730367 
0.177561 0.23122761682 0.00140666686 
0.178118 0.18763100605 0.00108330779 
0.178676 0.22673308065 0.00110570724 
0.179233 0.22971588658 0.00151688603 
0.179791 0.18140003371 0.00073052937 
0.180348 0.22818462454 0.00135791825 
0.180905 0.22421161929 0.00096915010 
0.181463 0.20390072875 0.00054265701 
0.182020 0.17478885338 0.00074176211 
0.182578 0.15361937462 0.00110079486 
0.183135 0.16315657082 0.00123409671 
0.183693 0.15316698548 0.00069213720 
0.184250 0.17016391325 0.00069428438 
0.184808 0.17716378521 0.00024513086 
0.185365 0.17983228910 0.00081112527 
0.185922 0.16743317463 0.00067710839 
0.186480 0.24992425595 0.00072753611 
0.187037 0.20544447470 0.00031388063 
0.187595 0.20705694743 0.00075824925 
0.188152 0.17360682870 0.00074372341 
0.188710 0.15126179883 0.00067845876 
0.189267 0.16597167427 0.00027986720 
0.189824 0.13474472429 0.00111864168 
0.190382 0.14201943188 0.00098693738 
0.190939 0.18929770939 0.00008071044 
0.191497 0.17535321613 0.00124084933 
0.192054 0.17116790472 0.00023514753 
0.192612 0.14022331362 0.00052201014 
0.193169 0.18212783039 0.00058556133 
0.193726 0.21300323759 0.00073436597 
0.194284 0.10359301295 0.00060131365 
0.194841 0.18771084238 0.00123385094 
0.195399 0.14239438338 0.00100710689 
0.195956 0.16182537767 0.00047323322 
0.196514 0.13341633406 0.00093961700 
0.197071 0.15139399563 0.00009316984 
0.197628 0.14291264777 -0.00018326521 
0.198186 0.14542951811 0.00043040474 
0.198743 0.14985415945 0.00095878706 
0.199301 0.11222913938 0.00051884915 
0.199858 0.12296094873 0.00013184793 
0.200416 0.11935991005 0.00018197564 
0.200973 0.16331418389 0.00023006583 
0.201530 0.10722328081 0.00091003614 
0.202088 0.18457092941 0.00132017046 
0.202645 0.22002054070 0.00086281509 
0.203203 0.13625425555 0.00080552122 
0.203760 0.17408400625 0.00042010481 
0.204318 0.13563183693 0.00066222664 
0.204875 0.13338953941 0.00103360309 
0.205432 0.12756100396 0.00022871012 
0.205990 0.14107085324 0.00063993044 
0.206547 0.12513496913 0.00058376691 
0.207105 0.20526404089 0.00086650386 
0.207662 0.15475446787 0.00032607628 
0.208219 0.16124027212 0.00026645931 
0.208777 0.08433099988 0.00059135780 
0.209334 0.14109271428 0.00113050429 
0.209892 0.13863178372 0.00045316857 
0.210449 0.12437118729 0.00016990178 
0.211007 0.15444491979 0.00106957222 
0.211564 0.15936875750 -0.00018581042 
0.212121 0.13847367275 0.00075610059 
0.212679 0.16409184352 0.00066415389 
0.213236 0.12488077744 0.00058926923 
0.213794 0.15714631864 0.00019361568 
0.214351 0.16838470304 0.00124882597 
0.214908 0.11114642855 0.00083533135 
0.215466 0.11028789679 0.00065156252 
0.216023 0.13687051109 0.00036356668 
0.216581 0.13239981243 0.00070632502 
0.217138 0.17210216293 0.00012087095 
0.217695 0.08735117086 0.00035042298 
0.218253 0.10784548241 0.00149106623 
0.218810 0.12081937644 0.00073204940 
0.219368 0.07189530847 0.00008719162 
0.219925 0.09056654700 0.00023525338 
0.220483 0.14498716881 0.00005490225 
0.221040 0.11465118006 0.00094033384 
0.221597 0.13016406822 0.00058045833 
0.222155 0.15131515497 -0.00013719402 
0.222712 0.12240395002 0.00079694279 
0.223270 0.13288679998 0.00033683125 
0.223827 0.10017275844 0.00045078943 
0.224384 0.14416022294 0.00092541571 
0.224942 0.13461786127 0.00083393193 
0.225499 0.13055487451 0.00048338330 
0.226057 0.16452564281 -0.00012571977 
0.226614 0.12623710756 0.00048181521 
0.227171 0.05077794495 0.00009645665 
0.227729 0.12391528743 0.00078130096 
0.228286 0.11395981283 0.00027296426 
0.228844 0.15203223143 0.00059210404 
0.229401 0.13034574456 0.00046453677 
0.229958 0.14589474116 0.00044912872 
0.230516 0.11174338229 0.00031465811 
0.231073 0.15014300978 0.00052266712 
0.231630 0.09537847540 0.00008326802 
0.232188 0.17404775211 0.00075153924 
0.232745 0.12778835638 0.00064595695 
0.233303 0.13610780766 0.00071217625 
0.233860 0.14165518632 0.00074568690 
0.234417 0.12480770580 0.00012524695 
0.234975 0.11450891991 0.00042948518 
0.235532 0.14346120300 0.00024852624 
0.236090 0.15044006652 0.00044812093 
0.236647 0.10057746757 0.00048043904 
0.237204 0.10561482648 0.00022838742 
0.237762 0.13403000783 0.00016378309 
0.238319 0.08704932464 -0.00017728462 
0.238877 0.10851354758 0.00007105639 
0.239434 0.15708803130 0.00062300153 
0.239991 0.11139222959 0.00056421461 
0.240549 0.12320843674 0.00022252204 
0.241106 0.08332322145 0.00055979420 
0.241663 0.15157387155 0.00061374268 
0.242221 0.12674454124 0.00022526090 
0.242778 0.12827424114 0.00034000905 
0.243336 0.11998884260 0.00003777493 
0.243893 0.12060183498 0.00069370999 
0.244450 0.10905136257 0.00031385102 
0.245008 0.11256282328 0.00020472147 
0.245565 0.12009140227 0.00056001815 
0.246123 0.11312808581 0.00037199546 
0.246680 0.10051846664 0.00026095577 
0.247237 0.08882138296 0.00050926902 
0.247795 0.09810699276 0.00058016008 
0.248352 0.13812489361 0.00027791428 
0.248909 0.14184880862 0.00061096536 
0.249467 0.08747755587 0.00069598712 
0.250024 0.16033159032 0.00028774300 
0.250582 0.13376991247 0.00067713286 
0.251139 0.05422811649 0.00063473308 
0.251696 0.12067274706 0.00021663563 
0.252254 0.11407654503 0.00021007780 
0.252811 0.14079411753 -0.00013465519 
0.253368 0.10265815568 0.00053074905 
0.253926 0.14071603073 0.00059839834 
0.254483 0.15311410244 0.00052610043 
0.255041 0.11421332425 0.00033139243 
0.255598 0.11959177955 0.00069404124 
0.256155 0.11276983111 0.00023168099 
0.256713 0.09595334924 0.00005235737 
0.257270 0.12679767567 0.00712956728 
0.257827 0.13714993540 0.00008832826 
0.258385 0.12401227718 -0.00012848786 
0.258942 0.13327054998 0.00046606764 
0.259499 0.08949483620 0.00025410411 
0.260057 0.10613523548 0.00026719507 
0.260614 0.13768996287 0.00052769562 
0.261172 0.12408131372 0.00087205744 
0.261729 0.10561535575 0.00074424043 
0.262286 0.13447466637 0.00022778868 
0.262844 0.12604798871 0.00038683310 
0.263401 0.09486284322 0.00032099087 
0.263958 0.07159787068 0.00043138981 
0.264516 0.12678108588 0.00012023364 
0.265073 0.10786017588 0.00028034420 
0.265630 0.14570924013 0.00019687587 
0.266188 0.11419994509 0.00038432608 
0.266745 0.11584070339 0.00030822920 
0.267302 0.12372158848 0.00024290856 
0.267860 0.10341183287 0.00055614795 
0.268417 0.15374845784 0.00049415107 
0.268975 0.08880121048 0.00091983843 
0.269532 0.04656326895 0.00012185354 
0.270089 0.09130099305 0.00036209644 
0.270647 0.13559168009 0.00032322352 
0.271204 0.12602404051 0.00065528101 
0.271761 0.10668785286 0.00073640128 
0.272319 0.06809973945 0.00045678289 
0.272876 0.11659873498 0.00005616015 
0.273433 0.09319822753 0.00055049536 
0.273991 0.12084275427 0.00073178591 
0.274548 0.05394586212 -0.00008589588 
0.275105 0.10877017812 0.00044513707 
0.275663 0.09420141215 0.00009066701 
0.276220 0.10604657501 0.00091468514 
0.276777 0.11792316410 0.00067191224 
0.277335 0.08446086713 0.00018206714 
0.277892 0.11656805476 0.00053330578 
0.278449 0.12576614826 0.00056443850 
0.279007 0.08303565422 0.00040016816 
0.279564 0.11151707938 0.00040823033 
0.280121 0.06926952591 -0.00028244311 
0.280679 0.08652191771 0.00022915185 
0.281236 0.08075879230 0.00021410289 
0.281793 0.09948543586 0.00026942719 
0.282351 0.09417370953 0.00064904532 
0.282908 0.11197059179 0.00033458138 
0.283465 0.06719279481 0.00045896165 
0.284023 0.09871405060 0.00071485471 
0.284580 0.04807042273 0.00028269553 
0.285137 0.13193529799 0.00079691899 
0.285695 0.11408817286 0.00069076620 
0.286252 0.11251010374 0.00113557713 
0.286809 0.09704305397 -0.00014950794 
0.287367 0.09908525433 0.00008500729 
0.287924 0.10626152777 0.00046861901 
0.288481 0.10826589718 0.00039135231 
0.289039 0.15157197871 0.00056674513 
0.289596 0.10609496441 0.00029302240 
0.290153 0.10164300367 0.00027592740 
0.290711 0.07100127418 0.00077184047 
0.291268 0.10651422572 0.00065506031 
0.291825 0.08140238424 0.00041691914 
0.292383 0.05828377116 0.00041114849 
0.292940 0.09002919219 0.00059872520 
0.293497 0.12609040207 0.00056144659 
0.294055 0.11252950019 0.00073667942 
0.294612 0.04460543284 0.00030091469 
0.295169 0.08296216603 0.00060332582 
0.295727 0.11198815240 0.00036019003 
0.296284 0.11221344161 0.00042982468 
0.296841 0.07351437343 0.00043870210 
0.297399 0.10822032750 0.00080733126 
0.297956 0.07296801755 0.00140980583 
0.298513 0.05559107902 0.00059158268 
0.299071 0.09876891320 0.00003048714 
0.299628 0.06747006744 0.00019709021 
0.300185 0.10613238219 -0.00003695120 
0.300742 0.05672759454 0.00047121829 
0.301300 0.09134132695 0.00038048746 
0.301857 0.10371439993 0.00058816532 
0.302414 0.14312847201 0.00019489756 
0.302972 0.08925009754 0.00060210427 
0.303529 0.09612713984 -0.00033832081 
0.304086 0.03673358591 0.00037328983 
0.304644 0.10980105186 0.00063002321 
0.305201 0.08692992274 0.00043237856 
0.305758 0.08632780901 0.00032974895 
0.306316 0.05953675504 0.00053911443 
0.306873 0.06889554753 0.00017392883 
0.307430 0.04458970167 0.00078063867 
0.307987 0.11207314066 0.00011733123 
0.308545 0.06365481059 -0.00002907959 
0.309102 0.04471239086 0.00047901103 
0.309659 0.06840790157 0.00142950256 
0.310217 0.04234836123 0.00065600877 
0.310774 0.05097543389 0.00021176530 
0.311331 0.07352955632 0.00041603703 
0.311889 0.04662848493 0.00063325728 
0.312446 0.05138070777 0.00055157153 
0.313003 0.07556197709 -0.00000388455 
0.313560 0.04051661492 0.00011468749 
0.314118 0.11383310780 -0.00001119083 
0.314675 0.02571488498 0.00059522235 
0.315232 0.08186569943 0.00024937305 
0.315790 0.03812767957 0.00006196973 
0.316347 0.10306742360 0.00001597558 
0.316904 0.07643997366 0.00033080822 
0.317461 0.01904726121 0.00041490524 
0.318019 0.13241860686 0.00050104485 
0.318576 0.08478554871 0.00042348216 
0.319133 0.04954673901 0.00051007819 
0.319691 0.09371637715 0.00055891807 
0.320248 0.04438105018 -0.00001778467 
0.320805 0.03160939774 -0.00001221363 
0.321362 0.04747074709 0.00060463508 
0.321920 0.03776541477 0.00082239439 
0.322477 0.07096291408 0.00061078802 
0.323034 0.02995949473 0.00085130176 
0.323592 0.08381308695 0.00025235755 
0.324149 0.09779514086 -0.00033640002 
0.324706 0.11485225144 0.00064728359 
0.325263 0.03107940532 -0.00008212583 
0.325821 0.04751729151 0.00042834695 
0.326378 0.06394748727 0.00021494821 
0.326935 0.09263621291 -0.00027185245 
0.327493 0.05285620131 0.00049889230 
0.328050 0.07617554298 0.00013212564 
0.328607 0.06789802257 0.00025739892 
0.329164 0.05973133763 -0.00006392768 
0.329722 0.07445949903 0.00035419226 
0.330279 0.05429465978 0.00070859661 
0.330836 0.03930263748 0.00029360067 
0.331393 0.06728166973 0.00051563984 
0.331951 0.06072109651 -0.00009363567 
0.332508 0.06739003828 0.00024029198 
0.333065 0.08213182987 0.00021487686 
0.333622 0.05808439313 0.00036655830 
0.334180 0.10995033961 -0.00021944362 
0.334737 0.09446762995 -0.00000638164 
0.335294 0.08358202729 0.00026547046 
0.335852 0.05311192918 0.00097283668 
0.336409 0.08728430594 -0.00016126800 
0.336966 0.10953365091 0.00083803223 
0.337523 0.09891544886 0.00141490903 
0.338081 0.05756021240 0.00029798312 
0.338638 0.05597576802 0.00059064367 
0.339195 0.07723884095 0.00074218440 
0.339752 0.01456603810 -0.00036727032 
0.340310 0.04017079592 0.00050704199 
0.340867 0.03221320920 0.00039235898 
0.341424 0.11145136531 0.00006555742 
0.341981 0.09694476336 0.00066095425 
0.342539 0.04497420440 -0.00003130225 
0.343096 0.08242559990 -0.00041299251 
0.343653 0.05989527129 -0.00016033160 
0.344210 0.08913455784 0.00031753292 
0.344768 0.09019065155 -0.00006066141 
0.345325 0.06636424158 0.00070915613 
0.345882 0.10275446861 0.00058568357 
0.346439 0.06346372949 -0.00037280586 
0.346997 0.05614891134 0.00084553630 
0.347554 0.03745484211 -0.00034771909 
0.348111 0.04443893737 0.00046080648 
0.348668 0.15729449252 0.00109552593 
0.349226 0.03705456185 0.00059048711 
0.349783 0.05155377324 0.00067970457 
0.350340 0.09260777610 0.00031883539 
0.350897 0.05446673619 0.00128254129 
0.351454 0.06417367361 -0.00012256464 
0.352012 0.04949263173 0.00025088950 
0.352569 0.07634178102 0.00093059090 
0.353126 0.05887812163 0.00009998277 
0.353683 0.13972163884 0.00116021250 
0.354241 0.02420005221 0.00061744828 
0.354798 0.07796820476 0.00206743709 
0.355355 0.03794276029 -0.00070968627 
0.355912 0.07145923333 0.00125824852 
0.356470 0.01281995431 0.00037761232 
0.357027 0.03658113981 0.00010313367 
0.357584 -0.01352791648 0.00025588368 
0.358141 0.06062147746 0.00136412430 
0.358699 0.07372850046 0.00013638034 
0.359256 0.10758914891 -0.00082545817 
0.359813 0.09233621121 0.00153312159 
0.360370 0.03075635459 -0.00174717304 
0.360927 0.04165032052 -0.00008891588 
0.361485 -0.04474552710 0.00166920484 
0.362042 0.07450777433 0.00039006348 
0.362599 0.10177880321 0.00016108579 
0.363156 0.08928890662 0.00048184430 
0.363714 0.09399508070 0.00227589462 
0.364271 -0.00717508441 -0.00014838744 
0.364828 0.10598870331 0.00323768700 
0.365385 0.10875166163 -0.00024518573 
0.365942 0.05519917307 -0.00014390967 
0.366500 0.04612347965 0.00172149701 
0.367057 0.01832028183 0.00012994022 
0.367614 0.05915403887 0.00106336337 
0.368171 -0.00276010819 -0.00025016467 
0.368728 0.02340793506 -0.00019650368 
0.369286 0.05851381657 0.00155303533 
0.369843 -0.01044860043 -0.00183011782 
0.370400 0.05129294564 0.00094713963 
0.370957 0.06494983455 0.00159279761 
0.371514 0.07828682819 0.00149055285 
0.372072 0.09449937519 0.00065580502 
0.372629 0.07646168698 -0.00027840333 
0.373186 0.02902234868 -0.00110664742 
0.373743 0.00991870645 -0.00226527962 
0.374300 -0.03524987502 -0.00102336555 
0.374858 0.04739913717 0.00020546134 
0.375415 0.13048831844 0.00222434720 
0.375972 0.06562938702 -0.00229599606 
0.376529 0.02274078894 -0.00079988254 
0.377086 0.02142777242 0.00066332913 
0.377644 0.09412256222 0.00099118338 
0.378201 0.01100092840 0.00142001438 
0.378758 0.05738503050 -0.00193241316 
0.379315 0.13143952838 0.00125639709 
0.379872 0.01387042234 -0.00056437269 
0.380430 0.06314313038 -0.00018544958 
0.380987 0.06720554238 0.00039869891 
0.381544 0.05754567583 0.00057842841 
0.382101 0.01282197978 0.00123511495 
0.382658 0.09546834389 0.00077218915 
0.383216 0.09566203747 -0.00052373956 
0.383773 0.04261153627 -0.00023500385 
0.384330 0.04214552291 -0.00032317434 
0.384887 0.09647224205 0.00100422263 
0.385444 0.03288279029 0.00112109691 
0.386001 0.01915900634 0.00112206570 
0.386559 0.06941244298 -0.00067505311 
0.387116 -0.03400727801 -0.00094630469 
0.387673 0.08473223073 0.00092986044 
0.388230 0.00419836605 0.00103371563 
0.388787 0.01824004764 -0.00005469574 
0.389345 0.09629117274 -0.00116451373 
0.389902 0.09569834654 -0.00088868913 
0.390459 0.08223525536 0.00353267736 
0.391016 0.17258859094 0.00501898684 
0.391573 0.04712210809 -0.00076239737 
0.392130 0.04376284402 -0.00185020490 
0.392688 0.04911918732 0.00294673685 
0.393245 0.12655541049 -0.00049582924 
0.393802 0.14903884690 0.00213256061 
0.394359 0.10734068259 0.00076101802 
0.394916 0.13039492472 0.00361544486 
0.395473 -0.04683464283 0.00337169237 
0.396031 0.01851159164 0.00023988377 
0.396588 0.04282452839 0.00089139213 
0.397145 -0.03881249524 0.00230598262 
0.397702 0.05135245671 0.00418257350 
0.398259 -0.02428639473 -0.00275254670 
0.398816 0.16586424168 -0.00150559434 
0.399374 0.08624648046 0.00075775052 
0.399931 0.02514840897 0.00140177375 
0.400488 0.08909472057 0.00306069437 
0.401045 0.10010876454 0.00285072930 
0.401602 0.09716146353 -0.00173709088 
0.402159 0.21369625133 -0.00582267732 
0.402716 0.00853476156 0.00717930684 
0.403274 -0.07138583008 -0.00925131064 
0.403831 0.00972697885 -0.03416812051 
