# Supplementary material for: SAXS studies of X-ray induced disulfide bond damage: Engineering high-resolution insight from a low-resolution technique
Source: PLoS One. 2020 Nov 17;15(11):e0239702. doi: 10.1371/journal.pone.0239702 (PMC7671560; doi:10.1371/journal.pone.0239702)
Supplement: S1 Data — (GZ) [file pone.0239702.s023.gz › SupplementaryData/dimer_A2_ph5_5_00005.cbf.dat]

0.010314 8.38654748965 0.27436549390 
0.010872 17.99971208911 0.82501863455 
0.011429 18.55749847560 0.02413552643 
0.011987 21.11199080496 0.11089317811 
0.012544 19.58303444431 0.04791575499 
0.013102 18.20772849525 0.15102661748 
0.013659 17.48132188750 0.02679182543 
0.014217 19.28642249336 0.00881462210 
0.014774 16.46752074042 0.01402998776 
0.015332 17.00752686311 0.06267094447 
0.015889 18.39693619014 0.02852504549 
0.016447 18.16739636822 0.05613516540 
0.017004 18.02976999600 0.03334900539 
0.017562 17.11382199477 0.04597446940 
0.018119 17.48204055591 0.06198821236 
0.018677 17.34328832097 0.01156599019 
0.019234 17.19008672056 0.07337200359 
0.019792 17.02310304069 0.06454606796 
0.020349 16.80439495420 0.02570245312 
0.020907 16.81362142607 0.02884637657 
0.021464 16.68275811935 0.04382305721 
0.022022 16.24369358412 0.04911637600 
0.022579 16.23241209658 0.04575320624 
0.023137 16.50221518504 0.06654169149 
0.023694 16.25704809781 0.05567614329 
0.024252 16.14342108340 0.07793024559 
0.024809 15.85646350713 0.07697381861 
0.025367 15.74592430368 0.08581724437 
0.025924 15.06496479818 0.06611573005 
0.026482 14.91471856787 0.06725877561 
0.027039 15.01625594417 0.08046128391 
0.027597 14.82845036379 0.07667476129 
0.028154 14.42924966520 0.07421668278 
0.028712 14.71403856391 0.07535502851 
0.029269 14.54384154976 0.06980308997 
0.029827 14.56367956224 0.08179505046 
0.030384 14.35082696320 0.07531349786 
0.030942 13.72115170176 0.07180172102 
0.031500 13.77946912295 0.06428336727 
0.032057 13.61623867213 0.07854499700 
0.032615 13.45467624575 0.06093248935 
0.033172 13.12061011590 0.06818247180 
0.033730 13.39690685498 0.07063366756 
0.034287 12.84524265313 0.06356677681 
0.034845 12.96819322020 0.06688900958 
0.035402 12.50000644288 0.06994243525 
0.035960 12.49120061210 0.06406923340 
0.036517 12.57521115941 0.05263877489 
0.037075 12.25083364671 0.05701605422 
0.037632 12.17137867843 0.06804435059 
0.038190 11.84461727583 0.05804438388 
0.038747 11.66894983195 0.05452565398 
0.039305 11.57712422820 0.05381907906 
0.039862 11.36380428224 0.05911845253 
0.040420 11.41072182960 0.05515968694 
0.040977 11.47189809379 0.05182503680 
0.041535 10.97765368809 0.05507657889 
0.042092 10.94332484952 0.05158074861 
0.042650 10.72719343158 0.05223880363 
0.043207 10.59899435410 0.04918076505 
0.043765 10.52249192016 0.04929967389 
0.044322 10.41412859354 0.04632404204 
0.044880 10.12240771670 0.04798725294 
0.045437 10.13033948483 0.04773945362 
0.045995 9.74938874595 0.04305697713 
0.046552 9.54515910309 0.04593830177 
0.047110 9.46697798857 0.03613159275 
0.047667 9.43657740679 0.04657770916 
0.048225 9.43286166552 0.03957872605 
0.048782 9.28760736633 0.04310248669 
0.049340 9.12538810579 0.04234410013 
0.049897 8.83439527041 0.04105115312 
0.050455 8.68316373965 0.03952439948 
0.051012 8.77238006727 0.03756689430 
0.051570 8.46892740580 0.03955599106 
0.052127 8.32639861900 0.04049153625 
0.052685 8.05714049717 0.03388899911 
0.053242 8.15976936036 0.03442147347 
0.053800 7.90458593970 0.03636528019 
0.054357 7.90826535078 0.03585545846 
0.054915 7.64572757894 0.03595079336 
0.055472 7.60290006739 0.03594161186 
0.056030 7.23279254430 0.03249268849 
0.056587 7.22554571533 0.03630937805 
0.057145 7.08631791475 0.03163247758 
0.057702 6.97987183917 0.03332138436 
0.058260 7.21772077127 0.03438216965 
0.058817 6.86264998197 0.03320360307 
0.059375 6.81863847142 0.03048557083 
0.059932 6.66673670285 0.03307281152 
0.060490 6.55920677565 0.02812963279 
0.061048 6.43251330946 0.03134964636 
0.061605 6.38692672436 0.02828302246 
0.062163 6.24805763304 0.02832048896 
0.062720 6.19382859290 0.02870712352 
0.063278 5.97475306409 0.02841425846 
0.063835 5.80900626077 0.02716079625 
0.064393 5.97792660529 0.02674267614 
0.064950 5.74415726098 0.02707060666 
0.065508 5.70667405684 0.02708765524 
0.066065 5.46443030073 0.02728216953 
0.066623 5.30231966169 0.02502822376 
0.067180 5.32004268050 0.02238084907 
0.067738 5.26962844552 0.02187906446 
0.068295 5.13307217586 0.02178572776 
0.068853 5.00507499842 0.02184527026 
0.069410 5.00976061245 0.02218018599 
0.069968 4.90749324297 0.02162653912 
0.070525 4.87841334298 0.02085465349 
0.071083 4.82401434323 0.02006245622 
0.071640 4.72133485559 0.02034057785 
0.072198 4.70672053510 0.02201022424 
0.072755 4.55069407504 0.02234409176 
0.073313 4.40033742870 0.02128388053 
0.073870 4.39215325546 0.01969262332 
0.074428 4.37619066438 0.02086779700 
0.074985 4.31841128898 0.01972870871 
0.075543 4.34110552837 0.01600292399 
0.076100 4.17838882985 0.01917150174 
0.076658 4.05625237754 0.01879762937 
0.077215 4.02770802818 0.01750510988 
0.077773 3.99578561240 0.01708865153 
0.078330 3.98241523971 0.01757017458 
0.078888 3.84756619764 0.01792049934 
0.079445 3.78460408328 0.01768617814 
0.080003 3.80021014266 0.01613735537 
0.080560 3.67151752154 0.01496819550 
0.081118 3.70012708743 0.01678223193 
0.081675 3.64352527056 0.01689958950 
0.082233 3.59279280106 0.01630233627 
0.082790 3.53334720965 0.01592671631 
0.083348 3.40170381504 0.01405569447 
0.083905 3.33855897833 0.01554463245 
0.084463 3.27741440832 0.01435921184 
0.085020 3.22483585080 0.01320561172 
0.085578 3.25800515091 0.01625927146 
0.086135 3.16650258234 0.01395584538 
0.086693 3.05071049249 0.01331540198 
0.087250 3.02694291306 0.01466826919 
0.087808 3.06076076907 0.01301204723 
0.088365 2.98603383932 0.01327861120 
0.088923 3.02406781615 0.01167027222 
0.089480 2.98231929763 0.01224404460 
0.090038 2.85784360919 0.01297070399 
0.090595 2.89313566588 0.01150613260 
0.091153 2.76336230291 0.01168031149 
0.091710 2.77203860421 0.01384452559 
0.092268 2.72752538296 0.01163052714 
0.092825 2.64547971247 0.01055463725 
0.093383 2.57624333774 0.01148902043 
0.093940 2.55408126308 0.01094125110 
0.094498 2.50112779536 0.01123423728 
0.095055 2.50008005408 0.01198891092 
0.095613 2.34401518652 0.01023235191 
0.096170 2.45941319517 0.01169122875 
0.096728 2.41705349430 0.01218015022 
0.097285 2.32753769727 0.01059667001 
0.097842 2.28851292049 0.01200160734 
0.098400 2.29662733080 0.00972001195 
0.098957 2.36539110578 0.01015006133 
0.099515 2.25130371781 0.01073664864 
0.100072 2.18414150429 0.01070701869 
0.100630 2.02943553883 0.01032706906 
0.101187 2.20407514061 0.01119679574 
0.101745 2.02047920005 0.00889728529 
0.102302 2.13290436416 0.00955184336 
0.102860 2.01754965556 0.00962876194 
0.103417 2.00294140013 0.00907738491 
0.103975 1.92647895171 0.00885530582 
0.104532 1.95930221249 0.00920939652 
0.105090 1.87246173752 0.00997740743 
0.105647 1.95905540605 0.00887290889 
0.106205 1.93026203003 0.00828586188 
0.106762 1.81093064750 0.00887980714 
0.107320 1.77029298231 0.00684721448 
0.107877 1.76484042882 0.00783579057 
0.108435 1.70958716848 0.00741931944 
0.108992 1.72517197913 0.00746113211 
0.109550 1.71732561361 0.00761710327 
0.110107 1.58229048644 0.00801717504 
0.110665 1.69198874044 0.00665593629 
0.111222 1.67321782301 0.00757127101 
0.111780 1.64780540854 0.00715106462 
0.112337 1.66102082509 0.00663004054 
0.112895 1.51965332507 0.00570816978 
0.113452 1.50806630597 0.00677703691 
0.114010 1.48914102712 0.00711765197 
0.114567 1.48810171698 0.00517340523 
0.115125 1.47216064294 0.00687445114 
0.115682 1.43870291629 0.00723773689 
0.116240 1.40408915218 0.00616303336 
0.116797 1.31992261881 0.00689380171 
0.117355 1.34127604291 0.00695544595 
0.117912 1.37769249664 0.00773395620 
0.118470 1.34847119586 0.00648896525 
0.119027 1.38272438466 0.00720475413 
0.119585 1.25193851986 0.00540174668 
0.120142 1.27413319704 0.00505777723 
0.120699 1.36845848727 0.00436247581 
0.121257 1.15481343038 0.00572278501 
0.121814 1.27310167494 0.00686980725 
0.122372 1.20022197625 0.00527173329 
0.122929 1.09044610263 0.00385441493 
0.123487 1.11991013226 0.00493304411 
0.124044 1.13186037193 0.00521331356 
0.124602 1.07989087438 0.00534435540 
0.125159 1.09358651382 0.00427918177 
0.125717 1.07435510232 0.00489953507 
0.126274 1.12259267090 0.00602540808 
0.126832 1.07904849075 0.00276053465 
0.127389 1.00032997272 0.00340451556 
0.127947 1.02388384600 0.00413596916 
0.128504 1.08384725195 0.00416000200 
0.129062 0.94429514610 0.00526391413 
0.129619 0.93076228324 0.00337383176 
0.130177 0.91548958763 0.00287171588 
0.130734 0.92762071726 0.00423019301 
0.131292 0.95008633487 0.00473102940 
0.131849 0.88695105146 0.00369124162 
0.132407 0.95664029214 0.00356113198 
0.132964 0.87853522789 0.00337436863 
0.133521 0.88988831849 0.00289775350 
0.134079 0.81189671043 0.00357924522 
0.134636 0.79523086150 0.00444546507 
0.135194 0.79397938943 0.00406482647 
0.135751 0.79849419047 0.00408778937 
0.136309 0.71452795692 0.00291627256 
0.136866 0.75731852273 0.00295670601 
0.137424 0.77462247195 0.00365687453 
0.137981 0.71750377575 0.00149743147 
0.138539 0.75882276321 0.00288449940 
0.139096 0.68869716882 0.00204686709 
0.139654 0.73337641475 0.00185140523 
0.140211 0.70968190980 0.00308297018 
0.140769 0.65108795129 0.00304510477 
0.141326 0.67674148201 0.00169225506 
0.141884 0.71012564778 0.00248452688 
0.142441 0.67291517304 0.00226535048 
0.142998 0.65178008720 0.00175141906 
0.143556 0.68166063967 0.00177333973 
0.144113 0.59760922912 0.00296090625 
0.144671 0.62389541304 0.00221363873 
0.145228 0.66302609978 0.00217594820 
0.145786 0.56986539005 0.00262716363 
0.146343 0.55658141648 0.00182856275 
0.146901 0.62531692045 0.00212704374 
0.147458 0.60475504941 0.00199189097 
0.148016 0.58327157927 0.00239220978 
0.148573 0.51732894497 0.00136243750 
0.149131 0.53550324787 0.00137943724 
0.149688 0.50546504700 0.00228059257 
0.150246 0.51409636903 0.00165321000 
0.150803 0.53710617305 0.00219499693 
0.151360 0.47930881330 0.00182734180 
0.151918 0.56339912960 0.00222477796 
0.152475 0.42542445551 0.00173121340 
0.153033 0.43598904786 0.00095288059 
0.153590 0.42610882523 0.00160928372 
0.154148 0.42553502777 0.00106569087 
0.154705 0.41556640646 0.00123825697 
0.155263 0.46222650388 0.00253740735 
0.155820 0.45028630887 0.00138851958 
0.156378 0.34952475560 0.00108270585 
0.156935 0.42089974089 0.00231635354 
0.157493 0.41972896222 0.00141562922 
0.158050 0.40282825906 0.00172423504 
0.158607 0.37750109630 0.00118169446 
0.159165 0.40977501612 0.00125448397 
0.159722 0.37686629974 0.00133913545 
0.160280 0.39765480912 0.00277638817 
0.160837 0.35985317369 0.00122113867 
0.161395 0.32996045667 0.00143229499 
0.161952 0.28965972756 0.00081296656 
0.162510 0.31297035844 0.00070563222 
0.163067 0.34473395349 0.00147193378 
0.163625 0.32028933875 0.00147698848 
0.164182 0.29006483369 0.00166793838 
0.164739 0.35679559870 0.00137465737 
0.165297 0.30968083355 0.00021471973 
0.165854 0.31561264752 0.00075970391 
0.166412 0.38702539871 0.00145400262 
0.166969 0.31686684881 0.00103659948 
0.167527 0.29445553751 0.00081231359 
0.168084 0.33995444806 0.00221770141 
0.168642 0.34444973612 0.00099102498 
0.169199 0.28494338686 0.00156585962 
0.169757 0.25016857825 0.00200779126 
0.170314 0.22629637957 0.00155120258 
0.170871 0.37545205366 0.00129000263 
0.171429 0.24791687012 0.00087989233 
0.171986 0.23172936252 0.00101016118 
0.172544 0.22925522187 0.00133203883 
0.173101 0.21420025248 0.00113765002 
0.173659 0.29519233004 0.00091013941 
0.174216 0.27664575617 0.00154814578 
0.174774 0.29782774963 0.00100077891 
0.175331 0.19992421658 0.00065459684 
0.175888 0.18919877392 0.00096499742 
0.176446 0.23803232876 0.00105882903 
0.177003 0.20955307616 0.00117280668 
0.177561 0.22327030020 0.00116259979 
0.178118 0.22491001889 0.00036938978 
0.178676 0.21690901157 0.00086866874 
0.179233 0.24160814688 0.00076658261 
0.179791 0.22704542642 0.00074782234 
0.180348 0.23060754158 0.00054168307 
0.180905 0.22005663085 0.00149501654 
0.181463 0.24984362193 0.00088857472 
0.182020 0.23541407275 0.00056078328 
0.182578 0.22020933140 0.00105651165 
0.183135 0.19438897253 0.00090974717 
0.183693 0.21350533205 0.00038419045 
0.184250 0.21306665260 0.00017751752 
0.184808 0.11644055062 0.00041922281 
0.185365 0.19261160572 0.00066597323 
0.185922 0.19517468836 0.00097724454 
0.186480 0.17538653035 0.00083640074 
0.187037 0.17943460102 0.00083945190 
0.187595 0.19483771342 0.00019987450 
0.188152 0.16965505974 0.00062678943 
0.188710 0.17270042377 0.00106026345 
0.189267 0.17240860372 0.00090934594 
0.189824 0.17450993617 0.00003410180 
0.190382 0.20323499419 0.00092498105 
0.190939 0.16925310061 0.00069725459 
0.191497 0.17689552059 0.00100896041 
0.192054 0.14672868683 0.00147006570 
0.192612 0.11902058595 0.00058159339 
0.193169 0.13245228275 0.00098526072 
0.193726 0.15798681551 0.00084908659 
0.194284 0.15129050056 0.00108791182 
0.194841 0.16444158647 0.00080722860 
0.195399 0.17299316315 0.00054217326 
0.195956 0.16925663240 0.00069444338 
0.196514 0.18791765041 0.00099111008 
0.197071 0.13280466085 0.00062797967 
0.197628 0.15978232570 -0.00003976319 
0.198186 0.17957412092 0.00085186355 
0.198743 0.10809159493 0.00071414273 
0.199301 0.14603571475 0.00114703713 
0.199858 0.14533755753 -0.00017535803 
0.200416 0.12927562160 0.00022096915 
0.200973 0.15102394855 0.00098747466 
0.201530 0.13524913770 0.00046185470 
0.202088 0.15070354825 0.00030746118 
0.202645 0.09692959555 0.00073108843 
0.203203 0.21244877245 0.00093929561 
0.203760 0.09567642230 0.00019110219 
0.204318 0.13740787116 0.00039012184 
0.204875 0.15135093054 0.00123466377 
0.205432 0.17853782738 0.00058792397 
0.205990 0.11402020343 0.00021633368 
0.206547 0.11812719244 0.00063741541 
0.207105 0.14691244097 0.00052184238 
0.207662 0.08811101830 0.00028430931 
0.208219 0.11924733368 -0.00010278266 
0.208777 0.14834421624 0.00086521988 
0.209334 0.18537699756 0.00026510399 
0.209892 0.14785959892 0.00038840846 
0.210449 0.11594723581 0.00111770897 
0.211007 0.16489828681 0.00067967172 
0.211564 0.14499489595 0.00100746849 
0.212121 0.17288153878 0.00078924599 
0.212679 0.07666407115 0.00013787259 
0.213236 0.10503184939 0.00100680710 
0.213794 0.14888743409 0.00046556013 
0.214351 0.15646163240 0.00030720089 
0.214908 0.13395454422 0.00028742222 
0.215466 0.15127424201 0.00034942073 
0.216023 0.12753721862 0.00075149372 
0.216581 0.13203971227 0.00059761879 
0.217138 0.11651079362 0.00046933659 
0.217695 0.12282890796 0.00075693523 
0.218253 0.12921147663 0.00077913376 
0.218810 0.16612343784 0.00050539729 
0.219368 0.13730297961 0.00033019259 
0.219925 0.15540558396 -0.00012238210 
0.220483 0.17111278347 0.00009223669 
0.221040 0.19902393657 0.00082178620 
0.221597 0.14969490441 0.00078583601 
0.222155 0.11631633185 0.00048689811 
0.222712 0.15531612935 0.00019040019 
0.223270 0.12989825842 0.00020676334 
0.223827 0.11468554961 0.00062481690 
0.224384 0.15430372594 -0.00019899056 
0.224942 0.14460567829 0.00072587741 
0.225499 0.09286505960 0.00008691203 
0.226057 0.10635021388 -0.00006460940 
0.226614 0.09546854603 0.00087710845 
0.227171 0.09288137693 0.00135629775 
0.227729 0.15176298358 0.00023721813 
0.228286 0.15050136059 0.00056065386 
0.228844 0.13332426509 0.00032529698 
0.229401 0.15105198824 0.00042373555 
0.229958 0.12695040847 0.00096500080 
0.230516 0.15052274725 0.00027020806 
0.231073 0.11137644523 0.00088279374 
0.231630 0.11091893204 0.00065317451 
0.232188 0.14046150051 0.00063968362 
0.232745 0.07413443023 0.00019252158 
0.233303 0.15142381635 0.00078103563 
0.233860 0.12289720140 0.00075430553 
0.234417 0.16670358140 0.00051894482 
0.234975 0.10187917472 0.00022277729 
0.235532 0.07709328634 0.00050965906 
0.236090 0.13721168209 0.00018598453 
0.236647 0.05351435233 0.00050998379 
0.237204 0.09894823723 0.00012157767 
0.237762 0.12894555354 0.00040204378 
0.238319 0.14638632405 0.00051769648 
0.238877 0.10527177960 0.00041216952 
0.239434 0.15227906214 0.00034605246 
0.239991 0.13178972474 0.00051536095 
0.240549 0.09484042187 0.00042303702 
0.241106 0.14614411396 0.00052636390 
0.241663 0.09293102605 0.00052826607 
0.242221 0.13707471251 0.00020283700 
0.242778 0.13245665502 0.00096672356 
0.243336 0.07948049680 0.00047492609 
0.243893 0.14104553593 0.00048267301 
0.244450 0.11954848426 0.00046588675 
0.245008 0.09179927847 0.00076170969 
0.245565 0.11987730122 0.00037205510 
0.246123 0.09065751286 0.00030913906 
0.246680 0.12447860725 0.00059327549 
0.247237 0.11717849878 0.00082394794 
0.247795 0.16029563860 0.00041311648 
0.248352 0.09479697602 0.00058905092 
0.248909 0.09227566538 0.00058085553 
0.249467 0.12511974301 0.00018616493 
0.250024 0.07811863611 0.00019097743 
0.250582 0.08617263749 0.00065631748 
0.251139 0.11204706356 0.00018058825 
0.251696 0.10023281962 -0.00006763391 
0.252254 0.06623532498 -0.00019345078 
0.252811 0.09855559900 0.00027208318 
0.253368 0.08053677831 0.00102848288 
0.253926 0.12557603660 -0.00004672818 
0.254483 0.11556957312 0.00041404558 
0.255041 0.11921964220 0.00086632703 
0.255598 0.14080935126 0.00036681949 
0.256155 0.08587578599 0.00024678806 
0.256713 0.12338365635 0.00067562796 
0.257270 0.09538301240 0.00625177975 
0.257827 0.12842214352 0.00010375473 
0.258385 0.10717160925 0.00001245650 
0.258942 0.10041834949 0.00070867867 
0.259499 0.05977232018 0.00044980124 
0.260057 0.10386182220 0.00044834932 
0.260614 0.08917827031 0.00038640858 
0.261172 0.19253854848 0.00041074966 
0.261729 0.12237945163 0.00028295298 
0.262286 0.12384643956 0.00029173973 
0.262844 0.10253095309 0.00029018635 
0.263401 0.07752903656 0.00020708328 
0.263958 0.12439140764 0.00047265538 
0.264516 0.11758815785 0.00043639336 
0.265073 0.11491404270 0.00017260148 
0.265630 0.14219748907 0.00038995169 
0.266188 0.06302108876 0.00025370920 
0.266745 0.09195550189 0.00037772200 
0.267302 0.09779682737 0.00019377923 
0.267860 0.14683916292 0.00074322196 
0.268417 0.06642093086 -0.00016228391 
0.268975 0.08728313740 0.00041756319 
0.269532 0.09021545421 0.00010887217 
0.270089 0.06708128242 -0.00002301030 
0.270647 0.09041989818 0.00044622245 
0.271204 0.12376124299 0.00070354620 
0.271761 0.09013283252 0.00068235132 
0.272319 0.12477361284 0.00057445024 
0.272876 0.08438342073 0.00036729272 
0.273433 0.10607866428 0.00058145664 
0.273991 0.15300946910 0.00051987981 
0.274548 0.11787032675 0.00021312156 
0.275105 0.07849598039 0.00044076920 
0.275663 0.13501240376 0.00060396494 
0.276220 0.13081469785 0.00029915203 
0.276777 0.08688769764 0.00069915412 
0.277335 0.12678279930 0.00024484656 
0.277892 0.15182638786 0.00051248460 
0.278449 0.08537502048 -0.00005387977 
0.279007 0.13005726493 0.00039202578 
0.279564 0.13606064081 0.00083404367 
0.280121 0.09423405243 -0.00010098901 
0.280679 0.09186091301 0.00004806452 
0.281236 0.08082811455 0.00086584651 
0.281793 0.11863506056 0.00067467861 
0.282351 0.09848194152 0.00027404263 
0.282908 0.13168975026 0.00029906588 
0.283465 0.09078266579 -0.00010046234 
0.284023 0.12333821339 0.00046423833 
0.284580 0.10726687623 0.00095077287 
0.285137 0.13828916374 0.00069652026 
0.285695 0.09761263724 0.00010277452 
0.286252 0.10649783577 0.00026997761 
0.286809 0.10748340608 0.00008531308 
0.287367 0.09310338970 0.00086882875 
0.287924 0.08322600513 0.00021413639 
0.288481 0.06371635946 0.00062135091 
0.289039 0.16286063590 0.00065797858 
0.289596 0.05663494547 0.00013552786 
0.290153 0.08587223255 0.00059053167 
0.290711 0.12517699876 0.00005377859 
0.291268 0.13893580339 0.00066076346 
0.291825 0.05816377659 0.00020588899 
0.292383 0.08389039859 0.00064884847 
0.292940 0.15331456192 0.00013302800 
0.293497 0.03657979035 0.00045329478 
0.294055 0.10972426238 0.00041979392 
0.294612 0.09330160158 -0.00014555053 
0.295169 0.11723581651 0.00083858306 
0.295727 0.08429210397 0.00025189484 
0.296284 0.10890005530 -0.00035571678 
0.296841 0.09802061570 0.00071517301 
0.297399 0.11845946447 0.00035021220 
0.297956 0.08801826949 -0.00044215338 
0.298513 0.12125845081 0.00070726933 
0.299071 0.07623483552 0.00110573687 
0.299628 0.10590742174 0.00016349739 
0.300185 0.07473968357 -0.00010702137 
0.300742 0.09582858619 0.00019277583 
0.301300 0.04189850484 0.00090623973 
0.301857 0.07898896694 -0.00002211394 
0.302414 0.08950748923 0.00051246354 
0.302972 0.05086617380 -0.00017780141 
0.303529 0.06370365334 0.00044288231 
0.304086 0.05831377887 -0.00042802731 
0.304644 0.13074334127 -0.00021737945 
0.305201 0.14161792296 0.00056580000 
0.305758 0.15485197176 0.00034807104 
0.306316 0.06265519871 0.00022369725 
0.306873 0.05071982340 0.00013481683 
0.307430 0.05979578191 0.00058137952 
0.307987 0.08926685952 0.00089978241 
0.308545 0.10908926599 0.00052092745 
0.309102 0.08002083143 0.00085571236 
0.309659 0.02741732388 0.00056027883 
0.310217 0.06946630391 -0.00013823302 
0.310774 0.03311352373 0.00000736859 
0.311331 0.11063761224 0.00026646357 
0.311889 0.12381517323 0.00044596800 
0.312446 0.08382484802 0.00086225336 
0.313003 0.12022129628 0.00094560773 
0.313560 0.05021229670 -0.00071283940 
0.314118 0.09936290642 0.00028869884 
0.314675 0.12601969225 0.00093165528 
0.315232 0.05533577648 0.00066587525 
0.315790 0.07991951371 0.00034382166 
0.316347 0.06762942567 -0.00012840015 
0.316904 0.09890736292 0.00099002984 
0.317461 0.09394810343 0.00086098022 
0.318019 0.08916834844 0.00005338502 
0.318576 0.09894641178 0.00077063608 
0.319133 0.05525650229 0.00077666579 
0.319691 0.02451611805 0.00033462931 
0.320248 0.09632455057 0.00061436889 
0.320805 0.06799525417 0.00055685566 
0.321362 0.05701299667 -0.00014747984 
0.321920 0.11017773656 0.00044834786 
0.322477 0.08659696687 0.00022335007 
0.323034 0.04746150154 0.00046017119 
0.323592 0.04750474908 -0.00027343943 
0.324149 0.05790175968 0.00020236690 
0.324706 0.08001863443 -0.00055112526 
0.325263 0.05201839389 0.00045910340 
0.325821 0.08860903148 0.00009421738 
0.326378 0.04896341255 -0.00038571967 
0.326935 0.05390684651 -0.00051478512 
0.327493 0.05703418334 0.00022934350 
0.328050 0.15479396857 0.00055373028 
0.328607 0.08685155540 0.00051601570 
0.329164 0.00936191871 0.00023654318 
0.329722 0.08971660177 -0.00007048397 
0.330279 0.09141260383 0.00024067408 
0.330836 0.00553350103 -0.00044720723 
0.331393 0.02462983606 -0.00007620500 
0.331951 0.05984504591 0.00152848868 
0.332508 0.08617147030 0.00064682422 
0.333065 -0.01160929081 0.00019297319 
0.333622 0.05931888227 -0.00030247428 
0.334180 0.08534658407 -0.00008638492 
0.334737 0.05511062079 0.00039203625 
0.335294 0.02727482849 -0.00015095694 
0.335852 0.05998651135 0.00038598160 
0.336409 0.09119837542 0.00023591625 
0.336966 0.10479238251 0.00059895823 
0.337523 0.09807599663 0.00067588910 
0.338081 0.08568311058 0.00024184321 
0.338638 0.05474358806 0.00029374850 
0.339195 0.08758977801 0.00106402729 
0.339752 0.01697226031 0.00063454415 
0.340310 0.05099099307 0.00087939828 
0.340867 0.12388255999 0.00028086406 
0.341424 0.10816642410 0.00000017979 
0.341981 0.06402477896 0.00047259836 
0.342539 0.07748651158 0.00027584223 
0.343096 0.02437459306 0.00108286374 
0.343653 0.11563590923 0.00002423738 
0.344210 0.09902815541 0.00002308485 
0.344768 0.03045329660 0.00118244056 
0.345325 0.12475254576 0.00112934244 
0.345882 0.02658384856 0.00050513375 
0.346439 0.00346018673 -0.00049347147 
0.346997 0.04327240548 0.00041956197 
0.347554 0.06129624927 0.00042162827 
0.348111 0.01956256903 0.00031367913 
0.348668 0.16449631280 0.00027367446 
0.349226 0.02958412244 -0.00069199914 
0.349783 0.07498520624 0.00075327073 
0.350340 0.05356490785 -0.00002710395 
0.350897 0.12057983350 0.00078137917 
0.351454 0.09833493712 0.00123006346 
0.352012 0.12201680920 0.00031438469 
0.352569 0.01826449169 -0.00012582039 
0.353126 0.05799739568 0.00025839551 
0.353683 0.03887682530 0.00047408874 
0.354241 0.08250267372 0.00199007518 
0.354798 0.10378717475 0.00130023803 
0.355355 0.12996978362 0.00183697289 
0.355912 0.09146227497 -0.00024384196 
0.356470 0.08567421876 -0.00031153470 
0.357027 0.14205492725 0.00070573028 
0.357584 0.03882564030 -0.00049933386 
0.358141 0.02725332451 0.00008044090 
0.358699 0.07355003958 0.00211954030 
0.359256 0.11033762132 0.00072102114 
0.359813 0.07185738162 0.00022311322 
0.360370 0.02029062267 0.00038867550 
0.360927 0.06553164418 0.00084587397 
0.361485 0.11823415742 0.00131296061 
0.362042 0.06057726889 -0.00058789088 
0.362599 -0.08666183300 -0.00107441309 
0.363156 0.12147940201 0.00149155534 
0.363714 0.04780923496 -0.00017571866 
0.364271 0.02553965036 0.00065732113 
0.364828 0.00823941012 0.00084392046 
0.365385 0.10609085962 0.00121612271 
0.365942 0.09326612618 -0.00047313187 
0.366500 0.04652079692 -0.00001588154 
0.367057 0.12798613820 -0.00006114228 
0.367614 0.03432518637 0.00087673667 
0.368171 0.04576609660 0.00041561721 
0.368728 0.10843881743 0.00103319612 
0.369286 0.01287829476 -0.00077056292 
0.369843 0.07451529438 0.00056487609 
0.370400 0.05230451437 -0.00115084743 
0.370957 0.10530568067 -0.00020009821 
0.371514 0.10968753935 0.00051786573 
0.372072 0.02224185568 -0.00132941691 
0.372629 0.14215826755 0.00155304279 
0.373186 0.10331195597 0.00079316792 
0.373743 0.05904155108 0.00035345312 
0.374300 -0.00824511398 0.00058366867 
0.374858 0.03537543681 -0.00131261446 
0.375415 0.10261626196 0.00063037656 
0.375972 0.00296981728 -0.00054937912 
0.376529 0.03641663876 -0.00019734065 
0.377086 0.04722338105 0.00113055861 
0.377644 -0.04550307367 -0.00033333355 
0.378201 0.03397777073 -0.00088544698 
0.378758 0.01020794559 0.00073460691 
0.379315 0.11903287899 0.00038957352 
0.379872 -0.01282103773 -0.00047511993 
0.380430 -0.04841258771 -0.00001975471 
0.380987 0.13379194770 0.00422119166 
0.381544 0.14947266398 0.00280345894 
0.382101 0.00621925650 0.00108579001 
0.382658 0.09976919586 0.00047098276 
0.383216 0.15367148732 0.00107304938 
0.383773 0.04371773590 0.00058170975 
0.384330 0.04312796242 -0.00032117464 
0.384887 0.08175186305 0.00093959773 
0.385444 0.11205006496 0.00205493328 
0.386001 0.11884443408 -0.00183708058 
0.386559 0.06958053202 -0.00115263119 
0.387116 0.08901207245 0.00234489324 
0.387673 0.05924132961 -0.00048372871 
0.388230 0.06964621208 0.00034809640 
0.388787 0.05694243495 0.00087662812 
0.389345 -0.07722467153 0.00053556800 
0.389902 0.10356255611 0.00239971475 
0.390459 0.16006959402 0.00119063470 
0.391016 0.14456640048 -0.00024123198 
0.391573 0.11321423668 0.00332499180 
0.392130 -0.07934975717 0.00342314748 
0.392688 0.05213455016 0.00383002630 
0.393245 0.08926020592 0.00188536253 
0.393802 0.08228174399 0.00058051639 
0.394359 0.12030342721 0.00093308580 
0.394916 0.08407819181 -0.00028584962 
0.395473 0.10565112399 0.00042154611 
0.396031 0.13844486049 -0.00020071920 
0.396588 0.08147377500 0.00057914398 
0.397145 -0.00450199342 0.00218046660 
0.397702 0.04668627754 -0.00187357201 
0.398259 0.08532120963 0.00113802777 
0.398816 0.04838718879 -0.00316935039 
0.399374 0.26475638129 -0.00345432389 
0.399931 0.00130853411 0.00243501213 
0.400488 0.14359958922 0.00957700849 
0.401045 0.10578495012 0.00296695173 
0.401602 -0.01255615708 0.00494069081 
0.402159 0.21295492501 0.00374978277 
0.402716 0.17885690359 0.00774502155 
0.403274 0.10126233377 -0.00222438171 
0.403831 -0.13946376089 0.04071565024 
