# Supplementary material for: SAXS studies of X-ray induced disulfide bond damage: Engineering high-resolution insight from a low-resolution technique
Source: PLoS One. 2020 Nov 17;15(11):e0239702. doi: 10.1371/journal.pone.0239702 (PMC7671560; doi:10.1371/journal.pone.0239702)
Supplement: S1 Data — (GZ) [file pone.0239702.s023.gz › SupplementaryData/dimer_A2_ph5_5_00006.cbf.dat]

0.010314 18.44194981764 2.52654666861 
0.010872 16.55105865021 0.79061387388 
0.011429 18.25419362054 0.07111607494 
0.011987 19.72228228222 0.30993602755 
0.012544 17.29055609580 -0.15649770486 
0.013102 18.62354733177 0.22464969886 
0.013659 18.94122389952 0.03540057430 
0.014217 18.13429627708 0.01482508606 
0.014774 19.75081069449 0.00624464769 
0.015332 18.37073567549 0.01314642850 
0.015889 17.00839055401 -0.04024313120 
0.016447 18.46781059826 -0.02391568628 
0.017004 17.86338258457 0.04777141220 
0.017562 17.43977818581 0.06144404019 
0.018119 17.93057762751 0.00049735463 
0.018677 17.01944162697 0.02026543695 
0.019234 17.52451989124 0.01519334862 
0.019792 16.67775744408 0.01769432670 
0.020349 16.43132411692 0.03335344587 
0.020907 17.11938628234 0.01987558140 
0.021464 16.53697545137 0.07508535613 
0.022022 16.56711560731 0.06108077305 
0.022579 16.48865186910 0.06769800874 
0.023137 16.08186062282 0.06772342679 
0.023694 15.89190950098 0.06454586194 
0.024252 15.86888836052 0.06921258774 
0.024809 15.51604428982 0.06890652544 
0.025367 15.67662947658 0.08135757418 
0.025924 15.34211297665 0.08622900525 
0.026482 14.96373757374 0.07632356814 
0.027039 15.19025416251 0.08268850926 
0.027597 15.18094721331 0.08321752021 
0.028154 14.53689232961 0.08170779310 
0.028712 14.76296159614 0.07406948212 
0.029269 14.34531302197 0.08451401893 
0.029827 14.30833704942 0.07713147807 
0.030384 14.29752211676 0.06830606409 
0.030942 13.83123749400 0.06080068588 
0.031500 13.79949301914 0.07331997628 
0.032057 13.91804053653 0.07098793969 
0.032615 13.43523352751 0.06150975569 
0.033172 13.33920315348 0.06216697914 
0.033730 13.07791418522 0.06439152918 
0.034287 13.10059358365 0.06926601466 
0.034845 13.04552436810 0.06976484962 
0.035402 12.76780645739 0.06041662768 
0.035960 12.53603642806 0.06156771465 
0.036517 12.35168077257 0.05985653667 
0.037075 12.19550062488 0.06153392837 
0.037632 11.95642119044 0.05963242324 
0.038190 11.87442815106 0.05836229498 
0.038747 11.72445119438 0.06189683663 
0.039305 11.65278269783 0.06075540375 
0.039862 11.25141714471 0.05201313757 
0.040420 11.30611331081 0.05737573438 
0.040977 11.09347807127 0.05330787331 
0.041535 11.03935884182 0.05335389107 
0.042092 10.73290457812 0.05476887736 
0.042650 10.54864143399 0.04793793360 
0.043207 10.55783851895 0.05139867106 
0.043765 10.24875491435 0.04716221659 
0.044322 10.26955285246 0.04860234568 
0.044880 10.13568037653 0.04983394764 
0.045437 9.83334895438 0.04808905856 
0.045995 9.68023050611 0.04735562008 
0.046552 9.70557191153 0.04548547674 
0.047110 9.61970587646 0.04662923030 
0.047667 9.27457334420 0.04480659952 
0.048225 9.21142900483 0.04274532438 
0.048782 9.04396280871 0.03729672861 
0.049340 8.97631852273 0.04321598615 
0.049897 8.93397136330 0.04794975510 
0.050455 8.71983181853 0.04403542403 
0.051012 8.59872982129 0.04135898038 
0.051570 8.48476242588 0.04190967794 
0.052127 8.26370343587 0.03710358376 
0.052685 8.21581080035 0.03700352072 
0.053242 8.10249717028 0.03987800464 
0.053800 7.91018472796 0.03841467169 
0.054357 7.71665761550 0.03742614439 
0.054915 7.52324718431 0.03644102864 
0.055472 7.47011828726 0.03179271070 
0.056030 7.35518504488 0.03438759727 
0.056587 7.25979461637 0.03567478823 
0.057145 7.15210798461 0.03348640380 
0.057702 7.10738084542 0.03474555380 
0.058260 7.06068150242 0.03366783530 
0.058817 6.86635756976 0.03099270022 
0.059375 6.60539611223 0.03218794721 
0.059932 6.64675902857 0.03055178095 
0.060490 6.52626205916 0.02988124303 
0.061048 6.32337611467 0.03007523683 
0.061605 6.26988111166 0.02882159037 
0.062163 6.14561708874 0.03103201285 
0.062720 6.15237835068 0.02853647033 
0.063278 6.05163600368 0.02792864401 
0.063835 5.74584445581 0.02620252978 
0.064393 5.80033808878 0.02732463582 
0.064950 5.70229281645 0.02554605084 
0.065508 5.60696182663 0.02415460416 
0.066065 5.60985811387 0.02556458458 
0.066623 5.47808041877 0.02568704833 
0.067180 5.28586527085 0.02536444462 
0.067738 5.28482337128 0.02206138516 
0.068295 5.08753191053 0.02167170790 
0.068853 4.99161567514 0.02046357684 
0.069410 5.06164895935 0.02428262726 
0.069968 4.87291580273 0.02027327346 
0.070525 4.88768734976 0.02225985539 
0.071083 4.92608401680 0.02214069932 
0.071640 4.79092372309 0.02039812917 
0.072198 4.71375076770 0.02346255761 
0.072755 4.63906233936 0.02050207562 
0.073313 4.54140010979 0.01908466985 
0.073870 4.42147454773 0.02147461036 
0.074428 4.43281454845 0.02131230214 
0.074985 4.28704408676 0.01904089981 
0.075543 4.22755272228 0.01859986761 
0.076100 4.19633617012 0.02071493673 
0.076658 4.10543491082 0.01879849988 
0.077215 4.00929286058 0.01566425340 
0.077773 3.93732668128 0.01779735974 
0.078330 3.99024664081 0.01604817178 
0.078888 3.90331289154 0.01675930020 
0.079445 3.77490386171 0.01664484687 
0.080003 3.79424201437 0.01527952015 
0.080560 3.69372603179 0.01557122417 
0.081118 3.49919497850 0.01760179850 
0.081675 3.56544684733 0.01504681655 
0.082233 3.55780733247 0.01318821842 
0.082790 3.38970620213 0.01425373176 
0.083348 3.43243457640 0.01519534563 
0.083905 3.38392495468 0.01514144997 
0.084463 3.37582198302 0.01501892126 
0.085020 3.32123228890 0.01585082092 
0.085578 3.14241463614 0.01339513277 
0.086135 3.11650217803 0.01210609714 
0.086693 3.12092452933 0.01281546681 
0.087250 3.03275561494 0.01178690669 
0.087808 3.02240932365 0.01344171683 
0.088365 2.98500530882 0.01363279606 
0.088923 2.93184400631 0.01118995752 
0.089480 2.90948590783 0.01246024347 
0.090038 2.84666648818 0.01180939374 
0.090595 2.89194062750 0.01365156959 
0.091153 2.80942605982 0.01307884849 
0.091710 2.76716564661 0.01285748041 
0.092268 2.79082397635 0.01077532588 
0.092825 2.70501494648 0.01272207656 
0.093383 2.58334293888 0.01187847630 
0.093940 2.65545966627 0.01400483587 
0.094498 2.52082583908 0.01023816849 
0.095055 2.48496402243 0.01278455725 
0.095613 2.43369505043 0.01303455585 
0.096170 2.40433490496 0.01027105814 
0.096728 2.42011346556 0.01122039618 
0.097285 2.35868713010 0.01166709915 
0.097842 2.30555161126 0.01015664702 
0.098400 2.30005900565 0.00949558433 
0.098957 2.22384801786 0.01288760368 
0.099515 2.16977891598 0.01153731377 
0.100072 2.17350489431 0.01164271807 
0.100630 2.25112363306 0.01101797993 
0.101187 2.11563501609 0.00963952927 
0.101745 2.00614695689 0.00915348827 
0.102302 2.04756749494 0.00904364751 
0.102860 1.98632699745 0.00752952823 
0.103417 2.04477214314 0.00852371449 
0.103975 2.02473832705 0.00844937126 
0.104532 1.94656540092 0.01028564924 
0.105090 1.96044863387 0.01119003340 
0.105647 1.85224095985 0.00871921136 
0.106205 1.95804646183 0.00876162266 
0.106762 1.81641942551 0.00685567081 
0.107320 1.80617700330 0.00875476599 
0.107877 1.85394579469 0.00781690688 
0.108435 1.71604849075 0.00695255660 
0.108992 1.72013799346 0.00579598868 
0.109550 1.69786201386 0.00797773489 
0.110107 1.61626892914 0.00836453362 
0.110665 1.71067904222 0.00788812892 
0.111222 1.57481530423 0.00759307588 
0.111780 1.56947787293 0.00765234164 
0.112337 1.57761946049 0.00711156408 
0.112895 1.57251874722 0.00767763567 
0.113452 1.49342517632 0.00688222357 
0.114010 1.43908103204 0.00772498814 
0.114567 1.51210706856 0.00791076488 
0.115125 1.47841529904 0.00564991250 
0.115682 1.40247665596 0.00641811726 
0.116240 1.41435195454 0.00564112235 
0.116797 1.40334890491 0.00663504641 
0.117355 1.41113373480 0.00675744682 
0.117912 1.35394287874 0.00507696621 
0.118470 1.40251541717 0.00621109589 
0.119027 1.37197158541 0.00508241665 
0.119585 1.23980030372 0.00521431219 
0.120142 1.28108410404 0.00675964468 
0.120699 1.18449653667 0.00510155513 
0.121257 1.19786967461 0.00445282260 
0.121814 1.19753559490 0.00524438764 
0.122372 1.20930806544 0.00560814560 
0.122929 1.12570263725 0.00482873238 
0.123487 1.17375911595 0.00517404232 
0.124044 1.08275403086 0.00524171084 
0.124602 1.13080090521 0.00422933540 
0.125159 1.13124726584 0.00449021656 
0.125717 1.03389810898 0.00431251515 
0.126274 1.04345040580 0.00304368206 
0.126832 1.01089458477 0.00426185651 
0.127389 1.02320120678 0.00464947722 
0.127947 1.00401739961 0.00421165242 
0.128504 1.04609164312 0.00470539496 
0.129062 0.92735756932 0.00303627752 
0.129619 0.89101402599 0.00384486792 
0.130177 0.83426163668 0.00324422240 
0.130734 0.97175385411 0.00464435420 
0.131292 0.92480868814 0.00412027640 
0.131849 0.98979397300 0.00396698634 
0.132407 0.93366804007 0.00376621817 
0.132964 0.86372443905 0.00300578833 
0.133521 0.85636054635 0.00400003957 
0.134079 0.85095298067 0.00357641779 
0.134636 0.86080542266 0.00262782327 
0.135194 0.81356810413 0.00268645742 
0.135751 0.78767183766 0.00425578300 
0.136309 0.81938453479 0.00365899627 
0.136866 0.76383754131 0.00175332044 
0.137424 0.70685646178 0.00291248496 
0.137981 0.79047852825 0.00395802611 
0.138539 0.74959026562 0.00217879609 
0.139096 0.70939722522 0.00288153192 
0.139654 0.66752320279 0.00276989154 
0.140211 0.65299324390 0.00281406658 
0.140769 0.70471251225 0.00208216721 
0.141326 0.60004078666 0.00265441948 
0.141884 0.65414293773 0.00179037106 
0.142441 0.62987563396 0.00263533669 
0.142998 0.62183310955 0.00351212672 
0.143556 0.63043222205 0.00172076964 
0.144113 0.65402949629 0.00231538752 
0.144671 0.57758728309 0.00251286297 
0.145228 0.62941166887 0.00233982458 
0.145786 0.56200503557 0.00280534767 
0.146343 0.58310984610 0.00253889554 
0.146901 0.55781650990 0.00188346535 
0.147458 0.55626355001 0.00152477969 
0.148016 0.58018465452 0.00192658110 
0.148573 0.56437892441 0.00159326342 
0.149131 0.48991686382 0.00306711002 
0.149688 0.49091482503 0.00152527279 
0.150246 0.48846780258 0.00181261195 
0.150803 0.51556978571 0.00114205540 
0.151360 0.48917154039 0.00174103033 
0.151918 0.51694183253 0.00230632553 
0.152475 0.50911402513 0.00193496316 
0.153033 0.42306639270 0.00237156196 
0.153590 0.47203537292 0.00145701799 
0.154148 0.45599547163 0.00182391278 
0.154705 0.40941761270 0.00178128737 
0.155263 0.49230201007 0.00148897819 
0.155820 0.39967529566 0.00196338528 
0.156378 0.39278106249 0.00199948611 
0.156935 0.39982757398 0.00115433125 
0.157493 0.40441165091 0.00160870837 
0.158050 0.33083172181 0.00187665408 
0.158607 0.37583052857 0.00120661903 
0.159165 0.34321540720 0.00118365016 
0.159722 0.38166229623 0.00130065544 
0.160280 0.33625870863 0.00171371684 
0.160837 0.35601004491 0.00172397376 
0.161395 0.31895065170 0.00200779890 
0.161952 0.34469668912 0.00113792587 
0.162510 0.32263735274 0.00041326045 
0.163067 0.33565951508 0.00081458532 
0.163625 0.32849599745 0.00132378666 
0.164182 0.38440315819 0.00173004826 
0.164739 0.25809969538 0.00118032877 
0.165297 0.28454103768 0.00103625057 
0.165854 0.28551608124 0.00090497587 
0.166412 0.33167529860 0.00142051632 
0.166969 0.28176595401 0.00099293775 
0.167527 0.29690193777 0.00126935194 
0.168084 0.27887546597 0.00091188865 
0.168642 0.26665021374 0.00107819216 
0.169199 0.21264552106 0.00080044561 
0.169757 0.25523091087 0.00094268387 
0.170314 0.26536194537 0.00098781156 
0.170871 0.29999924922 0.00123526052 
0.171429 0.28517239248 0.00133752252 
0.171986 0.26116643899 0.00075607863 
0.172544 0.26614559804 0.00191800569 
0.173101 0.30555689542 0.00196578560 
0.173659 0.27199853937 0.00114472293 
0.174216 0.24411150052 0.00119502188 
0.174774 0.28628273330 0.00117936951 
0.175331 0.21385054007 0.00080586456 
0.175888 0.21893484135 0.00089504175 
0.176446 0.22664221249 0.00082572764 
0.177003 0.18570445205 0.00143820302 
0.177561 0.26449277381 0.00077630658 
0.178118 0.21306225863 -0.00020046107 
0.178676 0.23305964667 0.00101921742 
0.179233 0.23697460233 0.00066261792 
0.179791 0.17201171069 0.00024681716 
0.180348 0.22618403012 0.00093422757 
0.180905 0.19016712596 0.00079115167 
0.181463 0.21132452281 0.00035076014 
0.182020 0.16901779043 0.00086509013 
0.182578 0.19970486153 -0.00002543422 
0.183135 0.22901143605 0.00100581407 
0.183693 0.21704320596 0.00052326992 
0.184250 0.17372866046 0.00103763306 
0.184808 0.16432842654 0.00042153311 
0.185365 0.20298095194 0.00056610151 
0.185922 0.19889219862 0.00031242662 
0.186480 0.20310058237 0.00115354240 
0.187037 0.18391123544 0.00120342802 
0.187595 0.19756300933 0.00096953327 
0.188152 0.15876139911 0.00006925751 
0.188710 0.19455111964 0.00049393211 
0.189267 0.17514576347 0.00065106100 
0.189824 0.18819681638 -0.00004710223 
0.190382 0.20177926356 0.00027966704 
0.190939 0.20248667266 0.00065015553 
0.191497 0.17778217499 0.00093697675 
0.192054 0.15454329165 0.00072958133 
0.192612 0.14043687629 0.00063881678 
0.193169 0.14063924539 0.00104982733 
0.193726 0.18866367478 0.00123739208 
0.194284 0.13132811890 0.00187388435 
0.194841 0.12798315222 0.00070899085 
0.195399 0.14381439591 0.00033449124 
0.195956 0.12132191801 -0.00010686403 
0.196514 0.12925048699 0.00109847919 
0.197071 0.08481710556 0.00010883205 
0.197628 0.17748831092 0.00055978503 
0.198186 0.13291929433 0.00067016280 
0.198743 0.19952563292 0.00064085953 
0.199301 0.13568051846 -0.00020923935 
0.199858 0.15979163795 0.00071598384 
0.200416 0.08974909239 0.00051000216 
0.200973 0.12525870409 0.00050784392 
0.201530 0.14877381265 0.00115713084 
0.202088 0.17201682844 0.00120552851 
0.202645 0.15054689635 0.00110883564 
0.203203 0.13487498962 0.00054970598 
0.203760 0.13817805702 0.00066689383 
0.204318 0.13113767904 0.00015474339 
0.204875 0.10400185502 0.00034616617 
0.205432 0.15160900172 0.00011516533 
0.205990 0.10816394697 0.00018720463 
0.206547 0.18442517151 0.00025036997 
0.207105 0.09017486555 0.00116902195 
0.207662 0.14866696828 0.00080546228 
0.208219 0.13808433993 0.00074016620 
0.208777 0.11284067858 0.00043549892 
0.209334 0.12830860679 0.00026589450 
0.209892 0.17168008027 0.00074173310 
0.210449 0.13022321196 0.00047052379 
0.211007 0.14292680908 0.00095200171 
0.211564 0.11328234775 0.00002876947 
0.212121 0.13056262544 0.00054718749 
0.212679 0.16734530841 0.00152236971 
0.213236 0.11125777360 0.00016824232 
0.213794 0.08906293428 0.00011842656 
0.214351 0.14522435271 0.00046215537 
0.214908 0.13568262539 0.00053865455 
0.215466 0.10350457780 0.00054319152 
0.216023 0.09022298797 0.00078525493 
0.216581 0.19003746052 0.00043730399 
0.217138 0.17449602566 0.00025020889 
0.217695 0.11670009832 0.00039949485 
0.218253 0.14461763802 0.00086465017 
0.218810 0.12009884838 0.00139385809 
0.219368 0.11586858754 0.00057129552 
0.219925 0.13747369926 0.00064315779 
0.220483 0.10377131607 0.00052075268 
0.221040 0.07651088414 0.00060198220 
0.221597 0.12269472632 0.00067414256 
0.222155 0.12857849148 0.00062563889 
0.222712 0.13874276662 0.00130802042 
0.223270 0.10431458150 0.00034310327 
0.223827 0.15327548820 0.00050738758 
0.224384 0.10792878535 0.00014018344 
0.224942 0.10835456501 0.00051473391 
0.225499 0.11624427742 0.00057014920 
0.226057 0.08865924365 0.00065354356 
0.226614 0.11657199942 0.00060955096 
0.227171 0.08757465450 0.00035925432 
0.227729 0.13180680431 0.00050562000 
0.228286 0.11306058555 0.00032954828 
0.228844 0.11036405609 0.00043669351 
0.229401 0.08101713633 0.00049379189 
0.229958 0.15526605137 0.00108819033 
0.230516 0.13096290291 0.00041473401 
0.231073 0.09677437894 0.00000999895 
0.231630 0.13052258236 0.00062107489 
0.232188 0.12464429797 0.00032384370 
0.232745 0.12764262617 0.00091584003 
0.233303 0.10703720979 0.00043245609 
0.233860 0.11594059342 0.00028769450 
0.234417 0.06161388129 0.00017683801 
0.234975 0.06066488606 0.00046967184 
0.235532 0.06083069766 -0.00030929941 
0.236090 0.07596001577 0.00027689904 
0.236647 0.10032942978 -0.00013539945 
0.237204 0.12958863455 0.00053379012 
0.237762 0.13358828345 0.00034992692 
0.238319 0.13734243220 0.00005882131 
0.238877 0.15790347669 0.00011625129 
0.239434 0.12811685955 0.00069075141 
0.239991 0.09605655552 0.00012161060 
0.240549 0.13777458131 0.00002639555 
0.241106 0.11074494333 0.00072029690 
0.241663 0.07670528727 0.00039421126 
0.242221 0.10714240364 0.00008727750 
0.242778 0.11438368873 0.00047878810 
0.243336 0.11608436313 0.00004232707 
0.243893 0.13646646486 0.00083514123 
0.244450 0.12460169390 0.00086425928 
0.245008 0.11754407711 0.00038153961 
0.245565 0.11032156985 0.00062443238 
0.246123 0.09800893909 0.00012988418 
0.246680 0.13688819909 0.00012929233 
0.247237 0.09483301371 0.00027129130 
0.247795 0.10191070763 0.00075715386 
0.248352 0.11611174056 0.00088472516 
0.248909 0.14158407092 0.00082843878 
0.249467 0.08616001987 0.00016645724 
0.250024 0.09819468585 0.00024101834 
0.250582 0.12934665542 0.00031273334 
0.251139 0.10490956726 0.00042726204 
0.251696 0.06628723548 0.00017214301 
0.252254 0.12714196273 0.00076059639 
0.252811 0.12959474415 0.00052874180 
0.253368 0.13289605362 0.00042157592 
0.253926 0.09150824603 0.00044815108 
0.254483 0.12397441979 0.00050196000 
0.255041 0.10389713392 -0.00031657508 
0.255598 0.08305760076 0.00056907714 
0.256155 0.14234688114 0.00025460756 
0.256713 0.09425497294 0.00024489815 
0.257270 0.13478525434 0.00630558854 
0.257827 0.12595455778 0.00052950043 
0.258385 0.06479897905 -0.00000453792 
0.258942 0.10236771955 0.00059223956 
0.259499 0.11182721788 0.00035532113 
0.260057 0.11499983589 0.00019068636 
0.260614 0.07296735660 -0.00011305155 
0.261172 0.09229118977 0.00057151851 
0.261729 0.13577461423 0.00038395068 
0.262286 0.12092765519 -0.00023477986 
0.262844 0.09359866903 0.00039809823 
0.263401 0.11516152745 0.00027481308 
0.263958 0.08269975883 0.00009725212 
0.264516 0.14732896076 0.00107639870 
0.265073 0.09720304642 0.00004784546 
0.265630 0.11337939475 0.00050635159 
0.266188 0.08955774293 0.00055908150 
0.266745 0.14224384068 0.00027681161 
0.267302 0.13640391056 0.00076235678 
0.267860 0.14224292232 0.00049200533 
0.268417 0.12600658318 0.00061649161 
0.268975 0.11243450934 0.00044598923 
0.269532 0.10383350527 0.00040309177 
0.270089 0.11121618555 -0.00005589834 
0.270647 0.08323553155 0.00028544194 
0.271204 0.08312077947 -0.00026154586 
0.271761 0.09723600404 0.00066049890 
0.272319 0.15833771015 0.00053963936 
0.272876 0.11476898670 0.00079578344 
0.273433 0.10164948148 0.00009940767 
0.273991 0.13426058665 0.00078872614 
0.274548 0.10724467543 0.00001120928 
0.275105 0.11840222629 -0.00001355837 
0.275663 0.07382102539 0.00039005673 
0.276220 0.13908836924 0.00069400604 
0.276777 0.12678971542 -0.00046431803 
0.277335 0.09311205779 0.00058672602 
0.277892 0.12567155974 0.00038344364 
0.278449 0.09743064036 0.00037853096 
0.279007 0.11991652224 0.00010794071 
0.279564 0.08410662808 0.00036427714 
0.280121 0.09162416771 0.00039577087 
0.280679 0.12085514093 0.00034729300 
0.281236 0.11418924105 -0.00015487420 
0.281793 0.12975268737 0.00061465113 
0.282351 0.14909909208 0.00040914836 
0.282908 0.11408484501 0.00069225540 
0.283465 0.09321145529 0.00050576985 
0.284023 0.06358805453 0.00000351859 
0.284580 0.14114127915 0.00037910262 
0.285137 0.07782114125 -0.00007366029 
0.285695 0.08682929445 0.00059100612 
0.286252 0.10374990032 0.00042836380 
0.286809 0.12519572908 0.00059310653 
0.287367 0.10020390729 -0.00001037824 
0.287924 0.05785500660 0.00040857185 
0.288481 0.11102897056 0.00015987567 
0.289039 0.09409576659 0.00028835879 
0.289596 0.09366862882 -0.00003115602 
0.290153 0.07514015290 -0.00083981376 
0.290711 0.11565132724 0.00017019393 
0.291268 0.07423663650 0.00032446199 
0.291825 0.07735867980 0.00043550878 
0.292383 0.08567426870 0.00044327471 
0.292940 0.09298551683 0.00014070581 
0.293497 0.10056917808 0.00099913094 
0.294055 0.06499309758 0.00047715415 
0.294612 0.06450158830 0.00024841450 
0.295169 0.12354293586 0.00030745712 
0.295727 0.06690999244 0.00053375302 
0.296284 0.09538410775 -0.00036640756 
0.296841 0.10628697499 -0.00004739981 
0.297399 0.05967966124 0.00090136253 
0.297956 0.09408561171 0.00087441939 
0.298513 0.02953626775 0.00012818784 
0.299071 0.11986768975 0.00046915640 
0.299628 0.12177752017 0.00085584729 
0.300185 0.08335729386 0.00031478189 
0.300742 0.06777610593 -0.00018126100 
0.301300 0.03633418590 0.00086594228 
0.301857 0.06687697454 -0.00052034095 
0.302414 0.06718074110 0.00058076530 
0.302972 0.09541633434 0.00055893655 
0.303529 0.09714073115 0.00029416606 
0.304086 0.07316651443 0.00087808046 
0.304644 0.07111215344 0.00029861545 
0.305201 0.05672249595 -0.00002474991 
0.305758 0.04733451384 0.00037954997 
0.306316 0.09123361282 0.00111491611 
0.306873 0.08705793689 -0.00008373465 
0.307430 0.00535712299 0.00058667738 
0.307987 0.08037667284 0.00041913919 
0.308545 0.08259049663 0.00035629491 
0.309102 0.00564442226 0.00022375265 
0.309659 0.09610143835 -0.00023510477 
0.310217 0.08920376695 0.00026378837 
0.310774 0.07296079561 0.00035221742 
0.311331 0.05474497234 -0.00064103676 
0.311889 0.07797965554 0.00056406169 
0.312446 0.05958154836 0.00071552915 
0.313003 0.10283357282 0.00063944883 
0.313560 0.10025826082 0.00082776979 
0.314118 0.07766154335 0.00033208134 
0.314675 0.15845712715 -0.00000097105 
0.315232 0.07216050984 0.00071776713 
0.315790 0.08252452469 0.00013015106 
0.316347 0.06658808440 0.00012623648 
0.316904 0.09790076221 -0.00001321185 
0.317461 0.08341786276 0.00079550429 
0.318019 0.06510829022 0.00008950511 
0.318576 0.10658080845 0.00106952089 
0.319133 0.09205687059 0.00003695335 
0.319691 0.06780377893 0.00072144235 
0.320248 0.06000467693 0.00057256961 
0.320805 0.07524200207 0.00058801082 
0.321362 0.04574689045 0.00046930098 
0.321920 0.05606737690 0.00002589556 
0.322477 0.10301504407 -0.00058250316 
0.323034 0.04926709470 0.00060318888 
0.323592 0.04483577905 -0.00001218055 
0.324149 0.08451954460 0.00038402886 
0.324706 0.09244045424 0.00052012396 
0.325263 0.09872558066 0.00002475256 
0.325821 0.06021074891 0.00046813836 
0.326378 0.02454918573 0.00070267622 
0.326935 0.04294322420 0.00020857927 
0.327493 0.06625493316 -0.00082968117 
0.328050 0.05262464586 0.00090413154 
0.328607 0.06803823415 0.00104798350 
0.329164 0.07845500309 0.00092502783 
0.329722 0.10063724156 0.00006570673 
0.330279 0.05515285009 0.00026360421 
0.330836 0.07125790535 0.00059755053 
0.331393 0.03650332080 -0.00038391747 
0.331951 0.07019737273 0.00029467561 
0.332508 0.06546728798 0.00028334007 
0.333065 -0.01152810435 -0.00031151989 
0.333622 0.07125674397 0.00051572539 
0.334180 0.04455856055 -0.00005456646 
0.334737 0.04759988251 0.00009269876 
0.335294 0.05821483939 0.00063898020 
0.335852 0.08670715884 0.00096195320 
0.336409 0.08715240122 0.00044155310 
0.336966 0.07953040861 0.00095648815 
0.337523 0.02364855451 0.00105262089 
0.338081 0.01428273045 -0.00070995270 
0.338638 0.04884919044 0.00015450698 
0.339195 0.07447688619 -0.00015384705 
0.339752 0.04457280515 -0.00007727881 
0.340310 0.12523837552 0.00021635556 
0.340867 0.08154750791 0.00066189238 
0.341424 0.12128619862 -0.00010697174 
0.341981 0.06031125854 0.00006819895 
0.342539 0.00271426310 0.00012245365 
0.343096 0.08429168632 0.00028956181 
0.343653 0.08752129077 0.00024257425 
0.344210 0.09730314992 -0.00002132067 
0.344768 0.07238051526 0.00065840335 
0.345325 0.12533579282 0.00071769080 
0.345882 0.05625374498 0.00085380408 
0.346439 0.10296019451 0.00034217600 
0.346997 0.08621995171 -0.00028726526 
0.347554 0.10986123231 0.00116112393 
0.348111 0.05761090405 0.00125226568 
0.348668 0.08187639103 0.00046355815 
0.349226 0.05889669648 0.00046162646 
0.349783 0.10038391754 -0.00054179467 
0.350340 0.05245696064 0.00011895943 
0.350897 0.06860836582 0.00049703635 
0.351454 0.05571534683 -0.00078494628 
0.352012 0.06562004727 0.00040596045 
0.352569 0.04984515569 0.00087162056 
0.353126 0.06476379447 0.00151109525 
0.353683 0.02558843005 -0.00083274383 
0.354241 0.06768300841 0.00034425508 
0.354798 0.01828363648 0.00032708228 
0.355355 0.04342152753 0.00018535991 
0.355912 0.07333429763 0.00063789960 
0.356470 0.02215125499 0.00126794891 
0.357027 0.01589931473 0.00099978350 
0.357584 0.03148100364 0.00071690975 
0.358141 0.17524576982 0.00178233881 
0.358699 0.03585327588 0.00083459839 
0.359256 0.13544088402 0.00172066745 
0.359813 0.08760915336 0.00033296001 
0.360370 0.08261906391 0.00099807521 
0.360927 -0.01575409859 0.00104790758 
0.361485 0.07547804180 0.00001507319 
0.362042 0.05792790659 0.00036644338 
0.362599 0.10525097418 0.00114774714 
0.363156 0.04955313896 0.00092119500 
0.363714 0.08440442026 0.00073093589 
0.364271 0.07964505223 0.00007929609 
0.364828 0.19147453950 0.00084937629 
0.365385 0.02730031793 0.00109552923 
0.365942 0.07629258073 0.00132555955 
0.366500 -0.00810319760 -0.00040398942 
0.367057 0.03691756414 0.00301038409 
0.367614 0.07043254684 0.00123570804 
0.368171 0.03374625767 0.00216267391 
0.368728 0.00713005544 0.00096897188 
0.369286 0.12004776759 0.00023426852 
0.369843 0.06586996573 -0.00011231575 
0.370400 0.00678593534 -0.00130821540 
0.370957 0.04914225181 0.00091682034 
0.371514 0.03925972713 -0.00131936722 
0.372072 0.05633037344 0.00026199686 
0.372629 0.04410508817 0.00061599932 
0.373186 0.10487502398 -0.00119787215 
0.373743 0.04527915723 0.00043483653 
0.374300 0.08404992517 0.00095262282 
0.374858 0.04493161112 -0.00167390009 
0.375415 0.09367244828 0.00068189807 
0.375972 0.03188558019 0.00024934002 
0.376529 0.04838182991 0.00143505953 
0.377086 0.08688053872 -0.00053994106 
0.377644 0.03817068179 0.00064896139 
0.378201 0.05539161360 -0.00011336035 
0.378758 -0.03302340670 0.00016985323 
0.379315 0.10892955677 0.00095601388 
0.379872 0.05172886374 -0.00082993198 
0.380430 0.11700349824 0.00205819950 
0.380987 0.10487293994 0.00341119265 
0.381544 0.15570841845 0.00257833522 
0.382101 0.10541190836 0.00076789160 
0.382658 0.11645396719 0.00079895038 
0.383216 0.10150096122 -0.00029361149 
0.383773 0.12579367213 0.00027302576 
0.384330 0.13854533618 0.00036195863 
0.384887 0.00967033069 -0.00102022872 
0.385444 0.10211763917 0.00005451731 
0.386001 0.01331953982 -0.00203925441 
0.386559 0.14635990201 0.00021739472 
0.387116 -0.01832585092 0.00126648040 
0.387673 0.07643338841 0.00167833719 
0.388230 0.10359387083 0.00204628318 
0.388787 0.13943632530 0.00163548639 
0.389345 0.19506809541 0.00276166883 
0.389902 0.08741486737 -0.00029915530 
0.390459 0.08372310852 -0.00007307873 
0.391016 0.09358830235 0.00111029618 
0.391573 0.06072799172 0.00075310673 
0.392130 0.12824886492 0.00073648484 
0.392688 0.15477970990 0.00074094321 
0.393245 0.01302923818 -0.00171323754 
0.393802 0.03186142493 -0.00131432265 
0.394359 0.00645993684 -0.00014774941 
0.394916 0.02094411226 0.00107210465 
0.395473 0.17459968572 -0.00021741516 
0.396031 0.05281221338 -0.00063063678 
0.396588 0.04524318910 0.00114702800 
0.397145 -0.01382037572 -0.00060684131 
0.397702 0.13460769515 -0.00079706496 
0.398259 0.13845034072 0.00140687816 
0.398816 0.09522637051 0.00365984759 
0.399374 0.04790704352 -0.00285753401 
0.399931 -0.04718557273 -0.00127464623 
0.400488 -0.01742373273 -0.00470216795 
0.401045 0.08600217191 0.00293707270 
0.401602 0.04582810291 0.00720132712 
0.402159 -0.10025948067 0.00159167248 
0.402716 0.09899146897 -0.00127489519 
0.403274 0.01124623985 0.00008324500 
0.403831 -0.30661326680 0.00138462348 
