# Supplementary material for: SAXS studies of X-ray induced disulfide bond damage: Engineering high-resolution insight from a low-resolution technique
Source: PLoS One. 2020 Nov 17;15(11):e0239702. doi: 10.1371/journal.pone.0239702 (PMC7671560; doi:10.1371/journal.pone.0239702)
Supplement: S1 Data — (GZ) [file pone.0239702.s023.gz › SupplementaryData/dimer_A2_ph5_5_00007.cbf.dat]

0.010314 14.37664228560 2.28449998254 
0.010872 21.14358577388 0.47777718449 
0.011429 17.33718939058 -0.13910043100 
0.011987 18.77167798714 -0.00496475007 
0.012544 17.97646135073 -0.18106430546 
0.013102 20.47341965977 -0.02372295889 
0.013659 16.97341710129 0.01634410017 
0.014217 18.85465981797 0.01183441764 
0.014774 16.58101804417 -0.02204138527 
0.015332 18.41993151233 0.05356757817 
0.015889 17.76904862235 -0.03950218786 
0.016447 16.61151840419 0.05377788674 
0.017004 17.13987324426 -0.03798583963 
0.017562 16.82714532776 0.02244545576 
0.018119 17.62770908396 0.01907628198 
0.018677 17.25925609152 -0.01206361233 
0.019234 17.57918875891 0.01881401711 
0.019792 16.51169273038 0.04751860013 
0.020349 16.92277195013 0.03167991267 
0.020907 16.80391565490 0.03528307965 
0.021464 16.93342902019 0.08589933792 
0.022022 16.56237059416 0.06712174903 
0.022579 16.22932779971 0.04098833094 
0.023137 16.18763364551 0.06372892113 
0.023694 16.14642129238 0.05678519541 
0.024252 16.06988203662 0.05906428645 
0.024809 15.64229704776 0.07514532178 
0.025367 15.54938392176 0.07015640833 
0.025924 15.28868579429 0.07576790637 
0.026482 15.44339787813 0.08298461906 
0.027039 14.93761731791 0.07744926444 
0.027597 14.79506836208 0.07383288315 
0.028154 14.48044810665 0.07913630336 
0.028712 14.68756438526 0.07957881025 
0.029269 14.29693423762 0.05584765686 
0.029827 14.04383835429 0.06804550751 
0.030384 14.01124519264 0.07498614088 
0.030942 13.63873071226 0.06586570568 
0.031500 13.97569500536 0.07392208874 
0.032057 13.79773623429 0.06556119682 
0.032615 13.60298582269 0.07294293368 
0.033172 13.22115226605 0.07134122152 
0.033730 13.12578808806 0.06638867918 
0.034287 13.00380588440 0.06297733485 
0.034845 12.61285485974 0.06487885479 
0.035402 12.68238600079 0.06293683547 
0.035960 12.53698319553 0.06247774068 
0.036517 12.54520554260 0.05385451553 
0.037075 12.11108454323 0.06474574382 
0.037632 11.86411822940 0.06580960322 
0.038190 11.97278947876 0.06594217630 
0.038747 11.44450471330 0.05037876677 
0.039305 11.58644394613 0.06026609038 
0.039862 11.27365669966 0.04526273032 
0.040420 11.28880384575 0.05394738787 
0.040977 11.14007269065 0.05333181823 
0.041535 10.85020726424 0.05109657024 
0.042092 10.78207089339 0.05628950026 
0.042650 10.74167584422 0.05275509309 
0.043207 10.45294795023 0.04920954955 
0.043765 10.31846620473 0.04638245652 
0.044322 10.13829182801 0.04945277953 
0.044880 9.95780996732 0.04960535482 
0.045437 9.81571527704 0.04916276302 
0.045995 9.65954444607 0.04744828467 
0.046552 9.70500382760 0.05024208717 
0.047110 9.49757985630 0.04570125274 
0.047667 9.34084772804 0.03812298319 
0.048225 9.21604182300 0.04347406921 
0.048782 9.10436567601 0.04594437981 
0.049340 8.89681593178 0.04210556060 
0.049897 8.72471966200 0.03870542500 
0.050455 8.56276423061 0.04044698489 
0.051012 8.56474524418 0.03883775662 
0.051570 8.52322798742 0.03892480056 
0.052127 8.16201083265 0.03633800015 
0.052685 8.12655224220 0.03649351618 
0.053242 7.92632391111 0.03621693817 
0.053800 7.84073114070 0.03373454230 
0.054357 7.85420453609 0.03974830786 
0.054915 7.57167155547 0.03664125519 
0.055472 7.65669732345 0.03435354029 
0.056030 7.56258505355 0.03782131194 
0.056587 7.30139332850 0.03206421834 
0.057145 7.17565433484 0.02992023523 
0.057702 7.00237634314 0.03211324661 
0.058260 7.03021227743 0.03473055870 
0.058817 6.91825123530 0.03299930087 
0.059375 6.74936741935 0.02949906471 
0.059932 6.41635967203 0.03064239812 
0.060490 6.59783264485 0.02893052772 
0.061048 6.39408631269 0.03122614414 
0.061605 6.19946371129 0.03081961131 
0.062163 6.29511306030 0.02907247034 
0.062720 6.04797569376 0.03127274579 
0.063278 6.12941572383 0.02664984222 
0.063835 5.89582511493 0.02847475609 
0.064393 5.82454603971 0.02569317604 
0.064950 5.71399938350 0.02538666856 
0.065508 5.59500385948 0.02215749661 
0.066065 5.37353359313 0.02624439414 
0.066623 5.34034091614 0.02522949045 
0.067180 5.24538334601 0.02465045085 
0.067738 5.30004636127 0.02479578973 
0.068295 5.18448763016 0.02086727514 
0.068853 5.17112590341 0.02282229763 
0.069410 5.09923852136 0.02126376556 
0.069968 4.83707438893 0.02061451998 
0.070525 4.77862524012 0.02352349809 
0.071083 4.94757770384 0.02369089359 
0.071640 4.77788397435 0.02178864050 
0.072198 4.67580191003 0.02193993392 
0.072755 4.62023264214 0.02307047351 
0.073313 4.53367705768 0.01915193219 
0.073870 4.53604464314 0.01970785349 
0.074428 4.41132876390 0.02316028349 
0.074985 4.35899892511 0.02031257250 
0.075543 4.18473871827 0.01833550430 
0.076100 4.18258890404 0.01825608707 
0.076658 4.13772362646 0.02032831979 
0.077215 4.08192070197 0.01807056951 
0.077773 3.96249366398 0.01833708917 
0.078330 3.93634587878 0.02012024385 
0.078888 4.00051075880 0.01912511844 
0.079445 3.88179154006 0.01664581895 
0.080003 3.87453029123 0.01586471350 
0.080560 3.81330769181 0.01644727120 
0.081118 3.72925532973 0.01389429985 
0.081675 3.57432568236 0.01441070404 
0.082233 3.46679814691 0.01560105141 
0.082790 3.50023110755 0.01589109343 
0.083348 3.42747940781 0.01706256028 
0.083905 3.47974508524 0.01585224906 
0.084463 3.32162187108 0.01447416700 
0.085020 3.19956889736 0.01232065177 
0.085578 3.29862999356 0.01638994282 
0.086135 3.18200437721 0.01427271421 
0.086693 3.11608464603 0.01485532666 
0.087250 3.06173666508 0.01280733447 
0.087808 2.97794478698 0.01344793488 
0.088365 3.03209207588 0.01400669797 
0.088923 2.97126624517 0.01267687953 
0.089480 2.92448970220 0.01333407727 
0.090038 2.81873285234 0.01190834376 
0.090595 2.72982784770 0.01242621169 
0.091153 2.72157121082 0.00962492992 
0.091710 2.74500907059 0.01245933505 
0.092268 2.73441384153 0.01256773395 
0.092825 2.58912842401 0.01258917078 
0.093383 2.53832281781 0.01341095091 
0.093940 2.65736854733 0.01001680489 
0.094498 2.52193441257 0.01072570482 
0.095055 2.45043842803 0.01252720659 
0.095613 2.44319714941 0.01215989527 
0.096170 2.47296325687 0.01299709934 
0.096728 2.37903861918 0.01011096048 
0.097285 2.43537938289 0.01215046126 
0.097842 2.27689719374 0.01156077567 
0.098400 2.33271688939 0.01065209604 
0.098957 2.31429581811 0.01221915163 
0.099515 2.15429209377 0.01006817030 
0.100072 2.21578533419 0.00891066882 
0.100630 2.24218602606 0.00917001898 
0.101187 2.11651843583 0.00991679059 
0.101745 2.10487497925 0.00851903847 
0.102302 2.03509358961 0.01111097588 
0.102860 1.97743121865 0.01014799377 
0.103417 2.01944857406 0.00962595784 
0.103975 1.95590348573 0.00898827988 
0.104532 2.01702280575 0.00853505777 
0.105090 1.93323309084 0.00916182209 
0.105647 1.88194166452 0.00970942438 
0.106205 1.95901270882 0.00810546400 
0.106762 1.88329658469 0.00801143206 
0.107320 1.85174298426 0.00832997607 
0.107877 1.76239375671 0.00908317429 
0.108435 1.70076611972 0.00789099226 
0.108992 1.70759446576 0.00927774685 
0.109550 1.75085815627 0.00771523377 
0.110107 1.74829812418 0.00842673049 
0.110665 1.65105411469 0.00791684944 
0.111222 1.61412332072 0.00734065010 
0.111780 1.59630603471 0.00774863801 
0.112337 1.63745988126 0.00636025757 
0.112895 1.53948132447 0.00710828431 
0.113452 1.54847805200 0.00758044244 
0.114010 1.53387547815 0.00719407773 
0.114567 1.53851713064 0.00640315301 
0.115125 1.45795957554 0.00703698610 
0.115682 1.42438612259 0.00705068863 
0.116240 1.37181595653 0.00551984395 
0.116797 1.35078676778 0.00587845184 
0.117355 1.39184231996 0.00580477109 
0.117912 1.33741649091 0.00423240056 
0.118470 1.30779956921 0.00501059677 
0.119027 1.32107205893 0.00605456563 
0.119585 1.32872420542 0.00537461935 
0.120142 1.25363725162 0.00582291742 
0.120699 1.26446914276 0.00632291806 
0.121257 1.20635512954 0.00510274226 
0.121814 1.11550576221 0.00462043945 
0.122372 1.19965307419 0.00527063235 
0.122929 1.21602825680 0.00456290887 
0.123487 1.20239381645 0.00551962830 
0.124044 1.12156549291 0.00382260881 
0.124602 1.12403751820 0.00433037476 
0.125159 1.04042249899 0.00517903107 
0.125717 1.04998539811 0.00444779452 
0.126274 1.03620568769 0.00517490791 
0.126832 1.05984607169 0.00402396406 
0.127389 0.97977533621 0.00405086940 
0.127947 1.12341190240 0.00502481022 
0.128504 0.99341605791 0.00285086377 
0.129062 0.94997562803 0.00401345057 
0.129619 0.97891133898 0.00401964695 
0.130177 0.95079485853 0.00328422574 
0.130734 0.94866499444 0.00413602827 
0.131292 0.86999186727 0.00254486698 
0.131849 0.93180675620 0.00447415529 
0.132407 0.93755971418 0.00375001780 
0.132964 0.91099931122 0.00347373562 
0.133521 0.88071753259 0.00306358308 
0.134079 0.84200385228 0.00328062737 
0.134636 0.88208283811 0.00326766797 
0.135194 0.86887454561 0.00276949599 
0.135751 0.79901205087 0.00395714912 
0.136309 0.74060731482 0.00328092563 
0.136866 0.80917208114 0.00420409029 
0.137424 0.75011510842 0.00380151992 
0.137981 0.74133109622 0.00194230183 
0.138539 0.76030695941 0.00309702560 
0.139096 0.73112972879 0.00333766855 
0.139654 0.68441657191 0.00297088996 
0.140211 0.72947379368 0.00334729209 
0.140769 0.69165026342 0.00281236258 
0.141326 0.69611800510 0.00312312727 
0.141884 0.65981182358 0.00260285493 
0.142441 0.67117320496 0.00184876045 
0.142998 0.62017017561 0.00225354591 
0.143556 0.68176115189 0.00328727769 
0.144113 0.59778226781 0.00289686776 
0.144671 0.60396028888 0.00287141119 
0.145228 0.56984763283 0.00103804528 
0.145786 0.62444297541 0.00278290824 
0.146343 0.55046304029 0.00236212231 
0.146901 0.59113715634 0.00192117529 
0.147458 0.56887054580 0.00355824490 
0.148016 0.54476443778 0.00214508165 
0.148573 0.52690408705 0.00168723537 
0.149131 0.51055508178 0.00210821700 
0.149688 0.46118204509 0.00208668896 
0.150246 0.53383858453 0.00208857022 
0.150803 0.51389230521 0.00194188852 
0.151360 0.49307248679 0.00183739015 
0.151918 0.52273530392 0.00215747468 
0.152475 0.49546313065 0.00223850530 
0.153033 0.50875777382 0.00165505778 
0.153590 0.45178288674 0.00260343463 
0.154148 0.47033371116 0.00234364693 
0.154705 0.40694049506 0.00215275438 
0.155263 0.48175293696 0.00134087507 
0.155820 0.42113749329 0.00198970889 
0.156378 0.43618347580 0.00159401780 
0.156935 0.38594722017 0.00160207407 
0.157493 0.39320183527 0.00107692769 
0.158050 0.43665737659 0.00135322083 
0.158607 0.37526312933 0.00147889689 
0.159165 0.39528870028 0.00088560958 
0.159722 0.38546799229 0.00170737167 
0.160280 0.36347684345 0.00152890569 
0.160837 0.42329212024 0.00195703375 
0.161395 0.36904197032 0.00192060570 
0.161952 0.33465087192 0.00149764930 
0.162510 0.35056231513 0.00184811080 
0.163067 0.33397641724 0.00164460553 
0.163625 0.39346363791 0.00121698351 
0.164182 0.28066450155 0.00016374036 
0.164739 0.33144126882 0.00141640452 
0.165297 0.28820406922 0.00156801377 
0.165854 0.27063239222 0.00194873185 
0.166412 0.34146406101 0.00105505091 
0.166969 0.33842627462 0.00094108003 
0.167527 0.31799314928 0.00070940120 
0.168084 0.29765723276 0.00081926458 
0.168642 0.34266927965 0.00115259540 
0.169199 0.27309959500 0.00131425563 
0.169757 0.27529939414 0.00153822303 
0.170314 0.22639785428 0.00128448504 
0.170871 0.28133423467 0.00058710079 
0.171429 0.33565247664 0.00127685532 
0.171986 0.21541926707 -0.00000260939 
0.172544 0.19811784401 0.00114575077 
0.173101 0.31628814182 0.00130098484 
0.173659 0.26591675649 0.00116912796 
0.174216 0.22666720484 0.00055729196 
0.174774 0.30386937756 0.00166477947 
0.175331 0.26421357643 0.00119457934 
0.175888 0.27893179850 0.00172658107 
0.176446 0.15973972911 0.00035923861 
0.177003 0.22543341028 0.00062889916 
0.177561 0.19033481165 0.00099759907 
0.178118 0.24074427627 0.00097973240 
0.178676 0.23490485001 0.00132046663 
0.179233 0.20264232437 0.00060900508 
0.179791 0.19860270659 0.00107607752 
0.180348 0.19101102788 0.00045936352 
0.180905 0.13401536165 0.00033031187 
0.181463 0.22697361076 0.00169123321 
0.182020 0.21826544760 0.00160336709 
0.182578 0.21965127751 0.00018951389 
0.183135 0.22661086444 0.00107561054 
0.183693 0.14632035973 0.00035975993 
0.184250 0.18089555195 0.00052046424 
0.184808 0.17271697212 0.00109814188 
0.185365 0.15839595241 0.00067941887 
0.185922 0.20304396814 0.00096417053 
0.186480 0.24137128995 0.00079749609 
0.187037 0.12419969661 0.00036390593 
0.187595 0.20066772460 0.00099625485 
0.188152 0.14992662217 0.00075883428 
0.188710 0.19125801450 0.00149922757 
0.189267 0.16813175655 0.00079000215 
0.189824 0.14447948361 0.00054858694 
0.190382 0.13044618073 0.00151054524 
0.190939 0.20655505454 0.00075675658 
0.191497 0.16514266444 0.00043993961 
0.192054 0.14594774186 0.00056293833 
0.192612 0.14451313126 0.00010408769 
0.193169 0.17010417600 0.00100190200 
0.193726 0.13811891763 0.00109012964 
0.194284 0.23336554693 0.00076633895 
0.194841 0.16307552693 0.00024360302 
0.195399 0.10974440540 0.00070140827 
0.195956 0.14055012187 0.00027895916 
0.196514 0.13021062312 0.00034185685 
0.197071 0.14302939340 0.00068075424 
0.197628 0.10355192309 0.00029527797 
0.198186 0.09836234832 -0.00002323568 
0.198743 0.15295173462 -0.00032243954 
0.199301 0.12495551658 0.00054446202 
0.199858 0.13065131002 -0.00028573704 
0.200416 0.17659245550 0.00064648456 
0.200973 0.11320049027 0.00054220483 
0.201530 0.14628963520 0.00098077890 
0.202088 0.16226088786 0.00097335688 
0.202645 0.17221398040 0.00114890626 
0.203203 0.12336927766 0.00038860205 
0.203760 0.13639472334 0.00097088475 
0.204318 0.13338760615 0.00013595835 
0.204875 0.08524661840 0.00096959228 
0.205432 0.15916216383 0.00082046401 
0.205990 0.09885260821 0.00062791762 
0.206547 0.17936299074 0.00075424971 
0.207105 0.16219993452 0.00000516029 
0.207662 0.14891854531 0.00074741028 
0.208219 0.14132298881 -0.00008155669 
0.208777 0.13526752069 0.00084236089 
0.209334 0.14261008077 0.00071048453 
0.209892 0.07527186557 0.00070159722 
0.210449 0.18257095137 0.00082896932 
0.211007 0.15347423181 0.00147711000 
0.211564 0.16448033671 0.00131544375 
0.212121 0.13581668570 0.00059385223 
0.212679 0.11994984303 0.00065006425 
0.213236 0.11943791273 0.00136149369 
0.213794 0.10343444679 0.00071472521 
0.214351 0.15367185833 0.00089874056 
0.214908 0.13352487835 0.00074903633 
0.215466 0.12651993375 0.00085765574 
0.216023 0.10825923626 -0.00018743521 
0.216581 0.14978390013 0.00065764546 
0.217138 0.10093538075 0.00086234953 
0.217695 0.06775066189 0.00027922136 
0.218253 0.15344996170 0.00047444049 
0.218810 0.17900970958 0.00107043383 
0.219368 0.13224715135 0.00041160547 
0.219925 0.11822343218 0.00035530382 
0.220483 0.10470598149 0.00004392780 
0.221040 0.10937357244 0.00064012526 
0.221597 0.15356618025 0.00068664795 
0.222155 0.14578226611 0.00055333753 
0.222712 0.12533300501 0.00007935887 
0.223270 0.16138766475 -0.00010791379 
0.223827 0.10769884811 0.00012127282 
0.224384 0.11973674395 0.00017794320 
0.224942 0.13093858005 0.00004002610 
0.225499 0.15729943962 0.00097326437 
0.226057 0.16371811309 0.00037489750 
0.226614 0.10544396759 -0.00003823875 
0.227171 0.14445329455 0.00025806057 
0.227729 0.11039322980 0.00098968442 
0.228286 0.12968707536 0.00044770017 
0.228844 0.18132877930 0.00098969240 
0.229401 0.12553549277 0.00035137423 
0.229958 0.15853220925 0.00082172204 
0.230516 0.11425784647 0.00029558865 
0.231073 0.12382204147 0.00090863522 
0.231630 0.11779636323 0.00070746278 
0.232188 0.12725614274 0.00028830699 
0.232745 0.14278876512 0.00021349217 
0.233303 0.13790403760 0.00049840983 
0.233860 0.10514494259 0.00075594736 
0.234417 0.13186199312 0.00029477419 
0.234975 0.14694411022 0.00075426120 
0.235532 0.14434236718 0.00098240087 
0.236090 0.08380363929 0.00049363568 
0.236647 0.11170745237 0.00028189522 
0.237204 0.12155640048 0.00060264513 
0.237762 0.11934391049 0.00032616324 
0.238319 0.12549843996 0.00020682147 
0.238877 0.11774809904 0.00103774309 
0.239434 0.16352999403 0.00087138350 
0.239991 0.10425576474 0.00068341750 
0.240549 0.13105988259 0.00028898644 
0.241106 0.10942877462 0.00073948982 
0.241663 0.12401026041 0.00017798032 
0.242221 0.07150467843 0.00029832598 
0.242778 0.11166682655 0.00015221054 
0.243336 0.11130031177 0.00033980749 
0.243893 0.14347474037 0.00057474556 
0.244450 0.06157408104 0.00019397215 
0.245008 0.12634317072 0.00044921882 
0.245565 0.12898203062 0.00026650820 
0.246123 0.14636394165 0.00070954891 
0.246680 0.11222249786 0.00005071788 
0.247237 0.10892770307 0.00034061815 
0.247795 0.11694005073 0.00082629049 
0.248352 0.12766558406 0.00049307048 
0.248909 0.08550955900 -0.00046695461 
0.249467 0.11584423309 0.00045791224 
0.250024 0.09911097841 0.00021105276 
0.250582 0.10727486351 0.00024669332 
0.251139 0.12297698358 0.00080041774 
0.251696 0.14225203607 0.00097721227 
0.252254 0.15343842470 0.00067551093 
0.252811 0.13464972592 0.00030442562 
0.253368 0.09935753788 0.00020143746 
0.253926 0.06030241304 0.00058984034 
0.254483 0.06753310090 -0.00002335642 
0.255041 0.09651816984 0.00072576058 
0.255598 0.09865179015 0.00065125623 
0.256155 0.13087253505 0.00034139881 
0.256713 0.12909215188 0.00026929642 
0.257270 0.09923456492 0.00884835255 
0.257827 0.13137544383 0.00043463112 
0.258385 0.09374969402 0.00054187256 
0.258942 0.07531489769 0.00049738288 
0.259499 0.09399251171 0.00035781078 
0.260057 0.14540043103 0.00049078810 
0.260614 0.15410832034 0.00074564329 
0.261172 0.11474891492 0.00074105366 
0.261729 0.10001928586 -0.00014311867 
0.262286 0.06362511246 0.00060740835 
0.262844 0.15967841178 0.00112330931 
0.263401 0.08848022236 0.00055178506 
0.263958 0.12088056608 0.00056232004 
0.264516 0.09594088580 0.00019756741 
0.265073 0.13808361372 0.00034123605 
0.265630 0.09268611012 0.00046376628 
0.266188 0.08513903301 0.00030067007 
0.266745 0.10114203394 -0.00003675883 
0.267302 0.10393636126 0.00042362508 
0.267860 0.11801306401 0.00037949021 
0.268417 0.10949419379 0.00027619800 
0.268975 0.11321973544 0.00002677611 
0.269532 0.09736591478 0.00006072335 
0.270089 0.11380683441 0.00070178700 
0.270647 0.07464839055 0.00016802991 
0.271204 0.12939404856 0.00068497987 
0.271761 0.05703013706 0.00028528184 
0.272319 0.07331923380 0.00034925044 
0.272876 0.10650985295 0.00059937545 
0.273433 0.13034972764 0.00072877854 
0.273991 0.13430237370 0.00089106328 
0.274548 0.10837809589 0.00079154668 
0.275105 0.11101546815 0.00022833952 
0.275663 0.11529429886 0.00025521276 
0.276220 0.07190524884 0.00010154435 
0.276777 0.07686870224 0.00037006907 
0.277335 0.13573324422 0.00018150021 
0.277892 0.12122588653 0.00065380125 
0.278449 0.13939357070 0.00043145547 
0.279007 0.11122330125 0.00034954769 
0.279564 0.11131838471 0.00028717427 
0.280121 0.11345321994 0.00000561409 
0.280679 0.10126369251 0.00021232990 
0.281236 0.10762097272 -0.00009144599 
0.281793 0.08216150891 -0.00005158806 
0.282351 0.12968554788 0.00032545515 
0.282908 0.07986454047 0.00003086130 
0.283465 0.07869596859 0.00041779670 
0.284023 0.10367282540 0.00044969408 
0.284580 0.12110646696 0.00053568960 
0.285137 0.10136801615 0.00007845784 
0.285695 0.10656516645 0.00043465024 
0.286252 0.13530919173 0.00086351539 
0.286809 0.10962836283 0.00032664043 
0.287367 0.06335181531 0.00008380928 
0.287924 0.13218063301 0.00024418993 
0.288481 0.06328564011 0.00055603835 
0.289039 0.07305152678 0.00064044052 
0.289596 0.07820608575 0.00028648869 
0.290153 0.10622618731 0.00018808754 
0.290711 0.01262806968 0.00054409575 
0.291268 0.11350180671 0.00049828920 
0.291825 0.04247605074 0.00032742471 
0.292383 0.08467122301 -0.00002576072 
0.292940 0.11427838252 0.00050100293 
0.293497 0.10471406514 0.00107961488 
0.294055 0.07607157832 0.00080459284 
0.294612 0.10408105440 -0.00003026720 
0.295169 0.10858468455 0.00048661514 
0.295727 0.06431218669 0.00021564411 
0.296284 0.07735318778 0.00101813247 
0.296841 0.07516350024 0.00025140216 
0.297399 0.08636520961 0.00039334704 
0.297956 0.08739773467 0.00033957686 
0.298513 0.12411363946 0.00040036070 
0.299071 0.07674918189 0.00071452664 
0.299628 0.08301291976 0.00046670249 
0.300185 0.08221494455 0.00028995790 
0.300742 0.09083386333 0.00087944129 
0.301300 0.09250602577 0.00004836743 
0.301857 0.12126298718 0.00069681417 
0.302414 0.04329692983 0.00014204565 
0.302972 0.08224201653 -0.00029349870 
0.303529 0.10027637756 0.00089247585 
0.304086 0.09043365675 0.00024169298 
0.304644 0.12281661433 0.00022017044 
0.305201 0.09089082265 0.00053319020 
0.305758 0.07468465368 0.00081676700 
0.306316 0.06451057417 0.00052832399 
0.306873 0.12279204305 0.00065793592 
0.307430 0.05224070433 -0.00016210363 
0.307987 0.01816659921 0.00033587444 
0.308545 0.02053308819 -0.00004644003 
0.309102 0.01916125703 0.00001731597 
0.309659 0.02937380225 0.00048058298 
0.310217 0.09031905439 0.00025298202 
0.310774 0.08392203571 0.00039534478 
0.311331 0.10777425009 0.00087431059 
0.311889 0.05704759884 0.00039278948 
0.312446 0.10825628391 0.00078913304 
0.313003 0.10923865725 0.00011786807 
0.313560 0.06346366612 0.00028467608 
0.314118 0.07475487545 0.00029134164 
0.314675 0.03943688449 -0.00019540816 
0.315232 0.08246507926 0.00059209603 
0.315790 0.03450465405 0.00061366960 
0.316347 0.12774083756 0.00083453951 
0.316904 0.05739373849 0.00025640532 
0.317461 0.09281923761 0.00071081042 
0.318019 0.11409949852 0.00017817494 
0.318576 0.06455949264 -0.00014444239 
0.319133 0.07033133101 0.00032241792 
0.319691 0.12227904768 0.00082503051 
0.320248 0.09997047057 0.00023885292 
0.320805 0.04207366161 0.00025458108 
0.321362 0.06916436037 0.00029208081 
0.321920 0.12114606062 0.00039333874 
0.322477 0.07964347533 0.00037499467 
0.323034 0.04727292753 0.00077139931 
0.323592 0.04101927941 0.00085999932 
0.324149 0.10989002371 0.00064093518 
0.324706 0.08434675460 0.00036726315 
0.325263 0.06292420575 -0.00009950631 
0.325821 0.05957050602 0.00023409349 
0.326378 0.06471276246 0.00048612967 
0.326935 0.13707748035 0.00066234771 
0.327493 0.01446150950 0.00007543724 
0.328050 0.07610073338 0.00019463359 
0.328607 0.07619448236 0.00039547974 
0.329164 0.03370631011 -0.00019954217 
0.329722 0.06285303111 0.00024019185 
0.330279 0.10280392397 0.00020730542 
0.330836 0.08907802730 0.00095521739 
0.331393 0.04406786443 0.00054282880 
0.331951 0.05991507293 0.00053050741 
0.332508 0.04498471482 0.00077054047 
0.333065 0.07743854204 0.00054818056 
0.333622 0.10658004736 -0.00064262818 
0.334180 0.09322543029 -0.00002908387 
0.334737 0.07211562120 -0.00043299483 
0.335294 0.04272175970 0.00048420861 
0.335852 0.04679431124 0.00036975925 
0.336409 0.07872040929 0.00052375605 
0.336966 0.07439492702 0.00024827567 
0.337523 0.08251661464 -0.00017936003 
0.338081 0.07120761037 0.00095571449 
0.338638 0.10989514243 0.00024562296 
0.339195 -0.01301752263 -0.00017599631 
0.339752 0.04655184618 0.00039982266 
0.340310 0.03454404589 0.00049589793 
0.340867 0.10130428166 0.00098207491 
0.341424 0.07147273453 0.00006572430 
0.341981 0.08207597565 0.00149330912 
0.342539 0.05601594842 -0.00005685723 
0.343096 0.04023797326 0.00020302143 
0.343653 0.08211724248 -0.00002962017 
0.344210 0.03147151397 0.00046349199 
0.344768 0.08968242543 -0.00006390336 
0.345325 0.05813054781 0.00007465465 
0.345882 0.06056916393 0.00042573374 
0.346439 0.05423136294 0.00030517771 
0.346997 0.08977158595 -0.00062518276 
0.347554 0.06835498960 0.00017409543 
0.348111 0.05266467277 0.00050559052 
0.348668 0.05784030006 0.00181483569 
0.349226 0.05288779827 -0.00054848545 
0.349783 0.05031896153 0.00018185372 
0.350340 0.09700325659 0.00032673552 
0.350897 0.12010218512 0.00055885968 
0.351454 0.04928129756 0.00125953766 
0.352012 0.03358096499 0.00045534015 
0.352569 0.04402798900 -0.00112796472 
0.353126 0.04996749355 0.00033597132 
0.353683 0.01162546572 -0.00055278220 
0.354241 0.02063003853 -0.00005926970 
0.354798 0.05172231914 -0.00011414995 
0.355355 0.02930933631 -0.00111523189 
0.355912 0.03719712805 -0.00017401102 
0.356470 0.02477347593 -0.00039690814 
0.357027 0.10225559998 0.00099657927 
0.357584 0.10719638378 -0.00075112571 
0.358141 0.04176945642 -0.00013262564 
0.358699 0.04904110331 -0.00050226275 
0.359256 0.10377640820 0.00147020747 
0.359813 0.00226186683 0.00188184082 
0.360370 0.01813644090 0.00040960383 
0.360927 0.05510342025 0.00008665426 
0.361485 0.05942127082 0.00035021439 
0.362042 0.01639930383 -0.00256635627 
0.362599 0.05285779086 -0.00089820027 
0.363156 0.00776078762 -0.00042453154 
0.363714 0.07871466551 0.00229120727 
0.364271 0.05625906300 0.00089689668 
0.364828 0.01592447248 0.00080687826 
0.365385 0.07464459745 0.00079214973 
0.365942 0.01119205108 0.00006537385 
0.366500 0.10912384326 0.00072271426 
0.367057 0.04423135043 -0.00028813971 
0.367614 0.11170390448 0.00047987021 
0.368171 0.01020755503 -0.00154714546 
0.368728 0.07424586925 0.00118280718 
0.369286 0.03276620450 -0.00023682234 
0.369843 0.02534816395 0.00109878434 
0.370400 0.09836882781 -0.00010104160 
0.370957 0.07213408320 0.00157289742 
0.371514 0.05092026091 0.00010410175 
0.372072 0.08795539684 0.00060025193 
0.372629 0.03443942298 0.00193256104 
0.373186 0.05445840981 -0.00109051324 
0.373743 0.06329574846 0.00148774625 
0.374300 0.10395270004 0.00025096505 
0.374858 0.09079622375 -0.00016299902 
0.375415 0.08061897144 -0.00076273652 
0.375972 0.14595554972 0.00015325348 
0.376529 0.09901991281 -0.00153590493 
0.377086 0.06006620788 -0.00037452061 
0.377644 0.11902712696 0.00127330491 
0.378201 0.00953525408 -0.00110734050 
0.378758 0.04166696131 0.00138610476 
0.379315 0.09997112854 0.00034546627 
0.379872 0.09978891427 -0.00053943809 
0.380430 0.06445895489 0.00014733876 
0.380987 0.07367234537 -0.00088425844 
0.381544 0.10871682961 0.00068633011 
0.382101 0.06782756828 0.00074727500 
0.382658 0.16876579084 0.00049223051 
0.383216 -0.09886779634 -0.00029891392 
0.383773 0.11228075251 0.00047700762 
0.384330 0.06350853590 0.00211025404 
0.384887 0.01875837706 -0.00029465676 
0.385444 0.05461543961 -0.00055488876 
0.386001 0.06123578077 0.00110391085 
0.386559 0.14663372150 0.00199780723 
0.387116 0.09457206122 0.00028465129 
0.387673 0.01733183435 0.00085704986 
0.388230 0.03832129840 -0.00137564177 
0.388787 0.03109157455 0.00102605441 
0.389345 0.08715094888 0.00213568133 
0.389902 0.11924451299 0.00198127030 
0.390459 0.08980826458 0.00355101699 
0.391016 0.09412982365 0.00170194487 
0.391573 -0.00142424826 -0.00078852584 
0.392130 0.04512401451 0.00122593760 
0.392688 0.12937631465 -0.00000473534 
0.393245 0.09958553530 0.00195668859 
0.393802 -0.01577382302 0.00289183650 
0.394359 0.11104814631 0.00328990179 
0.394916 0.04105335821 0.00071765949 
0.395473 0.20624361979 -0.00010510968 
0.396031 0.14621344668 0.00173076123 
0.396588 0.13013750315 0.00202898850 
0.397145 -0.01511958342 0.00162921970 
0.397702 -0.02738758339 -0.00406728085 
0.398259 0.10775361091 0.00261334679 
0.398816 0.10654188686 0.00219578133 
0.399374 0.00735690872 -0.00083606425 
0.399931 0.05906399000 0.00147028994 
0.400488 -0.00532187563 0.00766526142 
0.401045 0.03995321619 -0.00195612250 
0.401602 0.11640618407 -0.00038085535 
0.402159 -0.01503939778 0.00148385429 
0.402716 0.37284195490 -0.00349669373 
0.403274 0.09797378910 0.01082403324 
0.403831 0.06258571770 0.03175968701 
