# Supplementary material for: SAXS studies of X-ray induced disulfide bond damage: Engineering high-resolution insight from a low-resolution technique
Source: PLoS One. 2020 Nov 17;15(11):e0239702. doi: 10.1371/journal.pone.0239702 (PMC7671560; doi:10.1371/journal.pone.0239702)
Supplement: S1 Data — (GZ) [file pone.0239702.s023.gz › SupplementaryData/dimer_A2_ph5_5_00008.cbf.dat]

0.010314 18.07484570624 1.39712304434 
0.010872 15.49909999613 0.58966043624 
0.011429 16.70481895331 -0.05552854273 
0.011987 19.28795146457 0.20714205053 
0.012544 19.70497234908 0.25757512974 
0.013102 19.33902045542 -0.07531554966 
0.013659 18.04389904388 -0.08491178067 
0.014217 17.93270679333 -0.08899223926 
0.014774 17.58435049596 -0.01236879526 
0.015332 19.55967876603 0.00434497286 
0.015889 19.16764880905 0.01405355668 
0.016447 17.49312017915 0.03000459235 
0.017004 18.05411044362 -0.03623978700 
0.017562 17.86049110618 0.06940934006 
0.018119 17.84807519063 0.03267041405 
0.018677 17.43124999686 0.00682594616 
0.019234 17.66452777146 0.05909337577 
0.019792 17.01135374130 -0.00109713869 
0.020349 17.23597138147 0.04870465490 
0.020907 17.01843225039 0.04348488342 
0.021464 16.69281912531 0.08281131607 
0.022022 16.60999257713 0.07513397286 
0.022579 15.99207748173 0.06649322083 
0.023137 16.50349402838 0.04718474625 
0.023694 16.37930314627 0.07760153127 
0.024252 15.93899598441 0.06819186268 
0.024809 15.73841910239 0.08809579026 
0.025367 15.52071647651 0.08558218084 
0.025924 15.52987518702 0.08478610125 
0.026482 15.54136664409 0.08255468583 
0.027039 15.00073390956 0.07681666122 
0.027597 14.57269988472 0.07710885206 
0.028154 14.56317598062 0.08211878917 
0.028712 14.85331192317 0.08735565505 
0.029269 14.63997858292 0.07921753106 
0.029827 14.19406139759 0.08640310938 
0.030384 14.32100812770 0.07551220324 
0.030942 13.53069448223 0.07053914903 
0.031500 13.78437765293 0.06677383228 
0.032057 13.41464887794 0.07268201052 
0.032615 13.42978168995 0.06482479849 
0.033172 13.25377171539 0.07083020438 
0.033730 12.94754616188 0.06132142992 
0.034287 13.01606708847 0.06598103781 
0.034845 12.65086724924 0.06144772926 
0.035402 12.69243843225 0.06461873054 
0.035960 12.53487130630 0.06062089472 
0.036517 12.46797941204 0.06621769432 
0.037075 12.35002321834 0.06169930611 
0.037632 12.06703766142 0.06216704239 
0.038190 11.86349067344 0.05837877409 
0.038747 11.75502647356 0.06215841008 
0.039305 11.77396910684 0.04817392759 
0.039862 11.28962359683 0.05974999210 
0.040420 11.23292945106 0.05693312256 
0.040977 10.82820230712 0.05375268623 
0.041535 10.91392015065 0.05613162115 
0.042092 10.65400614475 0.04736742229 
0.042650 10.64274662856 0.04884493617 
0.043207 10.59085086033 0.05266095706 
0.043765 10.35307446462 0.05043037907 
0.044322 10.26281403652 0.05037379325 
0.044880 10.03411447568 0.04813733301 
0.045437 9.82031276057 0.04785154816 
0.045995 9.69178085935 0.04626950251 
0.046552 9.54586365313 0.04132501058 
0.047110 9.56367493262 0.04683434614 
0.047667 9.34616084273 0.04334271117 
0.048225 9.30162809620 0.04301632516 
0.048782 9.21586666559 0.04423796375 
0.049340 8.94177123884 0.04306477478 
0.049897 8.87473744773 0.04226959457 
0.050455 8.59683055798 0.04014823046 
0.051012 8.71013610912 0.03877371728 
0.051570 8.27905788906 0.03881097169 
0.052127 8.23698257067 0.03874232883 
0.052685 8.07943982150 0.03370625234 
0.053242 8.04997463800 0.04026975112 
0.053800 7.90783979489 0.03813558545 
0.054357 7.73568883383 0.03751644349 
0.054915 7.74796482989 0.03665495948 
0.055472 7.60536964540 0.03539702150 
0.056030 7.33422095937 0.03288026286 
0.056587 7.32210038524 0.03458443740 
0.057145 6.96621918070 0.03096607896 
0.057702 7.02136331279 0.03140172730 
0.058260 6.97999637664 0.03131335320 
0.058817 7.09899631295 0.03154363336 
0.059375 6.70772739832 0.03232241152 
0.059932 6.56775543077 0.03021447934 
0.060490 6.52434235625 0.03048294167 
0.061048 6.39780855436 0.03065155368 
0.061605 6.37482097075 0.03263714966 
0.062163 6.19451916965 0.02935307736 
0.062720 6.21854582414 0.02840981553 
0.063278 5.99446791964 0.02838311911 
0.063835 5.91423964958 0.02439887186 
0.064393 5.75024139249 0.02699644453 
0.064950 5.75519007883 0.02717808061 
0.065508 5.68503212420 0.02608697125 
0.066065 5.54983392701 0.02562632059 
0.066623 5.44575622044 0.02736857117 
0.067180 5.22942166779 0.02239428220 
0.067738 5.25750191954 0.02414419889 
0.068295 5.14672647663 0.02312966562 
0.068853 5.16668898329 0.02318086021 
0.069410 5.12151153416 0.02157471851 
0.069968 4.91253435408 0.02220091060 
0.070525 4.91210738045 0.02132029635 
0.071083 4.82144156214 0.02325242272 
0.071640 4.72849152242 0.02456993434 
0.072198 4.58385910153 0.01943486867 
0.072755 4.53966008286 0.02118057564 
0.073313 4.50124572173 0.02214041082 
0.073870 4.55183031320 0.01951190901 
0.074428 4.45937349747 0.01912802921 
0.074985 4.33621944730 0.01897703420 
0.075543 4.26257623996 0.02081707648 
0.076100 4.22553168736 0.01892752523 
0.076658 4.15686143071 0.01813986150 
0.077215 3.97566549979 0.01688218032 
0.077773 3.95273712284 0.01891016601 
0.078330 3.96003931676 0.01958407102 
0.078888 3.89272552570 0.01582920035 
0.079445 3.85003772941 0.01767616907 
0.080003 3.74083558897 0.01752091819 
0.080560 3.66195087534 0.01768516085 
0.081118 3.64906885156 0.01546343664 
0.081675 3.58126200080 0.01493352991 
0.082233 3.45212972103 0.01434180883 
0.082790 3.49824853043 0.01491490396 
0.083348 3.33154291146 0.01521880599 
0.083905 3.37335179921 0.01634115155 
0.084463 3.35658357396 0.01429240808 
0.085020 3.24171764129 0.01495757038 
0.085578 3.29683938919 0.01484546423 
0.086135 3.14423513454 0.01347025050 
0.086693 3.19254834914 0.01435384777 
0.087250 3.20787141387 0.01320075788 
0.087808 3.09420042568 0.01533012556 
0.088365 3.00127366072 0.01269320255 
0.088923 2.90005253192 0.01425258112 
0.089480 2.96289950953 0.01287062272 
0.090038 2.85215322665 0.01150532140 
0.090595 2.86359305660 0.01361106862 
0.091153 2.90936506416 0.01042057741 
0.091710 2.70892485522 0.01197767522 
0.092268 2.71312115963 0.01139262217 
0.092825 2.57280552971 0.01133750249 
0.093383 2.65699700954 0.01175708614 
0.093940 2.56011319965 0.01113026963 
0.094498 2.58948748485 0.01160080167 
0.095055 2.48372218844 0.01198639596 
0.095613 2.43703551421 0.01167459627 
0.096170 2.40409908240 0.01147605847 
0.096728 2.32945928880 0.00900141059 
0.097285 2.28063465641 0.01196479121 
0.097842 2.27920503333 0.01030032228 
0.098400 2.28933786029 0.01036722622 
0.098957 2.23862149711 0.01109504272 
0.099515 2.28986029685 0.01107350383 
0.100072 2.17320764939 0.01016550195 
0.100630 2.20114807644 0.01059405060 
0.101187 2.22203693440 0.01070243281 
0.101745 2.11527878005 0.00984752812 
0.102302 2.06536266245 0.01025265518 
0.102860 2.08850199801 0.00960870832 
0.103417 1.96048423350 0.01150161757 
0.103975 1.95167759576 0.00807542130 
0.104532 1.97451666988 0.00902069203 
0.105090 1.95728457418 0.00941314417 
0.105647 1.85274303589 0.00945795304 
0.106205 1.87704025527 0.00884125989 
0.106762 1.80967952176 0.00825058888 
0.107320 1.83068266472 0.00853069766 
0.107877 1.75502756845 0.00843518302 
0.108435 1.72982047108 0.00713140248 
0.108992 1.73743102244 0.00802568378 
0.109550 1.77893366840 0.00866873322 
0.110107 1.69150881756 0.00767314762 
0.110665 1.70001228430 0.00596746245 
0.111222 1.57551629248 0.00708728330 
0.111780 1.72974030757 0.00798505495 
0.112337 1.61313515615 0.00742244909 
0.112895 1.57766598610 0.00777497230 
0.113452 1.52284602768 0.00581659171 
0.114010 1.51514771048 0.00684970882 
0.114567 1.44718055988 0.00587957175 
0.115125 1.44409781790 0.00825109610 
0.115682 1.43861484358 0.00507101351 
0.116240 1.39860806932 0.00622311627 
0.116797 1.40069419421 0.00489712708 
0.117355 1.39771381212 0.00648231823 
0.117912 1.33613432189 0.00574088610 
0.118470 1.31952477526 0.00598318354 
0.119027 1.30605846801 0.00634508200 
0.119585 1.29790229046 0.00481434425 
0.120142 1.23469034445 0.00604662140 
0.120699 1.23870722050 0.00467836017 
0.121257 1.22876115104 0.00613680468 
0.121814 1.21106629309 0.00421423305 
0.122372 1.17938070979 0.00531991749 
0.122929 1.21739721077 0.00512759473 
0.123487 1.17147586763 0.00498685382 
0.124044 1.08022405752 0.00417992093 
0.124602 1.09563392302 0.00387538454 
0.125159 1.09109593130 0.00366940987 
0.125717 1.05292695640 0.00436041985 
0.126274 1.02239697900 0.00431446253 
0.126832 1.00785168601 0.00379741313 
0.127389 1.04322544539 0.00334762428 
0.127947 1.00684206934 0.00359763913 
0.128504 0.96480959866 0.00360246721 
0.129062 0.98434245878 0.00460303929 
0.129619 0.95260810972 0.00509704890 
0.130177 0.96703624390 0.00476027634 
0.130734 0.98506919229 0.00317244056 
0.131292 0.95520124522 0.00399611091 
0.131849 0.97933950388 0.00349387951 
0.132407 0.86008481278 0.00361554148 
0.132964 0.89543781703 0.00399297964 
0.133521 0.85657480919 0.00345118322 
0.134079 0.86721309517 0.00471121517 
0.134636 0.79862368410 0.00480933553 
0.135194 0.76498340629 0.00300729062 
0.135751 0.88280324092 0.00292022906 
0.136309 0.70212364890 0.00326754857 
0.136866 0.76327088163 0.00398681410 
0.137424 0.74216812308 0.00331201390 
0.137981 0.72322889980 0.00394986282 
0.138539 0.65127391226 0.00233212456 
0.139096 0.72229964520 0.00266604820 
0.139654 0.71864881197 0.00376992526 
0.140211 0.73322979040 0.00389684625 
0.140769 0.70241808751 0.00373682018 
0.141326 0.73944233630 0.00355730597 
0.141884 0.53897612405 0.00237160888 
0.142441 0.63198845537 0.00343982833 
0.142998 0.63820143218 0.00263837837 
0.143556 0.67556547046 0.00234272038 
0.144113 0.60486659567 0.00187963392 
0.144671 0.56677424252 0.00178433979 
0.145228 0.55512185339 0.00143080153 
0.145786 0.56951850629 0.00269133518 
0.146343 0.57990672163 0.00226412045 
0.146901 0.55581169973 0.00170878433 
0.147458 0.53335325482 0.00193953056 
0.148016 0.51660019979 0.00202829954 
0.148573 0.54997078804 0.00198059862 
0.149131 0.50440863641 0.00201483246 
0.149688 0.51311874093 0.00169199354 
0.150246 0.49680944246 0.00240954515 
0.150803 0.49908885790 0.00269324805 
0.151360 0.45507246618 0.00176259052 
0.151918 0.52849583992 0.00216272551 
0.152475 0.52835960580 0.00205114139 
0.153033 0.46523733303 0.00223609086 
0.153590 0.44583450516 0.00156003912 
0.154148 0.42399798629 0.00196628133 
0.154705 0.41518403211 0.00143577507 
0.155263 0.41334554975 0.00158723716 
0.155820 0.43521804045 0.00172242152 
0.156378 0.47059018035 0.00188985895 
0.156935 0.43263592287 0.00171545199 
0.157493 0.42082287210 0.00176978098 
0.158050 0.41406952559 0.00198242051 
0.158607 0.40922556514 0.00162344647 
0.159165 0.35276525874 0.00081885976 
0.159722 0.37821618717 0.00106980645 
0.160280 0.31667961010 0.00071429622 
0.160837 0.32996343465 0.00167276160 
0.161395 0.40920190701 0.00107626828 
0.161952 0.37671522515 0.00160761173 
0.162510 0.38321189282 0.00103786614 
0.163067 0.32966803981 0.00104874997 
0.163625 0.36013307927 0.00026332908 
0.164182 0.34699771955 0.00112151472 
0.164739 0.35616399362 0.00144195849 
0.165297 0.36065799694 0.00154134269 
0.165854 0.25469357352 0.00125757337 
0.166412 0.33010719051 0.00084853663 
0.166969 0.32545524839 0.00112331835 
0.167527 0.33754918303 0.00192534173 
0.168084 0.26650436260 0.00098539860 
0.168642 0.31754201242 0.00159371534 
0.169199 0.28782463895 0.00065951469 
0.169757 0.28870320782 0.00169018053 
0.170314 0.31351092614 0.00106278482 
0.170871 0.32427865421 0.00127300118 
0.171429 0.25978372597 0.00159973695 
0.171986 0.22861188648 0.00064586496 
0.172544 0.25776914893 0.00053846814 
0.173101 0.23302207731 0.00083845977 
0.173659 0.25360677914 0.00106813547 
0.174216 0.23386445526 0.00106006406 
0.174774 0.20598247699 0.00102296560 
0.175331 0.27122510043 0.00108025452 
0.175888 0.23668988968 0.00048698550 
0.176446 0.21531341800 0.00029442889 
0.177003 0.24882889183 0.00043583380 
0.177561 0.21791557922 0.00101706818 
0.178118 0.22587166032 -0.00023278167 
0.178676 0.23896414248 0.00062011830 
0.179233 0.17931401588 0.00090951190 
0.179791 0.18484875412 0.00156526926 
0.180348 0.21120688575 0.00061392411 
0.180905 0.17174739936 0.00035377957 
0.181463 0.21040790663 0.00064224463 
0.182020 0.20690930769 0.00087084295 
0.182578 0.18275438918 0.00127173867 
0.183135 0.18191280785 0.00141021285 
0.183693 0.20540426706 0.00069237946 
0.184250 0.21101482127 0.00136526153 
0.184808 0.17769487547 0.00065210996 
0.185365 0.17312405219 0.00142822676 
0.185922 0.17614779754 0.00014306532 
0.186480 0.20280991880 0.00108449067 
0.187037 0.14487167058 0.00079612607 
0.187595 0.16165064719 0.00100708458 
0.188152 0.20618040222 0.00045088652 
0.188710 0.14765678348 0.00053717027 
0.189267 0.19301513831 0.00056123901 
0.189824 0.17837752167 0.00084298909 
0.190382 0.15660943619 0.00126824051 
0.190939 0.20432698725 0.00048008754 
0.191497 0.14538834253 0.00036231729 
0.192054 0.17366862294 0.00020083749 
0.192612 0.15890091987 0.00018172678 
0.193169 0.14813157698 0.00061444140 
0.193726 0.17194022845 0.00052045559 
0.194284 0.17166878849 0.00052240638 
0.194841 0.13777566683 0.00056436414 
0.195399 0.14362950067 0.00066194491 
0.195956 0.20106321818 0.00161184327 
0.196514 0.14190386349 0.00110667914 
0.197071 0.14139145030 0.00147436785 
0.197628 0.09971154934 0.00141002575 
0.198186 0.14341529899 0.00005914188 
0.198743 0.11117976332 0.00103839863 
0.199301 0.18957546302 0.00076143667 
0.199858 0.14186294542 0.00046962183 
0.200416 0.15079268064 0.00098614378 
0.200973 0.15028179038 0.00092385890 
0.201530 0.14072321968 -0.00012654197 
0.202088 0.15692835949 0.00167668576 
0.202645 0.14074977159 0.00098433107 
0.203203 0.13229070526 0.00101871581 
0.203760 0.14314882746 0.00033523692 
0.204318 0.11228726041 0.00049868627 
0.204875 0.11204494361 0.00042127525 
0.205432 0.19241977388 0.00093755926 
0.205990 0.15915479627 0.00120954409 
0.206547 0.12669283125 0.00040022221 
0.207105 0.13867312147 0.00023648692 
0.207662 0.11913156044 0.00057724185 
0.208219 0.13780103097 0.00011480836 
0.208777 0.11761424721 0.00067647558 
0.209334 0.13090306620 0.00060989669 
0.209892 0.15978436767 0.00047629398 
0.210449 0.10447771678 -0.00034273222 
0.211007 0.18702509055 0.00074748880 
0.211564 0.13641939437 0.00015203163 
0.212121 0.16404952767 0.00059146157 
0.212679 0.11018039505 0.00039301295 
0.213236 0.11372856475 0.00064551076 
0.213794 0.15246302452 0.00144917614 
0.214351 0.10966594895 0.00099807289 
0.214908 0.07460514635 0.00019314158 
0.215466 0.13816631338 0.00063949211 
0.216023 0.13783139369 0.00080211591 
0.216581 0.15680686121 0.00061179882 
0.217138 0.08380415133 0.00042508135 
0.217695 0.09108483901 0.00065698015 
0.218253 0.15957417377 0.00018744894 
0.218810 0.10659864235 0.00048778579 
0.219368 0.11456359404 0.00043096046 
0.219925 0.10303576245 0.00031074507 
0.220483 0.15517023967 0.00040551470 
0.221040 0.14656377665 0.00019207125 
0.221597 0.12810983376 0.00091672194 
0.222155 0.10915771793 0.00010956214 
0.222712 0.07737606320 0.00014273022 
0.223270 0.15661306332 0.00014248901 
0.223827 0.12156992020 0.00043647430 
0.224384 0.10498511806 0.00044272224 
0.224942 0.09846837600 0.00049185729 
0.225499 0.10612502602 0.00070321343 
0.226057 0.17585074929 0.00110870983 
0.226614 0.12485705974 0.00058440016 
0.227171 0.07874812972 0.00103284077 
0.227729 0.14274833771 0.00022089127 
0.228286 0.12511596377 0.00058675928 
0.228844 0.08665500726 0.00043515549 
0.229401 0.07550201962 -0.00016380235 
0.229958 0.06710142238 0.00053210438 
0.230516 0.15264824693 0.00040418893 
0.231073 0.13635247633 0.00099740818 
0.231630 0.15266009393 0.00078938648 
0.232188 0.14104482388 0.00061422643 
0.232745 0.12885126296 0.00048886377 
0.233303 0.11596332299 -0.00003963126 
0.233860 0.12174258281 0.00020144189 
0.234417 0.15212775284 0.00051778181 
0.234975 0.05417765753 -0.00053257603 
0.235532 0.11104127211 0.00031405113 
0.236090 0.10170456725 0.00019468471 
0.236647 0.11900858819 0.00004992030 
0.237204 0.11031773758 -0.00003927292 
0.237762 0.11610358017 0.00007267679 
0.238319 0.14204613390 0.00085128130 
0.238877 0.10806755669 -0.00002684240 
0.239434 0.09771339668 0.00071031733 
0.239991 0.12308645186 0.00023922262 
0.240549 0.13954760167 0.00035010925 
0.241106 0.12638493004 0.00052468442 
0.241663 0.12321738591 0.00105112007 
0.242221 0.09895868261 0.00039144853 
0.242778 0.13195311078 0.00085760214 
0.243336 0.08158177989 0.00010603121 
0.243893 0.10087408740 0.00037501110 
0.244450 0.12214987091 0.00051205244 
0.245008 0.13442884335 0.00092716503 
0.245565 0.09140791462 0.00037837065 
0.246123 0.14487153520 0.00025237104 
0.246680 0.09112068818 0.00025216735 
0.247237 0.08875921216 0.00042441346 
0.247795 0.09527686722 -0.00017993124 
0.248352 0.15814828055 0.00071356435 
0.248909 0.11649842220 0.00088634298 
0.249467 0.09984500579 0.00072310833 
0.250024 0.10106418778 0.00042327977 
0.250582 0.16863595248 0.00121121900 
0.251139 0.07147448472 0.00096492831 
0.251696 0.09493499993 0.00021481738 
0.252254 0.10006393381 0.00015318344 
0.252811 0.10127121713 -0.00002427229 
0.253368 0.08672456899 0.00084212405 
0.253926 0.12641133918 0.00036869921 
0.254483 0.11974369799 0.00002496798 
0.255041 0.06092195781 0.00026405893 
0.255598 0.09847064409 0.00057552736 
0.256155 0.13487387376 0.00113462207 
0.256713 0.08699789358 0.00017156265 
0.257270 0.11946674213 0.00436225088 
0.257827 0.09818435207 0.00036182471 
0.258385 0.11127646636 0.00093709366 
0.258942 0.09648402249 0.00001265758 
0.259499 0.09135462263 -0.00002729029 
0.260057 0.06023211911 0.00021171751 
0.260614 0.12457042904 -0.00001138066 
0.261172 0.07953234731 0.00075560551 
0.261729 0.11361945140 0.00003923172 
0.262286 0.13394231031 -0.00003710605 
0.262844 0.11129085852 0.00033299158 
0.263401 0.12668521845 0.00017489967 
0.263958 0.09743579688 0.00036829599 
0.264516 0.16040762996 -0.00004454028 
0.265073 0.13439101352 0.00013700576 
0.265630 0.07903690866 0.00055684479 
0.266188 0.09086771605 0.00034995042 
0.266745 0.14287740267 0.00049672995 
0.267302 0.10052514209 0.00091513241 
0.267860 0.10726961265 0.00022401007 
0.268417 0.11743759773 0.00030637862 
0.268975 0.11411411344 0.00030274969 
0.269532 0.13751264752 0.00074565349 
0.270089 0.14166702909 0.00039877990 
0.270647 0.11252218824 0.00040855591 
0.271204 0.13772307825 0.00062421331 
0.271761 0.10066450895 0.00014502556 
0.272319 0.08609015526 0.00034683019 
0.272876 0.14028201960 0.00051349567 
0.273433 0.09498808426 0.00045413559 
0.273991 0.11568959763 0.00054811904 
0.274548 0.12706915240 0.00073350315 
0.275105 0.10902926832 0.00030469759 
0.275663 0.11286161498 0.00070723552 
0.276220 0.11807159235 0.00018255366 
0.276777 0.08861534538 0.00003383729 
0.277335 0.08962318132 0.00064963194 
0.277892 0.09767104671 0.00036829399 
0.278449 0.09883759704 0.00044302834 
0.279007 0.08840459410 0.00016213447 
0.279564 0.06359348786 0.00023317286 
0.280121 0.05693466340 0.00061260722 
0.280679 0.13051468081 0.00072329084 
0.281236 0.05085909590 -0.00003547484 
0.281793 0.09328619230 0.00013107125 
0.282351 0.10540978480 0.00036964470 
0.282908 0.11668679180 0.00014202922 
0.283465 0.06122538276 0.00006554872 
0.284023 0.12003085605 0.00075157675 
0.284580 0.09508284332 -0.00008261709 
0.285137 0.09029541188 0.00050565256 
0.285695 0.11112728169 0.00018576623 
0.286252 0.12027146446 0.00083208863 
0.286809 0.13236842930 0.00001622155 
0.287367 0.08820820705 0.00009483543 
0.287924 0.08471808605 0.00005002551 
0.288481 0.09261980751 0.00045066387 
0.289039 0.10160088872 0.00030455666 
0.289596 0.08104433697 0.00014879638 
0.290153 0.07353394331 -0.00001841183 
0.290711 0.09757084249 -0.00063333125 
0.291268 0.08622157423 -0.00043362659 
0.291825 0.13138277873 0.00012421220 
0.292383 0.09604967917 -0.00019792672 
0.292940 0.08368660804 0.00006667217 
0.293497 0.06149776964 0.00036860084 
0.294055 0.08238087428 0.00019067116 
0.294612 0.04485087643 0.00054301192 
0.295169 0.07442705794 0.00004555668 
0.295727 0.09017621151 0.00061346013 
0.296284 0.10480059459 -0.00017517265 
0.296841 0.11063678847 0.00064068379 
0.297399 0.13815790275 0.00022372659 
0.297956 0.07778755667 0.00043873657 
0.298513 0.08225533036 -0.00065615111 
0.299071 0.09728217358 -0.00026681575 
0.299628 0.10245904389 0.00043807530 
0.300185 0.07430475101 0.00021682168 
0.300742 0.09114761986 0.00016603281 
0.301300 0.09982571276 0.00037242456 
0.301857 0.11355222227 0.00062376902 
0.302414 0.06149060049 0.00019780990 
0.302972 0.07205734626 0.00010921249 
0.303529 0.10078407125 -0.00006509170 
0.304086 0.11924762617 0.00052270558 
0.304644 0.04752063794 0.00018938950 
0.305201 0.12472557281 0.00081771951 
0.305758 0.09220888569 0.00066764992 
0.306316 0.09087122265 0.00058714998 
0.306873 0.13292224100 0.00116670053 
0.307430 0.11356646819 0.00040503571 
0.307987 0.07714263031 0.00028091875 
0.308545 0.12006123953 0.00087518791 
0.309102 0.08730010147 0.00008435145 
0.309659 0.06910332306 0.00038916949 
0.310217 0.12956064829 0.00064814293 
0.310774 0.10901033101 -0.00033435220 
0.311331 0.06829479605 0.00116291446 
0.311889 0.06091351563 0.00069898197 
0.312446 0.05327285136 -0.00033038372 
0.313003 0.08102195703 0.00054522686 
0.313560 0.08675984888 0.00063610184 
0.314118 0.08572662767 0.00030886913 
0.314675 0.03791360460 -0.00009034912 
0.315232 0.12566702474 0.00030633110 
0.315790 0.09844006028 0.00093007596 
0.316347 0.09040219617 0.00092506865 
0.316904 0.05730181675 -0.00019434980 
0.317461 0.03182226343 0.00057603625 
0.318019 0.06765710356 0.00001931968 
0.318576 0.04928455043 0.00060746824 
0.319133 0.09823471746 -0.00007061152 
0.319691 0.06198107010 0.00029295150 
0.320248 0.08606486982 0.00054691941 
0.320805 0.03296914783 -0.00030649037 
0.321362 0.05580108992 0.00030793888 
0.321920 0.05406351042 0.00020110676 
0.322477 0.08212585811 0.00055711960 
0.323034 0.04588177240 -0.00003774653 
0.323592 0.05773059758 0.00024316773 
0.324149 0.08897415476 -0.00042184120 
0.324706 0.07073332204 0.00065421938 
0.325263 0.05715508701 0.00031020524 
0.325821 0.07107579436 -0.00038431117 
0.326378 0.06799391080 0.00031531350 
0.326935 0.06272448616 0.00005734484 
0.327493 0.01700185038 -0.00030115969 
0.328050 0.13538968232 -0.00015146325 
0.328607 0.06947720941 0.00046662488 
0.329164 0.02279420305 -0.00044638849 
0.329722 0.10809803021 0.00049443763 
0.330279 0.05348406764 0.00101224851 
0.330836 0.11135817431 0.00072510968 
0.331393 0.10503168700 -0.00017657376 
0.331951 0.01610659806 -0.00023457663 
0.332508 0.01598066231 0.00002338982 
0.333065 0.05877863276 0.00026696107 
0.333622 0.09551109953 0.00036873950 
0.334180 0.07843057554 0.00010393447 
0.334737 0.06147440108 0.00069305082 
0.335294 0.09842774171 0.00088460267 
0.335852 0.05385590320 0.00090829421 
0.336409 0.05283025114 0.00054892250 
0.336966 0.05341937695 -0.00001576303 
0.337523 0.02944719679 0.00018247108 
0.338081 0.11174997559 0.00031390534 
0.338638 0.07872836172 0.00109552722 
0.339195 0.06669284762 0.00061045651 
0.339752 0.04929561064 -0.00072403808 
0.340310 0.03595008977 -0.00025381277 
0.340867 0.05673577906 0.00022242955 
0.341424 0.06193345410 0.00052794040 
0.341981 0.06593709098 -0.00018622881 
0.342539 0.04720830002 0.00033266545 
0.343096 0.00345213745 -0.00036497381 
0.343653 0.04852461120 0.00041963783 
0.344210 0.06288045541 0.00006649312 
0.344768 0.11912016021 0.00059951859 
0.345325 0.04957234471 -0.00008246947 
0.345882 0.09249963161 -0.00049930792 
0.346439 0.03831526905 -0.00009086775 
0.346997 0.14645078537 0.00120210753 
0.347554 0.07938017267 0.00106038036 
0.348111 0.07897954759 0.00053711785 
0.348668 0.10839394739 0.00010079444 
0.349226 0.09214066294 -0.00023616562 
0.349783 0.09201555887 0.00101080866 
0.350340 0.01941862962 0.00062932846 
0.350897 0.07596878328 0.00058160197 
0.351454 0.03380466149 0.00071671951 
0.352012 0.14970043093 0.00096142211 
0.352569 0.10379592513 0.00102152228 
0.353126 0.04531464999 0.00020058995 
0.353683 0.10333337702 0.00081027196 
0.354241 0.06938964661 -0.00037503118 
0.354798 0.03685437111 -0.00105160984 
0.355355 0.07808196008 0.00218155449 
0.355912 0.05320608314 0.00079311696 
0.356470 0.06136830710 0.00115583479 
0.357027 0.08193042844 0.00064576887 
0.357584 0.06762081564 0.00036809437 
0.358141 0.06610461730 0.00112326729 
0.358699 0.03954421957 -0.00019902796 
0.359256 0.05043800414 0.00134694381 
0.359813 0.07251897157 0.00056476699 
0.360370 0.13580427508 0.00109628383 
0.360927 -0.00240651864 0.00002872385 
0.361485 0.09888486994 0.00082238545 
0.362042 0.12114048590 0.00070722954 
0.362599 0.09655689767 0.00166425731 
0.363156 0.11099311057 0.00125715204 
0.363714 0.04204816875 0.00053016352 
0.364271 0.07243132689 0.00039858497 
0.364828 0.10842459983 0.00002378323 
0.365385 0.10600589087 -0.00042282566 
0.365942 0.09639227789 0.00195148547 
0.366500 0.06470774508 -0.00029761812 
0.367057 0.09720516444 0.00186417959 
0.367614 0.11558334744 -0.00074659425 
0.368171 -0.00171369932 -0.00001404444 
0.368728 0.04251859760 0.00051159105 
0.369286 0.02315869874 0.00140807223 
0.369843 0.12173469879 0.00094450489 
0.370400 0.09222157351 0.00162867238 
0.370957 0.10607862377 0.00006378880 
0.371514 0.01238539705 -0.00028971818 
0.372072 0.01546366333 0.00079856721 
0.372629 0.04961376198 0.00028961389 
0.373186 -0.00511812582 0.00001192040 
0.373743 0.07856618087 -0.00081003983 
0.374300 0.00932121594 0.00152967307 
0.374858 0.03696315422 -0.00146157135 
0.375415 0.02782057051 0.00151576711 
0.375972 0.09524688699 0.00037091369 
0.376529 0.03429005919 0.00013531901 
0.377086 0.05580849452 0.00120016892 
0.377644 0.19983973401 -0.00022619310 
0.378201 0.06485042787 -0.00037732518 
0.378758 -0.00039486560 0.00046686665 
0.379315 0.02141208448 0.00001717614 
0.379872 0.09110303619 -0.00061858646 
0.380430 0.16100333824 0.00108835953 
0.380987 0.04197536090 0.00234955289 
0.381544 0.05722487822 -0.00150863375 
0.382101 0.05978766632 0.00022451781 
0.382658 0.04015313886 -0.00041490024 
0.383216 0.04180666612 -0.00072136820 
0.383773 0.03454438246 0.00035596753 
0.384330 0.06233984195 0.00021899644 
0.384887 0.08609565198 -0.00017477814 
0.385444 0.16907284789 0.00067035371 
0.386001 0.04916513694 0.00097720426 
0.386559 0.02886841592 0.00179883600 
0.387116 0.04511053443 -0.00241532182 
0.387673 -0.04087424542 0.00089944197 
0.388230 0.03091932453 0.00082021247 
0.388787 -0.00047242664 -0.00041810406 
0.389345 0.03654129751 -0.00090422012 
0.389902 -0.08624411713 -0.00100070663 
0.390459 0.06303884945 0.00100778044 
0.391016 0.06698513549 0.00052404791 
0.391573 0.01121090023 0.00024570760 
0.392130 0.00652189314 -0.00053441727 
0.392688 0.03401854850 -0.00009832769 
0.393245 0.06211260945 0.00084604100 
0.393802 0.03624881059 -0.00074072884 
0.394359 0.05888971569 0.00252709450 
0.394916 0.04352536779 0.00269786717 
0.395473 0.13536873446 0.00278754360 
0.396031 0.19217715270 0.00199112464 
0.396588 0.13797450782 0.00097686915 
0.397145 0.01009542686 0.00235199949 
0.397702 0.06593411678 -0.00117580307 
0.398259 0.14737843360 -0.00176207187 
0.398816 0.15653602492 -0.00121466846 
0.399374 0.30727042250 0.00494623260 
0.399931 0.10657674757 -0.00093331762 
0.400488 -0.20737172890 -0.00080327393 
0.401045 -0.01015861858 -0.00242746379 
0.401602 -0.01457624640 0.00135853971 
0.402159 -0.09218685661 -0.00070028464 
0.402716 0.09194585004 0.00266620769 
0.403274 0.24039849274 0.00100344395 
0.403831 0.65560392944 0.00444302092 
