# Supplementary material for: SAXS studies of X-ray induced disulfide bond damage: Engineering high-resolution insight from a low-resolution technique
Source: PLoS One. 2020 Nov 17;15(11):e0239702. doi: 10.1371/journal.pone.0239702 (PMC7671560; doi:10.1371/journal.pone.0239702)
Supplement: S1 Data — (GZ) [file pone.0239702.s023.gz › SupplementaryData/dimer_A2_ph5_5_00009.cbf.dat]

0.010314 16.55332385351 1.02315395908 
0.010872 18.07213846471 0.03640183724 
0.011429 18.70423432365 0.13098020843 
0.011987 19.44111353404 0.04595834854 
0.012544 19.94075380864 0.15565673839 
0.013102 19.02534246443 -0.02659476628 
0.013659 18.09700248193 -0.04171594487 
0.014217 17.17211674858 -0.03508125858 
0.014774 18.49200241047 -0.01056584883 
0.015332 17.23297739093 0.06266114234 
0.015889 18.51915157886 -0.02062405839 
0.016447 18.71334163389 -0.02843859345 
0.017004 17.82358135646 -0.02021496542 
0.017562 16.86021662966 0.02224073325 
0.018119 17.45849780183 0.00375012359 
0.018677 17.46230469105 0.04336740239 
0.019234 17.04034459416 0.10066796295 
0.019792 16.84744483170 0.04281018636 
0.020349 16.71990055442 0.05668095326 
0.020907 16.90918820603 0.06191786021 
0.021464 16.58784606867 0.04407511066 
0.022022 16.80275438215 0.06296421488 
0.022579 16.62704943425 0.05852961881 
0.023137 16.09905716814 0.07565471047 
0.023694 16.52577963903 0.07104366393 
0.024252 16.30234408641 0.08473659583 
0.024809 15.75244207521 0.08385194597 
0.025367 15.67577427535 0.08403603806 
0.025924 15.38977164989 0.08827663466 
0.026482 15.02007116923 0.08257059175 
0.027039 15.18666283544 0.08186990484 
0.027597 14.91813827611 0.07420185749 
0.028154 15.08334687001 0.07160724230 
0.028712 14.74139358957 0.08138712811 
0.029269 14.43751813914 0.07096815811 
0.029827 13.93980231518 0.07580756950 
0.030384 14.08764027109 0.06612473414 
0.030942 14.10778072191 0.06273981768 
0.031500 13.73695771563 0.07642459193 
0.032057 13.49729151731 0.06685896384 
0.032615 13.16174465304 0.06945620965 
0.033172 13.15866115330 0.06123584954 
0.033730 13.02695830570 0.06798802785 
0.034287 13.01378284970 0.07226252855 
0.034845 12.79479237443 0.06496643908 
0.035402 12.60563563804 0.06361633130 
0.035960 12.40566082041 0.06505755909 
0.036517 12.24386716135 0.06326446481 
0.037075 12.10229413122 0.06022321644 
0.037632 12.01731729879 0.06767266562 
0.038190 11.88901363141 0.05571226298 
0.038747 11.86348036511 0.06351239398 
0.039305 11.62806893663 0.05257886105 
0.039862 11.37466829001 0.06094600003 
0.040420 11.31359000244 0.05589065095 
0.040977 11.10868131156 0.05362477850 
0.041535 10.93179126576 0.05382206257 
0.042092 10.67514297165 0.05252683035 
0.042650 10.82597511871 0.05385917780 
0.043207 10.55962579014 0.05417954946 
0.043765 10.22362559345 0.04204621241 
0.044322 10.27149402574 0.04753293902 
0.044880 10.12763369512 0.05000236656 
0.045437 9.68980720599 0.04992146785 
0.045995 9.65145613253 0.04891744971 
0.046552 9.67344032203 0.04526514409 
0.047110 9.35417395896 0.04498230238 
0.047667 9.28663266590 0.04548085262 
0.048225 9.07490093831 0.04310971234 
0.048782 8.97529157796 0.04117226747 
0.049340 9.05599937314 0.04267326509 
0.049897 8.70743187086 0.03639676687 
0.050455 8.58012516174 0.03553979031 
0.051012 8.27401630476 0.04463682388 
0.051570 8.25673388948 0.03875379701 
0.052127 8.26950373044 0.03640753650 
0.052685 8.00152685692 0.03817407598 
0.053242 7.88847501314 0.03394251761 
0.053800 8.01929603803 0.03590720776 
0.054357 7.88872915928 0.03624735074 
0.054915 7.64657066249 0.03288665116 
0.055472 7.38489820939 0.03537343986 
0.056030 7.28976379923 0.03475541757 
0.056587 7.25664575606 0.03434032494 
0.057145 7.00984266704 0.03342819395 
0.057702 7.00938781200 0.03186291820 
0.058260 6.80470764284 0.03086385508 
0.058817 6.86942066316 0.03332553298 
0.059375 6.65883609694 0.03366445728 
0.059932 6.59908980024 0.02738799455 
0.060490 6.51668578251 0.03086013753 
0.061048 6.33152243648 0.02882580502 
0.061605 6.27950896788 0.02762659072 
0.062163 6.06293389703 0.02981099716 
0.062720 6.09583166721 0.02682978286 
0.063278 6.03308401879 0.03224353441 
0.063835 6.06201200165 0.02807452478 
0.064393 5.84955026078 0.02714147768 
0.064950 5.78198547521 0.02452080264 
0.065508 5.61108295741 0.02366190562 
0.066065 5.68322942065 0.02381321066 
0.066623 5.51477355291 0.02548911392 
0.067180 5.49315630712 0.02453562089 
0.067738 5.35539379463 0.02615829450 
0.068295 5.18388053157 0.02295981989 
0.068853 5.15479041702 0.02321266075 
0.069410 5.04049991990 0.02326155899 
0.069968 4.97174994464 0.02410147847 
0.070525 4.86186560662 0.02300782769 
0.071083 4.74467075367 0.02118454499 
0.071640 4.74896466757 0.02137096700 
0.072198 4.64691240475 0.02384118891 
0.072755 4.60263602383 0.02071711097 
0.073313 4.57934852313 0.02158995000 
0.073870 4.47064863760 0.02100117532 
0.074428 4.47070125418 0.02143712397 
0.074985 4.27886953092 0.01898499641 
0.075543 4.16227023506 0.01993712629 
0.076100 4.24964080238 0.02012957699 
0.076658 4.20554273218 0.01942705936 
0.077215 4.00447716464 0.01835489762 
0.077773 4.07138490067 0.01907413515 
0.078330 3.90336081619 0.01783887862 
0.078888 3.96836316078 0.01912723058 
0.079445 3.89994675655 0.01708322878 
0.080003 3.81120608948 0.01672448982 
0.080560 3.77503452713 0.01648428070 
0.081118 3.69715415886 0.01784116825 
0.081675 3.60216374530 0.01810081065 
0.082233 3.51824244776 0.01495195891 
0.082790 3.53011767230 0.01527826417 
0.083348 3.28711211840 0.01508544795 
0.083905 3.39807118413 0.01510285431 
0.084463 3.37729074012 0.01614595847 
0.085020 3.30767623425 0.01370419850 
0.085578 3.24118256520 0.01433404999 
0.086135 3.20379411899 0.01467049387 
0.086693 3.13033345020 0.01376353598 
0.087250 3.15574973487 0.01496466344 
0.087808 3.04367526798 0.01255102880 
0.088365 2.94901052757 0.01372807262 
0.088923 2.95776606847 0.01409007822 
0.089480 2.96620189070 0.01218343428 
0.090038 2.86135654698 0.01224647136 
0.090595 2.91265794495 0.01292314440 
0.091153 2.85406978045 0.01296567440 
0.091710 2.70893348650 0.01093799624 
0.092268 2.70480646276 0.01025127210 
0.092825 2.74351882368 0.01070559484 
0.093383 2.59945582259 0.01048579971 
0.093940 2.66441509349 0.01162937824 
0.094498 2.54746075349 0.01133768543 
0.095055 2.59983421674 0.01112959846 
0.095613 2.47721512601 0.01224171316 
0.096170 2.53897251325 0.01064368162 
0.096728 2.35798110289 0.01167027756 
0.097285 2.40676108110 0.01091150659 
0.097842 2.27490703111 0.01014282397 
0.098400 2.31379903226 0.01063297432 
0.098957 2.27484671173 0.01148970994 
0.099515 2.21266200162 0.01267201691 
0.100072 2.23766946151 0.01132181739 
0.100630 2.24261315407 0.01147174887 
0.101187 2.11718691968 0.00918044334 
0.101745 2.06821258957 0.00971576793 
0.102302 2.11599288910 0.01053124817 
0.102860 2.06848260214 0.00999171618 
0.103417 1.91101116397 0.00976959904 
0.103975 2.00946658743 0.00862640562 
0.104532 1.88754113192 0.00771003293 
0.105090 1.84838736853 0.00829995154 
0.105647 1.86740358741 0.00860148794 
0.106205 1.89618018256 0.00844181874 
0.106762 1.81313634429 0.00742048743 
0.107320 1.78909353953 0.00750478217 
0.107877 1.79681629794 0.00673565836 
0.108435 1.89738282400 0.00960987110 
0.108992 1.77158656954 0.00770969410 
0.109550 1.65424837309 0.00720927718 
0.110107 1.62808722541 0.00719743707 
0.110665 1.69492882934 0.00697961456 
0.111222 1.56356144507 0.00679348554 
0.111780 1.56632953348 0.00706081328 
0.112337 1.53992833002 0.00721180027 
0.112895 1.56526418301 0.00681543326 
0.113452 1.56875721793 0.00732336961 
0.114010 1.56773279360 0.00762164687 
0.114567 1.52213531288 0.00690571218 
0.115125 1.53240429191 0.00749455466 
0.115682 1.45882364979 0.00530245685 
0.116240 1.41530748680 0.00607694191 
0.116797 1.42231564667 0.00657699526 
0.117355 1.41523464547 0.00755032723 
0.117912 1.31324671937 0.00560227434 
0.118470 1.42080792769 0.00578337862 
0.119027 1.29845381378 0.00597018024 
0.119585 1.19259554666 0.00538014550 
0.120142 1.28753976822 0.00450833842 
0.120699 1.28086702845 0.00524702807 
0.121257 1.25015580909 0.00513257755 
0.121814 1.18553975107 0.00456216191 
0.122372 1.18024570963 0.00591347255 
0.122929 1.26980474540 0.00525090101 
0.123487 1.06223802481 0.00558356607 
0.124044 1.17185443355 0.00487143192 
0.124602 1.13506279131 0.00517393032 
0.125159 1.14801897335 0.00472390719 
0.125717 1.15133549989 0.00412837292 
0.126274 1.04416279216 0.00452315029 
0.126832 1.05812729458 0.00464612172 
0.127389 1.00887086272 0.00388972545 
0.127947 1.00247227992 0.00366704590 
0.128504 0.98953693199 0.00442889600 
0.129062 0.98700031931 0.00412501697 
0.129619 0.92673218440 0.00302650110 
0.130177 1.00790879936 0.00342163970 
0.130734 0.91230673341 0.00369454505 
0.131292 0.93651434275 0.00365110508 
0.131849 0.89251688907 0.00299848189 
0.132407 0.96463003005 0.00444286974 
0.132964 0.87282552547 0.00351757821 
0.133521 0.90035044492 0.00476973690 
0.134079 0.79020098477 0.00390271915 
0.134636 0.75290129634 0.00474201851 
0.135194 0.76005331802 0.00335952478 
0.135751 0.81409056946 0.00334941071 
0.136309 0.82233311527 0.00359294638 
0.136866 0.83342882542 0.00341721301 
0.137424 0.79257961412 0.00296198058 
0.137981 0.75900570116 0.00286570162 
0.138539 0.78535495721 0.00235093845 
0.139096 0.70162665893 0.00334345067 
0.139654 0.71709300109 0.00303683161 
0.140211 0.68282894961 0.00229368005 
0.140769 0.68248083419 0.00201565667 
0.141326 0.70762754289 0.00218640790 
0.141884 0.71862137016 0.00224426913 
0.142441 0.61625868991 0.00193807542 
0.142998 0.63042100179 0.00279649999 
0.143556 0.70628946512 0.00296201725 
0.144113 0.61485990893 0.00279995564 
0.144671 0.61520399643 0.00256702119 
0.145228 0.56325755982 0.00200570854 
0.145786 0.54369605321 0.00130358899 
0.146343 0.60131592372 0.00218679227 
0.146901 0.57294042723 0.00099730697 
0.147458 0.57935311630 0.00259085951 
0.148016 0.52754317739 0.00220182319 
0.148573 0.52361771838 0.00251660231 
0.149131 0.50833608414 0.00230903149 
0.149688 0.47621043538 0.00177537244 
0.150246 0.49489193321 0.00199945415 
0.150803 0.48226560526 0.00183739168 
0.151360 0.49456476977 0.00155503527 
0.151918 0.44878507197 0.00147225986 
0.152475 0.44636223061 0.00099021881 
0.153033 0.41632281225 0.00124600722 
0.153590 0.51477744652 0.00105155459 
0.154148 0.44266867721 0.00150071293 
0.154705 0.44144510851 0.00214556184 
0.155263 0.43346579089 0.00185370116 
0.155820 0.46182898326 0.00215438429 
0.156378 0.43793840391 0.00130777500 
0.156935 0.42447927050 0.00145908830 
0.157493 0.39467540758 0.00149124932 
0.158050 0.44853562301 0.00202394008 
0.158607 0.35699014165 0.00195925369 
0.159165 0.36848175997 0.00152780925 
0.159722 0.42398828402 0.00208612801 
0.160280 0.42227197236 0.00169397910 
0.160837 0.35149624031 0.00162622905 
0.161395 0.33817512170 0.00166186440 
0.161952 0.42081893140 0.00186186245 
0.162510 0.34002010784 0.00113721650 
0.163067 0.37333563453 0.00114180854 
0.163625 0.31946162001 0.00121362266 
0.164182 0.39716050308 0.00216230941 
0.164739 0.27069331307 0.00096891789 
0.165297 0.36239220677 0.00105104774 
0.165854 0.34571415444 0.00077081654 
0.166412 0.26927053158 0.00090445861 
0.166969 0.27168638510 0.00130130003 
0.167527 0.25978670396 0.00168691328 
0.168084 0.30671109521 0.00066775919 
0.168642 0.30089386515 0.00148634616 
0.169199 0.24922228952 0.00062157865 
0.169757 0.29242145546 0.00103343005 
0.170314 0.31469524924 0.00149784102 
0.170871 0.24248892840 0.00041987944 
0.171429 0.20341687027 0.00101587007 
0.171986 0.24126099502 0.00096501561 
0.172544 0.24563848592 0.00064913862 
0.173101 0.20471836855 0.00149331233 
0.173659 0.25479370822 0.00098403984 
0.174216 0.25305603687 0.00051584710 
0.174774 0.24412887207 0.00020230547 
0.175331 0.21755665417 0.00134569081 
0.175888 0.19552004051 0.00142342285 
0.176446 0.23291420669 0.00059920491 
0.177003 0.17236509660 -0.00016379826 
0.177561 0.19180665813 0.00018257987 
0.178118 0.22082289901 0.00075176405 
0.178676 0.20490695275 0.00089268121 
0.179233 0.17920108219 0.00058658018 
0.179791 0.18298714468 0.00051508384 
0.180348 0.20031924875 0.00065877004 
0.180905 0.27518262417 0.00153621016 
0.181463 0.24864234986 0.00051594141 
0.182020 0.22574621235 0.00018417159 
0.182578 0.23125974422 0.00111724539 
0.183135 0.18617311275 0.00054141374 
0.183693 0.18573555367 0.00067806721 
0.184250 0.16662590334 0.00109803448 
0.184808 0.16787749777 0.00092813759 
0.185365 0.20009801383 0.00101353733 
0.185922 0.18614314311 0.00068554878 
0.186480 0.18737931278 0.00070834149 
0.187037 0.21438111684 0.00029339213 
0.187595 0.16152886124 0.00007832155 
0.188152 0.18403460271 0.00083473514 
0.188710 0.22195864721 0.00121194516 
0.189267 0.12561670885 0.00067662274 
0.189824 0.16456166146 0.00030010744 
0.190382 0.22402930713 0.00047747009 
0.190939 0.11647198114 0.00097588405 
0.191497 0.21824498085 0.00179482238 
0.192054 0.16422314942 0.00045254928 
0.192612 0.15696585502 0.00088116625 
0.193169 0.13099856879 0.00034190205 
0.193726 0.19212583414 0.00030055123 
0.194284 0.14348037658 0.00005760304 
0.194841 0.19330534634 0.00114418185 
0.195399 0.15541843196 0.00135047053 
0.195956 0.11616731388 0.00086511629 
0.196514 0.15259975231 0.00034738174 
0.197071 0.10291941330 0.00081567394 
0.197628 0.12659785120 0.00019471051 
0.198186 0.15918944325 0.00074514935 
0.198743 0.18438738223 0.00049680880 
0.199301 0.14924661878 0.00079961939 
0.199858 0.15188775129 -0.00078642132 
0.200416 0.08487968099 0.00090093461 
0.200973 0.22039446001 0.00052832925 
0.201530 0.16658623954 0.00066469855 
0.202088 0.12774821956 0.00122154840 
0.202645 0.13632214089 0.00046125361 
0.203203 0.13422389961 0.00067505489 
0.203760 0.14917550601 0.00078580022 
0.204318 0.14902477106 0.00022259527 
0.204875 0.14397258155 0.00044278894 
0.205432 0.11384323528 0.00095324305 
0.205990 0.11712811157 0.00085807091 
0.206547 0.09275194906 -0.00049337418 
0.207105 0.08973851952 0.00019605874 
0.207662 0.13283199620 0.00071264069 
0.208219 0.17583917431 0.00040078241 
0.208777 0.13829396227 0.00032001727 
0.209334 0.13728189981 0.00086729727 
0.209892 0.15179865138 0.00027184992 
0.210449 0.15059512339 0.00058416096 
0.211007 0.14459906918 0.00046374330 
0.211564 0.09931186925 0.00053343325 
0.212121 0.12031156961 0.00052094521 
0.212679 0.12067764280 -0.00024519803 
0.213236 0.16968622369 0.00006803980 
0.213794 0.15352586549 0.00076967931 
0.214351 0.11823822106 0.00048007867 
0.214908 0.14740933986 0.00006313987 
0.215466 0.14975842236 0.00103230291 
0.216023 0.14365417464 0.00127808445 
0.216581 0.11656940765 0.00025049736 
0.217138 0.13851277013 0.00058138080 
0.217695 0.09398461625 0.00010824567 
0.218253 0.14486402409 0.00086198845 
0.218810 0.11862836025 0.00079716831 
0.219368 0.10335681889 0.00087811809 
0.219925 0.19070054163 0.00099743615 
0.220483 0.09789219181 0.00032907995 
0.221040 0.14040853149 0.00046991785 
0.221597 0.12402674874 0.00079925162 
0.222155 0.14781184472 0.00064159174 
0.222712 0.08760476527 0.00085763045 
0.223270 0.13275850904 0.00083249832 
0.223827 0.13772560342 0.00066562120 
0.224384 0.12271890813 0.00084075858 
0.224942 0.11645289651 0.00005587886 
0.225499 0.14173503346 0.00080712431 
0.226057 0.12544450792 0.00052135797 
0.226614 0.09407108347 -0.00020363313 
0.227171 0.11486319823 0.00048483787 
0.227729 0.13764312790 0.00062772794 
0.228286 0.12591113507 -0.00012187946 
0.228844 0.12397513758 0.00016548325 
0.229401 0.12467825993 0.00057796257 
0.229958 0.10568440204 0.00093866100 
0.230516 0.06804730527 -0.00034224823 
0.231073 0.13658996851 -0.00000877702 
0.231630 0.11523078402 0.00071326555 
0.232188 0.09540557063 0.00049165963 
0.232745 0.16421410136 0.00116237982 
0.233303 0.12884288199 0.00076063644 
0.233860 0.09977454532 0.00054301296 
0.234417 0.08937647699 0.00074653613 
0.234975 0.14407926954 0.00066272962 
0.235532 0.10022833503 0.00044355293 
0.236090 0.10278222885 0.00034220383 
0.236647 0.11311634750 0.00046550279 
0.237204 0.10502592474 0.00005714313 
0.237762 0.11874201413 0.00069643025 
0.238319 0.12904057999 -0.00007254256 
0.238877 0.10422369419 0.00072129014 
0.239434 0.12740736046 0.00042406899 
0.239991 0.11423408459 0.00105193725 
0.240549 0.08259325255 0.00038412713 
0.241106 0.12906207363 0.00059732035 
0.241663 0.14921241385 0.00082409731 
0.242221 0.12098007697 0.00076425319 
0.242778 0.12609447093 0.00061846291 
0.243336 0.14631522454 0.00058737988 
0.243893 0.10384285272 0.00094319692 
0.244450 0.15883533861 0.00029646893 
0.245008 0.14636854121 0.00022150318 
0.245565 0.09407375573 0.00022428011 
0.246123 0.10186806504 -0.00005160579 
0.246680 0.15619360334 0.00066905925 
0.247237 0.12560005118 0.00070981201 
0.247795 0.08072498641 0.00048456981 
0.248352 0.10893585188 0.00027988134 
0.248909 0.08105001497 0.00049751404 
0.249467 0.11280732209 0.00055824436 
0.250024 0.12161899630 0.00018909316 
0.250582 0.10683046976 0.00063705393 
0.251139 0.11841825472 0.00063993242 
0.251696 0.11499773566 0.00054557261 
0.252254 0.14607916248 0.00087841622 
0.252811 0.07942654155 -0.00017369624 
0.253368 0.14097775352 0.00085224485 
0.253926 0.11479896364 0.00055487211 
0.254483 0.13870770726 0.00007377061 
0.255041 0.12670183478 0.00061976675 
0.255598 0.10790178651 0.00041802826 
0.256155 0.08264270720 0.00025664451 
0.256713 0.16258778763 0.00084533252 
0.257270 0.11552209612 0.00429033272 
0.257827 0.09194229397 0.00071189633 
0.258385 0.12463177038 0.00003687141 
0.258942 0.07099631789 0.00023998853 
0.259499 0.07007472321 -0.00024895650 
0.260057 0.10164216094 0.00043755699 
0.260614 0.09275813208 0.00023608667 
0.261172 0.12848539553 0.00058979692 
0.261729 0.13571781125 0.00053302452 
0.262286 0.09681226112 0.00022722470 
0.262844 0.10961270803 0.00034018261 
0.263401 0.11400834509 0.00038798537 
0.263958 0.06178588640 0.00029536586 
0.264516 0.08499195799 -0.00012690423 
0.265073 0.10013301991 0.00059608632 
0.265630 0.11026949300 -0.00008563145 
0.266188 0.10790393622 0.00000262960 
0.266745 0.08544884419 -0.00008146399 
0.267302 0.09565219330 0.00041444613 
0.267860 0.08699666477 0.00054309581 
0.268417 0.09784146347 -0.00012191781 
0.268975 0.09082985874 -0.00004317600 
0.269532 0.10619127454 0.00032827737 
0.270089 0.07706830675 -0.00014798915 
0.270647 0.08334836589 0.00043280071 
0.271204 0.08298170241 0.00027059217 
0.271761 0.12810194056 0.00065137026 
0.272319 0.10625128667 0.00053889509 
0.272876 0.10623321689 0.00043029809 
0.273433 0.11146020704 0.00028156742 
0.273991 0.08119559077 0.00013247062 
0.274548 0.11954159403 0.00034604159 
0.275105 0.10622348881 -0.00005867938 
0.275663 0.08201626025 0.00002069814 
0.276220 0.10921102237 0.00016909397 
0.276777 0.06650017191 0.00019986644 
0.277335 0.09431909971 0.00050992196 
0.277892 0.09526327471 0.00041287300 
0.278449 0.09865163091 0.00018342157 
0.279007 0.10761010446 0.00030905256 
0.279564 0.08598824100 0.00019687264 
0.280121 0.09455031435 0.00021521560 
0.280679 0.10067205107 0.00067233974 
0.281236 0.10933136991 0.00023363802 
0.281793 0.10743149481 0.00062717936 
0.282351 0.09207040242 -0.00025982827 
0.282908 0.04909662848 0.00015977605 
0.283465 0.14775596879 0.00003538129 
0.284023 0.08536190436 0.00006914757 
0.284580 0.10073221141 0.00013325101 
0.285137 0.07642042973 0.00024336406 
0.285695 0.11934317200 0.00030522961 
0.286252 0.10498201703 0.00059111500 
0.286809 0.09009019675 0.00018134310 
0.287367 0.06460876885 0.00014415980 
0.287924 0.08928900623 0.00012774368 
0.288481 0.05807963589 0.00023938245 
0.289039 0.07125422020 0.00041996954 
0.289596 0.11309653360 0.00027674832 
0.290153 0.11705634946 0.00026655403 
0.290711 0.07974975113 -0.00036120843 
0.291268 0.06504020509 0.00034892601 
0.291825 0.11949262961 0.00055197037 
0.292383 0.12031904345 0.00080837401 
0.292940 0.10218188783 0.00025114962 
0.293497 0.11579852924 0.00016658739 
0.294055 0.07719734149 -0.00014480018 
0.294612 0.06472821657 -0.00006526134 
0.295169 0.12057803531 0.00044309900 
0.295727 0.09283446430 0.00019600986 
0.296284 0.13525379888 0.00079465767 
0.296841 0.04725792266 0.00022782284 
0.297399 0.05645286970 0.00037631630 
0.297956 0.07041669774 0.00049314517 
0.298513 0.06467964226 0.00002240863 
0.299071 0.14348462486 0.00079448084 
0.299628 0.11325385193 0.00004679478 
0.300185 0.08617228972 0.00023237163 
0.300742 0.10879909282 0.00043334780 
0.301300 0.09779957919 0.00067960819 
0.301857 0.11719880507 0.00054838167 
0.302414 0.11407505284 0.00018892920 
0.302972 0.07824425464 -0.00024568713 
0.303529 0.10342561101 0.00024087205 
0.304086 0.04611866929 0.00016321761 
0.304644 0.09828250777 0.00010651067 
0.305201 0.03739708024 0.00027551401 
0.305758 0.07842012813 -0.00039007344 
0.306316 0.12749100997 0.00033355177 
0.306873 0.09736929090 0.00012857417 
0.307430 0.05013124193 0.00013808442 
0.307987 0.08523457037 -0.00060708349 
0.308545 0.06305631540 -0.00051339685 
0.309102 0.04285896531 0.00111371186 
0.309659 0.08769791397 0.00005334240 
0.310217 0.07847817804 -0.00022103867 
0.310774 0.07150463124 0.00059466503 
0.311331 0.10606207609 0.00010842431 
0.311889 0.05548130848 0.00047510878 
0.312446 0.06589834217 -0.00002324165 
0.313003 0.10736916912 -0.00000139142 
0.313560 0.04981358655 -0.00001945293 
0.314118 0.08005679422 -0.00021847807 
0.314675 0.03974462467 0.00058517114 
0.315232 0.07090705065 0.00005496369 
0.315790 0.09746726392 0.00092989142 
0.316347 0.04417912939 -0.00023176681 
0.316904 0.07196803951 0.00021332530 
0.317461 0.06597223682 0.00008398918 
0.318019 0.09729791622 0.00012744413 
0.318576 0.05034584577 0.00084342940 
0.319133 0.04367884709 0.00057522701 
0.319691 0.07222969428 0.00027328446 
0.320248 0.08576205656 0.00004775387 
0.320805 0.09954276492 0.00021903788 
0.321362 0.03796912744 0.00018249364 
0.321920 0.06812570181 0.00047845119 
0.322477 0.04283288928 0.00016478459 
0.323034 0.04776716194 -0.00028139113 
0.323592 0.04802908893 0.00068085461 
0.324149 0.10334542104 0.00082866755 
0.324706 0.07619274302 -0.00024149891 
0.325263 0.07883697757 0.00043099890 
0.325821 0.09093513064 0.00005128151 
0.326378 0.05440719878 -0.00017227029 
0.326935 0.06162466701 -0.00008794217 
0.327493 0.02490483593 0.00079790231 
0.328050 0.08972808586 -0.00008056623 
0.328607 0.05412062171 0.00049487316 
0.329164 0.04726174842 -0.00035699895 
0.329722 0.04394074444 -0.00001205961 
0.330279 0.02500244219 0.00080170241 
0.330836 0.12775943789 0.00019173730 
0.331393 0.07590087311 0.00062544254 
0.331951 0.09362213994 -0.00029477489 
0.332508 0.05485277151 0.00008009438 
0.333065 0.09062030188 -0.00095684308 
0.333622 0.09691551305 0.00067026823 
0.334180 0.11247323636 0.00044359538 
0.334737 0.03104255392 0.00051095613 
0.335294 0.04594054610 0.00006229191 
0.335852 0.06303107645 0.00004546159 
0.336409 0.07039991224 0.00011082034 
0.336966 0.05305674182 0.00084974451 
0.337523 0.08209188350 0.00097655645 
0.338081 0.06381773085 0.00047001326 
0.338638 0.03820684058 0.00070930425 
0.339195 0.05848600666 -0.00018298832 
0.339752 0.07210181848 -0.00044881089 
0.340310 0.05088859643 -0.00061869543 
0.340867 0.08543499247 0.00060028966 
0.341424 0.06282393941 0.00038935974 
0.341981 0.07904228109 0.00056813029 
0.342539 0.09030410881 0.00067498115 
0.343096 0.06548347333 0.00011029018 
0.343653 0.11240834991 0.00054041850 
0.344210 0.01277749514 0.00002003758 
0.344768 0.10324556589 0.00003429804 
0.345325 0.04224266956 0.00000873729 
0.345882 0.11935769413 0.00096108694 
0.346439 0.05643763885 -0.00033177999 
0.346997 0.02840584939 0.00034944064 
0.347554 0.09599325724 0.00139675523 
0.348111 0.06134366882 0.00019535538 
0.348668 0.02368189050 -0.00030300027 
0.349226 0.05708037152 0.00026991555 
0.349783 0.03960240533 0.00067060703 
0.350340 0.11462398996 0.00051430536 
0.350897 0.07322740260 0.00010328566 
0.351454 0.00102089344 -0.00110825808 
0.352012 -0.01762977957 0.00043087226 
0.352569 0.05882121262 -0.00001828427 
0.353126 0.09286201538 0.00138639527 
0.353683 0.05868202550 0.00131873011 
0.354241 0.04352659438 0.00009200670 
0.354798 0.04448272718 -0.00019434911 
0.355355 0.09799313286 -0.00086428188 
0.355912 0.03766487965 0.00106666974 
0.356470 0.06697780582 -0.00082296241 
0.357027 0.11999681575 0.00125613145 
0.357584 0.08030341459 0.00033608500 
0.358141 0.06205592631 0.00232559342 
0.358699 0.01061863806 0.00057433098 
0.359256 0.09541423022 -0.00179084962 
0.359813 0.08370908132 -0.00073510471 
0.360370 0.04206789312 -0.00123157200 
0.360927 0.01266595930 -0.00107623959 
0.361485 0.13791207316 0.00046156304 
0.362042 0.05963795287 0.00111297494 
0.362599 0.06048616090 0.00003511429 
0.363156 0.03364749938 0.00004747742 
0.363714 0.06456922746 0.00203115636 
0.364271 0.00752574105 0.00167827192 
0.364828 0.01117172406 -0.00025046310 
0.365385 0.15724038042 0.00016869361 
0.365942 0.12438017913 0.00007971362 
0.366500 0.08002816685 -0.00051163129 
0.367057 0.07786202039 -0.00005271059 
0.367614 0.11495348306 -0.00003073490 
0.368171 0.14127791129 0.00189336667 
0.368728 0.04510024602 -0.00098974727 
0.369286 0.07525360340 0.00012354944 
0.369843 0.05178751573 -0.00081143975 
0.370400 0.08870289406 -0.00041316528 
0.370957 0.08949589652 0.00083636345 
0.371514 0.08741211841 0.00040751475 
0.372072 0.07738384058 0.00032441001 
0.372629 0.04581941311 -0.00049617749 
0.373186 0.03651247741 -0.00013514792 
0.373743 0.02411533100 -0.00026552821 
0.374300 0.10116353365 0.00115790998 
0.374858 0.11337100594 0.00067755390 
0.375415 0.08710654177 0.00171971140 
0.375972 0.11467927530 0.00095215749 
0.376529 0.04226515857 0.00166567059 
0.377086 0.08863425445 0.00184045678 
0.377644 0.05101565683 0.00079912739 
0.378201 0.02445776175 0.00272605440 
0.378758 0.07893410247 0.00074398848 
0.379315 -0.00723362542 0.00018300633 
0.379872 0.03903365141 0.00096959666 
0.380430 0.12175168832 -0.00045889283 
0.380987 0.07120973979 0.00010730604 
0.381544 0.12235571727 0.00050535803 
0.382101 0.06339381997 0.00095529631 
0.382658 0.10710629554 -0.00015125160 
0.383216 0.09346131398 0.00087555618 
0.383773 0.00646540943 -0.00013067886 
0.384330 0.01674980651 -0.00029107892 
0.384887 0.12167136352 -0.00019748706 
0.385444 0.09680026285 0.00066237688 
0.386001 0.02611252193 -0.00015849284 
0.386559 0.15961310360 -0.00003663509 
0.387116 -0.00198238130 -0.00046435903 
0.387673 0.17367211091 -0.00034234705 
0.388230 -0.00943315035 -0.00036418448 
0.388787 0.08772185933 0.00083376603 
0.389345 0.05575348456 0.00045547297 
0.389902 0.03498182126 -0.00184510358 
0.390459 0.10299497088 0.00294106505 
0.391016 -0.00374916593 -0.00016984004 
0.391573 0.05033755900 0.00036751027 
0.392130 -0.03195749822 -0.00153718262 
0.392688 0.01679678086 -0.00172833263 
0.393245 0.01582138590 -0.00004719407 
0.393802 0.05855208159 0.00120083923 
0.394359 0.11308807539 0.00028043416 
0.394916 0.08860599144 0.00334408258 
0.395473 0.14008039967 -0.00234686817 
0.396031 0.06339549865 0.00104313378 
0.396588 0.14996927960 0.00246751266 
0.397145 0.11002954246 0.00451722421 
0.397702 -0.06287379201 -0.00063175527 
0.398259 -0.09155601692 0.00177545407 
0.398816 0.12609877397 0.00496410791 
0.399374 0.17497755685 0.00610610255 
0.399931 0.21450677105 0.00102692392 
0.400488 0.14340766136 -0.00036942183 
0.401045 0.18382784828 0.00593861420 
0.401602 0.28732436880 -0.00526258005 
0.402159 0.04900291019 0.00604862333 
0.402716 0.33346954031 0.01056932975 
0.403274 0.28945316261 0.01632017206 
0.403831 -0.24974040701 0.00274014956 
