# Supplementary material for: SAXS studies of X-ray induced disulfide bond damage: Engineering high-resolution insight from a low-resolution technique
Source: PLoS One. 2020 Nov 17;15(11):e0239702. doi: 10.1371/journal.pone.0239702 (PMC7671560; doi:10.1371/journal.pone.0239702)
Supplement: S1 Data — (GZ) [file pone.0239702.s023.gz › SupplementaryData/dimer_A2_ph5_5_00010.cbf.dat]

0.010314 21.15955664938 1.33781774253 
0.010872 16.22603438645 -0.17642660998 
0.011429 21.32980212818 0.30426883168 
0.011987 20.55529586767 0.07020229650 
0.012544 19.11911826930 0.10881657400 
0.013102 20.95978616631 0.03182523825 
0.013659 19.42679890955 0.16479813103 
0.014217 19.70250110183 0.05969379003 
0.014774 20.52843054664 0.13999893667 
0.015332 18.98063074015 -0.02873316090 
0.015889 18.64547877581 -0.03928229370 
0.016447 18.07469233365 -0.06819046907 
0.017004 16.98348224483 0.06160604726 
0.017562 17.81726865052 0.02083360251 
0.018119 17.99337600264 0.05681732250 
0.018677 17.53589879767 0.00752092065 
0.019234 17.84419833817 0.05409802478 
0.019792 17.30947323083 0.05807493048 
0.020349 16.71736093823 0.05031074485 
0.020907 17.58018294502 0.02762290462 
0.021464 16.98691458539 0.04064934814 
0.022022 16.67459601035 0.06285292548 
0.022579 16.82381211953 0.07335047203 
0.023137 16.57075638934 0.05469233772 
0.023694 16.47043721307 0.06916002233 
0.024252 15.83163176319 0.07688420467 
0.024809 15.88399817263 0.07156023313 
0.025367 15.57013016410 0.07954183406 
0.025924 15.58431139727 0.07416543548 
0.026482 14.97050717181 0.07032157719 
0.027039 15.44365853368 0.08326877559 
0.027597 14.80943215963 0.07409518244 
0.028154 15.15554654975 0.07509772545 
0.028712 14.99700547434 0.08531026775 
0.029269 14.49072143938 0.07214286530 
0.029827 14.39223009636 0.07910534421 
0.030384 14.14463491773 0.07584071184 
0.030942 13.91182061596 0.06354787802 
0.031500 13.81185301742 0.06794465888 
0.032057 13.75038633469 0.07113415258 
0.032615 13.77060133683 0.06893033878 
0.033172 13.48387507890 0.07184069977 
0.033730 13.15361365736 0.06387938616 
0.034287 13.13081473084 0.06989448147 
0.034845 12.85730182692 0.06195358892 
0.035402 12.71283502442 0.05935068537 
0.035960 12.40372021749 0.06621958711 
0.036517 12.31329675878 0.06165552501 
0.037075 12.23664121622 0.05647288630 
0.037632 11.95367253650 0.06301662052 
0.038190 11.83654787199 0.06448252680 
0.038747 12.04061156945 0.06124460514 
0.039305 11.64161073416 0.05796355502 
0.039862 11.55273872328 0.05826233803 
0.040420 11.15300097325 0.05658136449 
0.040977 11.16155125150 0.05905289280 
0.041535 10.90279878860 0.05220309094 
0.042092 10.68922438550 0.05256688098 
0.042650 10.64035016282 0.05439441856 
0.043207 10.48665459827 0.04867933738 
0.043765 10.58504627043 0.05327842545 
0.044322 10.31084279576 0.04684270860 
0.044880 10.23344679952 0.04994325458 
0.045437 9.82103493065 0.04844092490 
0.045995 9.72935133180 0.04461983205 
0.046552 9.62760910341 0.04521825412 
0.047110 9.34086334632 0.04627601458 
0.047667 9.15515114253 0.04183316156 
0.048225 9.26203057182 0.04591069301 
0.048782 9.06930135493 0.04172563296 
0.049340 9.04113179123 0.03922470108 
0.049897 8.85249747463 0.04020145264 
0.050455 8.71175503206 0.03796835238 
0.051012 8.45291911017 0.04036807389 
0.051570 8.46289286853 0.03795937684 
0.052127 8.18963607857 0.03790647354 
0.052685 8.10789876147 0.03794625168 
0.053242 8.15712392731 0.03772401930 
0.053800 7.80656036973 0.03308149763 
0.054357 7.71407324162 0.03872399319 
0.054915 7.63355998470 0.03481815758 
0.055472 7.55611972339 0.03413450433 
0.056030 7.43103441739 0.03693419218 
0.056587 7.29412611985 0.03348115036 
0.057145 7.14244247371 0.03323853905 
0.057702 7.04134045257 0.03705417948 
0.058260 6.92596744356 0.03310548125 
0.058817 6.81686895555 0.03003789903 
0.059375 6.84926254806 0.03157735538 
0.059932 6.67589950148 0.03258586621 
0.060490 6.54112840838 0.03221632015 
0.061048 6.28969644295 0.02747432658 
0.061605 6.20500748713 0.02993435611 
0.062163 6.22779006674 0.02740062740 
0.062720 6.22250442279 0.03142721519 
0.063278 6.18420657613 0.02692668208 
0.063835 5.95132848600 0.02741823194 
0.064393 5.74780241286 0.02339169627 
0.064950 5.68240478818 0.02646766486 
0.065508 5.54691461094 0.02678960442 
0.066065 5.54555684393 0.02581643990 
0.066623 5.42434760478 0.02721172359 
0.067180 5.34801663761 0.02345240029 
0.067738 5.42835570437 0.02266974301 
0.068295 5.24901798094 0.02536317930 
0.068853 5.08792361510 0.02336613134 
0.069410 5.01573928479 0.02025404924 
0.069968 4.94983947535 0.02439307354 
0.070525 4.86883229823 0.01981340153 
0.071083 4.79210637254 0.02680541735 
0.071640 4.79561903838 0.02208810891 
0.072198 4.66902219821 0.02209451563 
0.072755 4.57217291626 0.02039339386 
0.073313 4.48013992361 0.02169708751 
0.073870 4.43470524798 0.02176103975 
0.074428 4.40817240120 0.01870571668 
0.074985 4.36906110688 0.02105961017 
0.075543 4.26499126624 0.01877679094 
0.076100 4.26873775079 0.01991437377 
0.076658 4.11805173830 0.02069505879 
0.077215 4.13124738191 0.01778671107 
0.077773 3.94500193778 0.01981464898 
0.078330 3.86431000734 0.01918989235 
0.078888 3.78581061246 0.01537233047 
0.079445 3.75935354992 0.01642039177 
0.080003 3.88502001102 0.01958804676 
0.080560 3.76329468666 0.01633749720 
0.081118 3.69864116432 0.01812767303 
0.081675 3.58768878488 0.01628631760 
0.082233 3.53717203215 0.01593944549 
0.082790 3.49212350502 0.01644224212 
0.083348 3.40466715025 0.01510114023 
0.083905 3.46196158737 0.01651929580 
0.084463 3.41014833229 0.01750702178 
0.085020 3.37914564023 0.01512717023 
0.085578 3.24267867774 0.01446071666 
0.086135 3.00553701030 0.01326241410 
0.086693 3.24045607355 0.01232598249 
0.087250 3.10796874372 0.01292138985 
0.087808 3.09935356994 0.01130931350 
0.088365 3.02846241835 0.01251626911 
0.088923 3.01801502190 0.01271763891 
0.089480 2.88768057449 0.01166823872 
0.090038 2.89312689719 0.01141443963 
0.090595 2.85791285494 0.01110625917 
0.091153 2.85910959869 0.01095232124 
0.091710 2.74827935181 0.01193767656 
0.092268 2.67673802742 0.01030945231 
0.092825 2.66568867749 0.01189478522 
0.093383 2.63180089723 0.01265015954 
0.093940 2.59480673454 0.00959695466 
0.094498 2.54472343845 0.01093744185 
0.095055 2.55750566625 0.00939397953 
0.095613 2.53633473142 0.01169210508 
0.096170 2.48332593820 0.01044973394 
0.096728 2.35484134734 0.01176132192 
0.097285 2.42007243478 0.01126478600 
0.097842 2.32884046617 0.01102650952 
0.098400 2.31032393545 0.01221581078 
0.098957 2.23102457486 0.01108177862 
0.099515 2.25472735625 0.01449572101 
0.100072 2.21051210390 0.01094626767 
0.100630 2.16185072119 0.01141592439 
0.101187 2.12228301424 0.00634215294 
0.101745 2.14405050520 0.01107667126 
0.102302 2.00549419457 0.01069780047 
0.102860 2.08639858507 0.00901900228 
0.103417 1.97324322167 0.01137604604 
0.103975 1.99728455680 0.01089772860 
0.104532 2.00618144723 0.00855616855 
0.105090 1.87175739219 0.00945808554 
0.105647 1.84570836300 0.00831274828 
0.106205 1.90415051215 0.00951307267 
0.106762 1.79905283978 0.00857092289 
0.107320 1.86140375559 0.00983692547 
0.107877 1.83577991730 0.00801031755 
0.108435 1.73321844455 0.00755173801 
0.108992 1.68773985248 0.00804921166 
0.109550 1.70923412025 0.00723380496 
0.110107 1.70453942762 0.00834517636 
0.110665 1.60002233791 0.00693849259 
0.111222 1.60975467527 0.00776762252 
0.111780 1.58619016026 0.00741212542 
0.112337 1.60135992017 0.00765001878 
0.112895 1.61893517002 0.00535644151 
0.113452 1.56996590179 0.00756125299 
0.114010 1.60098667151 0.00684387203 
0.114567 1.49890389154 0.00712286575 
0.115125 1.53397180374 0.00701536895 
0.115682 1.36577446066 0.00587780405 
0.116240 1.43735052490 0.00671967224 
0.116797 1.41192873822 0.00586959600 
0.117355 1.43083934887 0.00651491898 
0.117912 1.27307738137 0.00626692994 
0.118470 1.35930530151 0.00499057961 
0.119027 1.29417937158 0.00536150347 
0.119585 1.26382956595 0.00509088877 
0.120142 1.31652968400 0.00589017963 
0.120699 1.20619098175 0.00532492760 
0.121257 1.22451022971 0.00474022137 
0.121814 1.26752792725 0.00487428557 
0.122372 1.21450264842 0.00579814835 
0.122929 1.14397306759 0.00411222424 
0.123487 1.11311219912 0.00597043730 
0.124044 1.13267861323 0.00426228537 
0.124602 1.04522690312 0.00342794834 
0.125159 1.09661262901 0.00526316031 
0.125717 1.03424555209 0.00451432763 
0.126274 1.01050227245 0.00502175608 
0.126832 1.04574151046 0.00512201628 
0.127389 1.03133011117 0.00514817613 
0.127947 1.09436165740 0.00343238091 
0.128504 1.01053929207 0.00405777137 
0.129062 0.98511783307 0.00396749470 
0.129619 0.91175580096 0.00348362597 
0.130177 1.00497142202 0.00438260622 
0.130734 0.90276751476 0.00465782724 
0.131292 0.93803019392 0.00372620705 
0.131849 0.86768008376 0.00315543875 
0.132407 0.82551398295 0.00366098226 
0.132964 0.86700208468 0.00390237875 
0.133521 0.90370530514 0.00292545916 
0.134079 0.87572355423 0.00300524758 
0.134636 0.88501185658 0.00284473891 
0.135194 0.82595564205 0.00316087522 
0.135751 0.77509415705 0.00318192772 
0.136309 0.80837916732 0.00318479151 
0.136866 0.68096366083 0.00327584895 
0.137424 0.79421379846 0.00289575535 
0.137981 0.77004888753 0.00384715148 
0.138539 0.77109587851 0.00320061473 
0.139096 0.77888671752 0.00303183156 
0.139654 0.74461586953 0.00345537029 
0.140211 0.68995381986 0.00269242869 
0.140769 0.69816940853 0.00281489435 
0.141326 0.65175690655 0.00300778278 
0.141884 0.63257448291 0.00243507481 
0.142441 0.62889015250 0.00214560144 
0.142998 0.68675349182 0.00211156292 
0.143556 0.68078458656 0.00195865799 
0.144113 0.59340535908 0.00180732129 
0.144671 0.61924937258 0.00271147217 
0.145228 0.56418262809 0.00213231868 
0.145786 0.55032443574 0.00206269744 
0.146343 0.60007403083 0.00170658321 
0.146901 0.56750412951 0.00225637174 
0.147458 0.54356964724 0.00167145900 
0.148016 0.54714839567 0.00249803082 
0.148573 0.56034143834 0.00251426510 
0.149131 0.51602049103 0.00155583546 
0.149688 0.50895190878 0.00183203001 
0.150246 0.51239533574 0.00160056550 
0.150803 0.47122197396 0.00130064403 
0.151360 0.47836784016 0.00283975898 
0.151918 0.48448122645 0.00248515916 
0.152475 0.49515124552 0.00192412991 
0.153033 0.39455983787 0.00214212496 
0.153590 0.54314430037 0.00238791606 
0.154148 0.48262496699 0.00197471716 
0.154705 0.43160027596 0.00193292384 
0.155263 0.40982128654 0.00057963803 
0.155820 0.45288666523 0.00155492378 
0.156378 0.43465246554 0.00157891854 
0.156935 0.38194965892 0.00222371666 
0.157493 0.45225520995 0.00188439277 
0.158050 0.37016261507 0.00203637443 
0.158607 0.35524141044 0.00174192707 
0.159165 0.36219321405 0.00158165012 
0.159722 0.37460493252 0.00154989941 
0.160280 0.34607742024 0.00150299915 
0.160837 0.35584739467 0.00127374796 
0.161395 0.39516888025 0.00144172387 
0.161952 0.33097957294 0.00064480971 
0.162510 0.38432645967 0.00100283740 
0.163067 0.36777084128 0.00173711404 
0.163625 0.30363869655 0.00100508687 
0.164182 0.37304878786 0.00139450360 
0.164739 0.28784769740 0.00105083454 
0.165297 0.27016742308 0.00204678016 
0.165854 0.27459660783 0.00104685751 
0.166412 0.27921495313 0.00179678582 
0.166969 0.27601590652 0.00066600280 
0.167527 0.24326480140 0.00154806413 
0.168084 0.24773719604 0.00117635675 
0.168642 0.31081210289 0.00042615173 
0.169199 0.28897375384 0.00050895981 
0.169757 0.30042046036 0.00191402423 
0.170314 0.27410258848 0.00138788940 
0.170871 0.23574228116 0.00033559105 
0.171429 0.31670873969 0.00208420343 
0.171986 0.20312270621 0.00158463993 
0.172544 0.21150319415 0.00058720177 
0.173101 0.27572929747 0.00123447929 
0.173659 0.25567448283 0.00085702594 
0.174216 0.20326839625 0.00129854768 
0.174774 0.27181928912 0.00079397294 
0.175331 0.23773180481 0.00075032017 
0.175888 0.24272512401 0.00137387984 
0.176446 0.21212123208 0.00145999836 
0.177003 0.22080610239 0.00064041517 
0.177561 0.24263872193 0.00019171249 
0.178118 0.23863669510 0.00134579667 
0.178676 0.17754098598 0.00106361319 
0.179233 0.19526837776 0.00151773420 
0.179791 0.13326199419 0.00080459075 
0.180348 0.18791536656 0.00099632152 
0.180905 0.17906008888 0.00090356273 
0.181463 0.19653497306 0.00111149615 
0.182020 0.20282364209 0.00106872145 
0.182578 0.21502091839 0.00148173356 
0.183135 0.19266591600 0.00059923880 
0.183693 0.16033808928 0.00082164735 
0.184250 0.14702350642 0.00004551720 
0.184808 0.20203098261 0.00061326090 
0.185365 0.19061932097 -0.00040331176 
0.185922 0.18579018265 0.00070958452 
0.186480 0.15168299956 0.00090032947 
0.187037 0.21595657398 0.00090882415 
0.187595 0.22931773260 0.00065372575 
0.188152 0.19800250087 0.00085017222 
0.188710 0.19176325662 0.00045359879 
0.189267 0.21771037590 0.00075595387 
0.189824 0.14272724623 0.00060988291 
0.190382 0.19821270978 0.00080335100 
0.190939 0.21669205856 0.00078789152 
0.191497 0.22167954434 0.00097104077 
0.192054 0.13786549075 0.00009907416 
0.192612 0.16532619931 0.00045744048 
0.193169 0.15450720268 0.00208735922 
0.193726 0.20837097022 0.00061564525 
0.194284 0.16802671718 0.00071615984 
0.194841 0.13137881686 0.00013756799 
0.195399 0.16257147566 0.00014920646 
0.195956 0.14957044263 0.00087489242 
0.196514 0.18089506087 -0.00011911073 
0.197071 0.17524483639 0.00029475231 
0.197628 0.13063611780 0.00046814593 
0.198186 0.16241229064 0.00076436711 
0.198743 0.11524909341 0.00078388912 
0.199301 0.19837188808 0.00095639121 
0.199858 0.14978148551 0.00063901241 
0.200416 0.08974625103 -0.00045249850 
0.200973 0.16139587723 0.00038286761 
0.201530 0.13576210191 0.00000836726 
0.202088 0.11407439216 0.00111689404 
0.202645 0.09799819084 0.00014638544 
0.203203 0.09397010474 0.00068060976 
0.203760 0.14903178010 0.00016045017 
0.204318 0.16251376793 0.00107562157 
0.204875 0.17940832687 0.00103895920 
0.205432 0.14719873907 0.00016185430 
0.205990 0.15856341030 0.00105849200 
0.206547 0.11878664044 0.00067238341 
0.207105 0.15831270781 0.00010635642 
0.207662 0.06807827372 -0.00001366420 
0.208219 0.15352309278 0.00040852746 
0.208777 0.10428326116 0.00058514944 
0.209334 0.15629965376 0.00126984124 
0.209892 0.15097078349 0.00042231808 
0.210449 0.10920570335 0.00065332010 
0.211007 0.10919756167 0.00077563811 
0.211564 0.16392767327 0.00125941964 
0.212121 0.12541273113 0.00061512254 
0.212679 0.12507830330 0.00034750610 
0.213236 0.16328858866 0.00099736275 
0.213794 0.12878064702 0.00108875057 
0.214351 0.16985609279 0.00039394817 
0.214908 0.16369673157 -0.00033054253 
0.215466 0.18148188700 0.00058363182 
0.216023 0.18973804279 0.00042016608 
0.216581 0.10909864911 0.00068772371 
0.217138 0.11851823817 0.00045957684 
0.217695 0.14610505676 0.00026484653 
0.218253 0.12488152056 0.00065410574 
0.218810 0.14859581096 0.00074392755 
0.219368 0.14294751144 0.00092675907 
0.219925 0.12653838851 0.00049620094 
0.220483 0.12295458370 0.00124280478 
0.221040 0.14038689223 0.00045801717 
0.221597 0.14913246969 0.00032108387 
0.222155 0.15924134651 0.00032733993 
0.222712 0.12440772483 0.00011270744 
0.223270 0.15910320781 0.00029294889 
0.223827 0.13388577614 0.00030791387 
0.224384 0.10741806116 0.00053320809 
0.224942 0.13447235258 0.00084425374 
0.225499 0.12545029967 0.00003529345 
0.226057 0.18259428381 0.00071889573 
0.226614 0.11971335488 0.00048806744 
0.227171 0.14970672071 0.00011524223 
0.227729 0.12441943358 0.00019381130 
0.228286 0.14159457892 0.00012530777 
0.228844 0.10752039241 0.00106182629 
0.229401 0.14137252362 0.00004322626 
0.229958 0.11436398222 0.00100779181 
0.230516 0.11669650791 0.00062041362 
0.231073 0.14080099620 0.00030263149 
0.231630 0.12510440820 -0.00010998697 
0.232188 0.14119100163 0.00048913111 
0.232745 0.13140113633 0.00057236290 
0.233303 0.09154501658 0.00050625567 
0.233860 0.10825263548 0.00035262494 
0.234417 0.10524758844 0.00013829789 
0.234975 0.17072773495 0.00008246951 
0.235532 0.11710416073 -0.00000252626 
0.236090 0.12565450571 0.00014575104 
0.236647 0.12488231695 -0.00004918004 
0.237204 0.07820530843 0.00020045868 
0.237762 0.11552598827 0.00097277332 
0.238319 0.13540585631 0.00031894018 
0.238877 0.10928439414 0.00085620613 
0.239434 0.11883131451 0.00010030076 
0.239991 0.17460261105 0.00071749289 
0.240549 0.12245578566 0.00047420767 
0.241106 0.16176864444 0.00033310637 
0.241663 0.13680825946 0.00008836517 
0.242221 0.06557422049 0.00015878583 
0.242778 0.11517672642 0.00079104251 
0.243336 0.09087386668 -0.00016381582 
0.243893 0.12274257634 0.00011877568 
0.244450 0.14066939024 0.00052601962 
0.245008 0.10541280697 0.00040003478 
0.245565 0.09974831976 0.00064818755 
0.246123 0.10888336481 0.00063400076 
0.246680 0.11362492366 0.00071204967 
0.247237 0.12402147947 -0.00022342119 
0.247795 0.12400583255 0.00051496680 
0.248352 0.11653430831 0.00033312712 
0.248909 0.12686400663 0.00051497602 
0.249467 0.17477158753 0.00076577855 
0.250024 0.11245079651 0.00034795753 
0.250582 0.13632917106 -0.00016962138 
0.251139 0.12427892237 0.00039026786 
0.251696 0.12346447582 0.00070502179 
0.252254 0.13333127357 0.00045244042 
0.252811 0.12215333453 0.00027926782 
0.253368 0.09799302719 0.00039575523 
0.253926 0.13361876031 0.00026370723 
0.254483 0.09881051968 -0.00017098374 
0.255041 0.11819082890 0.00022239976 
0.255598 0.09987529050 0.00028689041 
0.256155 0.09643819382 0.00021284143 
0.256713 0.15366355806 0.00047304243 
0.257270 0.10374892433 0.00746853416 
0.257827 0.13738901449 0.00014848542 
0.258385 0.10923079507 0.00052351839 
0.258942 0.12344196791 0.00039509430 
0.259499 0.12928604372 -0.00000703665 
0.260057 0.11885012254 0.00052065876 
0.260614 0.08773647847 -0.00020714671 
0.261172 0.08358968539 0.00046061314 
0.261729 0.06688751094 -0.00000392807 
0.262286 0.08788888301 0.00005876946 
0.262844 0.11692544255 0.00016406661 
0.263401 0.11858273109 0.00025898637 
0.263958 0.08498382393 -0.00002011739 
0.264516 0.08196233174 0.00057302061 
0.265073 0.09601145293 0.00014084110 
0.265630 0.15584776056 0.00023100962 
0.266188 0.10625615741 0.00024580343 
0.266745 0.16256126953 0.00035433721 
0.267302 0.14100805668 0.00028689295 
0.267860 0.12181569238 0.00077222045 
0.268417 0.15507452570 0.00065684191 
0.268975 0.13414418561 0.00049876244 
0.269532 0.09934763315 0.00032663843 
0.270089 0.09563309286 0.00034395224 
0.270647 0.12415988787 -0.00017432345 
0.271204 0.11277259664 0.00034311729 
0.271761 0.12259979235 0.00081135666 
0.272319 0.10770112930 0.00046403126 
0.272876 0.07408613176 0.00021000500 
0.273433 0.07970944821 0.00034223934 
0.273991 0.11435915802 0.00073987368 
0.274548 0.10247895986 0.00067074047 
0.275105 0.08926720771 0.00066906486 
0.275663 0.09452668114 0.00070710306 
0.276220 0.08568782738 0.00012294572 
0.276777 0.08469460292 0.00072667023 
0.277335 0.10233841809 0.00040475943 
0.277892 0.09401046831 0.00016784571 
0.278449 0.14273921421 0.00029325514 
0.279007 0.09016623870 0.00016620249 
0.279564 0.06682735079 0.00039926654 
0.280121 0.12025852877 0.00078480639 
0.280679 0.11968853854 0.00034472551 
0.281236 0.08935270404 0.00026394086 
0.281793 0.07649454817 0.00030556590 
0.282351 0.10030212786 0.00087906596 
0.282908 0.09663752823 0.00037905291 
0.283465 0.08386970881 0.00003087008 
0.284023 0.09666597066 0.00050056038 
0.284580 0.07158252039 0.00072690922 
0.285137 0.10299764471 0.00003391954 
0.285695 0.11813010509 0.00000353809 
0.286252 0.09417959935 0.00033449155 
0.286809 0.05097119932 0.00015307741 
0.287367 0.11105255763 0.00049399392 
0.287924 0.08304784523 0.00048328060 
0.288481 0.10106501688 0.00022398361 
0.289039 0.09494809080 0.00033067035 
0.289596 0.12660133985 0.00118681706 
0.290153 0.06485394689 0.00105633552 
0.290711 0.07200716826 0.00037923425 
0.291268 0.09286032986 0.00059528592 
0.291825 0.07685886264 0.00022972701 
0.292383 0.10734301138 0.00043444124 
0.292940 0.07729277294 0.00027651731 
0.293497 0.10023360109 0.00007654880 
0.294055 0.09166616771 0.00046242946 
0.294612 0.11198490801 -0.00097233125 
0.295169 0.09798211084 0.00132062328 
0.295727 0.10520128980 0.00049972238 
0.296284 0.12978401487 0.00010433632 
0.296841 0.07758165184 0.00040882471 
0.297399 0.10869001400 -0.00008383284 
0.297956 0.12482126438 0.00116180104 
0.298513 0.07746436536 -0.00035256488 
0.299071 0.09274142139 0.00086768504 
0.299628 0.11840382927 0.00052193832 
0.300185 0.07440319841 0.00054366411 
0.300742 0.08834897936 0.00005333481 
0.301300 0.10463029156 -0.00018159618 
0.301857 0.09943107547 -0.00024914016 
0.302414 0.09722105497 0.00028843941 
0.302972 0.06272655377 0.00067469299 
0.303529 0.06717220672 -0.00007868664 
0.304086 0.09287924363 0.00064137056 
0.304644 0.09550574788 0.00020837765 
0.305201 0.06887021346 0.00009379008 
0.305758 0.10596221817 0.00040258485 
0.306316 0.05178695120 0.00025363669 
0.306873 0.09671088162 0.00087750901 
0.307430 0.09139720616 0.00054333813 
0.307987 0.07177066792 0.00039549339 
0.308545 0.06139938544 -0.00000730907 
0.309102 0.06455625121 0.00052600152 
0.309659 0.12640604692 0.00088257465 
0.310217 0.06649469176 0.00035847032 
0.310774 0.07520829450 -0.00034455337 
0.311331 0.03517475349 -0.00025831027 
0.311889 0.06299980531 0.00044232742 
0.312446 0.08069782389 -0.00003671649 
0.313003 0.05592813554 0.00052133850 
0.313560 0.07514494856 0.00061759927 
0.314118 0.08338958624 0.00058952676 
0.314675 0.09511608034 0.00070335991 
0.315232 0.03834354813 0.00072434945 
0.315790 0.06364461051 -0.00004896922 
0.316347 0.09984192784 0.00039592148 
0.316904 0.05411185217 0.00045101789 
0.317461 0.05123589285 -0.00001771798 
0.318019 0.10433043475 0.00072015815 
0.318576 0.08562178489 0.00021439553 
0.319133 0.04687437422 -0.00011543029 
0.319691 0.03200273295 0.00024914106 
0.320248 0.07217818250 0.00049642239 
0.320805 0.07311385073 0.00057653468 
0.321362 0.07618602464 0.00021525222 
0.321920 0.06232494961 0.00067945632 
0.322477 0.07883787679 -0.00017411831 
0.323034 0.01613484059 0.00042612783 
0.323592 0.06481299115 0.00023226867 
0.324149 0.06609718856 -0.00028583786 
0.324706 0.08877445314 0.00073149626 
0.325263 0.02960486859 0.00057198291 
0.325821 0.05106871402 -0.00030861785 
0.326378 0.07990905289 -0.00027873276 
0.326935 0.05023424518 -0.00014402256 
0.327493 0.08473292792 0.00045438098 
0.328050 0.09201195572 0.00038149552 
0.328607 0.07524991486 0.00029491722 
0.329164 0.06425273465 -0.00020396931 
0.329722 0.07098148808 0.00040243411 
0.330279 0.07045807091 0.00006406547 
0.330836 0.07399741953 0.00073116172 
0.331393 0.08045612974 0.00017877273 
0.331951 0.09769347165 0.00115786501 
0.332508 0.08362948832 0.00026054397 
0.333065 0.09050595979 0.00034536942 
0.333622 0.06333739649 0.00083928355 
0.334180 0.08219985807 0.00035566748 
0.334737 0.05977081076 0.00017357903 
0.335294 0.05425234250 0.00053148627 
0.335852 0.04193971963 -0.00001304007 
0.336409 0.07607777842 -0.00024715227 
0.336966 0.11409255026 0.00072622079 
0.337523 0.03786253082 0.00155581542 
0.338081 0.05628637722 0.00033946473 
0.338638 0.04904537793 -0.00024723792 
0.339195 0.08126503910 0.00059324558 
0.339752 0.08405431440 0.00111271341 
0.340310 0.03905214407 -0.00027285336 
0.340867 0.07656853618 -0.00008740174 
0.341424 0.09468845081 -0.00010649824 
0.341981 0.07873231834 0.00075569705 
0.342539 0.00484484999 -0.00006908853 
0.343096 0.02177771806 0.00099618060 
0.343653 0.00525670700 -0.00031746292 
0.344210 0.10058026686 -0.00004950195 
0.344768 0.11281174956 0.00063342284 
0.345325 0.09709018403 0.00064259822 
0.345882 0.05468668241 0.00039252037 
0.346439 0.05045913372 -0.00010774991 
0.346997 0.04681355677 0.00047841218 
0.347554 0.00838724755 0.00152438104 
0.348111 0.09882743834 0.00016958607 
0.348668 0.10604441716 0.00130025091 
0.349226 0.03638840291 0.00059284606 
0.349783 0.07243204296 -0.00059044651 
0.350340 0.06345443490 0.00023285259 
0.350897 0.05631321883 0.00079726570 
0.351454 -0.00228468317 -0.00046717507 
0.352012 0.05153278693 0.00015739084 
0.352569 0.09753562324 0.00056536195 
0.353126 0.05506973760 0.00013510137 
0.353683 0.14346672181 0.00157852538 
0.354241 0.04487120200 0.00023337936 
0.354798 0.05143913566 0.00194721116 
0.355355 0.01606279342 0.00001589950 
0.355912 0.05203532394 0.00037600276 
0.356470 0.04942793344 0.00090289859 
0.357027 -0.00523017431 -0.00025004221 
0.357584 0.02164425689 0.00152881069 
0.358141 0.11916501523 0.00202451523 
0.358699 0.00788677975 -0.00080311649 
0.359256 0.09779567693 0.00223036131 
0.359813 0.05298222534 0.00082141109 
0.360370 0.05660939132 0.00132416667 
0.360927 0.09890397828 0.00004730602 
0.361485 0.08395304296 0.00055866330 
0.362042 0.13105304970 0.00039765334 
0.362599 0.09943003439 0.00066689357 
0.363156 0.12819833606 0.00026545783 
0.363714 0.08562065782 0.00021166422 
0.364271 0.05216634576 0.00138418627 
0.364828 0.08213866278 0.00079350465 
0.365385 0.06176094773 -0.00012246128 
0.365942 0.03894502819 0.00121138623 
0.366500 0.03562867936 0.00091897360 
0.367057 0.11932507653 0.00064225109 
0.367614 0.06467062256 0.00122695370 
0.368171 0.15056174593 0.00106201452 
0.368728 0.06122118767 0.00001062163 
0.369286 0.09887489632 0.00201426841 
0.369843 0.01328253039 0.00043132108 
0.370400 0.09780516562 0.00113569689 
0.370957 0.11744627046 0.00128260333 
0.371514 0.05368233770 0.00124355632 
0.372072 0.06952017122 0.00157361694 
0.372629 0.08271889293 0.00028182050 
0.373186 0.02506833398 -0.00055520630 
0.373743 0.10210294116 0.00205253479 
0.374300 0.03239148590 -0.00011910176 
0.374858 0.10178139467 -0.00131346698 
0.375415 0.07014804370 0.00124689169 
0.375972 -0.03443719638 -0.00041644244 
0.376529 0.09719888766 0.00035199262 
0.377086 0.01418611646 -0.00081651283 
0.377644 0.04241640991 -0.00022896935 
0.378201 -0.02346018763 0.00100208748 
0.378758 0.06517501912 0.00025849735 
0.379315 -0.02400603314 0.00072984757 
0.379872 0.05423910823 0.00109565615 
0.380430 0.07599409902 0.00232164558 
0.380987 0.08839068192 -0.00027882163 
0.381544 0.03939054554 0.00117588791 
0.382101 0.04170152656 0.00131408582 
0.382658 0.05905460469 0.00074531972 
0.383216 0.08437137667 0.00037806623 
0.383773 0.08177854776 0.00073549993 
0.384330 0.08543806768 -0.00078481160 
0.384887 0.08785045167 0.00148129120 
0.385444 0.05121354991 0.00043951912 
0.386001 0.04084772775 -0.00123337312 
0.386559 0.00072849739 0.00004449203 
0.387116 0.12865912796 -0.00201574589 
0.387673 0.07102290514 0.00122295775 
0.388230 0.10685664699 0.00276136755 
0.388787 0.14266605538 0.00218257753 
0.389345 0.09295615905 0.00072737552 
0.389902 -0.03164981160 -0.00051063986 
0.390459 0.00023007034 0.00050240782 
0.391016 0.07510805819 -0.00006488941 
0.391573 0.01719969896 -0.00181628023 
0.392130 0.22108807167 0.00156452822 
0.392688 0.03052673207 0.00182835347 
0.393245 0.13573573950 0.00039989870 
0.393802 0.11742631445 -0.00017432607 
0.394359 0.12436022777 0.00111002106 
0.394916 0.13434380801 0.00250834655 
0.395473 0.03930255156 0.00079076879 
0.396031 0.12491416062 -0.00035063081 
0.396588 -0.01421040383 0.00348255622 
0.397145 0.07601902206 -0.00033745302 
0.397702 0.01398490999 0.00223255820 
0.398259 0.07800677888 0.00286422365 
0.398816 0.13772376427 0.00147326242 
0.399374 0.14043075180 -0.00284209580 
0.399931 0.10547932940 -0.00273448663 
0.400488 0.12552369870 0.00216327099 
0.401045 0.16592589819 0.00445301047 
0.401602 0.26305051535 -0.00169005392 
0.402159 0.10834013520 0.00140938390 
0.402716 -0.07090592934 0.00991833854 
0.403274 -0.07425052158 -0.00006442308 
0.403831 -0.34390462954 -0.02171002610 
