# Supplementary material for: SAXS studies of X-ray induced disulfide bond damage: Engineering high-resolution insight from a low-resolution technique
Source: PLoS One. 2020 Nov 17;15(11):e0239702. doi: 10.1371/journal.pone.0239702 (PMC7671560; doi:10.1371/journal.pone.0239702)
Supplement: S1 Data — (GZ) [file pone.0239702.s023.gz › SupplementaryData/dimer_A2_ph5_5_00011.cbf.dat]

0.010314 16.31431670619 1.18919333627 
0.010872 15.14911599741 -0.29381688604 
0.011429 18.91169563029 -0.17407566399 
0.011987 18.11356568298 -0.07585558227 
0.012544 18.33654995759 0.10090207791 
0.013102 20.84161249580 -0.00835779421 
0.013659 19.47430578734 0.00294601291 
0.014217 19.13630675563 0.02249180404 
0.014774 17.28477682288 -0.01090563784 
0.015332 18.47927639751 0.04011075925 
0.015889 17.52485601548 0.15586235444 
0.016447 18.31217405673 0.03358407187 
0.017004 17.92075440429 0.03003924820 
0.017562 18.15646527153 0.02348685932 
0.018119 17.65953944651 0.01505762188 
0.018677 17.48635149085 0.05031498934 
0.019234 17.52753361801 0.04829775240 
0.019792 17.00766889767 0.06763456690 
0.020349 17.27706052335 0.05351051566 
0.020907 17.14587953226 0.03933725159 
0.021464 16.93903107869 0.04957005705 
0.022022 16.79459022935 0.05582134827 
0.022579 16.65940617356 0.07446908811 
0.023137 16.75735572097 0.05793078944 
0.023694 16.44448367143 0.06845720429 
0.024252 15.97932693945 0.09037139288 
0.024809 16.13726918013 0.08072887905 
0.025367 15.79915117809 0.06920341524 
0.025924 15.97033159536 0.06202220936 
0.026482 15.52750016903 0.08023566968 
0.027039 15.48464837266 0.06897010419 
0.027597 15.27259026108 0.06911247349 
0.028154 15.25651992560 0.09081466952 
0.028712 14.50659358477 0.07667105169 
0.029269 14.52737734749 0.08043508554 
0.029827 14.58487136824 0.06901463547 
0.030384 14.31703287593 0.07136647857 
0.030942 14.03674034223 0.06356216311 
0.031500 13.94038470202 0.07197260305 
0.032057 13.65757104432 0.07231441607 
0.032615 13.65579958548 0.06979995305 
0.033172 13.29317253903 0.06449809961 
0.033730 13.34783219819 0.06089807976 
0.034287 13.26307700956 0.07768823366 
0.034845 12.93840994056 0.06938963310 
0.035402 12.71136285239 0.06503280860 
0.035960 12.61373908258 0.06338787633 
0.036517 12.54795972076 0.06658723259 
0.037075 12.28753249128 0.06633271520 
0.037632 11.95282421638 0.05079026613 
0.038190 11.97818815551 0.06061067710 
0.038747 11.68425158406 0.05252981718 
0.039305 11.72609157341 0.06186540378 
0.039862 11.40156079959 0.05378985570 
0.040420 11.19207966040 0.05492581421 
0.040977 11.02888119258 0.05306168628 
0.041535 11.08489947439 0.05155455473 
0.042092 10.88452833981 0.04903358166 
0.042650 10.73816305474 0.05107221009 
0.043207 10.69357673936 0.04946895723 
0.043765 10.44690584225 0.04560254097 
0.044322 10.03970003001 0.04413503591 
0.044880 10.05895484885 0.04649542057 
0.045437 9.99959092669 0.04912371876 
0.045995 9.89364830548 0.04388204396 
0.046552 9.57880437571 0.04460804042 
0.047110 9.64176613076 0.04978259620 
0.047667 9.23828097906 0.04668015520 
0.048225 9.18675256790 0.04630783042 
0.048782 8.94199874783 0.04218015730 
0.049340 8.77360570733 0.04090093981 
0.049897 8.78730030000 0.04190567592 
0.050455 8.66089215727 0.04239046052 
0.051012 8.66503180287 0.04005580247 
0.051570 8.43300320872 0.03817832078 
0.052127 8.30715694546 0.03826224442 
0.052685 8.17957359370 0.03480656106 
0.053242 8.06855560267 0.03699047769 
0.053800 7.79951059412 0.03558637637 
0.054357 7.82682421449 0.03414458076 
0.054915 7.72567737773 0.03542950576 
0.055472 7.60166199664 0.03387049677 
0.056030 7.38180807825 0.03599790913 
0.056587 7.20827650087 0.03237315885 
0.057145 7.19826445997 0.03325334550 
0.057702 7.16741776701 0.03281539235 
0.058260 6.94807740207 0.03044337055 
0.058817 6.73633503015 0.03014117652 
0.059375 6.76903445789 0.02886890278 
0.059932 6.71985911453 0.03035471433 
0.060490 6.50754800916 0.03442173863 
0.061048 6.54329734935 0.03021944563 
0.061605 6.39047618817 0.02992606910 
0.062163 6.20898598163 0.02958570512 
0.062720 6.03905806630 0.02814951239 
0.063278 5.96020632534 0.03002853259 
0.063835 5.82498908025 0.02779613962 
0.064393 5.86178174417 0.02575452208 
0.064950 5.79177339397 0.02532040503 
0.065508 5.60091863082 0.02626928810 
0.066065 5.56365790987 0.02525867150 
0.066623 5.46686543188 0.02282470822 
0.067180 5.41588058617 0.02272950896 
0.067738 5.28728339009 0.02312979639 
0.068295 5.24946741048 0.02512058635 
0.068853 5.06666830839 0.02258107254 
0.069410 4.98202546612 0.02309443090 
0.069968 4.99572325151 0.02172234133 
0.070525 4.88953131007 0.02428201630 
0.071083 4.77239054325 0.02211533548 
0.071640 4.73242947126 0.02309028823 
0.072198 4.63149409245 0.02238533376 
0.072755 4.60922486960 0.02046344972 
0.073313 4.44170559364 0.01956684469 
0.073870 4.32977212935 0.01501088638 
0.074428 4.49352835916 0.02083697592 
0.074985 4.36005932168 0.01852136601 
0.075543 4.32849582790 0.01717287829 
0.076100 4.14706297829 0.01896620563 
0.076658 4.08388752911 0.01823504041 
0.077215 4.07759176728 0.01970321215 
0.077773 3.91545187545 0.02047038650 
0.078330 3.87927666008 0.01733031663 
0.078888 4.00408210981 0.01881731070 
0.079445 3.94163714694 0.01725390659 
0.080003 3.89919272646 0.01640437088 
0.080560 3.79221299400 0.01813499603 
0.081118 3.70663840048 0.01586041734 
0.081675 3.58294664516 0.01697804851 
0.082233 3.53652875194 0.01475902660 
0.082790 3.42544011701 0.01471087725 
0.083348 3.46956196352 0.01602499365 
0.083905 3.30490975817 0.01322033941 
0.084463 3.38502774094 0.01554214591 
0.085020 3.31723848805 0.01688288538 
0.085578 3.22529934359 0.01581798180 
0.086135 3.23581209163 0.01322976554 
0.086693 3.15564853147 0.01507513708 
0.087250 2.99701367233 0.01341390208 
0.087808 3.02203259173 0.01387529053 
0.088365 2.92950614189 0.01285776375 
0.088923 3.00632823415 0.01427944945 
0.089480 2.97061040009 0.01218310628 
0.090038 2.78276716748 0.01465281032 
0.090595 2.80921462292 0.01195065119 
0.091153 2.77325785648 0.01171801807 
0.091710 2.73797221439 0.01194155546 
0.092268 2.72714236723 0.01228642617 
0.092825 2.70477193282 0.01242119471 
0.093383 2.60950374384 0.01163910823 
0.093940 2.58785964632 0.01275627309 
0.094498 2.58035934977 0.01231166926 
0.095055 2.57284492167 0.01026061224 
0.095613 2.48624135318 0.01199413448 
0.096170 2.45991572013 0.01215313603 
0.096728 2.43991056902 0.01115152239 
0.097285 2.34099388353 0.01152277251 
0.097842 2.36482506040 0.00855382882 
0.098400 2.23889613310 0.01019374363 
0.098957 2.25780009077 0.01321715992 
0.099515 2.21154883418 0.00968671922 
0.100072 2.17447157815 0.01000337753 
0.100630 2.12103187031 0.01246371083 
0.101187 2.16178492999 0.01061716046 
0.101745 2.12196344638 0.00998890300 
0.102302 2.09105454885 0.00993622407 
0.102860 2.00898226413 0.00774641754 
0.103417 2.11381788983 0.00993696360 
0.103975 1.99202409882 0.00855382967 
0.104532 1.87504317649 0.00926589239 
0.105090 1.86368663055 0.00930389410 
0.105647 1.91905255117 0.00797319280 
0.106205 1.90974109187 0.00887353548 
0.106762 1.90034467129 0.00904575723 
0.107320 1.87535053763 0.00806338834 
0.107877 1.73803502142 0.00883531333 
0.108435 1.71009553877 0.00873259471 
0.108992 1.73857401799 0.00628760877 
0.109550 1.60665857565 0.00740898327 
0.110107 1.67981431709 0.00652748152 
0.110665 1.70927333303 0.00605130275 
0.111222 1.61947098666 0.00757243757 
0.111780 1.66297980953 0.00660357980 
0.112337 1.54239520589 0.00637504214 
0.112895 1.52188695834 0.00667470000 
0.113452 1.57014070778 0.00653063918 
0.114010 1.55982306180 0.00804827242 
0.114567 1.46261112266 0.00699052357 
0.115125 1.48265797811 0.00692836406 
0.115682 1.39939899691 0.00465892663 
0.116240 1.41026717528 0.00541485518 
0.116797 1.36808318374 0.00581522730 
0.117355 1.34650471016 0.00562286224 
0.117912 1.35816822304 0.00568223937 
0.118470 1.40405798958 0.00612742000 
0.119027 1.36355877190 0.00611605987 
0.119585 1.30504248868 0.00723886565 
0.120142 1.19108990631 0.00388669587 
0.120699 1.22822668956 0.00549600904 
0.121257 1.22642470954 0.00540917053 
0.121814 1.17136819283 0.00455153921 
0.122372 1.17660430549 0.00388708665 
0.122929 1.18136109499 0.00531476511 
0.123487 1.10889900670 0.00464597359 
0.124044 1.08967349231 0.00437922004 
0.124602 1.14222188582 0.00549926935 
0.125159 1.08988045139 0.00370834494 
0.125717 1.13052153959 0.00464868051 
0.126274 1.10713841361 0.00401573245 
0.126832 1.07112226952 0.00468548385 
0.127389 1.00123452490 0.00406316339 
0.127947 1.05841003092 0.00319132729 
0.128504 1.03575903163 0.00353778837 
0.129062 0.92272844253 0.00346136370 
0.129619 0.98751183491 0.00364860637 
0.130177 0.93884493314 0.00396846260 
0.130734 0.87842583737 0.00385420117 
0.131292 0.98148829730 0.00408705467 
0.131849 0.88566814320 0.00378347007 
0.132407 0.89497029290 0.00431740315 
0.132964 0.83721881918 0.00393586661 
0.133521 0.84415864328 0.00361291248 
0.134079 0.83265299491 0.00427715605 
0.134636 0.83845697687 0.00422663934 
0.135194 0.82275478487 0.00226232455 
0.135751 0.76057151850 0.00363212752 
0.136309 0.81200496062 0.00388258372 
0.136866 0.78041636581 0.00382890260 
0.137424 0.76227031182 0.00205428516 
0.137981 0.78725937445 0.00306150085 
0.138539 0.74297314327 0.00258380412 
0.139096 0.64960682681 0.00257550165 
0.139654 0.74831326679 0.00292431722 
0.140211 0.69510456023 0.00220184174 
0.140769 0.66387621648 0.00298049155 
0.141326 0.66689890063 0.00273934059 
0.141884 0.65576636472 0.00297029329 
0.142441 0.67327934126 0.00189650364 
0.142998 0.63959465153 0.00312023102 
0.143556 0.66970248652 0.00334635449 
0.144113 0.61568580129 0.00186298327 
0.144671 0.59698889881 0.00298726842 
0.145228 0.60288955861 0.00145659367 
0.145786 0.67102883964 0.00276385905 
0.146343 0.55757767702 0.00273749799 
0.146901 0.53827979882 0.00203034604 
0.147458 0.49356674505 0.00260108910 
0.148016 0.56957001877 0.00213346040 
0.148573 0.55642577856 0.00246896153 
0.149131 0.50646810044 0.00222192473 
0.149688 0.46269483907 0.00213246213 
0.150246 0.49170082037 0.00159945205 
0.150803 0.51600550685 0.00185361049 
0.151360 0.50712005776 0.00276684628 
0.151918 0.47177949329 0.00183176489 
0.152475 0.46536562783 0.00133429289 
0.153033 0.43676186336 0.00156889130 
0.153590 0.42311911690 0.00150684953 
0.154148 0.41636105583 0.00157048713 
0.154705 0.41873306174 0.00112634213 
0.155263 0.45337336346 0.00211289742 
0.155820 0.48398563838 0.00214259982 
0.156378 0.40690420238 0.00076121363 
0.156935 0.37577741417 0.00207881941 
0.157493 0.38810918435 0.00165660110 
0.158050 0.39622512060 0.00220724549 
0.158607 0.38010821281 0.00078925734 
0.159165 0.30045189619 0.00038136653 
0.159722 0.34026470407 0.00125750370 
0.160280 0.38401445452 0.00144232093 
0.160837 0.36747322094 0.00126527128 
0.161395 0.32602906396 0.00136551616 
0.161952 0.35526966778 0.00213559361 
0.162510 0.38914335430 0.00142083952 
0.163067 0.34897224510 0.00158588834 
0.163625 0.37491268578 0.00128644684 
0.164182 0.37065537029 0.00137364610 
0.164739 0.23334690707 0.00078124634 
0.165297 0.30461796557 0.00146905119 
0.165854 0.33231627270 0.00153696331 
0.166412 0.32338805670 0.00137622767 
0.166969 0.27991384131 0.00138666797 
0.167527 0.32098655819 0.00077448972 
0.168084 0.27901446700 0.00214064385 
0.168642 0.28527784330 0.00082478905 
0.169199 0.27488563373 0.00082928877 
0.169757 0.27267700361 0.00037201536 
0.170314 0.30580515186 0.00054154135 
0.170871 0.28504908839 0.00039648175 
0.171429 0.20684583656 0.00088531743 
0.171986 0.24679455741 0.00193405353 
0.172544 0.25975417451 0.00140013841 
0.173101 0.24278177508 0.00122843296 
0.173659 0.23473911004 0.00149408111 
0.174216 0.20350955719 0.00104549570 
0.174774 0.19994981071 0.00120173845 
0.175331 0.22909799319 0.00111792824 
0.175888 0.23320689996 0.00146685270 
0.176446 0.22176532165 0.00130183738 
0.177003 0.22365569340 0.00023119420 
0.177561 0.20021570727 0.00095585069 
0.178118 0.24553434552 0.00060354842 
0.178676 0.19695730491 0.00039604941 
0.179233 0.23688598054 0.00084474185 
0.179791 0.23161181826 0.00049749485 
0.180348 0.16698525362 0.00084035206 
0.180905 0.20227078650 0.00082080591 
0.181463 0.18952010769 0.00024095333 
0.182020 0.20545970655 0.00067479991 
0.182578 0.19295942457 0.00131785600 
0.183135 0.13593427214 0.00112720575 
0.183693 0.22691011034 0.00112231870 
0.184250 0.17056313204 0.00061852755 
0.184808 0.18011568055 0.00070182732 
0.185365 0.18886109157 0.00134022397 
0.185922 0.23384033023 0.00076538373 
0.186480 0.20091371178 0.00032869424 
0.187037 0.19083263251 0.00106365810 
0.187595 0.18072839506 0.00004677635 
0.188152 0.15167303300 0.00112266645 
0.188710 0.13524976834 0.00046004486 
0.189267 0.20787725946 0.00055662054 
0.189824 0.10996443213 0.00001615510 
0.190382 0.12963177078 0.00018838610 
0.190939 0.19241961612 0.00040867300 
0.191497 0.16255531036 0.00067854152 
0.192054 0.13194314483 0.00040429811 
0.192612 0.10279105792 0.00085220469 
0.193169 0.19078284859 0.00129669696 
0.193726 0.15995308174 0.00003274670 
0.194284 0.10698509258 0.00018606361 
0.194841 0.12640374069 0.00017610079 
0.195399 0.11882503687 -0.00002720137 
0.195956 0.14881052595 0.00081714475 
0.196514 0.23546893785 0.00060913649 
0.197071 0.17471217564 0.00042452472 
0.197628 0.13970523831 0.00117345822 
0.198186 0.13248050917 0.00047905049 
0.198743 0.15487317366 0.00047582662 
0.199301 0.14890588318 0.00096041097 
0.199858 0.16067841358 0.00027187956 
0.200416 0.13975632654 0.00021849856 
0.200973 0.15997490731 0.00038696940 
0.201530 0.13036204428 0.00038901539 
0.202088 0.17195259562 0.00068378086 
0.202645 0.18241326695 0.00097663332 
0.203203 0.16321082768 0.00013427755 
0.203760 0.14971178538 0.00056539683 
0.204318 0.16716642156 0.00009425445 
0.204875 0.12394565679 0.00074446832 
0.205432 0.09776949337 0.00015519032 
0.205990 0.14966096861 0.00054496530 
0.206547 0.13325852620 0.00090387596 
0.207105 0.14031419006 0.00068467946 
0.207662 0.12501150336 0.00111849396 
0.208219 0.07838667704 0.00055978522 
0.208777 0.12892984286 0.00128779116 
0.209334 0.10130953509 0.00044996050 
0.209892 0.10273948992 0.00068296110 
0.210449 0.14929176667 0.00080597914 
0.211007 0.13333026483 0.00078372912 
0.211564 0.11227963758 0.00006555502 
0.212121 0.13571568708 0.00047852679 
0.212679 0.14515671357 0.00090468013 
0.213236 0.09224114712 0.00045863662 
0.213794 0.12982089625 0.00057564177 
0.214351 0.12496835722 0.00076173461 
0.214908 0.13529561868 0.00080625936 
0.215466 0.09264920443 0.00024288518 
0.216023 0.14515220382 0.00052486404 
0.216581 0.12880716706 0.00051750331 
0.217138 0.11374821540 0.00077429370 
0.217695 0.07458693811 0.00058560482 
0.218253 0.13488336553 0.00025478695 
0.218810 0.12587238619 0.00087447008 
0.219368 0.10967552387 0.00063307600 
0.219925 0.12810197323 0.00030381909 
0.220483 0.09684437462 0.00098889619 
0.221040 0.09411386695 0.00057433911 
0.221597 0.15025205191 0.00021851717 
0.222155 0.14110003918 0.00074288171 
0.222712 0.15435994490 0.00058360116 
0.223270 0.08788406051 0.00010155125 
0.223827 0.11919566219 0.00070078995 
0.224384 0.14018313045 0.00068187717 
0.224942 0.13021978020 0.00035469587 
0.225499 0.09311293010 0.00077809623 
0.226057 0.12924627510 0.00069600350 
0.226614 0.14069973941 0.00048971965 
0.227171 0.13533796394 0.00040770030 
0.227729 0.13473202680 0.00065251878 
0.228286 0.07052344063 -0.00005017750 
0.228844 0.10580086379 0.00072700177 
0.229401 0.12588718171 0.00010236845 
0.229958 0.08969864884 0.00045808853 
0.230516 0.15283819683 0.00011239001 
0.231073 0.11426791003 0.00048986968 
0.231630 0.12236750002 0.00078668421 
0.232188 0.14546382750 0.00041093030 
0.232745 0.13859424382 0.00069303058 
0.233303 0.13933582837 0.00035292691 
0.233860 0.12292967350 -0.00015881900 
0.234417 0.13945636839 0.00094429899 
0.234975 0.13056594884 0.00050133987 
0.235532 0.12734236249 0.00075916021 
0.236090 0.10719697461 0.00013987870 
0.236647 0.17111809775 0.00013509921 
0.237204 0.13201011296 0.00035428840 
0.237762 0.11138172013 0.00020472067 
0.238319 0.10950511290 0.00102779836 
0.238877 0.12612008374 0.00016139117 
0.239434 0.14962194530 0.00034139293 
0.239991 0.14474512110 0.00045670769 
0.240549 0.12919597022 0.00050144774 
0.241106 0.14106878448 0.00084905063 
0.241663 0.09248463165 0.00027442495 
0.242221 0.11271446477 0.00042715035 
0.242778 0.14626929868 0.00013415749 
0.243336 0.13476176825 0.00058580640 
0.243893 0.11359670776 0.00064654677 
0.244450 0.11041177456 0.00021875349 
0.245008 0.12043083914 0.00062934534 
0.245565 0.08510451373 0.00081361078 
0.246123 0.14038808953 -0.00002710309 
0.246680 0.11572649935 -0.00017272839 
0.247237 0.10858310332 0.00025118574 
0.247795 0.11821036793 0.00061738616 
0.248352 0.14991420537 0.00078495781 
0.248909 0.12491543606 0.00059173068 
0.249467 0.13523777905 0.00053517530 
0.250024 0.07090920471 0.00064922809 
0.250582 0.08765814848 0.00013267816 
0.251139 0.12723391165 0.00047875575 
0.251696 0.13256947757 0.00047133686 
0.252254 0.12122722256 0.00087959475 
0.252811 0.11364655585 0.00085662142 
0.253368 0.10522576471 0.00067587831 
0.253926 0.07250629299 -0.00007352763 
0.254483 0.12083073557 0.00041133778 
0.255041 0.12347539208 0.00031605266 
0.255598 0.09600064835 0.00022069652 
0.256155 0.05791932975 0.00047208946 
0.256713 0.12345118196 0.00082540638 
0.257270 0.07715482549 0.00461634926 
0.257827 0.10966639000 0.00051955775 
0.258385 0.14439738215 0.00076662348 
0.258942 0.08076202006 0.00035863916 
0.259499 0.10376299156 0.00021794767 
0.260057 0.09579581672 0.00043467728 
0.260614 0.11359877024 0.00016857118 
0.261172 0.11027503011 0.00024391596 
0.261729 0.14599282901 0.00089015321 
0.262286 0.10217660333 0.00040472522 
0.262844 0.10587383547 0.00038168891 
0.263401 0.12968548666 0.00021106389 
0.263958 0.09715411827 0.00003253964 
0.264516 0.11417826457 -0.00002560358 
0.265073 0.08990604705 0.00065951655 
0.265630 0.10326988460 0.00056625464 
0.266188 0.09370280589 0.00080661100 
0.266745 0.11087094393 0.00010079523 
0.267302 0.10949429739 0.00019421870 
0.267860 0.10228412566 0.00004404444 
0.268417 0.08455347327 0.00051091238 
0.268975 0.08343592873 0.00012171574 
0.269532 0.12625825751 -0.00021476536 
0.270089 0.07234048674 0.00029116705 
0.270647 0.12787552470 0.00013121511 
0.271204 0.11654457947 -0.00000510536 
0.271761 0.07581474428 0.00082315569 
0.272319 0.10100076756 0.00015830522 
0.272876 0.14528941865 0.00018990789 
0.273433 0.12535873527 0.00063154070 
0.273991 0.10920742449 0.00047924270 
0.274548 0.11429575296 0.00010428418 
0.275105 0.12968628503 0.00032868067 
0.275663 0.08926420375 0.00026321631 
0.276220 0.10117921959 0.00031366499 
0.276777 0.10904412357 0.00005340268 
0.277335 0.10313892285 0.00011075440 
0.277892 0.13552561709 0.00022133003 
0.278449 0.04966353643 -0.00007911626 
0.279007 0.12626470937 0.00096076640 
0.279564 0.13739574890 0.00044973769 
0.280121 0.08945731877 0.00036349531 
0.280679 0.08679631872 0.00000566196 
0.281236 0.08499476546 0.00016874751 
0.281793 0.07631233389 0.00055640952 
0.282351 0.10321477337 -0.00000779332 
0.282908 0.09393059531 0.00040544489 
0.283465 0.13481702836 0.00055666663 
0.284023 0.08338203256 0.00021508894 
0.284580 0.07954551657 -0.00006132822 
0.285137 0.02476875701 -0.00013513826 
0.285695 0.04297739941 0.00014855604 
0.286252 0.08209631747 0.00096351045 
0.286809 0.11895496635 0.00065290855 
0.287367 0.12138252639 0.00012285915 
0.287924 0.09780800436 0.00010251699 
0.288481 0.06995142583 0.00026813634 
0.289039 0.07057771317 0.00004431075 
0.289596 0.04894386227 0.00074878226 
0.290153 0.09605473185 -0.00003721414 
0.290711 0.06884164264 -0.00002056367 
0.291268 0.10818973161 0.00095662057 
0.291825 0.10196343961 0.00059346886 
0.292383 0.09005130094 0.00038990579 
0.292940 0.11662326724 -0.00008132410 
0.293497 0.09178306614 0.00007019775 
0.294055 0.10779234831 -0.00000423023 
0.294612 0.07258083265 0.00044265980 
0.295169 0.07491125238 0.00107020539 
0.295727 0.13616881688 0.00068713477 
0.296284 0.08096033987 0.00085008373 
0.296841 0.07509981620 0.00016796037 
0.297399 0.09042238454 -0.00000130660 
0.297956 0.10989617674 0.00031859552 
0.298513 0.05346986441 0.00035445461 
0.299071 0.10575352668 0.00040868910 
0.299628 0.06157665686 0.00014013200 
0.300185 0.05900413783 0.00103133639 
0.300742 0.03558806617 0.00002418456 
0.301300 0.07328913242 0.00059263089 
0.301857 0.06668670637 0.00080348353 
0.302414 0.04232638354 -0.00062619802 
0.302972 0.06070093508 0.00044319963 
0.303529 0.13622476715 0.00047232972 
0.304086 0.10841497990 0.00066489582 
0.304644 0.04323734492 -0.00026277503 
0.305201 0.12313622939 0.00076106649 
0.305758 0.09741218483 0.00044907497 
0.306316 0.07185966134 0.00038008657 
0.306873 0.11704474158 0.00069495488 
0.307430 0.08967428534 0.00092378017 
0.307987 0.06726171019 0.00010331858 
0.308545 0.02907902890 -0.00003898359 
0.309102 0.06231921151 0.00016741488 
0.309659 0.10288238788 0.00110371603 
0.310217 0.12139973939 0.00097435071 
0.310774 0.12610388439 0.00059016813 
0.311331 0.01262201099 0.00074739808 
0.311889 0.07192460682 0.00044344993 
0.312446 0.07306804407 0.00044763497 
0.313003 0.07248383219 0.00063123093 
0.313560 0.06457966961 0.00071011670 
0.314118 0.09969310428 0.00008929487 
0.314675 0.10647055787 0.00057450540 
0.315232 0.06446213212 0.00045513330 
0.315790 0.06154972466 0.00044133320 
0.316347 0.02402411790 0.00001493866 
0.316904 0.09865362367 0.00037898264 
0.317461 0.11011637582 0.00047938586 
0.318019 0.08389798114 0.00067589963 
0.318576 0.09283129596 0.00077982873 
0.319133 0.11415109525 0.00014974218 
0.319691 0.09856134567 0.00037665454 
0.320248 0.06024456451 0.00043234402 
0.320805 0.05199001416 0.00057720155 
0.321362 0.04653762403 0.00060129466 
0.321920 0.08974733178 -0.00007907243 
0.322477 0.06836034742 0.00019347257 
0.323034 0.08346892353 -0.00026684623 
0.323592 0.05697128209 0.00112465748 
0.324149 0.03285172699 0.00017728427 
0.324706 0.07991768106 0.00054160873 
0.325263 0.06948323859 0.00041529728 
0.325821 0.10117421333 0.00063665484 
0.326378 0.12846007633 -0.00018627383 
0.326935 0.05560010739 -0.00036150361 
0.327493 0.04447219156 -0.00005552855 
0.328050 0.07859768860 0.00002878814 
0.328607 0.10582559466 0.00008139121 
0.329164 0.08528894517 0.00059584473 
0.329722 0.06967412050 0.00004903796 
0.330279 0.06106297968 0.00042962159 
0.330836 0.08493484605 0.00177283699 
0.331393 0.09814614369 -0.00013872205 
0.331951 0.10645953291 0.00128676130 
0.332508 0.07947505480 0.00027364026 
0.333065 0.07587981754 0.00011710848 
0.333622 0.09560159571 -0.00072736061 
0.334180 0.00260196996 -0.00042219520 
0.334737 0.07175866812 0.00051217380 
0.335294 0.10237065448 0.00107900653 
0.335852 0.03275828030 0.00048321236 
0.336409 0.06926412457 0.00085516403 
0.336966 0.05096926446 0.00032712703 
0.337523 0.05512773130 0.00033332701 
0.338081 0.03359599458 0.00043075737 
0.338638 0.07870020307 0.00029549348 
0.339195 0.12771176075 0.00033848274 
0.339752 0.04528469616 0.00085412593 
0.340310 0.08036320280 0.00036589445 
0.340867 0.09997561548 0.00094761721 
0.341424 0.07897304585 0.00032220934 
0.341981 -0.00456204029 0.00020730728 
0.342539 0.08146727404 0.00067311093 
0.343096 0.11553759367 -0.00000320504 
0.343653 0.05585560198 0.00066411216 
0.344210 0.04392678493 0.00054327763 
0.344768 0.05404949419 0.00043172135 
0.345325 0.04461414624 -0.00061433562 
0.345882 0.00762711448 0.00087959906 
0.346439 0.05391146891 0.00098094913 
0.346997 0.06422621356 -0.00014689119 
0.347554 0.09784964502 0.00118407413 
0.348111 0.08760777532 0.00039618566 
0.348668 0.03855832085 -0.00025489142 
0.349226 0.06187103922 0.00008288134 
0.349783 0.06572178127 -0.00055755793 
0.350340 0.07475717366 -0.00062071058 
0.350897 0.06959164180 0.00029137353 
0.351454 0.05947919779 0.00034033159 
0.352012 -0.00719186781 0.00044761570 
0.352569 0.01604407274 0.00006995868 
0.353126 0.04456541715 0.00101480802 
0.353683 0.03999092923 -0.00046078105 
0.354241 0.08191094044 -0.00060230743 
0.354798 0.03048817815 -0.00052086670 
0.355355 0.01573115619 0.00066590345 
0.355912 0.06361400029 0.00029668484 
0.356470 0.03549591336 -0.00016456230 
0.357027 -0.03751401624 -0.00081025679 
0.357584 0.10436877926 0.00017552380 
0.358141 0.06493488783 0.00136265431 
0.358699 0.11283917586 0.00223412490 
0.359256 0.08551812917 0.00077974883 
0.359813 0.13872782530 0.00243961646 
0.360370 0.04074665754 0.00056497583 
0.360927 0.13221624754 0.00090823880 
0.361485 0.06387771613 -0.00003092478 
0.362042 0.09751640509 0.00033218686 
0.362599 0.05061212936 0.00079161990 
0.363156 0.13508380367 0.00196241298 
0.363714 0.06254865886 0.00027411906 
0.364271 0.05800008627 0.00122155347 
0.364828 0.09525629857 -0.00050853809 
0.365385 0.07380675953 0.00099582688 
0.365942 -0.00214360022 0.00066646761 
0.366500 0.01597652921 -0.00094050292 
0.367057 0.12097297097 -0.00169919967 
0.367614 0.10945065793 0.00076164967 
0.368171 0.01791260295 0.00107665033 
0.368728 0.09015879720 0.00154749601 
0.369286 0.02532676456 0.00138817956 
0.369843 0.00996962643 -0.00043894094 
0.370400 0.12545793750 0.00104846061 
0.370957 0.02335062525 0.00024034573 
0.371514 0.08861962572 0.00020854436 
0.372072 0.02718609614 -0.00042834585 
0.372629 0.09206999552 0.00153036030 
0.373186 0.05003241246 -0.00034093681 
0.373743 0.09215777614 0.00177960714 
0.374300 0.13494911447 0.00071286862 
0.374858 0.06866802713 0.00037195178 
0.375415 0.13861429866 0.00077689394 
0.375972 0.07352194579 0.00074138440 
0.376529 0.15451025770 0.00032471872 
0.377086 0.14814229966 0.00018808141 
0.377644 0.10866325697 0.00093726661 
0.378201 0.08105107739 -0.00007264151 
0.378758 0.07186690199 0.00057174304 
0.379315 0.06918664907 0.00100029355 
0.379872 0.01684019100 -0.00033635193 
0.380430 0.07978141102 0.00176645492 
0.380987 0.04662948424 0.00167400656 
0.381544 0.08665748132 0.00001072975 
0.382101 0.06601560126 0.00082589342 
0.382658 0.08403652980 -0.00129598384 
0.383216 0.08570266889 0.00083227764 
0.383773 0.06221368482 -0.00034266400 
0.384330 0.02281078147 0.00065977521 
0.384887 0.03336488859 -0.00023773765 
0.385444 0.05950674400 -0.00018316160 
0.386001 0.04327454074 0.00253327646 
0.386559 0.08452036024 0.00032420361 
0.387116 0.01835993495 0.00019835980 
0.387673 0.02405500401 -0.00015217794 
0.388230 0.04157609077 -0.00044297500 
0.388787 0.12459781553 0.00187083301 
0.389345 0.06324745867 0.00123402141 
0.389902 0.05166264045 -0.00102184736 
0.390459 0.13213285149 0.00048224581 
0.391016 0.14612170562 0.00247949733 
0.391573 0.02845196847 -0.00070882944 
0.392130 0.21150618841 0.00379503697 
0.392688 0.05370900226 -0.00203603131 
0.393245 0.02461114125 -0.00094644008 
0.393802 0.04208910997 -0.00014041927 
0.394359 0.03644303366 0.00045131725 
0.394916 0.03989480407 0.00013350895 
0.395473 0.11890612174 0.00161514011 
0.396031 0.05311718887 -0.00160193168 
0.396588 0.05050993401 0.00436833824 
0.397145 0.18128634965 -0.00196579812 
0.397702 0.08438077169 0.00307537082 
0.398259 -0.00732311563 -0.00014695755 
0.398816 0.02246830365 -0.00013202648 
0.399374 0.12587331385 -0.00074972210 
0.399931 0.18302539930 -0.00014266142 
0.400488 0.16548194295 0.00362875301 
0.401045 0.19385180952 -0.00125093701 
0.401602 0.07205921832 -0.00597219897 
0.402159 -0.00218514683 0.00392245063 
0.402716 0.08413477210 0.00020634742 
0.403274 -0.02077756809 -0.01561011914 
0.403831 0.11459746474 0.01594769723 
