# Supplementary material for: SAXS studies of X-ray induced disulfide bond damage: Engineering high-resolution insight from a low-resolution technique
Source: PLoS One. 2020 Nov 17;15(11):e0239702. doi: 10.1371/journal.pone.0239702 (PMC7671560; doi:10.1371/journal.pone.0239702)
Supplement: S1 Data — (GZ) [file pone.0239702.s023.gz › SupplementaryData/dimer_A2_ph5_5_00012.cbf.dat]

0.010314 12.05447722809 0.65930832859 
0.010872 18.33617996916 0.71886901380 
0.011429 19.10112686042 0.03765206204 
0.011987 18.82319733664 0.03501440861 
0.012544 21.69815258298 0.19827897890 
0.013102 20.34821726000 0.06272209604 
0.013659 18.82262279596 0.02979733909 
0.014217 20.11125696956 0.15991003513 
0.014774 18.02267027834 0.02694798873 
0.015332 19.41476635523 0.01201014334 
0.015889 19.31500769707 -0.04681032242 
0.016447 18.38499195647 -0.02400756014 
0.017004 17.81445401691 0.01636158489 
0.017562 18.20554041357 -0.01367567231 
0.018119 17.97749314997 0.03712493228 
0.018677 17.89197114148 -0.02206074477 
0.019234 18.13886740636 0.04627727730 
0.019792 18.13491521851 0.03029548780 
0.020349 17.58725731676 0.03411703574 
0.020907 17.06874017082 0.04897346159 
0.021464 17.30679107416 0.07301691256 
0.022022 17.43327849968 0.09017733919 
0.022579 16.90771311034 0.05833721201 
0.023137 16.65892861469 0.05928457454 
0.023694 16.67142646097 0.06832227579 
0.024252 16.22059873405 0.07074038539 
0.024809 16.12333196309 0.07589971572 
0.025367 15.90718512806 0.08779584546 
0.025924 15.66042601400 0.08134960431 
0.026482 15.64260577016 0.06937489953 
0.027039 15.40165626040 0.07083748954 
0.027597 15.40505462437 0.06846184062 
0.028154 14.85336726400 0.07922897062 
0.028712 14.87659875790 0.08205043903 
0.029269 14.56687843236 0.06630909823 
0.029827 14.51558521891 0.07366423319 
0.030384 14.31374033722 0.06618965773 
0.030942 14.38600565381 0.06899616575 
0.031500 14.00006263309 0.07067572868 
0.032057 13.78575830156 0.06902392921 
0.032615 13.56049206009 0.07655476547 
0.033172 13.56010980181 0.06346272083 
0.033730 13.28605975745 0.07000523555 
0.034287 13.14446077015 0.06152420784 
0.034845 13.14318998711 0.06673754665 
0.035402 13.05289693528 0.06687840374 
0.035960 12.93234471724 0.05715262456 
0.036517 12.37893080664 0.06046766595 
0.037075 12.29972982161 0.06725996420 
0.037632 12.09248490269 0.05896924371 
0.038190 11.91720832593 0.05228594437 
0.038747 11.87031799048 0.05795759404 
0.039305 11.54493401462 0.06237273404 
0.039862 11.50006094280 0.05959074801 
0.040420 11.34711953053 0.05165063077 
0.040977 11.13034477545 0.05459758303 
0.041535 11.15748065224 0.06092198476 
0.042092 10.80794199786 0.05049660937 
0.042650 10.87635167740 0.04814472223 
0.043207 10.57690413114 0.04639210801 
0.043765 10.40863114663 0.05203488543 
0.044322 10.44727795355 0.04533739146 
0.044880 10.11037967852 0.04491895281 
0.045437 10.00420400360 0.05447099482 
0.045995 9.90169417506 0.04879592207 
0.046552 9.65922553712 0.04776042912 
0.047110 9.67089946310 0.04489313658 
0.047667 9.37475563242 0.04634380149 
0.048225 9.25875677549 0.04045982919 
0.048782 9.19259433006 0.04044911219 
0.049340 8.77968595322 0.04459841677 
0.049897 8.83831512375 0.04200219411 
0.050455 8.77598560197 0.03976601398 
0.051012 8.62586719323 0.03902993218 
0.051570 8.50128016546 0.03651175259 
0.052127 8.19530473550 0.04034718568 
0.052685 8.16889350399 0.03883701051 
0.053242 7.89352445381 0.03528299997 
0.053800 7.82704832376 0.03776447834 
0.054357 7.85857966902 0.03291728650 
0.054915 7.63914323419 0.03545653481 
0.055472 7.52760628040 0.03457745196 
0.056030 7.49465071227 0.03272867993 
0.056587 7.36409908158 0.03423238782 
0.057145 7.23748882483 0.03584436138 
0.057702 7.06933659330 0.03241963579 
0.058260 7.02594896323 0.03160839638 
0.058817 6.93548247410 0.03153130481 
0.059375 6.74854063680 0.02765804104 
0.059932 6.58801907700 0.02882576100 
0.060490 6.60942294983 0.02819517069 
0.061048 6.31476976324 0.02991921611 
0.061605 6.46740919994 0.02957390698 
0.062163 6.24129494314 0.02778082585 
0.062720 6.11394916369 0.02863881313 
0.063278 5.88684666016 0.02671898307 
0.063835 5.83944015011 0.02856672201 
0.064393 5.90326785952 0.02650518856 
0.064950 5.73083221662 0.02420175575 
0.065508 5.75173108724 0.02747613700 
0.066065 5.55907955508 0.02894808950 
0.066623 5.47666239498 0.02507349652 
0.067180 5.26202041707 0.02346572923 
0.067738 5.17857510073 0.02190946581 
0.068295 5.29186469265 0.02480277668 
0.068853 5.11162715017 0.02143231425 
0.069410 4.99286068498 0.02190511947 
0.069968 5.11632063062 0.02244174691 
0.070525 4.81206166697 0.02136416752 
0.071083 4.80280814173 0.02375204890 
0.071640 4.71575409714 0.02375665522 
0.072198 4.64281409623 0.02176451242 
0.072755 4.55894482088 0.02098302946 
0.073313 4.61627508949 0.02004649107 
0.073870 4.45837477484 0.02078156461 
0.074428 4.40638094909 0.02135483208 
0.074985 4.31723267540 0.01987155353 
0.075543 4.23306380063 0.01985938194 
0.076100 4.25683332162 0.01886990686 
0.076658 4.15336435419 0.01906135691 
0.077215 4.08419246459 0.01809952253 
0.077773 4.07624976277 0.01958119922 
0.078330 4.05984759126 0.01673217366 
0.078888 3.90346595495 0.01638733020 
0.079445 3.84256147342 0.01640904567 
0.080003 3.79221769852 0.01609923986 
0.080560 3.75435353699 0.01762464707 
0.081118 3.65130614920 0.01780099880 
0.081675 3.58295470517 0.01509399405 
0.082233 3.56932077648 0.01552801179 
0.082790 3.56067887364 0.01509018574 
0.083348 3.42062070716 0.01599236972 
0.083905 3.31819104465 0.01430485394 
0.084463 3.43452463787 0.01405049264 
0.085020 3.43359390024 0.01554638801 
0.085578 3.24052841795 0.01400916765 
0.086135 3.26972249100 0.01408804350 
0.086693 3.20762526320 0.01444508014 
0.087250 3.10577166666 0.01428308143 
0.087808 3.10589609939 0.01366667761 
0.088365 3.05972294779 0.01302407223 
0.088923 2.97634570526 0.01275075731 
0.089480 2.90016964888 0.01170818478 
0.090038 2.88398001687 0.01174120180 
0.090595 2.84598929162 0.01212940908 
0.091153 2.84569852206 0.01246632565 
0.091710 2.81811992510 0.01237789286 
0.092268 2.71555379109 0.01161204347 
0.092825 2.75159849550 0.01202440040 
0.093383 2.57285843280 0.01143595591 
0.093940 2.64734811044 0.01083194123 
0.094498 2.55698944227 0.01246458560 
0.095055 2.42638911949 0.01326279366 
0.095613 2.46277829360 0.01061908028 
0.096170 2.44075387856 0.01135099015 
0.096728 2.45513681287 0.01240710273 
0.097285 2.32148549012 0.01080266022 
0.097842 2.35100243977 0.00997711858 
0.098400 2.38074369719 0.01099821465 
0.098957 2.27178133461 0.00944977691 
0.099515 2.29538784995 0.01138751409 
0.100072 2.18511622685 0.01190039359 
0.100630 2.13295650002 0.01148014529 
0.101187 2.25790137585 0.00989316628 
0.101745 2.11614726756 0.01101761600 
0.102302 2.06706699525 0.01069012845 
0.102860 2.10400059282 0.00883040556 
0.103417 1.98459989190 0.00949990123 
0.103975 1.96605671535 0.00988257804 
0.104532 1.97146024460 0.00932159412 
0.105090 1.91142510189 0.01284457730 
0.105647 1.88238209957 0.00770850510 
0.106205 1.86598911950 0.00749497627 
0.106762 1.76229117281 0.00821313260 
0.107320 1.81124318098 0.00668588329 
0.107877 1.78233855930 0.00769447936 
0.108435 1.67234497350 0.00631198155 
0.108992 1.73952209325 0.00789735426 
0.109550 1.79155885092 0.00858517274 
0.110107 1.69776438611 0.00723328671 
0.110665 1.60972313000 0.00821629185 
0.111222 1.56989205415 0.00523146016 
0.111780 1.64293753751 0.00765782111 
0.112337 1.60151301841 0.00538348312 
0.112895 1.58597905069 0.00637615361 
0.113452 1.56281080673 0.00568043356 
0.114010 1.54324935899 0.00670148883 
0.114567 1.58277904723 0.00677314643 
0.115125 1.44468164889 0.00590857922 
0.115682 1.50062622244 0.00742319190 
0.116240 1.55593056284 0.00557961260 
0.116797 1.35263228129 0.00451533068 
0.117355 1.42385739607 0.00575059914 
0.117912 1.37515167556 0.00622274956 
0.118470 1.33460813600 0.00603511851 
0.119027 1.24586560568 0.00598468793 
0.119585 1.31378363310 0.00519301773 
0.120142 1.31412426744 0.00560585314 
0.120699 1.14597078789 0.00535911806 
0.121257 1.33244959842 0.00481433430 
0.121814 1.21484024566 0.00491023273 
0.122372 1.18552207490 0.00528387355 
0.122929 1.23557879572 0.00531140687 
0.123487 1.23173508176 0.00402082309 
0.124044 1.13758449073 0.00546797116 
0.124602 1.16382601051 0.00364022965 
0.125159 1.13117629250 0.00493095401 
0.125717 1.12080010825 0.00423765578 
0.126274 1.10388237656 0.00534068391 
0.126832 0.98980645157 0.00496364067 
0.127389 1.03978925031 0.00452445360 
0.127947 1.08043741506 0.00397393361 
0.128504 0.97994056973 0.00454017092 
0.129062 0.99080772694 0.00437098052 
0.129619 0.98600304862 0.00327778835 
0.130177 0.94541564713 0.00333013493 
0.130734 0.94310486292 0.00224312917 
0.131292 0.93994644433 0.00309863588 
0.131849 0.90237354047 0.00257842185 
0.132407 0.86237827016 0.00252175729 
0.132964 0.89151973405 0.00338326860 
0.133521 1.00476154147 0.00433787869 
0.134079 0.78261854459 0.00407582499 
0.134636 0.82631502475 0.00395790296 
0.135194 0.82273711089 0.00309452267 
0.135751 0.79427302173 0.00336765067 
0.136309 0.82084370998 0.00307038943 
0.136866 0.74379279025 0.00351011736 
0.137424 0.84170193913 0.00363704334 
0.137981 0.82952093310 0.00250423461 
0.138539 0.67405739355 0.00329758871 
0.139096 0.73091436694 0.00346411797 
0.139654 0.73691764400 0.00287710199 
0.140211 0.68802640784 0.00336706256 
0.140769 0.64234210903 0.00168290195 
0.141326 0.66965440249 0.00357617050 
0.141884 0.61939310658 0.00256228638 
0.142441 0.66709698426 0.00260526115 
0.142998 0.65836433418 0.00414537006 
0.143556 0.59128719749 0.00159541781 
0.144113 0.61454431054 0.00147368996 
0.144671 0.65608271410 0.00225421329 
0.145228 0.58615657000 0.00227140829 
0.145786 0.61480414614 0.00255639458 
0.146343 0.52942746514 0.00174406600 
0.146901 0.56695276872 0.00246646991 
0.147458 0.57383702729 0.00199707900 
0.148016 0.51581467382 0.00236437260 
0.148573 0.57434730795 0.00221617260 
0.149131 0.59766926907 0.00276452424 
0.149688 0.54787894932 0.00092315477 
0.150246 0.54044641168 0.00230649587 
0.150803 0.51174948545 0.00209887669 
0.151360 0.48951632677 0.00203736804 
0.151918 0.42387988164 0.00218498757 
0.152475 0.54851492917 0.00216813537 
0.153033 0.46275284556 0.00162593044 
0.153590 0.48295598081 0.00158475624 
0.154148 0.47072984957 0.00132691839 
0.154705 0.50491009666 0.00112581184 
0.155263 0.48590402561 0.00270386487 
0.155820 0.35965770345 0.00116870893 
0.156378 0.43826163485 0.00154681410 
0.156935 0.39840677005 0.00192624648 
0.157493 0.39809297342 0.00140833128 
0.158050 0.38718344431 0.00163777421 
0.158607 0.36490010292 0.00164750742 
0.159165 0.41540033630 0.00154114232 
0.159722 0.39821124640 0.00126314161 
0.160280 0.38251271845 0.00179398128 
0.160837 0.38240974953 0.00130561297 
0.161395 0.30790490702 0.00067533439 
0.161952 0.36920431206 0.00106157331 
0.162510 0.32944399719 0.00165717551 
0.163067 0.40767043655 0.00160227303 
0.163625 0.31656880791 0.00196955154 
0.164182 0.32606933281 -0.00000365702 
0.164739 0.34437043296 0.00182015343 
0.165297 0.32431343375 0.00140796643 
0.165854 0.31016331603 0.00070294200 
0.166412 0.30599108658 0.00094518830 
0.166969 0.28661018246 0.00077981705 
0.167527 0.34892439178 0.00178426326 
0.168084 0.27982723982 0.00048097535 
0.168642 0.34583205543 0.00175888150 
0.169199 0.24800500982 0.00149171762 
0.169757 0.33306116388 0.00116065482 
0.170314 0.27847562662 0.00067458649 
0.170871 0.26543838920 0.00106435060 
0.171429 0.25654766658 0.00188960638 
0.171986 0.22163432827 0.00092551628 
0.172544 0.21590217341 0.00122845799 
0.173101 0.19791280080 0.00039482385 
0.173659 0.22461104706 0.00074599949 
0.174216 0.23616616275 0.00096991418 
0.174774 0.24530496924 0.00083873675 
0.175331 0.23513596122 0.00082846592 
0.175888 0.21810598545 0.00116053920 
0.176446 0.17073216087 0.00073393351 
0.177003 0.18131502540 0.00083167662 
0.177561 0.22722104693 0.00054518247 
0.178118 0.21508828392 0.00056480154 
0.178676 0.21113162503 0.00068976627 
0.179233 0.20505572079 0.00087833580 
0.179791 0.18016125367 0.00086858200 
0.180348 0.22304891547 0.00104960978 
0.180905 0.21311655587 0.00124024967 
0.181463 0.22420607131 0.00099869445 
0.182020 0.24622648839 0.00172717925 
0.182578 0.20520319770 0.00053712449 
0.183135 0.21588323040 0.00054625025 
0.183693 0.22219649194 0.00044359471 
0.184250 0.19027247993 0.00039447235 
0.184808 0.18057479902 0.00106226234 
0.185365 0.21421161542 0.00055858446 
0.185922 0.25476913533 0.00118234285 
0.186480 0.17336611684 0.00034955003 
0.187037 0.19505553662 0.00126053535 
0.187595 0.18708770746 -0.00013819073 
0.188152 0.20139432875 0.00070729120 
0.188710 0.16100571346 0.00104393900 
0.189267 0.18775635922 0.00002552770 
0.189824 0.18822523219 0.00058324439 
0.190382 0.20896465380 0.00053648880 
0.190939 0.15870030319 0.00010355778 
0.191497 0.17007294548 0.00148135338 
0.192054 0.17680971721 0.00036965937 
0.192612 0.17845644868 0.00060465360 
0.193169 0.18880547264 0.00130384863 
0.193726 0.16567596633 0.00046637858 
0.194284 0.09245155067 0.00018247132 
0.194841 0.14160370698 0.00114004486 
0.195399 0.13587928784 0.00065019131 
0.195956 0.17162215672 0.00169705189 
0.196514 0.13901264285 0.00047871187 
0.197071 0.13867011047 0.00161781944 
0.197628 0.19238114111 0.00042339665 
0.198186 0.12987655043 -0.00023506642 
0.198743 0.16425020955 0.00090319655 
0.199301 0.11610247883 0.00046268521 
0.199858 0.14085506890 0.00084807164 
0.200416 0.16155838078 0.00073703221 
0.200973 0.12712593921 0.00081046855 
0.201530 0.13796958092 -0.00040237808 
0.202088 0.16203556733 0.00066421550 
0.202645 0.12800102385 -0.00006315934 
0.203203 0.13734427551 0.00067926009 
0.203760 0.10112573290 0.00048837208 
0.204318 0.12405816666 0.00015643151 
0.204875 0.12144493984 0.00046819786 
0.205432 0.10119225812 0.00020471524 
0.205990 0.14599279995 0.00077542987 
0.206547 0.15162320315 0.00078099648 
0.207105 0.16447850662 0.00034142290 
0.207662 0.16325473791 0.00049843806 
0.208219 0.16511864948 0.00142775915 
0.208777 0.10512278786 -0.00015659033 
0.209334 0.16971567513 0.00031312334 
0.209892 0.15645836975 0.00054431729 
0.210449 0.15331153523 0.00049170353 
0.211007 0.18443157594 0.00031867302 
0.211564 0.13356105615 0.00035596332 
0.212121 0.14202792303 0.00114018334 
0.212679 0.13094825659 0.00049861353 
0.213236 0.13587626286 0.00026371618 
0.213794 0.13137017518 0.00089542527 
0.214351 0.11341770950 0.00047570552 
0.214908 0.07893470909 0.00023910108 
0.215466 0.07391288076 0.00044938760 
0.216023 0.09890289234 0.00089889484 
0.216581 0.05920174332 0.00038142064 
0.217138 0.12147147936 0.00061055165 
0.217695 0.14711534649 0.00067445574 
0.218253 0.11198287337 0.00042579917 
0.218810 0.12067166795 0.00057395404 
0.219368 0.15556870880 0.00060376030 
0.219925 0.18979416277 0.00040609418 
0.220483 0.13683594259 -0.00018543103 
0.221040 0.14321426777 0.00068663257 
0.221597 0.09413472005 0.00027142120 
0.222155 0.11750158977 -0.00022103505 
0.222712 0.11742392999 0.00040612947 
0.223270 0.15334094474 -0.00000611859 
0.223827 0.11468814791 0.00038466068 
0.224384 0.10996766954 0.00038012046 
0.224942 0.14011248915 0.00057223019 
0.225499 0.10302019501 0.00012556377 
0.226057 0.13152875247 0.00023167261 
0.226614 0.17249566729 0.00038808905 
0.227171 0.13110963261 0.00034162323 
0.227729 0.09879979861 0.00049215903 
0.228286 0.12847590765 0.00053437492 
0.228844 0.07415811005 0.00046870193 
0.229401 0.10355634224 0.00077787901 
0.229958 0.13960018658 0.00077160163 
0.230516 0.11910200039 0.00072399351 
0.231073 0.12815427575 0.00080206145 
0.231630 0.13050158945 0.00015412322 
0.232188 0.07544842362 0.00134835602 
0.232745 0.09961170683 0.00019991146 
0.233303 0.12416102014 0.00051071471 
0.233860 0.09242917130 0.00044763966 
0.234417 0.10255117651 0.00049361814 
0.234975 0.14100447091 0.00057732236 
0.235532 0.11901157772 0.00077891281 
0.236090 0.12814503567 0.00058557327 
0.236647 0.11396920985 0.00048742139 
0.237204 0.13476531743 0.00042769729 
0.237762 0.09938976152 0.00094179920 
0.238319 0.11871993185 0.00047614004 
0.238877 0.10424947681 0.00028900047 
0.239434 0.15580356875 0.00084460627 
0.239991 0.11797145612 0.00072832135 
0.240549 0.10187443316 0.00033530239 
0.241106 0.09439497422 0.00017088232 
0.241663 0.10385301974 0.00088641132 
0.242221 0.08436137993 0.00064847189 
0.242778 0.12529247457 0.00027618832 
0.243336 0.15652705584 0.00088975403 
0.243893 0.13643996943 0.00021843192 
0.244450 0.09821251248 0.00022699421 
0.245008 0.15038770898 0.00093833018 
0.245565 0.10832084416 0.00094559869 
0.246123 0.10742915196 0.00036768354 
0.246680 0.12089903853 0.00051160225 
0.247237 0.12237458124 0.00035019067 
0.247795 0.10193061774 0.00117996082 
0.248352 0.12001085175 0.00088378747 
0.248909 0.11431568790 0.00093346607 
0.249467 0.10145909007 0.00072844111 
0.250024 0.07728250121 0.00021968302 
0.250582 0.09500678459 0.00055278845 
0.251139 0.12359165739 0.00064823706 
0.251696 0.10804352244 0.00026694583 
0.252254 0.08464393810 0.00060252623 
0.252811 0.14367379814 0.00048331739 
0.253368 0.07536045118 0.00017014630 
0.253926 0.07999946911 -0.00021186949 
0.254483 0.05679147230 0.00018090696 
0.255041 0.06830898414 0.00026544418 
0.255598 0.13012935331 0.00028023737 
0.256155 0.13361270953 0.00063094051 
0.256713 0.08271302912 0.00057075468 
0.257270 0.13113915698 0.00581691530 
0.257827 0.10684025734 0.00038998022 
0.258385 0.09673236090 -0.00008573106 
0.258942 0.10500877162 0.00028267351 
0.259499 0.13670051415 0.00057531540 
0.260057 0.08857119621 0.00062622649 
0.260614 0.13099481469 0.00071317231 
0.261172 0.09011855465 -0.00012813280 
0.261729 0.13464255341 0.00065281318 
0.262286 0.11405160907 0.00013040386 
0.262844 0.11212058899 0.00092250093 
0.263401 0.09256859558 0.00018649002 
0.263958 0.09877828560 -0.00014418352 
0.264516 0.09065073353 0.00046066791 
0.265073 0.12074197306 0.00019756191 
0.265630 0.11329431316 0.00060225316 
0.266188 0.10168063053 0.00031104270 
0.266745 0.11335165006 0.00066135959 
0.267302 0.08640810178 0.00076781538 
0.267860 0.13762409133 -0.00005931265 
0.268417 0.11103322428 -0.00007352805 
0.268975 0.07870480495 0.00047418528 
0.269532 0.11954869596 0.00015650976 
0.270089 0.06012317127 0.00002030884 
0.270647 0.12254971566 0.00011878019 
0.271204 0.12868606445 0.00063334122 
0.271761 0.11133452175 0.00022599491 
0.272319 0.14637661632 0.00026596450 
0.272876 0.09583811454 0.00039384547 
0.273433 0.10574700098 0.00035787011 
0.273991 0.08012605072 0.00009881366 
0.274548 0.10035356916 0.00009966103 
0.275105 0.12310221772 0.00069945618 
0.275663 0.15184112297 0.00013929458 
0.276220 0.11019280937 0.00080406160 
0.276777 0.13964531035 0.00000070737 
0.277335 0.07636355846 0.00091607642 
0.277892 0.05685250085 0.00015223559 
0.278449 0.11585215598 0.00024418170 
0.279007 0.08956940605 0.00039863990 
0.279564 0.16147448970 0.00023640093 
0.280121 0.14013772790 0.00019570659 
0.280679 0.09411087761 -0.00026222096 
0.281236 0.06184460751 0.00016449421 
0.281793 0.04574489154 -0.00023752353 
0.282351 0.04566932824 0.00037281090 
0.282908 0.10388362329 0.00009874070 
0.283465 0.06443028521 0.00027998952 
0.284023 0.12212032593 0.00032494932 
0.284580 0.12399413636 -0.00013969387 
0.285137 0.10072609438 0.00080924056 
0.285695 0.06192313608 0.00022053286 
0.286252 0.11182544695 0.00042965148 
0.286809 0.10464014822 0.00012385520 
0.287367 0.12527431788 -0.00035240116 
0.287924 0.09745915614 0.00072033788 
0.288481 0.09741417542 0.00063163624 
0.289039 0.02366432740 0.00024192302 
0.289596 0.06047477059 0.00015494963 
0.290153 0.08522047794 0.00039126710 
0.290711 0.07716404398 0.00038895382 
0.291268 0.10072859280 0.00029901338 
0.291825 0.08791792315 0.00078065536 
0.292383 0.09107564736 0.00081427225 
0.292940 0.07077959551 0.00003864864 
0.293497 0.10799407279 0.00074210532 
0.294055 0.08746261605 0.00036520554 
0.294612 0.09652463611 0.00071681850 
0.295169 0.09090508319 -0.00009973009 
0.295727 0.10358351863 0.00003038909 
0.296284 0.07209985931 0.00081075252 
0.296841 0.09717521177 -0.00004142069 
0.297399 0.12148717110 0.00082225260 
0.297956 0.14170173489 0.00022980073 
0.298513 0.11762080404 0.00019523000 
0.299071 0.04369763193 -0.00033756901 
0.299628 0.08411686417 0.00088044721 
0.300185 0.09596524957 0.00076184788 
0.300742 0.06654024333 -0.00034096663 
0.301300 0.08942653218 0.00032099710 
0.301857 0.09944429054 0.00011330609 
0.302414 0.06041838482 0.00032961333 
0.302972 0.11069130298 0.00069483476 
0.303529 0.15759413381 0.00021713656 
0.304086 0.03225662787 0.00036634879 
0.304644 0.10407146134 0.00022491520 
0.305201 0.07348690488 0.00059106112 
0.305758 0.10938986626 0.00047494721 
0.306316 0.07941082069 -0.00004431171 
0.306873 0.08587759336 0.00051841127 
0.307430 0.02746350818 -0.00043507179 
0.307987 0.06358021971 0.00018241455 
0.308545 0.03219198254 -0.00036037719 
0.309102 0.06748363273 0.00084144075 
0.309659 0.05665247533 -0.00015054854 
0.310217 0.09370753421 0.00004073824 
0.310774 0.07010968309 0.00079792607 
0.311331 0.03212790309 0.00056609366 
0.311889 0.11021071883 0.00065099711 
0.312446 0.07313578032 0.00037344366 
0.313003 0.10456364907 0.00005375736 
0.313560 0.07950526473 0.00053506355 
0.314118 0.06967174388 0.00106185772 
0.314675 0.09438927983 0.00050842855 
0.315232 0.07279617148 0.00007493820 
0.315790 0.08264983677 0.00075631951 
0.316347 0.05640119649 0.00062076069 
0.316904 0.07556997137 0.00024317725 
0.317461 0.06273332977 0.00035237362 
0.318019 0.02739208210 0.00050012197 
0.318576 0.09220977539 0.00050127124 
0.319133 0.10400778308 0.00066567681 
0.319691 0.07510417347 -0.00013444105 
0.320248 0.06485248541 0.00057597533 
0.320805 0.07198016719 -0.00064022043 
0.321362 0.04190776610 0.00026627134 
0.321920 0.02817086323 -0.00048323668 
0.322477 0.04571402482 0.00061087496 
0.323034 0.02862552518 0.00027939771 
0.323592 0.10950512571 0.00010568128 
0.324149 0.10069705987 0.00012098693 
0.324706 0.07639214707 0.00089252208 
0.325263 0.06236547065 -0.00027788691 
0.325821 0.05131713607 0.00045376568 
0.326378 0.08619421053 0.00034947310 
0.326935 0.04800669479 0.00070633730 
0.327493 0.04695977226 -0.00067442727 
0.328050 0.09634450718 0.00057649130 
0.328607 0.04648973144 0.00032148311 
0.329164 0.08912048621 0.00014098006 
0.329722 0.06214107256 -0.00062678164 
0.330279 0.07460149840 0.00067994473 
0.330836 0.08072093755 0.00046884449 
0.331393 0.11743676609 0.00107681406 
0.331951 0.07282840616 0.00089446624 
0.332508 0.06651041505 0.00064891534 
0.333065 0.09577841722 0.00026641679 
0.333622 0.05188771136 0.00041445992 
0.334180 0.09791883915 0.00016418474 
0.334737 0.04740178768 -0.00019915900 
0.335294 0.01487170441 0.00029641108 
0.335852 0.10069826432 0.00002649611 
0.336409 0.09543120436 0.00109659604 
0.336966 0.05430697721 -0.00007575215 
0.337523 0.08363307595 -0.00013467540 
0.338081 0.04013893923 0.00028382269 
0.338638 0.11352608889 0.00159024133 
0.339195 0.10329946227 0.00108184069 
0.339752 0.05658885602 0.00056266499 
0.340310 0.05379331437 0.00090850935 
0.340867 0.12146204549 0.00036678725 
0.341424 0.06751508278 0.00028681908 
0.341981 0.06297385561 0.00027485310 
0.342539 0.11003362546 0.00045940704 
0.343096 0.10048688719 -0.00038985108 
0.343653 0.02128240688 0.00087385415 
0.344210 -0.02105648285 0.00001979297 
0.344768 0.02476575522 -0.00001635937 
0.345325 0.07939095227 0.00131703861 
0.345882 0.06166814133 0.00051081041 
0.346439 0.09972948062 -0.00006041965 
0.346997 0.04386744135 0.00028293493 
0.347554 0.02983548556 -0.00063912280 
0.348111 0.05731792598 0.00122424470 
0.348668 0.07884729400 0.00048414776 
0.349226 0.06565403614 -0.00075987742 
0.349783 0.05255173387 -0.00036144412 
0.350340 0.05274610887 0.00000577158 
0.350897 0.04821838733 0.00062936497 
0.351454 0.11451782800 0.00145086607 
0.352012 0.05573098395 0.00053055189 
0.352569 0.11168974078 0.00110500136 
0.353126 0.01479716556 0.00078984936 
0.353683 0.03979862760 0.00118461013 
0.354241 0.08679460633 0.00092235999 
0.354798 0.12425722340 0.00089510793 
0.355355 0.08393513139 0.00179190592 
0.355912 0.03678169867 0.00143672271 
0.356470 0.05598986949 -0.00015571777 
0.357027 0.03869036630 0.00089718766 
0.357584 0.04881265989 0.00075088706 
0.358141 0.06447283342 0.00076418356 
0.358699 0.05526323164 0.00132449834 
0.359256 -0.00102637583 -0.00076299033 
0.359813 -0.03710707551 -0.00048714397 
0.360370 0.07899399264 0.00091982793 
0.360927 0.15480549022 -0.00021807467 
0.361485 0.06041859629 -0.00050002931 
0.362042 0.07842139310 0.00083302673 
0.362599 0.01547493470 0.00005902925 
0.363156 -0.02392325526 -0.00074544429 
0.363714 0.05063587902 0.00028133926 
0.364271 -0.01091815626 0.00123882818 
0.364828 0.08202282312 0.00152096325 
0.365385 0.02540836263 -0.00098528436 
0.365942 0.01386247975 -0.00026677726 
0.366500 0.16785450992 0.00035086684 
0.367057 0.07556562669 0.00165556136 
0.367614 0.07883595557 -0.00016213896 
0.368171 0.01450926840 0.00106845570 
0.368728 0.10013179126 -0.00061639066 
0.369286 0.02942529361 0.00045356674 
0.369843 0.01543963718 -0.00124061412 
0.370400 0.13065665943 0.00099097438 
0.370957 0.05023707643 0.00034218525 
0.371514 0.06145060749 0.00058797924 
0.372072 0.09181266193 -0.00006347682 
0.372629 0.05061084567 0.00160876652 
0.373186 0.06589388662 0.00143363780 
0.373743 0.11545697745 0.00049966669 
0.374300 0.11972264211 0.00142432800 
0.374858 0.05048304803 0.00026342636 
0.375415 0.03119267334 0.00055845806 
0.375972 0.09214397403 0.00045569138 
0.376529 0.08504130970 0.00400832208 
0.377086 0.05821693909 0.00090118275 
0.377644 0.06813609003 0.00063403536 
0.378201 0.12497035724 0.00036980559 
0.378758 0.04958286282 -0.00154771032 
0.379315 0.06660408876 0.00150544799 
0.379872 0.08328433697 -0.00003403490 
0.380430 0.03485972014 -0.00177626238 
0.380987 0.07034797776 -0.00014130286 
0.381544 0.10346018895 0.00133954060 
0.382101 0.05587171934 0.00250212298 
0.382658 0.06164439121 -0.00030144465 
0.383216 0.10029314352 0.00277378024 
0.383773 0.07997954413 0.00064195561 
0.384330 0.03683935935 0.00167026240 
0.384887 0.03243130696 -0.00277645229 
0.385444 -0.00061707698 0.00074242958 
0.386001 0.05633277181 0.00116761532 
0.386559 -0.01593795760 -0.00114837493 
0.387116 0.02488297679 -0.00020197692 
0.387673 0.05324743441 -0.00012545330 
0.388230 0.05437583869 0.00139809372 
0.388787 0.11387519439 0.00007118579 
0.389345 0.04859222356 0.00193918941 
0.389902 0.05835949881 0.00060746706 
0.390459 0.14964071506 -0.00118017431 
0.391016 0.13439946652 0.00182543201 
0.391573 0.05730884025 -0.00143835662 
0.392130 0.04444474011 0.00067528725 
0.392688 0.07010830147 -0.00058104802 
0.393245 0.11908121960 0.00112646304 
0.393802 0.01970648037 0.00154680188 
0.394359 0.10413040722 -0.00018281129 
0.394916 0.03514557439 0.00162333730 
0.395473 0.02344590686 -0.00005670429 
0.396031 0.11150604203 0.00123964305 
0.396588 0.07223504267 0.00292633507 
0.397145 -0.02455148451 0.00187360984 
0.397702 0.05727547507 0.00078602890 
0.398259 0.10808570743 0.00389073992 
0.398816 0.00171950187 0.00089380209 
0.399374 -0.02142637267 0.00315489408 
0.399931 -0.15704227015 -0.00107223690 
0.400488 0.14816499474 -0.00113423839 
0.401045 0.00253481320 0.00267227678 
0.401602 0.11227136962 0.00216545567 
0.402159 0.02969906111 -0.00055430699 
0.402716 -0.12420098673 0.00645408760 
0.403274 0.12810889804 0.00259782456 
0.403831 0.10613692086 -0.02978949865 
