# Supplementary material for: SAXS studies of X-ray induced disulfide bond damage: Engineering high-resolution insight from a low-resolution technique
Source: PLoS One. 2020 Nov 17;15(11):e0239702. doi: 10.1371/journal.pone.0239702 (PMC7671560; doi:10.1371/journal.pone.0239702)
Supplement: S1 Data — (GZ) [file pone.0239702.s023.gz › SupplementaryData/dimer_A2_ph5_5_00013.cbf.dat]

0.010314 14.25587227408 1.84702771473 
0.010872 15.77966450810 -0.02182572575 
0.011429 22.14848650624 0.37650100880 
0.011987 18.53059514772 -0.16521682188 
0.012544 19.73096978027 0.23839146526 
0.013102 20.19169404730 -0.05918692910 
0.013659 21.74116464871 0.19130860113 
0.014217 17.87039468209 0.13590474362 
0.014774 17.05390486645 0.10766407174 
0.015332 19.10041129331 0.02772275565 
0.015889 18.78204881815 0.07250909110 
0.016447 18.98779173658 -0.00874691601 
0.017004 18.48705942424 0.07977883106 
0.017562 17.64540604220 0.04166924265 
0.018119 17.48560340635 -0.05398714917 
0.018677 18.30721513075 0.03611985006 
0.019234 17.53377334280 0.02316510559 
0.019792 17.40876344930 0.00767907096 
0.020349 17.37596517460 0.06850101743 
0.020907 18.06704165340 0.04438481474 
0.021464 17.17551968481 0.07580301759 
0.022022 17.07125603832 0.05693977132 
0.022579 16.70692682565 0.06048058366 
0.023137 16.71660792192 0.06946391484 
0.023694 16.66292705457 0.07215886408 
0.024252 16.41294243104 0.08261885740 
0.024809 16.10847855230 0.07945603181 
0.025367 15.78177050345 0.06638277381 
0.025924 15.57032585666 0.08134495531 
0.026482 15.64904574061 0.07627958425 
0.027039 15.40579701831 0.07728912218 
0.027597 15.43111066252 0.08078256306 
0.028154 14.89288901144 0.07908114840 
0.028712 14.90279589410 0.07794980598 
0.029269 14.56111158933 0.06403922779 
0.029827 14.38741672412 0.07380679177 
0.030384 14.32501123516 0.08013489998 
0.030942 13.83657938456 0.06699696942 
0.031500 14.14584314802 0.07316005327 
0.032057 13.82689717563 0.07690888114 
0.032615 13.74319705005 0.05877225933 
0.033172 13.40896990604 0.05861620802 
0.033730 13.26604164566 0.06754070927 
0.034287 13.21807570630 0.06934625325 
0.034845 12.95018929857 0.06538212302 
0.035402 12.92672863296 0.07570627916 
0.035960 12.57155369422 0.05961837292 
0.036517 12.62613446860 0.05531399187 
0.037075 12.40557816529 0.05559860003 
0.037632 12.47632447042 0.05703483734 
0.038190 11.97344064631 0.05436945172 
0.038747 11.74871299739 0.06072441543 
0.039305 11.75959651844 0.05964196281 
0.039862 11.56896873308 0.05592858317 
0.040420 11.16991050448 0.06060046660 
0.040977 11.15422471399 0.05607426000 
0.041535 11.00469436940 0.05588827229 
0.042092 11.05036233199 0.05164864728 
0.042650 10.81309815305 0.05008218707 
0.043207 10.55023081797 0.04806754294 
0.043765 10.37631669131 0.04893485686 
0.044322 10.14826579189 0.04511390082 
0.044880 10.26330063478 0.05339027286 
0.045437 9.80155549419 0.04790607214 
0.045995 9.74336298648 0.04801981029 
0.046552 9.54766914581 0.04455465294 
0.047110 9.45921453033 0.04499301692 
0.047667 9.25973464396 0.04024979455 
0.048225 9.22387118390 0.04096875720 
0.048782 9.08431329552 0.04441872010 
0.049340 8.75302495343 0.04248889172 
0.049897 8.94267406541 0.04264507638 
0.050455 8.75758872727 0.04211716965 
0.051012 8.44234232258 0.04209433720 
0.051570 8.51163294116 0.03586332879 
0.052127 8.28059846959 0.03681237045 
0.052685 8.13482193258 0.03899992432 
0.053242 8.01572476591 0.03696131336 
0.053800 7.93785185701 0.03493821091 
0.054357 7.71378621867 0.03512436104 
0.054915 7.68271936375 0.03737277343 
0.055472 7.59380041639 0.03079886048 
0.056030 7.37107882013 0.03234656910 
0.056587 7.39782551693 0.03499367583 
0.057145 7.24707562199 0.03581113834 
0.057702 6.87987625858 0.03141048786 
0.058260 6.89415669659 0.03406979763 
0.058817 6.81801339006 0.03147971833 
0.059375 6.79934869860 0.03117684327 
0.059932 6.74209614923 0.02737900487 
0.060490 6.54029857761 0.02976852973 
0.061048 6.46196782390 0.02937136642 
0.061605 6.21755354989 0.02714864745 
0.062163 6.11202475711 0.02927644834 
0.062720 6.06761216052 0.02720277590 
0.063278 6.03571387391 0.02954712947 
0.063835 6.09274768038 0.02997769384 
0.064393 5.89234138742 0.02411360782 
0.064950 5.81225970019 0.02865348061 
0.065508 5.60026111930 0.02349484251 
0.066065 5.61404317491 0.02549828385 
0.066623 5.54690109352 0.02366999442 
0.067180 5.37130742061 0.02626257152 
0.067738 5.27903304597 0.02281263386 
0.068295 5.12390838616 0.02454340509 
0.068853 5.14159497836 0.02260429148 
0.069410 5.03651750514 0.02282015449 
0.069968 4.98301821100 0.02215155993 
0.070525 4.82145587380 0.02080682255 
0.071083 4.83544517796 0.02268616504 
0.071640 4.72977117630 0.01929835151 
0.072198 4.78120702293 0.02282433794 
0.072755 4.67425255489 0.02114466728 
0.073313 4.55683514339 0.01911176261 
0.073870 4.43440355438 0.02122054477 
0.074428 4.29296356858 0.02027349953 
0.074985 4.34683871310 0.01801150883 
0.075543 4.20893957844 0.01910603292 
0.076100 4.25372134048 0.01966192927 
0.076658 4.04286052674 0.01658494292 
0.077215 4.18097085838 0.02053362952 
0.077773 4.05643038974 0.01827647670 
0.078330 3.92450249849 0.01533282720 
0.078888 3.86664643378 0.01862823321 
0.079445 3.77006401848 0.01610326854 
0.080003 3.72233734616 0.01803785880 
0.080560 3.68350572723 0.01645012298 
0.081118 3.61081200788 0.01564186917 
0.081675 3.61363346843 0.01699574721 
0.082233 3.58290482859 0.01622015356 
0.082790 3.69887026282 0.01656805190 
0.083348 3.41002800283 0.01677223059 
0.083905 3.43790941074 0.01388058692 
0.084463 3.39842896276 0.01596826295 
0.085020 3.36946424151 0.01386841915 
0.085578 3.19041099701 0.01378512297 
0.086135 3.24345193943 0.01514373026 
0.086693 3.12057005145 0.01536462038 
0.087250 3.14022538212 0.01444217060 
0.087808 3.20338216313 0.01382319107 
0.088365 2.94170167592 0.01311518991 
0.088923 2.97900864882 0.01238294482 
0.089480 2.90492127490 0.01340283838 
0.090038 2.86224945793 0.01277514812 
0.090595 2.81719863929 0.01195146681 
0.091153 2.76028873834 0.01328162292 
0.091710 2.76044144054 0.01148971417 
0.092268 2.74984730326 0.01070217411 
0.092825 2.70057561125 0.01096430876 
0.093383 2.72678538646 0.01139639293 
0.093940 2.60233739083 0.01158350137 
0.094498 2.61576168300 0.01194121751 
0.095055 2.56975977171 0.01160026129 
0.095613 2.38530823278 0.01014181403 
0.096170 2.48803145842 0.01200168261 
0.096728 2.43964037895 0.01239001394 
0.097285 2.34110682174 0.01202960703 
0.097842 2.27123806816 0.01126688581 
0.098400 2.31609930211 0.01021227507 
0.098957 2.20689231316 0.00941107795 
0.099515 2.21213028683 0.01113369303 
0.100072 2.27044944246 0.00964325564 
0.100630 2.20584593206 0.01058772984 
0.101187 2.15966195260 0.00955915495 
0.101745 2.10194530349 0.00852959625 
0.102302 2.10876210303 0.00978782669 
0.102860 2.11352270800 0.00824966402 
0.103417 2.01634496629 0.01118622955 
0.103975 2.05375990199 0.01084846183 
0.104532 2.01375288889 0.01038836221 
0.105090 1.96285866276 0.00811816247 
0.105647 1.86479483391 0.00866605706 
0.106205 1.89704469648 0.00716908435 
0.106762 1.86879206325 0.00754886031 
0.107320 1.80797441068 0.00816299687 
0.107877 1.84000086377 0.00878498049 
0.108435 1.81527850424 0.00819213740 
0.108992 1.78478067380 0.00853435380 
0.109550 1.72772952314 0.00710402608 
0.110107 1.69438079570 0.00885365991 
0.110665 1.58466808644 0.00712903581 
0.111222 1.63875110304 0.00744734610 
0.111780 1.54164201616 0.00662874422 
0.112337 1.55749293639 0.00614336490 
0.112895 1.48746990055 0.00791866924 
0.113452 1.58121089113 0.00560249137 
0.114010 1.48746084902 0.00561896856 
0.114567 1.42095477121 0.00533437946 
0.115125 1.45720498185 0.00781860727 
0.115682 1.47240490382 0.00646840271 
0.116240 1.46803613489 0.00633798262 
0.116797 1.41644320366 0.00594938384 
0.117355 1.37625764997 0.00637067870 
0.117912 1.27224843527 0.00679550113 
0.118470 1.34693169496 0.00644217966 
0.119027 1.39825964313 0.00538959456 
0.119585 1.32402074472 0.00720325149 
0.120142 1.27314719354 0.00500893912 
0.120699 1.28246005911 0.00621515049 
0.121257 1.27940552700 0.00487879979 
0.121814 1.19948952068 0.00507690455 
0.122372 1.24455067070 0.00522274129 
0.122929 1.08857862579 0.00597233398 
0.123487 1.15555274352 0.00392203986 
0.124044 1.16354259807 0.00363393627 
0.124602 1.11083075630 0.00432893357 
0.125159 1.16303740279 0.00487317247 
0.125717 1.14962299654 0.00390082917 
0.126274 1.09288383312 0.00469064896 
0.126832 1.07672139862 0.00438724539 
0.127389 0.98232446994 0.00432959378 
0.127947 0.95900504714 0.00326470390 
0.128504 0.99718637943 0.00379840400 
0.129062 1.02221671922 0.00513521071 
0.129619 0.98765586733 0.00314349022 
0.130177 0.95821231769 0.00285166479 
0.130734 0.91164144570 0.00399992402 
0.131292 0.92646919462 0.00385459513 
0.131849 0.89951602189 0.00312161326 
0.132407 0.83917327945 0.00420165815 
0.132964 0.83145931849 0.00308883150 
0.133521 0.86381894120 0.00418573075 
0.134079 0.86375523705 0.00444020148 
0.134636 0.79830442171 0.00362295913 
0.135194 0.88449285270 0.00320272565 
0.135751 0.79877461090 0.00333162877 
0.136309 0.74976980774 0.00295496934 
0.136866 0.78656073085 0.00333807522 
0.137424 0.75280529189 0.00281698543 
0.137981 0.74794181413 0.00354024107 
0.138539 0.72199494626 0.00305089403 
0.139096 0.67291962844 0.00283502451 
0.139654 0.68076583827 0.00271232180 
0.140211 0.73180012640 0.00265905661 
0.140769 0.68289694942 0.00271213010 
0.141326 0.67407543212 0.00347955532 
0.141884 0.63862082324 0.00189407326 
0.142441 0.61228936940 0.00359054635 
0.142998 0.59091326259 0.00170477778 
0.143556 0.64553546514 0.00307502669 
0.144113 0.59805982064 0.00188792477 
0.144671 0.60310648791 0.00340579505 
0.145228 0.59387109353 0.00245482579 
0.145786 0.54169198471 0.00239308186 
0.146343 0.51641548113 0.00148339650 
0.146901 0.56182642167 0.00225602960 
0.147458 0.56028547540 0.00285390905 
0.148016 0.55280054091 0.00265213683 
0.148573 0.50850108207 0.00147907292 
0.149131 0.54998845349 0.00219963095 
0.149688 0.51263665392 0.00225908936 
0.150246 0.48903056932 0.00262332934 
0.150803 0.48408908564 0.00167906278 
0.151360 0.50865183666 0.00210931395 
0.151918 0.44758505721 0.00075354733 
0.152475 0.44766052773 0.00144926364 
0.153033 0.43857537673 0.00135184098 
0.153590 0.46190750906 0.00170439834 
0.154148 0.43623038052 0.00203103033 
0.154705 0.43948730145 0.00136730351 
0.155263 0.39331387452 0.00128682956 
0.155820 0.40621534823 0.00283658715 
0.156378 0.41643793815 0.00223633773 
0.156935 0.37248360285 0.00132228121 
0.157493 0.47454398028 0.00230164480 
0.158050 0.39667771347 0.00169516523 
0.158607 0.36888899521 0.00120512407 
0.159165 0.45428313226 0.00214119765 
0.159722 0.34596532790 0.00190090723 
0.160280 0.38723702187 0.00119154161 
0.160837 0.34960752537 0.00142790901 
0.161395 0.38946142108 0.00131849753 
0.161952 0.37559512953 0.00154030952 
0.162510 0.37918100413 0.00133541280 
0.163067 0.38888306731 0.00151200562 
0.163625 0.35544007514 0.00191059466 
0.164182 0.30680548275 0.00113775073 
0.164739 0.29133675446 0.00135146044 
0.165297 0.34942792090 0.00232691926 
0.165854 0.29980500837 0.00128284457 
0.166412 0.30879659635 0.00232245388 
0.166969 0.26572811183 0.00157037597 
0.167527 0.31187560616 0.00092509804 
0.168084 0.34528368808 0.00092990461 
0.168642 0.21075283200 0.00064029970 
0.169199 0.28365490063 0.00077093513 
0.169757 0.30620047030 0.00143364567 
0.170314 0.23219205941 0.00121423255 
0.170871 0.27836287479 0.00003096207 
0.171429 0.28160299177 0.00116658643 
0.171986 0.24363206985 0.00141514129 
0.172544 0.23917750857 0.00111407728 
0.173101 0.26146164341 0.00119038275 
0.173659 0.25914564825 0.00216544003 
0.174216 0.17932290993 0.00092744102 
0.174774 0.21459679129 0.00177660498 
0.175331 0.27782160747 0.00013097208 
0.175888 0.15447498073 0.00046355705 
0.176446 0.21553210599 0.00128020303 
0.177003 0.21148069928 0.00108364044 
0.177561 0.21022745151 0.00092568071 
0.178118 0.19439928332 0.00085409414 
0.178676 0.15046787191 0.00020263117 
0.179233 0.18236246230 0.00125475061 
0.179791 0.22804864117 0.00101999480 
0.180348 0.22865558561 0.00139652093 
0.180905 0.19094212004 0.00099417547 
0.181463 0.22932343589 0.00075795985 
0.182020 0.23066635701 0.00105811038 
0.182578 0.20211703412 0.00061783764 
0.183135 0.19945655933 0.00132907790 
0.183693 0.17397534152 0.00119279633 
0.184250 0.16689627155 0.00025590386 
0.184808 0.14046153772 0.00029824151 
0.185365 0.18481240632 0.00074166186 
0.185922 0.21106313332 0.00118964581 
0.186480 0.18931040510 -0.00015861432 
0.187037 0.14972499523 0.00061124081 
0.187595 0.16381676866 0.00047221390 
0.188152 0.20937722947 0.00135239017 
0.188710 0.16259905938 0.00066628762 
0.189267 0.16473626924 0.00077301678 
0.189824 0.22620540570 0.00073568216 
0.190382 0.12728377169 0.00079845573 
0.190939 0.16230444864 0.00103756770 
0.191497 0.21623074539 0.00084661784 
0.192054 0.14724374097 0.00048006140 
0.192612 0.15793405964 -0.00028374761 
0.193169 0.14561530539 0.00041502091 
0.193726 0.12378822040 0.00005702930 
0.194284 0.12356029113 0.00014073998 
0.194841 0.18199951067 -0.00010279685 
0.195399 0.19557798597 0.00050969218 
0.195956 0.16858552191 0.00086055985 
0.196514 0.11395709796 0.00095064806 
0.197071 0.16527294081 0.00079338603 
0.197628 0.15595858443 0.00065840153 
0.198186 0.16769959975 0.00037166628 
0.198743 0.20611073635 0.00036202756 
0.199301 0.16291593556 0.00077948325 
0.199858 0.16456906207 0.00087403825 
0.200416 0.11307270902 -0.00023712885 
0.200973 0.14095951947 0.00084862589 
0.201530 0.17806545785 0.00031018440 
0.202088 0.19134460253 0.00025993778 
0.202645 0.08185437001 0.00070210486 
0.203203 0.13482890495 0.00061988253 
0.203760 0.15865710865 0.00076536304 
0.204318 0.14464402841 0.00058442378 
0.204875 0.17689347743 0.00129304572 
0.205432 0.18527462319 0.00092843015 
0.205990 0.14689082247 -0.00000620095 
0.206547 0.16417407207 0.00051834133 
0.207105 0.08948097406 0.00047265054 
0.207662 0.16107560029 0.00041998650 
0.208219 0.16220524625 0.00041695824 
0.208777 0.11288605547 0.00034618709 
0.209334 0.12348171991 0.00067462073 
0.209892 0.13739729700 0.00113682065 
0.210449 0.13426004998 0.00007059493 
0.211007 0.13859527330 0.00119607752 
0.211564 0.12826742533 0.00083705432 
0.212121 0.18262265369 0.00092568407 
0.212679 0.15474872360 0.00096479244 
0.213236 0.15911835204 0.00046060089 
0.213794 0.17729500242 0.00083049152 
0.214351 0.11622305931 0.00038434592 
0.214908 0.13623248028 0.00105326353 
0.215466 0.12864798253 0.00079693833 
0.216023 0.11691757190 0.00053524726 
0.216581 0.14891119603 0.00039581997 
0.217138 0.12476626873 0.00102150255 
0.217695 0.12509909415 0.00042354950 
0.218253 0.07173886065 0.00072846563 
0.218810 0.07460623433 0.00054288875 
0.219368 0.10522231939 0.00048830710 
0.219925 0.11493641097 0.00040178126 
0.220483 0.14962940263 0.00021748005 
0.221040 0.09867046263 0.00032779293 
0.221597 0.13154791554 0.00067509739 
0.222155 0.11456748706 0.00009631397 
0.222712 0.11425623497 0.00030896705 
0.223270 0.10483523594 0.00025926088 
0.223827 0.15850728312 0.00008194672 
0.224384 0.14148392164 0.00048831464 
0.224942 0.17061330321 0.00093975619 
0.225499 0.13021691077 0.00053765620 
0.226057 0.13780074236 0.00062083747 
0.226614 0.12171827684 0.00052165184 
0.227171 0.10560846827 0.00040411959 
0.227729 0.12659057894 0.00053382326 
0.228286 0.11906796651 0.00074772511 
0.228844 0.18413300098 0.00024119497 
0.229401 0.09755517590 0.00040027389 
0.229958 0.08943820542 0.00020615873 
0.230516 0.12572007432 0.00023645595 
0.231073 0.14522305271 0.00078516756 
0.231630 0.12797072962 0.00064081732 
0.232188 0.11107336229 0.00067030132 
0.232745 0.17771371491 0.00099499811 
0.233303 0.15798539012 0.00082796979 
0.233860 0.12127030534 0.00056122549 
0.234417 0.12154748069 0.00021253766 
0.234975 0.13575973759 0.00098832352 
0.235532 0.10947551286 0.00002342058 
0.236090 0.09124604049 0.00010751276 
0.236647 0.12184903284 0.00072805825 
0.237204 0.11866835194 -0.00017736874 
0.237762 0.09162314666 0.00054989485 
0.238319 0.08115287867 0.00044188437 
0.238877 0.10953512360 0.00007370845 
0.239434 0.11631760337 0.00061951872 
0.239991 0.13957519708 0.00100545681 
0.240549 0.12465924826 0.00003092054 
0.241106 0.12011390195 0.00092086379 
0.241663 0.15369653217 0.00064381265 
0.242221 0.08924854412 0.00076539204 
0.242778 0.11304974074 0.00028853717 
0.243336 0.12857173142 0.00041080655 
0.243893 0.12617498943 0.00073305510 
0.244450 0.14369034124 0.00047201503 
0.245008 0.11442876240 0.00076173871 
0.245565 0.11768083382 0.00036627089 
0.246123 0.14380010498 -0.00022805203 
0.246680 0.12096475211 0.00041821421 
0.247237 0.13911854885 0.00049548778 
0.247795 0.08134924184 0.00024132469 
0.248352 0.10241742991 0.00003011639 
0.248909 0.12194396129 0.00015081720 
0.249467 0.06821691335 0.00011558140 
0.250024 0.15766013448 0.00019905220 
0.250582 0.13697392299 0.00006599624 
0.251139 0.13871350895 0.00051212510 
0.251696 0.13990853263 0.00017568904 
0.252254 0.11288790448 0.00021735265 
0.252811 0.11403220856 0.00026780563 
0.253368 0.11560802948 -0.00002806333 
0.253926 0.13431892241 0.00069827533 
0.254483 0.06193443301 0.00029072544 
0.255041 0.11147555308 0.00043633908 
0.255598 0.09919067992 0.00008187573 
0.256155 0.11079007136 -0.00007695219 
0.256713 0.13384407462 0.00021576673 
0.257270 0.12744962414 0.00979579874 
0.257827 0.11713613749 0.00021499735 
0.258385 0.08647339393 0.00039704877 
0.258942 0.16552441108 0.00075964411 
0.259499 0.09045262604 0.00044172698 
0.260057 0.10625158727 0.00020395881 
0.260614 0.09615754705 0.00040552140 
0.261172 0.08705656038 -0.00008501150 
0.261729 0.13263119901 0.00041779460 
0.262286 0.14270311833 -0.00000242881 
0.262844 0.10238398200 0.00050089892 
0.263401 0.14762763562 0.00029362404 
0.263958 0.13319394365 0.00035236059 
0.264516 0.12007239865 0.00014267593 
0.265073 0.15545786409 0.00083649333 
0.265630 0.14074571262 0.00041595200 
0.266188 0.10934917036 0.00052417727 
0.266745 0.11544603038 0.00029775434 
0.267302 0.05206653480 0.00007443782 
0.267860 0.04957911432 -0.00005498334 
0.268417 0.07491872934 0.00008090393 
0.268975 0.12620943740 0.00025682358 
0.269532 0.11653977699 0.00027129953 
0.270089 0.08184615107 0.00095454330 
0.270647 0.11607326513 0.00061480445 
0.271204 0.14100963164 0.00070204906 
0.271761 0.05895226969 0.00026334161 
0.272319 0.11108863952 0.00051044513 
0.272876 0.13524037928 0.00050081203 
0.273433 0.07973675435 -0.00009681559 
0.273991 0.11782471368 0.00032822659 
0.274548 0.11021431015 0.00032343331 
0.275105 0.07649229485 0.00086283240 
0.275663 0.10738495118 0.00039645018 
0.276220 0.10781579228 0.00045698907 
0.276777 0.10300708951 0.00103611821 
0.277335 0.07978554891 0.00047009543 
0.277892 0.16055367801 0.00079085103 
0.278449 0.05181356182 0.00038484882 
0.279007 0.10234066895 0.00034332334 
0.279564 0.09805352886 0.00034153736 
0.280121 0.07679654882 -0.00033436485 
0.280679 0.11885809559 -0.00001488125 
0.281236 0.11004034419 0.00031628146 
0.281793 0.11040758401 0.00045617114 
0.282351 0.11889972654 0.00046608590 
0.282908 0.11614885634 0.00003210152 
0.283465 0.08909564695 0.00047605068 
0.284023 0.06619024428 0.00010819340 
0.284580 0.07367073288 0.00024220252 
0.285137 0.08552662212 0.00036700088 
0.285695 0.09539796090 0.00031485492 
0.286252 0.05991778730 -0.00015105131 
0.286809 0.04124563946 0.00035146209 
0.287367 0.11206066929 0.00117311953 
0.287924 0.09653144364 0.00035523861 
0.288481 0.06996415173 0.00000369582 
0.289039 0.13471854146 -0.00022728277 
0.289596 0.14517646741 0.00053356506 
0.290153 0.11039577936 0.00078844169 
0.290711 0.06691811267 0.00004358983 
0.291268 0.09688877518 0.00018087622 
0.291825 0.10602028423 -0.00000871105 
0.292383 0.12063347259 -0.00031552716 
0.292940 0.09317174939 0.00114540458 
0.293497 0.07868200587 0.00057864742 
0.294055 0.04255948305 0.00092288126 
0.294612 0.11174970199 0.00074133687 
0.295169 0.08490278882 0.00081230092 
0.295727 0.13554032564 0.00034737635 
0.296284 0.06320869286 0.00050864292 
0.296841 0.06515201718 0.00060773465 
0.297399 0.08919660247 0.00080213230 
0.297956 0.06883234263 -0.00006673564 
0.298513 0.07559452290 -0.00007517533 
0.299071 0.07705195857 0.00059956118 
0.299628 0.11168022194 0.00006853553 
0.300185 0.06636320771 -0.00000785624 
0.300742 0.11365883259 0.00096313089 
0.301300 0.05927545284 0.00081214416 
0.301857 0.05927563661 -0.00016545560 
0.302414 0.11899812291 0.00025398007 
0.302972 0.04943017691 0.00079304165 
0.303529 0.09126463070 0.00099137260 
0.304086 0.09794639416 0.00099058710 
0.304644 0.08239216221 -0.00001150581 
0.305201 0.06741510813 0.00027037990 
0.305758 0.05898093945 0.00053794679 
0.306316 0.11519931485 0.00037245542 
0.306873 0.03449532510 -0.00021156859 
0.307430 0.10492044195 0.00132763585 
0.307987 0.07067794464 -0.00020066542 
0.308545 0.10794614950 0.00036553619 
0.309102 0.09594526655 0.00039068949 
0.309659 0.03529067368 -0.00003082624 
0.310217 0.05340068118 0.00015298925 
0.310774 0.05665449635 -0.00053263376 
0.311331 0.11301710455 0.00049110309 
0.311889 0.08682555408 0.00110456353 
0.312446 0.04516250327 0.00089425106 
0.313003 0.04459078451 0.00031686486 
0.313560 0.07442572756 0.00029837686 
0.314118 0.04087253196 0.00100945725 
0.314675 0.10668497181 0.00092741751 
0.315232 0.08683467144 0.00039656226 
0.315790 0.13180577664 0.00059160064 
0.316347 0.13346097010 0.00044029007 
0.316904 0.06683648010 0.00077041605 
0.317461 0.06598374786 0.00029750972 
0.318019 0.10362502049 0.00044671377 
0.318576 0.00595578717 0.00107206595 
0.319133 0.02100380968 0.00012088864 
0.319691 0.05487252314 0.00002485833 
0.320248 0.07692404143 0.00078961758 
0.320805 0.06364716907 0.00051312759 
0.321362 0.08242843538 0.00009477099 
0.321920 0.08145432126 0.00008364052 
0.322477 0.06334234323 0.00036878013 
0.323034 0.07207754061 0.00124341993 
0.323592 0.00126785021 0.00023297603 
0.324149 0.04347092184 0.00086752325 
0.324706 0.07623955140 0.00042228245 
0.325263 0.08476189601 0.00034442592 
0.325821 0.08247487844 0.00037410996 
0.326378 0.11260172001 0.00001179076 
0.326935 0.03462077275 0.00048666722 
0.327493 0.09314908834 0.00065056587 
0.328050 0.06874643122 0.00143368701 
0.328607 0.03212490360 0.00019348964 
0.329164 0.05120378737 0.00085066980 
0.329722 0.09131577914 0.00060783507 
0.330279 0.05234024009 0.00073432716 
0.330836 0.06984408895 0.00006136365 
0.331393 0.05649018437 -0.00067139931 
0.331951 0.04901503373 0.00037515939 
0.332508 0.03751495906 0.00035998917 
0.333065 0.05553066384 0.00060145298 
0.333622 0.01322043099 -0.00064367188 
0.334180 0.05180226259 -0.00007735389 
0.334737 0.10308249536 0.00015833035 
0.335294 0.07084958526 0.00008805629 
0.335852 0.06817970029 0.00014520208 
0.336409 0.04329996978 0.00043117300 
0.336966 0.05800195624 0.00113692734 
0.337523 0.08987464199 0.00003972269 
0.338081 0.08460107837 0.00060302321 
0.338638 0.07922030726 0.00077239657 
0.339195 0.04431667830 -0.00016138008 
0.339752 0.04566680961 0.00027604225 
0.340310 0.03077879710 0.00083499356 
0.340867 0.07756952169 0.00071711624 
0.341424 0.09008513815 0.00041816898 
0.341981 0.08215202463 0.00039332747 
0.342539 0.08004633957 0.00032979824 
0.343096 0.05668351711 0.00134152453 
0.343653 0.09617357306 0.00001053356 
0.344210 0.07719664727 0.00158464717 
0.344768 0.08294640796 0.00021610464 
0.345325 0.09337011594 0.00083943606 
0.345882 0.07824399163 -0.00011765984 
0.346439 0.07688212881 0.00038333079 
0.346997 0.05434344929 0.00048657313 
0.347554 0.04131876421 0.00095583859 
0.348111 0.02744192830 0.00000683972 
0.348668 0.03686041355 0.00079263647 
0.349226 0.07858174247 0.00043782034 
0.349783 0.07009992328 0.00073766432 
0.350340 0.11502635619 0.00084697582 
0.350897 0.10041951685 0.00030118373 
0.351454 0.06105495290 0.00060616122 
0.352012 0.10815278962 0.00054833004 
0.352569 0.06562313806 0.00046864620 
0.353126 0.01945546891 -0.00015935444 
0.353683 0.07555932789 0.00064471776 
0.354241 0.13022404966 0.00261713011 
0.354798 0.03826396446 -0.00071227075 
0.355355 0.05338454085 0.00093802322 
0.355912 0.00393382182 -0.00053957256 
0.356470 0.09053401346 0.00131656114 
0.357027 0.05056834962 0.00087918916 
0.357584 0.08984406628 0.00082956734 
0.358141 0.03277416684 -0.00059618921 
0.358699 0.02176668869 0.00000031577 
0.359256 0.07186152229 -0.00152130903 
0.359813 0.10011964242 0.00073169538 
0.360370 0.04380015911 0.00108980735 
0.360927 0.08299522551 0.00045734512 
0.361485 0.09702223291 0.00077841987 
0.362042 0.07553707869 -0.00120247239 
0.362599 0.06022177884 0.00066627019 
0.363156 0.09169282916 0.00086439207 
0.363714 0.10766708960 -0.00059837862 
0.364271 -0.01214856757 0.00031841888 
0.364828 0.04486409236 0.00180353033 
0.365385 0.01801540974 0.00056388785 
0.365942 -0.01052890825 -0.00021045446 
0.366500 0.07803135503 0.00174586260 
0.367057 0.02055954480 0.00051144845 
0.367614 0.14245342937 -0.00022564370 
0.368171 0.05675912428 0.00018964930 
0.368728 -0.03040536511 0.00063352001 
0.369286 -0.01695477616 0.00134104704 
0.369843 0.12650386384 0.00104549667 
0.370400 -0.05711569314 0.00018333094 
0.370957 0.06646063298 0.00078120019 
0.371514 0.03516481792 0.00047930698 
0.372072 0.02875740413 -0.00084038591 
0.372629 0.13822963547 0.00252809720 
0.373186 -0.06610849751 0.00079941193 
0.373743 0.03797499793 -0.00097096675 
0.374300 0.04698843065 0.00006242408 
0.374858 0.10466324718 -0.00046104201 
0.375415 0.05649752361 -0.00049283438 
0.375972 0.10061329936 0.00030343498 
0.376529 0.13045942893 0.00024534605 
0.377086 0.07637233998 0.00161247502 
0.377644 0.02103258876 0.00079724242 
0.378201 0.06273392421 0.00133884928 
0.378758 0.00004973414 0.00183026827 
0.379315 0.06155404466 -0.00009249949 
0.379872 -0.00617951286 -0.00126641756 
0.380430 0.13902396272 0.00353029059 
0.380987 0.08527767973 0.00048263496 
0.381544 0.11012593163 0.00088413076 
0.382101 0.06313351303 0.00097867631 
0.382658 0.04798219391 0.00044772145 
0.383216 0.07220740368 0.00076221057 
0.383773 0.02047830256 0.00173854923 
0.384330 0.05297202005 -0.00131040639 
0.384887 -0.00746648533 0.00122376928 
0.385444 0.14911258364 0.00176013998 
0.386001 0.07827189048 0.00392219464 
0.386559 0.13756795648 0.00146695540 
0.387116 0.06825570004 -0.00182982563 
0.387673 0.05468653544 -0.00085399255 
0.388230 0.01951313565 -0.00224270118 
0.388787 0.09240654600 0.00129412661 
0.389345 -0.00358868097 -0.00079653629 
0.389902 0.10875127989 0.00107051388 
0.390459 0.08272318843 0.00082099476 
0.391016 0.11657296136 0.00082115991 
0.391573 0.02181922143 -0.00233597398 
0.392130 -0.01200991087 0.00119873714 
0.392688 -0.02522268034 0.00005823220 
0.393245 0.11556765929 -0.00032725789 
0.393802 0.03383762609 0.00130022464 
0.394359 -0.01001583393 0.00169472486 
0.394916 -0.06989334398 -0.00245743304 
0.395473 0.04267644949 -0.00149335589 
0.396031 -0.01083990189 -0.00066050964 
0.396588 -0.04262315063 0.00231073193 
0.397145 0.13013194050 0.00285204763 
0.397702 0.21215193505 -0.00065406502 
0.398259 0.08437518357 -0.00062072258 
0.398816 -0.14352441002 -0.00732198368 
0.399374 0.09614370790 -0.00365182279 
0.399931 0.16182910212 0.00076599456 
0.400488 0.22887797050 0.00846262800 
0.401045 0.18204292470 0.00378118375 
0.401602 -0.02761270828 -0.00015080061 
0.402159 0.01630220602 0.00294140730 
0.402716 0.14992229301 0.01283187824 
0.403274 0.03420624652 -0.00119321229 
0.403831 0.06222590843 -0.03160311383 
