# Supplementary material for: SAXS studies of X-ray induced disulfide bond damage: Engineering high-resolution insight from a low-resolution technique
Source: PLoS One. 2020 Nov 17;15(11):e0239702. doi: 10.1371/journal.pone.0239702 (PMC7671560; doi:10.1371/journal.pone.0239702)
Supplement: S1 Data — (GZ) [file pone.0239702.s023.gz › SupplementaryData/dimer_A2_ph5_5_00014.cbf.dat]

0.010314 21.12849257730 1.22162761405 
0.010872 21.08241730987 0.20684574185 
0.011429 19.75731016855 0.25049205344 
0.011987 20.37414026426 -0.00374059545 
0.012544 22.41639117408 0.07353956435 
0.013102 20.04107587528 0.08054496113 
0.013659 19.20848418764 0.09188560990 
0.014217 18.15795727028 0.05020328075 
0.014774 19.18424547034 0.09635830742 
0.015332 19.66600553763 0.07393293498 
0.015889 19.03463421594 0.00805403561 
0.016447 18.83879590254 0.02749974652 
0.017004 18.55619506007 0.02572173169 
0.017562 18.57329146435 0.04545721178 
0.018119 18.53961766121 0.05515650096 
0.018677 17.81110799786 0.02413649888 
0.019234 18.69514089101 0.02163027959 
0.019792 17.90339451599 0.02517189876 
0.020349 17.55892620038 0.03238122928 
0.020907 17.48268567260 0.07221188800 
0.021464 17.49036827016 0.03087184172 
0.022022 17.52749431338 0.04305709478 
0.022579 17.28189951102 0.04662451965 
0.023137 17.18498908537 0.06384911140 
0.023694 17.13054181202 0.07105640174 
0.024252 16.53357316929 0.07022393684 
0.024809 16.57238357439 0.06785265078 
0.025367 16.04686073505 0.07679492275 
0.025924 15.73292973431 0.08692279140 
0.026482 15.75756440008 0.07295690725 
0.027039 15.36391744577 0.07324276651 
0.027597 15.33013344911 0.07672837634 
0.028154 15.12998581283 0.07740103198 
0.028712 14.98735342757 0.06389170097 
0.029269 15.04729820693 0.07075460789 
0.029827 15.04064565196 0.08094026123 
0.030384 14.66624839835 0.07537555820 
0.030942 14.18028842434 0.06981243159 
0.031500 14.13040832054 0.07185778966 
0.032057 13.79281459291 0.07720747787 
0.032615 13.62781404628 0.06434502471 
0.033172 13.63245019479 0.06689733421 
0.033730 13.52618059135 0.06851695619 
0.034287 13.39260127678 0.06020310508 
0.034845 13.02820118573 0.06854442623 
0.035402 12.93229910099 0.05504102206 
0.035960 12.48564898241 0.06195717416 
0.036517 12.68037252183 0.06895579736 
0.037075 12.21234867646 0.05326823512 
0.037632 12.23009576036 0.05743764060 
0.038190 12.30774656538 0.06294320965 
0.038747 11.98811040139 0.05569033299 
0.039305 11.97218326569 0.05966390339 
0.039862 11.60970863165 0.05793840700 
0.040420 11.06878953535 0.05961060665 
0.040977 11.19119507825 0.05488502045 
0.041535 11.13261701209 0.05487351948 
0.042092 10.97757328294 0.05217557403 
0.042650 10.77991291831 0.05402580091 
0.043207 10.48152300477 0.05356065396 
0.043765 10.47750033475 0.04805595387 
0.044322 10.36809686204 0.05182442765 
0.044880 10.06318009042 0.04385175792 
0.045437 9.86058911073 0.04756330362 
0.045995 9.67792335700 0.05317554103 
0.046552 9.60935171830 0.04229066938 
0.047110 9.66510223204 0.04227498289 
0.047667 9.38348418762 0.04378424719 
0.048225 9.32056298301 0.04234740762 
0.048782 9.09845752005 0.03978166215 
0.049340 8.97399901324 0.04339699499 
0.049897 8.85013533538 0.04265112082 
0.050455 8.82624662972 0.04301018808 
0.051012 8.62632721871 0.03635628920 
0.051570 8.42588749924 0.03658251447 
0.052127 8.30708781343 0.03717723946 
0.052685 8.14127605363 0.03876380545 
0.053242 7.95829873588 0.03755011351 
0.053800 7.99483198919 0.03544290015 
0.054357 7.96369025084 0.03514067481 
0.054915 7.77572739350 0.03670671497 
0.055472 7.52121541471 0.02923434103 
0.056030 7.39053967640 0.03171043401 
0.056587 7.38243653098 0.03797807427 
0.057145 7.28772879579 0.03118522717 
0.057702 7.13486974664 0.03495400069 
0.058260 6.96923962683 0.03169886443 
0.058817 6.64423411263 0.03257134444 
0.059375 6.78003061330 0.03069133958 
0.059932 6.61734971243 0.03066129856 
0.060490 6.45666073614 0.03172045934 
0.061048 6.35695230092 0.03031450307 
0.061605 6.43567784789 0.02775869520 
0.062163 6.28865224715 0.02773462355 
0.062720 6.13476294351 0.02661566107 
0.063278 5.85571978708 0.02705799903 
0.063835 6.06258657807 0.02501148058 
0.064393 5.79855238886 0.02628698382 
0.064950 5.69951961357 0.02731624367 
0.065508 5.78039333257 0.02860850934 
0.066065 5.45501746879 0.02251813830 
0.066623 5.53430363118 0.02459935179 
0.067180 5.35118547347 0.02611183312 
0.067738 5.28027440635 0.02527286914 
0.068295 5.16890542724 0.02552503880 
0.068853 5.23958777960 0.02210272815 
0.069410 5.15201861279 0.02434815559 
0.069968 4.95081679585 0.02184057904 
0.070525 4.87842188852 0.02174383115 
0.071083 4.86306895660 0.02465940973 
0.071640 4.71144928800 0.01899715743 
0.072198 4.66432293641 0.02238990490 
0.072755 4.64530473920 0.02082232175 
0.073313 4.56739191548 0.02195786297 
0.073870 4.45513576101 0.02030036779 
0.074428 4.40711034411 0.02109115488 
0.074985 4.40848045198 0.01936579918 
0.075543 4.31089151658 0.02116400211 
0.076100 4.14476814988 0.02076542981 
0.076658 4.10906062406 0.01684790705 
0.077215 4.16907964370 0.01902782703 
0.077773 4.08017718566 0.01903017121 
0.078330 3.96751745371 0.01903972767 
0.078888 3.82728058104 0.01491263660 
0.079445 3.89017464962 0.01567095685 
0.080003 3.74800017592 0.01848633489 
0.080560 3.76274552279 0.01506157977 
0.081118 3.70932045543 0.01771029885 
0.081675 3.68566572827 0.01644811317 
0.082233 3.55940128929 0.01674305719 
0.082790 3.53145212300 0.01523977951 
0.083348 3.54568266097 0.01772599554 
0.083905 3.47849007175 0.01626817078 
0.084463 3.42162934782 0.01697426818 
0.085020 3.25243959539 0.01407357864 
0.085578 3.22573302934 0.01511603233 
0.086135 3.22921895476 0.01258660918 
0.086693 3.21611113039 0.01388264756 
0.087250 3.09540136007 0.01459765930 
0.087808 3.03367934228 0.01220170853 
0.088365 3.03706173076 0.01477277956 
0.088923 2.92415546345 0.01379939612 
0.089480 2.88689408609 0.01247707688 
0.090038 2.92306588467 0.01274427679 
0.090595 2.87065146544 0.01428052300 
0.091153 2.79757025296 0.01252135776 
0.091710 2.83808388510 0.01420867669 
0.092268 2.83985685782 0.01283029200 
0.092825 2.71921170170 0.01185416807 
0.093383 2.69623763443 0.01267977772 
0.093940 2.55479557364 0.01160301014 
0.094498 2.59063342222 0.01229361836 
0.095055 2.52718172550 0.01154324243 
0.095613 2.46563251259 0.01018646504 
0.096170 2.41899858797 0.01209079652 
0.096728 2.38208849517 0.01153129133 
0.097285 2.38353451461 0.01218464814 
0.097842 2.43492837538 0.01096122840 
0.098400 2.33566655242 0.01061068424 
0.098957 2.28743561476 0.01147272183 
0.099515 2.25870598044 0.00942057010 
0.100072 2.25846661872 0.01234210085 
0.100630 2.19126384129 0.01076473655 
0.101187 2.12103295676 0.01007529189 
0.101745 2.08453885639 0.01223499307 
0.102302 2.15943108201 0.01112310111 
0.102860 2.01385227731 0.00914714251 
0.103417 1.99878415709 0.01103546263 
0.103975 1.94872074938 0.00911023213 
0.104532 1.98172766598 0.00891105916 
0.105090 1.98043025250 0.01061257888 
0.105647 1.91479234302 0.00774412477 
0.106205 1.82726919288 0.00996144458 
0.106762 1.85440783422 0.00783890001 
0.107320 1.81842464341 0.00831702661 
0.107877 1.87026030514 0.00851315928 
0.108435 1.76008869813 0.00812442241 
0.108992 1.73871929311 0.00785969107 
0.109550 1.66657566455 0.00925029561 
0.110107 1.66878462845 0.00792968837 
0.110665 1.70128872429 0.00692025206 
0.111222 1.66640168528 0.00728686368 
0.111780 1.58518777899 0.00754700198 
0.112337 1.60333085663 0.00735365972 
0.112895 1.56186388053 0.00664043364 
0.113452 1.55169577595 0.00654455932 
0.114010 1.48536546776 0.00776226091 
0.114567 1.47821529869 0.00743350427 
0.115125 1.48003891981 0.00580058281 
0.115682 1.36848759698 0.00564473035 
0.116240 1.42953842263 0.00588928031 
0.116797 1.42822266624 0.00698456412 
0.117355 1.44494109681 0.00717844551 
0.117912 1.41382971854 0.00627636910 
0.118470 1.32817999460 0.00651711247 
0.119027 1.29823832349 0.00467117545 
0.119585 1.32068994662 0.00601858130 
0.120142 1.25123137480 0.00626567934 
0.120699 1.22856360632 0.00534208013 
0.121257 1.22124867049 0.00490055711 
0.121814 1.18695459439 0.00440165050 
0.122372 1.18040465482 0.00467024948 
0.122929 1.07839530793 0.00623875657 
0.123487 1.19151454651 0.00491069552 
0.124044 1.05804677653 0.00492612112 
0.124602 1.08489396022 0.00422301532 
0.125159 1.07936005234 0.00519684051 
0.125717 1.07694524758 0.00396266168 
0.126274 1.01486974135 0.00407939470 
0.126832 1.07971288955 0.00412071805 
0.127389 1.02549972883 0.00368613871 
0.127947 1.04296809875 0.00391675928 
0.128504 0.95150902371 0.00411414702 
0.129062 0.95545934879 0.00381268967 
0.129619 0.96830329264 0.00302160057 
0.130177 0.94215114766 0.00475185417 
0.130734 0.98570022253 0.00426461907 
0.131292 0.90651346543 0.00398210516 
0.131849 1.01667804412 0.00486941072 
0.132407 0.89022208577 0.00368895548 
0.132964 0.87249925173 0.00270041604 
0.133521 0.85822776699 0.00306842994 
0.134079 0.89870394743 0.00331522191 
0.134636 0.82793452916 0.00317949025 
0.135194 0.85189977730 0.00451763779 
0.135751 0.75111062010 0.00322495974 
0.136309 0.80527490360 0.00256805798 
0.136866 0.82501909490 0.00223008168 
0.137424 0.77671819022 0.00338849804 
0.137981 0.70320559723 0.00348296018 
0.138539 0.69338394523 0.00296823688 
0.139096 0.67001801618 0.00226108875 
0.139654 0.75363354870 0.00210823204 
0.140211 0.70892669049 0.00325223737 
0.140769 0.70717658415 0.00263187788 
0.141326 0.62707732775 0.00200953748 
0.141884 0.62914880429 0.00254324399 
0.142441 0.64354491457 0.00163748303 
0.142998 0.64824400528 0.00268467810 
0.143556 0.71456986799 0.00336463017 
0.144113 0.57154704807 0.00111189652 
0.144671 0.63014723206 0.00237952808 
0.145228 0.61452518345 0.00283328394 
0.145786 0.51451268613 0.00166580828 
0.146343 0.56987221071 0.00207897599 
0.146901 0.60210588860 0.00249230931 
0.147458 0.59822942462 0.00274441238 
0.148016 0.52941853661 0.00059097226 
0.148573 0.52055878093 0.00180004466 
0.149131 0.50668202512 0.00113673464 
0.149688 0.58660011748 0.00202325025 
0.150246 0.43801697548 0.00177219072 
0.150803 0.47230549648 0.00154321838 
0.151360 0.48038019043 0.00175881886 
0.151918 0.54615402332 0.00218100225 
0.152475 0.59589832693 0.00275243260 
0.153033 0.47399496527 0.00201574580 
0.153590 0.42815366473 0.00167997445 
0.154148 0.48491920085 0.00254588586 
0.154705 0.43748667560 0.00024854567 
0.155263 0.41113218673 0.00267718623 
0.155820 0.39577361461 0.00168447734 
0.156378 0.41087202522 0.00219643179 
0.156935 0.40403127812 0.00144020719 
0.157493 0.42029829595 0.00082231928 
0.158050 0.42039902880 0.00139456798 
0.158607 0.34858005614 0.00139688831 
0.159165 0.43650402284 0.00201629828 
0.159722 0.38332955573 0.00178633786 
0.160280 0.39765317339 0.00212779494 
0.160837 0.31755005547 0.00114236168 
0.161395 0.35145470741 0.00098882201 
0.161952 0.30311474295 0.00236756916 
0.162510 0.27449737734 0.00126208995 
0.163067 0.34379780665 0.00128232367 
0.163625 0.31768277261 0.00026501272 
0.164182 0.38798109884 0.00078717503 
0.164739 0.32881638854 0.00153431436 
0.165297 0.32253267763 0.00110590321 
0.165854 0.35936034951 0.00075545057 
0.166412 0.34899065278 0.00185556484 
0.166969 0.34543232404 0.00052234067 
0.167527 0.31003396138 0.00168452872 
0.168084 0.31857197518 0.00145350863 
0.168642 0.23236699660 0.00118912844 
0.169199 0.24997900134 0.00036678670 
0.169757 0.29166475473 0.00061581278 
0.170314 0.26961223018 0.00130395073 
0.170871 0.24245820120 0.00123726590 
0.171429 0.27519206515 0.00053823085 
0.171986 0.25351547895 0.00115188495 
0.172544 0.30062086161 0.00237582437 
0.173101 0.23405405009 0.00056971708 
0.173659 0.23614977938 0.00145208914 
0.174216 0.18547639221 0.00068026886 
0.174774 0.16180719872 0.00117317687 
0.175331 0.23164460639 0.00037721395 
0.175888 0.29284756437 0.00171754110 
0.176446 0.21713516835 0.00142788508 
0.177003 0.17952692420 0.00058446292 
0.177561 0.26528416231 0.00163470548 
0.178118 0.23154627782 0.00124993910 
0.178676 0.22673724766 0.00058341890 
0.179233 0.20967182330 0.00114942259 
0.179791 0.19062812817 0.00002664409 
0.180348 0.23923426767 0.00076209428 
0.180905 0.23718734885 0.00051643991 
0.181463 0.21182909333 0.00128409903 
0.182020 0.22865242405 0.00130334038 
0.182578 0.20643918759 0.00086741041 
0.183135 0.18463307885 0.00056795029 
0.183693 0.20946085081 0.00051917144 
0.184250 0.19426226020 0.00125854042 
0.184808 0.18287062853 0.00106152966 
0.185365 0.15965156484 0.00002496868 
0.185922 0.17818466769 0.00061108780 
0.186480 0.17074996249 0.00043891719 
0.187037 0.15615768072 0.00081724218 
0.187595 0.14332662326 0.00105146073 
0.188152 0.17691459182 0.00150662535 
0.188710 0.16461473059 0.00055694412 
0.189267 0.17605810985 0.00140588604 
0.189824 0.15882650745 0.00163796483 
0.190382 0.19427951293 0.00083549502 
0.190939 0.18434307989 -0.00013586881 
0.191497 0.15758865992 0.00040827133 
0.192054 0.19200135056 0.00086551320 
0.192612 0.13291512506 0.00123184396 
0.193169 0.18406418681 0.00110109450 
0.193726 0.15458058051 0.00064938808 
0.194284 0.15082359372 0.00133475537 
0.194841 0.22347873985 0.00086416763 
0.195399 0.20287898136 0.00144216997 
0.195956 0.14284348702 0.00066245007 
0.196514 0.13086192023 0.00146682632 
0.197071 0.15745753125 0.00052168386 
0.197628 0.16169548134 0.00081703531 
0.198186 0.15289316081 0.00081110745 
0.198743 0.13887142961 0.00052295592 
0.199301 0.22580280281 0.00133786436 
0.199858 0.20396319361 0.00040851288 
0.200416 0.15559984329 0.00036760759 
0.200973 0.14409560145 0.00042868287 
0.201530 0.17301177984 0.00101872505 
0.202088 0.14739312096 0.00123275659 
0.202645 0.11793415829 0.00063189550 
0.203203 0.13059647369 -0.00006417191 
0.203760 0.14495295844 0.00055718139 
0.204318 0.07994120444 0.00016666672 
0.204875 0.10207782337 -0.00014098600 
0.205432 0.11084880150 0.00083358379 
0.205990 0.12787961684 0.00016701697 
0.206547 0.16785122146 0.00143344094 
0.207105 0.18027482816 0.00011854703 
0.207662 0.12503307704 0.00023028468 
0.208219 0.19147535463 0.00072655413 
0.208777 0.14767587039 0.00087105201 
0.209334 0.13341227760 -0.00011571227 
0.209892 0.15944962768 0.00047962042 
0.210449 0.16212838182 0.00101652814 
0.211007 0.15030617631 0.00020730565 
0.211564 0.12107700544 0.00004630884 
0.212121 0.14662483109 0.00039942177 
0.212679 0.11720291887 0.00034442215 
0.213236 0.16279709848 0.00026754435 
0.213794 0.10867971987 -0.00013762709 
0.214351 0.14855676110 0.00088948666 
0.214908 0.15815683495 0.00051743779 
0.215466 0.14114229188 0.00076465797 
0.216023 0.09465477303 0.00022414410 
0.216581 0.15335343020 0.00091500263 
0.217138 0.13302468514 0.00067699736 
0.217695 0.12681201505 0.00111397753 
0.218253 0.10971731947 0.00000637115 
0.218810 0.14355810018 0.00054609937 
0.219368 0.15005539256 0.00104114274 
0.219925 0.11682820562 0.00036775828 
0.220483 0.11877977412 0.00016231925 
0.221040 0.11699056649 0.00016674998 
0.221597 0.15112708690 0.00067757127 
0.222155 0.10482954543 0.00065617899 
0.222712 0.15475367894 0.00033904119 
0.223270 0.11557925625 0.00018692413 
0.223827 0.13295998184 0.00070943563 
0.224384 0.16630953273 0.00103364418 
0.224942 0.07440722804 0.00006938947 
0.225499 0.11269966677 -0.00022361292 
0.226057 0.11734773935 0.00001124616 
0.226614 0.06608462668 0.00033517020 
0.227171 0.11414291536 0.00117573982 
0.227729 0.09060797210 -0.00007163697 
0.228286 0.13484230303 0.00019421631 
0.228844 0.12175887595 0.00083779185 
0.229401 0.13543139260 -0.00012238558 
0.229958 0.10233473119 0.00066630348 
0.230516 0.13543314686 0.00033153008 
0.231073 0.14727844993 0.00057650924 
0.231630 0.09593056084 0.00046668184 
0.232188 0.09875029988 0.00039148462 
0.232745 0.10307891767 0.00101773577 
0.233303 0.13809573879 0.00055970427 
0.233860 0.13240769044 0.00039323614 
0.234417 0.09994101250 0.00065934369 
0.234975 0.12392359605 -0.00007986774 
0.235532 0.12574408794 0.00058331084 
0.236090 0.14270157868 0.00049056408 
0.236647 0.14871930655 0.00058173161 
0.237204 0.12835323789 0.00039841269 
0.237762 0.08305780765 0.00108210789 
0.238319 0.12625612044 0.00034221883 
0.238877 0.12719099712 0.00065778902 
0.239434 0.12018937565 0.00018442912 
0.239991 0.12311141459 0.00023790731 
0.240549 0.12674108137 0.00086713501 
0.241106 0.14275877790 0.00073030520 
0.241663 0.09737159291 0.00045070695 
0.242221 0.13157385611 0.00059810096 
0.242778 0.15650234277 0.00091304101 
0.243336 0.10890011722 0.00055523312 
0.243893 0.07272218736 0.00007889485 
0.244450 0.12434476277 0.00049555734 
0.245008 0.14813374548 0.00070327297 
0.245565 0.12752585435 0.00032654163 
0.246123 0.12828920957 -0.00001363669 
0.246680 0.08943822725 0.00052749044 
0.247237 0.08505631505 0.00007528643 
0.247795 0.10357839887 0.00036320702 
0.248352 0.12046845107 0.00055182691 
0.248909 0.12927963358 0.00054714160 
0.249467 0.12129993262 0.00028948925 
0.250024 0.12452600914 0.00059506660 
0.250582 0.14355902116 0.00000402131 
0.251139 0.13251473121 0.00070538899 
0.251696 0.12127958433 0.00011441576 
0.252254 0.08077662224 0.00026931272 
0.252811 0.10614263424 0.00068806528 
0.253368 0.12999730934 0.00004174861 
0.253926 0.11835527583 0.00036581817 
0.254483 0.09535102072 0.00036604192 
0.255041 0.08608196628 -0.00010005246 
0.255598 0.15824073137 0.00071271911 
0.256155 0.11253587411 0.00055468363 
0.256713 0.17587881844 0.00041876250 
0.257270 0.06369256363 0.00918468669 
0.257827 0.10818867687 -0.00000897117 
0.258385 0.08509040068 0.00043067350 
0.258942 0.13601287244 0.00079598716 
0.259499 0.08690883613 0.00013265308 
0.260057 0.11779590657 0.00030279346 
0.260614 0.15286662988 0.00015418398 
0.261172 0.07206348293 0.00025395642 
0.261729 0.10645114244 0.00008942059 
0.262286 0.11891355720 0.00027344800 
0.262844 0.11488341536 0.00071917258 
0.263401 0.10990096325 0.00010864492 
0.263958 0.09284373930 0.00025032967 
0.264516 0.08610754591 0.00037588986 
0.265073 0.14085065057 0.00064369807 
0.265630 0.09107895214 0.00049098363 
0.266188 0.09531153399 0.00053585556 
0.266745 0.11219699972 0.00015631513 
0.267302 0.11044583618 0.00034156975 
0.267860 0.12262810395 0.00020826934 
0.268417 0.08764093979 0.00040556499 
0.268975 0.09698110963 0.00038179006 
0.269532 0.09631197776 0.00014999844 
0.270089 0.10807101230 0.00026241318 
0.270647 0.12241849863 0.00010340784 
0.271204 0.10915876576 0.00028895898 
0.271761 0.11704952823 0.00031853193 
0.272319 0.09564006517 0.00064640061 
0.272876 0.11068413814 0.00035075228 
0.273433 0.10071800654 0.00092885894 
0.273991 0.13188327135 0.00072423636 
0.274548 0.14302956727 0.00047398467 
0.275105 0.08124436481 0.00089393152 
0.275663 0.10963192776 0.00013922392 
0.276220 0.07841779943 0.00030581698 
0.276777 0.10882929271 -0.00009617391 
0.277335 0.13064534481 0.00051408751 
0.277892 0.06328481199 0.00008668478 
0.278449 0.06917362858 -0.00001926717 
0.279007 0.07603889927 0.00023559528 
0.279564 0.08057726451 0.00017658110 
0.280121 0.09301567852 0.00068865186 
0.280679 0.11654181400 0.00075040713 
0.281236 0.08588070178 0.00037462464 
0.281793 0.08024565475 0.00052584857 
0.282351 0.09250929769 0.00009798313 
0.282908 0.12126742549 0.00062369533 
0.283465 0.11070242686 0.00005031800 
0.284023 0.09173967379 0.00049396565 
0.284580 0.08706944948 0.00076272579 
0.285137 0.08345876721 0.00022503614 
0.285695 0.10226528654 0.00027359786 
0.286252 0.05800601747 0.00018977653 
0.286809 0.08198255672 0.00073515755 
0.287367 0.07017060508 0.00066670626 
0.287924 0.10941594735 0.00057447373 
0.288481 0.09181707733 0.00089332365 
0.289039 0.09176863179 0.00069767942 
0.289596 0.08488498160 0.00084497779 
0.290153 0.08371247560 -0.00011718729 
0.290711 0.12257046669 0.00074981442 
0.291268 0.11095855281 0.00021703139 
0.291825 0.11112715489 0.00051098516 
0.292383 0.12752829069 0.00061686647 
0.292940 0.13993751572 0.00042656265 
0.293497 0.07557350826 0.00037932992 
0.294055 0.12408327520 0.00102065308 
0.294612 0.06165671237 -0.00055426901 
0.295169 0.16161380899 0.00059543014 
0.295727 0.10255591387 0.00064070284 
0.296284 0.12915462426 0.00021702993 
0.296841 0.10132566024 0.00000922266 
0.297399 0.07141788986 0.00054134362 
0.297956 0.09538004597 0.00043686286 
0.298513 0.08549483921 0.00072569864 
0.299071 0.08974152147 0.00068248680 
0.299628 0.11649978378 0.00098780848 
0.300185 0.09475125577 0.00036994392 
0.300742 0.11368361349 0.00042731577 
0.301300 0.10315083918 0.00056187308 
0.301857 0.08826950112 0.00016103137 
0.302414 0.06186995285 0.00009180742 
0.302972 0.09278152670 0.00055336685 
0.303529 0.11550660588 0.00047062672 
0.304086 0.09576523391 0.00046006442 
0.304644 0.07367199278 0.00038906081 
0.305201 0.04505728233 -0.00009959943 
0.305758 0.10840169240 -0.00023052462 
0.306316 0.10365829632 0.00094401581 
0.306873 0.09649316840 -0.00017189196 
0.307430 0.12891468192 0.00068058054 
0.307987 0.04916933040 0.00025816309 
0.308545 0.09157400807 0.00080537367 
0.309102 0.08225224153 0.00030590553 
0.309659 0.09194379918 -0.00039381544 
0.310217 0.02774001394 -0.00014546311 
0.310774 0.06701232595 0.00049136457 
0.311331 0.10258482848 0.00056280662 
0.311889 0.06971023302 -0.00014592463 
0.312446 0.07953645376 -0.00026681781 
0.313003 0.04829907524 0.00011720424 
0.313560 0.08351548100 0.00073910433 
0.314118 0.09391882446 0.00024141065 
0.314675 0.05531894566 -0.00071225059 
0.315232 0.06955809351 0.00054503344 
0.315790 0.03929389737 -0.00015167074 
0.316347 0.07393583981 0.00006470280 
0.316904 0.06640524143 0.00034910014 
0.317461 0.09943086787 -0.00006637254 
0.318019 0.05867859741 -0.00000932404 
0.318576 0.06719109193 0.00039776571 
0.319133 0.08213454018 0.00037422224 
0.319691 0.07559204523 0.00111436457 
0.320248 0.10006329118 0.00026110947 
0.320805 0.07820840978 0.00069322540 
0.321362 0.04332105935 0.00022242822 
0.321920 0.07697350966 0.00042550252 
0.322477 0.11334275516 0.00051696594 
0.323034 0.10412745108 0.00090918299 
0.323592 -0.00203228697 0.00015172966 
0.324149 0.08607804565 0.00042673077 
0.324706 0.04322405726 0.00074033139 
0.325263 0.08466498926 0.00005630025 
0.325821 0.10203163057 0.00014490197 
0.326378 0.10444049348 0.00051924935 
0.326935 0.01817063730 -0.00054315484 
0.327493 0.10248996166 0.00060000538 
0.328050 0.14178789861 0.00149346639 
0.328607 0.06880099273 0.00018065583 
0.329164 0.02543765742 0.00074144817 
0.329722 0.08157365573 0.00023318484 
0.330279 0.09063481988 -0.00005838342 
0.330836 0.09575286575 0.00098575584 
0.331393 0.06035105393 0.00006984453 
0.331951 0.05004073879 0.00031613219 
0.332508 0.11409885802 0.00085819067 
0.333065 0.05585780543 0.00051653266 
0.333622 0.01909409123 0.00070731261 
0.334180 0.06390428742 -0.00001381341 
0.334737 0.11828069179 0.00126895793 
0.335294 0.08940785822 0.00048753564 
0.335852 0.09656402985 0.00130558658 
0.336409 0.05678416595 0.00016391975 
0.336966 0.05834342610 -0.00018720185 
0.337523 0.03658163364 -0.00056745968 
0.338081 0.09200938931 -0.00004329879 
0.338638 0.04623491698 -0.00002715604 
0.339195 0.08498764471 -0.00021880973 
0.339752 0.11606037460 0.00098374521 
0.340310 0.06997599789 -0.00007084303 
0.340867 0.10549304518 -0.00020248100 
0.341424 0.06381692177 0.00051244034 
0.341981 0.11764743949 0.00080164111 
0.342539 0.06914825412 0.00067101843 
0.343096 0.05394619805 -0.00046494036 
0.343653 0.07242591915 -0.00024509615 
0.344210 0.02456578803 -0.00031331838 
0.344768 0.03551414947 0.00020828463 
0.345325 0.03287264491 0.00025965566 
0.345882 0.06920190609 0.00091570934 
0.346439 0.05828537329 0.00003849732 
0.346997 0.11337291308 0.00041382011 
0.347554 0.03171568347 0.00042304585 
0.348111 0.05838067880 -0.00008814580 
0.348668 0.05788335119 -0.00084556531 
0.349226 0.02904583092 0.00007145178 
0.349783 0.05752700788 0.00124209681 
0.350340 0.08184908575 -0.00050485330 
0.350897 0.02435492590 0.00026637014 
0.351454 0.07177618637 0.00111079444 
0.352012 0.09201311366 -0.00039941758 
0.352569 0.08711208402 -0.00057958115 
0.353126 0.05024983541 0.00030996824 
0.353683 0.12672175916 0.00113334230 
0.354241 0.04010916866 -0.00147970625 
0.354798 0.00602071668 0.00061804534 
0.355355 -0.00078983056 0.00065612260 
0.355912 0.09645209637 0.00080190642 
0.356470 0.05719614416 -0.00015445207 
0.357027 0.02790205574 0.00117989145 
0.357584 0.10273915088 -0.00063245531 
0.358141 0.02239976675 -0.00178105760 
0.358699 0.19550175886 0.00052117256 
0.359256 0.03129279232 0.00111286858 
0.359813 0.10236537237 0.00136398128 
0.360370 -0.01707730499 -0.00049091006 
0.360927 0.06070160761 -0.00009860343 
0.361485 0.08730468068 0.00144808514 
0.362042 0.14471743593 0.00100085343 
0.362599 0.14700031279 0.00200770502 
0.363156 0.14056584874 -0.00062423145 
0.363714 0.09760227643 -0.00172972352 
0.364271 0.04026469028 0.00116072145 
0.364828 0.10749877584 0.00051441558 
0.365385 0.08529213548 0.00063412910 
0.365942 0.07922302125 0.00078965671 
0.366500 0.10900880470 0.00087304592 
0.367057 0.02151753543 0.00106337380 
0.367614 0.10760840930 0.00097825041 
0.368171 0.08540738502 0.00096631009 
0.368728 0.05855970823 0.00187881946 
0.369286 0.02132347899 0.00083066646 
0.369843 0.03168889545 0.00018616206 
0.370400 0.11126099412 0.00054449854 
0.370957 0.04039056683 0.00118636354 
0.371514 0.05182791975 0.00000671218 
0.372072 0.00381903126 0.00018046894 
0.372629 0.10274257872 -0.00131685314 
0.373186 0.13722005599 0.00224648627 
0.373743 0.04320577284 -0.00101444103 
0.374300 0.06469183405 -0.00071647704 
0.374858 0.08218666115 0.00081216581 
0.375415 0.01845364682 -0.00008737375 
0.375972 0.11407457121 0.00111400163 
0.376529 0.06065557048 0.00075867757 
0.377086 0.11175325260 0.00258477604 
0.377644 0.05067937277 0.00110052827 
0.378201 0.06351158416 -0.00033582557 
0.378758 0.04019823659 -0.00030900189 
0.379315 -0.00632158235 0.00103350973 
0.379872 0.23481034746 0.00196180690 
0.380430 0.08496882263 0.00072149809 
0.380987 0.03377208247 0.00022375054 
0.381544 0.04544412144 -0.00103924838 
0.382101 0.02571275755 0.00243000270 
0.382658 0.02974640976 0.00175751761 
0.383216 0.13023195042 0.00179768688 
0.383773 0.14462105130 0.00150090729 
0.384330 0.02123999655 -0.00134213158 
0.384887 0.09487215450 0.00063565464 
0.385444 0.04966084364 -0.00016428215 
0.386001 0.09810722333 0.00042660818 
0.386559 0.02534884132 0.00189242219 
0.387116 0.00633639603 0.00122610644 
0.387673 0.05422876958 -0.00058490327 
0.388230 0.04900116445 0.00189208912 
0.388787 0.07722038700 0.00069455512 
0.389345 0.02299440217 -0.00033294485 
0.389902 0.08266753903 0.00072680529 
0.390459 0.13007506633 -0.00109188410 
0.391016 0.14269976240 0.00215046544 
0.391573 0.03073117097 -0.00052477415 
0.392130 -0.00437868794 0.00030389664 
0.392688 -0.02512656983 0.00059558423 
0.393245 0.06289857555 -0.00150439448 
0.393802 0.14808425624 0.00158186252 
0.394359 0.02655527553 -0.00139748618 
0.394916 0.18806533101 0.00043217429 
0.395473 0.09386807441 0.00305628883 
0.396031 0.17228330575 0.00299973589 
0.396588 0.10126345847 0.00015364958 
0.397145 0.07607896604 -0.00116389302 
0.397702 0.21543806550 0.00048944217 
0.398259 0.05631703598 0.00268555512 
0.398816 0.04517868262 -0.00213632481 
0.399374 0.10221679440 0.00507166397 
0.399931 0.00106829171 0.00144288254 
0.400488 0.00675823040 0.00089463194 
0.401045 0.02701663828 -0.00704053446 
0.401602 0.11020156519 0.00201610865 
0.402159 0.07942554556 -0.00163440237 
0.402716 -0.03265324022 -0.00066937130 
0.403274 0.14303160219 0.01433632640 
0.403831 0.73185609832 0.01516148723 
