# Supplementary material for: SAXS studies of X-ray induced disulfide bond damage: Engineering high-resolution insight from a low-resolution technique
Source: PLoS One. 2020 Nov 17;15(11):e0239702. doi: 10.1371/journal.pone.0239702 (PMC7671560; doi:10.1371/journal.pone.0239702)
Supplement: S1 Data — (GZ) [file pone.0239702.s023.gz › SupplementaryData/dimer_A2_ph5_5_00015.cbf.dat]

0.010314 17.09809504664 1.41537850132 
0.010872 19.41500420687 0.22279180157 
0.011429 19.94181955880 0.02827567359 
0.011987 18.91847858744 0.07801596116 
0.012544 19.98026538800 -0.04323582515 
0.013102 19.57731823657 -0.00306838869 
0.013659 20.11643401050 0.13033884611 
0.014217 20.23389190281 0.08102465464 
0.014774 19.04807566837 0.06612224158 
0.015332 17.78915269533 -0.03996825189 
0.015889 18.79603845951 -0.04322739390 
0.016447 17.95171330771 0.04323455634 
0.017004 19.29548827225 0.02985959003 
0.017562 19.09569753894 0.04362984999 
0.018119 18.85949897820 0.07314965537 
0.018677 18.65861467358 0.08596375103 
0.019234 18.35248537150 0.04007256342 
0.019792 17.63690912047 0.02602948620 
0.020349 17.56474173894 0.04625246851 
0.020907 17.40994792315 0.03291512720 
0.021464 17.22008106588 0.07505974802 
0.022022 17.15917358385 0.06093682622 
0.022579 16.91011157168 0.05306004833 
0.023137 16.99892786527 0.10003992137 
0.023694 16.97550404444 0.05841975563 
0.024252 16.04724626249 0.08400706771 
0.024809 16.52892123828 0.08981999654 
0.025367 16.41644602426 0.07016191664 
0.025924 16.07698907164 0.08883417399 
0.026482 16.07582101991 0.08374517132 
0.027039 15.70659389149 0.05947421145 
0.027597 15.44359857891 0.08014460631 
0.028154 15.37519279713 0.07638165057 
0.028712 15.34803834959 0.06708094164 
0.029269 14.92286875522 0.07435027419 
0.029827 14.41786455117 0.07136593455 
0.030384 14.53717532786 0.06864952933 
0.030942 14.42503061794 0.08019522933 
0.031500 14.09343655530 0.07126474430 
0.032057 13.92457520113 0.07211583706 
0.032615 13.94783645394 0.07180675645 
0.033172 13.39055018409 0.07251852118 
0.033730 13.54103753763 0.07825186694 
0.034287 13.07403957774 0.06068974430 
0.034845 12.99200497307 0.06901735727 
0.035402 12.98582429009 0.07119127219 
0.035960 12.90162076400 0.05497403835 
0.036517 12.54327043544 0.06666462671 
0.037075 12.43581913433 0.05738720018 
0.037632 12.24678422530 0.07090240218 
0.038190 11.97892317978 0.06329550114 
0.038747 11.95090551602 0.05829751351 
0.039305 11.74906428631 0.06437552282 
0.039862 11.61375312091 0.05674548855 
0.040420 11.43688390224 0.05514712560 
0.040977 11.27009051113 0.05774491502 
0.041535 11.21899091484 0.05774981338 
0.042092 11.00509809030 0.05156385544 
0.042650 10.68733116726 0.05324083377 
0.043207 10.79750564860 0.05121133874 
0.043765 10.52602292423 0.05380148970 
0.044322 10.33002421679 0.04721231669 
0.044880 10.29311643997 0.04855894988 
0.045437 10.03571261887 0.04781562131 
0.045995 9.83271371411 0.04532710256 
0.046552 9.78118650697 0.04423377687 
0.047110 9.67595661382 0.04528354215 
0.047667 9.41115949525 0.04246873836 
0.048225 9.23639623469 0.04204184704 
0.048782 9.16415914294 0.04264772684 
0.049340 9.16776690017 0.04562126036 
0.049897 8.77067552301 0.04249809001 
0.050455 8.57035612174 0.03726382701 
0.051012 8.59350181461 0.03696467445 
0.051570 8.34883824668 0.03798571793 
0.052127 8.26732111245 0.03902147629 
0.052685 8.16964208065 0.03859843161 
0.053242 8.08786024100 0.03974706070 
0.053800 7.83811078891 0.03508163917 
0.054357 7.80254909087 0.03777253720 
0.054915 7.65548130663 0.03276259234 
0.055472 7.46899925956 0.03462030740 
0.056030 7.44312171731 0.03403970444 
0.056587 7.26548065954 0.03289634782 
0.057145 7.27312137373 0.03048365604 
0.057702 7.11428983941 0.03677042360 
0.058260 6.99513112938 0.03530133469 
0.058817 6.88109860237 0.03146647623 
0.059375 6.86605956580 0.03312394211 
0.059932 6.62792723825 0.02950133149 
0.060490 6.46370183697 0.02981838074 
0.061048 6.42047834286 0.02873290708 
0.061605 6.21791621602 0.02751046552 
0.062163 6.25283174067 0.02867476911 
0.062720 6.17132834459 0.02845011169 
0.063278 5.95570506822 0.02603988787 
0.063835 6.02312350608 0.02711448228 
0.064393 5.85286645778 0.02565256506 
0.064950 5.73144976214 0.02629415327 
0.065508 5.62450635485 0.02257080067 
0.066065 5.50777324241 0.02319888115 
0.066623 5.54305511794 0.02448369587 
0.067180 5.50513884218 0.02364486677 
0.067738 5.39145727826 0.02287602819 
0.068295 5.33948668296 0.02481120637 
0.068853 5.15017989387 0.02469528456 
0.069410 5.14839030973 0.02469285700 
0.069968 4.98084999811 0.02167835322 
0.070525 4.85285389990 0.02131589312 
0.071083 4.87421955605 0.02287010240 
0.071640 4.89087694165 0.02317526844 
0.072198 4.71376295626 0.02062550089 
0.072755 4.59029271711 0.02246620131 
0.073313 4.54786628186 0.02027018190 
0.073870 4.41681944979 0.02115684325 
0.074428 4.44744846206 0.01826020524 
0.074985 4.26299751839 0.01920743713 
0.075543 4.24103180799 0.01910691953 
0.076100 4.24667660368 0.02088839675 
0.076658 4.16349195953 0.01843432198 
0.077215 4.08142023789 0.01737057058 
0.077773 4.15133971568 0.01798459180 
0.078330 3.96697612167 0.01749832025 
0.078888 3.89092680477 0.01952723626 
0.079445 3.90283498038 0.01561680672 
0.080003 3.86802901927 0.01885789273 
0.080560 3.76448024939 0.01619938550 
0.081118 3.68218987484 0.01674470241 
0.081675 3.51836274313 0.01597658049 
0.082233 3.45453617650 0.01486870761 
0.082790 3.44889215833 0.01413708903 
0.083348 3.35686910890 0.01615902524 
0.083905 3.44052878627 0.01680935570 
0.084463 3.40073763737 0.01329217802 
0.085020 3.28319331122 0.01473233481 
0.085578 3.22619716287 0.01230449972 
0.086135 3.21970340506 0.01659146280 
0.086693 3.24533351297 0.01348813255 
0.087250 3.14017123696 0.01209122131 
0.087808 2.96673121759 0.01434394646 
0.088365 2.99453460974 0.01290031069 
0.088923 3.00898290726 0.01414596116 
0.089480 2.85384558060 0.01171142126 
0.090038 2.76022738866 0.01195626988 
0.090595 2.81836191565 0.01250542911 
0.091153 2.90200472292 0.01363943223 
0.091710 2.69780087920 0.01096293935 
0.092268 2.76641936831 0.01173039946 
0.092825 2.67241761675 0.01038632032 
0.093383 2.53720580397 0.01277250527 
0.093940 2.53636956979 0.01065785301 
0.094498 2.50842276067 0.01064148816 
0.095055 2.52808756009 0.01250216847 
0.095613 2.49980862608 0.01352795962 
0.096170 2.38927409646 0.01188410902 
0.096728 2.43275653830 0.01092892681 
0.097285 2.41908948031 0.00951464507 
0.097842 2.37428516158 0.01254744440 
0.098400 2.28047141244 0.01147797563 
0.098957 2.28756869609 0.01129467389 
0.099515 2.23120040696 0.01176885771 
0.100072 2.23257347675 0.01164216704 
0.100630 2.22078040482 0.01140763282 
0.101187 2.09855067828 0.00940182836 
0.101745 2.04543144025 0.00918214596 
0.102302 2.03156621555 0.01107592507 
0.102860 2.08469202298 0.01107711455 
0.103417 2.01856465384 0.00887920104 
0.103975 1.89217541423 0.00930321519 
0.104532 1.94542084279 0.00865011794 
0.105090 1.99341188049 0.00965774184 
0.105647 1.92307313915 0.00802904707 
0.106205 1.88785274690 0.00694444630 
0.106762 1.84235941116 0.00815218128 
0.107320 1.86799660843 0.00938002096 
0.107877 1.73887894521 0.00714758977 
0.108435 1.76737796716 0.00733636928 
0.108992 1.72322008324 0.00756696107 
0.109550 1.68784875081 0.00709110753 
0.110107 1.65441717403 0.00773449459 
0.110665 1.68686331299 0.00805876035 
0.111222 1.63312841458 0.00694003691 
0.111780 1.52261002850 0.00672544417 
0.112337 1.59924820909 0.00678089366 
0.112895 1.60403373219 0.00713351357 
0.113452 1.57292478667 0.00724245211 
0.114010 1.50586029885 0.00731360147 
0.114567 1.58375431955 0.00638423455 
0.115125 1.52173633177 0.00750396075 
0.115682 1.49636112842 0.00667319455 
0.116240 1.41575887694 0.00572213573 
0.116797 1.42098671268 0.00658939425 
0.117355 1.34776040543 0.00597622047 
0.117912 1.31664981329 0.00588466514 
0.118470 1.32719792100 0.00613593521 
0.119027 1.25960986250 0.00528396302 
0.119585 1.31747491040 0.00600813984 
0.120142 1.27843183238 0.00527217887 
0.120699 1.18352094203 0.00550223231 
0.121257 1.20104187886 0.00411875204 
0.121814 1.14209504642 0.00486541584 
0.122372 1.15285900601 0.00413748797 
0.122929 1.14814880459 0.00441825783 
0.123487 1.14280266135 0.00369252989 
0.124044 1.12914701167 0.00500928124 
0.124602 1.15459083194 0.00522389549 
0.125159 1.09526546363 0.00472674318 
0.125717 1.11468741784 0.00449241753 
0.126274 1.08149455376 0.00541069441 
0.126832 1.08864269506 0.00410635081 
0.127389 1.06046887349 0.00458637734 
0.127947 0.99740685000 0.00426031908 
0.128504 1.02667842930 0.00474670427 
0.129062 1.01092804629 0.00456155822 
0.129619 0.93526652571 0.00365337634 
0.130177 0.92101973482 0.00368943975 
0.130734 0.93311909524 0.00484606011 
0.131292 0.91393965232 0.00494677669 
0.131849 0.83253379471 0.00337983345 
0.132407 0.81946303899 0.00312930029 
0.132964 0.85146021046 0.00294903943 
0.133521 0.81009179031 0.00370886694 
0.134079 0.85435105202 0.00336221753 
0.134636 0.82643883600 0.00368482938 
0.135194 0.75981495131 0.00225885217 
0.135751 0.78013379652 0.00369316913 
0.136309 0.73923971681 0.00263773950 
0.136866 0.79414605589 0.00380584070 
0.137424 0.80590034568 0.00349517151 
0.137981 0.73258718002 0.00324338836 
0.138539 0.71937274178 0.00285703603 
0.139096 0.72659261832 0.00235085430 
0.139654 0.70482863844 0.00239571074 
0.140211 0.73234005405 0.00256284076 
0.140769 0.64927811576 0.00301033216 
0.141326 0.72668052416 0.00219245018 
0.141884 0.67060774445 0.00185378321 
0.142441 0.61090574150 0.00271484326 
0.142998 0.66719618734 0.00165543746 
0.143556 0.63487418445 0.00257651841 
0.144113 0.62902978775 0.00226930398 
0.144671 0.59440913866 0.00187710281 
0.145228 0.62714436223 0.00281143722 
0.145786 0.54918543167 0.00239180829 
0.146343 0.53051279149 0.00252711678 
0.146901 0.53138138223 0.00125109728 
0.147458 0.55395249483 0.00108752865 
0.148016 0.56087814331 0.00210628593 
0.148573 0.49825517918 0.00213448357 
0.149131 0.53739231349 0.00181501587 
0.149688 0.52066034394 0.00207773580 
0.150246 0.47677469055 0.00256777184 
0.150803 0.44989681095 0.00091680399 
0.151360 0.46534409092 0.00144919526 
0.151918 0.45377133403 0.00188710837 
0.152475 0.42680727074 0.00236885906 
0.153033 0.55909510839 0.00204549599 
0.153590 0.48161361853 0.00227471746 
0.154148 0.42415985259 0.00054847013 
0.154705 0.45478200225 0.00102761121 
0.155263 0.40657351726 0.00137736986 
0.155820 0.44102202390 0.00238103722 
0.156378 0.40316026832 0.00172673680 
0.156935 0.36032204104 0.00184101476 
0.157493 0.40836296471 0.00134601604 
0.158050 0.36199858297 0.00192149170 
0.158607 0.39467257371 0.00154125055 
0.159165 0.35818598318 0.00239716082 
0.159722 0.40528530880 0.00094383084 
0.160280 0.34404319536 0.00059923563 
0.160837 0.34096178067 0.00172054462 
0.161395 0.34925593712 0.00157391783 
0.161952 0.36275517568 0.00143757935 
0.162510 0.37892832457 0.00149752336 
0.163067 0.32953951960 0.00114063126 
0.163625 0.32300432745 0.00157327846 
0.164182 0.37925204443 0.00177537238 
0.164739 0.30415505468 0.00197986951 
0.165297 0.35176855263 0.00189237173 
0.165854 0.31652358615 0.00173975281 
0.166412 0.34031773453 0.00103903406 
0.166969 0.31661127606 0.00193483338 
0.167527 0.29614503952 0.00145291083 
0.168084 0.34804301129 0.00109629742 
0.168642 0.23992418740 0.00110879410 
0.169199 0.33374214937 0.00084374514 
0.169757 0.23040029905 0.00139301365 
0.170314 0.29157212621 0.00082842828 
0.170871 0.20749078655 0.00110820304 
0.171429 0.31011148970 0.00187776485 
0.171986 0.15783216001 0.00028147558 
0.172544 0.27655007845 0.00066795946 
0.173101 0.24892723737 0.00143291094 
0.173659 0.25144483930 0.00149672761 
0.174216 0.18784576822 0.00097793584 
0.174774 0.25708077417 0.00090893063 
0.175331 0.20776517437 -0.00019268084 
0.175888 0.23937859057 0.00119991150 
0.176446 0.21974129029 0.00103921079 
0.177003 0.21368245219 0.00140558248 
0.177561 0.20912926395 0.00125733896 
0.178118 0.22403210871 0.00160460757 
0.178676 0.23909063068 0.00018621753 
0.179233 0.21971880075 0.00139221091 
0.179791 0.25146123890 0.00080642923 
0.180348 0.20830752699 0.00155137214 
0.180905 0.21540586118 0.00118765008 
0.181463 0.26403598679 0.00061619565 
0.182020 0.17974952392 0.00031311876 
0.182578 0.20385253035 0.00119681757 
0.183135 0.21991653148 0.00091825571 
0.183693 0.19466311481 0.00052967263 
0.184250 0.22161015248 0.00084696667 
0.184808 0.17941302141 0.00052904164 
0.185365 0.19068123596 0.00032667420 
0.185922 0.18190676877 0.00116691393 
0.186480 0.18510040828 0.00147859842 
0.187037 0.13972539876 0.00089216493 
0.187595 0.21773340249 0.00114590602 
0.188152 0.22031820451 0.00048759617 
0.188710 0.15888567481 0.00064177580 
0.189267 0.19230965438 0.00044048658 
0.189824 0.16212180688 0.00090788118 
0.190382 0.18272620401 0.00083094833 
0.190939 0.18990381738 0.00017987596 
0.191497 0.14652905607 0.00071119424 
0.192054 0.16079391838 0.00172038031 
0.192612 0.17113657388 0.00058712580 
0.193169 0.15109270485 0.00050901809 
0.193726 0.16517717400 0.00042743183 
0.194284 0.13707551630 0.00009003835 
0.194841 0.11267087486 0.00075299082 
0.195399 0.11686145886 0.00050318020 
0.195956 0.15528069588 0.00075120030 
0.196514 0.19123482074 0.00106046730 
0.197071 0.16572145907 0.00109512224 
0.197628 0.14670227718 0.00091403274 
0.198186 0.14109793323 0.00081943323 
0.198743 0.16087737367 0.00124752724 
0.199301 0.12106633990 0.00064339090 
0.199858 0.19771512951 0.00061924366 
0.200416 0.17745607286 -0.00001689973 
0.200973 0.16381652136 0.00114492491 
0.201530 0.12510186043 0.00065620006 
0.202088 0.17819853444 0.00053007980 
0.202645 0.13898416746 0.00024197764 
0.203203 0.11531048481 0.00045070867 
0.203760 0.09994646133 -0.00003368195 
0.204318 0.22797441709 0.00035462710 
0.204875 0.13652525405 0.00030660775 
0.205432 0.13342833582 0.00124584504 
0.205990 0.13250666033 0.00035113520 
0.206547 0.12237727788 0.00010379338 
0.207105 0.16825932427 -0.00015477487 
0.207662 0.09914459101 0.00011571941 
0.208219 0.10005999153 0.00049165156 
0.208777 0.13208468044 0.00022875495 
0.209334 0.15076056770 0.00010461780 
0.209892 0.15314114233 0.00076626714 
0.210449 0.13942094490 0.00115210754 
0.211007 0.18729551185 0.00071270125 
0.211564 0.16006508584 0.00056417067 
0.212121 0.10755728792 -0.00031042815 
0.212679 0.12699686459 0.00059486688 
0.213236 0.12229296641 0.00078155425 
0.213794 0.15352651884 0.00004628142 
0.214351 0.14748582335 0.00064995195 
0.214908 0.13643338779 0.00044244681 
0.215466 0.11004844600 0.00041215121 
0.216023 0.12890768306 0.00057458158 
0.216581 0.16009384841 0.00031622172 
0.217138 0.14607729651 0.00048347795 
0.217695 0.14234438950 0.00083446030 
0.218253 0.17684579307 0.00116683494 
0.218810 0.15266348911 0.00036195565 
0.219368 0.11590996235 0.00133541684 
0.219925 0.11187230347 0.00072529720 
0.220483 0.12729412415 0.00056367522 
0.221040 0.16701295194 0.00026904095 
0.221597 0.10426493427 0.00069888581 
0.222155 0.17602634015 0.00088534277 
0.222712 0.12216188381 0.00015062564 
0.223270 0.06089628038 0.00068872723 
0.223827 0.11356316375 0.00033734139 
0.224384 0.14637875560 0.00040588949 
0.224942 0.09867619918 0.00114467180 
0.225499 0.13149613248 0.00054886477 
0.226057 0.12980774914 0.00008217481 
0.226614 0.13594756610 0.00026990817 
0.227171 0.12802230616 0.00026097831 
0.227729 0.08785348958 0.00112890016 
0.228286 0.14025556782 0.00032665283 
0.228844 0.13944482943 0.00083438793 
0.229401 0.12717682912 0.00038466133 
0.229958 0.12664816967 0.00032948235 
0.230516 0.11147210990 0.00012389256 
0.231073 0.11039676591 0.00056374237 
0.231630 0.14216642520 0.00046447861 
0.232188 0.13856443944 0.00090299894 
0.232745 0.15185061631 0.00045652908 
0.233303 0.10366024996 0.00068414302 
0.233860 0.16369163204 0.00053005433 
0.234417 0.10403579292 0.00031161963 
0.234975 0.09981647587 0.00049348786 
0.235532 0.14050507003 0.00044198743 
0.236090 0.13709080137 0.00113031115 
0.236647 0.13734573344 0.00025724959 
0.237204 0.14979517863 0.00031287471 
0.237762 0.11682635609 0.00027144521 
0.238319 0.10975762628 0.00067485034 
0.238877 0.09709909464 0.00035980641 
0.239434 0.11854306334 0.00080407182 
0.239991 0.13765227235 0.00044493482 
0.240549 0.11734479472 -0.00000746952 
0.241106 0.14266417190 0.00041850682 
0.241663 0.10489098660 0.00024830824 
0.242221 0.14267787919 0.00010476371 
0.242778 0.09128446034 0.00029947964 
0.243336 0.12624385900 0.00057827063 
0.243893 0.14769877151 0.00054729352 
0.244450 0.12490256745 0.00085673829 
0.245008 0.11568832978 0.00023843221 
0.245565 0.16021159230 0.00039209570 
0.246123 0.06573154675 0.00018598507 
0.246680 0.04845449649 -0.00053146274 
0.247237 0.13729843968 0.00055731979 
0.247795 0.13403265853 0.00010954559 
0.248352 0.10993633473 0.00004539805 
0.248909 0.12687377875 0.00079453972 
0.249467 0.12964900434 0.00046597950 
0.250024 0.14593631200 0.00047368960 
0.250582 0.11368931062 0.00032310048 
0.251139 0.09304504120 -0.00010527889 
0.251696 0.09879784032 0.00081906719 
0.252254 0.10097846108 0.00040071245 
0.252811 0.11847696505 0.00020027792 
0.253368 0.12449821181 0.00057979566 
0.253926 0.09118242008 0.00024341618 
0.254483 0.09565372332 0.00011066076 
0.255041 0.10233454864 0.00037787144 
0.255598 0.12320908246 0.00040066142 
0.256155 0.12307682715 0.00029332004 
0.256713 0.13311480686 0.00080135454 
0.257270 0.10265556029 0.00829048593 
0.257827 0.13056330838 0.00071922322 
0.258385 0.11063705891 0.00056331083 
0.258942 0.09859640032 0.00037123810 
0.259499 0.09144211501 0.00024283730 
0.260057 0.08830029373 0.00015380579 
0.260614 0.13699576128 0.00020781066 
0.261172 0.17701979285 -0.00001643111 
0.261729 0.14490891862 0.00077994134 
0.262286 0.14299416445 0.00036874331 
0.262844 0.11235829262 0.00011106682 
0.263401 0.08771650176 0.00031447508 
0.263958 0.09569383847 0.00039812183 
0.264516 0.13343816832 0.00021674354 
0.265073 0.05732965539 0.00013690449 
0.265630 0.10475843244 0.00050125064 
0.266188 0.11849414714 0.00017089147 
0.266745 0.10984493560 -0.00009745429 
0.267302 0.13538735550 0.00050155247 
0.267860 0.09980583348 0.00030078256 
0.268417 0.05710719202 -0.00009683322 
0.268975 0.11091010681 0.00055706202 
0.269532 0.12237175572 0.00093733798 
0.270089 0.12121564011 -0.00014458759 
0.270647 0.11021080492 0.00040745751 
0.271204 0.09084133040 -0.00023796088 
0.271761 0.13927591932 -0.00000325342 
0.272319 0.09175837481 -0.00011530403 
0.272876 0.10781343147 0.00037570845 
0.273433 0.10336234193 0.00072320121 
0.273991 0.07887841859 0.00027225939 
0.274548 0.07383411850 0.00044941424 
0.275105 0.09352457794 0.00007015253 
0.275663 0.10244387489 0.00042424413 
0.276220 0.13497262341 0.00084643451 
0.276777 0.09896315302 -0.00011840582 
0.277335 0.14113755076 0.00010427606 
0.277892 0.12054743838 -0.00021299608 
0.278449 0.10182074736 0.00022639024 
0.279007 0.11034303021 0.00064603071 
0.279564 0.10730646181 0.00037427184 
0.280121 0.10643162212 0.00033486421 
0.280679 0.08089191316 0.00044540656 
0.281236 0.09296920696 0.00081547191 
0.281793 0.14538388844 0.00045156237 
0.282351 0.13260684587 0.00018636830 
0.282908 0.11164780630 0.00075505312 
0.283465 0.07239968811 0.00001543956 
0.284023 0.13000273276 0.00058914810 
0.284580 0.09034666155 0.00031097745 
0.285137 0.06440282054 0.00020045590 
0.285695 0.11708165155 0.00070093459 
0.286252 0.08888730621 0.00082154883 
0.286809 0.09754107651 0.00041115835 
0.287367 0.10573846766 0.00041848497 
0.287924 0.10722022440 0.00008116616 
0.288481 0.10421216729 -0.00014310105 
0.289039 0.07452198943 0.00023515715 
0.289596 0.11401470260 0.00053743454 
0.290153 0.11925376831 0.00007662657 
0.290711 0.07737300898 -0.00032906529 
0.291268 0.08868353195 0.00064014788 
0.291825 0.08672525232 0.00062606008 
0.292383 0.08760289322 0.00069161279 
0.292940 0.09692348081 0.00056885395 
0.293497 0.12289908845 0.00072651177 
0.294055 0.08058234939 0.00019996728 
0.294612 0.05499427863 0.00020525109 
0.295169 0.10357260455 0.00004540900 
0.295727 0.06056113585 0.00074030014 
0.296284 0.07807820615 0.00052938267 
0.296841 0.11092207142 0.00021708960 
0.297399 0.09147903375 -0.00002046460 
0.297956 0.13065730154 0.00077707598 
0.298513 0.07656205091 -0.00010954287 
0.299071 0.08804587114 0.00035792221 
0.299628 0.03717887644 0.00060118358 
0.300185 0.11771888341 0.00056316768 
0.300742 0.08113795932 0.00021586111 
0.301300 0.08937206144 0.00126035889 
0.301857 0.07347564950 0.00080925898 
0.302414 0.13353580621 0.00052772835 
0.302972 0.07205889885 0.00039228004 
0.303529 0.12062344390 -0.00002620754 
0.304086 0.09875560727 0.00036808185 
0.304644 0.13394492470 0.00092837558 
0.305201 0.08503204163 0.00048310496 
0.305758 0.08931330727 0.00073555359 
0.306316 0.11173814542 0.00016872512 
0.306873 0.10528143810 0.00059501636 
0.307430 0.08054304214 -0.00003917667 
0.307987 0.11346244231 0.00025708515 
0.308545 0.07107115848 0.00077714934 
0.309102 0.09562623547 -0.00007667674 
0.309659 0.11773192679 0.00072538602 
0.310217 0.07278434890 -0.00005252630 
0.310774 0.07889943347 0.00030266013 
0.311331 0.08535005791 -0.00012012851 
0.311889 0.06381402019 -0.00022390554 
0.312446 0.06894153294 0.00012186703 
0.313003 0.04972770558 0.00030368985 
0.313560 0.04083161902 -0.00020757815 
0.314118 0.08223085605 0.00066800913 
0.314675 0.09114989530 -0.00028271644 
0.315232 0.09471056143 -0.00020751535 
0.315790 0.08212984833 0.00105430809 
0.316347 0.09674580894 0.00105824807 
0.316904 0.13282673728 0.00045656947 
0.317461 0.03077297718 -0.00054180585 
0.318019 0.08076846629 -0.00023130354 
0.318576 0.04977416692 0.00019763943 
0.319133 0.01653740576 0.00038860151 
0.319691 0.08423780064 0.00064079516 
0.320248 0.05802846184 0.00062282646 
0.320805 0.04001645280 0.00043988048 
0.321362 0.03131066282 0.00037955327 
0.321920 0.05070187529 -0.00011668445 
0.322477 -0.00808206776 -0.00020005881 
0.323034 0.06630289732 -0.00019969208 
0.323592 0.08578705504 0.00037407125 
0.324149 0.08266241657 0.00080830283 
0.324706 0.05850729618 0.00053727969 
0.325263 0.09579401251 0.00012116261 
0.325821 0.10416360748 0.00075809197 
0.326378 0.05347324087 0.00060649231 
0.326935 0.08793271854 0.00018276621 
0.327493 0.07119261698 0.00085959783 
0.328050 0.07538890977 0.00025540416 
0.328607 -0.01578205883 0.00001922070 
0.329164 0.04643893681 0.00039664746 
0.329722 0.07019173888 0.00043628442 
0.330279 0.05280160868 -0.00041374979 
0.330836 0.09460960043 0.00072003487 
0.331393 0.11847090862 0.00126395030 
0.331951 0.06340900287 0.00064851683 
0.332508 0.05676333651 0.00012273487 
0.333065 0.06704349155 0.00118545372 
0.333622 0.05480493923 -0.00010654098 
0.334180 0.07169741745 0.00128453748 
0.334737 0.12552437468 0.00032081443 
0.335294 0.06941669376 0.00019553931 
0.335852 0.09912012502 -0.00031197698 
0.336409 0.09700350895 0.00108697822 
0.336966 0.04104109325 0.00070047989 
0.337523 0.06871013835 0.00045793230 
0.338081 0.07851810225 0.00049372430 
0.338638 0.05284967856 0.00010318204 
0.339195 0.06720543332 0.00084280414 
0.339752 0.07670834451 -0.00016202441 
0.340310 0.10354539499 0.00049141341 
0.340867 0.11179602419 0.00082494564 
0.341424 0.08592455929 0.00028240355 
0.341981 0.07721094007 0.00022545251 
0.342539 0.05476312268 -0.00005292264 
0.343096 0.08049027090 0.00012722967 
0.343653 0.04766936759 -0.00033733615 
0.344210 0.05317038883 0.00060188772 
0.344768 0.10432122744 0.00030423241 
0.345325 0.10190745005 0.00024700193 
0.345882 0.04052977266 0.00065613717 
0.346439 0.09644183557 -0.00003697820 
0.346997 0.04367112774 0.00030884745 
0.347554 0.05570316574 -0.00080245947 
0.348111 0.04019288450 0.00006642558 
0.348668 0.04957811807 -0.00016396193 
0.349226 0.12235652045 0.00045046554 
0.349783 0.13150380318 -0.00046476580 
0.350340 0.10151048110 0.00080171481 
0.350897 0.08530896383 0.00030921951 
0.351454 0.10917900086 0.00146673545 
0.352012 0.08597888174 0.00067320508 
0.352569 0.00776090083 0.00019916455 
0.353126 0.09317176809 0.00063238319 
0.353683 0.06534722148 0.00081130384 
0.354241 0.04202027286 0.00004569428 
0.354798 0.11024364333 0.00059357616 
0.355355 0.01908711842 0.00063432916 
0.355912 0.02921945148 -0.00014573295 
0.356470 0.09347140298 0.00151755746 
0.357027 0.08040953926 0.00070725893 
0.357584 0.00264220830 -0.00062420193 
0.358141 0.05688999356 -0.00091842920 
0.358699 0.03357864596 0.00013980930 
0.359256 0.02226046522 0.00049469618 
0.359813 0.13427611475 -0.00000923045 
0.360370 0.13984915810 0.00145942812 
0.360927 0.10265125453 0.00011584480 
0.361485 0.08277188228 -0.00027844752 
0.362042 0.09922610140 0.00068157501 
0.362599 0.09516418838 0.00040199300 
0.363156 0.08126035936 0.00063146217 
0.363714 0.10801558648 0.00047877793 
0.364271 0.04112967937 -0.00059651902 
0.364828 0.03280222041 -0.00045794769 
0.365385 0.05535675657 0.00019306304 
0.365942 0.05566011648 -0.00093995552 
0.366500 0.12867170344 0.00087990281 
0.367057 0.09219232077 0.00232246697 
0.367614 0.07648744059 0.00115909897 
0.368171 0.11139119658 0.00142865708 
0.368728 0.03406235300 0.00207280569 
0.369286 0.10492844503 0.00306387433 
0.369843 0.08832978876 0.00052893401 
0.370400 0.00254834943 0.00095057490 
0.370957 0.11477498517 0.00111467619 
0.371514 0.00539312196 -0.00036684491 
0.372072 -0.06221077227 0.00001127820 
0.372629 0.14397621422 0.00128088506 
0.373186 0.10589749130 0.00014730774 
0.373743 0.07280434481 -0.00114180840 
0.374300 0.09114857447 0.00143642699 
0.374858 0.06522313240 0.00177998292 
0.375415 0.03887887468 0.00103122876 
0.375972 0.09274594274 -0.00038895143 
0.376529 0.05528335648 0.00037218921 
0.377086 0.10558956851 0.00173875006 
0.377644 0.09177075714 -0.00000582435 
0.378201 0.05237224428 -0.00077962353 
0.378758 0.07110342274 -0.00060082947 
0.379315 0.04891483758 -0.00060961189 
0.379872 0.02680550382 -0.00034883238 
0.380430 0.05020077712 0.00086339512 
0.380987 0.07746299603 0.00061391446 
0.381544 -0.03065144963 0.00073096885 
0.382101 0.15010858487 0.00121691332 
0.382658 0.04933867345 -0.00070843923 
0.383216 0.09696528816 0.00059074866 
0.383773 0.06406187715 0.00087373797 
0.384330 0.04905255055 -0.00023597301 
0.384887 0.10233574860 0.00108592339 
0.385444 0.10863014770 0.00286971156 
0.386001 0.05816248005 -0.00010002473 
0.386559 0.00252309698 0.00118582146 
0.387116 0.10335098566 0.00037428085 
0.387673 -0.01417486296 0.00173298895 
0.388230 0.00111086018 -0.00026752382 
0.388787 0.04758178121 0.00024018464 
0.389345 0.08687088921 -0.00053975801 
0.389902 0.08816136575 0.00025459603 
0.390459 0.07545545781 0.00070113491 
0.391016 0.00686879042 -0.00172047994 
0.391573 0.05514659556 0.00057706618 
0.392130 0.02234897701 0.00053458175 
0.392688 -0.00085365091 0.00118681695 
0.393245 0.17474629902 0.00096374289 
0.393802 0.14750421906 0.00477545173 
0.394359 0.06337312778 -0.00040916089 
0.394916 0.14307836528 -0.00021335441 
0.395473 0.04132935790 0.00103266832 
0.396031 -0.00456028035 -0.00171028507 
0.396588 0.02241454906 0.00021458664 
0.397145 0.04146961727 0.00432465575 
0.397702 0.11326197314 0.00593878453 
0.398259 0.01640317461 0.00238873246 
0.398816 0.11984773168 0.00570086431 
0.399374 0.12558238901 0.00293563914 
0.399931 0.20130108687 -0.00015628081 
0.400488 0.04912010768 -0.00074753668 
0.401045 0.17298732404 0.00394624168 
0.401602 0.23773045772 0.00606753020 
0.402159 0.08214052341 0.00748377664 
0.402716 -0.06296177028 -0.00469344346 
0.403274 0.14506402076 0.00858588127 
0.403831 0.38884069737 -0.04058825642 
