# Supplementary material for: SAXS studies of X-ray induced disulfide bond damage: Engineering high-resolution insight from a low-resolution technique
Source: PLoS One. 2020 Nov 17;15(11):e0239702. doi: 10.1371/journal.pone.0239702 (PMC7671560; doi:10.1371/journal.pone.0239702)
Supplement: S1 Data — (GZ) [file pone.0239702.s023.gz › SupplementaryData/dimer_A2_ph5_5_00016.cbf.dat]

0.010314 13.07707673105 -0.50396802949 
0.010872 24.36897274152 0.23324664571 
0.011429 20.31065643227 0.04139597993 
0.011987 18.94626695552 0.01804937758 
0.012544 21.00858112412 0.07581256826 
0.013102 19.17802593684 -0.11692578191 
0.013659 18.46161282535 0.06422519531 
0.014217 20.65196016719 -0.05229392078 
0.014774 20.70404173327 0.05550284409 
0.015332 19.38327247198 -0.07025437276 
0.015889 19.78503900409 0.01186859895 
0.016447 18.59777207432 0.00996463620 
0.017004 18.79501737962 0.08154352917 
0.017562 19.19650160381 0.03754532308 
0.018119 18.63974441265 -0.01121365410 
0.018677 18.30079462896 0.02783419853 
0.019234 18.68318109420 0.03004753078 
0.019792 18.43265050031 0.01061505089 
0.020349 18.45896178614 0.05158698860 
0.020907 17.75446951303 0.02410304819 
0.021464 17.92885594208 0.05127291496 
0.022022 17.78671229089 0.06240246144 
0.022579 17.86895353479 0.05556723845 
0.023137 17.23408343112 0.07738383988 
0.023694 17.22661932692 0.06918459788 
0.024252 16.47594466933 0.07420771593 
0.024809 16.51901603932 0.07104012922 
0.025367 16.96553143119 0.07636646553 
0.025924 16.12193580021 0.07885694253 
0.026482 15.99855632088 0.07394855238 
0.027039 15.99327154070 0.07426489387 
0.027597 15.63815576550 0.08074380137 
0.028154 15.29266250912 0.09373895147 
0.028712 15.74214716188 0.08044214069 
0.029269 14.94547081810 0.08306296743 
0.029827 14.95839411810 0.08191970324 
0.030384 14.66635446720 0.07533857236 
0.030942 14.21240843133 0.07253143057 
0.031500 14.25459739204 0.06949127751 
0.032057 14.01608313934 0.08050665345 
0.032615 13.91473067025 0.07000066895 
0.033172 13.82828803660 0.06537939081 
0.033730 13.20828221970 0.06423160566 
0.034287 13.27316811844 0.07422090775 
0.034845 13.23848541128 0.06160995796 
0.035402 13.12201701524 0.06988147055 
0.035960 12.94649982383 0.05766044936 
0.036517 12.65773029379 0.06983095839 
0.037075 12.29819182025 0.06055951375 
0.037632 12.27848023955 0.06672550796 
0.038190 12.07721405671 0.05710339062 
0.038747 11.82347467458 0.06139451978 
0.039305 11.93059396019 0.05156029714 
0.039862 11.62633355552 0.05205578422 
0.040420 11.58976918467 0.05782579478 
0.040977 11.28365464730 0.06139133756 
0.041535 11.26997000983 0.05796006502 
0.042092 11.15142446090 0.04939445243 
0.042650 10.72936574904 0.05161284140 
0.043207 10.61119702311 0.04918222004 
0.043765 10.53834490511 0.04758900183 
0.044322 10.50069030089 0.04983941194 
0.044880 10.29208039654 0.05539490500 
0.045437 9.91839531042 0.04948761045 
0.045995 9.91265907360 0.04852755130 
0.046552 9.70559256270 0.04705241909 
0.047110 9.57808594344 0.04568649210 
0.047667 9.30908524286 0.04769999339 
0.048225 9.42892565231 0.04180368937 
0.048782 9.30905248854 0.04444956960 
0.049340 9.04009473019 0.04283722211 
0.049897 8.70943418014 0.03774412953 
0.050455 8.78432526998 0.03937410782 
0.051012 8.56192269920 0.03862691719 
0.051570 8.38955377307 0.03846350656 
0.052127 8.36373500036 0.03646458077 
0.052685 8.28041138219 0.03865275036 
0.053242 8.02032890389 0.03639271869 
0.053800 7.88682693631 0.03730470683 
0.054357 7.90659478265 0.03921756703 
0.054915 7.70893036074 0.03627192226 
0.055472 7.47533822402 0.03303145087 
0.056030 7.45174976723 0.03532620333 
0.056587 7.43162180307 0.03357475211 
0.057145 7.25170373637 0.03041969591 
0.057702 7.20104880221 0.03052314899 
0.058260 6.96071803551 0.02922152331 
0.058817 6.93304763970 0.03002984109 
0.059375 6.74657928862 0.02928746342 
0.059932 6.66656856185 0.03152377634 
0.060490 6.58646656117 0.03007137155 
0.061048 6.48996462203 0.02704582994 
0.061605 6.50997399297 0.03214316284 
0.062163 6.29122827169 0.03045303435 
0.062720 6.15681353818 0.03224722441 
0.063278 6.10677033247 0.02896600192 
0.063835 5.81749197093 0.02656213204 
0.064393 5.93655372284 0.02867175521 
0.064950 5.63470489508 0.02426046092 
0.065508 5.58447492340 0.02350966310 
0.066065 5.54840699667 0.02633013641 
0.066623 5.50081013363 0.02326720875 
0.067180 5.39059898894 0.02534550374 
0.067738 5.40114397170 0.02473375154 
0.068295 5.22774927754 0.02465168944 
0.068853 5.15998923472 0.02459233585 
0.069410 5.10988223999 0.02544098288 
0.069968 4.91440839344 0.02140164501 
0.070525 4.87734324397 0.02349236874 
0.071083 4.86218616372 0.02339833079 
0.071640 4.68821250178 0.02166559235 
0.072198 4.73680267409 0.02445045550 
0.072755 4.80211533098 0.02263085076 
0.073313 4.61971430186 0.02389859315 
0.073870 4.50764539121 0.02231902306 
0.074428 4.31519028914 0.02032652592 
0.074985 4.40855494979 0.02070886486 
0.075543 4.32071147994 0.02114166768 
0.076100 4.34283534451 0.02134205960 
0.076658 4.12977950962 0.01931556384 
0.077215 4.02961175167 0.01733355853 
0.077773 4.15616321045 0.02146891055 
0.078330 4.07921294110 0.01899251605 
0.078888 3.94305282380 0.01721589966 
0.079445 3.87373885163 0.01553117220 
0.080003 3.81843757686 0.01631643261 
0.080560 3.73339396045 0.01814410512 
0.081118 3.60701770356 0.01524055747 
0.081675 3.71532134871 0.01830464281 
0.082233 3.49803406483 0.01507021627 
0.082790 3.42460795573 0.01513107385 
0.083348 3.43571091902 0.01574855552 
0.083905 3.50612053998 0.01482373834 
0.084463 3.35873651669 0.01326939435 
0.085020 3.36386451428 0.01391159240 
0.085578 3.20940851452 0.01459402727 
0.086135 3.12754963644 0.01476633211 
0.086693 3.16101346193 0.01279649472 
0.087250 3.14018347499 0.01491430436 
0.087808 2.99778149000 0.01338449274 
0.088365 3.00503696572 0.01371826569 
0.088923 3.05629619396 0.01310926705 
0.089480 2.87209302489 0.01324229604 
0.090038 2.82093560185 0.01275039169 
0.090595 2.87092578230 0.01267578162 
0.091153 2.80577504657 0.01360463474 
0.091710 2.76782188996 0.01353057168 
0.092268 2.71422399362 0.01216283542 
0.092825 2.77198065194 0.00986297949 
0.093383 2.74691330149 0.01185027047 
0.093940 2.61839580871 0.01230322837 
0.094498 2.46274507115 0.01144129164 
0.095055 2.53878163939 0.01146924467 
0.095613 2.51420771749 0.01140888318 
0.096170 2.35131758395 0.01230122229 
0.096728 2.38203229017 0.01067678899 
0.097285 2.37053418169 0.01115663538 
0.097842 2.31380553497 0.01101380105 
0.098400 2.29555916335 0.01144786195 
0.098957 2.31421817977 0.00998402795 
0.099515 2.33860571140 0.01169963561 
0.100072 2.11154366831 0.01033924308 
0.100630 2.14054363563 0.01047492276 
0.101187 2.06337180340 0.01032935278 
0.101745 2.18254086494 0.01108792849 
0.102302 2.11534816074 0.00885283995 
0.102860 2.01235584414 0.01017755101 
0.103417 1.94425133238 0.00956926286 
0.103975 1.98067291745 0.00982428382 
0.104532 1.96278969411 0.01029997483 
0.105090 1.95698608896 0.00867496375 
0.105647 1.92716912161 0.00898414376 
0.106205 1.89514380183 0.00867799042 
0.106762 1.93904024468 0.00840619319 
0.107320 1.78889077469 0.00741806732 
0.107877 1.78872725038 0.01033082836 
0.108435 1.75613842056 0.00740264084 
0.108992 1.77761755885 0.00705564397 
0.109550 1.71332679945 0.00752392875 
0.110107 1.68291263034 0.00810810337 
0.110665 1.69248782557 0.00703548409 
0.111222 1.70404462910 0.00868832464 
0.111780 1.52921081393 0.00747800436 
0.112337 1.59658504182 0.00653684340 
0.112895 1.58693312395 0.00694935894 
0.113452 1.49611436788 0.00587303414 
0.114010 1.54070949936 0.00615058317 
0.114567 1.45992974715 0.00785021087 
0.115125 1.49986852142 0.00689832889 
0.115682 1.43119918344 0.00647649101 
0.116240 1.42880690531 0.00503143690 
0.116797 1.30641940406 0.00493567531 
0.117355 1.38385024846 0.00663038989 
0.117912 1.30759357812 0.00549681073 
0.118470 1.38003191563 0.00577216399 
0.119027 1.31015844080 0.00456470719 
0.119585 1.35048569397 0.00528624859 
0.120142 1.29890557860 0.00524872232 
0.120699 1.30995172807 0.00565633198 
0.121257 1.09605543517 0.00543760088 
0.121814 1.23925131123 0.00628865138 
0.122372 1.20345131313 0.00482212835 
0.122929 1.21517883774 0.00420383383 
0.123487 1.13786763722 0.00501848948 
0.124044 1.16103245962 0.00575157250 
0.124602 1.02022198444 0.00441902016 
0.125159 1.07445510456 0.00413135546 
0.125717 1.05984582989 0.00429983395 
0.126274 1.00848182923 0.00421728914 
0.126832 1.01914706760 0.00438990502 
0.127389 1.01563215040 0.00370343213 
0.127947 0.99131967134 0.00490585009 
0.128504 0.96953683969 0.00440572283 
0.129062 1.04049585053 0.00373823774 
0.129619 0.93706360790 0.00358847368 
0.130177 0.99122810966 0.00347574318 
0.130734 0.95721769690 0.00372869486 
0.131292 0.87929391422 0.00372615907 
0.131849 0.87871197334 0.00328646118 
0.132407 0.96116042339 0.00445782685 
0.132964 0.90024887882 0.00297418191 
0.133521 0.86332398716 0.00296777157 
0.134079 0.81609001006 0.00345014597 
0.134636 0.85713189336 0.00342876026 
0.135194 0.82565978577 0.00457376715 
0.135751 0.79457560823 0.00383662862 
0.136309 0.84384796425 0.00290471524 
0.136866 0.76207767392 0.00345447377 
0.137424 0.62101262723 0.00369538906 
0.137981 0.75243423875 0.00240253547 
0.138539 0.71366804231 0.00262560861 
0.139096 0.67375375220 0.00324037869 
0.139654 0.63446755492 0.00177057058 
0.140211 0.67895790213 0.00329804893 
0.140769 0.71753688899 0.00347050126 
0.141326 0.65221221536 0.00174734082 
0.141884 0.66906314503 0.00240495927 
0.142441 0.65413801002 0.00248718437 
0.142998 0.70297045984 0.00276308723 
0.143556 0.69027360681 0.00291214472 
0.144113 0.63137058415 0.00262966335 
0.144671 0.59474364350 0.00275077640 
0.145228 0.57358667985 0.00219792160 
0.145786 0.55844590517 0.00331924447 
0.146343 0.55312140761 0.00279609959 
0.146901 0.51853449101 0.00213148666 
0.147458 0.55213095235 0.00198287742 
0.148016 0.49351750957 0.00293917786 
0.148573 0.54311466739 0.00265527849 
0.149131 0.53982439234 0.00190702186 
0.149688 0.47732036003 0.00118960422 
0.150246 0.59246903082 0.00236447029 
0.150803 0.49209610686 0.00150978968 
0.151360 0.50787655767 0.00174744553 
0.151918 0.47070860801 0.00147434781 
0.152475 0.44407909336 0.00148237609 
0.153033 0.45313603356 0.00142561888 
0.153590 0.44892880600 0.00194759725 
0.154148 0.43400854723 0.00199968174 
0.154705 0.44987231752 0.00229360945 
0.155263 0.46778849466 0.00160404815 
0.155820 0.39873986617 0.00241350161 
0.156378 0.47978926253 0.00249674668 
0.156935 0.44620650600 0.00134605439 
0.157493 0.37242769117 0.00114882345 
0.158050 0.40191713443 0.00112232324 
0.158607 0.34808354431 0.00097664339 
0.159165 0.39128831177 0.00197805736 
0.159722 0.30194753747 0.00102858376 
0.160280 0.32842533294 0.00179470868 
0.160837 0.36042437155 0.00228650669 
0.161395 0.33040796413 0.00102425485 
0.161952 0.30530992299 0.00091037549 
0.162510 0.27491374747 0.00079523206 
0.163067 0.29538820699 0.00062241379 
0.163625 0.35135904239 0.00146581930 
0.164182 0.33635290177 0.00130011677 
0.164739 0.28661876277 0.00151078997 
0.165297 0.34613907733 0.00073791386 
0.165854 0.34850960345 0.00148185262 
0.166412 0.31041541093 0.00023050685 
0.166969 0.29357754325 0.00151252320 
0.167527 0.29503159556 0.00030346792 
0.168084 0.31871337342 0.00166905965 
0.168642 0.30003711521 0.00145278958 
0.169199 0.22948570294 0.00018786006 
0.169757 0.26632873058 0.00137153216 
0.170314 0.30073199706 0.00126020307 
0.170871 0.27264025975 0.00138332008 
0.171429 0.30750781605 0.00131548880 
0.171986 0.19999264770 0.00080292231 
0.172544 0.17650240202 0.00074016898 
0.173101 0.22186305921 0.00139586645 
0.173659 0.25799954214 0.00087155462 
0.174216 0.21208693744 0.00070258115 
0.174774 0.24442040173 0.00136279902 
0.175331 0.22898607983 0.00116764200 
0.175888 0.20332402303 0.00149921029 
0.176446 0.21276514078 0.00071502273 
0.177003 0.20071824613 0.00094024337 
0.177561 0.20763822492 0.00053302234 
0.178118 0.18922647948 0.00100639405 
0.178676 0.20947775193 0.00051358839 
0.179233 0.20027436635 0.00042483472 
0.179791 0.24290301183 0.00107597124 
0.180348 0.20828812807 0.00112231552 
0.180905 0.17947042398 0.00039347361 
0.181463 0.24303617341 0.00172692498 
0.182020 0.20660606880 0.00087109771 
0.182578 0.18552741110 0.00096486943 
0.183135 0.16152928267 0.00045674003 
0.183693 0.21510791901 0.00117901866 
0.184250 0.16675445872 0.00080536782 
0.184808 0.17868811659 0.00107864382 
0.185365 0.18900200470 0.00078940276 
0.185922 0.20773481409 0.00068606139 
0.186480 0.16901417322 0.00124212429 
0.187037 0.20422482521 0.00048072593 
0.187595 0.16470160087 0.00098139617 
0.188152 0.16544648530 0.00046600844 
0.188710 0.15159709663 0.00052014085 
0.189267 0.09240049367 0.00130002518 
0.189824 0.21452342027 0.00040609792 
0.190382 0.16300994636 0.00092527011 
0.190939 0.19094260750 0.00068511535 
0.191497 0.15787822382 0.00046043372 
0.192054 0.15712392500 0.00014912769 
0.192612 0.21716884273 0.00129785102 
0.193169 0.16417568045 0.00077360429 
0.193726 0.12792697689 0.00120180679 
0.194284 0.22883179440 0.00133764952 
0.194841 0.15377168375 0.00077531552 
0.195399 0.18816518112 0.00082670787 
0.195956 0.14202244165 0.00094535911 
0.196514 0.15720697155 0.00097199546 
0.197071 0.18199611798 0.00113639315 
0.197628 0.10567956956 0.00100204932 
0.198186 0.16609510202 0.00079461796 
0.198743 0.24305977738 0.00022944736 
0.199301 0.16778420849 0.00077929458 
0.199858 0.16916093146 0.00090677121 
0.200416 0.15287419445 0.00119025685 
0.200973 0.21654454319 0.00069643045 
0.201530 0.17382080790 0.00028764227 
0.202088 0.15512662166 0.00039947346 
0.202645 0.16174850852 0.00068799425 
0.203203 0.14749633012 -0.00011661085 
0.203760 0.18840777426 0.00067003683 
0.204318 0.12983241473 -0.00011956054 
0.204875 0.17746869480 -0.00030659977 
0.205432 0.16650419111 0.00061161034 
0.205990 0.18931934208 0.00086967014 
0.206547 0.15245138976 0.00055900583 
0.207105 0.13458743718 0.00017801686 
0.207662 0.11395821329 0.00092481546 
0.208219 0.17284696204 0.00088046032 
0.208777 0.14853388396 0.00095705418 
0.209334 0.15255640143 0.00053965485 
0.209892 0.17779421819 0.00040847112 
0.210449 0.16154937328 0.00111425134 
0.211007 0.06387894777 -0.00014301448 
0.211564 0.12170329814 0.00022939679 
0.212121 0.12487972186 0.00074106865 
0.212679 0.13574254690 0.00050650367 
0.213236 0.14880661794 -0.00014085202 
0.213794 0.11399922812 0.00098317062 
0.214351 0.15525638319 0.00055622172 
0.214908 0.12388615224 -0.00045509508 
0.215466 0.12969807861 0.00085215851 
0.216023 0.12772150109 0.00101956735 
0.216581 0.15225417767 0.00095882143 
0.217138 0.07806465991 0.00039945799 
0.217695 0.12194111030 0.00034864367 
0.218253 0.14693471935 -0.00019113441 
0.218810 0.12690679857 0.00071544635 
0.219368 0.10559119597 0.00016691163 
0.219925 0.14498208821 0.00042632342 
0.220483 0.13109346587 0.00004484722 
0.221040 0.12971574610 0.00107893370 
0.221597 0.13057366107 0.00086564156 
0.222155 0.10397560201 0.00085750715 
0.222712 0.09372552992 0.00044678154 
0.223270 0.14239472274 0.00041303618 
0.223827 0.09316755531 0.00012058285 
0.224384 0.08371496878 0.00002943350 
0.224942 0.11288664930 0.00029139883 
0.225499 0.12833920848 0.00030308392 
0.226057 0.10792213718 0.00065645752 
0.226614 0.07564050474 0.00047743724 
0.227171 0.11647120622 0.00062443464 
0.227729 0.14834596330 0.00100594672 
0.228286 0.11924329153 0.00071730183 
0.228844 0.11229452152 0.00088186947 
0.229401 0.17290522056 0.00023203899 
0.229958 0.10404016790 0.00064319505 
0.230516 0.10055287294 0.00040398880 
0.231073 0.13851075429 0.00063831111 
0.231630 0.12369512726 -0.00040359699 
0.232188 0.14659626956 0.00048759656 
0.232745 0.08836187901 0.00073558372 
0.233303 0.09752330574 0.00049232361 
0.233860 0.12365998086 0.00064705812 
0.234417 0.05398810711 0.00053457957 
0.234975 0.11022269198 0.00029319553 
0.235532 0.08778837730 0.00017628880 
0.236090 0.11055036997 0.00069098201 
0.236647 0.10055927803 0.00003190646 
0.237204 0.12522254057 0.00095138833 
0.237762 0.12304666967 0.00080725606 
0.238319 0.11117938835 -0.00006528531 
0.238877 0.13601845995 0.00098022364 
0.239434 0.15355278485 0.00053412149 
0.239991 0.15376076695 0.00069470185 
0.240549 0.10303950126 0.00015392004 
0.241106 0.05826767442 0.00006390640 
0.241663 0.14320325490 0.00050780206 
0.242221 0.07804590569 0.00023805105 
0.242778 0.14024027646 0.00069965265 
0.243336 0.09745128220 0.00035866703 
0.243893 0.12730894154 0.00013620760 
0.244450 0.09732996436 0.00095160248 
0.245008 0.13267640416 0.00059617341 
0.245565 0.11783182206 0.00039223782 
0.246123 0.14904835905 0.00021092519 
0.246680 0.10824205065 -0.00005234825 
0.247237 0.11354123042 0.00097263588 
0.247795 0.10947720999 0.00002796314 
0.248352 0.13489721418 0.00114355905 
0.248909 0.09964109695 0.00026871308 
0.249467 0.04650631689 0.00028797912 
0.250024 0.06435188722 0.00009297948 
0.250582 0.15976822343 0.00039492108 
0.251139 0.13689079586 0.00032193994 
0.251696 0.13764090348 0.00061210937 
0.252254 0.09549348638 0.00076323950 
0.252811 0.15079072275 0.00075891145 
0.253368 0.10938031092 0.00037447704 
0.253926 0.08654697723 0.00027838746 
0.254483 0.12887069701 0.00073006138 
0.255041 0.10066280274 0.00058469640 
0.255598 0.10418116730 0.00042436155 
0.256155 0.08497462094 -0.00000116242 
0.256713 0.08156593768 0.00048403357 
0.257270 0.10145565061 0.01084265782 
0.257827 0.11729594912 0.00083340899 
0.258385 0.08853025333 0.00055630154 
0.258942 0.07218088384 -0.00001208831 
0.259499 0.11898133394 0.00030711589 
0.260057 0.07282647319 0.00020364398 
0.260614 0.09138393923 0.00038057169 
0.261172 0.15498727423 0.00032128923 
0.261729 0.10932034478 0.00021520944 
0.262286 0.11777312954 0.00031292049 
0.262844 0.13091069313 0.00021695664 
0.263401 0.06688247622 -0.00013013045 
0.263958 0.10306962391 0.00041909072 
0.264516 0.11386030777 0.00048029136 
0.265073 0.07118230709 0.00070570342 
0.265630 0.09405517600 0.00044801583 
0.266188 0.13695240166 0.00040289550 
0.266745 0.10710600966 0.00036137573 
0.267302 0.13022171340 0.00032103014 
0.267860 0.11866673390 0.00029592652 
0.268417 0.08714799784 0.00034623569 
0.268975 0.11797876221 0.00034263212 
0.269532 0.09299977720 0.00064755247 
0.270089 0.08441819172 0.00028916913 
0.270647 0.15799097554 0.00053937129 
0.271204 0.07728146893 0.00047131674 
0.271761 0.05342041199 0.00042117997 
0.272319 0.10054627366 0.00021833695 
0.272876 0.12048703655 0.00026001585 
0.273433 0.14212451323 0.00056967574 
0.273991 0.09007428363 0.00030621257 
0.274548 0.09041720825 0.00010241769 
0.275105 0.09781329761 0.00011803767 
0.275663 0.10890156356 0.00033186238 
0.276220 0.10250070198 0.00070423055 
0.276777 0.06872580994 -0.00020024602 
0.277335 0.05852717707 0.00001217657 
0.277892 0.13111542740 0.00021145501 
0.278449 0.06924892623 -0.00005656409 
0.279007 0.08188908685 0.00023666107 
0.279564 0.11359411618 0.00090340418 
0.280121 0.11725886256 0.00033595237 
0.280679 0.08507342948 -0.00011128882 
0.281236 0.09689119420 0.00015241528 
0.281793 0.11785287517 0.00047841568 
0.282351 0.10592631539 0.00019103724 
0.282908 0.14159076130 0.00095307256 
0.283465 0.08375036739 -0.00002745851 
0.284023 0.07585207271 0.00046027034 
0.284580 0.10489093758 0.00059148087 
0.285137 0.12158095307 0.00083772355 
0.285695 0.08239545515 0.00038775284 
0.286252 0.08881417624 0.00063422113 
0.286809 0.10267551867 -0.00005345729 
0.287367 0.10019466248 0.00030596729 
0.287924 0.07447086051 0.00050215090 
0.288481 0.05930981181 0.00026989850 
0.289039 0.08939590939 0.00045165831 
0.289596 0.11743323264 0.00021225347 
0.290153 0.10793950755 0.00086281646 
0.290711 0.07874328718 -0.00019790980 
0.291268 0.09508663807 0.00057943073 
0.291825 0.07557964197 0.00011852120 
0.292383 0.11286422494 -0.00011020329 
0.292940 0.10877580123 0.00062476412 
0.293497 0.08776790543 0.00003088853 
0.294055 0.12488941869 0.00080510686 
0.294612 0.09299822387 0.00042408876 
0.295169 0.11884353917 0.00125711542 
0.295727 0.09757801506 0.00104129093 
0.296284 0.15081303843 0.00009233820 
0.296841 0.05887888982 0.00035626222 
0.297399 0.11409899729 0.00052731059 
0.297956 0.10690560146 0.00016402551 
0.298513 0.06833466086 0.00034127942 
0.299071 0.09861712406 0.00040801084 
0.299628 0.09868053201 0.00118031142 
0.300185 0.06710867118 0.00006646102 
0.300742 0.06514050090 0.00058624689 
0.301300 0.05106006435 0.00080147152 
0.301857 0.03484469456 0.00083548062 
0.302414 0.10797121390 0.00083575827 
0.302972 0.00363334721 -0.00018240499 
0.303529 0.11687094639 0.00043806828 
0.304086 0.08622442829 -0.00012705819 
0.304644 0.05501945929 0.00047550189 
0.305201 0.09683867443 0.00034883332 
0.305758 0.10999709345 0.00040843324 
0.306316 0.16232868338 0.00071641292 
0.306873 0.02681815774 0.00061562976 
0.307430 0.05554492708 0.00076642952 
0.307987 0.11837477704 0.00020813115 
0.308545 0.12265793207 0.00000293904 
0.309102 0.06242680805 0.00053336032 
0.309659 0.08440601403 0.00067906207 
0.310217 0.04933690754 -0.00006104193 
0.310774 0.07709764628 0.00006094901 
0.311331 0.07853734406 0.00025705814 
0.311889 0.07442704438 0.00057794327 
0.312446 0.05353513311 0.00060684185 
0.313003 0.09990939594 0.00091359423 
0.313560 0.05810607092 0.00053497276 
0.314118 0.09328770769 0.00044689681 
0.314675 0.05526845413 0.00014126528 
0.315232 0.04701291038 0.00017264025 
0.315790 0.11068584100 0.00100727701 
0.316347 0.07666510068 0.00085407134 
0.316904 0.06483247837 0.00029597182 
0.317461 0.05955551533 0.00025115720 
0.318019 0.04541340512 0.00033948143 
0.318576 0.09831700849 -0.00011676293 
0.319133 0.07997593163 -0.00049812746 
0.319691 0.04456248755 0.00032202301 
0.320248 0.06729356407 -0.00001700466 
0.320805 0.10688357278 0.00014496297 
0.321362 0.01095703604 0.00006489789 
0.321920 0.06544954362 0.00090591506 
0.322477 0.04096842593 0.00071578623 
0.323034 0.04679336441 0.00045094129 
0.323592 0.06413312603 0.00047318807 
0.324149 0.07064672141 -0.00005446734 
0.324706 0.11840678674 0.00024379675 
0.325263 0.10225595529 0.00040652725 
0.325821 0.08652350917 0.00039614302 
0.326378 0.07723206824 0.00051838517 
0.326935 0.06096636364 0.00059949506 
0.327493 0.09817909921 0.00142014720 
0.328050 0.06810986734 0.00030683735 
0.328607 0.09865463935 0.00093002472 
0.329164 0.04528912315 -0.00007308760 
0.329722 0.05222850808 -0.00010909401 
0.330279 0.09211026804 0.00035191605 
0.330836 0.03638727730 0.00033945245 
0.331393 0.03585557312 -0.00044839399 
0.331951 0.06690686149 0.00039485962 
0.332508 0.04786567927 -0.00025681825 
0.333065 0.07813087946 -0.00071507589 
0.333622 0.09088823814 0.00014613092 
0.334180 0.07794804472 0.00085245832 
0.334737 0.05633669225 -0.00063982811 
0.335294 0.06491581817 0.00061730252 
0.335852 0.02042499780 -0.00050174106 
0.336409 0.11201663063 0.00008367385 
0.336966 0.05760496455 0.00002212567 
0.337523 0.04809338827 0.00005048742 
0.338081 0.11291763599 0.00039969329 
0.338638 0.08975759948 0.00046931237 
0.339195 0.03175646203 0.00026444046 
0.339752 0.13182942559 0.00007494650 
0.340310 0.09087196008 0.00050174427 
0.340867 0.13220385784 0.00106547218 
0.341424 0.08004065354 0.00116518214 
0.341981 0.04589207462 0.00039363427 
0.342539 0.11122753462 0.00071393149 
0.343096 0.03554011287 0.00118188809 
0.343653 0.01770831003 0.00013314334 
0.344210 0.08513948563 0.00088746345 
0.344768 0.07134864014 0.00034496525 
0.345325 0.05126610679 -0.00035915097 
0.345882 0.02378517585 -0.00008668006 
0.346439 0.06757622404 -0.00024664918 
0.346997 0.09901067300 0.00048941100 
0.347554 0.05844844898 0.00015008117 
0.348111 0.06943954539 0.00033187597 
0.348668 0.07883300328 -0.00012277311 
0.349226 0.05840870775 0.00080222674 
0.349783 0.07135999761 0.00031853384 
0.350340 0.10855674699 0.00043711310 
0.350897 0.01969430314 -0.00050436223 
0.351454 0.12109748613 0.00110027289 
0.352012 0.06855517352 0.00100600472 
0.352569 0.02345327134 0.00062350275 
0.353126 0.03973745108 0.00049184923 
0.353683 0.09926125999 -0.00026137349 
0.354241 0.05123526327 0.00096396280 
0.354798 0.07485783257 -0.00022072228 
0.355355 0.08430752749 -0.00004076165 
0.355912 0.05002826294 0.00024881765 
0.356470 0.03762763764 -0.00037597565 
0.357027 0.08673220959 0.00092730473 
0.357584 0.13533220158 0.00196564277 
0.358141 0.09317439344 0.00137323536 
0.358699 0.07264174000 0.00138801828 
0.359256 0.10513921570 0.00026158288 
0.359813 0.04202431706 0.00029983621 
0.360370 0.04759121277 0.00029618895 
0.360927 0.03850470446 0.00063101666 
0.361485 0.10039971193 0.00067122648 
0.362042 0.15552475070 0.00151120071 
0.362599 0.07872582795 0.00135476628 
0.363156 0.13012854044 0.00083588593 
0.363714 0.09530563871 -0.00003018645 
0.364271 0.01997881472 0.00054052892 
0.364828 0.08544547490 -0.00079213886 
0.365385 0.07900730830 0.00004616141 
0.365942 0.02270643090 0.00046924341 
0.366500 0.07472441735 0.00152694634 
0.367057 0.05557767911 0.00111313343 
0.367614 0.05339643238 0.00144927503 
0.368171 0.00002350073 -0.00092586842 
0.368728 -0.01573641676 0.00276248784 
0.369286 0.10391001386 -0.00023961380 
0.369843 0.08769553393 0.00122503909 
0.370400 0.03449073849 -0.00026773220 
0.370957 0.06827608223 -0.00055234495 
0.371514 0.07383316075 0.00082311514 
0.372072 0.07069782992 0.00238641353 
0.372629 0.00237051152 0.00230010528 
0.373186 0.05504118318 -0.00152027088 
0.373743 -0.01427519612 -0.00151211967 
0.374300 0.05338705072 0.00065700284 
0.374858 0.01845412393 -0.00026242312 
0.375415 0.04906420485 -0.00061192180 
0.375972 0.03991910707 0.00145644022 
0.376529 0.11484255812 0.00154634147 
0.377086 0.09837615160 0.00167901814 
0.377644 0.06602928870 0.00047401796 
0.378201 0.03505520322 -0.00068818979 
0.378758 0.07161517634 0.00172536029 
0.379315 0.03889392585 -0.00183214855 
0.379872 0.05144416199 0.00260381522 
0.380430 0.08947992724 0.00081079823 
0.380987 0.04400288874 -0.00079664045 
0.381544 0.01680771546 0.00108693822 
0.382101 0.10173219787 0.00158062431 
0.382658 0.09616806754 0.00029517406 
0.383216 0.11516005555 0.00047637041 
0.383773 0.08841203745 0.00044399672 
0.384330 0.07564756236 -0.00159289862 
0.384887 0.16959373077 0.00021976946 
0.385444 0.03611349194 -0.00092491523 
0.386001 0.07224761696 -0.00064152975 
0.386559 0.10503958252 -0.00101238372 
0.387116 0.06445371108 0.00035500194 
0.387673 0.13081160859 0.00299387041 
0.388230 0.07584638791 0.00087244676 
0.388787 0.08381030414 -0.00098811691 
0.389345 0.22114641210 0.00057688058 
0.389902 0.00142395543 0.00287261096 
0.390459 0.10987796544 0.00177417075 
0.391016 0.05977741154 -0.00261791123 
0.391573 -0.08339093649 0.00045437357 
0.392130 0.10903451289 0.00135085723 
0.392688 0.21256146978 0.00113615603 
0.393245 0.03042950952 0.00145116062 
0.393802 0.14151188796 0.00237662652 
0.394359 0.07116794703 0.00358944339 
0.394916 -0.01355368297 -0.00268459015 
0.395473 0.05140651883 -0.00013862054 
0.396031 0.03497495847 -0.00052909799 
0.396588 -0.00890076311 -0.00139582722 
0.397145 0.07759197205 -0.00142088547 
0.397702 0.15153483295 0.00201451926 
0.398259 0.04265785042 -0.00214635276 
0.398816 0.07699860908 0.00303540717 
0.399374 0.13322706499 0.00210054570 
0.399931 0.12198968504 -0.00236503424 
0.400488 0.07254079432 0.00811614681 
0.401045 0.11815523705 0.00167751679 
0.401602 0.10313864948 -0.00291299223 
0.402159 0.08501091835 0.00351444145 
0.402716 0.15324807023 0.00448184983 
0.403274 -0.15132075910 -0.01685576274 
0.403831 0.29093242683 -0.01275155002 
