# Supplementary material for: SAXS studies of X-ray induced disulfide bond damage: Engineering high-resolution insight from a low-resolution technique
Source: PLoS One. 2020 Nov 17;15(11):e0239702. doi: 10.1371/journal.pone.0239702 (PMC7671560; doi:10.1371/journal.pone.0239702)
Supplement: S1 Data — (GZ) [file pone.0239702.s023.gz › SupplementaryData/dimer_A2_ph5_5_00017.cbf.dat]

0.010314 24.56517124619 3.82097624011 
0.010872 20.30499572328 0.67542076066 
0.011429 20.80375657712 0.18900456120 
0.011987 18.33031577398 0.04281321121 
0.012544 19.84160879496 0.05611013890 
0.013102 21.14326364321 -0.01200997341 
0.013659 19.99278328943 0.09108210443 
0.014217 19.92357898635 0.08829319314 
0.014774 19.71393106015 -0.03682800311 
0.015332 19.40087470373 -0.00900806034 
0.015889 18.68568664268 0.02471864777 
0.016447 19.57431367445 -0.01269947961 
0.017004 18.89436171741 0.05634102740 
0.017562 19.13867689914 0.07873751927 
0.018119 18.97036448513 0.01388891004 
0.018677 19.00222542818 0.03020289520 
0.019234 18.31625772197 0.01266396899 
0.019792 18.45864519284 0.00338557237 
0.020349 18.20664265716 0.05717069730 
0.020907 18.04079788826 0.05429591266 
0.021464 18.26333019278 0.05094631972 
0.022022 17.34978156053 0.05133065064 
0.022579 17.62437170459 0.06048613633 
0.023137 17.24481891697 0.05154217713 
0.023694 17.53456807042 0.08914291106 
0.024252 17.01890669064 0.08802271340 
0.024809 17.06063240768 0.07909301715 
0.025367 16.32065043554 0.07167648341 
0.025924 16.29872940140 0.07318672338 
0.026482 15.93992666515 0.08786851737 
0.027039 15.42501185113 0.08058387486 
0.027597 15.53040545769 0.07582872808 
0.028154 15.69661553467 0.09130156618 
0.028712 15.54927051660 0.07875945779 
0.029269 14.96525445681 0.06708306072 
0.029827 14.79167170074 0.08397098051 
0.030384 14.88273619276 0.08062572433 
0.030942 14.44026689119 0.07350069785 
0.031500 14.34389560311 0.07400196158 
0.032057 14.26553778690 0.08427804569 
0.032615 14.13422550364 0.06445874060 
0.033172 13.84175203569 0.07091036328 
0.033730 13.58280178042 0.06103660596 
0.034287 13.44704677264 0.07427356657 
0.034845 13.57773576884 0.06637079334 
0.035402 13.10339805306 0.06673163757 
0.035960 12.85765257067 0.06068349671 
0.036517 12.67778673942 0.06598678657 
0.037075 12.66012818139 0.07065285115 
0.037632 12.37556558529 0.05972290419 
0.038190 12.28717519521 0.06542036185 
0.038747 12.08690078606 0.06176917517 
0.039305 12.05492537719 0.05449719343 
0.039862 11.69797555699 0.05531411092 
0.040420 11.56132323165 0.05370731176 
0.040977 11.47028714802 0.05722521446 
0.041535 11.19753877486 0.05473680807 
0.042092 11.04410710553 0.04938545026 
0.042650 10.73413485549 0.04933897979 
0.043207 10.76061776675 0.05340856981 
0.043765 10.64094000960 0.04755424157 
0.044322 10.27543698041 0.04499100841 
0.044880 10.13193371887 0.04780711479 
0.045437 10.16095325021 0.04857072386 
0.045995 10.02265058409 0.04987656781 
0.046552 9.71702286612 0.04597999847 
0.047110 9.80264406871 0.04761487720 
0.047667 9.53716107697 0.04039637214 
0.048225 9.19716006478 0.04213787631 
0.048782 9.15340992691 0.04495124402 
0.049340 8.93696162077 0.04213964654 
0.049897 8.73587633593 0.04652887011 
0.050455 8.77976820777 0.04062042404 
0.051012 8.59338811406 0.04208478492 
0.051570 8.42314973407 0.03556425253 
0.052127 8.30624281324 0.04071973317 
0.052685 8.30115401837 0.03661518928 
0.053242 8.15963750280 0.03828198199 
0.053800 7.81991220074 0.03818618011 
0.054357 7.87412957443 0.03220985844 
0.054915 7.78127095433 0.03334893768 
0.055472 7.71869118237 0.03314008618 
0.056030 7.39751665606 0.03408403507 
0.056587 7.47357054295 0.03683212315 
0.057145 7.41492969878 0.03495079581 
0.057702 7.00614685968 0.02928794206 
0.058260 6.75389850875 0.03371088321 
0.058817 6.79281675044 0.03265110887 
0.059375 6.67941500891 0.03295374173 
0.059932 6.55822563024 0.02792100744 
0.060490 6.55060445788 0.03264826571 
0.061048 6.52496013222 0.02851391636 
0.061605 6.30968620152 0.03013756917 
0.062163 6.24803914994 0.02997824551 
0.062720 6.21698906253 0.02769133585 
0.063278 5.98902330817 0.02702341636 
0.063835 6.00373119520 0.02557083449 
0.064393 5.86260559291 0.02706947666 
0.064950 5.79830986893 0.02766853620 
0.065508 5.60459132556 0.02339654096 
0.066065 5.49939913120 0.02499646770 
0.066623 5.49752622623 0.02595320153 
0.067180 5.31272334917 0.02704946898 
0.067738 5.41614488023 0.02450763861 
0.068295 5.11861757646 0.02448824380 
0.068853 5.22799361422 0.02425313213 
0.069410 5.08731224189 0.02345146011 
0.069968 5.11473271694 0.02320854786 
0.070525 4.90149801820 0.02338193763 
0.071083 4.73884752329 0.02349104719 
0.071640 4.74550058868 0.02116141952 
0.072198 4.68597137016 0.01820497874 
0.072755 4.58617752510 0.02125205501 
0.073313 4.57527855982 0.01914107578 
0.073870 4.45136795382 0.01983850420 
0.074428 4.39434169056 0.01915379665 
0.074985 4.29226649508 0.02040194618 
0.075543 4.27799255938 0.01955975347 
0.076100 4.14363558501 0.01967170312 
0.076658 4.14212886269 0.01859579921 
0.077215 4.14324610281 0.01872501017 
0.077773 4.07680306120 0.01726691388 
0.078330 3.91726313647 0.01721848484 
0.078888 3.88584104922 0.01747975080 
0.079445 3.85804099086 0.01720368423 
0.080003 3.78882728516 0.01552325584 
0.080560 3.72454194685 0.01448429290 
0.081118 3.64177342653 0.01796478949 
0.081675 3.67387847404 0.01504330527 
0.082233 3.56766152711 0.01544389782 
0.082790 3.59461747647 0.01571669791 
0.083348 3.42286982425 0.01610632032 
0.083905 3.45497912996 0.01574576239 
0.084463 3.37336429892 0.01453486863 
0.085020 3.27555730594 0.01225035775 
0.085578 3.24723090982 0.01530448081 
0.086135 3.24366262556 0.01595149828 
0.086693 3.12136110851 0.01469402926 
0.087250 3.02050533308 0.01402982302 
0.087808 3.07251563543 0.01159767186 
0.088365 3.04611602012 0.01315971990 
0.088923 2.96740902418 0.01218028641 
0.089480 2.94704442225 0.01182494010 
0.090038 2.84964896515 0.01326829148 
0.090595 2.75620661965 0.01135927301 
0.091153 2.76273402719 0.01274169138 
0.091710 2.75712836730 0.01365284132 
0.092268 2.72836031788 0.01153077367 
0.092825 2.58754583648 0.01091185126 
0.093383 2.68195878283 0.01296231578 
0.093940 2.50329400518 0.01145324911 
0.094498 2.56554272637 0.00969576619 
0.095055 2.55338708757 0.01145806268 
0.095613 2.51883196389 0.01189963367 
0.096170 2.42046194765 0.01143224939 
0.096728 2.34053031713 0.01023030812 
0.097285 2.36249177822 0.01054045036 
0.097842 2.26920162402 0.01183761603 
0.098400 2.27988163841 0.01206850850 
0.098957 2.36590244547 0.01030361116 
0.099515 2.10512526380 0.00923418211 
0.100072 2.18706749193 0.00923608498 
0.100630 2.24303575269 0.01285669680 
0.101187 2.08181459378 0.01055414300 
0.101745 2.08872687202 0.01166020136 
0.102302 2.06810403405 0.01203929227 
0.102860 2.02350052277 0.00873463744 
0.103417 1.97013909488 0.00922129690 
0.103975 1.92421634496 0.00876864880 
0.104532 1.98399128080 0.01023303380 
0.105090 1.89033517039 0.00735471850 
0.105647 1.84581160697 0.00858098034 
0.106205 1.92721624084 0.00813817693 
0.106762 1.79100118728 0.00881086106 
0.107320 1.80661985889 0.00817942955 
0.107877 1.74223095926 0.00832874381 
0.108435 1.75550893967 0.00794591704 
0.108992 1.74538960839 0.00761306694 
0.109550 1.72960556881 0.00820700786 
0.110107 1.63900117695 0.00639159903 
0.110665 1.66260477574 0.00716759626 
0.111222 1.58855885331 0.00692223707 
0.111780 1.63249549851 0.00719050819 
0.112337 1.56304397920 0.00735592836 
0.112895 1.51182035085 0.00681410947 
0.113452 1.52711486307 0.00689675191 
0.114010 1.49488608677 0.00644274209 
0.114567 1.45771060194 0.00593194466 
0.115125 1.45670784484 0.00591338728 
0.115682 1.41628000618 0.00690545073 
0.116240 1.42528865662 0.00666673364 
0.116797 1.40713642216 0.00631281763 
0.117355 1.48193645222 0.00666014471 
0.117912 1.38557659238 0.00555802601 
0.118470 1.27596767230 0.00681636153 
0.119027 1.31456870164 0.00616239775 
0.119585 1.31590253511 0.00520536721 
0.120142 1.24025131503 0.00492545931 
0.120699 1.25898285027 0.00524093396 
0.121257 1.24074403359 0.00558029270 
0.121814 1.14602565438 0.00516846895 
0.122372 1.24277527224 0.00520420283 
0.122929 1.25628689191 0.00519430214 
0.123487 1.14603271667 0.00490936346 
0.124044 1.22106152848 0.00442350831 
0.124602 1.10153213676 0.00621037008 
0.125159 1.13419318123 0.00457291659 
0.125717 0.98661213816 0.00446540468 
0.126274 1.06153849410 0.00280315757 
0.126832 1.02841649729 0.00401776819 
0.127389 1.06907240081 0.00423328522 
0.127947 0.93042619995 0.00461429543 
0.128504 1.03619023658 0.00498767401 
0.129062 1.02172704559 0.00388282337 
0.129619 0.95686592664 0.00396999193 
0.130177 0.97283166551 0.00283197117 
0.130734 0.95321048345 0.00349198340 
0.131292 0.91436900208 0.00341526281 
0.131849 0.84983761621 0.00370912707 
0.132407 0.90505382688 0.00346834072 
0.132964 0.86116071852 0.00324301893 
0.133521 0.92071942113 0.00399834836 
0.134079 0.83657411839 0.00337669462 
0.134636 0.80005590716 0.00328971598 
0.135194 0.82914151219 0.00326788851 
0.135751 0.84246996327 0.00387161420 
0.136309 0.80170506130 0.00263791875 
0.136866 0.79069883553 0.00250428499 
0.137424 0.75972495541 0.00304420455 
0.137981 0.69683509063 0.00311082190 
0.138539 0.73950475484 0.00287520287 
0.139096 0.69553702508 0.00228347151 
0.139654 0.72082709927 0.00245245700 
0.140211 0.69316325141 0.00340765883 
0.140769 0.72133839683 0.00250798757 
0.141326 0.65412687841 0.00330677135 
0.141884 0.69727717495 0.00372508988 
0.142441 0.68931826647 0.00282809678 
0.142998 0.65043675505 0.00319684312 
0.143556 0.65322007609 0.00245039535 
0.144113 0.59395447064 0.00145580322 
0.144671 0.58340398215 0.00226783399 
0.145228 0.53101951214 0.00200886435 
0.145786 0.57474966015 0.00209384992 
0.146343 0.68163616779 0.00224516890 
0.146901 0.60299926380 0.00186860183 
0.147458 0.53532180219 0.00291019382 
0.148016 0.51128032837 0.00237717544 
0.148573 0.48180619244 0.00152333230 
0.149131 0.52068865576 0.00160875456 
0.149688 0.51500237307 0.00223649319 
0.150246 0.45051998863 0.00172138836 
0.150803 0.48573415213 0.00253627089 
0.151360 0.53671107716 0.00095590935 
0.151918 0.48616329348 0.00235818309 
0.152475 0.50555266589 0.00226444503 
0.153033 0.40935186148 0.00196328539 
0.153590 0.38555421218 0.00109944952 
0.154148 0.44229365133 0.00196641605 
0.154705 0.45825477452 0.00158706426 
0.155263 0.46504829362 0.00247525516 
0.155820 0.42779511382 0.00206855866 
0.156378 0.42444703928 0.00278310340 
0.156935 0.37800716310 0.00105405717 
0.157493 0.45627300878 0.00153251297 
0.158050 0.38329436973 0.00185095996 
0.158607 0.38094345518 0.00156858289 
0.159165 0.35010770264 0.00190631804 
0.159722 0.38316989086 0.00124038993 
0.160280 0.30032806872 0.00167353630 
0.160837 0.41321470596 0.00114418939 
0.161395 0.34388385558 0.00217125623 
0.161952 0.39553236936 0.00079661637 
0.162510 0.32253842823 0.00178266485 
0.163067 0.39646562540 0.00153335360 
0.163625 0.37722597705 0.00154337315 
0.164182 0.34848436144 0.00172218055 
0.164739 0.31489740409 0.00169789400 
0.165297 0.30884634336 0.00049973509 
0.165854 0.29740004946 0.00083126328 
0.166412 0.32365977453 0.00108083541 
0.166969 0.29141168377 0.00141503169 
0.167527 0.28793320795 0.00081133582 
0.168084 0.34371107405 0.00208962329 
0.168642 0.24389180464 0.00074751112 
0.169199 0.29039588585 0.00096546861 
0.169757 0.27787798798 0.00119621125 
0.170314 0.23628942786 0.00038729873 
0.170871 0.26620810528 0.00078868824 
0.171429 0.24419101608 0.00129619484 
0.171986 0.26921460712 0.00094956211 
0.172544 0.25957072865 0.00069993875 
0.173101 0.21344213651 0.00119760337 
0.173659 0.19741613986 0.00091898263 
0.174216 0.22754373858 0.00078415924 
0.174774 0.23058216426 0.00115472421 
0.175331 0.22477453289 0.00136620894 
0.175888 0.25954629416 0.00103184309 
0.176446 0.25231806346 0.00064249952 
0.177003 0.26253021134 0.00125885671 
0.177561 0.18602476317 0.00075640372 
0.178118 0.17349927298 0.00053786597 
0.178676 0.19193420872 0.00092278281 
0.179233 0.23278480512 0.00104874645 
0.179791 0.21580323521 0.00128465499 
0.180348 0.17326953446 0.00144060503 
0.180905 0.15854535836 0.00129890685 
0.181463 0.17571339139 0.00062825676 
0.182020 0.17900291879 0.00099993494 
0.182578 0.16921312941 0.00131005070 
0.183135 0.18685501576 0.00069578571 
0.183693 0.19419848203 0.00062960457 
0.184250 0.22523979550 0.00102918151 
0.184808 0.16777172955 0.00105959437 
0.185365 0.23135362735 0.00080780481 
0.185922 0.19973210865 0.00016132163 
0.186480 0.22299079243 0.00116865660 
0.187037 0.17126590939 -0.00011254790 
0.187595 0.20717558618 0.00106615154 
0.188152 0.21693081407 0.00068541814 
0.188710 0.17311151619 0.00069185691 
0.189267 0.17731669544 0.00086859249 
0.189824 0.17510459987 0.00099858966 
0.190382 0.14525075253 0.00075929187 
0.190939 0.17093301564 0.00056939579 
0.191497 0.15446527480 0.00119777261 
0.192054 0.19080159289 0.00111197642 
0.192612 0.16863903298 0.00075822743 
0.193169 0.13476867471 0.00120429521 
0.193726 0.15893933292 0.00092413238 
0.194284 0.17170727207 0.00057397335 
0.194841 0.17988098741 0.00045345368 
0.195399 0.17114977671 0.00057600668 
0.195956 0.13274706169 -0.00012927268 
0.196514 0.12357831118 0.00077599202 
0.197071 0.10574909247 0.00082097747 
0.197628 0.17843890397 0.00104878333 
0.198186 0.14708690397 0.00112822227 
0.198743 0.10284185055 0.00024113509 
0.199301 0.17171629067 0.00144485886 
0.199858 0.12490316242 0.00045361795 
0.200416 0.14481706733 0.00015525492 
0.200973 0.10439079696 0.00081670200 
0.201530 0.10994250479 0.00057807796 
0.202088 0.12027132841 0.00051880077 
0.202645 0.10543753414 0.00039966333 
0.203203 0.15867199507 0.00067404964 
0.203760 0.15867866864 0.00127004296 
0.204318 0.14498313610 0.00028340960 
0.204875 0.11760502469 0.00078917938 
0.205432 0.17826366701 0.00031314413 
0.205990 0.13795294374 0.00009568960 
0.206547 0.13878867759 0.00084533625 
0.207105 0.11390935625 0.00001226639 
0.207662 0.10643742226 0.00056076101 
0.208219 0.15097442318 0.00051374628 
0.208777 0.12512230931 0.00081561320 
0.209334 0.13506461213 0.00054492764 
0.209892 0.15121107400 0.00070225594 
0.210449 0.14297940081 0.00050219877 
0.211007 0.14831159191 -0.00019407815 
0.211564 0.12224862588 0.00027698528 
0.212121 0.10289932807 0.00017449556 
0.212679 0.15926732791 0.00001455617 
0.213236 0.13080665347 0.00033178995 
0.213794 0.09131446398 0.00060713857 
0.214351 0.16447574391 0.00014637311 
0.214908 0.12158165213 0.00096611326 
0.215466 0.12652063218 0.00091468682 
0.216023 0.11460090948 0.00048086178 
0.216581 0.10590375432 0.00059558011 
0.217138 0.15215608232 0.00077561084 
0.217695 0.11817558136 0.00034649883 
0.218253 0.09300865188 0.00016353588 
0.218810 0.09332415156 0.00050514228 
0.219368 0.14213235010 0.00043922795 
0.219925 0.07538140784 0.00038338025 
0.220483 0.09414855678 -0.00015722938 
0.221040 0.13520523077 0.00062705203 
0.221597 0.10011615072 0.00024323728 
0.222155 0.14308460129 0.00058886207 
0.222712 0.11634390335 -0.00007492347 
0.223270 0.11991081640 0.00040270583 
0.223827 0.12357670516 0.00032865327 
0.224384 0.12783563569 0.00046495129 
0.224942 0.14722459589 0.00093325440 
0.225499 0.13280187814 0.00052278586 
0.226057 0.12432678213 0.00112615549 
0.226614 0.08579261686 0.00046528792 
0.227171 0.14849295305 0.00005451635 
0.227729 0.15082867394 0.00057845807 
0.228286 0.13880847713 -0.00018915883 
0.228844 0.13273927995 0.00051331465 
0.229401 0.07853519665 0.00048866295 
0.229958 0.12742162987 0.00070929592 
0.230516 0.10910919690 -0.00014436501 
0.231073 0.15288263901 0.00080722285 
0.231630 0.07032918850 0.00034258611 
0.232188 0.10166584801 0.00052070005 
0.232745 0.09896733789 0.00008057941 
0.233303 0.10611056997 0.00081224999 
0.233860 0.12615002456 0.00042361205 
0.234417 0.13368646562 0.00035629408 
0.234975 0.11640351958 0.00103297034 
0.235532 0.13080552594 0.00084728245 
0.236090 0.13101203900 0.00069391749 
0.236647 0.09856220243 0.00071622889 
0.237204 0.13425204508 0.00026638344 
0.237762 0.14374373093 0.00087343245 
0.238319 0.13245727119 0.00023965697 
0.238877 0.11359378354 0.00069342336 
0.239434 0.12904147488 0.00019774676 
0.239991 0.10743364592 0.00031397920 
0.240549 0.11517202975 0.00061722474 
0.241106 0.12822721330 0.00036075716 
0.241663 0.12268359047 0.00047291346 
0.242221 0.16957685658 0.00094478056 
0.242778 0.14781818192 0.00088377972 
0.243336 0.11596802164 0.00025528424 
0.243893 0.12364764211 0.00075063666 
0.244450 0.08575368435 0.00035252200 
0.245008 0.12354960020 0.00019010438 
0.245565 0.12242198521 0.00062020939 
0.246123 0.13517449854 0.00022534843 
0.246680 0.11127046956 0.00056376473 
0.247237 0.08430175912 -0.00000151074 
0.247795 0.15306495941 0.00034653198 
0.248352 0.11914653545 -0.00000092930 
0.248909 0.09924642672 0.00045225709 
0.249467 0.14326218960 -0.00027423118 
0.250024 0.15448733487 -0.00029155447 
0.250582 0.12366326489 0.00045308280 
0.251139 0.12761868574 0.00041704885 
0.251696 0.12517088448 0.00045861669 
0.252254 0.10941954342 0.00048925689 
0.252811 0.12408431181 0.00083911847 
0.253368 0.08420452109 0.00041652883 
0.253926 0.14016194165 0.00059614375 
0.254483 0.11557018829 0.00001342336 
0.255041 0.12580512364 0.00029098728 
0.255598 0.08577386922 0.00005431736 
0.256155 0.12702502274 0.00059543750 
0.256713 0.08752210879 0.00046823891 
0.257270 0.12143946620 0.00883227923 
0.257827 0.11871022902 -0.00048365588 
0.258385 0.12230499484 0.00094411944 
0.258942 0.10145385395 0.00039095416 
0.259499 0.11218720067 0.00094979530 
0.260057 0.10627289582 0.00059323948 
0.260614 0.07798776286 0.00030402968 
0.261172 0.11811247209 0.00037006234 
0.261729 0.14106142748 0.00019344048 
0.262286 0.10149554468 0.00042778167 
0.262844 0.11842279667 0.00007804863 
0.263401 0.09697015609 0.00095458983 
0.263958 0.11643789575 0.00066869570 
0.264516 0.12505658235 0.00040745348 
0.265073 0.09494850307 0.00037739137 
0.265630 0.10572413032 0.00043972533 
0.266188 0.09254325429 0.00031300999 
0.266745 0.07884730630 0.00037218066 
0.267302 0.06788298598 0.00069142818 
0.267860 0.12471781268 0.00023983645 
0.268417 0.11182124244 0.00050596729 
0.268975 0.09270776324 0.00009170296 
0.269532 0.06625352792 -0.00013062706 
0.270089 0.10031621978 0.00032782159 
0.270647 0.11820111129 0.00025637022 
0.271204 0.07912919865 0.00088821564 
0.271761 0.11421900290 0.00020904342 
0.272319 0.09785807437 0.00000766609 
0.272876 0.09288478709 0.00030571987 
0.273433 0.13517755297 0.00045266050 
0.273991 0.00824570759 -0.00044686364 
0.274548 0.11093679641 0.00016213890 
0.275105 0.10864266955 0.00018169256 
0.275663 0.10870865093 0.00058502201 
0.276220 0.11596834395 0.00006385201 
0.276777 0.07927662454 0.00009089817 
0.277335 0.06939813218 -0.00003334310 
0.277892 0.09448185081 0.00022339686 
0.278449 0.08986037320 0.00016968613 
0.279007 0.14502492130 0.00006488983 
0.279564 0.08135013899 0.00036064496 
0.280121 0.11928992828 0.00061355675 
0.280679 0.12324668961 0.00040396978 
0.281236 0.15121872471 0.00030847727 
0.281793 0.08110262888 0.00060136461 
0.282351 0.09268065776 0.00034436918 
0.282908 0.04786805372 -0.00009387689 
0.283465 0.11939262700 0.00010564344 
0.284023 0.10287806192 0.00045225487 
0.284580 0.08087785377 0.00044889800 
0.285137 0.10636552958 0.00033432287 
0.285695 0.07255649704 0.00002063722 
0.286252 0.07924611650 0.00024329160 
0.286809 0.08160052356 0.00066418766 
0.287367 0.10166810231 0.00023855611 
0.287924 0.09768783900 0.00032094445 
0.288481 0.11325960275 0.00003999325 
0.289039 0.11676710026 0.00044175184 
0.289596 0.05991634417 -0.00035656162 
0.290153 0.06308957133 0.00001795937 
0.290711 0.08055524571 0.00065106327 
0.291268 0.10189545240 0.00006591526 
0.291825 0.09047162133 0.00031275373 
0.292383 0.14314434930 0.00050293165 
0.292940 0.07899571249 0.00076315962 
0.293497 0.07611067799 0.00015577308 
0.294055 0.08280713888 0.00018129987 
0.294612 0.08951960081 0.00047989029 
0.295169 0.08057228374 0.00020087844 
0.295727 0.11477430740 0.00142589045 
0.296284 0.17105142888 0.00012847391 
0.296841 0.07798493546 0.00074562571 
0.297399 0.05690118956 0.00008936528 
0.297956 0.06633075661 0.00071300963 
0.298513 0.13426881422 0.00102583780 
0.299071 0.08170084228 0.00025710611 
0.299628 0.08345073024 0.00114835366 
0.300185 0.10356789702 0.00041196854 
0.300742 0.14216025162 0.00096304731 
0.301300 0.09034278141 0.00007463857 
0.301857 0.07596816646 0.00034005858 
0.302414 0.09382933942 0.00055505242 
0.302972 0.07502278757 -0.00020656602 
0.303529 0.09113636057 0.00028661321 
0.304086 0.03004659991 -0.00010867371 
0.304644 0.06992567814 0.00054294333 
0.305201 0.07951045167 0.00027453165 
0.305758 0.09816583592 0.00070944142 
0.306316 0.07760706823 0.00046200649 
0.306873 0.07760321842 0.00052178999 
0.307430 0.06894204797 0.00046185307 
0.307987 0.09320000350 0.00111801703 
0.308545 0.03571932767 0.00000059410 
0.309102 0.07695558109 0.00058906611 
0.309659 0.05348035060 0.00019427600 
0.310217 0.07268649350 0.00071468943 
0.310774 0.04408174876 -0.00014426218 
0.311331 0.07777787319 0.00021763897 
0.311889 0.02665149815 -0.00013582157 
0.312446 0.05632195151 0.00027778338 
0.313003 0.09172866934 0.00054595118 
0.313560 0.07934439004 -0.00020331488 
0.314118 0.09114213752 -0.00003248244 
0.314675 0.13750896326 0.00038715446 
0.315232 0.05858743931 0.00011130200 
0.315790 0.07597972234 0.00054580185 
0.316347 0.06994937696 -0.00078421889 
0.316904 0.06097497478 0.00020692800 
0.317461 0.07857105013 -0.00000807118 
0.318019 0.08806418400 -0.00027071199 
0.318576 0.07135258937 0.00015540765 
0.319133 0.06607392272 0.00016853067 
0.319691 0.10552153228 -0.00012431025 
0.320248 0.03859324990 0.00015515738 
0.320805 0.08224504787 0.00046769593 
0.321362 0.01658845658 0.00007483621 
0.321920 0.09042455284 0.00115333433 
0.322477 0.05614549251 0.00059716265 
0.323034 0.09474317797 0.00015076426 
0.323592 0.08094207717 -0.00028245743 
0.324149 0.04891340890 0.00027866541 
0.324706 0.02952880760 0.00040833862 
0.325263 0.07176213387 0.00027156382 
0.325821 0.08301638532 0.00062113419 
0.326378 0.01394920977 0.00009544527 
0.326935 0.06151143759 0.00065591916 
0.327493 0.03215952068 0.00037577176 
0.328050 0.04675140381 0.00006749446 
0.328607 0.00508244072 0.00004505116 
0.329164 0.02293450481 0.00055600855 
0.329722 0.10245533553 -0.00010707191 
0.330279 0.02217405795 0.00092628801 
0.330836 0.09298414964 0.00027084173 
0.331393 0.07187783540 -0.00024569180 
0.331951 0.04078804518 0.00023092023 
0.332508 0.08516494122 0.00034868100 
0.333065 0.05171094900 0.00081319683 
0.333622 0.09247708854 0.00056444199 
0.334180 -0.00711196719 -0.00056643526 
0.334737 0.09268924566 0.00053858696 
0.335294 0.02580841489 0.00009826360 
0.335852 0.04948625548 -0.00013949891 
0.336409 0.05169025593 0.00109085524 
0.336966 0.06535094162 0.00015981959 
0.337523 0.08862584284 0.00091865492 
0.338081 0.06591868330 0.00034378052 
0.338638 0.09301199298 -0.00012509161 
0.339195 0.00594210452 0.00053524537 
0.339752 0.12053983243 0.00100806593 
0.340310 0.03803409703 0.00001335024 
0.340867 0.09532741888 0.00137853448 
0.341424 0.09789139321 -0.00014243268 
0.341981 0.08941627260 0.00050856745 
0.342539 0.09600180610 0.00064557916 
0.343096 0.04955331037 0.00046778393 
0.343653 0.08488801740 0.00020384165 
0.344210 0.08107365968 -0.00045085088 
0.344768 0.08451600840 0.00079264638 
0.345325 0.01973949326 0.00090443170 
0.345882 0.08608538298 0.00038512989 
0.346439 0.05989873459 0.00012272985 
0.346997 0.04120419823 0.00048108739 
0.347554 0.10816214265 0.00067114536 
0.348111 -0.01408598326 0.00049572541 
0.348668 0.06122331040 0.00030317125 
0.349226 0.05425761480 0.00020133760 
0.349783 0.03388736058 0.00006464095 
0.350340 0.04783098909 -0.00042165042 
0.350897 0.08566668693 0.00060457712 
0.351454 0.01595567336 0.00007912499 
0.352012 0.03671964187 -0.00022417337 
0.352569 0.05192879372 0.00023842644 
0.353126 0.06974345552 0.00043097416 
0.353683 0.14251691194 0.00125868701 
0.354241 0.06962856197 0.00143097222 
0.354798 0.10703167556 0.00080637005 
0.355355 -0.03708064792 0.00019492841 
0.355912 0.06567188781 -0.00023787305 
0.356470 0.10785705275 0.00084525948 
0.357027 0.02211601287 -0.00165246533 
0.357584 0.13696747877 0.00064943507 
0.358141 0.06848048811 0.00038011962 
0.358699 0.06303534875 0.00136770141 
0.359256 0.10800207263 0.00158534726 
0.359813 0.10473681157 0.00148216936 
0.360370 0.06595024084 0.00065482659 
0.360927 0.07589195438 -0.00058453489 
0.361485 -0.02030400836 -0.00132550843 
0.362042 0.02213567607 -0.00094987420 
0.362599 0.03858888313 0.00097075345 
0.363156 0.07539583452 -0.00028010093 
0.363714 0.06196969219 0.00061562983 
0.364271 0.14320063835 0.00204160098 
0.364828 -0.02493213125 0.00156133241 
0.365385 0.08528362708 0.00012292138 
0.365942 0.04090235809 0.00014778272 
0.366500 0.04089968216 0.00042545433 
0.367057 0.05859375388 -0.00031910269 
0.367614 -0.03523751805 -0.00067584740 
0.368171 0.02511364655 -0.00121236976 
0.368728 0.07291369387 0.00057376554 
0.369286 0.01813076024 -0.00071098251 
0.369843 0.01492798589 0.00044497800 
0.370400 0.07193136883 0.00090016218 
0.370957 0.13518942652 0.00074891285 
0.371514 0.05873579114 0.00100224280 
0.372072 0.01468528063 -0.00073371595 
0.372629 0.07561191901 0.00124758147 
0.373186 0.04731016032 0.00175597720 
0.373743 0.07208392448 0.00014022004 
0.374300 0.05357029153 0.00088204900 
0.374858 0.06326955199 0.00052865304 
0.375415 0.06446567474 0.00149635428 
0.375972 0.06084106003 0.00073232680 
0.376529 0.07272571616 0.00032963682 
0.377086 0.07101323243 -0.00004614558 
0.377644 0.00079163316 0.00169536474 
0.378201 0.08257886045 -0.00020715921 
0.378758 0.04685654707 0.00004496576 
0.379315 0.06023366577 0.00066413032 
0.379872 0.03939691979 0.00051985708 
0.380430 0.03759589401 0.00092088722 
0.380987 0.02018393845 -0.00034601117 
0.381544 0.00698435106 -0.00073441637 
0.382101 0.06361942654 0.00079633653 
0.382658 0.03972990736 -0.00253128644 
0.383216 -0.01050543175 0.00074256881 
0.383773 0.03215539611 0.00025962886 
0.384330 0.11541933051 -0.00105650173 
0.384887 0.12384499593 -0.00019475215 
0.385444 -0.06834316414 0.00027140495 
0.386001 -0.01054370876 -0.00241455724 
0.386559 0.13791634249 0.00081601107 
0.387116 0.08081512730 -0.00327465925 
0.387673 0.09139529677 0.00056335134 
0.388230 -0.05708620953 0.00012460357 
0.388787 0.07315479079 0.00221582416 
0.389345 -0.01561978337 0.00255717836 
0.389902 0.01138156229 -0.00237342721 
0.390459 0.05741729216 -0.00124109799 
0.391016 -0.01725073783 -0.00067765585 
0.391573 0.03597299509 0.00154264796 
0.392130 -0.00022939544 0.00129417319 
0.392688 0.07334485576 -0.00136456274 
0.393245 0.10179858784 0.00004941870 
0.393802 0.07183492890 -0.00091236832 
0.394359 0.07845411470 0.00234778777 
0.394916 0.12973976157 0.00167129485 
0.395473 0.02292591170 0.00325572987 
0.396031 -0.02941203470 -0.00208639575 
0.396588 0.11990775658 -0.00161515789 
0.397145 0.07221728899 0.00030298867 
0.397702 0.03703978577 0.00051725578 
0.398259 0.00691529071 0.00435131096 
0.398816 0.12906352550 -0.00052128803 
0.399374 -0.08199018311 0.00069228479 
0.399931 0.15429539103 -0.00187486252 
0.400488 0.02480052676 -0.00197939197 
0.401045 0.31872137161 0.01390594235 
0.401602 0.05443206498 0.00630247517 
0.402159 -0.02437260616 0.00448555601 
0.402716 -0.10312058315 -0.00643805883 
0.403274 0.13875531386 -0.00284109084 
0.403831 -0.08524143918 -0.02393155965 
