# Supplementary material for: SAXS studies of X-ray induced disulfide bond damage: Engineering high-resolution insight from a low-resolution technique
Source: PLoS One. 2020 Nov 17;15(11):e0239702. doi: 10.1371/journal.pone.0239702 (PMC7671560; doi:10.1371/journal.pone.0239702)
Supplement: S1 Data — (GZ) [file pone.0239702.s023.gz › SupplementaryData/dimer_A2_ph5_5_00018.cbf.dat]

0.010314 19.13950818151 -0.28978972122 
0.010872 22.25735937825 0.68431729143 
0.011429 21.41495620457 0.14857369096 
0.011987 22.80866099695 0.37184461763 
0.012544 22.20950609420 0.25548596977 
0.013102 22.29237854320 -0.05306190745 
0.013659 22.35918064484 0.07708182767 
0.014217 18.28239698257 -0.02308783596 
0.014774 20.80358049909 0.12874087094 
0.015332 17.81833523975 0.01266934921 
0.015889 20.04361799593 -0.00663157006 
0.016447 19.15587251098 0.01977003836 
0.017004 19.23898799792 0.00737969558 
0.017562 18.88568034159 0.03925804969 
0.018119 18.89685658406 -0.02273513924 
0.018677 19.30958076794 0.00437216648 
0.019234 18.78203462575 0.00360369190 
0.019792 18.90511800678 0.02621225243 
0.020349 18.29476332059 0.05477855879 
0.020907 18.27143148501 0.04546328362 
0.021464 18.07079566019 0.02507366854 
0.022022 18.12674415719 0.05610999341 
0.022579 17.83480296100 0.05859308004 
0.023137 17.54941324128 0.04950474534 
0.023694 17.23357172222 0.05864313885 
0.024252 17.05245678007 0.07917485652 
0.024809 16.66876092915 0.07283948240 
0.025367 17.12937823269 0.08035635963 
0.025924 16.44350575494 0.07824633251 
0.026482 16.10488400001 0.09000122100 
0.027039 16.11845028347 0.07332632327 
0.027597 15.62598654563 0.08899829062 
0.028154 15.67965753529 0.08575928089 
0.028712 15.35075514445 0.08540231904 
0.029269 15.43315675838 0.08995671134 
0.029827 15.24725931874 0.07453607954 
0.030384 14.80876076664 0.07965758112 
0.030942 14.83022114607 0.07426306486 
0.031500 14.56040752285 0.06567256470 
0.032057 14.33943236686 0.07141545768 
0.032615 14.11289211756 0.06734818489 
0.033172 13.75829663344 0.06438775875 
0.033730 13.54698245075 0.07015207408 
0.034287 13.63432413698 0.07054414517 
0.034845 13.47655907647 0.06345589538 
0.035402 13.46572025651 0.06606689852 
0.035960 13.17343555777 0.06170406077 
0.036517 12.86133904137 0.06632750046 
0.037075 12.73026526576 0.06512900225 
0.037632 12.71265219254 0.06747530520 
0.038190 12.28400818579 0.05850206065 
0.038747 11.97469716652 0.06139781763 
0.039305 11.94199715911 0.06211793878 
0.039862 11.78256522870 0.06060426978 
0.040420 11.62293958045 0.05525169892 
0.040977 11.50706767237 0.05634178166 
0.041535 11.25471449996 0.05387851092 
0.042092 11.21955536386 0.05392522846 
0.042650 11.13538616218 0.05962394221 
0.043207 10.77427600563 0.05124690844 
0.043765 10.37657263548 0.04987885562 
0.044322 10.30338263011 0.04752183715 
0.044880 10.23831750881 0.04932984039 
0.045437 10.04692210014 0.04381981264 
0.045995 9.97264433726 0.05451099322 
0.046552 9.85313624296 0.04620894513 
0.047110 9.67638826081 0.04490402842 
0.047667 9.58873772372 0.04430708625 
0.048225 9.07236966719 0.04859107553 
0.048782 9.12954740002 0.04155353931 
0.049340 9.04390345489 0.04023051934 
0.049897 8.88747244751 0.04510933813 
0.050455 8.72434221494 0.03843536638 
0.051012 8.60136302390 0.03922867337 
0.051570 8.34537933417 0.03797236182 
0.052127 8.41169781012 0.03398124795 
0.052685 8.27657019537 0.03770514866 
0.053242 8.01561042338 0.03658701908 
0.053800 7.94669381363 0.03489529597 
0.054357 7.73769151058 0.03739405891 
0.054915 7.70101202540 0.04159612639 
0.055472 7.55955449662 0.03246327133 
0.056030 7.34431697604 0.03594641243 
0.056587 7.34993570489 0.03370050658 
0.057145 7.15685372232 0.03694926057 
0.057702 7.19938349537 0.02967078963 
0.058260 6.86561078239 0.03726057365 
0.058817 6.82895561841 0.03169280287 
0.059375 6.62289162826 0.03332501179 
0.059932 6.56567178025 0.03388628244 
0.060490 6.50780971946 0.03009622254 
0.061048 6.40446130794 0.02925755102 
0.061605 6.33816730676 0.02761999033 
0.062163 6.22996163406 0.02904031688 
0.062720 6.13449346355 0.02787138647 
0.063278 6.11396880540 0.02481891638 
0.063835 5.92587110244 0.02577548419 
0.064393 5.78949275344 0.02719972352 
0.064950 5.70207064812 0.02559318036 
0.065508 5.66114645208 0.02672029305 
0.066065 5.56981907545 0.02539038389 
0.066623 5.44382826401 0.02135689921 
0.067180 5.37156694575 0.02518702342 
0.067738 5.37216286937 0.02560592353 
0.068295 5.23910802053 0.02429400725 
0.068853 5.07084962463 0.02284994990 
0.069410 5.00955589107 0.02289896885 
0.069968 4.94923301069 0.02004332866 
0.070525 4.94342182646 0.02636277447 
0.071083 4.76924611033 0.02241786656 
0.071640 4.77172209793 0.02424021649 
0.072198 4.73393123211 0.02375433407 
0.072755 4.57621466446 0.02072163186 
0.073313 4.52920549864 0.01967509695 
0.073870 4.56957809018 0.02330538195 
0.074428 4.45536978357 0.01829708060 
0.074985 4.36661237830 0.02016640585 
0.075543 4.18810183716 0.01773140406 
0.076100 4.26949452772 0.01779515276 
0.076658 4.11198088721 0.02090084205 
0.077215 4.03811677138 0.01748428229 
0.077773 4.15618731647 0.01952354346 
0.078330 3.96529322447 0.01785932805 
0.078888 3.90244277497 0.01614943423 
0.079445 3.90938956965 0.01618191986 
0.080003 3.75384279640 0.01655951568 
0.080560 3.75630804681 0.01524209545 
0.081118 3.69031591816 0.01631260411 
0.081675 3.65134332188 0.01535776050 
0.082233 3.49809636353 0.01647715675 
0.082790 3.54652480946 0.01551987069 
0.083348 3.50937946662 0.01456521176 
0.083905 3.35982097297 0.01501278610 
0.084463 3.38673890413 0.01525189443 
0.085020 3.25769462305 0.01610530383 
0.085578 3.27824365230 0.01459051582 
0.086135 3.16463053704 0.01333733372 
0.086693 3.17746810940 0.01330583006 
0.087250 3.02705412237 0.01248726658 
0.087808 3.11483487059 0.01378744925 
0.088365 2.93702905140 0.01287855665 
0.088923 3.07132570094 0.01217180106 
0.089480 2.89694097773 0.01162073720 
0.090038 2.76828155959 0.01184369205 
0.090595 2.72799731731 0.01303538488 
0.091153 2.71296630589 0.01242302758 
0.091710 2.77402089692 0.01272367839 
0.092268 2.75989871113 0.01227575383 
0.092825 2.61692479987 0.01147054377 
0.093383 2.60275974669 0.01168072381 
0.093940 2.64789180392 0.01313543698 
0.094498 2.62139735878 0.01129123894 
0.095055 2.49135561397 0.01220592033 
0.095613 2.51593057703 0.01175702791 
0.096170 2.44778024180 0.01018423330 
0.096728 2.40072291941 0.01071699838 
0.097285 2.43896269250 0.01106433088 
0.097842 2.32615609203 0.01160257108 
0.098400 2.34953968694 0.01153223858 
0.098957 2.17185007245 0.01100759209 
0.099515 2.19552332947 0.00979937086 
0.100072 2.27437600450 0.01115798259 
0.100630 2.28899208363 0.01204424043 
0.101187 2.10792073148 0.01161718616 
0.101745 2.10753017537 0.00966537181 
0.102302 2.03545174085 0.00871420929 
0.102860 1.95290019134 0.00985318091 
0.103417 1.97961077232 0.01010839671 
0.103975 1.96957734747 0.00860315277 
0.104532 1.96750143865 0.00684198687 
0.105090 1.93453553466 0.00934839764 
0.105647 1.89485797461 0.01007573309 
0.106205 1.92090620814 0.00877969757 
0.106762 1.89126026572 0.00919828949 
0.107320 1.83041003582 0.00835015443 
0.107877 1.82534121693 0.00741080446 
0.108435 1.77406111461 0.00851913250 
0.108992 1.71148770646 0.00806386018 
0.109550 1.69367718218 0.00844907679 
0.110107 1.72044306966 0.00796789347 
0.110665 1.58761920139 0.00716192205 
0.111222 1.65622380778 0.00679496345 
0.111780 1.58908179610 0.00605651241 
0.112337 1.62063071656 0.00836761556 
0.112895 1.53828039065 0.00667889099 
0.113452 1.62394439773 0.00572565488 
0.114010 1.48178000868 0.00603566920 
0.114567 1.47862814577 0.00638214183 
0.115125 1.44099380324 0.00674950597 
0.115682 1.41350523563 0.00690054817 
0.116240 1.39846623857 0.00514701346 
0.116797 1.35695619648 0.00604419826 
0.117355 1.41704169452 0.00599940117 
0.117912 1.33705167357 0.00576686476 
0.118470 1.33215866839 0.00551676183 
0.119027 1.29599820769 0.00503037947 
0.119585 1.26516993282 0.00494895277 
0.120142 1.30584689270 0.00561805552 
0.120699 1.22987914069 0.00501318046 
0.121257 1.27870912011 0.00585676885 
0.121814 1.26283777162 0.00634543850 
0.122372 1.16594146790 0.00435610502 
0.122929 1.11319965358 0.00389903578 
0.123487 1.10843291412 0.00477318698 
0.124044 1.12606647493 0.00545533989 
0.124602 1.14017800026 0.00483622072 
0.125159 1.06912652042 0.00480009310 
0.125717 1.00756645331 0.00464672105 
0.126274 1.02110841708 0.00461868103 
0.126832 1.04413440906 0.00494434015 
0.127389 1.08711316158 0.00448249592 
0.127947 1.07752385722 0.00457594013 
0.128504 0.98134374237 0.00375678143 
0.129062 0.92073203023 0.00485342001 
0.129619 0.93633615641 0.00375633595 
0.130177 0.95170583254 0.00445157232 
0.130734 0.96515874244 0.00352077889 
0.131292 0.84698641933 0.00311136123 
0.131849 0.84872081230 0.00329875613 
0.132407 0.91841226820 0.00327143096 
0.132964 0.80503087355 0.00379663329 
0.133521 0.86352339941 0.00410704854 
0.134079 0.81677475240 0.00354766752 
0.134636 0.78792491149 0.00265752346 
0.135194 0.84054747974 0.00361854881 
0.135751 0.75270252316 0.00288944576 
0.136309 0.76919817954 0.00231953196 
0.136866 0.71231778832 0.00353662186 
0.137424 0.81088126037 0.00461504938 
0.137981 0.73940845959 0.00201655206 
0.138539 0.76940052653 0.00295009459 
0.139096 0.77415474591 0.00316187475 
0.139654 0.72586657818 0.00285909320 
0.140211 0.66413437848 0.00276168770 
0.140769 0.68248524870 0.00267699984 
0.141326 0.72071313473 0.00177161771 
0.141884 0.61077394523 0.00275482674 
0.142441 0.63622779948 0.00261651322 
0.142998 0.61139711081 0.00227197582 
0.143556 0.62479778203 0.00271243615 
0.144113 0.59600342185 0.00156188661 
0.144671 0.65279150897 0.00314322840 
0.145228 0.55372757881 0.00182903373 
0.145786 0.58109798117 0.00157453017 
0.146343 0.57159741148 0.00220471150 
0.146901 0.50400427276 0.00274871794 
0.147458 0.47709804800 0.00257602502 
0.148016 0.45403604719 0.00207183714 
0.148573 0.59801310310 0.00322020686 
0.149131 0.44753013850 0.00054596926 
0.149688 0.53468375420 0.00141510201 
0.150246 0.50134484543 0.00139586228 
0.150803 0.48383032159 0.00189824034 
0.151360 0.46725013500 0.00109680272 
0.151918 0.45233138485 0.00191672397 
0.152475 0.42713242741 0.00219522204 
0.153033 0.50055491775 0.00180645960 
0.153590 0.42966365180 0.00158030831 
0.154148 0.41123777452 0.00186911497 
0.154705 0.42503336884 0.00178950331 
0.155263 0.44446214504 0.00104108975 
0.155820 0.39880532829 0.00150093173 
0.156378 0.50080165458 0.00243249359 
0.156935 0.39236714374 0.00184242143 
0.157493 0.33296404968 0.00102973620 
0.158050 0.37673814911 0.00151525462 
0.158607 0.40872316501 0.00200525926 
0.159165 0.36640062749 0.00162411888 
0.159722 0.39726149086 0.00180964572 
0.160280 0.34013135722 0.00175629867 
0.160837 0.35991249326 0.00166123246 
0.161395 0.32804541184 0.00064348457 
0.161952 0.41085686252 0.00127822389 
0.162510 0.38184539418 0.00200493093 
0.163067 0.36691830771 0.00114588616 
0.163625 0.30879358329 0.00117141573 
0.164182 0.34310287317 0.00128449777 
0.164739 0.29992423304 0.00135891574 
0.165297 0.27865377743 0.00108763951 
0.165854 0.30263509412 0.00148371497 
0.166412 0.35242914038 0.00112488222 
0.166969 0.30834409397 0.00072044626 
0.167527 0.28218397590 0.00118837283 
0.168084 0.24346341865 0.00081733203 
0.168642 0.34720659921 0.00089295934 
0.169199 0.32445113399 0.00163614003 
0.169757 0.32477673710 0.00051992196 
0.170314 0.27195031272 0.00086831570 
0.170871 0.24395720864 0.00134121958 
0.171429 0.23817553682 -0.00001577239 
0.171986 0.23828193707 0.00140790011 
0.172544 0.25829059156 0.00032441085 
0.173101 0.28820916285 0.00110081443 
0.173659 0.26176156008 0.00083560154 
0.174216 0.23932077559 0.00090526728 
0.174774 0.20686379084 0.00097034173 
0.175331 0.24696858697 0.00134213748 
0.175888 0.23057070553 0.00117102718 
0.176446 0.23873582585 0.00172899435 
0.177003 0.18799897720 0.00159674963 
0.177561 0.24951721379 0.00049379145 
0.178118 0.24735010001 0.00109934318 
0.178676 0.17876215124 0.00020201612 
0.179233 0.20309527410 0.00062889234 
0.179791 0.21750984716 0.00042800352 
0.180348 0.18184130010 0.00112537362 
0.180905 0.19524695292 0.00063069605 
0.181463 0.17043893953 0.00008721767 
0.182020 0.16653139814 0.00013523513 
0.182578 0.15007916107 0.00130301881 
0.183135 0.18517431087 0.00104652890 
0.183693 0.19117228548 0.00134232570 
0.184250 0.17874991036 0.00065259406 
0.184808 0.17471339078 0.00073203154 
0.185365 0.17484045558 0.00105149357 
0.185922 0.15433833228 0.00089503590 
0.186480 0.14615287588 0.00114116474 
0.187037 0.17667861820 0.00066562840 
0.187595 0.18514179409 0.00019083613 
0.188152 0.21316659195 0.00036457929 
0.188710 0.18682497057 0.00097837901 
0.189267 0.14999263973 0.00107312701 
0.189824 0.20262767019 0.00062832713 
0.190382 0.13564776038 0.00093794753 
0.190939 0.19346519860 0.00032661374 
0.191497 0.16353463181 0.00081016631 
0.192054 0.17518848383 0.00102773288 
0.192612 0.16443489780 0.00085966920 
0.193169 0.11278728407 0.00043262419 
0.193726 0.17565380356 0.00100570668 
0.194284 0.13480817782 0.00055378202 
0.194841 0.19448288265 0.00149885266 
0.195399 0.15617165242 0.00071635546 
0.195956 0.14959930935 0.00098057794 
0.196514 0.14206193214 0.00072463783 
0.197071 0.15677773473 0.00108460747 
0.197628 0.16835029366 0.00060054258 
0.198186 0.14849932050 0.00108451125 
0.198743 0.18743399328 0.00111770269 
0.199301 0.14001080969 0.00107997677 
0.199858 0.16221392943 0.00029366905 
0.200416 0.13753292591 0.00036258680 
0.200973 0.13361770183 0.00029804258 
0.201530 0.17994845087 0.00119301655 
0.202088 0.12802107517 0.00020362680 
0.202645 0.12995627054 0.00157910495 
0.203203 0.13298176302 0.00090465450 
0.203760 0.11822014430 0.00070629672 
0.204318 0.19155162854 0.00041898120 
0.204875 0.08378713790 -0.00009780133 
0.205432 0.17192549958 0.00062622010 
0.205990 0.11747565527 0.00072220555 
0.206547 0.12693127695 0.00071027627 
0.207105 0.12880164221 0.00089376957 
0.207662 0.12843021848 0.00106302582 
0.208219 0.09678006653 0.00008619665 
0.208777 0.10265373835 0.00022638177 
0.209334 0.15057080550 0.00069544236 
0.209892 0.15716838444 0.00100323420 
0.210449 0.08333532595 0.00054468821 
0.211007 0.10423715082 0.00037186642 
0.211564 0.12015591966 0.00051072947 
0.212121 0.15271757621 0.00010375768 
0.212679 0.07033075585 0.00114506994 
0.213236 0.13851082934 0.00082462692 
0.213794 0.15107721531 0.00092830983 
0.214351 0.09629250103 0.00096081673 
0.214908 0.17127092971 0.00021836180 
0.215466 0.07588409178 0.00106990542 
0.216023 0.11641182890 0.00061227299 
0.216581 0.09269499041 0.00017334429 
0.217138 0.13033551405 0.00023036613 
0.217695 0.12367803166 0.00067568420 
0.218253 0.13052227064 0.00032396088 
0.218810 0.13860985654 0.00011670961 
0.219368 0.13658368776 0.00042750169 
0.219925 0.16594198344 0.00065491284 
0.220483 0.09865181757 0.00029533350 
0.221040 0.14841302273 0.00081347489 
0.221597 0.15778134813 0.00071653628 
0.222155 0.09758906928 0.00010772940 
0.222712 0.14667036812 -0.00015611860 
0.223270 0.15899667954 0.00047956203 
0.223827 0.08696591794 0.00092198099 
0.224384 0.06011615172 0.00067254495 
0.224942 0.12639031968 0.00057623366 
0.225499 0.15564631988 0.00044866486 
0.226057 0.16500025802 0.00040599748 
0.226614 0.14223891639 0.00070173261 
0.227171 0.11393183164 0.00074751147 
0.227729 0.13346136431 0.00056945191 
0.228286 0.12345004739 0.00014781973 
0.228844 0.12024750182 0.00085003659 
0.229401 0.09783815293 0.00018054805 
0.229958 0.14865033635 0.00057109156 
0.230516 0.13476972855 0.00004446745 
0.231073 0.17677055183 0.00080209458 
0.231630 0.11490204752 0.00004940789 
0.232188 0.14700239639 0.00022678233 
0.232745 0.10570639640 -0.00027801653 
0.233303 0.13893127953 0.00028987125 
0.233860 0.14818075544 0.00017595054 
0.234417 0.10710749292 0.00043765552 
0.234975 0.13293034792 0.00119742601 
0.235532 0.08512511587 0.00029312158 
0.236090 0.13955371975 0.00078200153 
0.236647 0.12256352154 -0.00005008947 
0.237204 0.13782695210 -0.00017534757 
0.237762 0.11533754675 0.00055455923 
0.238319 0.14706412747 0.00040668044 
0.238877 0.12624196013 0.00063403379 
0.239434 0.13311864701 0.00097705867 
0.239991 0.10893038098 0.00040640189 
0.240549 0.14540476163 0.00060575247 
0.241106 0.11625181187 0.00018961108 
0.241663 0.11681925553 0.00013153141 
0.242221 0.12824598013 0.00023277403 
0.242778 0.12256804027 0.00039957246 
0.243336 0.14394724702 0.00093784533 
0.243893 0.09706041041 0.00011745351 
0.244450 0.13136569071 0.00057462791 
0.245008 0.12134574454 0.00038258978 
0.245565 0.06498001003 0.00026446730 
0.246123 0.14073022562 0.00062432608 
0.246680 0.12147425658 0.00051859406 
0.247237 0.09890065628 0.00021215785 
0.247795 0.14761804930 0.00077173448 
0.248352 0.12687063995 0.00096500294 
0.248909 0.08713492319 0.00079803332 
0.249467 0.14758338711 0.00049740259 
0.250024 0.08389365972 0.00001265961 
0.250582 0.11318851611 0.00038387425 
0.251139 0.10073812300 0.00137552651 
0.251696 0.10979292151 0.00037196018 
0.252254 0.10055094509 0.00032650166 
0.252811 0.15360442958 0.00032270270 
0.253368 0.13007437370 0.00037690485 
0.253926 0.14319878031 0.00010644262 
0.254483 0.08532769879 0.00041312244 
0.255041 0.14445150982 0.00081033029 
0.255598 0.09534135661 0.00044999224 
0.256155 0.08295480939 0.00032533596 
0.256713 0.12740635777 0.00034989734 
0.257270 0.09752194820 0.00685939391 
0.257827 0.11393975201 0.00013953740 
0.258385 0.09359564657 0.00035129293 
0.258942 0.07521574622 0.00014553555 
0.259499 0.08144240668 0.00020794681 
0.260057 0.11942428420 0.00037672200 
0.260614 0.12468680873 -0.00007005911 
0.261172 0.09145122545 0.00063341342 
0.261729 0.10196565512 0.00044234291 
0.262286 0.06886507485 0.00062443672 
0.262844 0.08658650515 0.00027481711 
0.263401 0.12869645739 0.00025090712 
0.263958 0.09243014042 0.00048611176 
0.264516 0.07199489992 -0.00001925053 
0.265073 0.08189697731 0.00062197093 
0.265630 0.10926398515 0.00015969059 
0.266188 0.08545765355 0.00041102828 
0.266745 0.09297446471 0.00036846552 
0.267302 0.09599587090 -0.00003110607 
0.267860 0.12434491289 0.00027348329 
0.268417 0.10628594080 0.00012768568 
0.268975 0.08291493063 0.00009126473 
0.269532 0.09457254412 0.00010837497 
0.270089 0.07535767598 0.00033701843 
0.270647 0.12133782195 0.00054251138 
0.271204 0.06720478147 0.00054645064 
0.271761 0.08621767913 0.00010170872 
0.272319 0.09661419008 0.00020245003 
0.272876 0.11100350535 0.00011005038 
0.273433 0.15775678844 0.00037175314 
0.273991 0.11380723581 0.00029572587 
0.274548 0.11786708659 0.00026421568 
0.275105 0.09859714335 0.00028884406 
0.275663 0.13311614839 0.00042932275 
0.276220 0.10147110312 0.00028983810 
0.276777 0.06645586205 0.00010085149 
0.277335 0.09104404980 0.00015668072 
0.277892 0.08381650377 0.00045163653 
0.278449 0.10251761330 0.00030590955 
0.279007 0.04955223892 0.00048534383 
0.279564 0.08678016592 0.00006763075 
0.280121 0.12954028732 0.00015163989 
0.280679 0.11747493387 -0.00010100904 
0.281236 0.09358380649 0.00020308482 
0.281793 0.15081413260 0.00043726215 
0.282351 0.13291102989 0.00026115413 
0.282908 0.11341616473 0.00064549268 
0.283465 0.08798531662 0.00021582333 
0.284023 0.11925209376 0.00070107295 
0.284580 0.08375366583 -0.00023274256 
0.285137 0.10915591085 0.00007983750 
0.285695 0.04731255652 -0.00009237356 
0.286252 0.13976406474 0.00022936770 
0.286809 0.08531370092 0.00019357250 
0.287367 0.07529993291 0.00030251554 
0.287924 0.07813906629 0.00062815203 
0.288481 0.05374685139 0.00028239037 
0.289039 0.10604935612 0.00060076440 
0.289596 0.10046462646 0.00037789019 
0.290153 0.08196413022 0.00121707482 
0.290711 0.06499281433 0.00093012097 
0.291268 0.05611331582 0.00033554123 
0.291825 0.08431499279 0.00086086786 
0.292383 0.04894837464 0.00031469205 
0.292940 0.06602158211 -0.00024807194 
0.293497 0.10280257431 0.00075960914 
0.294055 0.04130604297 -0.00009062469 
0.294612 0.09301776126 -0.00038491670 
0.295169 0.05296852157 0.00035682816 
0.295727 0.11151258795 0.00048581638 
0.296284 0.12951313154 0.00050714401 
0.296841 0.09190268798 0.00050077224 
0.297399 0.07817246958 0.00097531766 
0.297956 0.11665828262 0.00011202028 
0.298513 0.06372792859 0.00061835245 
0.299071 0.07387064395 0.00029376382 
0.299628 0.07088030801 -0.00004396869 
0.300185 0.08999671623 0.00061944021 
0.300742 0.03587374987 -0.00030700247 
0.301300 0.10497371036 0.00101761111 
0.301857 0.11232449663 0.00009866083 
0.302414 0.03623137153 0.00065122096 
0.302972 0.12570594771 0.00055989314 
0.303529 0.01251191920 0.00030001702 
0.304086 0.07204326839 -0.00004166911 
0.304644 0.02625956758 0.00061314386 
0.305201 0.00834970813 -0.00011666352 
0.305758 0.05056129818 0.00033489205 
0.306316 0.08264878401 0.00053469125 
0.306873 0.04973475708 0.00024599766 
0.307430 0.04700168818 0.00017690801 
0.307987 0.10389535134 0.00108667073 
0.308545 0.04028588706 0.00045991927 
0.309102 0.10026171286 0.00064292827 
0.309659 0.06275398967 0.00046153828 
0.310217 0.06111106266 0.00056500482 
0.310774 0.01258483367 -0.00003926833 
0.311331 0.01927746959 -0.00051016265 
0.311889 0.09026756061 0.00023127658 
0.312446 0.00940733030 0.00068507428 
0.313003 0.09098723691 0.00058470446 
0.313560 0.04681910711 0.00053147574 
0.314118 0.02946814374 0.00031993364 
0.314675 0.06117077277 0.00038172662 
0.315232 0.08716806435 0.00031314680 
0.315790 0.01488233937 0.00030996498 
0.316347 0.07487213057 0.00028047291 
0.316904 0.03392759218 0.00001018237 
0.317461 0.11033962675 0.00042356528 
0.318019 0.06667354583 -0.00025939742 
0.318576 0.09534746434 -0.00028899996 
0.319133 0.10222800506 0.00049615569 
0.319691 0.05176814424 0.00000562430 
0.320248 0.09612903166 0.00056685617 
0.320805 0.08909493328 -0.00009974922 
0.321362 0.09520570413 0.00067532026 
0.321920 0.04634308955 -0.00025938660 
0.322477 0.09926814446 0.00015703681 
0.323034 0.05972761096 0.00092273645 
0.323592 0.03637618488 0.00042499986 
0.324149 0.02508052218 0.00066543244 
0.324706 0.13041120776 0.00005584121 
0.325263 0.05683642938 -0.00067489168 
0.325821 0.08052890422 0.00052167749 
0.326378 0.06889316164 0.00053232114 
0.326935 0.09127121205 -0.00012038769 
0.327493 0.06015041476 -0.00011828398 
0.328050 0.06842470178 0.00066218796 
0.328607 0.05912574601 -0.00008774916 
0.329164 0.03555591512 0.00154176868 
0.329722 0.08666988879 0.00062433307 
0.330279 0.08089031601 0.00022998833 
0.330836 0.08034362678 0.00054858662 
0.331393 0.00667071363 0.00054105093 
0.331951 0.11039372980 -0.00035558305 
0.332508 0.10484519850 0.00038717090 
0.333065 0.12335108985 -0.00055415007 
0.333622 0.09909909817 0.00067225928 
0.334180 0.09243993610 0.00019629609 
0.334737 0.10989446630 0.00057845938 
0.335294 0.13307690347 0.00088694059 
0.335852 0.08306752461 0.00013280344 
0.336409 0.04752818202 0.00010249798 
0.336966 0.03766019032 0.00070194694 
0.337523 0.07366052974 -0.00000293906 
0.338081 0.03900322448 0.00004243259 
0.338638 0.06476335968 0.00084208257 
0.339195 0.09836627549 0.00013119486 
0.339752 0.03278271739 0.00037004987 
0.340310 0.01805114799 0.00041753411 
0.340867 0.02171127393 -0.00007829109 
0.341424 0.08877863023 0.00066404399 
0.341981 0.07912829199 0.00058501068 
0.342539 0.06226814722 0.00064282218 
0.343096 0.02827111435 -0.00024801748 
0.343653 0.12782503092 0.00097212189 
0.344210 0.06960499917 0.00089369558 
0.344768 0.07159530683 0.00011629782 
0.345325 0.05661927757 0.00016030930 
0.345882 0.02166928439 0.00039960243 
0.346439 0.00349674811 0.00041544909 
0.346997 0.05173159617 0.00046255536 
0.347554 0.05848093016 0.00118803700 
0.348111 0.06755336284 -0.00066964361 
0.348668 0.01123900090 -0.00007233923 
0.349226 0.07180724313 0.00090139521 
0.349783 0.04879512202 0.00030945670 
0.350340 0.06358245150 -0.00031260538 
0.350897 0.01744640481 0.00113601936 
0.351454 0.02076397793 0.00071441228 
0.352012 0.07779807084 -0.00047073163 
0.352569 0.01578500889 -0.00021326536 
0.353126 0.05784598818 0.00100534841 
0.353683 0.09743509644 0.00031428715 
0.354241 0.03699428602 -0.00137920282 
0.354798 0.08246016124 0.00014121345 
0.355355 0.03468690967 0.00009996247 
0.355912 0.13251027305 0.00208343700 
0.356470 -0.01666225415 0.00006966990 
0.357027 -0.02139377548 -0.00014459523 
0.357584 0.05455856023 0.00132966820 
0.358141 0.05084128445 0.00093630279 
0.358699 0.09655236974 0.00141775006 
0.359256 -0.01448940607 -0.00007235507 
0.359813 0.05994576496 -0.00038061844 
0.360370 0.15959853047 0.00073147125 
0.360927 0.06040317748 0.00000450716 
0.361485 0.09988241175 -0.00095596774 
0.362042 0.02948045535 0.00093344408 
0.362599 0.06206652959 -0.00158781649 
0.363156 0.07407883518 0.00106466425 
0.363714 0.08133074289 -0.00061778023 
0.364271 0.12740613063 0.00053715492 
0.364828 0.09227338620 0.00003904451 
0.365385 0.11448111913 0.00107180558 
0.365942 0.14974470896 0.00067511647 
0.366500 0.04395289812 0.00117251637 
0.367057 0.06680168651 0.00007221300 
0.367614 0.04541501548 0.00075926467 
0.368171 0.03916968534 0.00101412536 
0.368728 0.01962412453 -0.00164465952 
0.369286 0.07159641312 0.00175772658 
0.369843 0.06297692181 0.00041923174 
0.370400 0.07955070121 0.00247505907 
0.370957 0.13424685669 0.00195066801 
0.371514 0.03765603942 -0.00035261501 
0.372072 0.09313514388 0.00012522036 
0.372629 0.09342650320 0.00146926542 
0.373186 0.02149390197 0.00086554381 
0.373743 0.06724186443 0.00042696686 
0.374300 0.05920981747 -0.00029147233 
0.374858 0.09693303972 0.00118541791 
0.375415 0.03972868105 -0.00012011343 
0.375972 0.02071524284 0.00035940785 
0.376529 0.10972440047 0.00099393599 
0.377086 0.10012442579 0.00105612727 
0.377644 0.04426090981 0.00013200897 
0.378201 0.03381469015 0.00059085616 
0.378758 0.08865705742 0.00046249682 
0.379315 0.05410119862 0.00080027656 
0.379872 0.09292578256 0.00174485818 
0.380430 0.18749685917 0.00130638336 
0.380987 0.06498878232 0.00081234618 
0.381544 0.04848528465 -0.00147598330 
0.382101 0.07938725749 0.00116290704 
0.382658 0.05455792506 -0.00165038362 
0.383216 0.07684443434 0.00110288462 
0.383773 -0.00402685867 0.00038313727 
0.384330 -0.02919061352 0.00045501604 
0.384887 -0.00040561902 0.00113781956 
0.385444 0.02415395933 -0.00032383937 
0.386001 0.11509950040 -0.00091694784 
0.386559 0.02676364331 0.00083866295 
0.387116 0.11016597162 0.00052566974 
0.387673 0.05043720778 -0.00179757291 
0.388230 -0.03986003286 0.00003925439 
0.388787 0.15805635052 -0.00054149716 
0.389345 0.05672372531 -0.00195877809 
0.389902 0.15186668416 0.00140788737 
0.390459 0.06524915615 -0.00030945869 
0.391016 0.06045764696 0.00206138503 
0.391573 0.03609323997 -0.00046369614 
0.392130 0.05031005397 -0.00138100269 
0.392688 -0.00091577585 0.00276627632 
0.393245 0.05443119147 -0.00229607428 
0.393802 0.05580772472 -0.00153451430 
0.394359 0.06348867716 0.00246151838 
0.394916 0.01973308448 0.00306455242 
0.395473 0.14878874726 -0.00241748423 
0.396031 0.14778263256 0.00108366186 
0.396588 0.07999857059 -0.00291487959 
0.397145 0.04878925801 0.00451180093 
0.397702 0.02195513483 -0.00088318834 
0.398259 0.07876749797 0.00108312837 
0.398816 0.01519960685 0.00437171221 
0.399374 0.27737797838 0.00204066395 
0.399931 0.20473707635 -0.00177147877 
0.400488 0.10329374364 -0.00116095328 
0.401045 -0.05409474480 -0.00091869216 
0.401602 0.00190591159 0.00016230991 
0.402159 0.02997192567 -0.00410717807 
0.402716 -0.04801755156 0.00561482556 
0.403274 0.06926785208 -0.00107109744 
0.403831 0.03923191377 -0.04051414131 
