# Supplementary material for: SAXS studies of X-ray induced disulfide bond damage: Engineering high-resolution insight from a low-resolution technique
Source: PLoS One. 2020 Nov 17;15(11):e0239702. doi: 10.1371/journal.pone.0239702 (PMC7671560; doi:10.1371/journal.pone.0239702)
Supplement: S1 Data — (GZ) [file pone.0239702.s023.gz › SupplementaryData/dimer_A2_ph5_5_00019.cbf.dat]

0.010314 18.20028983393 -0.17133662273 
0.010872 22.18962405123 0.47312747566 
0.011429 18.60083149158 -0.00743237397 
0.011987 20.94422327126 0.11967781944 
0.012544 21.91598592457 0.32456987394 
0.013102 23.35260757354 -0.04585967488 
0.013659 20.93771920554 -0.11548425996 
0.014217 21.01021394662 0.00356084365 
0.014774 19.47955725692 -0.00516989992 
0.015332 20.34535200300 0.03438292221 
0.015889 19.43798518344 0.02529267082 
0.016447 19.69557062914 0.04157826226 
0.017004 19.03390276367 0.00617477247 
0.017562 18.88083783260 -0.04463462433 
0.018119 19.43873521439 0.04352624807 
0.018677 18.85346507266 0.04609108438 
0.019234 18.68962571533 0.04518020816 
0.019792 18.43077838755 0.00386018795 
0.020349 18.85506346619 0.05247510832 
0.020907 18.75318678703 0.06452495317 
0.021464 18.75685965770 0.06773047589 
0.022022 17.79651874890 0.04136486786 
0.022579 17.92941730631 0.09263917800 
0.023137 17.50090381507 0.07338753412 
0.023694 17.26906864060 0.05844823850 
0.024252 17.23183094054 0.06454900660 
0.024809 17.17243397544 0.09266434304 
0.025367 16.48568138355 0.07492349097 
0.025924 16.70138257115 0.08417290921 
0.026482 16.39456282786 0.08413289361 
0.027039 16.28758763411 0.09275188551 
0.027597 15.45421930250 0.07925258323 
0.028154 15.91607544689 0.07196890112 
0.028712 15.63396178130 0.07859524450 
0.029269 14.97244774866 0.08120335185 
0.029827 15.09670902522 0.07081610240 
0.030384 14.86507784260 0.07276356174 
0.030942 14.64995833590 0.07500231688 
0.031500 14.41921844161 0.07017714590 
0.032057 14.18249922244 0.07348661607 
0.032615 14.10047370229 0.07402639077 
0.033172 13.98654622545 0.06657661701 
0.033730 13.90852461127 0.06702461206 
0.034287 13.75099727340 0.06188839322 
0.034845 13.48795118812 0.06987927254 
0.035402 13.18401726236 0.06536616082 
0.035960 12.98057367070 0.07370334451 
0.036517 12.78603774929 0.06571314987 
0.037075 12.87559667249 0.05690851751 
0.037632 12.45886339443 0.06474885837 
0.038190 12.50557317388 0.06167426329 
0.038747 12.13741561580 0.05693388612 
0.039305 12.04306464603 0.05727408527 
0.039862 11.71964054401 0.05991503292 
0.040420 11.61839968898 0.05352501389 
0.040977 11.50966218737 0.05385512379 
0.041535 11.16355491280 0.05468673544 
0.042092 11.06857601527 0.05603266193 
0.042650 10.81983431618 0.05506545525 
0.043207 11.11521119409 0.05212177983 
0.043765 10.72351473394 0.05414306041 
0.044322 10.65658904051 0.05163778365 
0.044880 10.35778524605 0.04972267624 
0.045437 10.15507556164 0.05388206736 
0.045995 10.03257611667 0.04585031099 
0.046552 9.87012180141 0.05231394140 
0.047110 9.76198550064 0.04803854075 
0.047667 9.64737247080 0.04235746095 
0.048225 9.42936989061 0.04633248747 
0.048782 9.26418244751 0.04948610583 
0.049340 9.07619533525 0.03966786802 
0.049897 8.99266910142 0.04373409596 
0.050455 8.75577357557 0.03988850413 
0.051012 8.58803653910 0.03989100344 
0.051570 8.52009848519 0.04026372301 
0.052127 8.53566158902 0.04109000217 
0.052685 8.40536672485 0.03687218317 
0.053242 8.15436245346 0.03493063019 
0.053800 7.99197857364 0.03625201729 
0.054357 7.93585353234 0.03592487840 
0.054915 7.82785766882 0.03705705200 
0.055472 7.57934710183 0.03752194740 
0.056030 7.39014414888 0.03601314622 
0.056587 7.36842241929 0.03179983125 
0.057145 7.21834360118 0.03380291486 
0.057702 7.01316826716 0.03235140823 
0.058260 6.94735239126 0.03325004363 
0.058817 6.76192284219 0.03357708836 
0.059375 6.73528321136 0.03254643568 
0.059932 6.69205795205 0.02952440029 
0.060490 6.53840863434 0.03353639815 
0.061048 6.51340690247 0.03063530584 
0.061605 6.22306711518 0.02946422486 
0.062163 6.08463474382 0.02787834330 
0.062720 6.21023824545 0.02780377351 
0.063278 6.14405826174 0.02924580957 
0.063835 5.93802327806 0.03079387867 
0.064393 5.78415196195 0.02430780247 
0.064950 5.78872205681 0.02699838086 
0.065508 5.75989052190 0.02966404116 
0.066065 5.58350570731 0.02763162931 
0.066623 5.30602857887 0.02189304382 
0.067180 5.38015869838 0.02449012654 
0.067738 5.27955662971 0.02255065088 
0.068295 5.18432490956 0.02438953131 
0.068853 5.22092136173 0.02496721719 
0.069410 5.08921714612 0.02208121314 
0.069968 4.81980973912 0.02194023579 
0.070525 4.98461975562 0.02108974886 
0.071083 4.82188138075 0.01935825158 
0.071640 4.75838503405 0.02066763215 
0.072198 4.64823484238 0.02532623846 
0.072755 4.58983922562 0.02210921161 
0.073313 4.58143228946 0.02269383368 
0.073870 4.43844280992 0.02100155038 
0.074428 4.43939567447 0.02133775630 
0.074985 4.35599741122 0.02117443774 
0.075543 4.36716210264 0.02046481653 
0.076100 4.27027599539 0.01816016996 
0.076658 4.16657454435 0.01751624410 
0.077215 4.07545663721 0.01718180887 
0.077773 3.97891822187 0.01684231055 
0.078330 4.05106818755 0.01749290883 
0.078888 3.85205811054 0.01705055623 
0.079445 3.81619073134 0.01592648352 
0.080003 3.77973530117 0.01663140816 
0.080560 3.75550745969 0.01770540950 
0.081118 3.65966453856 0.01564201807 
0.081675 3.54470466590 0.01673681046 
0.082233 3.63924277729 0.01510998710 
0.082790 3.51885292340 0.01595348517 
0.083348 3.33508945450 0.01487904751 
0.083905 3.34691156430 0.01603115263 
0.084463 3.31931002125 0.01368551694 
0.085020 3.30413354565 0.01369828945 
0.085578 3.12543659468 0.01393310411 
0.086135 3.16132325077 0.01514437090 
0.086693 3.11131700289 0.01327883262 
0.087250 3.09500314115 0.01312282423 
0.087808 3.14447338310 0.01365394380 
0.088365 3.09079481941 0.01343822060 
0.088923 2.94444641371 0.01356335479 
0.089480 2.88427268774 0.01227567001 
0.090038 2.85065544167 0.01114134169 
0.090595 2.82489360750 0.01249083881 
0.091153 2.77407021882 0.01236750000 
0.091710 2.78583720281 0.01157889289 
0.092268 2.77738057128 0.00879887530 
0.092825 2.62779416214 0.01043129079 
0.093383 2.70978798657 0.01352561543 
0.093940 2.58137457304 0.01103478935 
0.094498 2.54006322100 0.01326464554 
0.095055 2.52181851504 0.01171617113 
0.095613 2.46759969498 0.01021125667 
0.096170 2.40622360091 0.01076122345 
0.096728 2.46325098992 0.01169214216 
0.097285 2.34352761113 0.01062649250 
0.097842 2.37368436429 0.01061869525 
0.098400 2.35769906777 0.01093686019 
0.098957 2.25275955474 0.01159385784 
0.099515 2.22619093199 0.01180005399 
0.100072 2.18938262676 0.01209293880 
0.100630 2.14956621637 0.01285198193 
0.101187 2.14166605293 0.01097700261 
0.101745 2.09971040959 0.00948090544 
0.102302 2.01735153156 0.01021382090 
0.102860 2.11813734615 0.00879540674 
0.103417 1.97487452347 0.00683003048 
0.103975 1.98578228913 0.00917636493 
0.104532 1.90548331249 0.00724271882 
0.105090 1.98202471814 0.00908412029 
0.105647 1.96672058423 0.01115407733 
0.106205 1.83199059231 0.00944852692 
0.106762 1.85915698206 0.00795749045 
0.107320 1.82310472492 0.01005743006 
0.107877 1.72152044352 0.00671368072 
0.108435 1.71155413309 0.00879382121 
0.108992 1.72767591526 0.00772628455 
0.109550 1.77433719828 0.00742075460 
0.110107 1.69767833652 0.00693282269 
0.110665 1.61485263190 0.00711959790 
0.111222 1.61584885361 0.00682512679 
0.111780 1.55381136356 0.00604780001 
0.112337 1.53227896354 0.00718281560 
0.112895 1.55362037886 0.00884867627 
0.113452 1.59755336717 0.00703553948 
0.114010 1.52831178286 0.00620932933 
0.114567 1.48363980361 0.00654997626 
0.115125 1.50223857442 0.00625319833 
0.115682 1.42926820673 0.00685527921 
0.116240 1.39899352014 0.00430170643 
0.116797 1.32854771887 0.00535448608 
0.117355 1.34702028245 0.00717164852 
0.117912 1.25275882487 0.00619027915 
0.118470 1.41668703688 0.00690166146 
0.119027 1.26519801994 0.00597773627 
0.119585 1.31304702077 0.00552619338 
0.120142 1.23351441815 0.00540194015 
0.120699 1.28712312404 0.00519552784 
0.121257 1.25692504753 0.00705652402 
0.121814 1.21587500927 0.00425201713 
0.122372 1.18266926464 0.00566449485 
0.122929 1.17200659366 0.00568915278 
0.123487 1.11711351053 0.00424974877 
0.124044 1.12186338204 0.00545126563 
0.124602 1.10340357483 0.00452297716 
0.125159 1.13262076320 0.00517727350 
0.125717 1.06544458451 0.00442290182 
0.126274 1.09482146975 0.00524059511 
0.126832 1.01448570603 0.00347758864 
0.127389 1.06835891903 0.00419108208 
0.127947 0.98306229529 0.00509142990 
0.128504 0.95287842808 0.00343565456 
0.129062 0.98924794172 0.00537299601 
0.129619 0.91213270798 0.00314412631 
0.130177 0.95354144815 0.00472963454 
0.130734 0.98216958910 0.00420619140 
0.131292 0.95795760649 0.00318473444 
0.131849 0.93856448019 0.00295345191 
0.132407 0.91203046011 0.00315473585 
0.132964 0.84940260792 0.00345064899 
0.133521 0.82631357947 0.00415099562 
0.134079 0.85110868835 0.00346931132 
0.134636 0.84466032504 0.00380543043 
0.135194 0.89158548349 0.00328583669 
0.135751 0.76476470973 0.00297669721 
0.136309 0.80520013020 0.00393746601 
0.136866 0.74887830021 0.00253927356 
0.137424 0.69772329947 0.00233610253 
0.137981 0.82825687778 0.00295013991 
0.138539 0.72541850046 0.00277958924 
0.139096 0.75361946890 0.00248603210 
0.139654 0.59822494008 0.00406869688 
0.140211 0.73343602038 0.00388017486 
0.140769 0.65206915188 0.00296168015 
0.141326 0.62067864678 0.00251596473 
0.141884 0.64511354774 0.00254639688 
0.142441 0.60765724811 0.00216197862 
0.142998 0.68625867227 0.00309432687 
0.143556 0.66195968364 0.00318533092 
0.144113 0.60815490938 0.00324631089 
0.144671 0.55032207103 0.00221912663 
0.145228 0.59693377815 0.00242276124 
0.145786 0.57429623289 0.00243002073 
0.146343 0.57013021253 0.00290046785 
0.146901 0.47075990961 0.00245347602 
0.147458 0.50739772709 0.00197428305 
0.148016 0.52632251340 0.00264579000 
0.148573 0.54851800971 0.00223183676 
0.149131 0.46823157890 0.00173654420 
0.149688 0.53137581545 0.00277695222 
0.150246 0.53048467136 0.00253091872 
0.150803 0.45797059407 0.00209522974 
0.151360 0.49391424684 0.00254858643 
0.151918 0.45679939928 0.00156973701 
0.152475 0.40393590429 0.00183652477 
0.153033 0.49362041881 0.00300945102 
0.153590 0.36967751706 0.00172404382 
0.154148 0.45910474819 0.00182229137 
0.154705 0.45050981111 0.00145870267 
0.155263 0.41947531316 0.00192478135 
0.155820 0.39661070692 0.00213518426 
0.156378 0.44303603890 0.00196476490 
0.156935 0.42229794057 0.00335393668 
0.157493 0.41230781808 0.00087374938 
0.158050 0.36156650427 0.00183917010 
0.158607 0.43014283733 0.00265339590 
0.159165 0.36467953423 0.00189683585 
0.159722 0.37204726637 0.00144545425 
0.160280 0.31463096343 0.00162334914 
0.160837 0.35330825076 0.00112367079 
0.161395 0.35257487935 0.00123322203 
0.161952 0.33848632003 0.00139983583 
0.162510 0.33375438357 0.00080302294 
0.163067 0.33517774938 0.00174525029 
0.163625 0.34858018755 0.00225922516 
0.164182 0.32986198293 0.00083483641 
0.164739 0.31632146699 0.00055426115 
0.165297 0.31239146000 0.00133793458 
0.165854 0.28722409951 0.00135489184 
0.166412 0.33637895357 0.00164783386 
0.166969 0.30941022763 0.00169473638 
0.167527 0.33816817226 0.00123097329 
0.168084 0.27790613655 0.00078017401 
0.168642 0.27261915262 0.00119688306 
0.169199 0.26735721481 0.00089604051 
0.169757 0.29573933381 0.00048513973 
0.170314 0.32539210002 0.00149929838 
0.170871 0.25800681621 0.00112286962 
0.171429 0.27093281371 0.00130951945 
0.171986 0.29603047374 0.00100849743 
0.172544 0.32008230851 0.00064516031 
0.173101 0.19755882016 0.00127830891 
0.173659 0.20556297295 0.00096468308 
0.174216 0.25776584253 0.00138376322 
0.174774 0.27974925428 0.00163993730 
0.175331 0.25048646302 0.00052639350 
0.175888 0.20582737056 0.00094221712 
0.176446 0.25931291001 0.00093099351 
0.177003 0.25558358182 0.00122742069 
0.177561 0.20153460290 0.00113405883 
0.178118 0.26517605105 0.00197641244 
0.178676 0.21392644490 0.00017300624 
0.179233 0.20719038769 0.00068705630 
0.179791 0.20156789212 0.00087605386 
0.180348 0.17381556803 -0.00012947087 
0.180905 0.21918630510 0.00133156884 
0.181463 0.22350017475 0.00111415186 
0.182020 0.21227196448 0.00092701350 
0.182578 0.21698185030 0.00152864469 
0.183135 0.21903645054 0.00069502371 
0.183693 0.19617810131 0.00084245012 
0.184250 0.17870213763 0.00145415239 
0.184808 0.13725367909 0.00028453238 
0.185365 0.16836263357 0.00093636086 
0.185922 0.16222273704 0.00186800970 
0.186480 0.22871929239 0.00090608812 
0.187037 0.17533973808 0.00198900132 
0.187595 0.19815061217 0.00083694730 
0.188152 0.18171389444 0.00035034807 
0.188710 0.18614755165 0.00040720368 
0.189267 0.20278695139 0.00107698787 
0.189824 0.15569019898 -0.00009608230 
0.190382 0.16835778779 0.00136237055 
0.190939 0.18121077279 0.00065464922 
0.191497 0.17821684877 0.00102587116 
0.192054 0.18304878090 0.00091647378 
0.192612 0.17957691097 0.00091070235 
0.193169 0.19410113165 0.00024127475 
0.193726 0.11018387004 0.00011309354 
0.194284 0.10835051006 0.00003074728 
0.194841 0.15415545334 0.00045401460 
0.195399 0.13179020397 0.00031142068 
0.195956 0.20532468209 0.00099544168 
0.196514 0.15620182064 0.00065615385 
0.197071 0.18858885965 0.00084310233 
0.197628 0.14190726710 0.00065924978 
0.198186 0.13189881684 0.00084004304 
0.198743 0.13586390875 0.00094766820 
0.199301 0.14513399078 0.00116470751 
0.199858 0.17142597405 0.00011346579 
0.200416 0.23071889123 0.00087729561 
0.200973 0.15078310489 0.00045243548 
0.201530 0.14538302091 0.00094194320 
0.202088 0.14548613144 0.00046563831 
0.202645 0.16951534613 0.00119064375 
0.203203 0.16675599046 0.00121310879 
0.203760 0.16089091414 0.00029295270 
0.204318 0.09663135047 0.00116913636 
0.204875 0.09914137766 -0.00001293480 
0.205432 0.14360840978 -0.00005660035 
0.205990 0.12719559121 0.00043251860 
0.206547 0.14694079129 0.00022920587 
0.207105 0.13945693008 0.00041501214 
0.207662 0.15580220703 0.00116572579 
0.208219 0.10536143347 0.00085612344 
0.208777 0.15490232004 0.00105952570 
0.209334 0.12850047678 0.00072149560 
0.209892 0.14391296164 0.00080933268 
0.210449 0.12775922951 0.00071960888 
0.211007 0.20602650299 0.00099363547 
0.211564 0.11348806990 0.00074306034 
0.212121 0.11059910332 0.00060840581 
0.212679 0.07818654660 0.00040894449 
0.213236 0.11229225613 0.00084562728 
0.213794 0.13976661228 0.00032044222 
0.214351 0.13113541010 0.00070800332 
0.214908 0.09327971596 0.00057398484 
0.215466 0.15464590979 0.00034281351 
0.216023 0.12872696682 -0.00000344023 
0.216581 0.14454892163 0.00058822749 
0.217138 0.13440209337 0.00079510108 
0.217695 0.12275207433 -0.00019173086 
0.218253 0.10372388608 0.00074135244 
0.218810 0.18659286556 0.00049938552 
0.219368 0.14704030866 0.00039243374 
0.219925 0.11430034093 0.00038583561 
0.220483 0.12246469713 0.00004242270 
0.221040 0.15083065623 0.00040494075 
0.221597 0.12904917514 0.00095475595 
0.222155 0.13174806065 0.00060512429 
0.222712 0.14735000226 0.00037017744 
0.223270 0.12219280100 0.00055869549 
0.223827 0.15705633409 0.00115791639 
0.224384 0.17599582451 0.00021181179 
0.224942 0.14254690083 0.00071930497 
0.225499 0.08262541982 0.00005519377 
0.226057 0.14298114442 0.00084775295 
0.226614 0.13805575037 0.00060211742 
0.227171 0.14342539447 0.00021338825 
0.227729 0.14281631788 -0.00018866099 
0.228286 0.10719348466 0.00074553256 
0.228844 0.12609284582 0.00066971029 
0.229401 0.13949640602 0.00070173283 
0.229958 0.11473311858 -0.00009014566 
0.230516 0.14173300823 0.00061978165 
0.231073 0.13049241371 0.00049408326 
0.231630 0.11548533243 0.00039324400 
0.232188 0.12927657003 0.00039430457 
0.232745 0.12709012413 0.00033370461 
0.233303 0.14431401449 0.00030701559 
0.233860 0.14015485593 0.00094009031 
0.234417 0.10232209317 0.00083383302 
0.234975 0.08619802582 0.00049730378 
0.235532 0.13231396136 0.00045695857 
0.236090 0.17380023292 0.00028743709 
0.236647 0.09323462456 0.00029991076 
0.237204 0.09814668527 0.00072915627 
0.237762 0.13420066751 0.00042736144 
0.238319 0.13331877902 0.00046774390 
0.238877 0.10080674941 0.00059339392 
0.239434 0.08230639026 0.00014848086 
0.239991 0.12691860892 0.00066055517 
0.240549 0.13325964730 0.00100756062 
0.241106 0.10892042399 0.00071204127 
0.241663 0.13274752844 0.00088167848 
0.242221 0.09190562022 0.00016464354 
0.242778 0.12907981451 0.00047219463 
0.243336 0.15313002295 0.00043751815 
0.243893 0.11544647635 0.00061813443 
0.244450 0.09248180736 0.00032439690 
0.245008 0.13502450578 0.00051140963 
0.245565 0.06178937817 0.00061874553 
0.246123 0.12082647067 0.00018307387 
0.246680 0.12701514637 0.00061839559 
0.247237 0.11582667632 0.00030161023 
0.247795 0.16192055889 -0.00010986352 
0.248352 0.07999185891 0.00020480860 
0.248909 0.15373056684 0.00054962326 
0.249467 0.08885126987 0.00006099571 
0.250024 0.08299355391 0.00063278821 
0.250582 0.12727006294 0.00039791656 
0.251139 0.13026581747 0.00104625289 
0.251696 0.10827670996 0.00036583388 
0.252254 0.11762268022 0.00066116342 
0.252811 0.13684903195 0.00059455365 
0.253368 0.18068040970 0.00092013927 
0.253926 0.08029423851 0.00019154143 
0.254483 0.10675184752 0.00075864189 
0.255041 0.10674658787 0.00043551035 
0.255598 0.07114663390 0.00021050521 
0.256155 0.09361185182 0.00047203452 
0.256713 0.11660434895 0.00040411722 
0.257270 0.10095539084 0.00989761173 
0.257827 0.10332069764 0.00015467199 
0.258385 0.10205218643 0.00030832076 
0.258942 0.08725151094 -0.00025137423 
0.259499 0.10808105542 0.00048997130 
0.260057 0.09167088235 0.00025651636 
0.260614 0.11709806932 0.00007309622 
0.261172 0.09303311381 0.00090099916 
0.261729 0.09189663698 0.00055235707 
0.262286 0.10783657959 -0.00036031523 
0.262844 0.12126254067 0.00048216468 
0.263401 0.11477655243 0.00043917434 
0.263958 0.14388316440 -0.00001235363 
0.264516 0.10034763721 0.00047763733 
0.265073 0.12990808178 0.00020441031 
0.265630 0.13416950120 0.00048394610 
0.266188 0.07791405321 0.00024363989 
0.266745 0.07365457284 0.00005320403 
0.267302 0.11766054209 0.00010322780 
0.267860 0.12227603607 0.00039815862 
0.268417 0.11289188749 0.00021478454 
0.268975 0.11675029604 0.00034038339 
0.269532 0.09271822625 0.00014252265 
0.270089 0.14550507168 0.00022460620 
0.270647 0.11697931798 0.00000760811 
0.271204 0.10090893103 0.00034093186 
0.271761 0.11829638766 0.00046822022 
0.272319 0.08025984687 0.00012034325 
0.272876 0.12948788187 0.00074215438 
0.273433 0.13908003670 0.00012696523 
0.273991 0.06787922031 -0.00007425710 
0.274548 0.10404232999 0.00066383527 
0.275105 0.07069749123 0.00060123010 
0.275663 0.11637173324 0.00087962305 
0.276220 0.15004078599 0.00055783726 
0.276777 0.07646157825 -0.00006967281 
0.277335 0.08440265736 0.00096421738 
0.277892 0.06195327526 0.00059266568 
0.278449 0.12632092826 0.00037863819 
0.279007 0.11143948715 0.00028842581 
0.279564 0.07290848181 0.00048485562 
0.280121 0.11701957301 0.00030247579 
0.280679 0.09135268580 0.00038936459 
0.281236 0.06209052355 -0.00007490137 
0.281793 0.07135928043 0.00062636462 
0.282351 0.12269662067 0.00039526121 
0.282908 0.11619714857 -0.00052081504 
0.283465 0.10209902348 -0.00027375409 
0.284023 0.11383757132 0.00059411917 
0.284580 0.10269538710 0.00032151534 
0.285137 0.08222355587 0.00002155753 
0.285695 0.10549033292 0.00057275551 
0.286252 0.08959191367 0.00014496188 
0.286809 0.11040401521 0.00049547867 
0.287367 0.07951449775 0.00047826969 
0.287924 0.07569617791 0.00055081345 
0.288481 0.09279620753 0.00029741679 
0.289039 0.11005865028 -0.00010484823 
0.289596 0.09953369427 0.00031041365 
0.290153 0.09792407271 0.00053649917 
0.290711 0.09114434719 0.00031975187 
0.291268 0.06500971238 -0.00026146464 
0.291825 0.05981127141 0.00010316115 
0.292383 0.04008081891 0.00022716365 
0.292940 0.09181493704 0.00032726226 
0.293497 0.05884215841 0.00034206693 
0.294055 0.11414586022 0.00053772481 
0.294612 0.10230106763 0.00067786270 
0.295169 0.05679492398 0.00053044487 
0.295727 0.09337145072 0.00021216913 
0.296284 0.10039894589 -0.00034461781 
0.296841 0.12593480078 0.00145000595 
0.297399 0.08480540352 0.00062376838 
0.297956 0.06732503996 0.00004985742 
0.298513 0.10309644541 0.00026390467 
0.299071 0.09821718709 0.00023131254 
0.299628 0.09955547461 0.00072395536 
0.300185 0.03595853398 -0.00022641068 
0.300742 0.10924267179 0.00056011706 
0.301300 0.09642242231 0.00044780352 
0.301857 -0.01159829319 0.00059760307 
0.302414 0.11066243948 0.00057296418 
0.302972 0.03887423281 0.00036899057 
0.303529 0.09136007474 0.00060192581 
0.304086 0.08340964703 0.00031258258 
0.304644 0.08020325028 -0.00000257944 
0.305201 0.10843301145 0.00038691764 
0.305758 0.07398745203 0.00051063476 
0.306316 0.06203551925 0.00030018579 
0.306873 0.06898205403 0.00061722314 
0.307430 0.09561478525 0.00045411554 
0.307987 0.03183598742 0.00016828009 
0.308545 0.02826181899 0.00059622414 
0.309102 0.03504684278 0.00065159047 
0.309659 0.07796945225 0.00059357617 
0.310217 0.06800985175 0.00000657178 
0.310774 0.08251790729 -0.00005545532 
0.311331 0.05630676896 0.00043078084 
0.311889 0.03623952890 0.00020135097 
0.312446 0.06950871910 0.00065740617 
0.313003 0.09648628063 0.00014012272 
0.313560 0.06195011748 0.00013921153 
0.314118 0.05041742592 0.00042240107 
0.314675 0.10871578063 0.00046044694 
0.315232 0.04776440436 0.00070465888 
0.315790 0.01938746586 0.00079995389 
0.316347 0.10105671617 -0.00029669314 
0.316904 0.07793221144 0.00064369287 
0.317461 0.06329274319 0.00069784727 
0.318019 0.05252942292 0.00059086971 
0.318576 0.11448416517 0.00070264558 
0.319133 0.09921363137 0.00092048040 
0.319691 0.07573546135 0.00066606834 
0.320248 0.08559070406 0.00015228318 
0.320805 0.12790284995 0.00104364155 
0.321362 0.10960058438 0.00115059939 
0.321920 0.08418036580 0.00034042593 
0.322477 0.10719412360 -0.00004182555 
0.323034 0.07849123413 0.00071693754 
0.323592 0.05729367646 0.00011505044 
0.324149 0.08453337128 0.00077200683 
0.324706 0.09746745676 0.00063633178 
0.325263 0.06562033079 -0.00037154432 
0.325821 0.03054919405 0.00020144237 
0.326378 0.03089625511 -0.00015386797 
0.326935 0.02812474419 -0.00016282852 
0.327493 0.05575059817 0.00066738630 
0.328050 0.04159757859 0.00022778307 
0.328607 0.08342405257 0.00031460860 
0.329164 0.07445729759 0.00122505411 
0.329722 0.06431621833 0.00076867845 
0.330279 0.13674051187 0.00074360953 
0.330836 0.09787986802 0.00101485729 
0.331393 0.13049443369 0.00025536773 
0.331951 0.03895213714 -0.00010903024 
0.332508 0.06675723843 0.00063173241 
0.333065 0.03425163208 -0.00040995101 
0.333622 0.11166806635 0.00027520868 
0.334180 0.03550407490 -0.00048849509 
0.334737 0.06173301191 0.00049921277 
0.335294 0.03884432542 0.00066778445 
0.335852 0.01874839799 0.00005220581 
0.336409 0.04534493694 0.00034981594 
0.336966 0.03427593665 -0.00011048404 
0.337523 0.08957138104 0.00085058482 
0.338081 0.08568881003 0.00084761030 
0.338638 0.05572230546 0.00080818362 
0.339195 0.08436549361 0.00063942893 
0.339752 0.08191116826 -0.00003265220 
0.340310 0.00961378919 0.00091879308 
0.340867 0.01117304381 0.00054503622 
0.341424 0.08596202638 0.00042961555 
0.341981 0.02110165221 0.00010618282 
0.342539 0.04508620968 0.00085923590 
0.343096 0.10681019405 0.00090003769 
0.343653 0.10032463747 0.00054217404 
0.344210 0.10196896226 0.00008626761 
0.344768 0.07085442402 0.00012551903 
0.345325 0.01837123449 0.00026745360 
0.345882 0.09159381201 0.00041737532 
0.346439 0.11865616342 0.00106685266 
0.346997 0.05613705558 0.00118009312 
0.347554 0.07593284077 -0.00016625877 
0.348111 0.05617593270 0.00005511481 
0.348668 0.09202784669 0.00014525072 
0.349226 0.08292444010 0.00042016435 
0.349783 0.00812484027 0.00006325279 
0.350340 0.04017370572 0.00046614625 
0.350897 0.01259297565 0.00123679594 
0.351454 0.02815828142 0.00035304184 
0.352012 0.03951058593 0.00063946313 
0.352569 0.05408019454 0.00030909748 
0.353126 0.07627650453 0.00124730977 
0.353683 0.08626784456 0.00045031907 
0.354241 0.08258260413 0.00073489920 
0.354798 0.01648597982 0.00025083647 
0.355355 0.02933060726 0.00081643171 
0.355912 0.06724654544 -0.00046546456 
0.356470 0.07063393313 0.00057606839 
0.357027 0.11595633002 0.00136799563 
0.357584 0.06704705451 0.00061715417 
0.358141 0.14658371259 0.00189956377 
0.358699 0.06173123929 -0.00080596751 
0.359256 0.07447919294 -0.00104384272 
0.359813 0.04586518510 0.00077720279 
0.360370 0.05979859992 0.00169750407 
0.360927 0.10767221361 0.00086070338 
0.361485 0.05100555354 0.00099224852 
0.362042 0.11226259749 0.00068739503 
0.362599 0.01437375026 0.00052725888 
0.363156 0.11269741272 0.00029974552 
0.363714 0.06907083851 -0.00013316466 
0.364271 0.11079375660 -0.00068223864 
0.364828 0.10748102154 0.00193206049 
0.365385 0.03575666327 -0.00126377895 
0.365942 0.04284154972 -0.00018083989 
0.366500 0.12676188902 0.00004973133 
0.367057 0.08038815871 -0.00085918897 
0.367614 0.07767980568 0.00205867099 
0.368171 0.09445907711 0.00102482606 
0.368728 0.08212997386 -0.00025494450 
0.369286 0.10346414939 0.00241811996 
0.369843 0.00263093492 0.00042177419 
0.370400 0.03712663214 0.00078676202 
0.370957 0.16839005316 0.00065142019 
0.371514 0.08411954855 0.00243747764 
0.372072 0.02010050260 -0.00163628073 
0.372629 0.06380526450 0.00040246300 
0.373186 0.10991668294 -0.00083647484 
0.373743 0.07562688633 0.00039195999 
0.374300 0.08348443661 0.00001758756 
0.374858 0.00663555154 0.00076205301 
0.375415 -0.01711443014 0.00280018967 
0.375972 0.10521370141 0.00056384429 
0.376529 0.02200739788 0.00099682747 
0.377086 0.11786467540 0.00091408109 
0.377644 0.04437272177 0.00111136179 
0.378201 0.10838763138 -0.00036563403 
0.378758 0.06860185162 0.00243814910 
0.379315 0.08141062129 0.00162552704 
0.379872 0.05991313899 0.00089639131 
0.380430 0.05402056905 -0.00055731075 
0.380987 0.06405907797 -0.00038449117 
0.381544 0.08885213244 -0.00115389524 
0.382101 0.03815317481 -0.00010226133 
0.382658 0.08250772027 0.00209713541 
0.383216 0.16607646680 0.00260812711 
0.383773 0.03143947140 -0.00086277855 
0.384330 0.00052323258 -0.00003899420 
0.384887 0.09715944759 0.00168002645 
0.385444 -0.01239712947 -0.00094848651 
0.386001 0.16057082477 0.00046085256 
0.386559 0.03133603348 0.00076029628 
0.387116 0.05056951156 0.00236702866 
0.387673 0.12944572792 -0.00002266191 
0.388230 0.06724155995 0.00027312038 
0.388787 0.02917320363 0.00045715469 
0.389345 0.10002198644 -0.00024347918 
0.389902 0.09663240621 0.00199758509 
0.390459 0.09991852184 0.00158189137 
0.391016 0.14277337651 -0.00145142718 
0.391573 0.02964616357 0.00008004340 
0.392130 0.09658441467 -0.00104391866 
0.392688 0.05229023496 0.00024861656 
0.393245 0.05738720886 -0.00128507997 
0.393802 -0.03252169132 0.00104159837 
0.394359 0.04558144604 -0.00043090557 
0.394916 0.08741128516 0.00054984667 
0.395473 0.02325694816 0.00024050273 
0.396031 -0.01493799408 -0.00043323414 
0.396588 0.13785086730 -0.00025616882 
0.397145 0.00485135271 -0.00290041900 
0.397702 0.11894928608 0.00316054990 
0.398259 0.17903521623 0.00146299733 
0.398816 0.09869313158 -0.00242387495 
0.399374 -0.01679078022 0.00223958948 
0.399931 -0.06390499010 0.00259103359 
0.400488 0.06542436220 -0.00028262438 
0.401045 0.19886158186 -0.00345860892 
0.401602 0.05196654490 -0.00112183199 
0.402159 -0.04127827954 -0.00601068683 
0.402716 -0.07444639062 0.01274682626 
0.403274 -0.09012726501 0.01171558307 
0.403831 -0.23254276633 0.03171901979 
