# Supplementary material for: SAXS studies of X-ray induced disulfide bond damage: Engineering high-resolution insight from a low-resolution technique
Source: PLoS One. 2020 Nov 17;15(11):e0239702. doi: 10.1371/journal.pone.0239702 (PMC7671560; doi:10.1371/journal.pone.0239702)
Supplement: S1 Data — (GZ) [file pone.0239702.s023.gz › SupplementaryData/dimer_A2_ph5_5_00020.cbf.dat]

0.010314 21.32870786385 -0.17314306795 
0.010872 21.63677698905 0.48466466547 
0.011429 21.90392722025 -0.05367601010 
0.011987 21.05211778686 -0.07544048109 
0.012544 21.89118634174 0.11806344675 
0.013102 22.89172762275 -0.01549369808 
0.013659 23.41072031038 0.04247239438 
0.014217 20.10280747231 0.10025855163 
0.014774 20.82065633189 0.10382603798 
0.015332 20.88806333794 0.11158852046 
0.015889 19.92986057895 -0.01469746874 
0.016447 19.91982152303 0.03457459431 
0.017004 20.09394954986 0.05737015044 
0.017562 20.10665732551 0.03366312365 
0.018119 19.72663506950 0.05040058660 
0.018677 19.51810356977 0.02033947344 
0.019234 18.88351866466 0.05940581277 
0.019792 18.45694200717 0.03232027356 
0.020349 18.44535483004 0.06190150092 
0.020907 18.33691611831 0.04759566108 
0.021464 18.25731589772 0.07061817578 
0.022022 18.14378763378 0.07661977307 
0.022579 18.17117261592 0.04928743226 
0.023137 17.20562466913 0.07989366023 
0.023694 17.53325977239 0.06343643826 
0.024252 17.27221516551 0.05797902459 
0.024809 17.41857254496 0.06893416014 
0.025367 17.02645200260 0.07700971303 
0.025924 16.55814434140 0.08662627298 
0.026482 16.47172715533 0.06959048531 
0.027039 16.31528401041 0.07801165838 
0.027597 16.11833045767 0.08691013379 
0.028154 15.83835740976 0.08355303652 
0.028712 15.58537567559 0.06919273915 
0.029269 15.13216822468 0.07409458234 
0.029827 15.44919901934 0.08348896607 
0.030384 14.66063531214 0.07023115791 
0.030942 14.65522699858 0.08050969540 
0.031500 14.74633972022 0.07165607431 
0.032057 14.49440282468 0.07865004942 
0.032615 14.21635923520 0.07124781705 
0.033172 13.94038361619 0.07579350688 
0.033730 14.00647119064 0.07428275664 
0.034287 13.76935237841 0.07107417122 
0.034845 13.54484955005 0.07304815526 
0.035402 13.19388903849 0.05729780791 
0.035960 13.17239273096 0.06463282655 
0.036517 12.81184541419 0.06173991345 
0.037075 12.68095288022 0.06272058392 
0.037632 12.66457470357 0.06368318427 
0.038190 12.71181299990 0.06431271124 
0.038747 12.29638092339 0.05853571109 
0.039305 11.92108540300 0.06487307575 
0.039862 11.90286800158 0.05505270468 
0.040420 11.60309867488 0.05723421406 
0.040977 11.34915554924 0.05603963613 
0.041535 11.30036227832 0.05640115325 
0.042092 11.23495124023 0.05330708822 
0.042650 11.15616450170 0.05447961079 
0.043207 10.78965753034 0.04953666081 
0.043765 10.55739139087 0.05342452001 
0.044322 10.62891894595 0.04997537388 
0.044880 10.21652494281 0.05020943725 
0.045437 10.03646307036 0.04626765848 
0.045995 9.82312495018 0.04647517958 
0.046552 9.86208784664 0.04537709778 
0.047110 9.71608653057 0.04806773678 
0.047667 9.55960847752 0.04468750470 
0.048225 9.59447716024 0.04305545140 
0.048782 9.08414117503 0.04245202605 
0.049340 9.09128395661 0.03864758833 
0.049897 8.78011107927 0.04043969675 
0.050455 8.79644893701 0.04341608452 
0.051012 8.79922244500 0.04218985684 
0.051570 8.47785605892 0.04144691493 
0.052127 8.31850704074 0.04061956817 
0.052685 8.30629135330 0.03616301806 
0.053242 8.23554474500 0.03918286954 
0.053800 7.99205550627 0.03922127937 
0.054357 7.75300672396 0.04101886214 
0.054915 7.78905008877 0.03610787068 
0.055472 7.54451726597 0.03308435861 
0.056030 7.36579476502 0.03134229604 
0.056587 7.39675905581 0.03205906953 
0.057145 7.18177289820 0.03422752775 
0.057702 7.17164311844 0.03141994092 
0.058260 6.94317337827 0.03192275186 
0.058817 6.87152701133 0.03181382930 
0.059375 6.71241198629 0.02860299438 
0.059932 6.69805030066 0.02740050693 
0.060490 6.52447112936 0.02933949724 
0.061048 6.44721259147 0.02963870240 
0.061605 6.29187842145 0.02777564172 
0.062163 6.24464608414 0.02746486950 
0.062720 6.16639455005 0.02783031264 
0.063278 6.01889572603 0.02731877249 
0.063835 5.84205444597 0.02616782341 
0.064393 6.06177756229 0.02888704699 
0.064950 5.74819439139 0.02655430734 
0.065508 5.62664734767 0.02971094326 
0.066065 5.62508531730 0.02627353428 
0.066623 5.46322775994 0.02392930298 
0.067180 5.27027230442 0.02459091810 
0.067738 5.29950527613 0.02678882148 
0.068295 5.10292060685 0.02375592355 
0.068853 5.14155880895 0.02098537648 
0.069410 4.97507684935 0.02382404280 
0.069968 4.90595357915 0.02397298513 
0.070525 4.87884206902 0.02160616752 
0.071083 4.82134539813 0.02323577077 
0.071640 4.61715025878 0.02005258192 
0.072198 4.61843267304 0.02123433207 
0.072755 4.62471936030 0.02223605585 
0.073313 4.50570900507 0.02109561469 
0.073870 4.42644723348 0.02049329186 
0.074428 4.29697557000 0.01805934907 
0.074985 4.37941136381 0.01643868393 
0.075543 4.18748002768 0.01833812116 
0.076100 4.22410430943 0.01790978389 
0.076658 4.14156809464 0.01879445402 
0.077215 4.09420820162 0.01666042159 
0.077773 4.04141884941 0.01848999059 
0.078330 3.99268459574 0.01756619532 
0.078888 3.82036209452 0.01991525039 
0.079445 3.82920453502 0.01717062164 
0.080003 3.87349866507 0.01627228016 
0.080560 3.74273270027 0.01698886360 
0.081118 3.68346320680 0.01586640159 
0.081675 3.63374812057 0.01449870347 
0.082233 3.44512203761 0.01566472585 
0.082790 3.47439220084 0.01718940955 
0.083348 3.47696184404 0.01744146290 
0.083905 3.37947531179 0.01538826399 
0.084463 3.33481183737 0.01481311424 
0.085020 3.32558207066 0.01370868435 
0.085578 3.23573983129 0.01156518344 
0.086135 3.21718423153 0.01459726775 
0.086693 3.10191298157 0.01445720963 
0.087250 3.08908479512 0.01157485506 
0.087808 3.04556603952 0.01206846316 
0.088365 3.00052286464 0.01161688945 
0.088923 3.02670280759 0.01297764458 
0.089480 2.94614756838 0.01394719041 
0.090038 2.88750374687 0.01210032695 
0.090595 2.75781265333 0.01209467262 
0.091153 2.81618843036 0.01181746401 
0.091710 2.73083537606 0.01206240919 
0.092268 2.76454822803 0.01274513009 
0.092825 2.64659179388 0.01234465749 
0.093383 2.64609613847 0.01300941682 
0.093940 2.49901372785 0.01069370164 
0.094498 2.59449310266 0.01272179276 
0.095055 2.60240912201 0.01210461303 
0.095613 2.46470862346 0.01201995809 
0.096170 2.39469182951 0.01232250883 
0.096728 2.43911488037 0.01246255178 
0.097285 2.41888910207 0.01390884149 
0.097842 2.37000013010 0.01153954519 
0.098400 2.29397368446 0.01113475126 
0.098957 2.22043955369 0.01012165500 
0.099515 2.30319289853 0.01475954076 
0.100072 2.09317022722 0.01033565862 
0.100630 2.10274941465 0.01112202998 
0.101187 2.12436406630 0.01002576685 
0.101745 2.12666717334 0.01013262665 
0.102302 2.13237976969 0.00862618318 
0.102860 2.11347405508 0.01000432773 
0.103417 1.96644556334 0.00918509100 
0.103975 1.97057509611 0.00755620474 
0.104532 1.94807434694 0.00939657090 
0.105090 1.93711081194 0.00940801038 
0.105647 1.91909997224 0.00869235076 
0.106205 1.85666319293 0.00898164295 
0.106762 1.99045539275 0.00997069041 
0.107320 1.90787844267 0.00849046734 
0.107877 1.79487673448 0.00734087137 
0.108435 1.76331028873 0.00794115817 
0.108992 1.79148712596 0.00841087687 
0.109550 1.66676201336 0.00667438292 
0.110107 1.62643172415 0.00637011894 
0.110665 1.64138133190 0.00686166146 
0.111222 1.67219289325 0.00614255934 
0.111780 1.56884470022 0.00760350972 
0.112337 1.53532658056 0.00693682803 
0.112895 1.55776920416 0.00639296551 
0.113452 1.50801361519 0.00571703523 
0.114010 1.54579636134 0.00790381770 
0.114567 1.44010006991 0.00615613064 
0.115125 1.50531306028 0.00579715565 
0.115682 1.48193151903 0.00694703407 
0.116240 1.39784267274 0.00794401042 
0.116797 1.41337685140 0.00611491243 
0.117355 1.39066494812 0.00471549620 
0.117912 1.34549440427 0.00613120401 
0.118470 1.35338978299 0.00564138310 
0.119027 1.31021181676 0.00546394984 
0.119585 1.26634186958 0.00623559460 
0.120142 1.22226633695 0.00494234409 
0.120699 1.23810030799 0.00577070944 
0.121257 1.23023649071 0.00508624157 
0.121814 1.19615633049 0.00368802914 
0.122372 1.20115696582 0.00520872769 
0.122929 1.18411746794 0.00359687326 
0.123487 1.12264023022 0.00430498281 
0.124044 1.21836407294 0.00479604075 
0.124602 1.14688377034 0.00490158519 
0.125159 1.11495056172 0.00531524978 
0.125717 1.08521284187 0.00507898934 
0.126274 1.04479901117 0.00553072619 
0.126832 1.06469849579 0.00348320517 
0.127389 1.01961994783 0.00395335804 
0.127947 0.96775863462 0.00384051638 
0.128504 1.00387163246 0.00437764724 
0.129062 0.93666191189 0.00364184053 
0.129619 0.91600352629 0.00339810967 
0.130177 0.90995644574 0.00530155322 
0.130734 0.92738386739 0.00339460489 
0.131292 0.94309233408 0.00348493991 
0.131849 0.91803633883 0.00477751539 
0.132407 0.96082867131 0.00310318983 
0.132964 0.89871433892 0.00338979197 
0.133521 0.84004404356 0.00303667103 
0.134079 0.86049230872 0.00451020480 
0.134636 0.82907519979 0.00325676008 
0.135194 0.75205769581 0.00370653036 
0.135751 0.76751418767 0.00297059358 
0.136309 0.78351648298 0.00262065654 
0.136866 0.80628245945 0.00413205464 
0.137424 0.69504391921 0.00319453772 
0.137981 0.76488311114 0.00269248958 
0.138539 0.67799406691 0.00276511416 
0.139096 0.80551059243 0.00299353356 
0.139654 0.65618618512 0.00273254420 
0.140211 0.72257203597 0.00334778437 
0.140769 0.64718474124 0.00385913708 
0.141326 0.72509758777 0.00305526380 
0.141884 0.67429540155 0.00260109223 
0.142441 0.64496567305 0.00283296790 
0.142998 0.59197701604 0.00308911974 
0.143556 0.63273437806 0.00203744999 
0.144113 0.55153075688 0.00209136555 
0.144671 0.61170955345 0.00260927498 
0.145228 0.62928902776 0.00242678612 
0.145786 0.61190439331 0.00252159152 
0.146343 0.61207112335 0.00118447522 
0.146901 0.57311807314 0.00300360141 
0.147458 0.56567711537 0.00214386897 
0.148016 0.56386487715 0.00214137975 
0.148573 0.56190402047 0.00264331414 
0.149131 0.52513065329 0.00253116766 
0.149688 0.50720788882 0.00221086020 
0.150246 0.50263423829 0.00216232337 
0.150803 0.51667113557 0.00161196782 
0.151360 0.41340117939 0.00146054022 
0.151918 0.49824811233 0.00153291261 
0.152475 0.44174611641 0.00195935151 
0.153033 0.43994823349 0.00107371164 
0.153590 0.40440608970 0.00224082281 
0.154148 0.51369814024 0.00197423850 
0.154705 0.43997248969 0.00232301928 
0.155263 0.40333892109 0.00051508855 
0.155820 0.44031473982 0.00225260461 
0.156378 0.43773278774 0.00168385631 
0.156935 0.41695719103 0.00188398632 
0.157493 0.41560603834 0.00186666178 
0.158050 0.40369018277 0.00198452114 
0.158607 0.41918676861 0.00136195915 
0.159165 0.30931262746 0.00131747367 
0.159722 0.33609514433 0.00052676060 
0.160280 0.35713683192 0.00165512724 
0.160837 0.39604729358 0.00198312554 
0.161395 0.34190414770 0.00072271490 
0.161952 0.36437665485 0.00177646585 
0.162510 0.35465069893 0.00241730555 
0.163067 0.34435640755 0.00117411981 
0.163625 0.38756680540 0.00131768681 
0.164182 0.38445898591 0.00150020038 
0.164739 0.35384804400 0.00192384521 
0.165297 0.29169329379 0.00203597022 
0.165854 0.30963713114 0.00084590393 
0.166412 0.32613561338 0.00120833240 
0.166969 0.33911546839 0.00089319531 
0.167527 0.26875894798 0.00121020639 
0.168084 0.30189489769 0.00122124806 
0.168642 0.31226779813 0.00088784458 
0.169199 0.33060786233 0.00103298337 
0.169757 0.20680421641 0.00053454368 
0.170314 0.26342294553 0.00072344367 
0.170871 0.26397664268 0.00109883826 
0.171429 0.23364824210 0.00083180149 
0.171986 0.26615914362 0.00160833189 
0.172544 0.29698625480 0.00113473754 
0.173101 0.26913150567 0.00145932934 
0.173659 0.24791354183 0.00140834116 
0.174216 0.24980980234 0.00128193501 
0.174774 0.21831937935 0.00095576575 
0.175331 0.23790922226 0.00126275499 
0.175888 0.24989982535 0.00098254284 
0.176446 0.24689663244 0.00148285161 
0.177003 0.23855643096 0.00086361870 
0.177561 0.21480069721 0.00103675954 
0.178118 0.18636064728 0.00113757783 
0.178676 0.23486590134 0.00051327595 
0.179233 0.24220775842 0.00094896819 
0.179791 0.23643460836 0.00084359216 
0.180348 0.22646310390 0.00039701992 
0.180905 0.13889140519 0.00102759111 
0.181463 0.22989701853 0.00086381462 
0.182020 0.24198243042 0.00102698783 
0.182578 0.20294019794 0.00075321185 
0.183135 0.18012197777 0.00147256969 
0.183693 0.20153847070 0.00065655124 
0.184250 0.20606828783 0.00102421849 
0.184808 0.13652213399 0.00072573734 
0.185365 0.16070421593 0.00050072854 
0.185922 0.15302266244 0.00068491139 
0.186480 0.21093194889 0.00122344056 
0.187037 0.18539574890 0.00144449273 
0.187595 0.16703109503 0.00079809270 
0.188152 0.15218192422 0.00098704927 
0.188710 0.13351708309 0.00106607124 
0.189267 0.15814223461 0.00087627616 
0.189824 0.18818634901 0.00011088444 
0.190382 0.13491802811 0.00045133082 
0.190939 0.21029042607 0.00053256059 
0.191497 0.16607724029 0.00068151338 
0.192054 0.20096980219 0.00084582287 
0.192612 0.15322326022 0.00048646708 
0.193169 0.14013776368 0.00075283844 
0.193726 0.22205153984 0.00039999771 
0.194284 0.12571277649 0.00054633657 
0.194841 0.16213611816 0.00082911733 
0.195399 0.16072979740 0.00140149406 
0.195956 0.14631604801 -0.00007911441 
0.196514 0.18401328303 -0.00011551079 
0.197071 0.21298783437 0.00145018755 
0.197628 0.16251212597 0.00012632171 
0.198186 0.15611842361 0.00015440163 
0.198743 0.12242919522 0.00112267248 
0.199301 0.18923839761 0.00087021361 
0.199858 0.10758035614 0.00086936798 
0.200416 0.14673839942 0.00047480258 
0.200973 0.14840314037 0.00013251046 
0.201530 0.13665022672 0.00047748536 
0.202088 0.09671195076 0.00073537972 
0.202645 0.15935127979 0.00016933712 
0.203203 0.10307656333 -0.00024633390 
0.203760 0.16563012356 0.00127946396 
0.204318 0.17486303483 -0.00014415123 
0.204875 0.11877354427 0.00031834909 
0.205432 0.13945676384 0.00017575188 
0.205990 0.12985067764 0.00095702898 
0.206547 0.15368345858 0.00101287078 
0.207105 0.12385387128 0.00098391138 
0.207662 0.12167477309 0.00049546001 
0.208219 0.15655589569 0.00087264442 
0.208777 0.06814273231 0.00112159843 
0.209334 0.16575349559 0.00136834467 
0.209892 0.15835063865 0.00065175531 
0.210449 0.11422951540 0.00039973374 
0.211007 0.09126377254 0.00047738762 
0.211564 0.11237946403 0.00042102203 
0.212121 0.13815480101 0.00040764542 
0.212679 0.14150802041 0.00067823012 
0.213236 0.14928492602 0.00099485573 
0.213794 0.17740898162 0.00058580879 
0.214351 0.17780800409 0.00120006394 
0.214908 0.10414011729 0.00109471580 
0.215466 0.14026965113 0.00046117425 
0.216023 0.14404726094 0.00019000363 
0.216581 0.16619640281 0.00064749302 
0.217138 0.15662378702 0.00131441659 
0.217695 0.13265592558 0.00111357389 
0.218253 0.17669685943 0.00035859933 
0.218810 0.15473777158 0.00084222389 
0.219368 0.10186984367 0.00055069721 
0.219925 0.11522943565 0.00025123713 
0.220483 0.09713566539 0.00087789668 
0.221040 0.12166376747 0.00137043033 
0.221597 0.12990547721 0.00046432369 
0.222155 0.14419130059 -0.00002594384 
0.222712 0.14744527020 0.00052641267 
0.223270 0.09503199562 0.00049792518 
0.223827 0.16026118690 0.00079255691 
0.224384 0.17675954400 0.00086105525 
0.224942 0.18289557401 0.00099748180 
0.225499 0.11312463806 0.00055400044 
0.226057 0.15617963065 0.00040970633 
0.226614 0.13706405940 0.00028272061 
0.227171 0.14041377068 0.00061799008 
0.227729 0.11936318605 0.00099107438 
0.228286 0.08390948840 0.00016121048 
0.228844 0.12479718655 0.00044537443 
0.229401 0.11281078409 -0.00035424833 
0.229958 0.12936433415 0.00083073876 
0.230516 0.12229010003 0.00024261209 
0.231073 0.10701857801 -0.00030186225 
0.231630 0.09818910849 0.00014540419 
0.232188 0.12255907225 0.00031437004 
0.232745 0.13995096617 0.00064320615 
0.233303 0.12004099239 -0.00015929086 
0.233860 0.17055706411 0.00081184729 
0.234417 0.14500921484 0.00051897494 
0.234975 0.10945614711 0.00030036048 
0.235532 0.09225145282 0.00110490186 
0.236090 0.11722611676 0.00029672438 
0.236647 0.09786063497 0.00021760979 
0.237204 0.10939094258 0.00065330390 
0.237762 0.10328211318 0.00068882598 
0.238319 0.13419614165 0.00052026201 
0.238877 0.12770316757 0.00000953381 
0.239434 0.15635368470 0.00041737638 
0.239991 0.08685829380 0.00033981317 
0.240549 0.12044741366 0.00032382293 
0.241106 0.06488644931 0.00015254955 
0.241663 0.11997011104 0.00034197656 
0.242221 0.07144328482 0.00036303149 
0.242778 0.10667328578 0.00035684832 
0.243336 0.11241657325 0.00060986463 
0.243893 0.12229114695 -0.00005273305 
0.244450 0.14829225193 0.00094992909 
0.245008 0.08900394211 0.00051180788 
0.245565 0.13608992524 0.00044064391 
0.246123 0.12259811898 0.00035948540 
0.246680 0.13827611943 0.00055934223 
0.247237 0.11886693391 0.00099789176 
0.247795 0.14691561726 0.00082961281 
0.248352 0.14802641527 0.00070569721 
0.248909 0.10903893725 0.00070791815 
0.249467 0.09249066289 0.00064749142 
0.250024 0.11758843102 -0.00010185450 
0.250582 0.13683252612 0.00056698532 
0.251139 0.09553704763 0.00056356632 
0.251696 0.11503889686 0.00069336066 
0.252254 0.07174750076 0.00051641469 
0.252811 0.12489428937 0.00039677108 
0.253368 0.10302308582 0.00021936948 
0.253926 0.10991245072 0.00026216362 
0.254483 0.12787876006 0.00035513856 
0.255041 0.06807447075 0.00031161917 
0.255598 0.13436102363 0.00034365333 
0.256155 0.14818438936 0.00024250061 
0.256713 0.10059878046 0.00041687061 
0.257270 0.11672829927 0.00998651243 
0.257827 0.09558569207 0.00064469243 
0.258385 0.13321366877 0.00066888276 
0.258942 0.11954349388 0.00074851160 
0.259499 0.16247403518 0.00083742836 
0.260057 0.11826206664 0.00079621221 
0.260614 0.11569913279 0.00062108448 
0.261172 0.10678156492 0.00017683607 
0.261729 0.10546072261 0.00057040919 
0.262286 0.13250408248 0.00041323020 
0.262844 0.11839709339 -0.00004541412 
0.263401 0.14806811503 0.00025718836 
0.263958 0.09409136603 0.00026999907 
0.264516 0.15108982681 0.00050383623 
0.265073 0.11017026824 0.00039292469 
0.265630 0.10522145844 -0.00020902234 
0.266188 0.11935237310 0.00043107496 
0.266745 0.09120173875 0.00018216753 
0.267302 0.13387976054 0.00054490472 
0.267860 0.13038862473 0.00064076335 
0.268417 0.11920816014 0.00024192743 
0.268975 0.08057964096 0.00047692087 
0.269532 0.10260196519 0.00033245101 
0.270089 0.06836239017 0.00027168349 
0.270647 0.15922707747 0.00027809605 
0.271204 0.08014508739 0.00013131106 
0.271761 0.12871350154 0.00050294094 
0.272319 0.08908922012 0.00005139069 
0.272876 0.07883660642 -0.00020196114 
0.273433 0.07421672517 0.00047523299 
0.273991 0.10585100834 -0.00019335949 
0.274548 0.10951189209 0.00050986143 
0.275105 0.08083149827 0.00015725503 
0.275663 0.12223921503 0.00036361126 
0.276220 0.12974075591 0.00067040857 
0.276777 0.09025811943 0.00002340734 
0.277335 0.08243890163 -0.00015457577 
0.277892 0.04461216842 0.00006439351 
0.278449 0.11213355479 0.00055057716 
0.279007 0.12521741257 -0.00031989160 
0.279564 0.10962346123 0.00000536007 
0.280121 0.10706775368 0.00043499668 
0.280679 0.09450454557 0.00012922959 
0.281236 0.11266838266 0.00036975917 
0.281793 0.12348730396 0.00007184929 
0.282351 0.13363466507 0.00059230627 
0.282908 0.10547978257 0.00006800028 
0.283465 0.09526615404 -0.00032453101 
0.284023 0.12892644899 0.00086508500 
0.284580 0.06048543396 0.00038673413 
0.285137 0.10984638733 0.00015724410 
0.285695 0.08347363636 0.00018752055 
0.286252 0.06775812893 0.00014620804 
0.286809 0.10671490448 0.00053150776 
0.287367 0.07947212434 0.00020672828 
0.287924 0.10205540543 0.00054191884 
0.288481 0.12054607949 0.00023310417 
0.289039 0.10377008804 0.00079421553 
0.289596 0.06092312375 0.00042282391 
0.290153 0.07617739839 -0.00014387975 
0.290711 0.09544655920 0.00049547338 
0.291268 0.10097614762 0.00065046432 
0.291825 0.12319731448 0.00030648169 
0.292383 0.11188263542 0.00011538026 
0.292940 0.06314972400 0.00005525767 
0.293497 0.07797964942 0.00018987920 
0.294055 0.12405213448 0.00039137602 
0.294612 0.07341440749 -0.00016989012 
0.295169 0.09838120962 0.00057346448 
0.295727 0.10214055640 0.00096225495 
0.296284 0.11164778210 -0.00016748315 
0.296841 0.13708880359 0.00017399531 
0.297399 0.08388455710 0.00007636672 
0.297956 0.12737490362 0.00103795671 
0.298513 0.09379284153 0.00157338076 
0.299071 0.09434789951 -0.00010783963 
0.299628 0.06217418446 0.00061676738 
0.300185 0.08801810662 0.00048161011 
0.300742 0.11245338998 0.00068760750 
0.301300 0.08420791485 0.00055236946 
0.301857 0.08709703044 0.00054368675 
0.302414 0.10442471944 0.00042964664 
0.302972 0.09778401820 0.00053970066 
0.303529 0.10919017644 0.00081286823 
0.304086 0.05334999751 0.00041780392 
0.304644 0.14140961990 0.00034397073 
0.305201 0.08602199435 0.00082209631 
0.305758 0.04445673090 0.00053083565 
0.306316 0.09186860872 0.00073934701 
0.306873 0.08103603200 -0.00001532154 
0.307430 0.07393026985 0.00013132795 
0.307987 0.07402361789 -0.00042201808 
0.308545 0.09667900359 0.00019690208 
0.309102 0.09616340136 0.00077829749 
0.309659 0.07242500720 0.00057279990 
0.310217 0.05304601776 0.00028138609 
0.310774 0.09941469320 0.00094986802 
0.311331 0.08197350416 0.00088257784 
0.311889 0.09127517328 0.00089773326 
0.312446 0.08910476110 0.00022888428 
0.313003 0.08127922053 0.00064191625 
0.313560 0.08389024828 0.00101720269 
0.314118 0.09698905482 0.00012696628 
0.314675 0.08312206260 -0.00001948951 
0.315232 0.05644401138 0.00015797049 
0.315790 0.03155192079 -0.00009014430 
0.316347 -0.00931346756 0.00036008324 
0.316904 0.02353100225 0.00041052532 
0.317461 0.09789707475 0.00053550403 
0.318019 0.12258211917 0.00064204242 
0.318576 0.11556383894 -0.00005747923 
0.319133 0.07745115115 0.00028837810 
0.319691 0.05170350464 0.00025786024 
0.320248 0.08950715860 -0.00029978411 
0.320805 0.05385213210 0.00031877789 
0.321362 0.13748503263 0.00137379737 
0.321920 0.06223997829 0.00115525988 
0.322477 0.09777425185 0.00017931859 
0.323034 0.07927592570 0.00060389010 
0.323592 0.07851839125 0.00051599648 
0.324149 0.08881825235 0.00042367302 
0.324706 0.07400520955 0.00009227496 
0.325263 0.07148854339 0.00079189654 
0.325821 0.04640773667 -0.00029632157 
0.326378 0.06769067088 0.00003135655 
0.326935 0.06766675034 0.00030346026 
0.327493 0.11321920700 0.00063178558 
0.328050 0.08069227350 0.00079046416 
0.328607 0.08240891598 0.00051778909 
0.329164 0.07889715791 0.00040667863 
0.329722 0.10130666708 0.00082889686 
0.330279 0.07230419478 -0.00025780832 
0.330836 0.03374798243 0.00075650879 
0.331393 0.10956202541 0.00030131020 
0.331951 0.06649721250 0.00092080949 
0.332508 0.06641965299 0.00085465193 
0.333065 0.04917616564 0.00109304517 
0.333622 0.05776877903 0.00003827028 
0.334180 0.04333388808 -0.00009893528 
0.334737 0.08042431434 0.00024573050 
0.335294 0.08131994680 0.00097586199 
0.335852 0.05370750952 0.00030584184 
0.336409 0.04752200859 0.00008662845 
0.336966 0.09702191557 -0.00011348495 
0.337523 0.08684511434 0.00035352133 
0.338081 0.06554071996 -0.00010406270 
0.338638 0.02905674759 0.00045361403 
0.339195 0.06777394632 0.00020230847 
0.339752 0.03363760481 0.00079777772 
0.340310 0.10937511216 0.00032492030 
0.340867 0.07343547408 0.00079379715 
0.341424 0.09723507940 -0.00021890517 
0.341981 0.01846691105 0.00039973844 
0.342539 0.08398112002 0.00019370309 
0.343096 0.06780993969 0.00027429574 
0.343653 0.05705637833 0.00028915601 
0.344210 0.06687564139 -0.00094014293 
0.344768 0.06238195305 0.00023870184 
0.345325 0.03264833631 0.00101248996 
0.345882 0.05759750100 -0.00019863247 
0.346439 0.03856321315 -0.00009899550 
0.346997 0.07595018131 0.00020809658 
0.347554 0.03881406492 0.00107448418 
0.348111 0.01910601716 0.00172845007 
0.348668 0.05235826245 0.00025377265 
0.349226 0.08217984195 0.00017781991 
0.349783 0.05928399974 0.00036289854 
0.350340 0.06660905090 0.00118011784 
0.350897 0.04332730976 0.00023058200 
0.351454 0.11717673952 0.00122364844 
0.352012 0.05980453274 0.00071798183 
0.352569 0.00497664675 0.00017625970 
0.353126 0.07463309660 0.00176721758 
0.353683 0.13479282287 0.00121964250 
0.354241 0.02642234533 -0.00012891266 
0.354798 0.05138621851 0.00025698243 
0.355355 0.04836765304 0.00154246348 
0.355912 -0.01118302848 0.00109309267 
0.356470 0.09272764713 -0.00037998689 
0.357027 0.04589868199 0.00135576020 
0.357584 0.00100355503 -0.00067744555 
0.358141 0.07051095409 -0.00090474806 
0.358699 0.12744965125 0.00197214022 
0.359256 0.07592941280 0.00005062176 
0.359813 -0.01084031735 0.00058636281 
0.360370 0.05367621532 0.00120368011 
0.360927 0.08976632198 -0.00050653990 
0.361485 0.09394830191 0.00120600146 
0.362042 0.10023715143 0.00137965552 
0.362599 0.04042927389 0.00012416194 
0.363156 0.09630520315 -0.00086690320 
0.363714 0.05700953179 0.00080652997 
0.364271 0.07079299811 0.00087780844 
0.364828 0.09525065693 0.00110555098 
0.365385 0.08346265694 -0.00038487354 
0.365942 -0.03045151241 0.00003655561 
0.366500 0.04239878232 -0.00005250665 
0.367057 0.06267825305 0.00059712953 
0.367614 0.01155700825 -0.00045864217 
0.368171 0.05197043486 0.00017459749 
0.368728 0.04652747195 0.00024792764 
0.369286 0.08048871119 -0.00039300444 
0.369843 0.10029099353 -0.00068784610 
0.370400 0.08286609901 0.00067868403 
0.370957 0.09150436392 0.00069633546 
0.371514 -0.02301243335 0.00032200129 
0.372072 0.06884058721 0.00123092417 
0.372629 0.06950163758 -0.00026167471 
0.373186 0.01416719574 -0.00204793289 
0.373743 0.08385944239 0.00092144967 
0.374300 0.02661307910 0.00184597668 
0.374858 0.02656281510 -0.00011326846 
0.375415 0.04548951148 -0.00001312245 
0.375972 0.00950231131 0.00077738769 
0.376529 0.04881676514 -0.00007599141 
0.377086 -0.00033993988 -0.00112382005 
0.377644 0.08405648899 0.00117395771 
0.378201 0.15206438141 0.00105801905 
0.378758 0.07144051381 0.00027352880 
0.379315 0.07673852464 0.00078996418 
0.379872 0.05161657114 0.00115858181 
0.380430 0.05318540094 0.00031483278 
0.380987 -0.01261595725 -0.00038863426 
0.381544 0.08154057439 -0.00021919725 
0.382101 0.16000437298 -0.00017529651 
0.382658 -0.00260281217 0.00136572309 
0.383216 0.03320323468 0.00010636475 
0.383773 0.07836207967 -0.00060895918 
0.384330 0.05620135258 -0.00182154772 
0.384887 0.04393928400 0.00013810211 
0.385444 0.00789834710 -0.00015963644 
0.386001 0.09157153632 0.00024955905 
0.386559 0.06461086397 0.00056089434 
0.387116 -0.03675729886 0.00035767050 
0.387673 0.05665398595 -0.00031960075 
0.388230 0.11712073770 0.00049471171 
0.388787 0.05820389576 0.00016384039 
0.389345 0.10282625473 0.00059595776 
0.389902 0.09337676551 -0.00016587264 
0.390459 0.13175302624 0.00146448513 
0.391016 0.05365453175 0.00042713042 
0.391573 0.05317564214 0.00224898579 
0.392130 0.05139633802 -0.00188685983 
0.392688 0.02640768025 -0.00044841652 
0.393245 0.07529578683 0.00023692232 
0.393802 0.08663116093 0.00071967860 
0.394359 0.12753201916 -0.00016031991 
0.394916 0.04564758666 0.00083535343 
0.395473 0.07278938755 0.00095816948 
0.396031 0.11677883189 0.00158011453 
0.396588 0.05732799236 -0.00083647872 
0.397145 0.10630969343 0.00158765197 
0.397702 0.09085511302 0.00088945532 
0.398259 0.01609844704 0.00304682695 
0.398816 0.06320572171 -0.00053860778 
0.399374 0.01181821324 -0.00225442669 
0.399931 0.09136816632 0.00402222846 
0.400488 0.03832824673 -0.00364879907 
0.401045 0.01144493678 -0.00140866428 
0.401602 0.03105776618 0.00228002390 
0.402159 0.19327668882 0.00639061564 
0.402716 0.25361220595 0.00428661172 
0.403274 0.14199050151 -0.00083532716 
0.403831 -0.03507832264 -0.00260322301 
