# Supplementary material for: SAXS studies of X-ray induced disulfide bond damage: Engineering high-resolution insight from a low-resolution technique
Source: PLoS One. 2020 Nov 17;15(11):e0239702. doi: 10.1371/journal.pone.0239702 (PMC7671560; doi:10.1371/journal.pone.0239702)
Supplement: S1 Data — (GZ) [file pone.0239702.s023.gz › SupplementaryData/dimer_A2_ph5_5_00021.cbf.dat]

0.010314 19.30742286706 0.29350920340 
0.010872 20.08234878077 0.48327532178 
0.011429 22.15519929084 0.22400051793 
0.011987 21.86694901562 0.12484859532 
0.012544 17.80591194326 -0.15135654211 
0.013102 18.74985523205 -0.03037737012 
0.013659 20.11588092159 -0.04204482241 
0.014217 20.06403242338 0.06451176072 
0.014774 18.85023297936 -0.01906298625 
0.015332 19.37693120325 0.01710226127 
0.015889 20.64598250536 -0.01624224912 
0.016447 19.99968763912 0.02657473878 
0.017004 19.96669387092 0.00640379685 
0.017562 19.35507990220 0.07897723894 
0.018119 19.37579502065 -0.00099137044 
0.018677 18.94253462221 0.06408812049 
0.019234 19.57883179756 0.03874341966 
0.019792 19.02516361392 0.04126320625 
0.020349 18.26638163795 0.04068123425 
0.020907 18.62178914205 0.04716004467 
0.021464 18.53086016960 0.08085942138 
0.022022 17.84800193037 0.02717366992 
0.022579 17.73141536097 0.04390069535 
0.023137 17.86994708583 0.08317431073 
0.023694 18.02378718212 0.07078299877 
0.024252 17.11536906399 0.06976319330 
0.024809 17.21769578404 0.07407744055 
0.025367 16.80486310592 0.08301303717 
0.025924 16.71700810787 0.07449594280 
0.026482 16.48993474568 0.07752902956 
0.027039 16.34692070114 0.07638824026 
0.027597 16.21114333901 0.08477764951 
0.028154 15.90960212011 0.08064378082 
0.028712 15.89583777448 0.07867328226 
0.029269 15.54063886387 0.07831384128 
0.029827 15.49034209720 0.06588994921 
0.030384 14.99247044302 0.07659928348 
0.030942 15.29022491376 0.07501961619 
0.031500 14.97416920086 0.07137136402 
0.032057 14.57671125333 0.07073398743 
0.032615 14.18194882346 0.07014156969 
0.033172 14.13940995407 0.07386831175 
0.033730 13.88534416442 0.07287821653 
0.034287 13.79620851323 0.06976559244 
0.034845 13.73528388453 0.06437482974 
0.035402 13.34831704720 0.06672676713 
0.035960 13.27870847972 0.06593689477 
0.036517 12.84075543118 0.06229698269 
0.037075 12.89665951140 0.06195436011 
0.037632 12.71929730470 0.07127726381 
0.038190 12.48151457999 0.05540951622 
0.038747 12.23640110710 0.05737775987 
0.039305 11.89896109049 0.05188287839 
0.039862 12.00349319129 0.06185597861 
0.040420 11.59280053881 0.05795069071 
0.040977 11.54388750372 0.04689375882 
0.041535 11.26537094966 0.05686569574 
0.042092 11.30644757027 0.05313260339 
0.042650 11.04701515052 0.05097828641 
0.043207 10.90657114060 0.04680443919 
0.043765 10.64838917215 0.05121587317 
0.044322 10.42490917956 0.04497535737 
0.044880 10.49217565081 0.04669934263 
0.045437 10.30763569260 0.04625469764 
0.045995 9.88195877589 0.05378470005 
0.046552 9.79473081691 0.04730436693 
0.047110 9.78658808882 0.04767149731 
0.047667 9.52330898029 0.04422283029 
0.048225 9.34555121520 0.03949909897 
0.048782 9.20555562748 0.04235769650 
0.049340 9.06298791334 0.03918042188 
0.049897 8.81627396215 0.04542818901 
0.050455 8.80307180258 0.03891576833 
0.051012 8.57387288091 0.03887455734 
0.051570 8.38298507647 0.04231290691 
0.052127 8.40739883995 0.04006565783 
0.052685 8.20215939073 0.03165279547 
0.053242 8.04607803980 0.03528917017 
0.053800 8.00102598584 0.03661348928 
0.054357 7.90987009203 0.04018652807 
0.054915 7.79443485924 0.03476850449 
0.055472 7.63586446161 0.03534206300 
0.056030 7.39491850061 0.03453940021 
0.056587 7.44258977071 0.03341889349 
0.057145 7.20511467389 0.03753326855 
0.057702 7.24875063819 0.03445845355 
0.058260 6.99418132531 0.03126202578 
0.058817 6.91129440623 0.03134886019 
0.059375 6.84329509938 0.03133797784 
0.059932 6.68961389101 0.03195337956 
0.060490 6.56256333384 0.03019021320 
0.061048 6.45536128631 0.02848343205 
0.061605 6.32614979969 0.03239917818 
0.062163 6.19887349463 0.02862953639 
0.062720 6.00668189422 0.02737817886 
0.063278 6.08478958890 0.02930545801 
0.063835 5.88784610117 0.02625161511 
0.064393 5.86823466169 0.02824235660 
0.064950 5.90491842927 0.02616996592 
0.065508 5.68535101918 0.02707602448 
0.066065 5.54604197064 0.02341672854 
0.066623 5.52449134776 0.02472689983 
0.067180 5.36036160275 0.02339509095 
0.067738 5.31354126361 0.02735013149 
0.068295 5.28518839306 0.02510054110 
0.068853 5.30545400443 0.02334784547 
0.069410 5.18915932512 0.02511625031 
0.069968 5.02516016830 0.02349286878 
0.070525 4.85392209518 0.02378016931 
0.071083 4.70249482407 0.02123524844 
0.071640 4.88723793342 0.02385266187 
0.072198 4.58229142873 0.01971853022 
0.072755 4.62029567273 0.02352496964 
0.073313 4.49971678136 0.02258456823 
0.073870 4.49417442013 0.02142704797 
0.074428 4.35249870848 0.02139707982 
0.074985 4.36364513580 0.02009986266 
0.075543 4.31668022977 0.02162434842 
0.076100 4.20595841025 0.01912408126 
0.076658 4.19730995905 0.01921002786 
0.077215 4.02753729486 0.01699961417 
0.077773 3.90544543650 0.01713221373 
0.078330 3.91204830615 0.01706024803 
0.078888 3.96400851614 0.01935926052 
0.079445 3.80777096154 0.01884608654 
0.080003 3.82419522305 0.01690667206 
0.080560 3.86263605961 0.01577700247 
0.081118 3.65943706114 0.01600189589 
0.081675 3.56086427121 0.01338679673 
0.082233 3.58090401694 0.01532175439 
0.082790 3.51041297490 0.01586385594 
0.083348 3.49251120017 0.01478333420 
0.083905 3.49585036313 0.01703552961 
0.084463 3.33184819985 0.01248137636 
0.085020 3.30215952445 0.01490439492 
0.085578 3.32262859174 0.01471766461 
0.086135 3.14514782327 0.01559983911 
0.086693 3.22440975369 0.01317898399 
0.087250 3.04285713680 0.01369212230 
0.087808 3.05510536551 0.01206994839 
0.088365 2.99343101375 0.01253396121 
0.088923 2.96221004651 0.01418496147 
0.089480 2.91693730287 0.01331806735 
0.090038 2.89741410813 0.01278015959 
0.090595 2.83313823757 0.01303309253 
0.091153 2.87220817268 0.01289742176 
0.091710 2.77850773875 0.01145948356 
0.092268 2.78823848118 0.01299063203 
0.092825 2.64959195140 0.01191194811 
0.093383 2.59095177434 0.01220229455 
0.093940 2.51612165673 0.01078238024 
0.094498 2.59274830502 0.01273071330 
0.095055 2.60998964905 0.01212100405 
0.095613 2.46821239408 0.01219520822 
0.096170 2.42116393438 0.01185241800 
0.096728 2.43749647597 0.01220488784 
0.097285 2.34842631318 0.01202436427 
0.097842 2.36959257712 0.01304080523 
0.098400 2.25146444420 0.01202501552 
0.098957 2.30088093676 0.01216640450 
0.099515 2.17051825897 0.01124950828 
0.100072 2.25119571483 0.01096524711 
0.100630 2.17971671484 0.01076154563 
0.101187 2.10501888170 0.01149096394 
0.101745 2.12713969224 0.00998447945 
0.102302 1.95421273140 0.00964961545 
0.102860 2.16109569866 0.01129450746 
0.103417 2.03594098008 0.00991152612 
0.103975 1.87407020536 0.00812743574 
0.104532 1.91586492930 0.00999188543 
0.105090 1.83140684486 0.00860249614 
0.105647 1.89327237009 0.00969261448 
0.106205 1.91846009439 0.00729674355 
0.106762 1.79732890106 0.00630867371 
0.107320 1.76091003418 0.00719107665 
0.107877 1.81847321285 0.00687153177 
0.108435 1.81272690075 0.00969360939 
0.108992 1.66087658975 0.00814641874 
0.109550 1.75682126842 0.00757363435 
0.110107 1.65371425978 0.00852013676 
0.110665 1.58653872768 0.00764951134 
0.111222 1.66957822036 0.00732131734 
0.111780 1.55347733048 0.00654121373 
0.112337 1.54017949708 0.00770667253 
0.112895 1.58481951967 0.00706476567 
0.113452 1.47726772545 0.00665968358 
0.114010 1.47449755327 0.00750398730 
0.114567 1.53019675161 0.00655777426 
0.115125 1.50159273678 0.00615117865 
0.115682 1.43900496629 0.00773262586 
0.116240 1.41586195969 0.00663538416 
0.116797 1.36702314758 0.00514259777 
0.117355 1.42580775613 0.00581996819 
0.117912 1.29448405688 0.00733199731 
0.118470 1.40211396110 0.00721688842 
0.119027 1.37578835925 0.00597046597 
0.119585 1.27238328964 0.00667205292 
0.120142 1.30485233502 0.00599913478 
0.120699 1.33166823193 0.00531951127 
0.121257 1.22862828833 0.00553868404 
0.121814 1.22024212573 0.00512207035 
0.122372 1.19232559321 0.00542640631 
0.122929 1.12272918331 0.00555899369 
0.123487 1.18785290202 0.00489230788 
0.124044 1.06510414016 0.00506745265 
0.124602 1.13041665969 0.00384903447 
0.125159 1.10307016046 0.00476773734 
0.125717 1.02202417221 0.00421779001 
0.126274 1.03365821659 0.00397882928 
0.126832 1.01905089957 0.00431510008 
0.127389 0.97831687965 0.00433009987 
0.127947 0.98387192636 0.00481181243 
0.128504 0.97711129111 0.00396938910 
0.129062 0.99414593704 0.00342241073 
0.129619 1.01989535407 0.00482534435 
0.130177 0.94017994520 0.00363120896 
0.130734 0.86018989811 0.00298821690 
0.131292 0.93771766696 0.00516226053 
0.131849 0.92147877121 0.00397519879 
0.132407 0.82902369665 0.00327696145 
0.132964 0.82660378618 0.00210366174 
0.133521 0.87655256142 0.00307409882 
0.134079 0.91126157925 0.00390950938 
0.134636 0.81134103810 0.00289198211 
0.135194 0.87099596202 0.00395331468 
0.135751 0.79211954718 0.00423568049 
0.136309 0.78863836579 0.00341684346 
0.136866 0.73474476117 0.00317841863 
0.137424 0.72317417572 0.00287536079 
0.137981 0.74703984560 0.00286862333 
0.138539 0.68312222319 0.00335965466 
0.139096 0.64139994694 0.00220011260 
0.139654 0.61443297797 0.00274772166 
0.140211 0.72023877856 0.00234033582 
0.140769 0.73899202105 0.00316754745 
0.141326 0.67399924098 0.00192692420 
0.141884 0.65355500203 0.00278949271 
0.142441 0.59787981776 0.00277939194 
0.142998 0.61803406775 0.00242510282 
0.143556 0.65501912890 0.00233434166 
0.144113 0.58719808819 0.00184836426 
0.144671 0.65580855256 0.00280669367 
0.145228 0.58741806087 0.00274089137 
0.145786 0.55598657188 0.00193869650 
0.146343 0.59571894379 0.00228819015 
0.146901 0.56763306644 0.00249905488 
0.147458 0.54568769920 0.00229028675 
0.148016 0.53847889655 0.00098528995 
0.148573 0.50211621096 0.00323383568 
0.149131 0.53290943834 0.00194836500 
0.149688 0.53647502705 0.00326738687 
0.150246 0.46692144406 0.00219781139 
0.150803 0.47119404330 0.00185124315 
0.151360 0.57399339878 0.00267677886 
0.151918 0.48827866671 0.00289249170 
0.152475 0.46620023642 0.00167583188 
0.153033 0.46088713911 0.00160282280 
0.153590 0.43221945267 0.00178573280 
0.154148 0.45054777482 0.00173224026 
0.154705 0.42807482159 0.00200842557 
0.155263 0.41610849718 0.00104240692 
0.155820 0.45589371095 0.00260745821 
0.156378 0.46043098858 0.00137035941 
0.156935 0.35166187694 0.00167067964 
0.157493 0.39128569302 0.00182050162 
0.158050 0.42780042148 0.00211339703 
0.158607 0.34740658638 0.00055193948 
0.159165 0.35535315404 0.00091354392 
0.159722 0.39426661155 0.00235721558 
0.160280 0.28472892360 0.00144543898 
0.160837 0.41361441736 0.00214111503 
0.161395 0.35257824481 0.00105737144 
0.161952 0.40230796223 0.00139032593 
0.162510 0.33658842112 0.00215358863 
0.163067 0.37608664077 0.00100708517 
0.163625 0.31819317420 0.00122194415 
0.164182 0.35533518539 0.00108080026 
0.164739 0.32118730339 0.00125848027 
0.165297 0.30247241033 0.00112318775 
0.165854 0.33698097538 0.00200977216 
0.166412 0.29750288907 0.00142080165 
0.166969 0.32914904199 0.00122328220 
0.167527 0.26938078445 0.00108945892 
0.168084 0.29577265924 0.00099799675 
0.168642 0.28524160046 0.00170906516 
0.169199 0.31627410008 0.00089126382 
0.169757 0.31215220930 0.00144657697 
0.170314 0.26474343060 0.00170587660 
0.170871 0.27953931610 0.00081988405 
0.171429 0.22017143779 0.00063324454 
0.171986 0.31407042718 0.00124620017 
0.172544 0.26641333045 0.00138874430 
0.173101 0.25684851657 0.00091055775 
0.173659 0.32931623775 0.00144764154 
0.174216 0.21836712440 0.00056811709 
0.174774 0.26168335079 0.00060003575 
0.175331 0.20137812321 0.00033272329 
0.175888 0.20458246515 0.00118459115 
0.176446 0.25769336808 0.00078852491 
0.177003 0.20409496340 0.00125462504 
0.177561 0.17715773705 0.00133541029 
0.178118 0.19749903659 0.00051278495 
0.178676 0.18664663981 0.00072248734 
0.179233 0.22809798220 0.00166024547 
0.179791 0.20922089560 0.00065756810 
0.180348 0.20690100534 0.00046966195 
0.180905 0.18590346676 0.00124124228 
0.181463 0.27015984121 0.00144555344 
0.182020 0.20310678193 0.00023792126 
0.182578 0.20724756166 0.00082212710 
0.183135 0.24280694832 0.00122996338 
0.183693 0.18584320654 0.00048902566 
0.184250 0.16356586170 0.00091268367 
0.184808 0.17947941751 0.00115351307 
0.185365 0.18454523548 0.00022037277 
0.185922 0.15796413287 0.00088478372 
0.186480 0.17126931907 0.00140129929 
0.187037 0.15208822383 0.00011514418 
0.187595 0.18048826594 0.00040490744 
0.188152 0.14945409637 0.00095160366 
0.188710 0.17092513286 0.00088107780 
0.189267 0.15960662225 0.00022967017 
0.189824 0.21672978817 0.00039122988 
0.190382 0.16276100782 -0.00036501925 
0.190939 0.12034767761 0.00026486154 
0.191497 0.20176566745 0.00095112034 
0.192054 0.17247121848 0.00109380877 
0.192612 0.20526246182 0.00079590617 
0.193169 0.13138263921 0.00084547503 
0.193726 0.13101965048 0.00036529985 
0.194284 0.17491699850 0.00027849379 
0.194841 0.14164284385 -0.00040426109 
0.195399 0.18610534700 0.00095848021 
0.195956 0.13174089618 0.00061896900 
0.196514 0.15584185155 0.00046389351 
0.197071 0.15720407758 0.00028684120 
0.197628 0.14833846745 0.00089587203 
0.198186 0.13417853559 0.00092933359 
0.198743 0.09790062223 0.00057592915 
0.199301 0.06725354310 0.00082661724 
0.199858 0.18401717695 0.00029326349 
0.200416 0.16156762664 -0.00017384429 
0.200973 0.17284127790 -0.00016433298 
0.201530 0.17545492184 0.00184555045 
0.202088 0.15526518132 0.00104930796 
0.202645 0.16069722028 0.00103046663 
0.203203 0.16624302355 0.00114910890 
0.203760 0.17359699441 0.00020098723 
0.204318 0.09356670589 -0.00009108155 
0.204875 0.12169638077 0.00060443998 
0.205432 0.12194297480 0.00035912987 
0.205990 0.19294826778 0.00077768924 
0.206547 0.11139333217 0.00067461781 
0.207105 0.17304468479 0.00035760039 
0.207662 0.15674007963 0.00052973070 
0.208219 0.13162692410 0.00037569057 
0.208777 0.17531750672 0.00058493018 
0.209334 0.11081027875 0.00095823381 
0.209892 0.16538452978 0.00009553802 
0.210449 0.13667306780 0.00092659814 
0.211007 0.10172454301 0.00019172310 
0.211564 0.10893271484 0.00083448517 
0.212121 0.08752686192 0.00053728826 
0.212679 0.14374087027 0.00111257874 
0.213236 0.17927060539 0.00019362660 
0.213794 0.18586027071 0.00061447359 
0.214351 0.19110883191 0.00048172207 
0.214908 0.11314485257 0.00095830161 
0.215466 0.14015033809 0.00062651885 
0.216023 0.09383044640 -0.00014413655 
0.216581 0.10930611886 -0.00022013891 
0.217138 0.08863869669 0.00014262124 
0.217695 0.14251718089 0.00041125745 
0.218253 0.12849028553 0.00061852517 
0.218810 0.13799536492 0.00081354115 
0.219368 0.15570909373 0.00047458869 
0.219925 0.09173611673 0.00158993442 
0.220483 0.12014855090 0.00010389355 
0.221040 0.19415060384 0.00069231673 
0.221597 0.07612519092 0.00033440019 
0.222155 0.10994213667 0.00045322818 
0.222712 0.09631257631 0.00036423548 
0.223270 0.09846530540 0.00060945569 
0.223827 0.10787637159 0.00023223871 
0.224384 0.14239987469 0.00047894686 
0.224942 0.11352448195 0.00115527436 
0.225499 0.13018303897 0.00070126367 
0.226057 0.17251384843 0.00039568267 
0.226614 0.11008243423 0.00085442300 
0.227171 0.16582377237 0.00076413262 
0.227729 0.16097986903 0.00065253524 
0.228286 0.08672764222 -0.00032108900 
0.228844 0.16091985064 0.00018182677 
0.229401 0.10756306820 0.00035609288 
0.229958 0.13854122866 0.00050084966 
0.230516 0.11652015931 0.00093590688 
0.231073 0.10468118874 0.00035970932 
0.231630 0.13515992790 0.00080981877 
0.232188 0.15149001322 0.00044593679 
0.232745 0.17254857860 0.00050438992 
0.233303 0.20168069285 0.00107010238 
0.233860 0.16238930444 0.00037040734 
0.234417 0.11891147892 0.00023599613 
0.234975 0.09593855303 0.00062924994 
0.235532 0.17091185192 0.00071349935 
0.236090 0.15426401210 0.00047447495 
0.236647 0.11199906000 0.00020138739 
0.237204 0.08534743136 0.00028339046 
0.237762 0.08925795924 0.00051851531 
0.238319 0.11422584594 0.00057870402 
0.238877 0.16307402748 0.00036767272 
0.239434 0.12705779753 0.00043450964 
0.239991 0.15329457452 0.00064510163 
0.240549 0.11112907653 0.00007663736 
0.241106 0.11480175523 0.00056117515 
0.241663 0.13816804170 0.00015847373 
0.242221 0.07913234562 0.00047596119 
0.242778 0.13261142028 0.00019636285 
0.243336 0.11868464538 -0.00005383453 
0.243893 0.08168295358 0.00029080922 
0.244450 0.13011820086 0.00069703604 
0.245008 0.09758421885 0.00035859029 
0.245565 0.17136673837 0.00033067788 
0.246123 0.13442606259 0.00009751074 
0.246680 0.10067666212 0.00031986998 
0.247237 0.12370453716 0.00084168806 
0.247795 0.11475812254 0.00034201538 
0.248352 0.17473769413 0.00085637705 
0.248909 0.10604552067 0.00043421612 
0.249467 0.11936735598 0.00021004739 
0.250024 0.14008004109 0.00061977300 
0.250582 0.12525622727 0.00059856637 
0.251139 0.12175037838 0.00085632362 
0.251696 0.10149728727 0.00052124148 
0.252254 0.08723542954 0.00034077947 
0.252811 0.13756006556 0.00039942100 
0.253368 0.09395466373 0.00027244600 
0.253926 0.09421576611 0.00014053808 
0.254483 0.14101478332 0.00043316495 
0.255041 0.14438110260 0.00035640864 
0.255598 0.13716264732 0.00038944914 
0.256155 0.09660574060 0.00049118357 
0.256713 0.11119445040 0.00070276501 
0.257270 0.13017775284 0.00887418688 
0.257827 0.11350722851 0.00012931346 
0.258385 0.11170530687 0.00054060217 
0.258942 0.09467561267 0.00082913109 
0.259499 0.13063685565 0.00027395596 
0.260057 0.11962556361 0.00027293176 
0.260614 0.10038388117 0.00053664279 
0.261172 0.11330415007 0.00077304855 
0.261729 0.12071650092 0.00011472909 
0.262286 0.15802550776 0.00102286045 
0.262844 0.12816611589 0.00029475633 
0.263401 0.10966145338 0.00042208479 
0.263958 0.07499912986 0.00014816999 
0.264516 0.10964728775 0.00058188135 
0.265073 0.10423083882 0.00039847753 
0.265630 0.10484359726 0.00055062804 
0.266188 0.10096796474 0.00041496984 
0.266745 0.08806773879 0.00053524078 
0.267302 0.08373855933 0.00000782881 
0.267860 0.11434836563 0.00050969026 
0.268417 0.08267585015 0.00040278458 
0.268975 0.09858284240 0.00088940571 
0.269532 0.11629574262 0.00045609154 
0.270089 0.09894884269 0.00051660635 
0.270647 0.08880748859 0.00031871508 
0.271204 0.05692888477 -0.00014142574 
0.271761 0.13224306148 0.00010019063 
0.272319 0.10620577891 0.00080249618 
0.272876 0.07301848251 0.00015175931 
0.273433 0.05871511853 0.00013743625 
0.273991 0.05942506289 0.00042387039 
0.274548 0.07625458779 0.00054888585 
0.275105 0.12938908081 0.00097611566 
0.275663 0.12305756951 0.00053511074 
0.276220 0.10031343819 0.00007294473 
0.276777 0.11948291461 0.00019068850 
0.277335 0.10925654490 0.00052934271 
0.277892 0.09330488771 0.00014942346 
0.278449 0.05523898068 0.00082174792 
0.279007 0.08705805341 0.00024902857 
0.279564 0.06939161293 0.00049289893 
0.280121 0.09692008384 0.00057398641 
0.280679 0.08732207370 0.00010369169 
0.281236 0.12911836298 0.00049608354 
0.281793 0.07705082860 0.00033727880 
0.282351 0.13221164973 0.00065242023 
0.282908 0.05108336481 0.00057589044 
0.283465 0.11443827246 0.00041666883 
0.284023 0.07884104095 0.00070457936 
0.284580 0.09440355468 0.00047113036 
0.285137 0.12701075123 0.00023569419 
0.285695 0.10064925660 0.00026279352 
0.286252 0.10319236133 0.00021634841 
0.286809 0.06692201498 0.00026134945 
0.287367 0.09854987046 -0.00012698168 
0.287924 0.12969781766 0.00101816567 
0.288481 0.10231134771 0.00018887412 
0.289039 0.08793183784 0.00056810035 
0.289596 0.14662219777 0.00067721079 
0.290153 0.09475434969 0.00030523274 
0.290711 0.04852482577 0.00015944498 
0.291268 0.07621139153 0.00047957768 
0.291825 0.07787365817 -0.00012906460 
0.292383 0.11939432926 0.00083453641 
0.292940 0.10253786540 0.00031165468 
0.293497 0.07400295830 0.00029835210 
0.294055 0.12394662333 0.00005878970 
0.294612 0.04984783751 0.00018491459 
0.295169 0.06606013869 -0.00061724224 
0.295727 0.04430312108 0.00027741319 
0.296284 0.09689107497 0.00066038878 
0.296841 0.04456906294 0.00066065559 
0.297399 0.08977319232 0.00117151276 
0.297956 0.11418222357 0.00002691505 
0.298513 0.02412181416 -0.00019423217 
0.299071 0.10514678915 0.00081208851 
0.299628 0.10176138247 0.00047293592 
0.300185 0.14778333193 0.00061096986 
0.300742 0.07209459510 0.00044316824 
0.301300 0.02711659630 -0.00004542540 
0.301857 0.09320143620 0.00097967452 
0.302414 0.05228910589 0.00047943507 
0.302972 0.07759098441 0.00078575125 
0.303529 0.05232716656 -0.00048989098 
0.304086 0.11012108937 0.00095765657 
0.304644 0.06136277380 0.00061443842 
0.305201 0.09821151188 -0.00028243474 
0.305758 0.09181241558 0.00026249705 
0.306316 0.06661524379 0.00048062251 
0.306873 0.09598847896 0.00051339902 
0.307430 0.11003651331 0.00027270718 
0.307987 0.08567189266 0.00024139031 
0.308545 0.08147496865 0.00075224128 
0.309102 0.09318156747 0.00067673947 
0.309659 0.04935052107 0.00043203812 
0.310217 0.03124412589 -0.00030827659 
0.310774 0.05705968401 0.00040141117 
0.311331 0.05608683857 0.00093119727 
0.311889 0.08597865154 0.00052862361 
0.312446 0.06626669055 0.00022313294 
0.313003 0.06731283402 0.00048267674 
0.313560 0.06186074262 -0.00027859626 
0.314118 0.05793654710 0.00008102395 
0.314675 0.06041585648 -0.00000810442 
0.315232 0.14083664720 0.00096788690 
0.315790 0.03297917966 0.00036791559 
0.316347 0.04804963133 0.00026691692 
0.316904 0.07867762463 0.00069110114 
0.317461 0.08697648376 -0.00032589192 
0.318019 0.09280617539 0.00054067592 
0.318576 0.09707577795 -0.00004047171 
0.319133 0.06692116232 0.00005596377 
0.319691 0.02357688387 0.00033855045 
0.320248 0.02960872661 0.00017871185 
0.320805 0.10031837437 0.00122403120 
0.321362 0.09781116011 0.00032378488 
0.321920 0.07741681663 0.00079020493 
0.322477 0.08698791147 0.00047149258 
0.323034 0.03517383171 0.00032693637 
0.323592 0.10745639155 -0.00014705036 
0.324149 0.09806657486 -0.00032011574 
0.324706 0.02200932116 -0.00035270230 
0.325263 0.05925742328 0.00094631630 
0.325821 0.08776819068 0.00022427593 
0.326378 0.13865314315 0.00062028839 
0.326935 0.07719661880 0.00103729279 
0.327493 0.10529489792 0.00057407786 
0.328050 0.07965629849 0.00053723545 
0.328607 0.07027618622 -0.00038740099 
0.329164 0.05640732977 0.00029183775 
0.329722 0.03202253873 0.00001452113 
0.330279 0.06889737213 -0.00015524787 
0.330836 0.04288990833 -0.00006060469 
0.331393 -0.00373791361 -0.00076818367 
0.331951 0.07435011141 -0.00015127522 
0.332508 0.11462750979 0.00067096451 
0.333065 0.02106449662 -0.00010313015 
0.333622 0.07455643561 0.00052823588 
0.334180 0.04723843165 0.00022425085 
0.334737 0.07125929804 0.00064477120 
0.335294 0.03334993293 -0.00017302108 
0.335852 0.08963771473 0.00065800934 
0.336409 0.05702673705 0.00055988366 
0.336966 0.02818442880 0.00021086138 
0.337523 0.06377780982 0.00003994613 
0.338081 0.07947375654 0.00044620092 
0.338638 0.02874942125 0.00002182131 
0.339195 0.05520845782 0.00025811201 
0.339752 0.09562550699 -0.00002473077 
0.340310 0.07886638033 -0.00044612701 
0.340867 0.07591431871 0.00015471154 
0.341424 0.10084948147 0.00047835767 
0.341981 0.01384756100 0.00040290309 
0.342539 0.04115036788 0.00023701755 
0.343096 0.07239786538 0.00067343915 
0.343653 0.10634960877 0.00046834725 
0.344210 0.11040853080 0.00003925759 
0.344768 0.02218147020 0.00068552247 
0.345325 0.09426362837 0.00060587870 
0.345882 0.08795768015 0.00091105199 
0.346439 0.03042775440 0.00012252375 
0.346997 0.03066333629 0.00017167119 
0.347554 0.08374722805 -0.00042723508 
0.348111 0.08355171384 -0.00013831552 
0.348668 0.04153163986 0.00035101434 
0.349226 0.06190688428 0.00037418107 
0.349783 0.01925962361 0.00078611007 
0.350340 0.04492189339 -0.00053122679 
0.350897 0.04210018693 0.00081313392 
0.351454 0.11699502225 0.00033921515 
0.352012 0.04742312236 0.00044984165 
0.352569 0.07329628230 -0.00016142114 
0.353126 0.09809626826 0.00015624572 
0.353683 0.06655616716 0.00175038675 
0.354241 0.10449558126 0.00168937304 
0.354798 0.07922902517 0.00007624656 
0.355355 0.08555607131 -0.00067352702 
0.355912 0.06029944750 0.00028790009 
0.356470 0.08400038139 0.00119721732 
0.357027 0.04704079308 -0.00051683720 
0.357584 0.06388845490 0.00033855368 
0.358141 0.06735566192 -0.00019126468 
0.358699 0.05782558304 0.00024414392 
0.359256 -0.02354172632 0.00195786044 
0.359813 0.10521059909 0.00010128171 
0.360370 0.09045561996 0.00119652829 
0.360927 -0.00580899606 -0.00050983357 
0.361485 0.01831736843 -0.00078502404 
0.362042 0.07258966369 -0.00081840166 
0.362599 0.01983237489 0.00199120963 
0.363156 0.08419426896 -0.00006148767 
0.363714 0.01193077964 0.00023508548 
0.364271 0.04038304444 0.00089843904 
0.364828 0.04138494372 0.00117809862 
0.365385 0.05651855532 -0.00082776069 
0.365942 0.03971772611 0.00025297485 
0.366500 0.03589172608 0.00024163121 
0.367057 0.08106426697 -0.00024991240 
0.367614 0.07781728681 0.00067930780 
0.368171 0.05224379785 0.00155923999 
0.368728 0.02807702636 -0.00005003785 
0.369286 0.16307323686 0.00340214923 
0.369843 0.05610356378 0.00084011889 
0.370400 0.10952957093 0.00079923090 
0.370957 0.05184996717 -0.00009805414 
0.371514 0.03476940978 0.00063041834 
0.372072 0.04471228171 -0.00041206693 
0.372629 0.14095569654 0.00179174375 
0.373186 -0.01499709738 0.00136856741 
0.373743 0.01751165958 0.00111428762 
0.374300 0.02903033067 0.00136630670 
0.374858 0.07777100560 -0.00087309687 
0.375415 0.02577628341 0.00082473321 
0.375972 0.07052927573 -0.00091749570 
0.376529 -0.01512163764 -0.00146199373 
0.377086 -0.00191491385 0.00134794546 
0.377644 -0.08988183239 -0.00005516746 
0.378201 0.04833780070 -0.00018192700 
0.378758 0.16817431415 0.00165207162 
0.379315 0.07980427836 0.00056434527 
0.379872 0.05503700065 0.00133994683 
0.380430 -0.01819520926 -0.00074182995 
0.380987 0.03244989162 0.00020345840 
0.381544 0.15942005622 0.00264264001 
0.382101 0.13523973641 0.00111341705 
0.382658 0.02318780811 -0.00055442639 
0.383216 0.08600873309 0.00224559137 
0.383773 -0.00093624305 0.00036203891 
0.384330 0.01260425733 0.00163463853 
0.384887 0.07303040315 0.00042025543 
0.385444 -0.02765727635 -0.00074215938 
0.386001 0.00149820135 -0.00038178745 
0.386559 0.11155344428 0.00059100983 
0.387116 -0.00652305402 -0.00264802358 
0.387673 0.02489877161 0.00089943394 
0.388230 0.03906305496 -0.00180732942 
0.388787 0.01154853169 -0.00048617344 
0.389345 0.12500448735 0.00160944762 
0.389902 0.12238614857 0.00060995928 
0.390459 0.07000893086 0.00019197543 
0.391016 -0.04984992943 0.00214691791 
0.391573 0.02274805420 0.00258581758 
0.392130 0.05965702988 -0.00036491369 
0.392688 -0.01612776057 0.00227571924 
0.393245 -0.03121511095 0.00063617971 
0.393802 0.06451875925 -0.00146444660 
0.394359 0.04465541126 -0.00135743352 
0.394916 0.16756752117 0.00200469313 
0.395473 0.05579181459 0.00155608673 
0.396031 -0.01815217619 0.00309782405 
0.396588 0.03489597671 -0.00302145243 
0.397145 0.08600718577 0.00369443189 
0.397702 0.03910701653 0.00208657007 
0.398259 0.02046924164 -0.00046662210 
0.398816 0.12274944092 0.00331152357 
0.399374 0.11380755396 0.00470568216 
0.399931 -0.06025070145 0.00238023450 
0.400488 0.08388248287 0.00162989825 
0.401045 -0.04478968232 -0.00485521208 
0.401602 0.21554907535 -0.00673900129 
0.402159 -0.02947690023 -0.00851145166 
0.402716 0.16361844588 0.00569783875 
0.403274 0.25773300031 0.00694833553 
0.403831 -0.51902412130 -0.04900347396 
