# Supplementary material for: SAXS studies of X-ray induced disulfide bond damage: Engineering high-resolution insight from a low-resolution technique
Source: PLoS One. 2020 Nov 17;15(11):e0239702. doi: 10.1371/journal.pone.0239702 (PMC7671560; doi:10.1371/journal.pone.0239702)
Supplement: S1 Data — (GZ) [file pone.0239702.s023.gz › SupplementaryData/dimer_A2_ph5_5_00022.cbf.dat]

0.010314 19.39374809135 0.79982001044 
0.010872 18.54824937073 0.42007951153 
0.011429 21.33337158106 -0.03375700085 
0.011987 22.80399032350 0.23258475288 
0.012544 20.67788032391 0.00817457908 
0.013102 21.79662373856 0.16041171616 
0.013659 21.82711479226 0.00706887730 
0.014217 20.07694942316 0.08602466961 
0.014774 20.44248584943 0.10553710177 
0.015332 20.59116730358 0.04003668521 
0.015889 21.19214119363 0.01828356729 
0.016447 20.63649860141 0.01383404688 
0.017004 20.80309470219 0.03596223512 
0.017562 19.98401028793 0.02397891630 
0.018119 19.74663941540 0.01500888636 
0.018677 19.64576408722 -0.00780544949 
0.019234 19.50732710926 0.00461132330 
0.019792 18.83785420341 0.08139137563 
0.020349 19.14817430626 0.07760898861 
0.020907 18.31610887680 0.05240755229 
0.021464 18.96191845766 0.05827259323 
0.022022 18.55856831419 0.08241629935 
0.022579 18.04371479200 0.08272411573 
0.023137 17.95182932691 0.06268116267 
0.023694 17.75588937703 0.09064584291 
0.024252 17.63635754024 0.09016588364 
0.024809 17.39059452085 0.08368720974 
0.025367 16.98249432128 0.08194018470 
0.025924 17.17496326070 0.08471349965 
0.026482 16.93698247177 0.09997666364 
0.027039 16.35815871148 0.08007395493 
0.027597 16.07865075841 0.08770480523 
0.028154 15.91148422961 0.09015388608 
0.028712 16.02944505648 0.08244130720 
0.029269 15.72380555531 0.08033648790 
0.029827 15.25396818085 0.08549724512 
0.030384 15.05642556232 0.09061859509 
0.030942 14.86487426906 0.06602316824 
0.031500 14.55452873214 0.06484704950 
0.032057 14.78802093178 0.08286538177 
0.032615 14.46096367868 0.07453222882 
0.033172 14.01820883754 0.06916500788 
0.033730 13.67872645485 0.06221648552 
0.034287 13.66493685251 0.06749600962 
0.034845 13.63981697828 0.07613569998 
0.035402 13.39517029931 0.07476869043 
0.035960 13.27732000607 0.06032255064 
0.036517 13.18001569913 0.06053904146 
0.037075 12.88001529922 0.06283272538 
0.037632 12.66473703346 0.06948756920 
0.038190 12.39671407007 0.06048861140 
0.038747 12.35971705928 0.05869759154 
0.039305 12.17743457759 0.06175325667 
0.039862 11.98555675250 0.06140025091 
0.040420 11.76143060966 0.05228028939 
0.040977 11.71494277306 0.06134585436 
0.041535 11.60591103542 0.05675536896 
0.042092 11.35466078965 0.05474156868 
0.042650 10.93850701627 0.05005714985 
0.043207 10.83703125293 0.05337006924 
0.043765 10.63442350257 0.05712522658 
0.044322 10.56616431476 0.05158596095 
0.044880 10.38994098882 0.04999364372 
0.045437 10.18830985876 0.05059085721 
0.045995 9.90202928732 0.04167242520 
0.046552 9.93234530641 0.04702479230 
0.047110 9.72290179531 0.04576316984 
0.047667 9.58374057440 0.04220846041 
0.048225 9.36780356613 0.04507293810 
0.048782 9.35558093293 0.04707762062 
0.049340 9.10716608946 0.04306891890 
0.049897 9.03905623836 0.04045419853 
0.050455 8.65376695676 0.04088746903 
0.051012 8.89384675810 0.04064221611 
0.051570 8.56359884821 0.04177322169 
0.052127 8.37491252915 0.03825719864 
0.052685 8.43617701831 0.03722467467 
0.053242 8.13700592332 0.03373297333 
0.053800 8.00581549612 0.03933175940 
0.054357 7.97313820931 0.03907804494 
0.054915 7.74976261475 0.03757111654 
0.055472 7.56652514788 0.03236603799 
0.056030 7.47440691170 0.03309250221 
0.056587 7.31494670193 0.03584570882 
0.057145 7.37690376310 0.03121640754 
0.057702 7.14099351901 0.03224193071 
0.058260 7.00929656443 0.02830271165 
0.058817 6.87741146678 0.03067046692 
0.059375 6.86180149838 0.03151800062 
0.059932 6.74165074754 0.03243784754 
0.060490 6.56374847283 0.02817426224 
0.061048 6.41360580407 0.02805388603 
0.061605 6.39566815374 0.03053858338 
0.062163 6.30482748611 0.02764027435 
0.062720 6.11299482624 0.03128365674 
0.063278 6.09612924908 0.02760541500 
0.063835 5.79750050176 0.02870323151 
0.064393 5.96088167529 0.02461201677 
0.064950 5.67691409822 0.02531614654 
0.065508 5.80983765102 0.02549573964 
0.066065 5.62645495657 0.02580115571 
0.066623 5.38175669153 0.02497702388 
0.067180 5.41834767868 0.02387614812 
0.067738 5.27564531324 0.02445783338 
0.068295 5.27962177037 0.02290456246 
0.068853 5.20008443966 0.02445594354 
0.069410 5.15262423796 0.02684078970 
0.069968 4.99730779415 0.02065708978 
0.070525 4.87093394908 0.02213016747 
0.071083 4.87698982115 0.02096758005 
0.071640 4.77780494829 0.01902610525 
0.072198 4.74292444933 0.02284241929 
0.072755 4.62540826379 0.02057446586 
0.073313 4.59685903179 0.02074226570 
0.073870 4.55130341504 0.02080787180 
0.074428 4.45596383520 0.02047787035 
0.074985 4.41576953101 0.01715600426 
0.075543 4.40697349768 0.01781132787 
0.076100 4.26412974530 0.02018187418 
0.076658 4.14277479174 0.01653909073 
0.077215 4.20159526160 0.01771631930 
0.077773 4.04141507604 0.01851371551 
0.078330 3.84576348551 0.01870284739 
0.078888 3.97871299994 0.01870513541 
0.079445 3.72371217517 0.01601869329 
0.080003 3.64589973812 0.01699865358 
0.080560 3.67312654982 0.01862248869 
0.081118 3.71498955047 0.01737537790 
0.081675 3.64209699803 0.01622592046 
0.082233 3.65915600608 0.01650015312 
0.082790 3.54755412135 0.01651869019 
0.083348 3.46540315813 0.01451892862 
0.083905 3.47834257533 0.01662738091 
0.084463 3.35174546837 0.01431953351 
0.085020 3.35125953223 0.01432914895 
0.085578 3.28342303368 0.01249137340 
0.086135 3.12850314945 0.01180280338 
0.086693 3.15234547387 0.01426921680 
0.087250 3.03137276931 0.01298560530 
0.087808 3.06424682224 0.01377816099 
0.088365 3.00544430022 0.01462203085 
0.088923 2.97949047143 0.01295163303 
0.089480 2.89892922638 0.01442602381 
0.090038 2.83582950923 0.01308835455 
0.090595 2.76340100573 0.01142177218 
0.091153 2.80535785732 0.01326502181 
0.091710 2.68843282997 0.01159343538 
0.092268 2.74695957820 0.01155211126 
0.092825 2.60840214436 0.01187753766 
0.093383 2.60313452531 0.01038856537 
0.093940 2.54027023646 0.01285887760 
0.094498 2.50597892972 0.01079107844 
0.095055 2.56987947760 0.01070772284 
0.095613 2.52653626701 0.01135778792 
0.096170 2.41036816211 0.01131960826 
0.096728 2.42264966223 0.01160169157 
0.097285 2.39340270610 0.01184995836 
0.097842 2.35626906244 0.01124058277 
0.098400 2.35866425762 0.01024439946 
0.098957 2.30798469116 0.01108220751 
0.099515 2.27126107788 0.01109706796 
0.100072 2.20441612657 0.01141001119 
0.100630 2.10970907125 0.00986157349 
0.101187 2.08277937544 0.01178822390 
0.101745 2.11013653681 0.01003155530 
0.102302 2.20926535277 0.01046712774 
0.102860 2.03563232209 0.00803582524 
0.103417 1.96131965601 0.00983866011 
0.103975 1.99278934628 0.01072209512 
0.104532 1.95059321133 0.01004481053 
0.105090 1.95210647595 0.00936091958 
0.105647 1.89605347918 0.00825395542 
0.106205 1.94700411319 0.00800469880 
0.106762 1.95664969170 0.00997604344 
0.107320 1.83350824885 0.00862852285 
0.107877 1.75705952745 0.00804192924 
0.108435 1.80657886147 0.00727952592 
0.108992 1.74760040399 0.00803527935 
0.109550 1.66531204383 0.00598792462 
0.110107 1.60392391087 0.00687383609 
0.110665 1.66861440696 0.00814424112 
0.111222 1.63202949656 0.00713228149 
0.111780 1.62484551190 0.00943917805 
0.112337 1.62135668312 0.00796385219 
0.112895 1.54933969845 0.00638668104 
0.113452 1.52402376034 0.00761168259 
0.114010 1.47417995916 0.00649451979 
0.114567 1.43159852720 0.00685885139 
0.115125 1.46625309014 0.00724267066 
0.115682 1.41021957942 0.00580251793 
0.116240 1.40925857956 0.00555922783 
0.116797 1.41807144060 0.00552496588 
0.117355 1.43881100053 0.00597335827 
0.117912 1.31494838406 0.00654030929 
0.118470 1.27332222141 0.00741572747 
0.119027 1.33776364885 0.00571626606 
0.119585 1.27346840818 0.00446912337 
0.120142 1.29121286006 0.00586428815 
0.120699 1.25529307356 0.00677178736 
0.121257 1.16760027520 0.00415697000 
0.121814 1.12107975183 0.00412362503 
0.122372 1.23594809155 0.00516238671 
0.122929 1.13130192595 0.00530393415 
0.123487 1.14727895640 0.00540677840 
0.124044 1.21856116976 0.00415553000 
0.124602 1.13292885369 0.00480210938 
0.125159 1.01425058951 0.00478792362 
0.125717 1.14653656482 0.00505146836 
0.126274 1.04330893255 0.00381451438 
0.126832 1.04416496606 0.00455757701 
0.127389 1.01986795931 0.00396722360 
0.127947 1.00476321701 0.00312317422 
0.128504 1.01564469040 0.00398729339 
0.129062 1.05710564304 0.00477453855 
0.129619 0.90567430244 0.00353924104 
0.130177 0.92214248296 0.00302653000 
0.130734 0.88683155677 0.00281975703 
0.131292 0.94202022832 0.00384786327 
0.131849 0.95287251376 0.00339619650 
0.132407 0.84514328351 0.00326848689 
0.132964 0.87075928741 0.00417085501 
0.133521 0.87266991478 0.00287405982 
0.134079 0.81394995469 0.00287046567 
0.134636 0.82076169315 0.00360058568 
0.135194 0.79185813979 0.00362174519 
0.135751 0.82202162455 0.00301202160 
0.136309 0.75528742353 0.00381742728 
0.136866 0.80894072911 0.00272975934 
0.137424 0.75779475169 0.00293093309 
0.137981 0.74613242754 0.00385440214 
0.138539 0.74017537806 0.00214837599 
0.139096 0.61089088025 0.00195322352 
0.139654 0.72960914653 0.00295620475 
0.140211 0.65200590360 0.00203880349 
0.140769 0.64596178760 0.00318285776 
0.141326 0.64777923900 0.00274713701 
0.141884 0.70069674674 0.00232293952 
0.142441 0.64301651550 0.00273839096 
0.142998 0.59372322696 0.00223013964 
0.143556 0.69439830078 0.00192053464 
0.144113 0.63959279320 0.00360487276 
0.144671 0.53590854534 0.00217556522 
0.145228 0.62314584661 0.00224687537 
0.145786 0.56117499444 0.00223772899 
0.146343 0.62072270444 0.00242620919 
0.146901 0.54673152392 0.00182176848 
0.147458 0.46393803210 0.00161383176 
0.148016 0.56527124644 0.00252474375 
0.148573 0.54369541491 0.00199001734 
0.149131 0.58004929745 0.00230299459 
0.149688 0.49394314485 0.00167703239 
0.150246 0.50783341424 0.00235200038 
0.150803 0.46958060965 0.00219536513 
0.151360 0.48642921646 0.00292431886 
0.151918 0.40390282699 0.00160705722 
0.152475 0.45145496899 0.00188110510 
0.153033 0.51187177071 0.00154300743 
0.153590 0.44928177200 0.00226108405 
0.154148 0.44075877813 0.00207026959 
0.154705 0.46075203477 0.00157297293 
0.155263 0.40474470124 0.00127759426 
0.155820 0.42004657367 0.00198734814 
0.156378 0.42863028067 0.00177069975 
0.156935 0.39765316115 0.00139761555 
0.157493 0.42697965083 0.00055444569 
0.158050 0.42260128359 0.00192524334 
0.158607 0.32694559345 0.00146841223 
0.159165 0.42380091547 0.00176767948 
0.159722 0.38800304515 0.00068087021 
0.160280 0.30427664766 0.00141378930 
0.160837 0.42551372794 0.00185807595 
0.161395 0.35415339747 0.00134246966 
0.161952 0.36320020890 0.00137962631 
0.162510 0.35603511978 0.00180315690 
0.163067 0.35399433156 0.00169581658 
0.163625 0.28779697765 0.00115925667 
0.164182 0.34975701943 0.00135335460 
0.164739 0.37772569754 0.00202318105 
0.165297 0.29854427946 0.00091075462 
0.165854 0.34145342974 0.00138591750 
0.166412 0.30784337442 0.00145454710 
0.166969 0.24123623307 0.00060592902 
0.167527 0.32140174255 0.00189753740 
0.168084 0.27297859408 0.00087221531 
0.168642 0.23355707963 0.00030868314 
0.169199 0.29279130050 0.00119010017 
0.169757 0.26559279027 0.00115927732 
0.170314 0.34951838098 0.00115485671 
0.170871 0.27261363742 0.00165302560 
0.171429 0.19905756982 0.00103211078 
0.171986 0.24263337389 0.00108428228 
0.172544 0.22827988736 0.00106474757 
0.173101 0.26888592723 0.00156593972 
0.173659 0.25471989296 0.00013113159 
0.174216 0.24029299594 0.00058830949 
0.174774 0.17891547054 0.00108583582 
0.175331 0.25070066319 0.00086423395 
0.175888 0.24259025239 0.00054715227 
0.176446 0.19560538962 0.00054853704 
0.177003 0.20907066233 0.00099503876 
0.177561 0.24625419961 0.00102397567 
0.178118 0.18356668731 0.00110288986 
0.178676 0.24025008800 0.00116657792 
0.179233 0.21904758389 0.00081542512 
0.179791 0.18101906599 0.00115263399 
0.180348 0.21382896600 0.00086179431 
0.180905 0.23034115733 0.00126154077 
0.181463 0.17717666965 0.00152881807 
0.182020 0.20900551832 0.00058493353 
0.182578 0.21260662050 0.00119831287 
0.183135 0.19466189254 0.00167103467 
0.183693 0.16623962812 0.00037766293 
0.184250 0.18367842761 0.00009675592 
0.184808 0.20848751735 0.00017815514 
0.185365 0.11377057133 0.00087901719 
0.185922 0.20834529117 0.00097439466 
0.186480 0.19352003166 0.00073851405 
0.187037 0.20171036968 0.00144537836 
0.187595 0.18033028501 0.00086597585 
0.188152 0.15530196994 0.00123111717 
0.188710 0.17596443122 -0.00002561482 
0.189267 0.15325477295 0.00040619811 
0.189824 0.17921658875 0.00091393519 
0.190382 0.14523143562 0.00014036436 
0.190939 0.16402694084 0.00098266439 
0.191497 0.14572680646 0.00075079375 
0.192054 0.14692413926 0.00117094331 
0.192612 0.08199496232 0.00032312139 
0.193169 0.15820622422 0.00119475044 
0.193726 0.16292168941 0.00114742080 
0.194284 0.17819914512 0.00040856112 
0.194841 0.18269291891 0.00145017013 
0.195399 0.13945068768 -0.00011191311 
0.195956 0.16764411064 0.00080887643 
0.196514 0.25582566293 0.00137625053 
0.197071 0.14034575052 0.00029369837 
0.197628 0.15168431094 0.00089733250 
0.198186 0.11153566940 0.00025688217 
0.198743 0.19823188355 0.00214377214 
0.199301 0.16260044533 0.00079560867 
0.199858 0.15395626124 0.00092653765 
0.200416 0.16990468470 0.00013465043 
0.200973 0.11315100199 0.00052209906 
0.201530 0.14848242361 0.00162956969 
0.202088 0.10683764166 0.00058636629 
0.202645 0.17592461438 0.00096363815 
0.203203 0.12418546467 -0.00004244536 
0.203760 0.13609278379 0.00049765479 
0.204318 0.11871540361 0.00033563068 
0.204875 0.10697837573 0.00049591419 
0.205432 0.12103163954 0.00102365659 
0.205990 0.15078319938 0.00057824301 
0.206547 0.18415532227 0.00038793885 
0.207105 0.18452930487 0.00073080954 
0.207662 0.12998830283 0.00071425642 
0.208219 0.15169944438 0.00089892721 
0.208777 0.14941530151 0.00051909464 
0.209334 0.16372281284 0.00048371290 
0.209892 0.16834109828 -0.00014565854 
0.210449 0.12230852152 0.00028491490 
0.211007 0.09675655057 0.00043256746 
0.211564 0.12916064452 0.00077442344 
0.212121 0.19467534048 0.00116540674 
0.212679 0.14418998761 0.00065930045 
0.213236 0.13620345663 0.00032023919 
0.213794 0.10092491578 0.00053723116 
0.214351 0.11083348778 0.00075969838 
0.214908 0.15679956608 -0.00003106143 
0.215466 0.13152226589 0.00112822908 
0.216023 0.14499219047 0.00071418878 
0.216581 0.17838386532 0.00078070784 
0.217138 0.15560065971 0.00012996122 
0.217695 0.09804802719 0.00001093543 
0.218253 0.14107047526 -0.00019206818 
0.218810 0.11452226126 0.00059680186 
0.219368 0.14303206125 0.00033419547 
0.219925 0.12557939826 0.00049887369 
0.220483 0.18232286438 0.00058303130 
0.221040 0.11075593863 0.00051325363 
0.221597 0.13975219643 0.00017947676 
0.222155 0.14035311855 0.00047629507 
0.222712 0.13456604628 0.00069188575 
0.223270 0.11538131447 0.00019771984 
0.223827 0.15197157765 0.00075860395 
0.224384 0.09667369716 0.00020903958 
0.224942 0.14862144771 0.00028244429 
0.225499 0.09661501590 0.00103056797 
0.226057 0.15951451650 0.00025871937 
0.226614 0.11112359341 0.00009975953 
0.227171 0.09518128027 0.00065487081 
0.227729 0.08680113471 0.00079618401 
0.228286 0.11497724741 0.00033402125 
0.228844 0.16932858097 0.00068381907 
0.229401 0.12782323360 0.00080909567 
0.229958 0.12533122479 0.00025117332 
0.230516 0.10784739348 0.00053421018 
0.231073 0.14215282777 0.00059752698 
0.231630 0.16599666050 0.00078699761 
0.232188 0.12808037422 0.00058988805 
0.232745 0.16631073784 0.00037513838 
0.233303 0.15186986382 0.00043217013 
0.233860 0.10304272161 -0.00020324322 
0.234417 0.14926006973 0.00089714184 
0.234975 0.12218603239 0.00057787865 
0.235532 0.15431974618 -0.00005795736 
0.236090 0.13371781856 0.00061300036 
0.236647 0.14454681107 0.00076971447 
0.237204 0.09178910335 0.00057646310 
0.237762 0.10948929356 0.00064729321 
0.238319 0.05773588358 0.00069311146 
0.238877 0.08076662900 0.00079955210 
0.239434 0.07345972362 0.00095338983 
0.239991 0.14982641811 0.00021212097 
0.240549 0.10748070193 0.00062444161 
0.241106 0.14887940325 0.00066089208 
0.241663 0.10024038175 0.00071076677 
0.242221 0.09774070488 -0.00030820865 
0.242778 0.09354530454 0.00010341565 
0.243336 0.12167345118 0.00052437378 
0.243893 0.12439417552 0.00065757153 
0.244450 0.07372291453 0.00048155182 
0.245008 0.11390592417 0.00045175375 
0.245565 0.12999948062 0.00083284071 
0.246123 0.13742285809 0.00018403335 
0.246680 0.09585458175 0.00051335150 
0.247237 0.10445055956 0.00033450558 
0.247795 0.12587439866 0.00078391899 
0.248352 0.14086569266 0.00116270185 
0.248909 0.13153028854 0.00026865213 
0.249467 0.12364164439 0.00048452631 
0.250024 0.10429314676 0.00042097140 
0.250582 0.14228853935 0.00065970206 
0.251139 0.18228710453 0.00058681751 
0.251696 0.12369226406 0.00011646335 
0.252254 0.09727875002 0.00062107339 
0.252811 0.14817324058 -0.00007341820 
0.253368 0.11687600610 0.00018348801 
0.253926 0.07665611876 -0.00003299231 
0.254483 0.13630561354 0.00027481631 
0.255041 0.07704584513 0.00015837426 
0.255598 0.09638525578 0.00071863742 
0.256155 0.13766770141 0.00090551981 
0.256713 0.11577614939 0.00043170815 
0.257270 0.13852234078 0.01289396312 
0.257827 0.10639012662 0.00069890448 
0.258385 0.09576300627 0.00067561142 
0.258942 0.12289019453 0.00040138971 
0.259499 0.10708623213 0.00025515583 
0.260057 0.10892547930 0.00027869614 
0.260614 0.09971606142 0.00063315740 
0.261172 0.15968769203 0.00070123236 
0.261729 0.09911918328 0.00069460219 
0.262286 0.10287230809 0.00011150475 
0.262844 0.14990280608 0.00063230269 
0.263401 0.13301878390 0.00088745586 
0.263958 0.13157252678 0.00032748621 
0.264516 0.10370147301 0.00024518757 
0.265073 0.13354973651 0.00103633602 
0.265630 0.08879020421 0.00048989293 
0.266188 0.10837372960 0.00029554866 
0.266745 0.12350572793 0.00018276538 
0.267302 0.10468173678 0.00010198529 
0.267860 0.15024283189 0.00083282323 
0.268417 0.14856062824 0.00064048768 
0.268975 0.14610892055 0.00059955461 
0.269532 0.12660815148 0.00055222250 
0.270089 0.04629092254 -0.00021526895 
0.270647 0.10178107112 -0.00001042273 
0.271204 0.08656367182 0.00014272855 
0.271761 0.14518642678 0.00062032524 
0.272319 0.12586901174 0.00024633921 
0.272876 0.05757493547 0.00032069797 
0.273433 0.13099451812 0.00024417728 
0.273991 0.09020919374 0.00020798706 
0.274548 0.10363938611 0.00041237660 
0.275105 0.14434511172 0.00015673640 
0.275663 0.14165879354 0.00073464648 
0.276220 0.08107354126 0.00042703614 
0.276777 0.09354838552 0.00031668424 
0.277335 0.06864593872 0.00055570104 
0.277892 0.10394956682 0.00042111500 
0.278449 0.09450551561 0.00020098557 
0.279007 0.08885808766 0.00053311393 
0.279564 0.09450075596 0.00061000762 
0.280121 0.07913149911 0.00027348956 
0.280679 0.11748754882 -0.00003550560 
0.281236 0.12733515786 0.00096252449 
0.281793 0.10528323241 0.00000465549 
0.282351 0.09906493719 0.00057299520 
0.282908 0.06778160112 0.00052129939 
0.283465 0.06882094359 0.00032288365 
0.284023 0.09844198956 0.00095310672 
0.284580 0.07697230424 0.00061465265 
0.285137 0.11526097843 0.00017790401 
0.285695 0.11436804482 0.00038338481 
0.286252 0.10006068294 0.00060285959 
0.286809 0.14275851497 0.00113740221 
0.287367 0.09258604618 0.00051649985 
0.287924 0.10583929039 -0.00002831620 
0.288481 0.12602273514 -0.00042784701 
0.289039 0.06759177798 0.00062516250 
0.289596 0.12765219295 0.00006886933 
0.290153 0.07279038017 0.00072698495 
0.290711 0.10098370801 0.00048731619 
0.291268 0.10533542385 0.00030180160 
0.291825 0.16163371203 0.00062342927 
0.292383 0.12426336532 -0.00028415572 
0.292940 0.05555202003 0.00020597963 
0.293497 0.11629569351 0.00028724089 
0.294055 0.14006743928 0.00033669274 
0.294612 0.09239581108 -0.00024075705 
0.295169 0.08154831904 0.00028801449 
0.295727 0.10037946442 0.00038904524 
0.296284 0.11409692073 0.00024988407 
0.296841 0.07915439868 0.00092831935 
0.297399 0.13187083469 0.00089834980 
0.297956 0.07325867745 0.00123362114 
0.298513 0.11870305273 -0.00012961908 
0.299071 0.03791472612 0.00026702042 
0.299628 0.10152560446 0.00040161104 
0.300185 0.09830196547 0.00069344296 
0.300742 0.06581116923 0.00000505617 
0.301300 0.08450228816 0.00034168197 
0.301857 0.10576844122 0.00054429675 
0.302414 -0.00069006619 0.00054875682 
0.302972 0.07298389209 0.00036495750 
0.303529 0.11661235183 0.00079794034 
0.304086 0.04931324110 0.00022816085 
0.304644 0.06402287789 0.00109750874 
0.305201 0.08119980390 0.00061523921 
0.305758 0.05346206249 0.00056074489 
0.306316 0.07810719233 0.00067939054 
0.306873 0.08767225111 0.00040628609 
0.307430 0.10971058922 0.00068123027 
0.307987 0.04841188969 0.00017648588 
0.308545 0.06188322050 -0.00029209971 
0.309102 0.07387758222 0.00032362918 
0.309659 0.12624604972 0.00057249120 
0.310217 0.07776527893 0.00041602657 
0.310774 0.07681428765 -0.00008718614 
0.311331 0.08709876091 0.00099896840 
0.311889 0.08425303588 0.00064506649 
0.312446 0.09402959554 -0.00003504851 
0.313003 0.10474500963 0.00080802889 
0.313560 0.06016331445 0.00035400027 
0.314118 0.08986827597 0.00118682904 
0.314675 0.07541297857 0.00013518259 
0.315232 0.07270687710 -0.00016362193 
0.315790 0.04802662768 -0.00004192109 
0.316347 0.05135163236 -0.00005671909 
0.316904 0.08778621941 -0.00001730377 
0.317461 0.12253350031 0.00052751743 
0.318019 0.05863708581 -0.00002457766 
0.318576 0.01397871526 0.00042787871 
0.319133 0.09726902076 0.00074004198 
0.319691 0.05511895823 0.00048466289 
0.320248 0.04559235323 0.00012515356 
0.320805 0.05625989272 0.00018884604 
0.321362 0.09859141448 0.00012809934 
0.321920 0.09667596713 0.00112395561 
0.322477 0.08422717534 0.00017999714 
0.323034 0.06443417306 -0.00020480928 
0.323592 0.09090792175 -0.00032894660 
0.324149 0.08385336115 0.00014015685 
0.324706 0.09190213428 0.00050903596 
0.325263 0.07523426207 0.00033305405 
0.325821 0.02538240029 0.00035460438 
0.326378 0.09075357831 0.00002964080 
0.326935 0.09514636106 0.00032035859 
0.327493 0.04517725654 0.00026940751 
0.328050 -0.00029277638 0.00054120731 
0.328607 0.10722035059 0.00071882332 
0.329164 0.04006043397 -0.00024595747 
0.329722 0.09744052095 0.00068414301 
0.330279 0.11947976687 0.00070278395 
0.330836 0.08265719314 0.00037505035 
0.331393 0.07629782411 0.00054244819 
0.331951 0.07533476609 -0.00079408225 
0.332508 0.02871844834 -0.00055932563 
0.333065 0.04867131247 -0.00019178308 
0.333622 0.03572692294 0.00040151664 
0.334180 0.05591723354 0.00011105367 
0.334737 0.07151136753 0.00075268019 
0.335294 0.08115776877 -0.00019885299 
0.335852 0.04595379695 0.00007060805 
0.336409 0.03110423791 0.00070222537 
0.336966 0.04703828462 -0.00009598684 
0.337523 0.01407493500 0.00017373863 
0.338081 0.04108474029 0.00019482022 
0.338638 0.08280779634 0.00028717981 
0.339195 0.11795207437 0.00080221810 
0.339752 0.04340826958 0.00028392387 
0.340310 0.05564332197 0.00098138456 
0.340867 0.14714127951 0.00110911554 
0.341424 0.08238228999 -0.00014766272 
0.341981 0.02460691467 0.00006149786 
0.342539 0.08329889401 0.00032718230 
0.343096 0.09488366489 0.00008975626 
0.343653 0.03427029823 -0.00004410815 
0.344210 0.10101685241 0.00014034313 
0.344768 0.09164642193 0.00098802388 
0.345325 0.03944633045 0.00075742737 
0.345882 0.05217910406 0.00048805772 
0.346439 0.10108155685 0.00033215952 
0.346997 0.01514558861 -0.00014226755 
0.347554 0.04261686203 0.00126658421 
0.348111 0.05375415798 0.00085217533 
0.348668 0.11933748830 0.00022390460 
0.349226 0.11121739119 0.00028145237 
0.349783 -0.00510797783 0.00058761257 
0.350340 0.05724056987 0.00027756789 
0.350897 0.02421541520 -0.00019357790 
0.351454 0.03213008634 0.00082905035 
0.352012 0.01315604062 0.00086560506 
0.352569 0.07965607150 0.00079706697 
0.353126 0.08952963122 0.00043404741 
0.353683 0.07223334020 -0.00015772523 
0.354241 0.03881680222 0.00002498670 
0.354798 0.11052230799 0.00161531244 
0.355355 0.07682548724 -0.00042738288 
0.355912 -0.02288773567 0.00028467857 
0.356470 0.07249206307 0.00111268203 
0.357027 0.07073442304 0.00123433791 
0.357584 0.15156566102 -0.00069451290 
0.358141 0.07810173339 0.00161398406 
0.358699 0.09490490384 0.00016254724 
0.359256 0.19128890876 0.00088420266 
0.359813 0.10915617256 -0.00021233286 
0.360370 0.11932438233 0.00022828069 
0.360927 0.06469152432 -0.00073275744 
0.361485 0.13928514010 0.00019451333 
0.362042 0.06091667101 0.00091774544 
0.362599 0.09859735869 -0.00038034989 
0.363156 0.07088079729 -0.00082167488 
0.363714 -0.00033012662 -0.00056779002 
0.364271 0.09272940314 0.00006355205 
0.364828 -0.01430784195 0.00262459374 
0.365385 0.00594011166 0.00028160278 
0.365942 0.12298802290 -0.00079266202 
0.366500 0.02481430936 -0.00211670910 
0.367057 0.03484164559 0.00095030949 
0.367614 0.09316600981 -0.00053536739 
0.368171 0.00551211524 0.00101308543 
0.368728 0.06761505719 -0.00151189812 
0.369286 -0.00366247291 0.00045768431 
0.369843 0.04656077610 0.00015516871 
0.370400 0.04955511773 -0.00029169464 
0.370957 0.04459321114 -0.00091959417 
0.371514 0.11869866266 -0.00037363173 
0.372072 0.04070263526 -0.00031622753 
0.372629 -0.02316412708 0.00027965741 
0.373186 0.04375072356 0.00078137300 
0.373743 0.11734075196 0.00111476230 
0.374300 0.05496886262 0.00410262731 
0.374858 0.08079280710 0.00242713578 
0.375415 0.05145330150 0.00088483973 
0.375972 0.14735553458 0.00083827036 
0.376529 0.04651857315 -0.00093461054 
0.377086 0.03965686351 0.00211789205 
0.377644 0.04743098250 0.00046668053 
0.378201 0.11182346882 -0.00075525389 
0.378758 0.09974230579 0.00099160883 
0.379315 -0.03344066735 0.00123430319 
0.379872 0.02765457245 -0.00091896030 
0.380430 -0.01384213610 0.00006257784 
0.380987 0.10686412390 -0.00105457379 
0.381544 0.04695243015 -0.00060267389 
0.382101 0.11373747023 0.00381150876 
0.382658 0.07951113924 0.00014894833 
0.383216 0.05577249031 0.00017281416 
0.383773 0.09119103597 -0.00027564813 
0.384330 -0.02513985947 0.00050197589 
0.384887 0.10283476548 0.00149985573 
0.385444 0.07051304309 0.00189163859 
0.386001 0.08499666385 0.00027313157 
0.386559 0.09206100241 0.00027918987 
0.387116 0.10959193594 0.00055374883 
0.387673 0.04746877704 0.00070841665 
0.388230 0.07514379818 0.00238029372 
0.388787 0.09835842439 0.00342431448 
0.389345 0.09061382760 -0.00084134777 
0.389902 0.14398145822 0.00103260618 
0.390459 0.11307092771 0.00327185200 
0.391016 0.12767039777 0.00152088212 
0.391573 0.15266888435 0.00303130334 
0.392130 0.10414902556 0.00107266066 
0.392688 0.22674822701 0.00229076841 
0.393245 0.06257926304 0.00036469490 
0.393802 0.10632764939 0.00214059984 
0.394359 0.14732927905 -0.00049355287 
0.394916 0.01984198724 0.00083557441 
0.395473 0.08509476137 -0.00000400265 
0.396031 -0.00115753278 0.00282247245 
0.396588 0.06106006008 0.00043282222 
0.397145 0.04269384423 -0.00217114756 
0.397702 0.05880464999 -0.00100206391 
0.398259 0.03998242212 0.00417037166 
0.398816 0.03224613489 -0.00065214127 
0.399374 0.09580772919 0.00552199958 
0.399931 0.04837023639 0.00116773105 
0.400488 0.02341097305 -0.00557958056 
0.401045 0.17822448496 0.00226370585 
0.401602 -0.04492731949 -0.00352547356 
0.402159 -0.00550640466 0.00589170370 
0.402716 0.18346268932 0.00773495505 
0.403274 0.19605944426 0.00563418579 
0.403831 0.15545017967 -0.01342735738 
