# Supplementary material for: SAXS studies of X-ray induced disulfide bond damage: Engineering high-resolution insight from a low-resolution technique
Source: PLoS One. 2020 Nov 17;15(11):e0239702. doi: 10.1371/journal.pone.0239702 (PMC7671560; doi:10.1371/journal.pone.0239702)
Supplement: S1 Data — (GZ) [file pone.0239702.s023.gz › SupplementaryData/dimer_A2_ph5_5_00023.cbf.dat]

0.010314 23.49890016990 1.67273616535 
0.010872 19.37398210800 0.13334934389 
0.011429 22.36304275267 0.47242279276 
0.011987 21.30553875150 0.06662224052 
0.012544 18.65846550619 0.07147788194 
0.013102 21.91204024474 0.11901817129 
0.013659 20.27668073268 0.09129994666 
0.014217 20.56716200603 -0.01254335514 
0.014774 21.10710469794 0.11282653231 
0.015332 20.90111406579 0.07244628672 
0.015889 20.16568335240 -0.06296871676 
0.016447 20.23886840304 0.04156557427 
0.017004 19.79010579089 0.05908400221 
0.017562 19.88551452047 0.04189973755 
0.018119 19.54263273507 0.04083071518 
0.018677 19.96486405970 0.02808664578 
0.019234 19.51829967711 0.09295009378 
0.019792 19.23724990102 0.01112593409 
0.020349 19.15813568556 0.07337481215 
0.020907 18.83399198772 0.05140499147 
0.021464 18.71569166633 0.05516677143 
0.022022 18.61339133377 0.07941767588 
0.022579 18.63671939967 0.08198708059 
0.023137 17.97451589724 0.06853037706 
0.023694 17.54784961227 0.07091452471 
0.024252 17.60149214069 0.06934708997 
0.024809 17.58971132754 0.09792708989 
0.025367 17.30762431717 0.07869462950 
0.025924 16.86789479567 0.08757103644 
0.026482 16.79517983611 0.08170968531 
0.027039 16.49505396897 0.08911643590 
0.027597 16.52877778086 0.07733817185 
0.028154 16.15034353991 0.09265548600 
0.028712 15.67349986336 0.08483852096 
0.029269 15.46051141904 0.08959133193 
0.029827 15.62758239117 0.07909132697 
0.030384 15.01317103689 0.06632253685 
0.030942 15.20193972470 0.07491880643 
0.031500 14.89025828547 0.07662355285 
0.032057 14.81636264101 0.07649694685 
0.032615 14.62766614490 0.07630826458 
0.033172 14.21864827133 0.06776683748 
0.033730 13.92964688565 0.06891852278 
0.034287 13.76971623001 0.06879512250 
0.034845 13.72498323832 0.07052765149 
0.035402 13.35909935909 0.06194686734 
0.035960 12.95165612557 0.07417392145 
0.036517 13.05549934496 0.06492617746 
0.037075 13.02281493147 0.06652614411 
0.037632 12.65107452394 0.05580051874 
0.038190 12.38687461901 0.06660453077 
0.038747 12.35138885387 0.05987676186 
0.039305 12.08645957751 0.05882453740 
0.039862 12.02544040077 0.06325247351 
0.040420 11.72795029226 0.05553964678 
0.040977 11.76323827991 0.05826719158 
0.041535 11.22858901261 0.05214097607 
0.042092 11.19492155926 0.05148721622 
0.042650 10.82155706512 0.05266823993 
0.043207 11.06559938639 0.05717609748 
0.043765 10.80738720219 0.04906873020 
0.044322 10.55542254175 0.04887428311 
0.044880 10.22328666549 0.04806993571 
0.045437 10.44420246194 0.05101373648 
0.045995 10.09996890845 0.04588776275 
0.046552 9.84557983629 0.04771152160 
0.047110 9.83224550189 0.04296619238 
0.047667 9.72070501276 0.04750100601 
0.048225 9.44078873246 0.04373325359 
0.048782 9.32492568645 0.04585023593 
0.049340 9.17810661920 0.04366603356 
0.049897 8.96563780550 0.04018697628 
0.050455 9.01752198652 0.04121168680 
0.051012 8.84017228240 0.03797025886 
0.051570 8.57228727085 0.03961636550 
0.052127 8.56462795403 0.03606057119 
0.052685 8.40548840209 0.03843639232 
0.053242 8.13886089309 0.03687515274 
0.053800 7.96998840842 0.03760954424 
0.054357 7.94256191916 0.03983870139 
0.054915 7.81192672460 0.03655672910 
0.055472 7.59134024466 0.03562366991 
0.056030 7.50805161734 0.02913962240 
0.056587 7.24371134514 0.02999359737 
0.057145 7.32075026666 0.03462590759 
0.057702 7.17356713432 0.03337106956 
0.058260 7.01203047238 0.03543022937 
0.058817 6.97013446520 0.03209021846 
0.059375 6.75812189916 0.03362813699 
0.059932 6.60624006850 0.03407177039 
0.060490 6.61575852399 0.03114065311 
0.061048 6.54243428973 0.03080929477 
0.061605 6.31078815638 0.02967444165 
0.062163 6.37529318172 0.03000928575 
0.062720 6.12491223698 0.02845751373 
0.063278 6.14295087306 0.02735698741 
0.063835 5.85075932506 0.02879488903 
0.064393 5.87608575805 0.02680973166 
0.064950 5.75675537484 0.02361121720 
0.065508 5.65237669111 0.02512614497 
0.066065 5.46453622283 0.02646093334 
0.066623 5.44032555631 0.02411017741 
0.067180 5.41177693098 0.02546491215 
0.067738 5.29070812051 0.02235992768 
0.068295 5.22728478211 0.02229339589 
0.068853 5.16475815727 0.02092353354 
0.069410 5.06678067740 0.02697673847 
0.069968 4.99433027862 0.02240635089 
0.070525 4.91243832658 0.02174505646 
0.071083 4.80751276932 0.01853345895 
0.071640 4.80640124175 0.01998312794 
0.072198 4.81539048793 0.02323488094 
0.072755 4.58575543584 0.02346469352 
0.073313 4.61767607639 0.01996996158 
0.073870 4.54572828883 0.02100301464 
0.074428 4.47101111965 0.02257430047 
0.074985 4.36856781554 0.01923280579 
0.075543 4.33032639827 0.01792347467 
0.076100 4.11492834742 0.01783505187 
0.076658 4.16530478901 0.01785374111 
0.077215 3.91176997999 0.01784136220 
0.077773 3.93886237574 0.01965893013 
0.078330 3.89420686925 0.01760902250 
0.078888 3.87744470165 0.01653153822 
0.079445 3.82800039559 0.01606774769 
0.080003 3.77521571222 0.01819620459 
0.080560 3.70387954983 0.01684930436 
0.081118 3.68178963820 0.01634259651 
0.081675 3.56361301129 0.01641405664 
0.082233 3.53570213361 0.01625942490 
0.082790 3.58712799621 0.01382011624 
0.083348 3.27851530208 0.01408253941 
0.083905 3.32637376756 0.01556247539 
0.084463 3.36910729811 0.01390783925 
0.085020 3.28901768693 0.01570896684 
0.085578 3.24418073324 0.01509940986 
0.086135 3.18736692568 0.01401210869 
0.086693 3.17490795190 0.01438715315 
0.087250 3.08075891309 0.01236777989 
0.087808 3.01785679098 0.01218866860 
0.088365 3.01326139424 0.01352113516 
0.088923 2.93697994971 0.01370971285 
0.089480 2.91685161946 0.01181124124 
0.090038 2.80687783315 0.01296499975 
0.090595 2.89899518300 0.01385633843 
0.091153 2.80648925146 0.01184300047 
0.091710 2.79367527350 0.01369008221 
0.092268 2.70471888186 0.01240343910 
0.092825 2.69806648103 0.01092125772 
0.093383 2.48721996867 0.01236976157 
0.093940 2.58980189513 0.01275648674 
0.094498 2.53011218893 0.01323857849 
0.095055 2.43566258292 0.01039064747 
0.095613 2.52402634601 0.01174132499 
0.096170 2.46217981061 0.01152835899 
0.096728 2.45970476996 0.01281921296 
0.097285 2.43052884996 0.01199518846 
0.097842 2.37478848723 0.01020261161 
0.098400 2.25843232408 0.01173485447 
0.098957 2.32419485943 0.00958824310 
0.099515 2.29619899455 0.01118602546 
0.100072 2.09588450693 0.01056472505 
0.100630 2.13126033045 0.01076761895 
0.101187 2.11775060408 0.01049382193 
0.101745 2.13947676679 0.01056638425 
0.102302 2.01483382920 0.01073498402 
0.102860 2.03270763909 0.00900456470 
0.103417 2.00943245491 0.00912748590 
0.103975 2.00452415189 0.00943845217 
0.104532 2.00657067737 0.00784649193 
0.105090 1.86934551090 0.00827917983 
0.105647 1.86125582875 0.00904095776 
0.106205 1.82131821670 0.00931124831 
0.106762 1.83929557084 0.00892935063 
0.107320 1.79010238390 0.00797580788 
0.107877 1.70607199821 0.00989287084 
0.108435 1.81198081960 0.00851129321 
0.108992 1.70471257471 0.00772939757 
0.109550 1.68398460415 0.00795638992 
0.110107 1.65243848363 0.00723844072 
0.110665 1.67471045312 0.00789187457 
0.111222 1.67576588841 0.00736892764 
0.111780 1.68204917134 0.00747356584 
0.112337 1.57302778506 0.00560831106 
0.112895 1.42793551497 0.00691609073 
0.113452 1.53132414184 0.00662133881 
0.114010 1.47443559412 0.00574856895 
0.114567 1.49932716282 0.00638951288 
0.115125 1.48706061628 0.00560158890 
0.115682 1.34766651981 0.00489034625 
0.116240 1.49094572273 0.00644543366 
0.116797 1.34600583570 0.00608213964 
0.117355 1.36090329528 0.00552406450 
0.117912 1.39488266367 0.00746863338 
0.118470 1.33665003698 0.00459203258 
0.119027 1.32128436424 0.00538626021 
0.119585 1.25242370847 0.00438092088 
0.120142 1.30480678288 0.00609241625 
0.120699 1.23475583150 0.00576989164 
0.121257 1.16558147607 0.00512049282 
0.121814 1.23242322423 0.00500356062 
0.122372 1.15716356178 0.00578780424 
0.122929 1.20905166716 0.00456614281 
0.123487 1.04884126864 0.00334294256 
0.124044 1.12993457067 0.00364561507 
0.124602 1.06580355834 0.00454516137 
0.125159 1.10327355189 0.00485855613 
0.125717 1.10964753852 0.00570449397 
0.126274 1.02481526160 0.00505040967 
0.126832 1.08555623625 0.00486994832 
0.127389 1.01312643018 0.00409717210 
0.127947 0.99257551305 0.00532226373 
0.128504 1.04754722037 0.00536756203 
0.129062 1.04365417760 0.00528810974 
0.129619 0.93499943821 0.00349676770 
0.130177 0.92723763692 0.00351123316 
0.130734 0.93355974755 0.00418995404 
0.131292 0.99553818481 0.00419517600 
0.131849 0.87457946087 0.00301329608 
0.132407 0.88439823384 0.00368410356 
0.132964 0.82390558565 0.00320452230 
0.133521 0.83333486253 0.00329301562 
0.134079 0.82614944838 0.00408684487 
0.134636 0.88492711411 0.00365555602 
0.135194 0.76977724925 0.00288571890 
0.135751 0.76764340642 0.00420679260 
0.136309 0.79254900820 0.00276032769 
0.136866 0.69642549958 0.00318942479 
0.137424 0.74918010935 0.00290504765 
0.137981 0.69459008414 0.00310142386 
0.138539 0.73031775068 0.00281797140 
0.139096 0.73308845027 0.00334825672 
0.139654 0.71106183709 0.00251880690 
0.140211 0.67072152878 0.00345065145 
0.140769 0.74964412693 0.00275054278 
0.141326 0.58772112173 0.00291586482 
0.141884 0.65229596025 0.00341018546 
0.142441 0.62164341956 0.00310650366 
0.142998 0.59726558916 0.00286883837 
0.143556 0.58859335510 0.00289997818 
0.144113 0.62066288811 0.00274101316 
0.144671 0.60419678944 0.00153179768 
0.145228 0.57343856091 0.00207525391 
0.145786 0.54656902306 0.00164364477 
0.146343 0.50379808204 0.00274522568 
0.146901 0.55758870020 0.00214508990 
0.147458 0.53668292608 0.00265967902 
0.148016 0.53951075359 0.00241587005 
0.148573 0.53546773816 0.00229172211 
0.149131 0.56274451077 0.00264270692 
0.149688 0.48332565112 0.00218758618 
0.150246 0.49401407722 0.00137938276 
0.150803 0.50988518009 0.00189021372 
0.151360 0.46926465132 0.00161072350 
0.151918 0.49270257731 0.00258890563 
0.152475 0.49912338255 0.00266934910 
0.153033 0.46617191212 0.00149145435 
0.153590 0.39724017177 0.00142340670 
0.154148 0.49519150685 0.00130278702 
0.154705 0.45916324092 0.00194105731 
0.155263 0.49116370429 0.00198129358 
0.155820 0.44278564425 0.00153820547 
0.156378 0.46257257135 0.00175319766 
0.156935 0.39363216080 0.00180225275 
0.157493 0.35479346751 0.00157056329 
0.158050 0.38660398758 0.00163221902 
0.158607 0.36857627246 0.00120405952 
0.159165 0.36377149975 0.00125940135 
0.159722 0.43562357377 0.00145658350 
0.160280 0.33031325936 0.00012351379 
0.160837 0.34098988593 0.00139495605 
0.161395 0.40189904700 0.00163977776 
0.161952 0.38306403134 0.00202656404 
0.162510 0.41577222859 0.00180448886 
0.163067 0.30898009284 0.00111484850 
0.163625 0.31611046994 0.00172001018 
0.164182 0.35186816609 0.00229065984 
0.164739 0.34821847636 0.00127688757 
0.165297 0.30757586726 0.00129874628 
0.165854 0.31453755504 0.00107939501 
0.166412 0.37719060841 0.00176241888 
0.166969 0.32302931728 0.00167182032 
0.167527 0.24128133108 0.00157269193 
0.168084 0.27865261197 0.00071208654 
0.168642 0.28109182648 0.00170404647 
0.169199 0.27373081132 0.00158632419 
0.169757 0.28885868077 0.00161088906 
0.170314 0.29235075529 0.00090627455 
0.170871 0.24742973695 0.00180895579 
0.171429 0.19471876890 0.00115704344 
0.171986 0.27823928842 0.00196570086 
0.172544 0.23572324751 0.00120833359 
0.173101 0.28149019762 0.00077040719 
0.173659 0.17054833300 0.00105369377 
0.174216 0.28260168056 0.00056073864 
0.174774 0.24003034419 0.00076082090 
0.175331 0.18659966580 0.00105159100 
0.175888 0.23690825608 0.00073663021 
0.176446 0.27510170109 0.00111984321 
0.177003 0.20759273275 0.00008292308 
0.177561 0.18866385786 0.00047108304 
0.178118 0.19582043393 0.00130128488 
0.178676 0.29133091328 0.00155439221 
0.179233 0.19659578629 0.00063719141 
0.179791 0.17603750085 0.00063380762 
0.180348 0.17137365755 0.00073953679 
0.180905 0.23443542996 0.00088842148 
0.181463 0.22416794497 0.00094422101 
0.182020 0.20413906652 0.00084648357 
0.182578 0.18621032605 0.00066473493 
0.183135 0.23132982413 0.00069076672 
0.183693 0.19990743239 0.00095066715 
0.184250 0.19510440392 0.00054257980 
0.184808 0.17651490677 0.00140864016 
0.185365 0.15261971012 0.00054167434 
0.185922 0.20891584374 0.00096827258 
0.186480 0.18810003380 0.00069607004 
0.187037 0.16762890078 0.00030012295 
0.187595 0.22342841783 0.00092166017 
0.188152 0.20449861247 0.00077644358 
0.188710 0.18326294216 0.00080386490 
0.189267 0.17223003005 0.00021493980 
0.189824 0.16640516682 0.00075525404 
0.190382 0.14597451998 0.00081818183 
0.190939 0.14807721434 0.00105917824 
0.191497 0.12405404372 0.00032979211 
0.192054 0.13326384744 0.00144068909 
0.192612 0.14906810633 0.00109637894 
0.193169 0.12679232970 0.00035027336 
0.193726 0.15377016598 0.00106123587 
0.194284 0.17642842345 0.00080554254 
0.194841 0.14372580832 0.00057707441 
0.195399 0.18504326877 0.00046299809 
0.195956 0.16209237936 0.00112315568 
0.196514 0.15630055422 0.00063887239 
0.197071 0.17420274938 0.00034918186 
0.197628 0.11865132842 0.00075681211 
0.198186 0.22425351739 0.00059165910 
0.198743 0.16487635086 0.00118997048 
0.199301 0.14857263525 0.00038306434 
0.199858 0.14500281958 0.00073293206 
0.200416 0.13634865614 -0.00036693684 
0.200973 0.17402821601 0.00069345633 
0.201530 0.14439893996 0.00032043711 
0.202088 0.14034659000 0.00045504132 
0.202645 0.14443171993 0.00104171172 
0.203203 0.19793400347 0.00082220490 
0.203760 0.10862857047 0.00033591893 
0.204318 0.13969785942 0.00071604396 
0.204875 0.13271572176 0.00092675393 
0.205432 0.14606541832 0.00101325254 
0.205990 0.12962805789 0.00063056894 
0.206547 0.12004155360 0.00038259610 
0.207105 0.16646993382 0.00031972115 
0.207662 0.12705700243 0.00057476847 
0.208219 0.18337035399 0.00005948971 
0.208777 0.14145481957 0.00103748756 
0.209334 0.17544860712 0.00101576273 
0.209892 0.08358421509 0.00070263262 
0.210449 0.12995343571 0.00013818255 
0.211007 0.11663235632 0.00063344896 
0.211564 0.13386139394 0.00051787756 
0.212121 0.13504144994 0.00012480902 
0.212679 0.12616406211 0.00120312929 
0.213236 0.15118359156 0.00097160051 
0.213794 0.17444315634 -0.00024306571 
0.214351 0.14394566459 0.00049195619 
0.214908 0.11663588312 0.00102715294 
0.215466 0.12195305486 0.00038503527 
0.216023 0.18901646023 0.00055554412 
0.216581 0.11768251585 0.00048055052 
0.217138 0.15732248694 0.00039047108 
0.217695 0.07837209484 0.00036711884 
0.218253 0.14717258677 0.00084773468 
0.218810 0.14040955025 0.00061717398 
0.219368 0.10614751842 0.00079016959 
0.219925 0.07750197389 0.00051334467 
0.220483 0.12571171721 -0.00024121350 
0.221040 0.11617321579 0.00031768178 
0.221597 0.15251219047 0.00104051307 
0.222155 0.14848299350 0.00066173158 
0.222712 0.12063466651 0.00101026131 
0.223270 0.08267167338 0.00039613858 
0.223827 0.14602613238 0.00030602942 
0.224384 0.16230096830 0.00105331017 
0.224942 0.12227069797 0.00048434281 
0.225499 0.08840279038 0.00056293982 
0.226057 0.17126144960 0.00019122332 
0.226614 0.08901459164 0.00057438424 
0.227171 0.12578401559 0.00031883356 
0.227729 0.15416378020 0.00084492021 
0.228286 0.11077513677 0.00002012839 
0.228844 0.15309597806 0.00027745131 
0.229401 0.08340329157 0.00030192540 
0.229958 0.07363809379 0.00051848533 
0.230516 0.16151614665 0.00051745569 
0.231073 0.10654518943 0.00032390947 
0.231630 0.13201052350 0.00032235304 
0.232188 0.08584604394 0.00074377053 
0.232745 0.11231162097 0.00020988216 
0.233303 0.15698369622 0.00110346070 
0.233860 0.11783295953 0.00011547886 
0.234417 0.14303773553 0.00057503718 
0.234975 0.12383612227 0.00055812979 
0.235532 0.15330273489 0.00073911854 
0.236090 0.11139768768 0.00024322445 
0.236647 0.13371925831 0.00072028972 
0.237204 0.08386641667 0.00034061836 
0.237762 0.06367236638 0.00050402594 
0.238319 0.06201387694 0.00072554683 
0.238877 0.08193407072 0.00056834567 
0.239434 0.07924734027 0.00012132628 
0.239991 0.07287764719 0.00058046875 
0.240549 0.15549259547 0.00055967893 
0.241106 0.09086529674 0.00024205563 
0.241663 0.13466026163 0.00013445245 
0.242221 0.12429857159 0.00050440581 
0.242778 0.11698495782 0.00078915829 
0.243336 0.08517156578 0.00033590623 
0.243893 0.17335841687 0.00059162834 
0.244450 0.15593409722 0.00024956848 
0.245008 0.09803640124 0.00046394901 
0.245565 0.11242061682 0.00025029134 
0.246123 0.10232543710 0.00024916337 
0.246680 0.11618613019 0.00040651101 
0.247237 0.13530505057 0.00058289758 
0.247795 0.14340837747 0.00017946484 
0.248352 0.09080028782 0.00046660763 
0.248909 0.07976909258 0.00049284474 
0.249467 0.14986284902 0.00084595076 
0.250024 0.12582809873 0.00035701806 
0.250582 0.14520266045 0.00014901190 
0.251139 0.08822125634 0.00014145581 
0.251696 0.11059439030 0.00028960827 
0.252254 0.13595393646 0.00042191316 
0.252811 0.11948332401 0.00020655588 
0.253368 0.03581284795 0.00083819949 
0.253926 0.12587698525 0.00043757779 
0.254483 0.10623927590 0.00041774183 
0.255041 0.10475848762 0.00037876717 
0.255598 0.05637979600 0.00007136535 
0.256155 0.10099438041 0.00048724367 
0.256713 0.11184063807 0.00008973436 
0.257270 0.13439205086 0.01082596521 
0.257827 0.07736913699 0.00023166573 
0.258385 0.10428754375 0.00062395939 
0.258942 0.13625506652 0.00052979337 
0.259499 0.11064601169 0.00048716826 
0.260057 0.04644979796 0.00017430674 
0.260614 0.07673541780 0.00001771671 
0.261172 0.06181799241 0.00048127246 
0.261729 0.11300002554 0.00011917680 
0.262286 0.13111904979 0.00096097671 
0.262844 0.14418221931 0.00053699616 
0.263401 0.04143478475 0.00038327111 
0.263958 0.13406823811 0.00071104960 
0.264516 0.10999641352 0.00032443534 
0.265073 0.10755808597 0.00021511043 
0.265630 0.11359228497 -0.00018696664 
0.266188 0.09251577464 0.00054278783 
0.266745 0.11796730684 -0.00006147264 
0.267302 0.12109126217 0.00046685667 
0.267860 0.12608544462 0.00026091531 
0.268417 0.03844356914 0.00029170376 
0.268975 0.14103889975 0.00049962109 
0.269532 0.06884738093 -0.00022902296 
0.270089 0.10201250410 -0.00015697126 
0.270647 0.10232645515 0.00020357386 
0.271204 0.14266004532 0.00033660362 
0.271761 0.14624659372 0.00091853297 
0.272319 0.12381381955 0.00061171109 
0.272876 0.11477292993 0.00029902118 
0.273433 0.11765053448 -0.00000999798 
0.273991 0.09671158681 0.00017042685 
0.274548 0.12826217432 0.00048002682 
0.275105 0.11653224248 0.00006352934 
0.275663 0.09397031424 0.00018453204 
0.276220 0.11030048952 0.00060177421 
0.276777 0.06961788929 0.00055694303 
0.277335 0.12323700518 0.00035325587 
0.277892 0.11558545908 0.00063190412 
0.278449 0.09922578670 0.00026191398 
0.279007 0.10849728797 0.00057166301 
0.279564 0.06391689611 0.00029765104 
0.280121 0.10059883166 -0.00041744140 
0.280679 0.10628665388 -0.00005776971 
0.281236 0.12867000706 0.00068607089 
0.281793 0.08374948486 0.00039416536 
0.282351 0.11081756512 0.00040164600 
0.282908 0.09529211077 0.00055297147 
0.283465 0.08268581699 0.00052941475 
0.284023 0.12145538884 0.00015987299 
0.284580 0.10843206784 0.00001394340 
0.285137 0.12299381578 0.00068016777 
0.285695 0.08014771030 0.00022579020 
0.286252 0.12552984334 -0.00037715545 
0.286809 0.10304177928 0.00053530398 
0.287367 0.07168499472 -0.00016060283 
0.287924 0.08485431370 0.00025051495 
0.288481 0.07651247516 0.00086609145 
0.289039 0.07901534906 -0.00032668852 
0.289596 0.07267399116 0.00015458499 
0.290153 0.06916480887 -0.00010003689 
0.290711 0.07524327739 0.00077998363 
0.291268 0.08967730975 0.00069147879 
0.291825 0.06209932710 0.00005018860 
0.292383 0.11744179104 0.00046449772 
0.292940 0.09710295023 0.00065089858 
0.293497 0.06279839117 0.00026743723 
0.294055 0.12584430989 0.00121113993 
0.294612 0.13468537616 0.00052105253 
0.295169 0.05822340452 -0.00017612142 
0.295727 0.06831463256 -0.00000045867 
0.296284 0.07560948270 -0.00012771399 
0.296841 0.11214738915 0.00022370532 
0.297399 0.06341257014 0.00141567129 
0.297956 0.10808779640 0.00054564217 
0.298513 0.09372823333 0.00070724473 
0.299071 0.08980245114 0.00014321910 
0.299628 0.09762059794 0.00067395124 
0.300185 0.11920038405 0.00014623812 
0.300742 0.07331098373 0.00049706172 
0.301300 0.05915886526 0.00086057363 
0.301857 0.05344212584 0.00033059449 
0.302414 0.11265438046 0.00071509148 
0.302972 0.07577258349 0.00080208547 
0.303529 0.07300031299 0.00020270972 
0.304086 0.00167311665 -0.00025360132 
0.304644 0.07299271742 0.00015315028 
0.305201 0.07395301802 0.00066996137 
0.305758 0.12713058525 0.00021773203 
0.306316 0.08119760000 0.00053388657 
0.306873 0.06749138798 0.00066783144 
0.307430 0.08655138202 0.00090210342 
0.307987 0.07888556766 0.00041311161 
0.308545 0.03669555792 0.00041203017 
0.309102 0.12798475606 0.00126122425 
0.309659 0.06087625976 0.00054004701 
0.310217 0.08707226370 0.00115471231 
0.310774 0.07568255982 0.00036704430 
0.311331 0.05571361609 0.00043409707 
0.311889 0.09960192401 0.00101217733 
0.312446 0.07787285550 0.00045883920 
0.313003 0.07061520104 0.00125728352 
0.313560 0.07334983909 0.00044750808 
0.314118 0.06639577324 -0.00061996943 
0.314675 0.09882071826 0.00042857190 
0.315232 0.06370248903 0.00073304479 
0.315790 0.05274915568 0.00087681419 
0.316347 0.08818616301 -0.00009174205 
0.316904 0.07787153768 0.00048526335 
0.317461 0.08882486859 0.00016781515 
0.318019 0.09639507123 0.00065718560 
0.318576 0.05656434560 0.00021205171 
0.319133 0.08458659628 0.00004960905 
0.319691 0.09227976215 0.00110912085 
0.320248 0.07050540684 -0.00020256288 
0.320805 0.09511667791 0.00050495156 
0.321362 0.03977635514 0.00061617618 
0.321920 0.05848021912 -0.00016653446 
0.322477 0.08346378272 0.00060974990 
0.323034 0.05840665428 -0.00026236265 
0.323592 0.02889640404 0.00037911168 
0.324149 0.05054534842 0.00029397909 
0.324706 0.04204177225 -0.00032989443 
0.325263 0.03825133071 0.00007654571 
0.325821 0.07172985769 -0.00017679440 
0.326378 0.04852426385 0.00043690877 
0.326935 0.05617638073 0.00018609476 
0.327493 0.08052837391 0.00053749855 
0.328050 0.04535460398 -0.00002795243 
0.328607 0.07935134842 0.00089349654 
0.329164 0.02833236609 -0.00027360756 
0.329722 0.02588811594 0.00038102703 
0.330279 0.10045439266 0.00077089171 
0.330836 0.09067142294 0.00049290940 
0.331393 0.09059372108 -0.00024460801 
0.331951 0.07421432290 0.00012814332 
0.332508 0.02847755182 0.00062630452 
0.333065 0.08804244488 0.00029804163 
0.333622 0.06429546140 0.00002727284 
0.334180 0.08431436666 0.00031905776 
0.334737 0.10566530221 0.00091512867 
0.335294 0.05512461991 0.00063406735 
0.335852 0.04899556773 0.00022082323 
0.336409 0.04403518716 0.00018816914 
0.336966 0.06855554127 0.00013463369 
0.337523 0.01619620683 0.00095756303 
0.338081 0.06258319077 -0.00000562574 
0.338638 0.04950883420 0.00071576970 
0.339195 0.04880885060 0.00062102045 
0.339752 0.08887015888 0.00088206940 
0.340310 0.07474981023 -0.00062472854 
0.340867 0.06389184925 0.00079371800 
0.341424 0.08153073019 0.00002558009 
0.341981 0.06670370460 0.00010591118 
0.342539 0.05547888889 0.00062282391 
0.343096 0.05775816585 0.00076497463 
0.343653 0.07187200561 -0.00025119970 
0.344210 0.07381378747 0.00094067150 
0.344768 0.07742037906 0.00091109334 
0.345325 0.09352200855 -0.00016309855 
0.345882 0.04653066755 -0.00006445645 
0.346439 0.04868246723 0.00119030790 
0.346997 -0.02334458481 -0.00061865146 
0.347554 0.02925664674 0.00068539444 
0.348111 0.03124929167 0.00037458213 
0.348668 0.09865916102 0.00014093663 
0.349226 0.09238216146 -0.00072682811 
0.349783 0.08034435293 0.00049672714 
0.350340 0.09706213732 0.00208435159 
0.350897 0.10906842397 0.00108026513 
0.351454 0.03512237491 -0.00017641744 
0.352012 0.07543808105 0.00073148404 
0.352569 0.11236914345 0.00041654191 
0.353126 0.09971968615 0.00122048300 
0.353683 0.09091210755 -0.00002276579 
0.354241 0.10452354734 0.00076144504 
0.354798 0.02052282292 -0.00026704962 
0.355355 0.13121729117 0.00024200046 
0.355912 0.04607488983 0.00007799546 
0.356470 0.06422472149 -0.00080682501 
0.357027 0.06035179445 0.00042335185 
0.357584 0.03227434076 0.00044744162 
0.358141 0.12244794867 -0.00000065521 
0.358699 0.07927281059 -0.00020919623 
0.359256 0.12235032269 0.00038117654 
0.359813 0.12715418239 0.00043861687 
0.360370 0.08881946808 0.00010662611 
0.360927 0.13484866127 0.00051329242 
0.361485 0.07203994841 0.00109811697 
0.362042 0.00031017597 0.00056620201 
0.362599 0.00733498104 0.00102662192 
0.363156 0.10482150245 0.00115255015 
0.363714 0.06309354638 0.00026630603 
0.364271 0.06538890445 -0.00033465822 
0.364828 0.12540152226 0.00152499902 
0.365385 0.09622439620 0.00077338992 
0.365942 0.05455937131 0.00153055492 
0.366500 0.13340763632 0.00033792978 
0.367057 0.08321620206 0.00254301857 
0.367614 0.00025239014 0.00038752248 
0.368171 0.01427847100 0.00017859308 
0.368728 0.02025258493 0.00178307128 
0.369286 0.07633548429 0.00053378301 
0.369843 0.02478260891 0.00014227741 
0.370400 0.02663990999 -0.00007582169 
0.370957 0.02838190812 -0.00093014441 
0.371514 0.10544250482 0.00042503365 
0.372072 0.01803898103 0.00132631328 
0.372629 0.01952217211 -0.00137367045 
0.373186 0.06650792491 -0.00100469785 
0.373743 0.10437079754 0.00226230890 
0.374300 0.07603847832 0.00061682420 
0.374858 0.09481228397 0.00141973082 
0.375415 0.08447668164 -0.00024236445 
0.375972 0.12233692625 0.00136292754 
0.376529 0.08238324655 0.00059326707 
0.377086 0.07839274188 0.00255217709 
0.377644 0.10576337968 -0.00027441734 
0.378201 0.02045993940 -0.00040740375 
0.378758 0.10353311947 0.00067113703 
0.379315 0.03805012610 0.00003269799 
0.379872 0.07533978327 0.00015767622 
0.380430 0.06655646833 0.00028759930 
0.380987 0.02326682434 0.00178150559 
0.381544 0.05484657852 -0.00107849111 
0.382101 -0.00493534269 0.00082127442 
0.382658 0.00590611211 0.00092769717 
0.383216 -0.00451871570 0.00115219563 
0.383773 0.10903553254 0.00106145968 
0.384330 0.16765555896 0.00131867258 
0.384887 0.00890649031 0.00166750322 
0.385444 0.08702747199 0.00345082889 
0.386001 0.06141395332 -0.00081693175 
0.386559 0.08679970741 0.00133883731 
0.387116 0.01847392576 -0.00130504751 
0.387673 0.03870235409 -0.00130889755 
0.388230 0.02556602180 0.00127955684 
0.388787 0.05485405544 0.00030048295 
0.389345 0.03474271495 0.00071262551 
0.389902 0.01339176446 0.00037617517 
0.390459 0.02855706255 0.00045684070 
0.391016 0.04762968117 0.00246734934 
0.391573 0.09766822789 0.00253365036 
0.392130 0.00186186134 -0.00251487525 
0.392688 0.05482637254 -0.00202541079 
0.393245 0.14621437759 -0.00012975764 
0.393802 0.00865351923 0.00286408237 
0.394359 -0.08252609557 -0.00151075446 
0.394916 0.06517731093 0.00285322847 
0.395473 0.14704758163 0.00011752911 
0.396031 -0.08925732421 -0.00033258644 
0.396588 -0.10459292447 -0.00082661938 
0.397145 0.07432270714 -0.00134811515 
0.397702 -0.03754837182 -0.00116986985 
0.398259 0.02831846740 0.00511931370 
0.398816 0.10828846940 0.00088558816 
0.399374 0.15526980890 0.00514765836 
0.399931 0.20906698723 0.00747067081 
0.400488 0.01343888950 0.00145609707 
0.401045 0.06243993558 -0.00527022323 
0.401602 0.23291567234 0.00963522073 
0.402159 -0.02932047171 0.00047751260 
0.402716 0.22888266606 0.02078992032 
0.403274 0.11037863043 -0.00500950896 
0.403831 -0.03368868166 0.04551100587 
