# Supplementary material for: SAXS studies of X-ray induced disulfide bond damage: Engineering high-resolution insight from a low-resolution technique
Source: PLoS One. 2020 Nov 17;15(11):e0239702. doi: 10.1371/journal.pone.0239702 (PMC7671560; doi:10.1371/journal.pone.0239702)
Supplement: S1 Data — (GZ) [file pone.0239702.s023.gz › SupplementaryData/dimer_A2_ph5_5_00024.cbf.dat]

0.010314 17.67787816847 1.71296400040 
0.010872 20.66244583032 0.52899416570 
0.011429 21.40555055913 0.28733907544 
0.011987 20.15604822975 -0.36760194651 
0.012544 21.68983636697 0.15585632777 
0.013102 21.11273834999 0.09532832892 
0.013659 21.17942683012 -0.09925564000 
0.014217 21.48384525157 0.07946303539 
0.014774 19.93243369256 -0.09469706378 
0.015332 19.40865463803 0.00866180199 
0.015889 21.16194663350 0.00878993772 
0.016447 20.43175500597 0.02174838337 
0.017004 20.42950285791 0.06969990809 
0.017562 20.26787320124 0.04235746398 
0.018119 20.20726460929 -0.00489230154 
0.018677 19.91646471278 0.06554292644 
0.019234 19.81757430128 0.01776924158 
0.019792 19.38201697035 0.05506547967 
0.020349 19.45460658992 0.06563709536 
0.020907 18.87871170732 0.04116318586 
0.021464 18.68641641774 0.07520772938 
0.022022 18.51995321960 0.05953261504 
0.022579 18.45782382895 0.06639719773 
0.023137 17.99919337518 0.06131911796 
0.023694 17.74595664684 0.07357366250 
0.024252 17.82794478968 0.07470000395 
0.024809 17.59387391718 0.07507288646 
0.025367 17.50151299370 0.07009564876 
0.025924 17.13895046599 0.08488082670 
0.026482 16.71903118893 0.08659021836 
0.027039 16.49336536488 0.08783936992 
0.027597 16.21614518215 0.07935690590 
0.028154 16.11179471192 0.08823756077 
0.028712 16.01069478583 0.07111123863 
0.029269 15.95100511295 0.08602740420 
0.029827 15.56305793996 0.07773735684 
0.030384 15.19095688063 0.08171786769 
0.030942 15.16466907729 0.07493808181 
0.031500 15.29109420827 0.08123917327 
0.032057 14.69932335868 0.07867574046 
0.032615 14.72102739433 0.07333504537 
0.033172 14.36158317887 0.07256550923 
0.033730 14.15003166983 0.07196760244 
0.034287 13.91915995790 0.07334772499 
0.034845 13.98999095912 0.07088012463 
0.035402 13.78945292130 0.06271111924 
0.035960 13.53245788168 0.06733999205 
0.036517 13.23022710885 0.06942931199 
0.037075 12.92261743577 0.05695482448 
0.037632 12.79950849886 0.05997307983 
0.038190 12.45458930378 0.06161004735 
0.038747 12.68373948721 0.05838001076 
0.039305 12.38786893135 0.06048962158 
0.039862 11.97710225712 0.05684904150 
0.040420 11.70460303826 0.05946683948 
0.040977 11.78094410019 0.05810886143 
0.041535 11.46602805945 0.05988689651 
0.042092 11.36494928058 0.05571664325 
0.042650 10.91336771789 0.05405591017 
0.043207 10.91539610646 0.05736506691 
0.043765 10.76495905627 0.05662209612 
0.044322 10.73778180537 0.04821477907 
0.044880 10.36463805336 0.04693886989 
0.045437 10.39862824956 0.05000653970 
0.045995 10.10803788514 0.04833174629 
0.046552 9.85628531555 0.04541289235 
0.047110 9.82241244885 0.04852065684 
0.047667 9.58870988440 0.04676833118 
0.048225 9.49739943961 0.04133622700 
0.048782 9.13072907800 0.04817592257 
0.049340 8.99140532567 0.04295699311 
0.049897 9.17881322468 0.04357878928 
0.050455 8.95456316322 0.04205735682 
0.051012 8.70804724158 0.04209842533 
0.051570 8.66853112063 0.04003099059 
0.052127 8.30719291758 0.04137905548 
0.052685 8.23324891266 0.04236422551 
0.053242 8.15902355678 0.03840358996 
0.053800 7.99959744316 0.03632931238 
0.054357 7.80664934039 0.04058339452 
0.054915 7.96691326290 0.04022986388 
0.055472 7.42680264479 0.03292753298 
0.056030 7.40900035914 0.03004375731 
0.056587 7.67135220090 0.03472884351 
0.057145 7.20112883762 0.03505481477 
0.057702 7.11040325564 0.03450941646 
0.058260 6.99018628591 0.03085297456 
0.058817 6.98075184149 0.02968645667 
0.059375 6.73801034057 0.03144761218 
0.059932 6.81743921766 0.03132053933 
0.060490 6.60277053754 0.03105855399 
0.061048 6.62084246846 0.03041512319 
0.061605 6.40151721438 0.02600636987 
0.062163 6.29888491096 0.02663531152 
0.062720 6.31261941544 0.03330743194 
0.063278 6.20162167343 0.02755463017 
0.063835 5.86128659202 0.02555412957 
0.064393 5.69123813512 0.02627273703 
0.064950 5.73673985154 0.02600247666 
0.065508 5.68254568737 0.02581091548 
0.066065 5.59301982430 0.02346142506 
0.066623 5.58042944485 0.02325912130 
0.067180 5.42478569422 0.02492498200 
0.067738 5.28468761667 0.02507180597 
0.068295 5.30783341602 0.02678820532 
0.068853 5.16140114038 0.02234192914 
0.069410 5.15681062711 0.02363274671 
0.069968 5.10608909959 0.02288859579 
0.070525 4.86448843216 0.02251916583 
0.071083 4.74148829182 0.02155808884 
0.071640 4.85968618035 0.02290268094 
0.072198 4.78795485449 0.02404926938 
0.072755 4.69653268154 0.02155245058 
0.073313 4.50032806332 0.02169870854 
0.073870 4.45898307718 0.02049926080 
0.074428 4.38157478819 0.01990833589 
0.074985 4.37220677854 0.01937583505 
0.075543 4.30163335878 0.01646403941 
0.076100 4.21093497260 0.02228780908 
0.076658 4.08167114443 0.01770182386 
0.077215 4.07751633116 0.01793660640 
0.077773 4.01347056145 0.01769701132 
0.078330 3.93512811255 0.01698345629 
0.078888 4.08892816809 0.01863963274 
0.079445 3.85672479907 0.01779329143 
0.080003 3.76494167132 0.01631497316 
0.080560 3.60379794051 0.01732524093 
0.081118 3.73027284993 0.01711790819 
0.081675 3.61371202833 0.01690916710 
0.082233 3.51224791082 0.01408690208 
0.082790 3.50053136077 0.01474795632 
0.083348 3.43076202236 0.01671924751 
0.083905 3.41026472832 0.01455998292 
0.084463 3.40179623701 0.01600663249 
0.085020 3.36773784416 0.01448155173 
0.085578 3.25999796060 0.01470586664 
0.086135 3.18239373295 0.01379637050 
0.086693 3.11684491484 0.01352627426 
0.087250 3.14274035226 0.01476843949 
0.087808 3.00759339906 0.01331486617 
0.088365 3.00851833847 0.01356460952 
0.088923 2.87577305660 0.01295744429 
0.089480 2.93498075496 0.01378452105 
0.090038 2.81429564247 0.01058203485 
0.090595 2.76383423160 0.01258844083 
0.091153 2.86053747033 0.01247822922 
0.091710 2.75934267599 0.01142538347 
0.092268 2.74521566035 0.01270133521 
0.092825 2.55179661693 0.01075396416 
0.093383 2.62443350441 0.01061701628 
0.093940 2.57684538382 0.01318864679 
0.094498 2.62624221154 0.01155098454 
0.095055 2.57454592185 0.01210308215 
0.095613 2.48418733671 0.01102662501 
0.096170 2.45679697084 0.01185146923 
0.096728 2.34724204156 0.01156066672 
0.097285 2.43962035646 0.01055809380 
0.097842 2.21699558802 0.00796688141 
0.098400 2.25862381744 0.01147325178 
0.098957 2.21597353944 0.00833540339 
0.099515 2.23689871829 0.01132442557 
0.100072 2.17016740736 0.01087286774 
0.100630 2.17942792501 0.01184179937 
0.101187 2.18800817187 0.00866727246 
0.101745 2.08729078453 0.01121010152 
0.102302 2.03267997060 0.00879315392 
0.102860 2.04689462540 0.01026752399 
0.103417 1.98252520352 0.00903048504 
0.103975 1.99537505114 0.00805242175 
0.104532 1.94730133645 0.00821702543 
0.105090 2.00817120128 0.00977067354 
0.105647 1.91946958460 0.00850320049 
0.106205 1.87428504601 0.01089737451 
0.106762 1.84438081166 0.00891996607 
0.107320 1.79707390918 0.00726668106 
0.107877 1.82481502284 0.00691001320 
0.108435 1.79450841893 0.00877460215 
0.108992 1.75422029155 0.00684336136 
0.109550 1.61259725845 0.00683062798 
0.110107 1.70035034915 0.00734063074 
0.110665 1.63544501585 0.00764243045 
0.111222 1.67125359028 0.00770099480 
0.111780 1.68261040679 0.00713091051 
0.112337 1.64952303652 0.00869459970 
0.112895 1.52700438561 0.00663629546 
0.113452 1.52408272303 0.00711600479 
0.114010 1.52105908408 0.00715455177 
0.114567 1.50308793960 0.00723329945 
0.115125 1.44530111820 0.00532032028 
0.115682 1.42224482539 0.00545671693 
0.116240 1.41739356061 0.00560110164 
0.116797 1.47140781209 0.00590957841 
0.117355 1.36987892176 0.00616071279 
0.117912 1.22036667350 0.00394344967 
0.118470 1.29117538319 0.00432342322 
0.119027 1.29196065062 0.00560158795 
0.119585 1.22640359567 0.00527124824 
0.120142 1.24481308469 0.00509979412 
0.120699 1.18387025553 0.00535535121 
0.121257 1.19427641757 0.00494637389 
0.121814 1.18730195018 0.00464467158 
0.122372 1.24903080097 0.00582912262 
0.122929 1.14468521669 0.00476980264 
0.123487 1.12150256907 0.00381014425 
0.124044 1.10495919789 0.00594866712 
0.124602 1.14131447592 0.00499714500 
0.125159 1.03117170362 0.00333644781 
0.125717 1.06967017888 0.00472301120 
0.126274 1.11118664825 0.00551102397 
0.126832 1.07014973953 0.00271908062 
0.127389 1.01620580001 0.00552374181 
0.127947 0.95625919498 0.00515785908 
0.128504 0.95624465412 0.00266416709 
0.129062 1.00376594983 0.00450432869 
0.129619 0.93495265694 0.00334123469 
0.130177 0.95379522951 0.00401103290 
0.130734 0.99467432300 0.00401907021 
0.131292 0.94784372821 0.00432046713 
0.131849 0.81776385789 0.00320017829 
0.132407 0.94969458150 0.00382844789 
0.132964 0.89721552655 0.00410025987 
0.133521 0.89019706840 0.00291106122 
0.134079 0.86276578330 0.00316907387 
0.134636 0.82052742715 0.00318563269 
0.135194 0.79218421918 0.00429888653 
0.135751 0.77512362752 0.00322106605 
0.136309 0.79768584550 0.00377842950 
0.136866 0.72223278309 0.00193869443 
0.137424 0.71714820310 0.00375642032 
0.137981 0.64608960037 0.00292007619 
0.138539 0.72425319077 0.00297898638 
0.139096 0.72134530248 0.00344566334 
0.139654 0.73473359914 0.00226995539 
0.140211 0.71439178332 0.00281651125 
0.140769 0.66907341483 0.00354812858 
0.141326 0.64622262086 0.00233650023 
0.141884 0.59397357698 0.00228116580 
0.142441 0.61598912957 0.00260842692 
0.142998 0.61314427570 0.00199637383 
0.143556 0.59117227436 0.00178920392 
0.144113 0.66824631973 0.00329115534 
0.144671 0.60544690644 0.00237013174 
0.145228 0.60687631798 0.00204923740 
0.145786 0.56936080371 0.00357580625 
0.146343 0.61328470760 0.00225346806 
0.146901 0.52431107752 0.00215139412 
0.147458 0.46968242329 0.00215549713 
0.148016 0.49312504767 0.00236968028 
0.148573 0.54352636506 0.00279767574 
0.149131 0.52115839632 0.00074413487 
0.149688 0.54554781084 0.00272077887 
0.150246 0.51098265230 0.00224882255 
0.150803 0.48398266257 0.00170569573 
0.151360 0.50843520842 0.00148156634 
0.151918 0.49039666626 0.00119605141 
0.152475 0.48257340774 0.00113325588 
0.153033 0.41743190956 0.00217271512 
0.153590 0.47745467454 0.00200262184 
0.154148 0.50368831193 0.00214742923 
0.154705 0.46120270967 0.00151049642 
0.155263 0.44384323727 0.00146502143 
0.155820 0.44859673444 0.00073351635 
0.156378 0.42510417886 0.00111185955 
0.156935 0.35986402326 0.00200788220 
0.157493 0.41040551635 0.00117894392 
0.158050 0.38254101275 0.00181210800 
0.158607 0.36574599173 0.00103898150 
0.159165 0.37538335521 0.00208386209 
0.159722 0.32941216832 0.00243239127 
0.160280 0.37414103235 0.00118420381 
0.160837 0.35091586448 0.00184800891 
0.161395 0.32254922968 0.00166894524 
0.161952 0.37521820786 0.00140492856 
0.162510 0.36555934998 0.00203314234 
0.163067 0.32856945677 0.00200680677 
0.163625 0.35650152714 0.00142819503 
0.164182 0.26661940174 0.00087129627 
0.164739 0.29971020437 0.00171430192 
0.165297 0.36128458124 0.00215056575 
0.165854 0.34640974912 0.00088298367 
0.166412 0.37169477590 0.00180816714 
0.166969 0.28821952492 0.00163930405 
0.167527 0.31256994045 0.00081965551 
0.168084 0.35426238466 0.00165351165 
0.168642 0.29491177542 0.00176743287 
0.169199 0.30635894861 0.00093682483 
0.169757 0.30456153090 0.00146620596 
0.170314 0.26899619643 0.00176047416 
0.170871 0.24981906700 0.00104931872 
0.171429 0.18719031618 0.00165567769 
0.171986 0.25326859181 0.00184857395 
0.172544 0.25289152583 0.00065109675 
0.173101 0.23932116754 0.00156911290 
0.173659 0.25998480534 0.00132979133 
0.174216 0.27088778833 0.00131335781 
0.174774 0.27430268102 0.00138886085 
0.175331 0.24093688968 0.00031397123 
0.175888 0.21618185108 0.00063611315 
0.176446 0.24400237641 0.00094982958 
0.177003 0.22863624221 0.00053357426 
0.177561 0.19435144641 0.00111347526 
0.178118 0.19723860339 0.00041799367 
0.178676 0.20129568960 0.00104086974 
0.179233 0.21374992515 0.00110183042 
0.179791 0.22818725196 0.00019488377 
0.180348 0.17835616619 0.00034297850 
0.180905 0.17814124058 0.00120099870 
0.181463 0.20762028568 0.00053805890 
0.182020 0.24459366503 0.00171768653 
0.182578 0.19371565424 0.00115332616 
0.183135 0.22178516528 0.00069625145 
0.183693 0.15889946210 0.00110995653 
0.184250 0.19729971180 0.00104536822 
0.184808 0.27235837361 0.00133826312 
0.185365 0.16333711565 0.00071705641 
0.185922 0.14671309024 0.00073604020 
0.186480 0.15013160703 0.00048425865 
0.187037 0.19125586373 0.00121237455 
0.187595 0.16478895854 -0.00029120726 
0.188152 0.18936756226 0.00022127670 
0.188710 0.18251822460 0.00062758567 
0.189267 0.18018823606 0.00046149643 
0.189824 0.17395332462 0.00153566406 
0.190382 0.19757622161 0.00044067070 
0.190939 0.19721659946 0.00024401999 
0.191497 0.18701839739 0.00066422688 
0.192054 0.15631140262 0.00089697113 
0.192612 0.14847683453 0.00075251875 
0.193169 0.16174079792 0.00059649070 
0.193726 0.13288826094 0.00065735822 
0.194284 0.17076396418 0.00091626627 
0.194841 0.15851264372 0.00076257817 
0.195399 0.19796954080 0.00063585026 
0.195956 0.20341334453 0.00033118143 
0.196514 0.11315749239 0.00068361290 
0.197071 0.16937729565 0.00087120523 
0.197628 0.14980998413 0.00073138671 
0.198186 0.10890868188 0.00062904235 
0.198743 0.10407132900 0.00065333846 
0.199301 0.14965468874 0.00073619359 
0.199858 0.13086533923 0.00054589060 
0.200416 0.06458722437 0.00079078282 
0.200973 0.12621188237 0.00068858027 
0.201530 0.19237742996 0.00035851605 
0.202088 0.16031687942 0.00060175767 
0.202645 0.17618815760 0.00067463435 
0.203203 0.18521462233 0.00062051526 
0.203760 0.10917136927 0.00000982760 
0.204318 0.15776136596 0.00116695237 
0.204875 0.14166733408 0.00029721600 
0.205432 0.12765941544 0.00119488189 
0.205990 0.14595161515 0.00135176275 
0.206547 0.13991211273 0.00081197467 
0.207105 0.13819680030 0.00068034381 
0.207662 0.13815990017 0.00042120061 
0.208219 0.17162956008 0.00044479759 
0.208777 0.10274171697 -0.00003346894 
0.209334 0.10241114147 -0.00014672294 
0.209892 0.11363623110 0.00070907581 
0.210449 0.11922094599 0.00090985391 
0.211007 0.16730668533 0.00004254161 
0.211564 0.15711041813 0.00061067067 
0.212121 0.19463067592 0.00081840778 
0.212679 0.14272184793 0.00117035857 
0.213236 0.12809071188 0.00048077183 
0.213794 0.13477830442 0.00046808244 
0.214351 0.16498784988 0.00036687702 
0.214908 0.14767805422 0.00023683682 
0.215466 0.17633805208 0.00073348834 
0.216023 0.13320049198 0.00033558522 
0.216581 0.15017026334 0.00003631396 
0.217138 0.15770540075 0.00071805550 
0.217695 0.15009689016 0.00081634589 
0.218253 0.15310547565 -0.00009093130 
0.218810 0.14620777764 0.00089949500 
0.219368 0.06845594685 0.00044816305 
0.219925 0.14463074380 0.00040107928 
0.220483 0.16421363185 0.00038964219 
0.221040 0.15731756696 0.00055161902 
0.221597 0.10457777444 0.00041260908 
0.222155 0.13038793467 0.00056035694 
0.222712 0.12500935282 0.00067011697 
0.223270 0.13037772012 0.00080503593 
0.223827 0.07678746411 -0.00012920907 
0.224384 0.11817040485 0.00023322861 
0.224942 0.12081217177 0.00038594326 
0.225499 0.08973317151 -0.00013349801 
0.226057 0.11026963772 0.00057591800 
0.226614 0.11546579401 0.00057945194 
0.227171 0.12964367471 0.00042006268 
0.227729 0.16627616326 0.00081955426 
0.228286 0.08577505595 0.00111166188 
0.228844 0.15845365331 0.00033593565 
0.229401 0.07422281022 -0.00005766792 
0.229958 0.10206815869 0.00012135099 
0.230516 0.12266083122 0.00049413064 
0.231073 0.13765870412 0.00047837267 
0.231630 0.10851522639 0.00027248187 
0.232188 0.11525640271 0.00058187855 
0.232745 0.12318746093 0.00041451592 
0.233303 0.13707879714 0.00026105742 
0.233860 0.15637999105 0.00041589760 
0.234417 0.16800571756 0.00063300069 
0.234975 0.15671628077 0.00154448112 
0.235532 0.16629588754 0.00011932202 
0.236090 0.08250025224 0.00001750608 
0.236647 0.06939927368 0.00047863387 
0.237204 0.15663921163 0.00095476811 
0.237762 0.10858470629 0.00039706996 
0.238319 0.13236937349 0.00073765167 
0.238877 0.15706892464 0.00026065217 
0.239434 0.10886575041 0.00065221976 
0.239991 0.14925329741 0.00070285119 
0.240549 0.11916252111 0.00003703803 
0.241106 0.11806673534 0.00058009327 
0.241663 0.12797237447 0.00084620281 
0.242221 0.13328679772 0.00049634848 
0.242778 0.12639243891 0.00098814028 
0.243336 0.10004451508 0.00067149368 
0.243893 0.14378484030 0.00037736182 
0.244450 0.10388007985 -0.00006629622 
0.245008 0.12456929855 0.00028586674 
0.245565 0.10378631752 -0.00000278281 
0.246123 0.08781448751 0.00037096088 
0.246680 0.12103787499 0.00015046747 
0.247237 0.13626016255 0.00029100923 
0.247795 0.12586686355 0.00082202836 
0.248352 0.16234712446 0.00089666210 
0.248909 0.11086273835 0.00009858181 
0.249467 0.08133908833 0.00067772434 
0.250024 0.09480541879 0.00071426183 
0.250582 0.11428832382 0.00048663910 
0.251139 0.11384896904 0.00055459943 
0.251696 0.14308429688 0.00054958549 
0.252254 0.09424541904 0.00018721627 
0.252811 0.12039452700 0.00014042326 
0.253368 0.09310832461 0.00020173988 
0.253926 0.13209036433 0.00018726235 
0.254483 0.14524702856 0.00064663502 
0.255041 0.11432819558 -0.00013452685 
0.255598 0.13857336249 0.00104053169 
0.256155 0.13302516546 0.00032816615 
0.256713 0.14230474693 0.00094287999 
0.257270 0.10218288929 0.00986406756 
0.257827 0.13715300447 0.00044311327 
0.258385 0.11896232197 0.00037328538 
0.258942 0.08465787898 -0.00009736566 
0.259499 0.10396366160 0.00051612577 
0.260057 0.13694063620 0.00045031586 
0.260614 0.14431508388 0.00040664986 
0.261172 0.11436535784 0.00013643822 
0.261729 0.11836720342 0.00029617340 
0.262286 0.06158698809 0.00074533488 
0.262844 0.12823048634 0.00002964705 
0.263401 0.10425988360 0.00049771853 
0.263958 0.10370967005 0.00027520776 
0.264516 0.11321505735 -0.00005173803 
0.265073 0.10300873690 0.00054026695 
0.265630 0.13672939575 0.00047425170 
0.266188 0.11140100738 0.00061562842 
0.266745 0.08856013917 0.00056599921 
0.267302 0.08533647873 -0.00020500311 
0.267860 0.13148157247 -0.00018224722 
0.268417 0.11718656308 0.00046884258 
0.268975 0.13921811334 0.00015112308 
0.269532 0.09146779551 0.00023942840 
0.270089 0.11490931086 0.00047659795 
0.270647 0.12128487923 0.00047778349 
0.271204 0.09174825742 0.00037677440 
0.271761 0.07573106467 -0.00001421869 
0.272319 0.11982057124 0.00056888030 
0.272876 0.13481838922 0.00043143348 
0.273433 0.08803406859 0.00036933454 
0.273991 0.12558223805 0.00033150164 
0.274548 0.14630627837 0.00042560105 
0.275105 0.09332128372 0.00050815304 
0.275663 0.09358171982 0.00018100935 
0.276220 0.10453596214 0.00052126912 
0.276777 0.12676354492 0.00045701909 
0.277335 0.12044423852 0.00002672455 
0.277892 0.08720801494 0.00021741987 
0.278449 0.11801353417 0.00008236078 
0.279007 0.13432061325 0.00074847764 
0.279564 0.10422163078 0.00087141178 
0.280121 0.13381501126 0.00039621005 
0.280679 0.10727330565 0.00023734461 
0.281236 0.09417076711 -0.00005928857 
0.281793 0.10285063068 0.00006446349 
0.282351 0.11677537409 0.00055221552 
0.282908 0.11925361498 0.00027422879 
0.283465 0.12428234480 0.00040287544 
0.284023 0.08055374704 0.00045561579 
0.284580 0.07653262049 -0.00010579393 
0.285137 0.09383772736 0.00045776656 
0.285695 0.06049494119 0.00032733987 
0.286252 0.09995375441 0.00039763331 
0.286809 0.08688840501 0.00034206251 
0.287367 0.10957362370 -0.00021618561 
0.287924 0.10239013829 -0.00016163475 
0.288481 0.10219460148 0.00049397663 
0.289039 0.11158263448 0.00038637992 
0.289596 0.07587776665 0.00057773967 
0.290153 0.09577417526 0.00006722125 
0.290711 0.06813731051 0.00022188101 
0.291268 0.11680815281 0.00060208119 
0.291825 0.11079227225 -0.00016251445 
0.292383 0.04002523094 -0.00007009004 
0.292940 0.07814075635 0.00058790358 
0.293497 0.06641077509 0.00058668734 
0.294055 0.10063831791 -0.00030076918 
0.294612 0.04413107376 0.00094336352 
0.295169 0.12939953792 0.00046172911 
0.295727 0.08880993996 -0.00021653343 
0.296284 0.08498133544 0.00053857954 
0.296841 0.03825339288 -0.00007590743 
0.297399 0.09640602693 0.00087595647 
0.297956 0.06965738710 0.00035034482 
0.298513 0.10673807256 0.00005980659 
0.299071 0.09241330987 0.00074901495 
0.299628 0.01388282335 0.00019129127 
0.300185 0.11287022617 -0.00003816294 
0.300742 0.04074701367 -0.00039596078 
0.301300 0.09321984203 0.00074349512 
0.301857 0.09760287100 0.00017693101 
0.302414 0.08664189786 0.00066137867 
0.302972 0.05672417308 0.00108718362 
0.303529 0.08536215266 0.00036696617 
0.304086 0.08529388534 -0.00063998560 
0.304644 0.06310961739 0.00065932762 
0.305201 0.06310470796 -0.00010543331 
0.305758 0.10274634312 0.00057146127 
0.306316 0.10520413044 -0.00003371933 
0.306873 0.13218456222 0.00066380485 
0.307430 0.08032329672 0.00074031538 
0.307987 0.05599328239 0.00013408279 
0.308545 0.11493362089 0.00030944164 
0.309102 0.09076987672 0.00086714480 
0.309659 0.06426367225 0.00033167789 
0.310217 0.06903350098 0.00063176781 
0.310774 0.07683256978 0.00041154870 
0.311331 0.06558117419 0.00112114653 
0.311889 0.09893925008 -0.00010847876 
0.312446 0.07923517014 0.00024675592 
0.313003 0.07498831095 0.00034424895 
0.313560 0.06037407401 0.00087106124 
0.314118 0.09044546640 -0.00026842507 
0.314675 0.04282648122 0.00039903285 
0.315232 0.05294976605 0.00052214535 
0.315790 0.05670548107 0.00027818396 
0.316347 0.05943049474 -0.00026019640 
0.316904 0.03220663264 0.00038100632 
0.317461 0.05472196065 0.00064086634 
0.318019 0.03230345399 -0.00012298719 
0.318576 0.04696170342 0.00002136349 
0.319133 0.09193439668 0.00051252283 
0.319691 0.13115212495 0.00049038880 
0.320248 0.07468252448 0.00015776454 
0.320805 0.10793269352 0.00080421131 
0.321362 0.08344683138 0.00023343984 
0.321920 0.04627111096 -0.00013904032 
0.322477 0.10550955561 -0.00017948999 
0.323034 0.01200728735 0.00065447644 
0.323592 0.09714936925 0.00009558781 
0.324149 0.05417352880 0.00028390064 
0.324706 0.06976066117 0.00021370201 
0.325263 0.09154450448 0.00054607332 
0.325821 0.07550270488 0.00063730118 
0.326378 0.01476161783 0.00039560711 
0.326935 0.05738933478 0.00031951593 
0.327493 0.03764065860 0.00064408673 
0.328050 0.09296095721 -0.00019113702 
0.328607 0.04003224338 0.00000616019 
0.329164 0.06397276869 0.00069795864 
0.329722 0.03671007103 0.00039101185 
0.330279 0.10393855361 0.00013307345 
0.330836 0.04009674291 0.00068723061 
0.331393 0.08070660120 0.00026292253 
0.331951 0.08275591754 0.00078972716 
0.332508 0.07412051077 -0.00005089557 
0.333065 0.06232168695 0.00041195705 
0.333622 0.05045316637 -0.00078173959 
0.334180 0.06143560369 0.00080606640 
0.334737 0.06841294415 -0.00066432719 
0.335294 0.09771162957 0.00066171745 
0.335852 0.02808000205 0.00036666795 
0.336409 0.13537334361 0.00021215840 
0.336966 0.08780140382 0.00081755241 
0.337523 0.04432736312 0.00009687215 
0.338081 0.03698495064 -0.00016461978 
0.338638 0.07334755381 0.00070603833 
0.339195 0.01196811791 -0.00091423815 
0.339752 0.03084109885 0.00064856569 
0.340310 -0.01682149214 0.00028891850 
0.340867 0.09592596905 0.00055338628 
0.341424 0.05917197325 0.00065938086 
0.341981 0.06875223621 0.00134798347 
0.342539 0.05515314652 -0.00019650436 
0.343096 0.06782612703 -0.00037435850 
0.343653 0.03127700893 0.00006192874 
0.344210 0.07133248795 0.00022466675 
0.344768 0.06373957095 0.00065835345 
0.345325 0.04586040816 0.00026460147 
0.345882 0.13324093987 0.00023394087 
0.346439 0.05386877950 0.00001884678 
0.346997 0.07825427034 -0.00054271602 
0.347554 0.06123900305 0.00025790502 
0.348111 0.09589839217 0.00185067588 
0.348668 0.10072560940 -0.00005482165 
0.349226 0.04720147095 -0.00061213972 
0.349783 0.03395495320 0.00028889624 
0.350340 0.11513104550 -0.00025382794 
0.350897 0.06099321364 0.00007307620 
0.351454 0.01327548943 0.00004624691 
0.352012 0.02024354977 -0.00014747318 
0.352569 0.13735387635 0.00172914843 
0.353126 0.01699730772 -0.00000158655 
0.353683 0.04715305114 0.00029332789 
0.354241 0.10524637441 0.00102083108 
0.354798 0.00347453145 -0.00006316418 
0.355355 0.00071554757 0.00080241057 
0.355912 0.00408907249 -0.00015328919 
0.356470 0.08419216171 0.00019965965 
0.357027 0.09220974470 0.00014134791 
0.357584 0.03659974503 -0.00017945438 
0.358141 0.03105093322 -0.00004724406 
0.358699 0.09935767164 0.00027545873 
0.359256 -0.00585360218 -0.00031309879 
0.359813 0.06634044261 -0.00015974941 
0.360370 0.06880647395 -0.00013059013 
0.360927 0.00796614784 0.00096228595 
0.361485 -0.02302572908 -0.00087487488 
0.362042 0.03015031209 0.00145081794 
0.362599 -0.01868614166 0.00123799660 
0.363156 0.05270376324 0.00023743944 
0.363714 0.11626760279 -0.00037845589 
0.364271 0.07979932975 0.00146576273 
0.364828 0.05085288028 0.00017630468 
0.365385 -0.02951578611 0.00018963013 
0.365942 0.10218448060 0.00060284407 
0.366500 0.04796547078 0.00214064236 
0.367057 -0.03952261233 0.00123009567 
0.367614 0.01752902665 0.00147093934 
0.368171 0.05769205693 0.00314131343 
0.368728 0.12200572240 0.00125227125 
0.369286 0.04131042942 0.00124587029 
0.369843 0.03724156420 0.00249496320 
0.370400 0.08553056800 0.00090232897 
0.370957 0.09012586164 0.00116765444 
0.371514 0.08061872244 0.00024911227 
0.372072 0.06012852172 -0.00102525075 
0.372629 0.05032341895 -0.00045048754 
0.373186 0.03787317080 -0.00072261352 
0.373743 0.10452264221 0.00077038039 
0.374300 0.03959651700 0.00211761344 
0.374858 0.00921406394 -0.00001648006 
0.375415 0.10072220787 0.00228447723 
0.375972 0.08762499045 -0.00126366014 
0.376529 0.10241496454 0.00163304610 
0.377086 0.09738729893 -0.00014168958 
0.377644 0.03255758835 0.00112535634 
0.378201 0.04708763787 -0.00001067142 
0.378758 -0.02080398910 0.00156301425 
0.379315 0.03066036364 -0.00092168023 
0.379872 0.11644259596 -0.00017436726 
0.380430 0.09812126911 0.00097395350 
0.380987 0.02093496160 0.00020869666 
0.381544 0.06567895253 0.00131930567 
0.382101 0.05630538351 0.00164312959 
0.382658 0.11806143143 0.00258598823 
0.383216 0.10432356286 0.00306406440 
0.383773 0.04795231210 0.00130283231 
0.384330 0.15339766365 0.00087557715 
0.384887 -0.02049798000 0.00050198358 
0.385444 0.12349361011 0.00136739712 
0.386001 0.06049407348 -0.00135536436 
0.386559 0.02363651149 0.00070270752 
0.387116 -0.00433687601 0.00046918179 
0.387673 0.14200639396 0.00331486530 
0.388230 0.09247239051 -0.00143140827 
0.388787 0.12910628572 -0.00050882914 
0.389345 0.17342201984 -0.00004741894 
0.389902 0.05368838673 -0.00071783237 
0.390459 0.11016201896 -0.00117861981 
0.391016 0.07488348492 0.00062446044 
0.391573 -0.03204234664 0.00077338299 
0.392130 0.09740366740 0.00253979316 
0.392688 0.01147700724 0.00176720600 
0.393245 0.00602686752 0.00042288294 
0.393802 0.03483628671 -0.00048788578 
0.394359 0.10865666957 0.00136494439 
0.394916 -0.02623073381 -0.00171038297 
0.395473 -0.05029582682 0.00065414846 
0.396031 0.06551458215 -0.00124525678 
0.396588 0.04217351645 0.00357935424 
0.397145 -0.02713061821 0.00257431809 
0.397702 0.07948788945 -0.00047992257 
0.398259 -0.00872039738 0.00154486789 
0.398816 -0.03191965867 0.00124260325 
0.399374 0.13486610146 -0.00282885126 
0.399931 0.01223821128 0.00084171666 
0.400488 0.00522057080 0.00030533854 
0.401045 0.21113115163 -0.00277653622 
0.401602 0.06600150385 -0.00710029529 
0.402159 0.04532890898 0.00236296659 
0.402716 -0.00008848226 -0.00490455262 
0.403274 0.19090542901 0.01064559250 
0.403831 -0.32171302941 -0.04361886728 
