# Supplementary material for: SAXS studies of X-ray induced disulfide bond damage: Engineering high-resolution insight from a low-resolution technique
Source: PLoS One. 2020 Nov 17;15(11):e0239702. doi: 10.1371/journal.pone.0239702 (PMC7671560; doi:10.1371/journal.pone.0239702)
Supplement: S1 Data — (GZ) [file pone.0239702.s023.gz › SupplementaryData/dimer_A2_ph5_5_00025.cbf.dat]

0.010314 15.95649559787 0.37247717446 
0.010872 22.10555120016 0.68294891998 
0.011429 22.08828337816 0.25957723191 
0.011987 23.64530740354 0.17300475313 
0.012544 22.92440383200 0.23329426500 
0.013102 20.27063732384 -0.08354371583 
0.013659 20.55548189510 0.10009032010 
0.014217 21.05439973041 -0.03315537984 
0.014774 20.98738651406 -0.01623037379 
0.015332 20.59604187550 -0.01823221927 
0.015889 21.11891807535 0.00729170340 
0.016447 20.05846258945 0.01623855446 
0.017004 20.38624069715 0.07894895107 
0.017562 20.27169431324 0.05761077682 
0.018119 19.93398522760 0.02578631953 
0.018677 19.66991293252 0.04529055788 
0.019234 20.15054878999 0.00398864014 
0.019792 19.84231550051 0.01695819916 
0.020349 19.68980243836 0.07171612012 
0.020907 19.18358799486 0.05859434853 
0.021464 18.91610418551 0.05177695801 
0.022022 18.77735269012 0.05702004082 
0.022579 18.81802478216 0.08349005627 
0.023137 18.74072981146 0.08894938374 
0.023694 18.19916344778 0.08736663127 
0.024252 17.52414824918 0.08424301971 
0.024809 17.78040092632 0.08661360058 
0.025367 17.70992752240 0.07178157542 
0.025924 17.28794691689 0.08118299512 
0.026482 16.92261463274 0.07650425113 
0.027039 16.58861026070 0.08897859634 
0.027597 16.50371900263 0.09380739025 
0.028154 16.44065806211 0.07990793893 
0.028712 16.07820135814 0.08325445578 
0.029269 16.04474645957 0.08022329022 
0.029827 15.78621646534 0.07105981409 
0.030384 15.43596477404 0.07951407714 
0.030942 15.18022742087 0.06866542760 
0.031500 14.96809266421 0.07897427126 
0.032057 14.74746392140 0.06504004931 
0.032615 14.70688443820 0.07263885810 
0.033172 14.38962127646 0.07977536731 
0.033730 14.34778679525 0.06901022902 
0.034287 13.94893442121 0.06657588387 
0.034845 13.91495640521 0.07107452618 
0.035402 13.69241790499 0.07307878484 
0.035960 13.43225756444 0.05809738339 
0.036517 13.14499244623 0.06170851038 
0.037075 12.97663091203 0.06680428364 
0.037632 12.46215685592 0.06530562620 
0.038190 12.47679935505 0.05710281697 
0.038747 12.51622856293 0.05828639157 
0.039305 12.32705132537 0.05756867693 
0.039862 11.97608470896 0.06346520686 
0.040420 11.83779016352 0.05556839099 
0.040977 11.66149529236 0.05706274482 
0.041535 11.36446442873 0.05600965328 
0.042092 11.40159644921 0.05406475683 
0.042650 11.10135138047 0.05628616596 
0.043207 11.18427426789 0.05386097594 
0.043765 10.83530959131 0.05116448636 
0.044322 10.61261260844 0.04673765027 
0.044880 10.50617180013 0.04857246365 
0.045437 10.28829555935 0.04854998820 
0.045995 10.13092194257 0.05211455340 
0.046552 9.93955194046 0.04716735899 
0.047110 9.88343675474 0.04740655300 
0.047667 9.69728311176 0.03959780382 
0.048225 9.45560403767 0.04858393168 
0.048782 9.39603756616 0.04179777489 
0.049340 9.29939582176 0.04779374023 
0.049897 9.02618269074 0.04034680142 
0.050455 8.77931283996 0.04476123622 
0.051012 8.95056393367 0.03964468510 
0.051570 8.69456130469 0.03864421692 
0.052127 8.48226714057 0.03705183980 
0.052685 8.22948899070 0.03985538728 
0.053242 8.22943852920 0.03890288722 
0.053800 7.88289635343 0.03866535152 
0.054357 7.76631967081 0.03360161129 
0.054915 7.88818036165 0.03546249958 
0.055472 7.64688677048 0.03595578411 
0.056030 7.45215801198 0.03275748138 
0.056587 7.41462073812 0.03583443925 
0.057145 7.34473087387 0.03514422195 
0.057702 7.31714402315 0.02823010023 
0.058260 7.07204351278 0.03175036669 
0.058817 6.97348916696 0.03489507761 
0.059375 6.67805382873 0.03062100979 
0.059932 6.82123077474 0.03340304450 
0.060490 6.53111746006 0.02961250562 
0.061048 6.49673213835 0.02973698415 
0.061605 6.24663846706 0.02833252783 
0.062163 6.21887205178 0.03121094508 
0.062720 6.12141947223 0.03069038669 
0.063278 6.00274199295 0.02685668279 
0.063835 6.08231369932 0.02746100446 
0.064393 5.83211636631 0.02738141804 
0.064950 5.73045041890 0.02451773039 
0.065508 5.57380822200 0.02676151319 
0.066065 5.50577976402 0.02354688986 
0.066623 5.37467322821 0.02266815527 
0.067180 5.50436493502 0.02295706253 
0.067738 5.14958845394 0.02334690488 
0.068295 5.22150278236 0.02612223797 
0.068853 5.18225370274 0.02232887378 
0.069410 5.10665115705 0.02116971990 
0.069968 5.01385600163 0.02372510665 
0.070525 4.90641582077 0.02453775020 
0.071083 4.89838618618 0.02125332959 
0.071640 4.76712508224 0.02094108646 
0.072198 4.62172854369 0.01911904142 
0.072755 4.67901141900 0.02211487091 
0.073313 4.44970542444 0.02111969719 
0.073870 4.40334191341 0.02057730350 
0.074428 4.40723322239 0.01948228034 
0.074985 4.22769874733 0.01868594612 
0.075543 4.29192630956 0.02050923499 
0.076100 4.24988646883 0.01996139339 
0.076658 4.10629830548 0.01966484795 
0.077215 3.97575822444 0.01863912787 
0.077773 4.04471002426 0.01765260273 
0.078330 3.92311074100 0.01929397811 
0.078888 3.83530736183 0.01831434284 
0.079445 3.84759216972 0.01684950069 
0.080003 3.77612839384 0.01767611156 
0.080560 3.73741581597 0.01900823751 
0.081118 3.74059795364 0.01827509449 
0.081675 3.59709946046 0.01676274186 
0.082233 3.57465042505 0.01855589354 
0.082790 3.53989274958 0.01533380328 
0.083348 3.40754517655 0.01537985974 
0.083905 3.30402574063 0.01461244322 
0.084463 3.32206552643 0.01697950286 
0.085020 3.24209998626 0.01562279201 
0.085578 3.20509225409 0.01515192689 
0.086135 3.16962371291 0.01376439672 
0.086693 3.14572179351 0.01514267724 
0.087250 3.11199145444 0.01413657621 
0.087808 2.96061083638 0.01420315887 
0.088365 2.96329109071 0.01358989153 
0.088923 2.97830236271 0.01265583526 
0.089480 2.92626158177 0.01211974784 
0.090038 2.96370851290 0.01299985551 
0.090595 2.92781693444 0.01243507819 
0.091153 2.73572723177 0.01280555919 
0.091710 2.83706415116 0.01270680630 
0.092268 2.74957794228 0.01472136616 
0.092825 2.67347252206 0.01226402703 
0.093383 2.63511729367 0.01095468839 
0.093940 2.71169966447 0.01038634834 
0.094498 2.46493204183 0.01103815367 
0.095055 2.58248218967 0.00975990979 
0.095613 2.48268766415 0.01068617362 
0.096170 2.43192412040 0.01169152792 
0.096728 2.40254572267 0.01146337308 
0.097285 2.27074439299 0.01354371183 
0.097842 2.36466565364 0.01245207624 
0.098400 2.28428440565 0.01120249721 
0.098957 2.35226307592 0.01202152134 
0.099515 2.24395387502 0.01143350158 
0.100072 2.26968732237 0.01095470478 
0.100630 2.13663997142 0.01246643700 
0.101187 2.15427217303 0.00791671838 
0.101745 2.08770220839 0.01109991654 
0.102302 2.02928132236 0.00979064945 
0.102860 2.10055558063 0.01073489403 
0.103417 1.98331925732 0.00909857418 
0.103975 1.89881209378 0.00805434493 
0.104532 1.88902944631 0.00874682937 
0.105090 1.90161531504 0.00900017235 
0.105647 1.81553541287 0.00806026146 
0.106205 1.88777716886 0.00857475785 
0.106762 1.78167617904 0.00765634272 
0.107320 1.80806789479 0.00911679822 
0.107877 1.80663765405 0.00943799533 
0.108435 1.74199946277 0.00739600136 
0.108992 1.70089104246 0.00769826121 
0.109550 1.67363754663 0.00588634255 
0.110107 1.70202364118 0.00736386485 
0.110665 1.68587181633 0.00633336510 
0.111222 1.64989079692 0.00783952444 
0.111780 1.60642220827 0.00532247949 
0.112337 1.56884146466 0.00612600494 
0.112895 1.57400204730 0.00608591273 
0.113452 1.53598254379 0.00533937116 
0.114010 1.47485887891 0.00575127076 
0.114567 1.53087722989 0.00674629074 
0.115125 1.47536297767 0.00634769128 
0.115682 1.46231246937 0.00597262414 
0.116240 1.38726544194 0.00528600793 
0.116797 1.42478337312 0.00638290399 
0.117355 1.41519521027 0.00680790715 
0.117912 1.26693664345 0.00531259498 
0.118470 1.33110638700 0.00619489570 
0.119027 1.36640372198 0.00570911367 
0.119585 1.27666397487 0.00462919382 
0.120142 1.29572471021 0.00581749037 
0.120699 1.27900176503 0.00587447457 
0.121257 1.22980106304 0.00470134225 
0.121814 1.16024034540 0.00507660321 
0.122372 1.22567630833 0.00506431095 
0.122929 1.11508998333 0.00496841262 
0.123487 1.11235598293 0.00351398742 
0.124044 1.07501449514 0.00444120399 
0.124602 1.11829795316 0.00369309617 
0.125159 1.11465475772 0.00550877890 
0.125717 1.08037806928 0.00481225537 
0.126274 1.05563998563 0.00529562947 
0.126832 0.98017776275 0.00555231939 
0.127389 0.90636216615 0.00432906402 
0.127947 1.06498757751 0.00457654226 
0.128504 0.98128519962 0.00459256300 
0.129062 0.99370169918 0.00508248064 
0.129619 0.92807085154 0.00442075335 
0.130177 0.90580612020 0.00289341140 
0.130734 0.82076468446 0.00378327436 
0.131292 0.89806402879 0.00521178953 
0.131849 0.96194958075 0.00458545020 
0.132407 0.87943004513 0.00383418168 
0.132964 0.90313219160 0.00415158931 
0.133521 0.83214231341 0.00297529616 
0.134079 0.84991427822 0.00277856025 
0.134636 0.87573946877 0.00335310089 
0.135194 0.83499161790 0.00382351203 
0.135751 0.79602389435 0.00324718350 
0.136309 0.76098864978 0.00319763492 
0.136866 0.84014499556 0.00263660092 
0.137424 0.76576372627 0.00289994513 
0.137981 0.77669276820 0.00171317060 
0.138539 0.78618976631 0.00319097074 
0.139096 0.71903506169 0.00149843602 
0.139654 0.68239840085 0.00345701245 
0.140211 0.67672839884 0.00365608895 
0.140769 0.67775071741 0.00315911967 
0.141326 0.69045880756 0.00152409793 
0.141884 0.61965476490 0.00186643933 
0.142441 0.60658583524 0.00237726580 
0.142998 0.64558167772 0.00315720537 
0.143556 0.60842902769 0.00249455789 
0.144113 0.63886435575 0.00209370834 
0.144671 0.54394724264 0.00283216154 
0.145228 0.51719050989 0.00277599525 
0.145786 0.60733499566 0.00213622439 
0.146343 0.51548578475 0.00238717519 
0.146901 0.53780536649 0.00227831323 
0.147458 0.58179473646 0.00237634479 
0.148016 0.53779383269 0.00111567893 
0.148573 0.54649414549 0.00316845798 
0.149131 0.53248337924 0.00168389467 
0.149688 0.46593245121 0.00121112152 
0.150246 0.45008721928 0.00166826181 
0.150803 0.46586258369 0.00178861721 
0.151360 0.45693442295 0.00205146063 
0.151918 0.47837954852 0.00248043856 
0.152475 0.54176322662 0.00267003504 
0.153033 0.39927185055 0.00166599094 
0.153590 0.41941564163 0.00252371754 
0.154148 0.43604645486 0.00184793278 
0.154705 0.40959473331 0.00147474091 
0.155263 0.43008481104 0.00218091474 
0.155820 0.44055595025 0.00129833297 
0.156378 0.41583297704 0.00100062767 
0.156935 0.40067404061 0.00150445756 
0.157493 0.35755821518 0.00174166197 
0.158050 0.41819308878 0.00178457207 
0.158607 0.36398692064 0.00065860983 
0.159165 0.33030938685 0.00105506624 
0.159722 0.37112624238 0.00195925660 
0.160280 0.39781464047 0.00065945605 
0.160837 0.36417361297 0.00251768074 
0.161395 0.30853871917 0.00088098059 
0.161952 0.35649457372 0.00107269832 
0.162510 0.38202120809 0.00207942301 
0.163067 0.25511969215 0.00074407183 
0.163625 0.29292250046 0.00073374088 
0.164182 0.29261198385 0.00043263471 
0.164739 0.31044293791 0.00117089147 
0.165297 0.32496665878 0.00137198375 
0.165854 0.28206131954 0.00085618336 
0.166412 0.29283714651 0.00121541613 
0.166969 0.26443467075 0.00113899590 
0.167527 0.28779403272 0.00206523527 
0.168084 0.29416454623 0.00132550798 
0.168642 0.31070125992 0.00128758146 
0.169199 0.28543914030 0.00140746065 
0.169757 0.33571770374 0.00112945338 
0.170314 0.30352490229 0.00168783304 
0.170871 0.27645388501 0.00145463374 
0.171429 0.29170446258 0.00044852161 
0.171986 0.33129614179 0.00089158361 
0.172544 0.27577425730 0.00131709049 
0.173101 0.24019534144 0.00107150569 
0.173659 0.24889802445 0.00123911007 
0.174216 0.27412049425 0.00090180134 
0.174774 0.24481127379 0.00129303683 
0.175331 0.20791909524 0.00130119459 
0.175888 0.23970752313 0.00083050326 
0.176446 0.24372559417 0.00104112942 
0.177003 0.21658777425 0.00031266174 
0.177561 0.23920502932 0.00101731234 
0.178118 0.21037895753 0.00079323659 
0.178676 0.24300306061 0.00082645981 
0.179233 0.21267738756 0.00174282501 
0.179791 0.25241180201 0.00134258055 
0.180348 0.20398028018 0.00071581947 
0.180905 0.18458640084 0.00103441166 
0.181463 0.19442421376 0.00062148688 
0.182020 0.20148971516 0.00081215205 
0.182578 0.20898473536 0.00073115783 
0.183135 0.21436286147 0.00103087546 
0.183693 0.19003247689 0.00025348033 
0.184250 0.20450278807 0.00104615396 
0.184808 0.14173194368 0.00076788494 
0.185365 0.16081357547 0.00077859338 
0.185922 0.17833997751 0.00072866905 
0.186480 0.16687777298 0.00080210000 
0.187037 0.17060255257 0.00013578899 
0.187595 0.21132631075 0.00092061649 
0.188152 0.20900119771 -0.00006045393 
0.188710 0.21435310576 0.00101762249 
0.189267 0.21118928638 0.00106961218 
0.189824 0.16692473256 0.00114561672 
0.190382 0.12320925920 0.00111115659 
0.190939 0.19066864213 0.00063655322 
0.191497 0.17863317594 0.00041456701 
0.192054 0.16528172692 0.00088238344 
0.192612 0.16288932807 0.00109440235 
0.193169 0.20175967133 0.00093074897 
0.193726 0.07268537401 0.00053267311 
0.194284 0.19050559400 0.00112045583 
0.194841 0.11812399873 0.00099752634 
0.195399 0.11504841223 0.00019397818 
0.195956 0.16519342081 0.00119655900 
0.196514 0.14316723868 0.00082704521 
0.197071 0.22032371557 0.00160387757 
0.197628 0.14501169242 0.00052570918 
0.198186 0.20183057823 0.00059499762 
0.198743 0.13729042558 0.00030332153 
0.199301 0.19311316543 0.00037913818 
0.199858 0.16658122851 0.00020777087 
0.200416 0.15802860573 0.00033678740 
0.200973 0.16667135713 0.00160397759 
0.201530 0.14397141080 0.00086140157 
0.202088 0.16419131238 0.00011775592 
0.202645 0.16793659797 0.00043534857 
0.203203 0.15055799547 0.00154478569 
0.203760 0.13516788266 0.00018426563 
0.204318 0.11340946413 0.00027234050 
0.204875 0.11203014386 0.00063526614 
0.205432 0.18071816494 0.00102776256 
0.205990 0.11807765635 0.00061514794 
0.206547 0.10251908374 0.00107696266 
0.207105 0.18828652790 0.00005034010 
0.207662 0.14421939686 -0.00074812483 
0.208219 0.12845914102 0.00062008803 
0.208777 0.15921472370 0.00113729622 
0.209334 0.09935772349 0.00109141318 
0.209892 0.15051225344 0.00051215456 
0.210449 0.11881901816 -0.00005909602 
0.211007 0.11002858141 -0.00024257500 
0.211564 0.17383913174 0.00006369436 
0.212121 0.16647037169 0.00102086873 
0.212679 0.17380528828 0.00079073721 
0.213236 0.16536693898 0.00036448567 
0.213794 0.12129299346 0.00061218715 
0.214351 0.10501892658 -0.00114480837 
0.214908 0.18784137328 0.00086091577 
0.215466 0.10550556830 0.00039615255 
0.216023 0.08752919188 0.00068244070 
0.216581 0.09897205334 0.00011384334 
0.217138 0.14755456482 0.00103362153 
0.217695 0.16830738084 0.00051600066 
0.218253 0.14820152612 0.00058619545 
0.218810 0.09550341513 0.00095607789 
0.219368 0.08919034855 0.00070260042 
0.219925 0.13849201773 0.00048054083 
0.220483 0.09073977435 0.00053404551 
0.221040 0.13537220387 0.00074918383 
0.221597 0.11612535648 0.00075347418 
0.222155 0.14974508101 0.00050696336 
0.222712 0.15777151510 0.00052487064 
0.223270 0.07183231771 0.00001119785 
0.223827 0.11875638513 0.00030588157 
0.224384 0.12199092282 0.00029793763 
0.224942 0.14216125847 0.00074970642 
0.225499 0.11382779906 0.00134079590 
0.226057 0.13138113595 0.00030673843 
0.226614 0.16137380190 0.00044460023 
0.227171 0.14939421621 0.00097827198 
0.227729 0.11779242111 0.00062932153 
0.228286 0.13027213268 0.00001582059 
0.228844 0.12976571058 0.00029454466 
0.229401 0.13126351481 0.00079193839 
0.229958 0.16206345471 0.00037821135 
0.230516 0.12992920565 0.00005991684 
0.231073 0.16140559007 0.00044554688 
0.231630 0.14454116241 0.00074087155 
0.232188 0.18354070220 0.00050195319 
0.232745 0.09560468097 0.00048396123 
0.233303 0.10670171766 0.00056448687 
0.233860 0.17631406154 0.00057149728 
0.234417 0.13981286773 0.00021376259 
0.234975 0.12068106839 -0.00003813858 
0.235532 0.11983008545 -0.00003750989 
0.236090 0.13304385644 0.00009191704 
0.236647 0.13851179070 0.00047473662 
0.237204 0.04384050527 0.00034843833 
0.237762 0.07462913902 -0.00012036696 
0.238319 0.11168809178 0.00085513002 
0.238877 0.10632417532 0.00029222103 
0.239434 0.09149360452 0.00010535192 
0.239991 0.10105280910 -0.00001942279 
0.240549 0.11967692137 0.00034833196 
0.241106 0.13152880083 0.00004277593 
0.241663 0.14716289613 0.00022232026 
0.242221 0.17647698526 0.00064098648 
0.242778 0.08877325677 0.00059681681 
0.243336 0.15224846217 0.00087163338 
0.243893 0.15298831339 0.00083894052 
0.244450 0.14883933124 0.00080730871 
0.245008 0.15297198595 0.00004497646 
0.245565 0.09722113838 0.00014110714 
0.246123 0.14197387221 0.00059543759 
0.246680 0.08631157106 0.00076071482 
0.247237 0.10804732864 0.00033718000 
0.247795 0.13100861412 0.00031209673 
0.248352 0.13087426196 0.00065374706 
0.248909 0.12331257212 0.00069887592 
0.249467 0.10530643934 0.00029608081 
0.250024 0.14529797093 0.00042899222 
0.250582 0.14458325546 0.00062103360 
0.251139 0.14276264486 0.00060536079 
0.251696 0.13735899351 0.00085246376 
0.252254 0.16266852102 0.00045947635 
0.252811 0.12780865775 0.00032872915 
0.253368 0.11778393400 0.00030101195 
0.253926 0.13748365481 0.00061735521 
0.254483 0.14727119440 0.00010608382 
0.255041 0.12199379621 0.00029819806 
0.255598 0.09469334037 0.00065599302 
0.256155 0.13214623497 0.00031419007 
0.256713 0.14698887021 0.00024490403 
0.257270 0.13483115359 0.01000633706 
0.257827 0.10419286739 0.00036163662 
0.258385 0.05758875314 0.00040450582 
0.258942 0.14501175441 0.00059731424 
0.259499 0.10254759730 0.00059947624 
0.260057 0.15117692847 0.00071468020 
0.260614 0.13233720430 -0.00010037227 
0.261172 0.08692523661 0.00047497769 
0.261729 0.10292187657 0.00058642656 
0.262286 0.07145225223 0.00033426302 
0.262844 0.08631741007 0.00011439528 
0.263401 0.15372694287 0.00019671907 
0.263958 0.08300423921 0.00043981654 
0.264516 0.11353207106 0.00033647522 
0.265073 0.14066326527 0.00012362542 
0.265630 0.12602894095 0.00027270740 
0.266188 0.09125007703 0.00084594835 
0.266745 0.11245896510 0.00071148757 
0.267302 0.09998146088 0.00029059895 
0.267860 0.11117635226 0.00058748902 
0.268417 0.07447703722 0.00059544370 
0.268975 0.09264432928 0.00047467380 
0.269532 0.08257391989 0.00037288770 
0.270089 0.10806135118 0.00021445827 
0.270647 0.10930207544 0.00028719898 
0.271204 0.07619031131 -0.00004065132 
0.271761 0.08697870223 -0.00005703450 
0.272319 0.09624530964 0.00057594656 
0.272876 0.11683314177 0.00053155314 
0.273433 0.12549267042 0.00019118778 
0.273991 0.10228655677 0.00037165385 
0.274548 0.11773721542 0.00050109015 
0.275105 0.11832539341 0.00049212067 
0.275663 0.12542394256 0.00024099730 
0.276220 0.12402540568 0.00034898803 
0.276777 0.09656201660 0.00074284783 
0.277335 0.10858215819 -0.00024753035 
0.277892 0.13742161787 0.00049174407 
0.278449 0.06491177741 -0.00043439920 
0.279007 0.09043400113 -0.00003690651 
0.279564 0.11735472794 0.00067723158 
0.280121 0.12086319747 0.00049188019 
0.280679 0.10754952518 -0.00014830909 
0.281236 0.10383684606 0.00057200076 
0.281793 0.08463836966 0.00063539705 
0.282351 0.14330187442 0.00074629226 
0.282908 0.09487141709 0.00102938076 
0.283465 0.08957230364 0.00041753466 
0.284023 0.09101319556 0.00009166806 
0.284580 0.12728781207 0.00070955597 
0.285137 0.10748679619 0.00021067779 
0.285695 0.08075687352 0.00017571697 
0.286252 0.09014698909 0.00074393172 
0.286809 0.07869597574 0.00095471662 
0.287367 0.06344264654 0.00000826988 
0.287924 0.10404939699 0.00016397815 
0.288481 0.05638913837 -0.00003967215 
0.289039 0.06330760420 0.00026184433 
0.289596 0.09952507597 0.00065587490 
0.290153 0.11455142680 0.00034986630 
0.290711 0.06845087408 0.00031763134 
0.291268 0.10100859791 -0.00007705390 
0.291825 0.07700043248 0.00082694063 
0.292383 0.05896386805 0.00038140565 
0.292940 0.03330778443 0.00061782286 
0.293497 0.08304893569 0.00059624304 
0.294055 0.06341198738 0.00052858296 
0.294612 0.07995246038 -0.00018606081 
0.295169 0.05858777677 0.00014543620 
0.295727 0.13488620194 0.00137944292 
0.296284 0.07840281071 -0.00038017743 
0.296841 0.04060155895 0.00026036426 
0.297399 0.10894973686 0.00068155889 
0.297956 0.09985719224 0.00046749494 
0.298513 0.10205822909 0.00050215378 
0.299071 0.02682556811 -0.00041056351 
0.299628 0.11106528042 0.00062010178 
0.300185 0.08599135145 0.00009483367 
0.300742 0.10098021719 0.00051487923 
0.301300 0.12010349871 0.00088062501 
0.301857 0.07091330645 0.00059133209 
0.302414 0.06855928627 0.00055963836 
0.302972 0.06224456031 0.00054248581 
0.303529 0.09216754636 0.00063771606 
0.304086 0.07245857275 0.00011776135 
0.304644 0.04794049419 0.00058587221 
0.305201 0.11505444003 0.00012388656 
0.305758 0.09761237378 0.00010457205 
0.306316 0.04779360335 -0.00056469051 
0.306873 0.09257272707 0.00054747231 
0.307430 0.07415088302 0.00090258720 
0.307987 0.03419561162 -0.00021537418 
0.308545 0.04870238237 0.00025020679 
0.309102 0.09914188237 0.00029161010 
0.309659 0.13528953211 -0.00010494487 
0.310217 0.09975750760 0.00056113156 
0.310774 0.08108532187 0.00127242172 
0.311331 0.07115545986 0.00064480056 
0.311889 0.12152625165 0.00037843176 
0.312446 0.08465645923 0.00058028492 
0.313003 0.04764843024 -0.00001363702 
0.313560 0.10745889243 0.00089238506 
0.314118 0.09989836827 0.00076241782 
0.314675 0.04483331277 0.00019296364 
0.315232 0.11023340445 0.00084672239 
0.315790 0.05137850030 -0.00047310699 
0.316347 0.12520805102 0.00025098070 
0.316904 0.09933323990 0.00048617458 
0.317461 0.11261112567 -0.00016598766 
0.318019 0.08276470536 0.00071239935 
0.318576 0.06213190246 0.00013161212 
0.319133 0.09513249268 -0.00002740840 
0.319691 0.11133104021 0.00016038572 
0.320248 0.07218846386 0.00097290728 
0.320805 0.08009636372 0.00003237989 
0.321362 0.08288664003 0.00035098598 
0.321920 0.05071496587 0.00044433506 
0.322477 0.04987081851 0.00042361593 
0.323034 0.11510556796 0.00035479465 
0.323592 0.03889794490 0.00013948332 
0.324149 0.04983701425 -0.00012449525 
0.324706 0.05860160020 0.00048263759 
0.325263 0.12151734629 0.00094157473 
0.325821 0.02191169920 0.00044706983 
0.326378 0.07981166152 0.00119901367 
0.326935 0.04069110848 -0.00018440514 
0.327493 0.04647519694 0.00014863911 
0.328050 0.05038234371 -0.00007000006 
0.328607 0.09473810294 0.00028192154 
0.329164 0.05145989554 0.00040334774 
0.329722 0.10408280760 0.00090904258 
0.330279 0.07525072662 0.00012036505 
0.330836 0.11551596722 0.00060373053 
0.331393 0.04213053123 0.00013755807 
0.331951 0.10573191941 0.00055319326 
0.332508 0.12861441316 0.00074071281 
0.333065 0.10496916408 0.00020202010 
0.333622 0.07419014243 0.00029308889 
0.334180 0.09157154348 0.00092627467 
0.334737 0.06943324528 0.00031330970 
0.335294 0.02410858036 0.00011695325 
0.335852 0.00784398167 -0.00014030323 
0.336409 0.08539572293 0.00071479860 
0.336966 0.04176953999 0.00083485240 
0.337523 0.11126001974 0.00060927091 
0.338081 0.06487123861 -0.00016476772 
0.338638 0.10538961181 0.00029899444 
0.339195 0.09948428366 0.00119711820 
0.339752 0.07388345352 0.00072873810 
0.340310 0.07642426068 0.00047871684 
0.340867 0.05720391043 0.00114675465 
0.341424 0.06657662548 0.00081253974 
0.341981 0.05681639838 -0.00000206337 
0.342539 0.09061276058 -0.00036378582 
0.343096 0.04539919790 -0.00028996235 
0.343653 0.12087841120 -0.00041600131 
0.344210 -0.01383723697 0.00009429854 
0.344768 -0.03065871920 -0.00030926790 
0.345325 0.04609412027 0.00091869467 
0.345882 0.06167735829 0.00016130241 
0.346439 0.11521437084 0.00030060161 
0.346997 0.11474068080 0.00008756370 
0.347554 0.07663884579 0.00138293086 
0.348111 0.03374195016 0.00063976812 
0.348668 0.09021053127 -0.00073993094 
0.349226 0.00622411965 0.00038240267 
0.349783 0.02250283724 -0.00083292830 
0.350340 0.11183551010 0.00042533215 
0.350897 0.01913122240 -0.00111155379 
0.351454 0.04625902727 0.00096659781 
0.352012 0.11965580859 0.00188570340 
0.352569 0.05656429775 0.00065406003 
0.353126 0.04809155333 -0.00059491254 
0.353683 0.05101414332 0.00054931472 
0.354241 0.02008513309 0.00122193975 
0.354798 0.14029970339 -0.00026569916 
0.355355 0.01003703229 -0.00069745703 
0.355912 0.05648320501 -0.00072752115 
0.356470 0.05603879534 0.00076573834 
0.357027 0.01137431056 0.00088379138 
0.357584 0.04723030709 0.00089937172 
0.358141 0.01970977776 0.00011812468 
0.358699 0.14476805478 0.00113387198 
0.359256 0.09006993255 0.00176186922 
0.359813 0.06222976735 0.00012743858 
0.360370 0.05207704164 0.00037423033 
0.360927 0.13330119066 0.00024857944 
0.361485 0.10845211775 -0.00119554618 
0.362042 0.08357633384 -0.00029526729 
0.362599 0.06934560034 -0.00200203579 
0.363156 -0.01424664824 0.00178123838 
0.363714 0.11258000535 0.00115159054 
0.364271 0.05713277621 -0.00093530044 
0.364828 0.08512371740 -0.00025160314 
0.365385 0.13758230270 0.00087826953 
0.365942 0.13558774598 -0.00030185673 
0.366500 0.11570001197 0.00270192606 
0.367057 0.06190268808 -0.00029892005 
0.367614 0.04694451224 0.00031445433 
0.368171 0.08713198449 0.00053224127 
0.368728 0.02109524911 0.00061687807 
0.369286 0.08669273322 -0.00115883962 
0.369843 0.07183494523 -0.00112984564 
0.370400 0.07071779363 0.00146330380 
0.370957 0.07569836168 0.00182456534 
0.371514 -0.03474398244 -0.00200161541 
0.372072 0.06551722922 0.00094310930 
0.372629 0.10814224948 0.00077865006 
0.373186 0.07094019242 0.00075564345 
0.373743 0.09807894506 -0.00135541121 
0.374300 0.11840501535 0.00105193152 
0.374858 0.03930423283 -0.00046516678 
0.375415 0.04772669525 0.00004134308 
0.375972 0.22638972356 0.00177503634 
0.376529 0.12830313230 0.00196138475 
0.377086 0.07432956942 -0.00037787485 
0.377644 -0.03192095917 -0.00032205706 
0.378201 0.09601450855 0.00115288892 
0.378758 -0.01887397218 -0.00024002078 
0.379315 0.10417617712 0.00205922303 
0.379872 0.07807673754 0.00154526147 
0.380430 -0.01184587426 0.00020740997 
0.380987 0.00400103609 0.00276403786 
0.381544 0.06095327695 -0.00037039929 
0.382101 -0.04125551088 -0.00028533479 
0.382658 0.11856066883 0.00255920462 
0.383216 0.03108634989 -0.00042204473 
0.383773 0.02632498214 0.00095653234 
0.384330 0.09411553593 0.00015808718 
0.384887 0.09822416822 0.00021604888 
0.385444 0.09197528073 -0.00077605183 
0.386001 0.07019448988 0.00210239706 
0.386559 0.10570594194 0.00150238231 
0.387116 0.08170737332 0.00167057328 
0.387673 0.08909821331 0.00208699987 
0.388230 0.05050724876 0.00121201193 
0.388787 0.16779095038 0.00181160037 
0.389345 -0.00019901770 -0.00176173569 
0.389902 0.05845532437 0.00072887402 
0.390459 0.04470920002 0.00038853985 
0.391016 0.11259229429 -0.00199740047 
0.391573 0.08985631915 0.00059898154 
0.392130 0.05184671297 0.00208621751 
0.392688 0.14865993295 0.00253995667 
0.393245 0.05067554335 -0.00114088584 
0.393802 0.06594419244 -0.00139531621 
0.394359 0.07301857231 0.00159938515 
0.394916 0.11574824872 -0.00001947181 
0.395473 0.03455020157 0.00247335671 
0.396031 0.12059263620 0.00168569746 
0.396588 0.12570540599 0.00155680765 
0.397145 0.06189377563 0.00183158469 
0.397702 0.10122078737 -0.00328833288 
0.398259 -0.04920678820 0.00498333919 
0.398816 0.14091204489 0.00356572868 
0.399374 -0.04222288022 -0.00172689349 
0.399931 -0.01707108377 0.00078331443 
0.400488 0.03484264507 0.00224451923 
0.401045 0.07728062231 0.00163430741 
0.401602 0.05008815619 -0.00268633048 
0.402159 0.10871572671 0.00551034407 
0.402716 0.19400842971 -0.00528108808 
0.403274 0.05857117968 0.00990920287 
0.403831 -0.31093072785 -0.02569220464 
