# Supplementary material for: SAXS studies of X-ray induced disulfide bond damage: Engineering high-resolution insight from a low-resolution technique
Source: PLoS One. 2020 Nov 17;15(11):e0239702. doi: 10.1371/journal.pone.0239702 (PMC7671560; doi:10.1371/journal.pone.0239702)
Supplement: S1 Data — (GZ) [file pone.0239702.s023.gz › SupplementaryData/dimer_A2_ph5_5_00026.cbf.dat]

0.010314 22.75643559813 -0.04609616759 
0.010872 20.95198020627 0.14909455557 
0.011429 19.92454139274 0.04436501285 
0.011987 21.30259455683 -0.02068600470 
0.012544 22.05007496039 -0.06234667465 
0.013102 20.87355225749 0.10191047175 
0.013659 20.75324020774 0.18582719845 
0.014217 20.30134499662 0.04824840121 
0.014774 20.29474685964 -0.05836245068 
0.015332 20.52275264203 0.05784739958 
0.015889 21.12606529866 0.02206435641 
0.016447 21.48987084654 0.02783392407 
0.017004 21.26948183235 -0.02288901353 
0.017562 21.49108240704 0.00191300823 
0.018119 20.57612035562 0.03216325714 
0.018677 20.17549264181 0.04253795114 
0.019234 20.60667730052 0.04323223579 
0.019792 19.91129323398 0.03414904746 
0.020349 19.13636850048 0.01483441314 
0.020907 19.38565514213 0.06062591936 
0.021464 19.12925557195 0.05661156177 
0.022022 19.11169541011 0.07999879463 
0.022579 18.96118872774 0.07264793035 
0.023137 18.33768024076 0.06380331555 
0.023694 18.17443015450 0.07706124681 
0.024252 17.91034902531 0.08210172419 
0.024809 17.92305670504 0.08773322992 
0.025367 17.25218077320 0.08416131708 
0.025924 16.80570731234 0.08534987897 
0.026482 16.89105519560 0.09093121795 
0.027039 17.06572182064 0.08029227959 
0.027597 16.23607197543 0.06784898681 
0.028154 16.34776943209 0.08494119051 
0.028712 16.23847112704 0.06908915709 
0.029269 15.92926466260 0.08891980888 
0.029827 15.54782884004 0.07668658497 
0.030384 15.46732361960 0.08246378357 
0.030942 15.08195396454 0.06974624049 
0.031500 14.86560808440 0.06952190970 
0.032057 14.59885731009 0.07830903917 
0.032615 14.27325763109 0.06831455058 
0.033172 14.16906406038 0.07336550998 
0.033730 14.46341904827 0.06957690235 
0.034287 14.18827025895 0.07152583284 
0.034845 13.80605792817 0.06443180343 
0.035402 13.60614960902 0.07057816627 
0.035960 13.26412105926 0.06465913900 
0.036517 13.00575968974 0.06304798349 
0.037075 12.86431074988 0.06182422980 
0.037632 12.87537288801 0.05864432860 
0.038190 12.44773615252 0.06951223475 
0.038747 12.32201285432 0.05852724480 
0.039305 12.30512719285 0.05500077295 
0.039862 12.09243251653 0.05935436536 
0.040420 11.83521756675 0.06245798312 
0.040977 11.66768208790 0.06242124049 
0.041535 11.53419467919 0.05604905204 
0.042092 11.16699554811 0.05242518256 
0.042650 11.10628783582 0.05173164159 
0.043207 11.03295800599 0.05244149461 
0.043765 10.85691467359 0.04597423362 
0.044322 10.57657408320 0.05476099701 
0.044880 10.30685482900 0.04860078624 
0.045437 10.38355263977 0.04754209779 
0.045995 9.98761907156 0.04700220499 
0.046552 9.87507378848 0.04666710072 
0.047110 9.62750940713 0.03979439496 
0.047667 9.71976599964 0.04416600086 
0.048225 9.56160080192 0.04658434411 
0.048782 9.26798811401 0.04696048037 
0.049340 9.13240249686 0.04528508261 
0.049897 9.10736275434 0.04432762569 
0.050455 9.01231659219 0.04025411505 
0.051012 8.74366840846 0.03885087914 
0.051570 8.70810760978 0.04266084445 
0.052127 8.50979227832 0.04146284596 
0.052685 8.38575952417 0.03633972255 
0.053242 8.23109351586 0.03761885175 
0.053800 8.12775025337 0.03637791647 
0.054357 7.97696776088 0.03426880091 
0.054915 7.75026165188 0.04114476181 
0.055472 7.68104244265 0.03332148363 
0.056030 7.48257611402 0.03442868879 
0.056587 7.47497315945 0.03814347829 
0.057145 7.38887464102 0.03397412247 
0.057702 7.20391956266 0.03237543834 
0.058260 6.96703855854 0.03028176196 
0.058817 6.80736246195 0.03027175578 
0.059375 6.74911653379 0.03243763579 
0.059932 6.71029613738 0.03130417518 
0.060490 6.63595976137 0.03256888211 
0.061048 6.39637248394 0.02897313336 
0.061605 6.24408771205 0.03030814656 
0.062163 6.32599056433 0.03132783347 
0.062720 5.99140616384 0.03104945772 
0.063278 5.97369116109 0.02731332139 
0.063835 5.96572206526 0.02754967658 
0.064393 5.88528718800 0.02858509943 
0.064950 5.80055374483 0.02991973237 
0.065508 5.63964029225 0.02525182838 
0.066065 5.49098627274 0.02623738737 
0.066623 5.56795946098 0.02628591179 
0.067180 5.43497571568 0.02506907279 
0.067738 5.39929514881 0.02357252602 
0.068295 5.22660429895 0.02435551301 
0.068853 5.05563705717 0.02234607161 
0.069410 5.11645632160 0.02277738310 
0.069968 4.96521354850 0.02023641259 
0.070525 4.88259934689 0.02388882397 
0.071083 4.86708755473 0.02347523596 
0.071640 4.75778745861 0.02321953575 
0.072198 4.66946676437 0.02039850718 
0.072755 4.64687130107 0.02230290721 
0.073313 4.47390808433 0.02246605680 
0.073870 4.37164382097 0.02097481074 
0.074428 4.34834925561 0.01776456538 
0.074985 4.28690015752 0.02086663999 
0.075543 4.22861361341 0.01811337575 
0.076100 4.32824384168 0.01926278321 
0.076658 4.16257081065 0.01735139337 
0.077215 4.08189457203 0.01954520250 
0.077773 4.09509341298 0.02040039892 
0.078330 3.97354986662 0.01654314995 
0.078888 3.87605023687 0.01814589111 
0.079445 3.84392386573 0.01644859404 
0.080003 3.69611367689 0.01557364391 
0.080560 3.73384371731 0.01668888289 
0.081118 3.73496444041 0.01767209490 
0.081675 3.54572721199 0.01299418044 
0.082233 3.54628009187 0.01703419039 
0.082790 3.47119746685 0.01637917677 
0.083348 3.36114613765 0.01454750146 
0.083905 3.42078854027 0.01403134999 
0.084463 3.29374660990 0.01476375418 
0.085020 3.17180696219 0.01335575784 
0.085578 3.23875070934 0.01734337641 
0.086135 3.21019085524 0.01304601428 
0.086693 3.18067031451 0.01479457014 
0.087250 3.05290878445 0.01224690640 
0.087808 3.01848990720 0.01501134656 
0.088365 3.02468497017 0.01203004597 
0.088923 2.87629199199 0.01382149008 
0.089480 2.87726947995 0.01138940998 
0.090038 2.94418103494 0.01139141302 
0.090595 2.80710263468 0.01273368398 
0.091153 2.78181714166 0.01259630498 
0.091710 2.71681772929 0.01095579449 
0.092268 2.73896889539 0.01232592491 
0.092825 2.63392921914 0.01142465339 
0.093383 2.55865836802 0.01114821891 
0.093940 2.63117659033 0.01017503626 
0.094498 2.61003788437 0.01077118372 
0.095055 2.50607561303 0.01269732030 
0.095613 2.40204878574 0.01055398794 
0.096170 2.50289541108 0.01037175462 
0.096728 2.45286865616 0.01332062941 
0.097285 2.30348958933 0.01152004639 
0.097842 2.38899274821 0.01270278145 
0.098400 2.27581638843 0.00982265043 
0.098957 2.27650371795 0.01172738792 
0.099515 2.23494948572 0.01049458683 
0.100072 2.07617848428 0.00969241821 
0.100630 2.15048246543 0.00835973803 
0.101187 2.17512044198 0.01000503055 
0.101745 2.13506699650 0.00975044166 
0.102302 2.11191438447 0.00971243330 
0.102860 2.08805507467 0.01066114414 
0.103417 2.05200852196 0.00847379628 
0.103975 1.88905757490 0.00754357564 
0.104532 1.93473152025 0.00867894886 
0.105090 1.88901213322 0.00945459191 
0.105647 1.93842289142 0.00774269104 
0.106205 1.94504463288 0.00716225149 
0.106762 1.78303057590 0.00777636279 
0.107320 1.68435411902 0.00760640396 
0.107877 1.80095213561 0.00752047079 
0.108435 1.79969654029 0.00745116151 
0.108992 1.74091660710 0.00810224831 
0.109550 1.72627411904 0.00738028303 
0.110107 1.74353806930 0.00770162319 
0.110665 1.56609376824 0.00664256125 
0.111222 1.58943056254 0.00675621294 
0.111780 1.56555688667 0.00643954426 
0.112337 1.57969370200 0.00664499077 
0.112895 1.55711042354 0.00574554818 
0.113452 1.52195008292 0.00732034257 
0.114010 1.52653703208 0.00635476067 
0.114567 1.43669251604 0.00720268153 
0.115125 1.40791272180 0.00699205904 
0.115682 1.50023335896 0.00799363168 
0.116240 1.47215931253 0.00615931256 
0.116797 1.32953819995 0.00618345168 
0.117355 1.38308338246 0.00629146994 
0.117912 1.36897750017 0.00574044430 
0.118470 1.28341725182 0.00648317131 
0.119027 1.23353485797 0.00580736336 
0.119585 1.28962347426 0.00489761443 
0.120142 1.20123975339 0.00557157533 
0.120699 1.23363143757 0.00632507226 
0.121257 1.24572314617 0.00626690595 
0.121814 1.16227366945 0.00426161412 
0.122372 1.11748160534 0.00456074820 
0.122929 1.14474199167 0.00438380607 
0.123487 1.10604738046 0.00417625739 
0.124044 1.11331739300 0.00455849440 
0.124602 1.08930060883 0.00352745089 
0.125159 1.08020370845 0.00449972792 
0.125717 1.02552277567 0.00455017687 
0.126274 1.00803214496 0.00430475347 
0.126832 0.96683716541 0.00399046868 
0.127389 0.97484786529 0.00312457237 
0.127947 0.95744625269 0.00386717459 
0.128504 0.94830006803 0.00393067583 
0.129062 0.96767555277 0.00501813591 
0.129619 0.89878705462 0.00345122656 
0.130177 0.89989865026 0.00350403073 
0.130734 0.91613571949 0.00549703706 
0.131292 0.88054714291 0.00343271147 
0.131849 0.95953044361 0.00335644943 
0.132407 0.82859708888 0.00382531978 
0.132964 0.86898489304 0.00277961324 
0.133521 0.84436277231 0.00389134829 
0.134079 0.72489136391 0.00291448369 
0.134636 0.81978834344 0.00373119992 
0.135194 0.77115288622 0.00303119030 
0.135751 0.79651316016 0.00277565725 
0.136309 0.74956001484 0.00325616591 
0.136866 0.75545455560 0.00333668926 
0.137424 0.74422047898 0.00298869238 
0.137981 0.67498310710 0.00235343454 
0.138539 0.68312509319 0.00302573401 
0.139096 0.68244793734 0.00339355233 
0.139654 0.61872935277 0.00269594854 
0.140211 0.66996547507 0.00262207085 
0.140769 0.69527589342 0.00291028792 
0.141326 0.66321444787 0.00283394242 
0.141884 0.62713469469 0.00289280630 
0.142441 0.64173475430 0.00215579096 
0.142998 0.59209952563 0.00182485979 
0.143556 0.57733051601 0.00210024524 
0.144113 0.59038574793 0.00170020954 
0.144671 0.54482808633 0.00162584565 
0.145228 0.49633794843 0.00136580454 
0.145786 0.57059461101 0.00254787549 
0.146343 0.54861143281 0.00097092542 
0.146901 0.55510202966 0.00251671464 
0.147458 0.47221659628 0.00239883206 
0.148016 0.50134241519 0.00269728255 
0.148573 0.47457488288 0.00204616030 
0.149131 0.48458097493 0.00269701290 
0.149688 0.45766085179 0.00134474693 
0.150246 0.51453750253 0.00217145059 
0.150803 0.49113421607 0.00236423165 
0.151360 0.43213929947 0.00179283148 
0.151918 0.50869825278 0.00049334065 
0.152475 0.45114317050 0.00241261408 
0.153033 0.47866080443 0.00154642498 
0.153590 0.42497725178 0.00173474759 
0.154148 0.48434680508 0.00158075413 
0.154705 0.41953390996 0.00243524508 
0.155263 0.44179629257 0.00184481690 
0.155820 0.41878883612 0.00172867056 
0.156378 0.35319019811 0.00117249158 
0.156935 0.41762359826 0.00093541294 
0.157493 0.37222304309 0.00102166451 
0.158050 0.40991287867 0.00180891868 
0.158607 0.35424293158 0.00112388737 
0.159165 0.35459320933 0.00154497616 
0.159722 0.32088944714 0.00153834421 
0.160280 0.47956972472 0.00261702507 
0.160837 0.30672084383 0.00137805028 
0.161395 0.38382300542 0.00167019802 
0.161952 0.36086684980 0.00127293372 
0.162510 0.31598411322 0.00174744205 
0.163067 0.34054570274 0.00175004624 
0.163625 0.34376618936 0.00141543918 
0.164182 0.27160969344 0.00146557710 
0.164739 0.26778874232 0.00106244313 
0.165297 0.32269139238 0.00101293011 
0.165854 0.30083278550 0.00143109073 
0.166412 0.34729668596 0.00181308520 
0.166969 0.30914153539 0.00137185386 
0.167527 0.25825508709 0.00144779393 
0.168084 0.27985120640 0.00129834623 
0.168642 0.30629656483 0.00145896295 
0.169199 0.25443276566 0.00185234526 
0.169757 0.29288800925 0.00119178205 
0.170314 0.25188412669 0.00077784852 
0.170871 0.27593270727 0.00139081553 
0.171429 0.23600122009 0.00137059090 
0.171986 0.27873179110 0.00170630946 
0.172544 0.25748640028 0.00082567594 
0.173101 0.20908320708 0.00114468416 
0.173659 0.24991398125 0.00045125624 
0.174216 0.15559066517 0.00139326161 
0.174774 0.18579936984 0.00118074936 
0.175331 0.26463494795 0.00050304967 
0.175888 0.23554486578 0.00155270978 
0.176446 0.17026711847 -0.00013246362 
0.177003 0.19462045070 0.00011172520 
0.177561 0.10845327835 0.00060416929 
0.178118 0.16278892381 -0.00014982603 
0.178676 0.16139291249 0.00033199029 
0.179233 0.23054377299 0.00161843219 
0.179791 0.16214397835 0.00079451909 
0.180348 0.20790053892 0.00064774268 
0.180905 0.19755344899 0.00119250865 
0.181463 0.19800430220 0.00092509841 
0.182020 0.20457201422 0.00113893042 
0.182578 0.23356703077 -0.00002978161 
0.183135 0.16198913288 0.00054923238 
0.183693 0.18504189083 0.00064630250 
0.184250 0.15716808815 0.00013064325 
0.184808 0.14719338310 0.00067143775 
0.185365 0.17574978508 0.00006224540 
0.185922 0.23490607788 0.00135243396 
0.186480 0.19377000767 0.00063721794 
0.187037 0.15063151640 0.00079525537 
0.187595 0.16578051094 0.00066951596 
0.188152 0.17571184792 0.00085899135 
0.188710 0.14014272950 0.00059075619 
0.189267 0.13082216097 0.00077643123 
0.189824 0.19576657150 0.00095685434 
0.190382 0.14780709765 0.00053261564 
0.190939 0.12169678161 0.00014371878 
0.191497 0.17383987983 0.00076860556 
0.192054 0.13827356080 0.00005173163 
0.192612 0.17001739404 0.00103896433 
0.193169 0.18028021887 0.00112231476 
0.193726 0.17011412049 0.00061126489 
0.194284 0.15480929344 0.00046794668 
0.194841 0.16133920976 0.00103528123 
0.195399 0.19681391643 0.00015481065 
0.195956 0.12983863707 0.00079746767 
0.196514 0.12865175010 0.00109278757 
0.197071 0.14382165006 0.00085175177 
0.197628 0.12808066843 0.00016086167 
0.198186 0.10814448463 -0.00007174917 
0.198743 0.12276546758 0.00087737207 
0.199301 0.16616724873 0.00056147094 
0.199858 0.18075925367 -0.00005969813 
0.200416 0.09978646458 0.00032781659 
0.200973 0.06919937396 0.00054400012 
0.201530 0.12929557655 0.00069645671 
0.202088 0.14689707145 0.00051609998 
0.202645 0.14833339715 -0.00002832146 
0.203203 0.12244840520 0.00067174621 
0.203760 0.08814524468 0.00008675064 
0.204318 0.15290726155 0.00060847940 
0.204875 0.15290348793 0.00029978575 
0.205432 0.18236556639 0.00054491594 
0.205990 0.11299586784 0.00047587341 
0.206547 0.14162520641 0.00004745174 
0.207105 0.16676562607 0.00024022963 
0.207662 0.13278354654 0.00051938090 
0.208219 0.12332018555 -0.00013620037 
0.208777 0.14913817371 0.00025841755 
0.209334 0.15338484790 0.00056783961 
0.209892 0.16166779508 0.00097989158 
0.210449 0.09457764974 0.00017789533 
0.211007 0.12344410267 0.00100159957 
0.211564 0.13230880688 0.00034079186 
0.212121 0.13879246680 0.00025292190 
0.212679 0.15594084361 0.00092331081 
0.213236 0.17799244024 0.00064550460 
0.213794 0.07052128007 0.00014992820 
0.214351 0.14927942504 0.00090066917 
0.214908 0.15020870694 0.00083454825 
0.215466 0.15263145467 0.00117990601 
0.216023 0.10165398321 0.00038365146 
0.216581 0.12557394655 0.00102901944 
0.217138 0.15251966804 0.00054386903 
0.217695 0.12258331187 0.00082232089 
0.218253 0.11183526996 0.00074092544 
0.218810 0.14969821639 0.00074043492 
0.219368 0.12170668205 0.00066035013 
0.219925 0.15148564134 0.00049910567 
0.220483 0.11142344503 0.00036937928 
0.221040 0.09144452106 0.00095429896 
0.221597 0.13070472554 0.00075452382 
0.222155 0.13962401978 -0.00037607482 
0.222712 0.11014564869 0.00006688647 
0.223270 0.13662769321 0.00066852512 
0.223827 0.14184504899 0.00077339469 
0.224384 0.14124145388 0.00051957421 
0.224942 0.11683970255 0.00071161583 
0.225499 0.13241181261 0.00010159764 
0.226057 0.12104248250 0.00051091930 
0.226614 0.14844906803 0.00027323985 
0.227171 0.11914359288 0.00046844689 
0.227729 0.11702805607 0.00032727639 
0.228286 0.08682308608 -0.00004241445 
0.228844 0.09331229982 0.00053806812 
0.229401 0.07792714927 0.00007879631 
0.229958 0.15794192938 0.00071123325 
0.230516 0.13734004602 0.00045143727 
0.231073 0.11687918884 0.00074210972 
0.231630 0.10104199787 -0.00005440674 
0.232188 0.04999656307 0.00015241172 
0.232745 0.10258193241 0.00011138416 
0.233303 0.12615635696 0.00040370566 
0.233860 0.08536455089 0.00061849373 
0.234417 0.16597808609 0.00090889430 
0.234975 0.13484911885 0.00036338305 
0.235532 0.12858415924 0.00049283258 
0.236090 0.10597648458 0.00057629840 
0.236647 0.09351155716 0.00046966628 
0.237204 0.10519448094 0.00096550164 
0.237762 0.11804030646 0.00040671943 
0.238319 0.13731209449 0.00027529401 
0.238877 0.13396095062 0.00033642925 
0.239434 0.13471725988 0.00046463667 
0.239991 0.14288353618 0.00041315269 
0.240549 0.09662494609 0.00039405716 
0.241106 0.06954261563 0.00050926588 
0.241663 0.12150731264 0.00042255861 
0.242221 0.09319708554 -0.00036098223 
0.242778 0.11063568208 0.00058559016 
0.243336 0.11290350325 0.00006619507 
0.243893 0.08307196804 0.00029816710 
0.244450 0.10061475879 0.00045397530 
0.245008 0.10317224638 0.00090616649 
0.245565 0.08480920733 0.00041930740 
0.246123 0.08569435179 0.00016154513 
0.246680 0.10707208504 0.00037813420 
0.247237 0.13374359719 0.00056759113 
0.247795 0.09777096260 0.00065282382 
0.248352 0.09132053100 0.00061443406 
0.248909 0.13616521406 0.00051349448 
0.249467 0.10711152811 -0.00019931523 
0.250024 0.09790594290 0.00068224728 
0.250582 0.11016294512 0.00095998745 
0.251139 0.13725473532 0.00047425099 
0.251696 0.06831837169 0.00080210956 
0.252254 0.08684143642 0.00081760863 
0.252811 0.08987966728 0.00030747161 
0.253368 0.11556390635 0.00052297549 
0.253926 0.08008940356 0.00034239583 
0.254483 0.08799472493 0.00060165795 
0.255041 0.11446762640 0.00021986164 
0.255598 0.10551265464 0.00052512868 
0.256155 0.08797423102 0.00049662951 
0.256713 0.05740525028 0.00012120293 
0.257270 0.06237270772 0.00918309209 
0.257827 0.11736865651 0.00057083723 
0.258385 0.14510555043 0.00033088930 
0.258942 0.12487455691 0.00069787813 
0.259499 0.09253921099 0.00017480958 
0.260057 0.09711142323 0.00050209958 
0.260614 0.08762321888 0.00018475984 
0.261172 0.12413391730 0.00035768540 
0.261729 0.09836604091 0.00024697686 
0.262286 0.09895975419 0.00023578558 
0.262844 0.08508745946 0.00013806244 
0.263401 0.05655668408 0.00045541398 
0.263958 0.11248069939 0.00053065664 
0.264516 0.08917269266 0.00046170538 
0.265073 0.10546525949 0.00014371529 
0.265630 0.08080646865 -0.00000686548 
0.266188 0.12381303329 0.00011456414 
0.266745 0.12418911695 0.00033854371 
0.267302 0.09984389734 0.00051950690 
0.267860 0.15416398135 0.00052477780 
0.268417 0.12481080386 0.00056685384 
0.268975 0.12085195808 -0.00011365264 
0.269532 0.06992708922 0.00061508842 
0.270089 0.07109003080 0.00074948579 
0.270647 0.13841285799 0.00066359965 
0.271204 0.13873811780 0.00002414083 
0.271761 0.15936925765 0.00009757447 
0.272319 0.06681592881 -0.00004866414 
0.272876 0.10765385690 0.00067277514 
0.273433 0.09944903568 0.00020892157 
0.273991 0.08423997513 0.00062974323 
0.274548 0.11647983026 0.00015724927 
0.275105 0.12698598644 0.00014381063 
0.275663 0.10290388297 0.00024847670 
0.276220 0.08012760011 0.00060351772 
0.276777 0.11468392292 0.00018311910 
0.277335 0.06837603721 0.00017865934 
0.277892 0.05631660488 0.00020894875 
0.278449 0.15092145296 0.00056747392 
0.279007 0.09082592578 0.00010318900 
0.279564 0.08914627681 0.00065956010 
0.280121 0.05984597155 0.00030647613 
0.280679 0.10088795818 0.00033237996 
0.281236 0.11270199264 0.00075904787 
0.281793 0.07747688536 0.00009150386 
0.282351 0.12555293278 0.00028686877 
0.282908 0.10678022098 -0.00007706707 
0.283465 0.07837981366 0.00087537849 
0.284023 0.11603188485 0.00010973748 
0.284580 0.10921152971 0.00010850180 
0.285137 0.09716350938 -0.00012790338 
0.285695 0.09435212740 -0.00005475409 
0.286252 0.12853283797 0.00022112350 
0.286809 0.11315056337 -0.00006097262 
0.287367 0.06875851245 0.00022135064 
0.287924 0.08094723266 -0.00024598043 
0.288481 0.08647450054 0.00012749217 
0.289039 0.08950207795 0.00037191750 
0.289596 0.08367464042 0.00017203176 
0.290153 0.07184260177 0.00044974933 
0.290711 0.04810169524 0.00008672455 
0.291268 0.09535162203 0.00040599533 
0.291825 0.03138673597 -0.00003594769 
0.292383 0.04261602705 0.00004413161 
0.292940 0.12554068735 0.00043881519 
0.293497 0.10967215039 0.00042342733 
0.294055 0.11390449027 0.00074684529 
0.294612 0.11753426010 0.00063553138 
0.295169 0.07142095344 0.00061431074 
0.295727 0.07585701309 -0.00029186691 
0.296284 0.06366832136 0.00096670236 
0.296841 0.07686541416 0.00063620350 
0.297399 0.10343990214 0.00028242033 
0.297956 0.07907513691 0.00061066759 
0.298513 0.06984086952 0.00014389954 
0.299071 0.05066085830 0.00049246315 
0.299628 0.05737812439 0.00018683028 
0.300185 0.09563544785 0.00037169198 
0.300742 0.07543915151 0.00114741649 
0.301300 0.05704317284 -0.00002450259 
0.301857 0.09208027665 -0.00006931091 
0.302414 0.08647936110 0.00069222429 
0.302972 0.04078057668 0.00080393696 
0.303529 0.03193715105 0.00013760373 
0.304086 0.08285426346 0.00044150538 
0.304644 0.07935809755 0.00030884264 
0.305201 0.06541833086 0.00071627485 
0.305758 0.04008930758 -0.00000373573 
0.306316 0.07749433894 0.00076386669 
0.306873 0.08590200856 0.00054388023 
0.307430 0.01358511243 -0.00007492051 
0.307987 0.06158217469 0.00043933222 
0.308545 0.04020788104 0.00104385706 
0.309102 0.05667600374 0.00052531930 
0.309659 0.06051610578 -0.00004776235 
0.310217 0.08345967125 0.00003642883 
0.310774 0.04434710169 -0.00005257450 
0.311331 0.07593730220 -0.00008381160 
0.311889 0.03980070690 -0.00002970942 
0.312446 0.04934305753 -0.00001564557 
0.313003 0.06197166015 0.00066850563 
0.313560 0.05290349758 -0.00045071642 
0.314118 0.09426960212 0.00031052309 
0.314675 0.07125904256 0.00013672865 
0.315232 0.03607672440 0.00004090684 
0.315790 0.05536212046 0.00034112589 
0.316347 0.10657123352 0.00071584611 
0.316904 0.06891159002 -0.00013595206 
0.317461 0.06884231178 0.00075373704 
0.318019 0.08227547408 0.00043124022 
0.318576 0.10981366204 0.00004822633 
0.319133 0.04678403355 -0.00012317399 
0.319691 0.09188459220 0.00102230268 
0.320248 0.04135637223 0.00022979817 
0.320805 0.09818496641 -0.00012364871 
0.321362 0.01918117371 -0.00007928390 
0.321920 0.04353451583 0.00056009035 
0.322477 0.02327423277 0.00033068509 
0.323034 0.03537444448 0.00073986709 
0.323592 0.07087997662 0.00063759022 
0.324149 0.06293871643 0.00071947968 
0.324706 0.05636771189 0.00022566026 
0.325263 0.12469997643 -0.00006545700 
0.325821 0.09899229632 0.00064239368 
0.326378 0.10141655011 0.00038958445 
0.326935 0.06280350079 0.00116823530 
0.327493 0.05463283101 -0.00012177209 
0.328050 0.06464284861 0.00074326093 
0.328607 0.08986835822 0.00099307974 
0.329164 0.08568988619 0.00068323033 
0.329722 0.10724330810 0.00025198994 
0.330279 0.02193056398 0.00019910231 
0.330836 0.07074415970 -0.00018081983 
0.331393 0.05997868232 0.00015163022 
0.331951 0.10203374130 -0.00025953251 
0.332508 0.07164680353 -0.00062461063 
0.333065 0.07426383110 -0.00009573894 
0.333622 0.05198220557 -0.00020073276 
0.334180 0.04803715773 0.00043019654 
0.334737 0.07607861232 -0.00011724771 
0.335294 0.03790498547 0.00053685285 
0.335852 0.07565016303 -0.00031547211 
0.336409 0.09398313918 0.00128134969 
0.336966 0.14602822004 0.00052933163 
0.337523 0.04381576562 0.00008145067 
0.338081 0.06950266108 0.00035504915 
0.338638 0.00975589907 0.00081054369 
0.339195 0.06512432148 0.00063031802 
0.339752 0.08386224810 0.00024731161 
0.340310 0.05767139136 0.00052125914 
0.340867 0.06473359480 0.00037470297 
0.341424 0.09026031737 0.00034207260 
0.341981 0.09243034766 0.00005471479 
0.342539 0.08742093725 0.00075902531 
0.343096 0.06751338050 -0.00047817830 
0.343653 0.09847801580 0.00092475957 
0.344210 0.07366752675 0.00009271399 
0.344768 0.08158336653 0.00038764019 
0.345325 0.09246828270 -0.00021088238 
0.345882 0.09241819641 0.00028096871 
0.346439 0.04479882972 0.00032967344 
0.346997 0.06846601808 -0.00006525055 
0.347554 0.05799239275 0.00050181808 
0.348111 0.06883732821 -0.00043918054 
0.348668 0.04355377512 0.00055801130 
0.349226 0.06139094603 0.00043851256 
0.349783 0.07885801420 0.00021047791 
0.350340 0.07337033394 0.00074486592 
0.350897 0.00668981684 0.00029827366 
0.351454 0.12435432247 0.00023390628 
0.352012 0.10696537550 0.00022130682 
0.352569 0.03467988751 0.00021806431 
0.353126 0.07569906827 0.00060632381 
0.353683 0.05321522401 0.00158115192 
0.354241 -0.00548321013 -0.00014047749 
0.354798 0.09255603620 0.00072662204 
0.355355 0.04296041378 0.00087102287 
0.355912 0.06287086225 -0.00061448373 
0.356470 0.06392472689 0.00075923955 
0.357027 0.05133736570 -0.00079882299 
0.357584 0.00804914330 -0.00126089505 
0.358141 0.02575753872 -0.00075437653 
0.358699 0.08555475889 0.00078292441 
0.359256 0.01515190764 0.00119382837 
0.359813 0.02455221766 0.00081781932 
0.360370 -0.03366108779 0.00130865688 
0.360927 -0.01723573757 -0.00032657348 
0.361485 0.05036735803 -0.00043920972 
0.362042 0.01079901245 0.00001958587 
0.362599 0.08847742997 0.00133465474 
0.363156 0.04871128959 -0.00107359800 
0.363714 0.00376469086 -0.00145177592 
0.364271 0.08651043289 0.00143498626 
0.364828 0.09255532853 -0.00030580087 
0.365385 0.03448504280 0.00140616545 
0.365942 0.08688133201 0.00073747989 
0.366500 0.14649308684 0.00085097561 
0.367057 0.05435586954 -0.00128855091 
0.367614 0.07534479164 0.00222853709 
0.368171 0.06426316385 0.00205133450 
0.368728 0.11626246718 0.00262608604 
0.369286 0.06942975656 -0.00070423180 
0.369843 0.03981725720 0.00112051023 
0.370400 0.06128553313 -0.00056273706 
0.370957 0.08338864160 -0.00033638308 
0.371514 0.04151338911 -0.00076280618 
0.372072 0.03582875137 0.00176602851 
0.372629 0.03378436667 0.00126425274 
0.373186 0.00928548645 0.00117210665 
0.373743 0.07579878293 0.00081092482 
0.374300 0.07500552941 -0.00010734226 
0.374858 0.02879362798 0.00110795464 
0.375415 0.04707964744 0.00267873795 
0.375972 0.02758299785 -0.00037792891 
0.376529 0.01547503476 0.00070193356 
0.377086 -0.03531129234 0.00052252903 
0.377644 0.12088824790 0.00059059708 
0.378201 0.08723703163 0.00349412394 
0.378758 0.02008693593 0.00143856612 
0.379315 0.07870428510 0.00031326539 
0.379872 0.06731385826 0.00124436234 
0.380430 0.08725332537 0.00125611496 
0.380987 0.02674972725 0.00010172837 
0.381544 0.03794325154 0.00174541073 
0.382101 0.05127612266 -0.00209929489 
0.382658 0.09165383902 -0.00050188560 
0.383216 0.15294294547 0.00013216567 
0.383773 0.04009223583 0.00199447093 
0.384330 0.08433118973 -0.00089321800 
0.384887 0.00777772758 0.00061120902 
0.385444 0.01719401405 -0.00022309857 
0.386001 0.11810146372 -0.00038566755 
0.386559 0.03474874728 0.00185624834 
0.387116 0.00920999133 -0.00101668431 
0.387673 0.04160347096 0.00119441773 
0.388230 0.06462295987 0.00128672129 
0.388787 0.07032041198 0.00151062269 
0.389345 0.07916265189 -0.00184142434 
0.389902 0.13087853786 -0.00011015368 
0.390459 0.09559475157 0.00004434619 
0.391016 -0.01695376737 -0.00057172880 
0.391573 0.07536922462 0.00033889982 
0.392130 0.14461535215 0.00248826068 
0.392688 0.07533676490 0.00113557469 
0.393245 0.14358785352 -0.00161848496 
0.393802 0.05584470979 0.00073930218 
0.394359 0.11673011869 -0.00053318108 
0.394916 0.00551593545 0.00131735545 
0.395473 0.00336642680 -0.00055024687 
0.396031 0.10011558101 0.00058508125 
0.396588 0.10658997737 0.00127472116 
0.397145 0.11305181194 0.00605384393 
0.397702 0.06629029775 -0.00249617335 
0.398259 0.12790439278 0.00225218498 
0.398816 0.04346762763 0.00423287757 
0.399374 0.09599697067 -0.00014801435 
0.399931 0.04886444109 0.00125779671 
0.400488 0.06003605662 0.00039873512 
0.401045 -0.05097994669 -0.00256545299 
0.401602 0.02095371666 0.00020555658 
0.402159 0.12243523037 -0.00058867448 
0.402716 0.04691432444 0.00375445714 
0.403274 -0.07679598311 0.01896904191 
0.403831 0.17023634720 -0.03408791694 
