# Supplementary material for: SAXS studies of X-ray induced disulfide bond damage: Engineering high-resolution insight from a low-resolution technique
Source: PLoS One. 2020 Nov 17;15(11):e0239702. doi: 10.1371/journal.pone.0239702 (PMC7671560; doi:10.1371/journal.pone.0239702)
Supplement: S1 Data — (GZ) [file pone.0239702.s023.gz › SupplementaryData/dimer_A2_ph5_5_00027.cbf.dat]

0.010314 18.69529649782 0.51857000165 
0.010872 22.72042973095 0.29800188673 
0.011429 22.64529384256 0.07761848955 
0.011987 21.87113162730 -0.12322794002 
0.012544 23.80360064194 -0.04232505978 
0.013102 23.15930301274 0.15751924140 
0.013659 21.32189085889 0.11395187267 
0.014217 21.30614914534 0.06393656545 
0.014774 21.58243393369 -0.05725179504 
0.015332 21.68066025469 0.03554748201 
0.015889 21.40338521138 0.01685026390 
0.016447 20.49582665154 0.01283848825 
0.017004 21.03897882179 0.01906999865 
0.017562 20.10885219239 -0.00912827801 
0.018119 19.88097389414 0.03557337305 
0.018677 19.90457311885 0.08880351734 
0.019234 20.03671357156 0.08535188257 
0.019792 19.76650563137 0.05876764364 
0.020349 19.95385272508 0.05360242432 
0.020907 20.02823809918 0.04529163231 
0.021464 19.02783994471 0.04708759797 
0.022022 18.90832730496 0.04166758924 
0.022579 18.46896315600 0.05612788141 
0.023137 19.03822746026 0.07370712886 
0.023694 18.27427096831 0.08166573399 
0.024252 18.12609979237 0.09271321851 
0.024809 18.23014252361 0.08489917592 
0.025367 17.54438510083 0.07689211861 
0.025924 17.47025688425 0.08771039801 
0.026482 17.04276378897 0.08088926555 
0.027039 16.82020182742 0.08719281459 
0.027597 16.29118157689 0.08314579408 
0.028154 16.28238668318 0.08851302382 
0.028712 16.14529816396 0.07186508620 
0.029269 15.72393410450 0.07323649054 
0.029827 15.75210776590 0.07609674255 
0.030384 15.62828806433 0.08276133713 
0.030942 15.31785478361 0.07782284224 
0.031500 14.92765203604 0.07566690613 
0.032057 15.04911018253 0.07595380514 
0.032615 14.53242616727 0.07701273107 
0.033172 14.58473458647 0.07023135411 
0.033730 14.45260547152 0.06879413586 
0.034287 14.08618737394 0.07533167193 
0.034845 14.00880903039 0.07045691126 
0.035402 14.00266091614 0.07535186772 
0.035960 13.29440088267 0.06458221332 
0.036517 13.15063519644 0.06666270863 
0.037075 13.15406331573 0.06090172880 
0.037632 12.74556699737 0.06715456554 
0.038190 12.68919576299 0.06094484870 
0.038747 12.41000268524 0.05939868464 
0.039305 12.17845111042 0.06164953906 
0.039862 12.09028426814 0.05755931270 
0.040420 11.77364435788 0.05340157818 
0.040977 11.94181926371 0.05693469069 
0.041535 11.38944403887 0.05456203240 
0.042092 11.45098979824 0.05538465194 
0.042650 11.14989223101 0.05335520889 
0.043207 11.19086600392 0.04979667008 
0.043765 10.82836728935 0.04860116219 
0.044322 10.75680985659 0.04956230084 
0.044880 10.59395161908 0.04536340359 
0.045437 10.28157671469 0.04758445846 
0.045995 10.10002883899 0.04765466698 
0.046552 9.81272226454 0.04986482980 
0.047110 9.91065098706 0.04806442242 
0.047667 9.81267991254 0.04311726008 
0.048225 9.49815318301 0.04199060284 
0.048782 9.36335970481 0.04112210078 
0.049340 9.37090854168 0.04442281927 
0.049897 9.07544508970 0.04611281741 
0.050455 8.83010949773 0.04094016480 
0.051012 8.72030162285 0.04040884273 
0.051570 8.56211312354 0.04071440311 
0.052127 8.53623228658 0.04011916017 
0.052685 8.42748349081 0.03999954934 
0.053242 8.05787266647 0.03534802402 
0.053800 7.92904995985 0.04029116143 
0.054357 7.95253104264 0.03847872134 
0.054915 7.86535430634 0.03375166304 
0.055472 7.72967769369 0.03358551659 
0.056030 7.51281282560 0.03218902215 
0.056587 7.51874827844 0.03902094945 
0.057145 7.22582938906 0.03493524122 
0.057702 7.10450512685 0.03007344335 
0.058260 7.16613340427 0.02937338685 
0.058817 6.92154550135 0.03333966726 
0.059375 6.98224569444 0.03411154107 
0.059932 6.85284538470 0.03191298391 
0.060490 6.65808031636 0.03279444971 
0.061048 6.40537087742 0.03087265072 
0.061605 6.42909156367 0.03208267414 
0.062163 6.30262190932 0.03101535342 
0.062720 6.13822144405 0.02840343228 
0.063278 6.14720665553 0.02602158456 
0.063835 6.06032769678 0.02770304620 
0.064393 5.85499908448 0.02727678438 
0.064950 5.77976232471 0.02457914272 
0.065508 5.62407267158 0.02506330438 
0.066065 5.57947857968 0.02711818530 
0.066623 5.46797988970 0.02776961262 
0.067180 5.33850922403 0.02407568679 
0.067738 5.28615821785 0.02251421349 
0.068295 5.22082270615 0.02510690049 
0.068853 5.10199427580 0.02441699336 
0.069410 4.96061339632 0.02148593253 
0.069968 5.13552243335 0.02278599000 
0.070525 4.81892281117 0.02278202894 
0.071083 4.85357353529 0.02147845144 
0.071640 4.79420155355 0.02195175280 
0.072198 4.72613494619 0.02122028974 
0.072755 4.60959725245 0.02237416958 
0.073313 4.58398647657 0.02083772829 
0.073870 4.48454957177 0.02223684627 
0.074428 4.44357787147 0.02152027143 
0.074985 4.25622426110 0.01826843039 
0.075543 4.16159825512 0.01741948544 
0.076100 4.25533762057 0.02108813102 
0.076658 4.25420103061 0.02090969312 
0.077215 4.01198588060 0.01922443550 
0.077773 3.99319376125 0.01818811725 
0.078330 3.92834870215 0.01941372786 
0.078888 3.81076877966 0.01615643457 
0.079445 3.76884462230 0.01619623520 
0.080003 3.73592697285 0.01697818595 
0.080560 3.71296509558 0.01708819392 
0.081118 3.64805803401 0.01545209936 
0.081675 3.66484479482 0.01699375106 
0.082233 3.61009256262 0.01544295262 
0.082790 3.46701956895 0.01426746830 
0.083348 3.47177456593 0.01578738138 
0.083905 3.37163098522 0.01690326707 
0.084463 3.33688580141 0.01686761833 
0.085020 3.35120020623 0.01524203067 
0.085578 3.20394240286 0.01432537166 
0.086135 3.25965989574 0.01555191271 
0.086693 3.11661638436 0.01364055821 
0.087250 3.17838001583 0.01654788004 
0.087808 3.10845416221 0.01364663030 
0.088365 2.95799923444 0.01204829135 
0.088923 2.96410892242 0.01352959204 
0.089480 2.87884589146 0.01455979060 
0.090038 2.80306878409 0.01226902344 
0.090595 2.80311290172 0.01250961854 
0.091153 2.75362144585 0.01239030566 
0.091710 2.71529197957 0.01112304471 
0.092268 2.62845116913 0.00965119094 
0.092825 2.61080660218 0.01161346160 
0.093383 2.63041140260 0.01393211161 
0.093940 2.60906594157 0.01204205966 
0.094498 2.53925565883 0.01166502338 
0.095055 2.51550254829 0.01216610993 
0.095613 2.54375743978 0.00922368064 
0.096170 2.40842013568 0.01099796923 
0.096728 2.50533801212 0.01390107256 
0.097285 2.32052972531 0.01045093291 
0.097842 2.36904264913 0.01102207243 
0.098400 2.27953888265 0.01003857751 
0.098957 2.24352027261 0.01092197759 
0.099515 2.21951997659 0.01185028719 
0.100072 2.24201585527 0.01063882446 
0.100630 2.17611690674 0.00971213241 
0.101187 2.12956353649 0.01086318116 
0.101745 2.14798817326 0.00942242353 
0.102302 2.04633905123 0.01087639804 
0.102860 2.02292794743 0.00812413633 
0.103417 1.95970207831 0.00931719045 
0.103975 1.94368727384 0.00823732732 
0.104532 2.04884526910 0.00929211244 
0.105090 1.96938233229 0.00982772999 
0.105647 1.86753908781 0.00813257013 
0.106205 1.79225062559 0.00853596914 
0.106762 1.81339737911 0.00777881401 
0.107320 1.75189125524 0.00803976063 
0.107877 1.78887525934 0.00898191373 
0.108435 1.80184575616 0.00872444340 
0.108992 1.71292989888 0.00947860074 
0.109550 1.68927039296 0.00990893969 
0.110107 1.62636697020 0.00719875355 
0.110665 1.58329356066 0.00688773661 
0.111222 1.61292927764 0.00755091054 
0.111780 1.56334312650 0.00653474768 
0.112337 1.52867453058 0.00630892630 
0.112895 1.49084160716 0.00671718608 
0.113452 1.56633245844 0.00664924395 
0.114010 1.57477484360 0.00591420086 
0.114567 1.40907538678 0.00511388803 
0.115125 1.38196019199 0.00574747157 
0.115682 1.36678701947 0.00570758027 
0.116240 1.42730169473 0.00624329372 
0.116797 1.34480783005 0.00611860695 
0.117355 1.42415553274 0.00512550352 
0.117912 1.36873089128 0.00644832157 
0.118470 1.36329575698 0.00636096582 
0.119027 1.30449374683 0.00619813361 
0.119585 1.27695965361 0.00517013879 
0.120142 1.22024699975 0.00596075032 
0.120699 1.25454495092 0.00560307243 
0.121257 1.29311143497 0.00638709382 
0.121814 1.17165470439 0.00480551882 
0.122372 1.13634109382 0.00537360945 
0.122929 1.16561966231 0.00544463504 
0.123487 1.09600201354 0.00494227061 
0.124044 1.08846367713 0.00383752321 
0.124602 1.16556284329 0.00458864852 
0.125159 1.11313129946 0.00435902163 
0.125717 1.09034657374 0.00386349671 
0.126274 1.09802247860 0.00391846983 
0.126832 1.05182621513 0.00355640230 
0.127389 1.00370113930 0.00443509028 
0.127947 0.94081741239 0.00307847504 
0.128504 0.96700955147 0.00451093448 
0.129062 0.96093400136 0.00386003867 
0.129619 0.97545303503 0.00358204066 
0.130177 0.96028282660 0.00433663681 
0.130734 0.86993080331 0.00388082312 
0.131292 0.91804873953 0.00402603058 
0.131849 0.89623320550 0.00281469760 
0.132407 0.83628341932 0.00458365891 
0.132964 0.95506175144 0.00371021189 
0.133521 0.81003725919 0.00309215205 
0.134079 0.84721373881 0.00326527516 
0.134636 0.77728089649 0.00411407470 
0.135194 0.74989716487 0.00285525406 
0.135751 0.76922469322 0.00433665817 
0.136309 0.77046060855 0.00258443998 
0.136866 0.76258735445 0.00413862964 
0.137424 0.67124163914 0.00313204111 
0.137981 0.78278815101 0.00384634586 
0.138539 0.74766459012 0.00441017504 
0.139096 0.70886502356 0.00314989489 
0.139654 0.63571282275 0.00224131105 
0.140211 0.71082517835 0.00263614469 
0.140769 0.65140925856 0.00328135605 
0.141326 0.62132088571 0.00249248510 
0.141884 0.64207201065 0.00353363299 
0.142441 0.58743672970 0.00289303544 
0.142998 0.59778595360 0.00173908816 
0.143556 0.62520348856 0.00388683785 
0.144113 0.60296544075 0.00101641003 
0.144671 0.60225119631 0.00208532502 
0.145228 0.57827666400 0.00232317355 
0.145786 0.54956679968 0.00312225933 
0.146343 0.51685960899 0.00294840185 
0.146901 0.56369923445 0.00246347023 
0.147458 0.60703248756 0.00286655227 
0.148016 0.54485639939 0.00223863571 
0.148573 0.59889013553 0.00221434337 
0.149131 0.49267782786 0.00139471555 
0.149688 0.55415006521 0.00188380177 
0.150246 0.54020593920 0.00274475769 
0.150803 0.48515758620 0.00171490139 
0.151360 0.46483519678 0.00165034866 
0.151918 0.52640941878 0.00139772520 
0.152475 0.51748548773 0.00167721274 
0.153033 0.43222119825 0.00161448496 
0.153590 0.44643817859 0.00173033173 
0.154148 0.52525984956 0.00214422157 
0.154705 0.48064039575 0.00249709856 
0.155263 0.45344852653 0.00213470402 
0.155820 0.47027968112 0.00258125071 
0.156378 0.36742238207 0.00163988083 
0.156935 0.33756546934 0.00158071697 
0.157493 0.45475133612 0.00136224005 
0.158050 0.40581901775 0.00188527704 
0.158607 0.39413202049 0.00087764847 
0.159165 0.38958960516 0.00170121072 
0.159722 0.34145521676 0.00128870916 
0.160280 0.37664948283 0.00232275628 
0.160837 0.33726269608 0.00053077383 
0.161395 0.37206465753 0.00152229661 
0.161952 0.29542725261 0.00086035707 
0.162510 0.32129813344 0.00102938426 
0.163067 0.30507534684 0.00168579426 
0.163625 0.29592307151 0.00159900849 
0.164182 0.36619671391 0.00124722703 
0.164739 0.28479235118 0.00076431169 
0.165297 0.30570096809 0.00088685931 
0.165854 0.30006816116 0.00097952661 
0.166412 0.27925265461 0.00147139984 
0.166969 0.33973750720 0.00105420448 
0.167527 0.26085560108 0.00166596644 
0.168084 0.22610053755 0.00119569135 
0.168642 0.28030572213 0.00083346914 
0.169199 0.24705792008 0.00181422042 
0.169757 0.30511504391 0.00156302954 
0.170314 0.24961510145 0.00084324146 
0.170871 0.25657265270 0.00111936130 
0.171429 0.26068386941 0.00109594002 
0.171986 0.20653727015 0.00137705660 
0.172544 0.25317941153 0.00069225529 
0.173101 0.24521608990 0.00037190287 
0.173659 0.29449332772 0.00115482319 
0.174216 0.21939864408 0.00193489630 
0.174774 0.28770810785 0.00130032964 
0.175331 0.26610260331 0.00123351146 
0.175888 0.25082003122 0.00082683980 
0.176446 0.26013136747 0.00100638082 
0.177003 0.23583549317 0.00155771490 
0.177561 0.20172175749 0.00000475132 
0.178118 0.27408785510 0.00134077675 
0.178676 0.23092443191 0.00045984055 
0.179233 0.16204321859 0.00145241753 
0.179791 0.22962872858 0.00171215855 
0.180348 0.21057809604 0.00108077247 
0.180905 0.20490111661 0.00126536741 
0.181463 0.21637720855 0.00083185715 
0.182020 0.20189989031 0.00071749099 
0.182578 0.27091860437 0.00136476046 
0.183135 0.20367048335 0.00050467605 
0.183693 0.15423343292 0.00059294810 
0.184250 0.17940681554 0.00106000956 
0.184808 0.14825323655 0.00082618701 
0.185365 0.19966699265 0.00017355824 
0.185922 0.18355805796 0.00044569267 
0.186480 0.16203277671 0.00081359180 
0.187037 0.22350727378 0.00038963610 
0.187595 0.15576877863 0.00054907537 
0.188152 0.17440697128 0.00083401024 
0.188710 0.15762847821 0.00019606206 
0.189267 0.15046856236 -0.00012468580 
0.189824 0.14090684937 0.00095299418 
0.190382 0.15425586786 0.00111424202 
0.190939 0.17142867661 0.00047411896 
0.191497 0.19304272179 0.00145032435 
0.192054 0.13364700820 0.00007072067 
0.192612 0.17139958668 0.00097687134 
0.193169 0.14696573367 0.00082557347 
0.193726 0.11715212702 -0.00006997537 
0.194284 0.14394212990 0.00055065116 
0.194841 0.13652209511 0.00053348369 
0.195399 0.16835721534 0.00052343688 
0.195956 0.16139698574 0.00062794935 
0.196514 0.18202049730 0.00158397113 
0.197071 0.21474961545 0.00020913794 
0.197628 0.17178849059 0.00109078491 
0.198186 0.16984394091 0.00064944991 
0.198743 0.18224310760 0.00099004793 
0.199301 0.18630612543 0.00045516605 
0.199858 0.18036880748 0.00089688856 
0.200416 0.17338109236 0.00077745763 
0.200973 0.15731289551 0.00139927224 
0.201530 0.11668957366 -0.00046424790 
0.202088 0.10410675997 0.00116565408 
0.202645 0.11230475973 0.00110479650 
0.203203 0.14193519286 0.00038417272 
0.203760 0.14414590942 0.00040663448 
0.204318 0.14502853535 0.00013391656 
0.204875 0.13998267623 0.00103847996 
0.205432 0.14174773218 0.00086164798 
0.205990 0.12424532307 0.00081936257 
0.206547 0.11746224496 0.00064317087 
0.207105 0.12043371080 0.00023167526 
0.207662 0.13611517779 0.00058225326 
0.208219 0.11487042088 0.00086610566 
0.208777 0.08358155460 0.00014200813 
0.209334 0.15113756254 -0.00003021932 
0.209892 0.18761545964 0.00046763739 
0.210449 0.17433945162 0.00061217329 
0.211007 0.09161493440 -0.00012275006 
0.211564 0.13083475985 0.00125619381 
0.212121 0.10650571999 0.00001774179 
0.212679 0.09529002931 0.00034346452 
0.213236 0.17449440708 0.00049769182 
0.213794 0.12461163303 0.00080876433 
0.214351 0.14059067628 0.00097217973 
0.214908 0.15255754434 0.00039301677 
0.215466 0.10167891027 0.00031550489 
0.216023 0.15616113686 0.00048069818 
0.216581 0.14009075982 0.00086320354 
0.217138 0.12235255748 0.00016138327 
0.217695 0.15025937128 0.00032468267 
0.218253 0.11013187161 0.00057748786 
0.218810 0.12811782432 0.00044009187 
0.219368 0.14272908470 0.00116427660 
0.219925 0.15614631878 0.00085100507 
0.220483 0.12891217324 0.00036305974 
0.221040 0.14722162636 0.00101967324 
0.221597 0.14070155957 0.00078110155 
0.222155 0.14465492013 0.00132982823 
0.222712 0.09715804812 0.00055491330 
0.223270 0.17286355277 0.00078898551 
0.223827 0.15988752165 0.00083802241 
0.224384 0.11325676961 0.00057055592 
0.224942 0.14361315708 0.00074980412 
0.225499 0.12091435980 -0.00007199053 
0.226057 0.10456036705 0.00038217712 
0.226614 0.11976038791 0.00059063794 
0.227171 0.12524462111 0.00019866250 
0.227729 0.16310680413 0.00078690052 
0.228286 0.10784959977 0.00019225246 
0.228844 0.14257370714 0.00013870680 
0.229401 0.11595418544 0.00065366141 
0.229958 0.12629574497 0.00132303862 
0.230516 0.10668237832 0.00001468573 
0.231073 0.11427464674 0.00048426424 
0.231630 0.08689487835 0.00090183695 
0.232188 0.13746569632 0.00053224328 
0.232745 0.12634470412 0.00042986397 
0.233303 0.10031389088 0.00014791675 
0.233860 0.14600932297 0.00051280113 
0.234417 0.11502513439 0.00022668193 
0.234975 0.15975484967 0.00014116668 
0.235532 0.12943525512 0.00112779919 
0.236090 0.16810193975 0.00085391873 
0.236647 0.09171458462 0.00011837290 
0.237204 0.11014485671 0.00027626931 
0.237762 0.11751150219 0.00044121704 
0.238319 0.08600092806 0.00011746493 
0.238877 0.12253227716 0.00020469076 
0.239434 0.12192148492 0.00048357880 
0.239991 0.16897232023 0.00041968414 
0.240549 0.15822646975 0.00042145325 
0.241106 0.10788281231 0.00057746588 
0.241663 0.12673752605 0.00002619211 
0.242221 0.15646380118 0.00044874443 
0.242778 0.12297445037 0.00027628271 
0.243336 0.13700456404 0.00045310460 
0.243893 0.08367866750 0.00053801348 
0.244450 0.10745195092 0.00077314753 
0.245008 0.09183874054 0.00035583009 
0.245565 0.15772918825 0.00030475577 
0.246123 0.06090465989 0.00023196236 
0.246680 0.12507880498 0.00017416796 
0.247237 0.12814156502 0.00054301341 
0.247795 0.09455896124 0.00021723153 
0.248352 0.09219410794 0.00031947304 
0.248909 0.09167134400 0.00071426752 
0.249467 0.09365162063 0.00066202874 
0.250024 0.13102040202 0.00040124728 
0.250582 0.12249784200 0.00065918197 
0.251139 0.12728041126 0.00008521565 
0.251696 0.08347238130 -0.00005288745 
0.252254 0.13864804588 0.00074949081 
0.252811 0.10547845459 0.00033116524 
0.253368 0.14099333067 -0.00027456597 
0.253926 0.11474285183 0.00005679765 
0.254483 0.10423635319 0.00070193117 
0.255041 0.11795291515 0.00078555755 
0.255598 0.08924318898 0.00075675637 
0.256155 0.08414210083 -0.00039235604 
0.256713 0.12557185441 -0.00001155226 
0.257270 0.12256069485 0.01160148981 
0.257827 0.12545348248 0.00030251385 
0.258385 0.13552983920 0.00056012899 
0.258942 0.09931040188 0.00036903975 
0.259499 0.14948679652 0.00045818821 
0.260057 0.11601279175 0.00053069655 
0.260614 0.12992956409 0.00069490894 
0.261172 0.12272033912 0.00068408874 
0.261729 0.09146758516 0.00020598830 
0.262286 0.10325732528 0.00069608561 
0.262844 0.10320268953 0.00051305425 
0.263401 0.11693539854 -0.00015541842 
0.263958 0.10612184067 0.00030854630 
0.264516 0.07444761686 0.00028698462 
0.265073 0.13025807784 0.00082241668 
0.265630 0.10664874311 0.00025322924 
0.266188 0.09191699190 0.00073407079 
0.266745 0.10721303751 0.00045189596 
0.267302 0.07222944004 0.00089533907 
0.267860 0.11068732586 0.00076691020 
0.268417 0.12391316650 0.00094236380 
0.268975 0.10045370065 0.00063029343 
0.269532 0.10596732129 0.00034218442 
0.270089 0.12229711740 0.00017012153 
0.270647 0.12499193947 0.00032322416 
0.271204 0.09340299763 0.00027670061 
0.271761 0.06101771555 0.00050356590 
0.272319 0.08264215302 0.00041980791 
0.272876 0.10009407973 0.00038609674 
0.273433 0.08341251364 -0.00042576853 
0.273991 0.11523225215 0.00038366809 
0.274548 0.12979713940 -0.00014102645 
0.275105 0.07949704730 0.00007054347 
0.275663 0.10304141709 0.00065652197 
0.276220 0.14421752439 -0.00000781820 
0.276777 0.08911721734 0.00062671487 
0.277335 0.11448347977 0.00024461152 
0.277892 0.08037459738 0.00035640454 
0.278449 0.10057934798 0.00025248717 
0.279007 0.12509301658 0.00015615610 
0.279564 0.12856031557 0.00044336970 
0.280121 0.08831853832 0.00007673397 
0.280679 0.06415111628 0.00051781204 
0.281236 0.09311326066 0.00029472214 
0.281793 0.08401129691 0.00026326018 
0.282351 0.10296792496 -0.00025476896 
0.282908 0.07581281244 0.00000207951 
0.283465 0.10038015697 0.00062721799 
0.284023 0.11446271826 0.00062999582 
0.284580 0.05959823858 -0.00009088147 
0.285137 0.13425988984 0.00030502784 
0.285695 0.09138778243 0.00043410990 
0.286252 0.07223681886 0.00057394119 
0.286809 0.09873832747 0.00043950298 
0.287367 0.08889305696 0.00045377748 
0.287924 0.04728999409 0.00058575548 
0.288481 0.07875684792 0.00074849196 
0.289039 0.06150256072 0.00047646571 
0.289596 0.11097911418 0.00038096669 
0.290153 0.09844632701 -0.00007815527 
0.290711 0.09008893714 0.00001704919 
0.291268 0.07193728759 0.00056605475 
0.291825 0.02984663121 0.00052212312 
0.292383 0.16454718624 0.00036087690 
0.292940 0.08748318904 0.00073554521 
0.293497 0.14719868125 -0.00022088891 
0.294055 0.05092608257 0.00016496319 
0.294612 0.08792980759 0.00075572419 
0.295169 0.09934702940 0.00107139028 
0.295727 0.06825873198 0.00114520227 
0.296284 0.08939438796 0.00048646300 
0.296841 0.11724522123 0.00076490439 
0.297399 0.10087442841 0.00096507250 
0.297956 0.09859941229 -0.00020311091 
0.298513 0.07783638258 0.00013283940 
0.299071 0.10404408817 0.00032838127 
0.299628 0.08710832514 -0.00030865195 
0.300185 0.10365081266 0.00065720143 
0.300742 0.08976912085 0.00072416037 
0.301300 0.10277153542 -0.00006974124 
0.301857 0.06267098569 0.00033327174 
0.302414 0.10266565566 0.00035145364 
0.302972 0.10191872091 0.00063184312 
0.303529 0.09635326425 0.00032716549 
0.304086 0.11075961008 -0.00047757040 
0.304644 0.07866706828 -0.00070847642 
0.305201 0.09283864168 0.00015078190 
0.305758 0.13494582528 0.00049597239 
0.306316 0.11545569625 -0.00038534129 
0.306873 0.07313893801 0.00061595805 
0.307430 0.12920083945 0.00027493239 
0.307987 0.03314730420 0.00037694479 
0.308545 0.11140441013 0.00051848794 
0.309102 0.07163067151 -0.00017039555 
0.309659 0.04263258667 -0.00009047162 
0.310217 0.05519898668 0.00058975423 
0.310774 0.09552341730 0.00098118325 
0.311331 0.07509474761 0.00077724135 
0.311889 0.05725037123 0.00057188058 
0.312446 0.07645286577 0.00129534194 
0.313003 0.06297179623 0.00032027282 
0.313560 0.11348189687 -0.00014261846 
0.314118 0.11134906476 0.00026360289 
0.314675 0.02490022075 0.00024473049 
0.315232 0.12654178603 0.00116279667 
0.315790 0.10705487873 -0.00054140550 
0.316347 0.05370495392 0.00063567587 
0.316904 0.06847532604 0.00068030748 
0.317461 0.06496697887 0.00051367972 
0.318019 0.06577659731 0.00113478055 
0.318576 0.09938326029 0.00055503974 
0.319133 0.05717398503 0.00003175643 
0.319691 0.04176386089 0.00086644550 
0.320248 0.06465806599 0.00067594230 
0.320805 0.06894751320 0.00062861752 
0.321362 0.09010682409 0.00045158033 
0.321920 0.06747062509 0.00084519713 
0.322477 0.06214135841 0.00110848124 
0.323034 0.15359007072 0.00084399773 
0.323592 0.07460057601 -0.00006314439 
0.324149 0.07705330572 -0.00025258008 
0.324706 0.07295917872 -0.00001514521 
0.325263 0.13569105947 0.00069409584 
0.325821 0.13621848795 -0.00066636587 
0.326378 0.12265268412 0.00093728197 
0.326935 0.10738148071 0.00090118375 
0.327493 0.06025985718 0.00029279586 
0.328050 0.09487063915 0.00091704163 
0.328607 0.00459393952 0.00017941131 
0.329164 0.09377410964 -0.00015179632 
0.329722 0.06628662629 -0.00014917905 
0.330279 0.05978442216 0.00028190705 
0.330836 0.07503678748 -0.00039271795 
0.331393 0.11666568561 -0.00050305487 
0.331951 0.04614080032 0.00007267141 
0.332508 0.11281090789 0.00086978017 
0.333065 0.10429570308 0.00055600760 
0.333622 0.15563608725 0.00112570825 
0.334180 0.05449810332 0.00001814263 
0.334737 0.03771455997 0.00022989637 
0.335294 0.11021526639 -0.00015403119 
0.335852 0.07457212464 0.00046334759 
0.336409 0.05040900005 0.00018152827 
0.336966 0.05738083041 -0.00003278220 
0.337523 0.04946873642 0.00011919030 
0.338081 0.08127467022 0.00006767260 
0.338638 0.05970240680 -0.00008235635 
0.339195 0.12242262625 0.00013839977 
0.339752 0.09152477600 0.00053395011 
0.340310 0.07541686896 0.00093905815 
0.340867 0.02343092571 0.00052593787 
0.341424 0.13857765849 0.00130776657 
0.341981 0.07521191828 -0.00002617875 
0.342539 0.03882693786 0.00090052880 
0.343096 0.04823077404 0.00140789353 
0.343653 0.11798082524 0.00060149369 
0.344210 0.04413217171 0.00094744382 
0.344768 0.04366617699 0.00138026188 
0.345325 0.09877621079 0.00109579103 
0.345882 0.06591110824 -0.00036576323 
0.346439 0.03531863961 0.00002683358 
0.346997 0.07541604968 0.00024726237 
0.347554 0.09235660268 0.00076126767 
0.348111 0.04871793491 0.00033047681 
0.348668 0.11278528270 0.00050939923 
0.349226 0.09924157657 0.00026654349 
0.349783 0.10086798859 0.00070499749 
0.350340 0.01969106838 -0.00010830060 
0.350897 0.02527997883 0.00030073958 
0.351454 0.03270138657 0.00030709634 
0.352012 0.02901350968 -0.00039006345 
0.352569 0.05112799166 0.00076189479 
0.353126 0.04198304122 -0.00007629722 
0.353683 0.05489874965 0.00011153197 
0.354241 0.14925879414 0.00178039064 
0.354798 0.00105580684 0.00067463542 
0.355355 0.17116642757 0.00099823197 
0.355912 0.04673372179 0.00154698947 
0.356470 0.04190149612 0.00054991393 
0.357027 0.10358888913 -0.00009962052 
0.357584 0.07453470599 -0.00043902328 
0.358141 -0.00183270637 0.00005160279 
0.358699 0.05903828953 -0.00007188396 
0.359256 0.06443380181 0.00006401985 
0.359813 0.07846270975 0.00076537897 
0.360370 0.02492563838 0.00199861756 
0.360927 0.06429773790 0.00042393689 
0.361485 0.02326148575 0.00167644588 
0.362042 0.04704901606 0.00016351216 
0.362599 0.13590128628 0.00072014532 
0.363156 0.04464836742 0.00139431883 
0.363714 0.11568829702 0.00022704470 
0.364271 0.06052149473 -0.00079914881 
0.364828 0.05615599496 0.00218675615 
0.365385 0.11344581734 0.00044329662 
0.365942 0.13651152684 0.00184113153 
0.366500 0.07754574401 0.00138909670 
0.367057 0.06123479959 0.00030517237 
0.367614 0.08328008333 -0.00175350958 
0.368171 0.07483660040 0.00121900180 
0.368728 0.07644697330 0.00298347868 
0.369286 0.09286669423 -0.00000148595 
0.369843 0.06953629414 0.00042075272 
0.370400 0.06362932387 -0.00018362029 
0.370957 0.06979335182 0.00060110837 
0.371514 0.06649030472 0.00114739813 
0.372072 0.10364425137 0.00247114472 
0.372629 0.07635657331 -0.00027705674 
0.373186 0.07703670028 0.00178791327 
0.373743 0.10016061265 0.00112252522 
0.374300 0.03761419253 0.00013105379 
0.374858 -0.00986898171 -0.00046813064 
0.375415 0.07483994901 0.00196631758 
0.375972 -0.02175749861 -0.00154221123 
0.376529 0.10571557457 0.00012897112 
0.377086 0.08065449418 0.00068872502 
0.377644 0.15554523410 0.00058497703 
0.378201 0.06311508641 0.00071098681 
0.378758 0.15444498516 0.00134472488 
0.379315 0.01974145937 0.00051180386 
0.379872 0.01686667182 0.00029876492 
0.380430 0.13096405638 0.00157113100 
0.380987 0.12981261099 0.00096030421 
0.381544 0.09803843797 0.00112673739 
0.382101 0.07204430350 -0.00170642397 
0.382658 0.06032519518 -0.00005356535 
0.383216 0.12664294370 0.00035713597 
0.383773 0.02524555888 0.00132558528 
0.384330 0.10860063278 0.00123791710 
0.384887 0.07688652667 -0.00098638901 
0.385444 0.04901227730 0.00024963631 
0.386001 0.08296657114 0.00071552076 
0.386559 -0.00132386828 0.00027348451 
0.387116 0.05074307000 0.00104852737 
0.387673 0.08850671149 0.00161788086 
0.388230 0.07335339927 0.00019551596 
0.388787 -0.03245391625 0.00037783741 
0.389345 0.05759363275 0.00213461358 
0.389902 0.04300620347 -0.00001575132 
0.390459 0.02784644691 -0.00025214669 
0.391016 0.20057921674 0.00208596836 
0.391573 0.00736536223 -0.00200860013 
0.392130 0.05283557672 0.00147900742 
0.392688 0.00993089176 0.00091167294 
0.393245 0.05299284504 -0.00188762276 
0.393802 0.00655058954 -0.00003657678 
0.394359 -0.12062551391 -0.00203120117 
0.394916 -0.03901708111 0.00042470665 
0.395473 0.02918562097 0.00660630347 
0.396031 0.02910423003 -0.00155264565 
0.396588 0.06943391716 0.00378995064 
0.397145 0.13158842191 0.00050964587 
0.397702 -0.00129341504 -0.00172392026 
0.398259 0.14335402058 0.00314859914 
0.398816 0.08307039706 -0.00131704085 
0.399374 0.19319766811 0.00173185725 
0.399931 0.05012262152 -0.00168224549 
0.400488 0.04986175675 -0.00108986411 
0.401045 0.07260210265 -0.00653084674 
0.401602 -0.00932578643 0.00266915802 
0.402159 0.11272525937 -0.00179694068 
0.402716 0.03411437857 -0.00405297602 
0.403274 0.08605919487 -0.00639494749 
0.403831 -0.19160181996 0.00576751461 
