# Supplementary material for: SAXS studies of X-ray induced disulfide bond damage: Engineering high-resolution insight from a low-resolution technique
Source: PLoS One. 2020 Nov 17;15(11):e0239702. doi: 10.1371/journal.pone.0239702 (PMC7671560; doi:10.1371/journal.pone.0239702)
Supplement: S1 Data — (GZ) [file pone.0239702.s023.gz › SupplementaryData/dimer_A2_ph5_5_00028.cbf.dat]

0.010314 17.14619653265 0.64146070280 
0.010872 20.73653420478 0.69004866333 
0.011429 22.59907000108 0.08979245114 
0.011987 20.87291731609 0.06491732564 
0.012544 21.18391831981 0.08369168570 
0.013102 22.70501549611 -0.04225756496 
0.013659 20.62023367348 -0.10335810605 
0.014217 19.41197700783 0.07390101468 
0.014774 22.95936574344 0.06267484013 
0.015332 21.60563265916 -0.03451616596 
0.015889 21.11900362915 0.02712976223 
0.016447 20.99762669810 0.04616642902 
0.017004 21.19139072298 0.02443973171 
0.017562 21.21487871954 0.01364370271 
0.018119 20.07202035204 0.04742046423 
0.018677 20.02894892364 0.06748072269 
0.019234 20.25359069944 0.04397167516 
0.019792 20.31918396716 0.07688722371 
0.020349 19.66806719421 0.06517167743 
0.020907 19.59425539113 0.05917080538 
0.021464 19.28691453329 0.05668342011 
0.022022 19.23192752214 0.06033254114 
0.022579 18.45205380299 0.09074950047 
0.023137 18.71070443935 0.07082183282 
0.023694 18.63598938178 0.07901242236 
0.024252 18.63253787810 0.09115153822 
0.024809 18.02647962651 0.07150013910 
0.025367 17.56218380558 0.08906593098 
0.025924 17.54834731239 0.09607261432 
0.026482 17.12683798044 0.09223991672 
0.027039 17.02539774993 0.08803978420 
0.027597 16.39564524094 0.09336037330 
0.028154 16.51664570083 0.08988411588 
0.028712 16.23198084532 0.07819121294 
0.029269 16.45060495805 0.07574003588 
0.029827 15.73855492488 0.08710556433 
0.030384 15.52489778353 0.08453170502 
0.030942 15.66012063698 0.07661850582 
0.031500 15.09991089149 0.06788955860 
0.032057 14.90884555849 0.07866646863 
0.032615 14.86855143961 0.07880805344 
0.033172 14.47762413169 0.07528994850 
0.033730 14.73378337841 0.07187888147 
0.034287 14.19878908979 0.07850829168 
0.034845 14.36470217430 0.06920708784 
0.035402 13.60149547834 0.06296825501 
0.035960 13.45370719449 0.06421797728 
0.036517 13.45363245497 0.05703269703 
0.037075 13.17929270043 0.07193727328 
0.037632 12.74049355011 0.06258256761 
0.038190 12.84372371328 0.06009962197 
0.038747 12.24934329796 0.06014435823 
0.039305 12.43850317751 0.05667579989 
0.039862 11.93633977334 0.05681100956 
0.040420 11.85824158913 0.05635130085 
0.040977 11.68883213346 0.05865597750 
0.041535 11.31761789486 0.05226937554 
0.042092 11.48695067330 0.05084997232 
0.042650 11.53871840606 0.04919433482 
0.043207 10.89686023423 0.05399949515 
0.043765 10.95273922081 0.05474153068 
0.044322 10.65396840123 0.04611335411 
0.044880 10.58254834519 0.04939673818 
0.045437 10.21061113227 0.05412488094 
0.045995 10.20921109239 0.04914288292 
0.046552 10.02184146930 0.04354770955 
0.047110 9.94418554754 0.04857114601 
0.047667 9.85146415548 0.04503568563 
0.048225 9.60932006180 0.04458666946 
0.048782 9.30495936230 0.04422740734 
0.049340 9.09298379131 0.04460582313 
0.049897 9.02344969536 0.03860317840 
0.050455 8.88923919997 0.04039728139 
0.051012 8.75324532186 0.04445378138 
0.051570 8.65671725840 0.04174285590 
0.052127 8.46942617984 0.04135384544 
0.052685 8.47679775248 0.03663805796 
0.053242 8.28338682774 0.03602720082 
0.053800 8.13798346805 0.03824069775 
0.054357 8.05746027693 0.03713922765 
0.054915 7.73071157163 0.03591117025 
0.055472 7.65371735592 0.03258291150 
0.056030 7.54647775011 0.03555890230 
0.056587 7.44587276711 0.03288379156 
0.057145 7.16294415531 0.03342737858 
0.057702 7.16580913253 0.03363566731 
0.058260 7.02674601519 0.03227209680 
0.058817 6.82887832802 0.03367112851 
0.059375 6.77424792651 0.03174552106 
0.059932 6.61227591769 0.02873840755 
0.060490 6.74812309033 0.03222023889 
0.061048 6.46465899605 0.02878973882 
0.061605 6.32535099944 0.02988121569 
0.062163 6.22259556245 0.02768603887 
0.062720 6.21497735451 0.02851202334 
0.063278 6.04022227347 0.02693477772 
0.063835 5.95827459813 0.02615410746 
0.064393 5.97746428503 0.02710559774 
0.064950 5.76973162320 0.02923327518 
0.065508 5.62058023369 0.02511614997 
0.066065 5.55737929586 0.02560051232 
0.066623 5.53440962688 0.02344174041 
0.067180 5.35805848859 0.02348949832 
0.067738 5.38892121967 0.02405351868 
0.068295 5.17619681590 0.02092091590 
0.068853 5.20928959790 0.02266206584 
0.069410 5.09173089938 0.02332376845 
0.069968 5.01451624240 0.02517412480 
0.070525 4.88988605794 0.02390195210 
0.071083 4.75866481983 0.01949219415 
0.071640 4.80935652668 0.02618353954 
0.072198 4.68098623648 0.02240845981 
0.072755 4.65217480804 0.02144015285 
0.073313 4.63473915492 0.02386156119 
0.073870 4.45478323898 0.02037319013 
0.074428 4.49873863593 0.01922985050 
0.074985 4.24015105387 0.01889808429 
0.075543 4.28107338642 0.01806340753 
0.076100 4.24522559598 0.01660766351 
0.076658 4.22139274017 0.02214587495 
0.077215 4.06104100852 0.01817879784 
0.077773 3.96584347158 0.01913876944 
0.078330 4.03511955050 0.01682884397 
0.078888 4.07468349598 0.01521370357 
0.079445 3.80706455721 0.01879605365 
0.080003 3.61455638960 0.01606984042 
0.080560 3.78396650366 0.01763156908 
0.081118 3.54003758723 0.01623929973 
0.081675 3.54984601711 0.01827885941 
0.082233 3.50052421185 0.01573288978 
0.082790 3.45330399542 0.01496162677 
0.083348 3.44762828596 0.01469525635 
0.083905 3.40790083807 0.01517053491 
0.084463 3.35594027840 0.01566842894 
0.085020 3.33151664252 0.01507032697 
0.085578 3.26338302810 0.01544535516 
0.086135 3.24357780529 0.01352908656 
0.086693 3.04600349540 0.01076568046 
0.087250 3.05243079928 0.01421179548 
0.087808 3.13088572213 0.01109206131 
0.088365 2.97246799097 0.01287211547 
0.088923 2.91711834272 0.01182216192 
0.089480 2.91261217220 0.01221515959 
0.090038 2.80641991513 0.01343715056 
0.090595 2.76814224095 0.01143828685 
0.091153 2.76769471239 0.01250997184 
0.091710 2.75462911892 0.01141737238 
0.092268 2.79202170046 0.01095874738 
0.092825 2.59653175109 0.01204400788 
0.093383 2.65668072555 0.01220696327 
0.093940 2.57202808427 0.01061205179 
0.094498 2.52497568498 0.01337883911 
0.095055 2.49556193949 0.01241669774 
0.095613 2.51194355455 0.01134219068 
0.096170 2.34955161647 0.01234302045 
0.096728 2.43580338020 0.01194484176 
0.097285 2.29454550488 0.01182587770 
0.097842 2.31446475882 0.01146303050 
0.098400 2.34442842728 0.01216360411 
0.098957 2.31205775021 0.01081652238 
0.099515 2.10695847627 0.00949071363 
0.100072 2.21543646486 0.01107783312 
0.100630 2.19876304822 0.00876712062 
0.101187 2.18902252675 0.01196844946 
0.101745 2.03250276546 0.00965229414 
0.102302 2.01785606839 0.00957698250 
0.102860 1.93718141489 0.00839969449 
0.103417 2.07042028493 0.00839242928 
0.103975 2.01809516622 0.00782435380 
0.104532 1.92325893404 0.01045763956 
0.105090 1.82549788656 0.00860005009 
0.105647 1.84215757312 0.00880697264 
0.106205 1.89639878099 0.00856985240 
0.106762 1.91636507280 0.00920756233 
0.107320 1.83663123244 0.00708707518 
0.107877 1.76932346293 0.00773781990 
0.108435 1.72185791035 0.00847459356 
0.108992 1.75479474615 0.00750246613 
0.109550 1.68910813797 0.00623815549 
0.110107 1.63600395484 0.00831323202 
0.110665 1.60253355295 0.00683747374 
0.111222 1.67305506443 0.00722185666 
0.111780 1.62824456752 0.00779670816 
0.112337 1.61744862645 0.00762283097 
0.112895 1.49005197175 0.00659911438 
0.113452 1.57449510018 0.00661294349 
0.114010 1.47404365780 0.00551377461 
0.114567 1.46120342672 0.00705076199 
0.115125 1.42148989703 0.00557223499 
0.115682 1.39002657305 0.00630877322 
0.116240 1.36711101786 0.00685915382 
0.116797 1.39913679978 0.00620510868 
0.117355 1.35638312105 0.00524642932 
0.117912 1.31387812468 0.00472523869 
0.118470 1.22228396757 0.00625734280 
0.119027 1.29436807849 0.00610610801 
0.119585 1.24737451856 0.00532706127 
0.120142 1.16889014703 0.00436903751 
0.120699 1.25437601168 0.00534281748 
0.121257 1.27932744812 0.00467481245 
0.121814 1.22880764993 0.00446509464 
0.122372 1.14490603584 0.00446626653 
0.122929 1.14814697903 0.00492405332 
0.123487 1.07638328302 0.00429106207 
0.124044 1.12507100629 0.00481319645 
0.124602 1.10689507666 0.00556348424 
0.125159 1.11957504822 0.00484718064 
0.125717 0.99572065721 0.00417455218 
0.126274 1.01298838205 0.00420586046 
0.126832 1.00871907280 0.00435488911 
0.127389 0.98458565334 0.00262399161 
0.127947 1.03793453434 0.00486228975 
0.128504 1.00871021388 0.00461388845 
0.129062 0.93892101941 0.00347949581 
0.129619 0.98910551125 0.00327324109 
0.130177 0.92473046242 0.00271644127 
0.130734 0.95466250342 0.00405766133 
0.131292 0.92351469703 0.00508571888 
0.131849 0.83462579307 0.00319428815 
0.132407 0.87067942446 0.00294012367 
0.132964 0.83124789528 0.00452627407 
0.133521 0.88769542013 0.00388608884 
0.134079 0.81329004423 0.00358304780 
0.134636 0.84953962926 0.00334455682 
0.135194 0.78984631795 0.00372277182 
0.135751 0.83792520928 0.00318008286 
0.136309 0.81025560518 0.00325654001 
0.136866 0.80034657519 0.00426316525 
0.137424 0.72954648186 0.00396788415 
0.137981 0.72838105772 0.00243433934 
0.138539 0.71470506701 0.00316257426 
0.139096 0.72169477780 0.00272584473 
0.139654 0.68046120998 0.00339193872 
0.140211 0.70338188946 0.00303471708 
0.140769 0.70879204823 0.00333758214 
0.141326 0.64065610045 0.00208131371 
0.141884 0.69784849725 0.00307948669 
0.142441 0.60070977340 0.00255450108 
0.142998 0.58252090915 0.00230112082 
0.143556 0.58768757717 0.00282833056 
0.144113 0.61413947051 0.00250163980 
0.144671 0.61530350218 0.00333746630 
0.145228 0.56008056222 0.00244012980 
0.145786 0.58749359326 0.00293641087 
0.146343 0.51842137025 0.00241424123 
0.146901 0.54263116278 0.00207687924 
0.147458 0.51172551258 0.00222195395 
0.148016 0.54438204301 0.00247674720 
0.148573 0.46374445523 0.00165482042 
0.149131 0.50618013779 0.00200359115 
0.149688 0.51820422205 0.00139498288 
0.150246 0.53911546281 0.00298930822 
0.150803 0.50351199010 0.00268973067 
0.151360 0.47256588909 0.00148289390 
0.151918 0.48610827985 0.00159044149 
0.152475 0.51147849235 0.00159811558 
0.153033 0.43979902053 0.00194648520 
0.153590 0.38861401653 0.00155132330 
0.154148 0.42211260795 0.00125245732 
0.154705 0.44358607709 0.00214105098 
0.155263 0.42421208584 0.00165123772 
0.155820 0.44221329293 0.00207084340 
0.156378 0.41105579708 0.00171289327 
0.156935 0.42605823939 0.00167201974 
0.157493 0.44312430626 0.00187695204 
0.158050 0.37982671938 0.00089306082 
0.158607 0.35766046630 0.00124039656 
0.159165 0.40004177854 0.00175441168 
0.159722 0.34655299229 0.00127000184 
0.160280 0.32852423066 0.00069149653 
0.160837 0.33887275998 0.00207786631 
0.161395 0.31820110558 0.00015958730 
0.161952 0.37107641814 0.00112632944 
0.162510 0.31959430225 0.00137847432 
0.163067 0.30396571862 0.00080943592 
0.163625 0.29982242230 0.00141366258 
0.164182 0.35583097397 0.00134408981 
0.164739 0.28371463886 0.00135070768 
0.165297 0.35309679618 0.00101141008 
0.165854 0.30890125864 0.00091200903 
0.166412 0.24906742884 0.00138525921 
0.166969 0.30879339150 0.00074804338 
0.167527 0.31463977117 0.00135419225 
0.168084 0.27383322811 0.00115532463 
0.168642 0.27796874935 0.00117933394 
0.169199 0.26054799462 0.00106722900 
0.169757 0.33693372279 0.00127455008 
0.170314 0.32140182220 0.00109094870 
0.170871 0.22526818675 0.00203725478 
0.171429 0.19795083091 0.00106717281 
0.171986 0.22994509760 0.00120411913 
0.172544 0.24654759826 -0.00003225909 
0.173101 0.28764719207 0.00133306288 
0.173659 0.24233889880 0.00172250075 
0.174216 0.22807913657 0.00083042950 
0.174774 0.23160039382 0.00110184341 
0.175331 0.29150866548 0.00082182473 
0.175888 0.25007974173 0.00052650099 
0.176446 0.24075969953 0.00059824422 
0.177003 0.19562762579 0.00073388537 
0.177561 0.21607201573 0.00075880161 
0.178118 0.22024972833 0.00018080564 
0.178676 0.18520224911 0.00074375564 
0.179233 0.23445945672 0.00114749736 
0.179791 0.22067880403 0.00120030126 
0.180348 0.23074446897 0.00154892972 
0.180905 0.19627702321 0.00119573209 
0.181463 0.19705578329 0.00145922247 
0.182020 0.20477961947 0.00123115942 
0.182578 0.19946597062 0.00055099930 
0.183135 0.20184046644 0.00112673298 
0.183693 0.21812025916 0.00131113883 
0.184250 0.17751143703 0.00054815030 
0.184808 0.18422102553 0.00001158999 
0.185365 0.16934396173 0.00079410276 
0.185922 0.19233098479 0.00035618612 
0.186480 0.20061523036 0.00058551671 
0.187037 0.15918997428 0.00051004443 
0.187595 0.21480753340 0.00103943156 
0.188152 0.16437356059 0.00048265867 
0.188710 0.13036139515 0.00082248362 
0.189267 0.19812839615 0.00093826048 
0.189824 0.18209547555 0.00121410144 
0.190382 0.15111606096 0.00085774872 
0.190939 0.14345856235 0.00076991506 
0.191497 0.17015431675 0.00002753569 
0.192054 0.16483919967 0.00055931041 
0.192612 0.17989336893 0.00034177836 
0.193169 0.12465347489 0.00066260650 
0.193726 0.21267131373 0.00010986125 
0.194284 0.16156084962 0.00034962429 
0.194841 0.17349549081 0.00142189871 
0.195399 0.18674109328 0.00046279855 
0.195956 0.13523350488 0.00107390463 
0.196514 0.18469973790 0.00042321140 
0.197071 0.11137803779 0.00049538300 
0.197628 0.17952884024 0.00097071678 
0.198186 0.07894336507 -0.00035026016 
0.198743 0.13788979890 0.00009876876 
0.199301 0.16044110163 0.00080539924 
0.199858 0.14577993423 0.00116083612 
0.200416 0.15520380365 -0.00017960186 
0.200973 0.15986872609 -0.00002624109 
0.201530 0.15632240347 0.00070336197 
0.202088 0.14149536864 0.00027183789 
0.202645 0.16119464666 -0.00033641055 
0.203203 0.19162481006 0.00168204156 
0.203760 0.17672592963 0.00089638835 
0.204318 0.15315373773 0.00053506109 
0.204875 0.11973532894 0.00017908999 
0.205432 0.16150834374 0.00082356248 
0.205990 0.16183308582 0.00066091599 
0.206547 0.12318859960 0.00059220538 
0.207105 0.19094841814 0.00088426332 
0.207662 0.19098752847 0.00063005249 
0.208219 0.13166524266 0.00002551597 
0.208777 0.12894036390 0.00094196262 
0.209334 0.15204598960 -0.00005578257 
0.209892 0.18677512660 0.00096814219 
0.210449 0.09641755991 0.00106618030 
0.211007 0.14157292788 0.00077679605 
0.211564 0.10765149236 0.00064545712 
0.212121 0.14977989578 0.00133355313 
0.212679 0.10195114238 0.00080633024 
0.213236 0.16546498065 0.00070364170 
0.213794 0.12611536632 0.00084678996 
0.214351 0.11976363807 -0.00007390062 
0.214908 0.14710386932 0.00049170258 
0.215466 0.13296026942 0.00067986625 
0.216023 0.11365515790 0.00018721092 
0.216581 0.11095512653 0.00022282915 
0.217138 0.16652006349 0.00068286440 
0.217695 0.15024959092 0.00033229473 
0.218253 0.16869557307 0.00028058779 
0.218810 0.13700799449 -0.00017025534 
0.219368 0.12541856640 0.00015111371 
0.219925 0.15553464371 0.00042906505 
0.220483 0.13127260509 0.00017732276 
0.221040 0.10786988519 0.00039869937 
0.221597 0.15440030396 0.00038844218 
0.222155 0.14738352821 0.00055722928 
0.222712 0.12079797719 0.00041369700 
0.223270 0.13751234654 0.00004629549 
0.223827 0.13870562928 0.00053727147 
0.224384 0.08958272065 0.00053291014 
0.224942 0.12544881911 0.00084428308 
0.225499 0.11619972572 0.00084492105 
0.226057 0.14066674909 0.00022141777 
0.226614 0.12938133238 0.00020534638 
0.227171 0.18668017371 0.00063562569 
0.227729 0.10077417880 0.00028755745 
0.228286 0.10951122945 0.00049550633 
0.228844 0.09653522457 0.00036532648 
0.229401 0.11624293548 0.00011068751 
0.229958 0.13358255672 0.00058603578 
0.230516 0.12879954988 0.00072840569 
0.231073 0.13942096745 0.00098427572 
0.231630 0.12601323868 -0.00006376173 
0.232188 0.13852142613 0.00059884199 
0.232745 0.12386111859 0.00006670521 
0.233303 0.09096276474 -0.00039812910 
0.233860 0.12408535910 0.00025999791 
0.234417 0.13980851547 0.00015183432 
0.234975 0.13941459579 0.00030259675 
0.235532 0.15221474146 0.00063229665 
0.236090 0.14551377667 0.00038691014 
0.236647 0.14941217056 0.00054999860 
0.237204 0.14774956934 0.00076363448 
0.237762 0.11614266624 0.00046462900 
0.238319 0.12813347948 0.00038830469 
0.238877 0.12188861488 0.00075138999 
0.239434 0.10197222822 0.00051765008 
0.239991 0.10002730468 0.00066825018 
0.240549 0.13053744064 0.00056007430 
0.241106 0.16717882211 0.00062326976 
0.241663 0.09362782435 0.00061374085 
0.242221 0.10891389613 0.00031430765 
0.242778 0.06258771383 0.00077448465 
0.243336 0.10909874582 0.00025423768 
0.243893 0.12362085957 0.00012180429 
0.244450 0.11687335606 0.00036709357 
0.245008 0.10805910169 0.00083730502 
0.245565 0.16045579021 0.00074019437 
0.246123 0.11109309735 -0.00027744516 
0.246680 0.07234487441 0.00062874138 
0.247237 0.12948956178 0.00070551844 
0.247795 0.06942722773 0.00023462458 
0.248352 0.09339079949 0.00055825387 
0.248909 0.09524237344 0.00049684813 
0.249467 0.12966606082 0.00048389347 
0.250024 0.11546818816 0.00011357213 
0.250582 0.07401949990 0.00047307574 
0.251139 0.13278646808 0.00024002198 
0.251696 0.12350738201 0.00011812968 
0.252254 0.10719402221 0.00033788795 
0.252811 0.11928032379 0.00030371842 
0.253368 0.12063948895 0.00016893061 
0.253926 0.09585136934 0.00004191665 
0.254483 0.14254737347 0.00073166965 
0.255041 0.10129174123 0.00013801826 
0.255598 0.10960109006 0.00043386786 
0.256155 0.16996024057 0.00043371819 
0.256713 0.09549394438 0.00084051279 
0.257270 0.13274213209 0.00775468290 
0.257827 0.08050133477 0.00086628235 
0.258385 0.07809870782 0.00063397772 
0.258942 0.14792875539 0.00041895183 
0.259499 0.11759336512 0.00012365964 
0.260057 0.06735189888 0.00013083172 
0.260614 0.07736788954 0.00029446274 
0.261172 0.10187617963 0.00019616880 
0.261729 0.09295170676 0.00029386277 
0.262286 0.08004533259 0.00010010191 
0.262844 0.10893242463 -0.00000163059 
0.263401 0.11413422724 0.00079838370 
0.263958 0.11699307634 0.00027572939 
0.264516 0.10552928359 0.00027125578 
0.265073 0.09856537770 0.00030501525 
0.265630 0.08385543917 -0.00014179759 
0.266188 0.10534381021 0.00078135739 
0.266745 0.12906506870 0.00034753134 
0.267302 0.02792390770 0.00001542751 
0.267860 0.09335643247 0.00027234019 
0.268417 0.05751803232 -0.00000865629 
0.268975 0.15396825253 0.00054418195 
0.269532 0.10115738242 0.00059025773 
0.270089 0.08544170152 0.00026371663 
0.270647 0.12474414631 0.00058641472 
0.271204 0.11686215850 0.00020857748 
0.271761 0.13773213536 0.00037407462 
0.272319 0.12923704248 0.00027212164 
0.272876 0.11101899831 0.00021108135 
0.273433 0.11314203622 -0.00024754256 
0.273991 0.09399250995 0.00013837806 
0.274548 0.11961594303 -0.00002916838 
0.275105 0.09886110771 0.00061655975 
0.275663 0.10642376101 0.00058122179 
0.276220 0.11920078782 0.00059246349 
0.276777 0.13744756781 -0.00002597026 
0.277335 0.07414848216 0.00038590490 
0.277892 0.11964430116 0.00014825812 
0.278449 0.08035088327 0.00067661642 
0.279007 0.11148667128 0.00046264113 
0.279564 0.14643797070 0.00064721784 
0.280121 0.15896019911 0.00004528803 
0.280679 0.11664757900 0.00019672311 
0.281236 0.07813594140 0.00002106808 
0.281793 0.11618387588 0.00083564155 
0.282351 0.10415719017 0.00009229664 
0.282908 0.08324065932 0.00010623906 
0.283465 0.06673103318 0.00056866055 
0.284023 0.12718940953 0.00027040127 
0.284580 0.09339918329 -0.00010533647 
0.285137 0.05483327573 0.00036280502 
0.285695 0.06495383659 0.00061846999 
0.286252 0.10245402959 0.00031178541 
0.286809 0.09589419875 0.00051890879 
0.287367 0.10906731684 0.00022601027 
0.287924 0.09450301141 -0.00014861600 
0.288481 0.08443493239 0.00067720281 
0.289039 0.06689954539 -0.00029021422 
0.289596 0.10798275408 0.00056811113 
0.290153 0.08063788741 0.00064648034 
0.290711 0.08596838222 -0.00000058026 
0.291268 0.08629919149 0.00039714654 
0.291825 0.12599223286 0.00048833549 
0.292383 0.11669996796 0.00040438714 
0.292940 0.10909748773 0.00023426002 
0.293497 0.09591717602 0.00053521285 
0.294055 0.08595396255 0.00072700518 
0.294612 0.09549252103 0.00098918211 
0.295169 0.09795899621 0.00015227720 
0.295727 0.08469470927 0.00054535066 
0.296284 0.07009620402 0.00028685590 
0.296841 0.09312086417 -0.00014165764 
0.297399 0.09185807970 -0.00010672170 
0.297956 0.06694851500 0.00065350250 
0.298513 0.07686120064 0.00029759425 
0.299071 0.06742655890 0.00056403474 
0.299628 0.07088267898 0.00036872569 
0.300185 0.06500701472 0.00092219152 
0.300742 0.06012910686 0.00034084935 
0.301300 0.06040647492 0.00057609634 
0.301857 0.09651029456 0.00053009582 
0.302414 0.11224119820 -0.00003984936 
0.302972 0.07635084520 0.00010340994 
0.303529 0.04358619598 0.00026680680 
0.304086 0.10739005989 -0.00000717328 
0.304644 0.07357095217 0.00019207546 
0.305201 0.04762778304 0.00008238897 
0.305758 0.05666925713 -0.00015945706 
0.306316 0.05942646311 0.00016802228 
0.306873 0.08385152212 0.00072704085 
0.307430 0.05183636517 0.00051029154 
0.307987 0.07420772174 0.00065368621 
0.308545 0.05604067846 -0.00014611099 
0.309102 0.05756485112 0.00042290378 
0.309659 0.05546588988 -0.00029613510 
0.310217 0.04164533322 -0.00053381510 
0.310774 0.08897324594 0.00032295075 
0.311331 0.07552839823 -0.00015105543 
0.311889 0.08909606219 -0.00009629571 
0.312446 0.04965321574 0.00084553187 
0.313003 0.09501293913 0.00014387932 
0.313560 0.10775657132 0.00062242083 
0.314118 0.03840281827 0.00051517096 
0.314675 0.02971917999 0.00004495204 
0.315232 0.10994613947 0.00059101567 
0.315790 0.04205651757 0.00054712129 
0.316347 0.09639344303 0.00055411278 
0.316904 0.09556260398 0.00129413286 
0.317461 0.06015967538 0.00023942625 
0.318019 0.05430631704 -0.00007705757 
0.318576 0.09237523126 0.00111619936 
0.319133 0.06509827911 -0.00019557807 
0.319691 0.05023805870 0.00059587738 
0.320248 0.04740790240 0.00051425751 
0.320805 0.07057193558 0.00008520854 
0.321362 0.07558827384 0.00065652569 
0.321920 0.09525813466 -0.00015657171 
0.322477 0.05097872244 0.00024470147 
0.323034 0.06422531618 0.00124422528 
0.323592 0.08163736635 0.00007531425 
0.324149 0.07596620056 -0.00004841248 
0.324706 0.10574648489 0.00053072183 
0.325263 0.06022759892 0.00069836758 
0.325821 0.13679537268 0.00067569531 
0.326378 0.05329362539 0.00000377710 
0.326935 0.04064577089 0.00080854182 
0.327493 0.01478728208 0.00065304234 
0.328050 0.10154823498 0.00068591250 
0.328607 0.04757928337 -0.00044374091 
0.329164 0.09424546941 0.00071065778 
0.329722 0.03016761200 -0.00014568980 
0.330279 0.06113179029 -0.00006927488 
0.330836 -0.00182859282 -0.00004887345 
0.331393 0.04559888253 0.00070331850 
0.331951 0.11094949546 0.00079263815 
0.332508 0.06667621022 0.00072239301 
0.333065 0.03491729705 -0.00015119323 
0.333622 0.06593404341 0.00090016832 
0.334180 0.09208396360 0.00074713678 
0.334737 0.09798976549 0.00016451914 
0.335294 0.03015057743 -0.00024530151 
0.335852 0.08356420128 0.00065250023 
0.336409 0.02263841829 -0.00015187963 
0.336966 0.09640040765 0.00084258627 
0.337523 0.05583462745 -0.00003688794 
0.338081 0.08319031344 0.00027985217 
0.338638 0.01846853509 -0.00025259482 
0.339195 0.00840336498 -0.00017018339 
0.339752 0.12889500094 0.00085495444 
0.340310 0.01721138671 0.00000182783 
0.340867 0.03045345332 0.00004783041 
0.341424 0.01123241580 0.00033227350 
0.341981 -0.00554559077 0.00010466771 
0.342539 0.09009467565 0.00019831184 
0.343096 0.00928030302 -0.00023980241 
0.343653 0.03445267401 0.00066209974 
0.344210 0.03694055383 -0.00065333247 
0.344768 0.08819777255 -0.00014118999 
0.345325 0.02828921399 -0.00093832682 
0.345882 0.05977111391 -0.00008802147 
0.346439 0.06526654862 -0.00033175218 
0.346997 0.07259218222 0.00006521365 
0.347554 0.05946911201 -0.00016658047 
0.348111 0.03244578200 0.00096091064 
0.348668 0.05790004718 -0.00015877516 
0.349226 0.02322991341 0.00063297624 
0.349783 0.02156754255 0.00026046846 
0.350340 0.06491349519 0.00035889216 
0.350897 0.04710830041 -0.00031030923 
0.351454 0.03515806586 0.00035277864 
0.352012 0.12231804437 0.00038436720 
0.352569 0.08728488881 -0.00026029614 
0.353126 0.06556592126 -0.00007808130 
0.353683 0.08732183253 0.00189417727 
0.354241 0.00813470964 -0.00013581150 
0.354798 0.07880317607 0.00020750752 
0.355355 0.09909793460 0.00041698326 
0.355912 0.09337037793 0.00020001195 
0.356470 0.02584203017 -0.00010845506 
0.357027 0.03771485234 0.00004509062 
0.357584 0.06765828446 0.00189190333 
0.358141 0.02472304082 0.00046833862 
0.358699 0.05698190208 -0.00143304705 
0.359256 0.00376078727 -0.00040849425 
0.359813 0.15078953291 0.00160727177 
0.360370 0.12301757972 0.00016584568 
0.360927 0.02632403350 -0.00012482668 
0.361485 0.03949619137 -0.00032581898 
0.362042 0.00514259705 -0.00073862531 
0.362599 0.04938161295 0.00050545840 
0.363156 0.05426720519 -0.00017712067 
0.363714 0.00390208904 -0.00116635475 
0.364271 0.03592528532 -0.00123984026 
0.364828 0.02935454016 0.00087533032 
0.365385 0.03753149309 0.00081035191 
0.365942 0.11192229509 0.00234096570 
0.366500 0.06696762995 0.00219602112 
0.367057 0.19553432722 0.00232056437 
0.367614 0.07798744323 -0.00072596597 
0.368171 0.11803712757 0.00014424357 
0.368728 0.00568977295 -0.00073462957 
0.369286 0.00624396966 -0.00067917647 
0.369843 0.17673741394 0.00000379043 
0.370400 0.11835836460 0.00024516857 
0.370957 0.11643811520 0.00037628536 
0.371514 0.08366384117 0.00045631084 
0.372072 0.16685650053 -0.00137581429 
0.372629 0.06369510060 -0.00117133191 
0.373186 0.00065509360 -0.00015273201 
0.373743 0.05782269046 0.00085618768 
0.374300 0.14327762254 0.00039543511 
0.374858 0.06600631512 0.00167600189 
0.375415 0.02472031366 0.00164250830 
0.375972 0.06163247384 0.00006881985 
0.376529 0.15792502051 0.00137195919 
0.377086 -0.03544130492 -0.00068537758 
0.377644 0.12016834371 0.00090357794 
0.378201 0.05298158757 0.00051923557 
0.378758 0.01628047944 0.00057187016 
0.379315 0.10164974952 -0.00184021734 
0.379872 0.03747500207 -0.00094073576 
0.380430 0.12787712732 0.00169251163 
0.380987 0.06246234632 -0.00068623389 
0.381544 0.11660978435 0.00151515492 
0.382101 0.11779416337 -0.00042336508 
0.382658 0.12788529450 0.00200196039 
0.383216 0.08175531297 0.00076843399 
0.383773 0.06250065278 -0.00183252673 
0.384330 0.11539451104 0.00167692578 
0.384887 0.07283417187 0.00026981576 
0.385444 0.03357982596 0.00079971383 
0.386001 0.07064988472 0.00031150224 
0.386559 0.15626538395 0.00049021103 
0.387116 0.15334615170 0.00196187125 
0.387673 -0.02385881615 0.00060036266 
0.388230 -0.06453117075 0.00075455007 
0.388787 0.13119592127 0.00115136922 
0.389345 0.16301840281 -0.00010007181 
0.389902 0.09561007772 0.00196903399 
0.390459 0.02539362012 0.00199312239 
0.391016 0.04307263342 0.00157477032 
0.391573 0.10704199317 0.00302486378 
0.392130 0.14267733252 0.00189700696 
0.392688 0.05628342334 -0.00030378412 
0.393245 0.07137419534 0.00160212872 
0.393802 0.05608680361 0.00351427358 
0.394359 0.03014656453 0.00065387392 
0.394916 0.07754313234 0.00004887129 
0.395473 0.07686026861 0.00141094770 
0.396031 0.03189542945 0.00088978343 
0.396588 0.08306591502 0.00036411627 
0.397145 -0.02190222416 0.00036623028 
0.397702 0.11197032123 -0.00089735199 
0.398259 0.09089846761 0.00282698860 
0.398816 0.02452346511 -0.00517873199 
0.399374 0.18606781694 0.00803242556 
0.399931 0.04230549717 -0.00179658289 
0.400488 0.11245766489 0.00076950875 
0.401045 -0.12845614998 0.00235534866 
0.401602 -0.08898033177 -0.00747760758 
0.402159 -0.00767263982 -0.00175897583 
0.402716 0.11206102487 -0.00200283233 
0.403274 0.19219090681 0.00959388541 
0.403831 -0.04813018515 -0.01893062059 
