# Supplementary material for: SAXS studies of X-ray induced disulfide bond damage: Engineering high-resolution insight from a low-resolution technique
Source: PLoS One. 2020 Nov 17;15(11):e0239702. doi: 10.1371/journal.pone.0239702 (PMC7671560; doi:10.1371/journal.pone.0239702)
Supplement: S1 Data — (GZ) [file pone.0239702.s023.gz › SupplementaryData/dimer_A2_ph5_5_00029.cbf.dat]

0.010314 28.27708820875 0.19856152895 
0.010872 22.44090646299 0.17510799865 
0.011429 24.03844813803 0.30575570985 
0.011987 23.02688896186 -0.00490644944 
0.012544 24.66728777194 0.22115771402 
0.013102 21.23405797911 0.14687462358 
0.013659 21.15598302295 0.07561062982 
0.014217 21.52094830604 0.01126448974 
0.014774 21.68952753320 0.06622107046 
0.015332 22.15574786442 0.10436579630 
0.015889 22.50100445072 0.04971380750 
0.016447 21.83837282702 0.02637853278 
0.017004 21.61447079250 0.02935058464 
0.017562 20.99427594078 0.07725582029 
0.018119 20.02468350530 0.05044346507 
0.018677 20.46984148576 0.00047117116 
0.019234 20.41737998653 0.02408702546 
0.019792 20.10453879501 0.04182641576 
0.020349 19.73189687767 0.05758892555 
0.020907 19.63279952525 0.05589175795 
0.021464 19.75015264260 0.07711593673 
0.022022 19.70855818879 0.07344116468 
0.022579 19.20907557652 0.05256800663 
0.023137 18.49204753618 0.07405054772 
0.023694 18.48414136479 0.09220484016 
0.024252 18.25175013827 0.08438244669 
0.024809 18.23423516586 0.07877399890 
0.025367 18.03209267495 0.08026404705 
0.025924 17.68269926544 0.07752313983 
0.026482 17.68792244543 0.08697336580 
0.027039 16.71362518715 0.09240441174 
0.027597 16.69515589265 0.07511260549 
0.028154 16.92321471625 0.08626646220 
0.028712 16.41281321777 0.08205250121 
0.029269 16.16600211727 0.08607810362 
0.029827 15.84806665452 0.07554530611 
0.030384 15.36672432462 0.08662396077 
0.030942 15.48049839097 0.07995986098 
0.031500 15.09279590734 0.07327715082 
0.032057 15.31004650304 0.07325933125 
0.032615 14.87339802509 0.06578966729 
0.033172 14.43341819044 0.07419232012 
0.033730 14.22727006613 0.06945938047 
0.034287 14.24864356437 0.08024038861 
0.034845 14.11454982980 0.05916543546 
0.035402 13.91121025691 0.07336970733 
0.035960 13.67619997959 0.06337862833 
0.036517 13.46962414153 0.06718078800 
0.037075 13.15182403951 0.06376186508 
0.037632 13.24130154658 0.06341503702 
0.038190 12.69865243259 0.05869192733 
0.038747 12.64329308136 0.06201451528 
0.039305 12.51779228445 0.06325103673 
0.039862 12.33129441120 0.05827450186 
0.040420 11.90902582103 0.05812820655 
0.040977 11.84479114865 0.05485351488 
0.041535 11.75078120972 0.05917515630 
0.042092 11.41630398558 0.04842124151 
0.042650 11.35545793658 0.05067276835 
0.043207 10.99431245361 0.05227872233 
0.043765 10.96554120720 0.04657066474 
0.044322 10.71112753309 0.05565434418 
0.044880 10.76790043516 0.05703359364 
0.045437 10.34813366652 0.05124789691 
0.045995 10.23689885744 0.04243807525 
0.046552 10.09056959841 0.04847044415 
0.047110 9.97089900205 0.04879862149 
0.047667 9.83106734244 0.04440677525 
0.048225 9.60990843521 0.04317643318 
0.048782 9.37482586628 0.04279073000 
0.049340 9.08498545581 0.04529227883 
0.049897 9.13123225636 0.04035628982 
0.050455 8.87443421768 0.04278933144 
0.051012 8.84122176174 0.04285918949 
0.051570 8.60804663318 0.04030770206 
0.052127 8.48302075326 0.03612463711 
0.052685 8.17331276434 0.03696020834 
0.053242 8.07514730202 0.03848030196 
0.053800 8.05346808679 0.03822726446 
0.054357 7.96041157888 0.03437520800 
0.054915 7.80781817097 0.03628678325 
0.055472 7.78917437681 0.03428620278 
0.056030 7.60186868654 0.03469114762 
0.056587 7.32776083724 0.03825758601 
0.057145 7.37563910191 0.03523204431 
0.057702 7.23971058692 0.03298526667 
0.058260 6.98687158022 0.03062991838 
0.058817 6.98896281392 0.03341076419 
0.059375 6.77382127206 0.03303727560 
0.059932 6.80746862311 0.03147264980 
0.060490 6.60312205395 0.02688891710 
0.061048 6.38082306882 0.02935218124 
0.061605 6.41058198905 0.02755279248 
0.062163 6.11168405544 0.02719801887 
0.062720 6.23537580089 0.03311633367 
0.063278 6.15170031200 0.02807871873 
0.063835 5.96762683265 0.02845184269 
0.064393 6.02576750000 0.02601304704 
0.064950 5.82961695491 0.02756400966 
0.065508 5.65939213599 0.02535631194 
0.066065 5.63374503152 0.02528593162 
0.066623 5.38967616653 0.02611889081 
0.067180 5.32834314834 0.02421945075 
0.067738 5.27285953474 0.02498859340 
0.068295 5.22846720068 0.02210522732 
0.068853 5.25173513556 0.02484731292 
0.069410 5.05783522325 0.02282641204 
0.069968 4.96831895016 0.02434468928 
0.070525 4.81685161043 0.02168582200 
0.071083 4.82773871276 0.02163028562 
0.071640 4.80660516534 0.02064880295 
0.072198 4.73582507141 0.02148982792 
0.072755 4.55881714194 0.02055968976 
0.073313 4.41279576236 0.02231126015 
0.073870 4.53401390600 0.02237216318 
0.074428 4.34342946172 0.02087435150 
0.074985 4.32647673335 0.01947938754 
0.075543 4.23987643715 0.01764299204 
0.076100 4.15265564657 0.01826886193 
0.076658 4.31412639445 0.02097921750 
0.077215 4.08090710133 0.01900671663 
0.077773 4.08161313534 0.01905491762 
0.078330 3.97443313041 0.01550604510 
0.078888 3.88589920250 0.01914133148 
0.079445 3.71079733475 0.01667759981 
0.080003 3.75054168628 0.01798579326 
0.080560 3.67630491188 0.01756324736 
0.081118 3.71229682626 0.01599890472 
0.081675 3.59788226361 0.01478152145 
0.082233 3.43946741632 0.01699846440 
0.082790 3.54284294331 0.01508716485 
0.083348 3.50626453956 0.01577131312 
0.083905 3.26446655493 0.01449667882 
0.084463 3.29037385337 0.01564309394 
0.085020 3.35245466822 0.01562746558 
0.085578 3.21487078757 0.01444722827 
0.086135 3.16828170361 0.01232418236 
0.086693 3.13642470871 0.01332802147 
0.087250 3.13288001685 0.01378065886 
0.087808 3.06775464418 0.01345652867 
0.088365 2.94476126879 0.01268041729 
0.088923 2.96346664533 0.01387854091 
0.089480 2.90646837807 0.01319564660 
0.090038 2.90196374255 0.01152681713 
0.090595 2.87200236341 0.01434596037 
0.091153 2.73463569635 0.01160470381 
0.091710 2.82968110467 0.01235476540 
0.092268 2.66636520082 0.01104448321 
0.092825 2.59472849113 0.01151072605 
0.093383 2.58142621181 0.01245151342 
0.093940 2.58348833552 0.01115957982 
0.094498 2.47314723267 0.01108019169 
0.095055 2.53033906436 0.01057411861 
0.095613 2.47505011503 0.01185776378 
0.096170 2.46343903762 0.01262858047 
0.096728 2.41744642507 0.01066266099 
0.097285 2.34601280702 0.00922391138 
0.097842 2.35883339260 0.01071326879 
0.098400 2.26703301897 0.01222363498 
0.098957 2.16449479147 0.01130449422 
0.099515 2.25233266509 0.01044658963 
0.100072 2.16029135402 0.00972196651 
0.100630 2.10263172357 0.01022345326 
0.101187 2.13811017471 0.01032050219 
0.101745 2.18996526797 0.01075851731 
0.102302 2.06311314306 0.00911038298 
0.102860 1.92512164496 0.01008628802 
0.103417 1.96657238934 0.00975260988 
0.103975 1.81593257744 0.00872794266 
0.104532 1.85658250025 0.00946316450 
0.105090 1.98749872895 0.00683816461 
0.105647 1.94675972864 0.00726466084 
0.106205 1.85986041402 0.00853319853 
0.106762 1.90041285760 0.00867469012 
0.107320 1.77928272554 0.00683905517 
0.107877 1.79281108676 0.00783347536 
0.108435 1.76447496410 0.00747598840 
0.108992 1.72160914459 0.00786172129 
0.109550 1.74790100608 0.00876701887 
0.110107 1.59503740169 0.00649804260 
0.110665 1.55164468872 0.00913529637 
0.111222 1.63460605386 0.00672997926 
0.111780 1.58962848197 0.00566741311 
0.112337 1.51237388205 0.00734304672 
0.112895 1.50603381456 0.00549188158 
0.113452 1.52306555329 0.00712171029 
0.114010 1.48051230810 0.00661020673 
0.114567 1.44051781620 0.00685914924 
0.115125 1.42091107107 0.00534349813 
0.115682 1.36278538074 0.00650394518 
0.116240 1.44751818906 0.00605254576 
0.116797 1.40380367511 0.00523832625 
0.117355 1.46198041439 0.00572141440 
0.117912 1.34534866683 0.00647058043 
0.118470 1.35071379533 0.00668648840 
0.119027 1.33034957695 0.00598806278 
0.119585 1.32646956461 0.00617021237 
0.120142 1.24753650627 0.00540849998 
0.120699 1.23492120589 0.00510952205 
0.121257 1.20386050613 0.00510023791 
0.121814 1.23924036163 0.00528625766 
0.122372 1.20408966449 0.00581232853 
0.122929 1.08806149801 0.00450248285 
0.123487 1.12400550880 0.00460029018 
0.124044 1.14454484258 0.00532577359 
0.124602 1.10227979000 0.00606266131 
0.125159 1.14031293282 0.00525566410 
0.125717 1.07219375977 0.00460083076 
0.126274 0.99983632291 0.00530278730 
0.126832 1.01724494795 0.00510782935 
0.127389 0.97301155117 0.00365899247 
0.127947 0.97362208944 0.00407353009 
0.128504 0.99910321306 0.00424365417 
0.129062 0.98171198625 0.00394100008 
0.129619 0.96166029479 0.00413348714 
0.130177 0.93803658067 0.00392186888 
0.130734 0.87916566615 0.00467200059 
0.131292 0.86633055130 0.00296412597 
0.131849 0.89576266320 0.00433560270 
0.132407 0.86587599604 0.00400055133 
0.132964 0.86315512990 0.00384390587 
0.133521 0.90607470341 0.00394293954 
0.134079 0.88111717225 0.00377422333 
0.134636 0.88337574812 0.00292549218 
0.135194 0.83736790608 0.00343703338 
0.135751 0.75475934189 0.00333433816 
0.136309 0.82327717132 0.00302190156 
0.136866 0.75494624697 0.00246709912 
0.137424 0.78257950400 0.00315451550 
0.137981 0.77937428688 0.00349272444 
0.138539 0.83253080912 0.00290309259 
0.139096 0.73462071413 0.00285650627 
0.139654 0.73713523854 0.00339603602 
0.140211 0.69637854142 0.00367654011 
0.140769 0.68003787283 0.00228171914 
0.141326 0.61195574120 0.00195318378 
0.141884 0.61236626019 0.00262503699 
0.142441 0.61356401519 0.00269385023 
0.142998 0.64253663671 0.00200101682 
0.143556 0.62893266348 0.00239581568 
0.144113 0.67118390276 0.00403170717 
0.144671 0.60448735737 0.00177268178 
0.145228 0.60646612313 0.00202776621 
0.145786 0.55641701022 0.00226004085 
0.146343 0.63539924931 0.00274455309 
0.146901 0.55440163474 0.00167765012 
0.147458 0.57548728638 0.00223752509 
0.148016 0.54849533926 0.00245228997 
0.148573 0.51266082296 0.00209172890 
0.149131 0.54303193485 0.00257454975 
0.149688 0.48578761781 0.00230772204 
0.150246 0.49976938964 0.00167526197 
0.150803 0.52817921050 0.00233672643 
0.151360 0.45152867369 0.00317658666 
0.151918 0.43456977924 0.00167651007 
0.152475 0.47456143568 0.00228308405 
0.153033 0.46631116911 0.00164521190 
0.153590 0.39842553487 0.00152577218 
0.154148 0.41879657705 0.00137259744 
0.154705 0.40021151211 0.00164459343 
0.155263 0.47900608275 0.00198404045 
0.155820 0.42485270789 0.00183533532 
0.156378 0.41138997712 0.00198288405 
0.156935 0.37084167834 0.00190066543 
0.157493 0.42889434301 0.00166030949 
0.158050 0.41498627055 0.00234853152 
0.158607 0.43388617578 0.00277750685 
0.159165 0.36604568945 0.00120081172 
0.159722 0.42935538869 0.00155719483 
0.160280 0.35415424558 0.00042772379 
0.160837 0.29295965242 0.00166206196 
0.161395 0.34046381879 0.00312195511 
0.161952 0.39092914913 0.00140018292 
0.162510 0.31930261740 0.00150098257 
0.163067 0.29743211247 0.00105366006 
0.163625 0.29564621340 0.00147090225 
0.164182 0.32726872123 0.00168738427 
0.164739 0.36365551435 0.00177127198 
0.165297 0.30795805661 0.00185478262 
0.165854 0.30653049233 0.00134718846 
0.166412 0.30636862792 0.00183839966 
0.166969 0.28431162503 0.00145974044 
0.167527 0.31276281497 0.00244309388 
0.168084 0.22043094851 0.00093218772 
0.168642 0.25432169426 0.00178468149 
0.169199 0.31853518389 0.00154479226 
0.169757 0.24826726765 0.00112702635 
0.170314 0.22549010425 0.00114937740 
0.170871 0.22627838691 0.00103256983 
0.171429 0.28875818944 0.00057845921 
0.171986 0.30181700059 0.00092714320 
0.172544 0.29352274914 0.00103668689 
0.173101 0.21454309434 0.00057221987 
0.173659 0.23470230427 0.00169967540 
0.174216 0.20751758924 0.00117365397 
0.174774 0.23722498334 0.00068040830 
0.175331 0.17756680038 0.00091669817 
0.175888 0.23779627149 0.00060946446 
0.176446 0.22326329270 0.00154295179 
0.177003 0.26753515272 0.00097885820 
0.177561 0.21004948832 0.00095620387 
0.178118 0.19343719146 0.00074127320 
0.178676 0.25314135934 0.00182197819 
0.179233 0.21710803626 0.00102446805 
0.179791 0.17288720061 0.00082609016 
0.180348 0.23552221947 0.00152399458 
0.180905 0.23405787675 0.00077053031 
0.181463 0.25295646931 0.00113323812 
0.182020 0.23400890266 0.00037662760 
0.182578 0.18677992848 0.00140498477 
0.183135 0.23449352464 0.00056749394 
0.183693 0.13649903604 0.00039680823 
0.184250 0.22556393742 0.00117323584 
0.184808 0.21644966485 0.00023252226 
0.185365 0.15943219127 0.00098281530 
0.185922 0.19455325458 0.00107229831 
0.186480 0.21191762853 0.00030459663 
0.187037 0.18768080584 0.00031878144 
0.187595 0.19495851148 0.00135645744 
0.188152 0.20709189424 0.00111655947 
0.188710 0.17238119054 0.00052854206 
0.189267 0.13702603774 0.00103622396 
0.189824 0.19688983225 0.00071972006 
0.190382 0.20996854773 0.00083906692 
0.190939 0.15194897147 0.00105906369 
0.191497 0.14356486313 0.00097062784 
0.192054 0.11299532916 0.00088597510 
0.192612 0.16686408120 0.00082954533 
0.193169 0.08903483243 0.00061883389 
0.193726 0.15830571853 0.00005739001 
0.194284 0.16085753386 0.00129107399 
0.194841 0.13628643421 0.00045478598 
0.195399 0.15481582068 0.00055034017 
0.195956 0.11987989055 0.00072604494 
0.196514 0.14465355230 0.00033865014 
0.197071 0.19510251052 0.00162776428 
0.197628 0.17114649131 -0.00002168622 
0.198186 0.16549381833 0.00105010423 
0.198743 0.16136547909 0.00041988481 
0.199301 0.08975988794 0.00143812453 
0.199858 0.11839867619 0.00104714335 
0.200416 0.17773359137 0.00071104161 
0.200973 0.16609572125 0.00118373747 
0.201530 0.16214275136 0.00075443536 
0.202088 0.16065101428 0.00037709275 
0.202645 0.09445033199 0.00011797649 
0.203203 0.10419080277 0.00059332068 
0.203760 0.15002916175 0.00088640905 
0.204318 0.17112687312 0.00086208044 
0.204875 0.16646630348 0.00124194212 
0.205432 0.20013438350 0.00050179291 
0.205990 0.16945018703 0.00039022050 
0.206547 0.17905107569 0.00046422429 
0.207105 0.13557539506 0.00028168475 
0.207662 0.11751870861 0.00019894577 
0.208219 0.11452492589 0.00067235850 
0.208777 0.10175639429 0.00005635751 
0.209334 0.13229050390 -0.00028201312 
0.209892 0.08944595701 0.00074049976 
0.210449 0.16523760252 0.00083784122 
0.211007 0.14062634782 0.00058599467 
0.211564 0.08330671244 0.00034086226 
0.212121 0.14686424017 0.00050090149 
0.212679 0.14946967503 0.00034588001 
0.213236 0.16805885499 0.00076602816 
0.213794 0.14404347404 0.00070182785 
0.214351 0.15460267451 0.00101889296 
0.214908 0.11219932684 0.00054779283 
0.215466 0.11028728331 0.00014229793 
0.216023 0.11594051888 0.00070545384 
0.216581 0.15483534588 0.00026530768 
0.217138 0.13483748598 0.00029178593 
0.217695 0.15695054744 0.00038188517 
0.218253 0.14201721270 0.00090098427 
0.218810 0.14444124766 0.00008168781 
0.219368 0.14157221331 0.00053150725 
0.219925 0.10420561683 0.00088622220 
0.220483 0.13004874482 -0.00008003092 
0.221040 0.11100514974 0.00094965656 
0.221597 0.11102901948 0.00040131592 
0.222155 0.12460591261 0.00073049981 
0.222712 0.11731818670 0.00054328829 
0.223270 0.11291295676 0.00123847778 
0.223827 0.15512287464 -0.00015866123 
0.224384 0.15775101684 0.00065018712 
0.224942 0.13325279852 0.00037718406 
0.225499 0.12905728752 0.00021213191 
0.226057 0.11939524011 0.00009294268 
0.226614 0.12946010075 0.00055876598 
0.227171 0.13364763748 0.00073321780 
0.227729 0.14843710584 0.00069324915 
0.228286 0.12181337489 0.00027308341 
0.228844 0.14287139530 0.00051290269 
0.229401 0.11750957373 0.00062585732 
0.229958 0.06309110385 0.00028521087 
0.230516 0.08914737736 0.00032241538 
0.231073 0.12402564248 0.00023189735 
0.231630 0.16905240856 0.00092661456 
0.232188 0.09222666313 0.00007025210 
0.232745 0.08531910707 0.00010557854 
0.233303 0.10930111156 0.00001367825 
0.233860 0.16384936146 -0.00001501003 
0.234417 0.11640435676 0.00039452620 
0.234975 0.13857955554 0.00114519879 
0.235532 0.12220838918 0.00032487778 
0.236090 0.15288625072 0.00089043624 
0.236647 0.10397362057 0.00030710336 
0.237204 0.10716623533 0.00025243865 
0.237762 0.13449570367 0.00088368845 
0.238319 0.07086150932 0.00015798051 
0.238877 0.11664580927 0.00098290901 
0.239434 0.10315387810 0.00056888779 
0.239991 0.08232055798 0.00054190862 
0.240549 0.11324225835 0.00080142419 
0.241106 0.15288404269 0.00047330673 
0.241663 0.13390368470 0.00044361382 
0.242221 0.08731763663 0.00004756365 
0.242778 0.11289112845 0.00054187852 
0.243336 0.13706029494 0.00070381688 
0.243893 0.14688504519 0.00027214840 
0.244450 0.09343264085 0.00042950040 
0.245008 0.07902220628 0.00047795840 
0.245565 0.11463781989 0.00077872899 
0.246123 0.07559134950 0.00076024241 
0.246680 0.08751924125 0.00022607483 
0.247237 0.09233462391 0.00046581184 
0.247795 0.16697259668 0.00028762989 
0.248352 0.12973268207 0.00093177261 
0.248909 0.15110025508 0.00084014636 
0.249467 0.12644007298 -0.00016838751 
0.250024 0.13920377460 0.00092001944 
0.250582 0.11289338321 0.00052860530 
0.251139 0.14800549845 0.00061911064 
0.251696 0.12001283304 0.00050431222 
0.252254 0.13430656462 0.00010049598 
0.252811 0.14280412330 -0.00033464927 
0.253368 0.09023042244 0.00022744659 
0.253926 0.10917467704 0.00021529119 
0.254483 0.15904473856 0.00049345868 
0.255041 0.13925231127 0.00017757776 
0.255598 0.12198078900 0.00027995638 
0.256155 0.08090866546 0.00084135268 
0.256713 0.12245734037 0.00003152962 
0.257270 0.06934045052 0.01010594944 
0.257827 0.09149788409 -0.00025158112 
0.258385 0.07007217987 0.00049529407 
0.258942 0.14154471061 0.00024563306 
0.259499 0.11566687318 0.00099993131 
0.260057 0.12445856962 0.00067393304 
0.260614 0.12725028227 0.00012813821 
0.261172 0.11560688691 0.00007453787 
0.261729 0.07256273455 0.00051621092 
0.262286 0.09485126984 0.00045012579 
0.262844 0.11212210667 0.00024120795 
0.263401 0.08258413110 0.00013557253 
0.263958 0.12526881095 0.00045977234 
0.264516 0.09267050063 0.00035074462 
0.265073 0.15311021918 0.00037080306 
0.265630 0.10325232234 0.00059783581 
0.266188 0.13239719173 0.00039586625 
0.266745 0.06955785176 0.00016158016 
0.267302 0.09525938797 0.00032641489 
0.267860 0.09826609709 0.00031677609 
0.268417 0.12157695291 0.00086122771 
0.268975 0.12883153281 -0.00009654297 
0.269532 0.15340812837 0.00053614050 
0.270089 0.10347602666 0.00052347049 
0.270647 0.07788617952 -0.00000876539 
0.271204 0.10877250777 0.00006068214 
0.271761 0.09811332213 0.00087953598 
0.272319 0.10312465868 0.00036260854 
0.272876 0.07464031608 0.00013131638 
0.273433 0.10364921140 0.00046195605 
0.273991 0.07925382692 0.00051186392 
0.274548 0.04821612380 0.00028199263 
0.275105 0.14357554464 0.00010605436 
0.275663 0.10810773009 0.00015359672 
0.276220 0.10898789569 0.00005078561 
0.276777 0.07753391513 0.00026350263 
0.277335 0.12947123162 0.00001942151 
0.277892 0.08437571494 -0.00015670453 
0.278449 0.08955604119 0.00032528978 
0.279007 0.08155074868 -0.00006788114 
0.279564 0.10734664615 0.00040101995 
0.280121 0.10182466970 0.00041751685 
0.280679 0.08333644722 0.00016320314 
0.281236 0.12978258566 0.00094770089 
0.281793 0.12735971359 0.00050264309 
0.282351 0.08136659928 0.00020831879 
0.282908 0.08281958581 0.00101815751 
0.283465 0.10939134715 0.00022160225 
0.284023 0.11089958385 0.00040401260 
0.284580 0.10731395239 0.00074658426 
0.285137 0.11289787124 0.00065606667 
0.285695 0.12939292895 0.00027051548 
0.286252 0.09187082850 0.00033567902 
0.286809 0.12374990994 0.00075489087 
0.287367 0.11512378838 0.00046800012 
0.287924 0.06626277120 0.00013102982 
0.288481 0.13351884743 0.00066495027 
0.289039 0.09394031116 0.00043733547 
0.289596 0.13876224863 0.00027261405 
0.290153 0.10123610863 0.00069142445 
0.290711 0.11153455095 0.00043933113 
0.291268 0.10609945928 0.00088884578 
0.291825 0.12218822672 0.00150534781 
0.292383 0.06514976325 0.00096384570 
0.292940 0.05605640283 0.00007456958 
0.293497 0.09538951364 0.00054146246 
0.294055 0.08910428826 0.00090939822 
0.294612 0.08593009283 0.00028987176 
0.295169 0.10011621579 0.00001901085 
0.295727 0.08154315033 0.00059237646 
0.296284 0.06832613302 0.00017282636 
0.296841 0.09703810910 -0.00032966815 
0.297399 0.07061278742 0.00035179074 
0.297956 0.10359406484 0.00061335736 
0.298513 0.11410255256 0.00086948870 
0.299071 0.10041040064 0.00073323761 
0.299628 0.08970036698 0.00029781423 
0.300185 0.07694578224 0.00067705522 
0.300742 0.06529180037 0.00064869860 
0.301300 0.04366241593 0.00021228544 
0.301857 0.07735908166 0.00074899460 
0.302414 0.11214626098 0.00061850424 
0.302972 0.07858414076 0.00024158939 
0.303529 0.07501237052 0.00045610981 
0.304086 0.04941056114 0.00019838163 
0.304644 0.06141453529 -0.00026598855 
0.305201 0.12870376852 0.00049677914 
0.305758 0.06825110771 0.00010486512 
0.306316 0.11542984137 0.00013279619 
0.306873 0.06497292505 0.00053961306 
0.307430 0.10829466265 0.00057053014 
0.307987 0.05355146408 0.00040494782 
0.308545 0.05914305213 0.00102180731 
0.309102 0.11955434678 0.00057502607 
0.309659 0.12072290104 0.00081123109 
0.310217 0.08874637907 0.00045308118 
0.310774 0.05254659960 0.00011742777 
0.311331 0.07677528185 0.00024966169 
0.311889 0.14157597358 0.00104576619 
0.312446 0.11813400996 0.00063421144 
0.313003 0.06824439322 -0.00045284271 
0.313560 0.03684438527 0.00000298452 
0.314118 0.08057222531 0.00058733016 
0.314675 0.12195801634 -0.00011247883 
0.315232 0.03711374441 0.00069240731 
0.315790 0.06427591184 0.00086970316 
0.316347 0.04050079144 0.00069412966 
0.316904 0.08764768455 0.00045908298 
0.317461 0.05812851674 0.00087499697 
0.318019 0.08036927020 0.00063186064 
0.318576 0.08406719635 0.00042234454 
0.319133 0.04660287995 0.00011975353 
0.319691 0.06210821457 0.00068067488 
0.320248 0.03628719728 -0.00037550495 
0.320805 0.09383293159 0.00066072111 
0.321362 0.08566771340 0.00035254640 
0.321920 0.03600133473 -0.00009034851 
0.322477 0.04364903763 -0.00015154737 
0.323034 0.03437902233 0.00069662049 
0.323592 0.03978262058 0.00102984839 
0.324149 0.05161646807 -0.00017998055 
0.324706 0.08867198243 0.00089845048 
0.325263 0.07774341251 0.00089976870 
0.325821 0.10225040991 0.00055987861 
0.326378 0.06277410938 0.00006901712 
0.326935 0.05184784365 -0.00039668702 
0.327493 0.08851438769 0.00010924342 
0.328050 0.07267897646 -0.00009557265 
0.328607 0.10391045824 0.00024792384 
0.329164 0.12256387178 0.00027169564 
0.329722 0.03729018250 0.00044200052 
0.330279 0.03723769101 0.00043362050 
0.330836 0.04605979975 0.00078363233 
0.331393 0.14531117589 0.00076197106 
0.331951 0.07094225854 0.00061109994 
0.332508 0.10543537908 0.00091192166 
0.333065 0.10648846854 0.00110297985 
0.333622 0.06397945454 0.00082047523 
0.334180 0.05866108140 0.00064235779 
0.334737 0.09417461712 -0.00029273169 
0.335294 0.05390916854 0.00095616025 
0.335852 0.04474070305 0.00092549875 
0.336409 0.09064791754 0.00116877349 
0.336966 0.10996034847 0.00040407800 
0.337523 0.05586412228 0.00095992062 
0.338081 0.07057321936 0.00061310588 
0.338638 0.09940374557 0.00067553951 
0.339195 0.03685366694 -0.00072596566 
0.339752 0.05175014691 -0.00067058314 
0.340310 0.04771295433 0.00015531325 
0.340867 0.02879539323 -0.00007938833 
0.341424 0.06682345819 0.00066262760 
0.341981 0.06434636804 0.00040027811 
0.342539 0.06432463489 -0.00017206950 
0.343096 0.06101671790 0.00045650139 
0.343653 0.09788170000 0.00126761833 
0.344210 0.06614317389 -0.00058860204 
0.344768 -0.01778051221 0.00000876875 
0.345325 0.07754487312 0.00016761583 
0.345882 0.04326512666 0.00153290126 
0.346439 0.02446169851 -0.00007126093 
0.346997 0.03434270924 -0.00055183999 
0.347554 0.12345091837 0.00031152194 
0.348111 0.07524042819 0.00089377764 
0.348668 0.07616874644 0.00093621882 
0.349226 0.07272148329 0.00066947501 
0.349783 0.07117678414 -0.00014011193 
0.350340 0.01374452350 0.00017031060 
0.350897 0.05233079255 0.00077929933 
0.351454 0.09149669772 0.00034858009 
0.352012 -0.01390513257 -0.00009566081 
0.352569 0.06370474783 -0.00049256721 
0.353126 0.06272495888 0.00094984272 
0.353683 0.03759409393 0.00071461578 
0.354241 0.06042504526 0.00032727864 
0.354798 0.04427798300 0.00079097941 
0.355355 0.00962684223 0.00140894048 
0.355912 0.05793248391 0.00030484393 
0.356470 0.04758388969 0.00100997737 
0.357027 0.00021515340 -0.00047077032 
0.357584 0.12611813362 0.00017310158 
0.358141 0.05265106185 0.00093664849 
0.358699 0.05408819603 0.00077479007 
0.359256 0.12861547214 0.00099067003 
0.359813 0.12540349619 0.00208879545 
0.360370 0.00457032178 0.00079514631 
0.360927 -0.02424081594 -0.00040060439 
0.361485 0.13039391946 -0.00013412358 
0.362042 -0.01223211379 -0.00006467205 
0.362599 0.10246695641 0.00053125164 
0.363156 0.03907261819 0.00053603981 
0.363714 0.20992084947 -0.00076483986 
0.364271 0.15627080777 0.00007429403 
0.364828 0.03497457648 -0.00037858012 
0.365385 0.06537168072 0.00037803977 
0.365942 0.06840980739 0.00037581683 
0.366500 0.07453487635 0.00038731019 
0.367057 0.04474144939 0.00048819874 
0.367614 0.00331844627 0.00160445437 
0.368171 0.06795842262 0.00084975713 
0.368728 0.14456206598 0.00150551837 
0.369286 0.01877887203 -0.00011065379 
0.369843 0.05221636818 -0.00095436525 
0.370400 0.07506168675 -0.00019268150 
0.370957 -0.01353773258 -0.00313654378 
0.371514 0.04175851249 0.00038532018 
0.372072 -0.02192114340 -0.00051732447 
0.372629 -0.01781191596 0.00007357799 
0.373186 0.14804747706 0.00188712622 
0.373743 0.09246163676 0.00122849748 
0.374300 0.08977179924 0.00201678310 
0.374858 0.10012019037 0.00123706847 
0.375415 0.08985466997 0.00152348201 
0.375972 0.10296885720 0.00287632625 
0.376529 0.01610969026 -0.00010433057 
0.377086 -0.03997389869 -0.00052753551 
0.377644 0.09036122457 0.00102969522 
0.378201 0.02748668997 -0.00089263995 
0.378758 0.06130523658 0.00138101808 
0.379315 0.07806543007 -0.00015691102 
0.379872 0.08002724920 0.00048235726 
0.380430 0.04071959668 0.00130339675 
0.380987 0.02316690989 0.00080521459 
0.381544 0.07764383207 0.00123726131 
0.382101 0.13751413325 -0.00000539179 
0.382658 -0.01962437304 -0.00102211889 
0.383216 0.07993163585 -0.00016996046 
0.383773 0.11088891742 -0.00001858984 
0.384330 0.16042327712 0.00375026437 
0.384887 0.03120669799 0.00344083536 
0.385444 0.07121772256 0.00107569421 
0.386001 0.05330851317 0.00050464796 
0.386559 0.01328691550 -0.00118147739 
0.387116 0.07910479756 0.00175656965 
0.387673 0.14011169727 0.00212793120 
0.388230 0.05295131288 0.00116787126 
0.388787 0.10660629870 0.00072793323 
0.389345 -0.06038552900 -0.00049725787 
0.389902 0.07368492801 -0.00028268191 
0.390459 0.04544015624 0.00015350893 
0.391016 0.03560755764 0.00233219220 
0.391573 0.04187620434 0.00337284967 
0.392130 0.06762133053 0.00118186659 
0.392688 0.09044316284 0.00355490993 
0.393245 0.14649694591 0.00004199018 
0.393802 0.05190803972 -0.00137460714 
0.394359 0.06264254386 -0.00007599665 
0.394916 0.07832539685 -0.00017068763 
0.395473 0.00405961251 -0.00122345277 
0.396031 0.06964473823 0.00149643285 
0.396588 0.08591803587 0.00229851232 
0.397145 0.18302280667 0.00632315381 
0.397702 -0.00579903502 -0.00011928577 
0.398259 0.08438722320 0.00428882924 
0.398816 0.11490591537 0.00422430992 
0.399374 0.07127733379 0.00132444982 
0.399931 0.05357293161 0.00080203224 
0.400488 0.06867373446 0.00333590546 
0.401045 -0.03409863885 -0.00289445874 
0.401602 0.08965806371 -0.00266797352 
0.402159 -0.09073933058 0.00093115810 
0.402716 0.10625114079 0.00404030380 
0.403274 0.23858154792 0.01434591293 
0.403831 -0.02555576391 -0.03004011904 
