# Supplementary material for: SAXS studies of X-ray induced disulfide bond damage: Engineering high-resolution insight from a low-resolution technique
Source: PLoS One. 2020 Nov 17;15(11):e0239702. doi: 10.1371/journal.pone.0239702 (PMC7671560; doi:10.1371/journal.pone.0239702)
Supplement: S1 Data — (GZ) [file pone.0239702.s023.gz › SupplementaryData/dimer_A2_ph5_5_00030.cbf.dat]

0.010314 20.15276691483 0.12580581011 
0.010872 21.84557001165 0.09945297927 
0.011429 22.53826167234 0.28104050415 
0.011987 24.39433968435 0.15600605869 
0.012544 22.11461684434 -0.09753301226 
0.013102 20.14027411386 0.07322939423 
0.013659 21.83505726979 -0.13569657115 
0.014217 21.30867611570 0.06601841760 
0.014774 22.32483070020 -0.01708131635 
0.015332 22.32070497314 -0.00499328240 
0.015889 20.95089205115 0.02419303250 
0.016447 20.77628909451 -0.00047814873 
0.017004 20.78091524213 0.04299778045 
0.017562 21.21835871415 0.04287506812 
0.018119 20.46453708322 0.02562170075 
0.018677 20.31038426721 0.02074504176 
0.019234 20.85853861239 0.02725935273 
0.019792 20.11417364736 0.05892492275 
0.020349 19.70350061979 0.05062534011 
0.020907 19.53711688500 0.07206919793 
0.021464 19.68691802855 0.08500372605 
0.022022 19.21113826023 0.08650648425 
0.022579 19.54906050856 0.07547503119 
0.023137 18.68941477492 0.06420520775 
0.023694 18.15880943237 0.08010255144 
0.024252 18.27159962393 0.09829959951 
0.024809 18.23135680444 0.07999415663 
0.025367 17.53727817963 0.08197289951 
0.025924 17.94883239541 0.09870159473 
0.026482 17.40068028143 0.08829102267 
0.027039 17.26101963498 0.08827097367 
0.027597 16.93535957210 0.08625815338 
0.028154 16.47399407517 0.07735595367 
0.028712 16.40299266144 0.08459358167 
0.029269 16.38259931324 0.07770541445 
0.029827 15.74767669224 0.06824901093 
0.030384 15.88816277646 0.08105823025 
0.030942 15.65673485493 0.08233491366 
0.031500 15.26740204579 0.07925382015 
0.032057 15.32853677231 0.06369354635 
0.032615 15.00286966668 0.06795898838 
0.033172 14.50212489594 0.07068368961 
0.033730 14.38410921474 0.06923937620 
0.034287 14.25843015507 0.06553696715 
0.034845 14.14767653409 0.07329966689 
0.035402 13.81688537816 0.07663974729 
0.035960 13.57528971636 0.07412120812 
0.036517 13.39679984537 0.06836082050 
0.037075 13.14878997671 0.06699050477 
0.037632 12.93746643850 0.06145703850 
0.038190 12.68592017164 0.06850517623 
0.038747 12.44972267684 0.05557205682 
0.039305 12.52257211598 0.05778041642 
0.039862 12.03724430052 0.06198941517 
0.040420 12.19904068961 0.05868911944 
0.040977 11.71500790343 0.05358040710 
0.041535 11.69981078125 0.06060706893 
0.042092 11.36522462813 0.05270114125 
0.042650 11.33639389513 0.05332526751 
0.043207 11.22599098970 0.05452206656 
0.043765 10.91459263261 0.05355949216 
0.044322 10.69488475864 0.05078207589 
0.044880 10.58795806478 0.05618077633 
0.045437 10.29057789419 0.05307564686 
0.045995 10.24503690144 0.04875666803 
0.046552 10.03019069060 0.04838168605 
0.047110 9.97088150287 0.04138729788 
0.047667 9.61573623133 0.04432289521 
0.048225 9.50813117531 0.04502123403 
0.048782 9.40369545004 0.04175658463 
0.049340 9.34364765456 0.04124016464 
0.049897 9.04594104435 0.04432119665 
0.050455 9.02611916099 0.04324534509 
0.051012 8.80904597045 0.03801883993 
0.051570 8.68138381096 0.03998504012 
0.052127 8.46056015358 0.04401973383 
0.052685 8.40916991739 0.03815872522 
0.053242 8.07260257408 0.03561928646 
0.053800 8.05374785097 0.03826617705 
0.054357 7.79636803411 0.03899110635 
0.054915 7.73906701348 0.03464198894 
0.055472 7.68210033501 0.03151471244 
0.056030 7.47932423383 0.03229375041 
0.056587 7.44767217835 0.03387227486 
0.057145 7.30658659462 0.03573944177 
0.057702 7.16885543407 0.03105744448 
0.058260 7.01166353063 0.03299480681 
0.058817 6.94693140883 0.03380241595 
0.059375 6.80055556541 0.03007088795 
0.059932 6.66848674196 0.03248738494 
0.060490 6.53532470712 0.03137963169 
0.061048 6.33524589224 0.03149626902 
0.061605 6.37696816838 0.03058336810 
0.062163 6.17496882998 0.03039012675 
0.062720 6.28157579322 0.02782642968 
0.063278 6.07136548718 0.02665992450 
0.063835 5.86572745662 0.02370881872 
0.064393 5.81122033537 0.02402995752 
0.064950 5.72028295055 0.02543411525 
0.065508 5.68777360731 0.02636903293 
0.066065 5.66923872048 0.02558879378 
0.066623 5.58989960194 0.02317813096 
0.067180 5.34567773589 0.02208856475 
0.067738 5.36581047962 0.02380797191 
0.068295 5.16108134715 0.02360417653 
0.068853 5.25498774352 0.02476940149 
0.069410 5.08911771593 0.02363749524 
0.069968 5.01031238446 0.02171368533 
0.070525 4.92701059926 0.02284374185 
0.071083 4.86376741127 0.02213954892 
0.071640 4.72122530837 0.02131616191 
0.072198 4.69948034800 0.02026823505 
0.072755 4.65665242415 0.01898150733 
0.073313 4.56663291459 0.01786202738 
0.073870 4.49920131836 0.02126600174 
0.074428 4.39095227392 0.02169093470 
0.074985 4.30988217407 0.01873361105 
0.075543 4.15794059109 0.02089729074 
0.076100 4.25430941123 0.01892030279 
0.076658 4.11534749548 0.01955293071 
0.077215 4.06811966993 0.01968369613 
0.077773 3.92778478633 0.01571613118 
0.078330 4.00071267097 0.01876871016 
0.078888 3.74059299974 0.01582921983 
0.079445 3.86807940255 0.01881078433 
0.080003 3.76412113520 0.01657963292 
0.080560 3.72909588052 0.01677087574 
0.081118 3.57272366556 0.01711469770 
0.081675 3.58013585892 0.01456374297 
0.082233 3.62878072893 0.01648944182 
0.082790 3.43638938490 0.01498156772 
0.083348 3.39001250880 0.01774149764 
0.083905 3.41735291888 0.01419740046 
0.084463 3.27948267984 0.01547585305 
0.085020 3.40190362857 0.01333887876 
0.085578 3.21063096483 0.01626880893 
0.086135 3.13444138399 0.01362158118 
0.086693 3.15800855963 0.01446449773 
0.087250 3.10733820643 0.01538418318 
0.087808 3.03706526362 0.01231882452 
0.088365 3.15105481849 0.01525285449 
0.088923 2.93392630800 0.01154133317 
0.089480 2.86014713828 0.01118576391 
0.090038 2.82608610296 0.01359584421 
0.090595 2.85281441853 0.01223160037 
0.091153 2.75325094627 0.01227544552 
0.091710 2.60957067345 0.01183352582 
0.092268 2.72440835906 0.01301129871 
0.092825 2.60667442686 0.01154441085 
0.093383 2.67435403075 0.01082249185 
0.093940 2.59467326048 0.01312966019 
0.094498 2.59223751442 0.01168924139 
0.095055 2.37479498821 0.00991137242 
0.095613 2.53837854439 0.01076448471 
0.096170 2.38541369134 0.01030585913 
0.096728 2.41021437201 0.01125948783 
0.097285 2.32075019140 0.01099750988 
0.097842 2.31928847395 0.00872685881 
0.098400 2.34816881042 0.01204633735 
0.098957 2.26212605285 0.01166011532 
0.099515 2.16277712539 0.01257046670 
0.100072 2.19296873626 0.00926789066 
0.100630 2.20254622663 0.01065983724 
0.101187 2.07651476646 0.00975483440 
0.101745 2.03857122578 0.00869721982 
0.102302 2.04019697074 0.00983869855 
0.102860 2.01932051593 0.01013732815 
0.103417 2.09466653774 0.01132394705 
0.103975 2.03665567521 0.00818539285 
0.104532 1.84785359588 0.00818206479 
0.105090 1.91141022000 0.00915373453 
0.105647 1.83658766893 0.00903965330 
0.106205 1.86858096490 0.00732877391 
0.106762 1.76809914117 0.00731480418 
0.107320 1.86822949617 0.00869999190 
0.107877 1.77366488915 0.00870234117 
0.108435 1.67698549951 0.00730599202 
0.108992 1.69702136205 0.00870433108 
0.109550 1.68640757821 0.00891701179 
0.110107 1.68222636953 0.00840670465 
0.110665 1.65091317237 0.00756464445 
0.111222 1.60830913994 0.00877731046 
0.111780 1.54328120439 0.00654289536 
0.112337 1.60199650927 0.00495278122 
0.112895 1.55011526226 0.00633133985 
0.113452 1.43476689155 0.00595253403 
0.114010 1.42727653061 0.00461750029 
0.114567 1.49198055971 0.00552220226 
0.115125 1.42281508606 0.00662879902 
0.115682 1.44250214413 0.00549276884 
0.116240 1.37742808040 0.00573665280 
0.116797 1.37190815793 0.00650421824 
0.117355 1.40028628529 0.00712698807 
0.117912 1.31323299502 0.00572484404 
0.118470 1.26486495370 0.00484123032 
0.119027 1.31706241982 0.00585189525 
0.119585 1.30965386048 0.00559878233 
0.120142 1.22919164029 0.00584488682 
0.120699 1.24171727625 0.00624757798 
0.121257 1.21829421557 0.00406790277 
0.121814 1.20411775171 0.00381052467 
0.122372 1.18828695475 0.00625756124 
0.122929 1.11064827868 0.00377598695 
0.123487 1.20952442748 0.00609355783 
0.124044 1.15941847269 0.00543410482 
0.124602 1.15146878005 0.00448583324 
0.125159 1.04792312135 0.00394204965 
0.125717 1.08211207054 0.00476552418 
0.126274 1.07974035348 0.00444811277 
0.126832 0.97469168476 0.00405769988 
0.127389 1.03599859977 0.00500733593 
0.127947 1.07020904023 0.00400046746 
0.128504 0.98556239042 0.00377603224 
0.129062 0.97235588838 0.00326292030 
0.129619 0.93869382634 0.00354009137 
0.130177 0.92873367430 0.00344798203 
0.130734 0.83800310479 0.00352997370 
0.131292 0.92037827704 0.00511041281 
0.131849 0.83339121676 0.00339617100 
0.132407 0.80004588527 0.00271223295 
0.132964 0.87881754528 0.00333810179 
0.133521 0.82724880683 0.00359179457 
0.134079 0.77487912995 0.00330512146 
0.134636 0.86477244288 0.00403561753 
0.135194 0.83851118569 0.00328149645 
0.135751 0.80956109544 0.00342939632 
0.136309 0.78135050312 0.00399586553 
0.136866 0.74731115134 0.00273445887 
0.137424 0.78274732188 0.00253264437 
0.137981 0.74561691879 0.00282621422 
0.138539 0.76447756340 0.00236301227 
0.139096 0.70563693653 0.00310188810 
0.139654 0.67398226913 0.00241744074 
0.140211 0.71738739047 0.00258351825 
0.140769 0.63723027594 0.00292801586 
0.141326 0.66515103314 0.00206329986 
0.141884 0.62907275820 0.00239853465 
0.142441 0.60389273903 0.00239305386 
0.142998 0.58972446544 0.00290627480 
0.143556 0.57182457903 0.00226513364 
0.144113 0.61140035471 0.00206070820 
0.144671 0.57693186982 0.00276608852 
0.145228 0.54552327858 0.00164746647 
0.145786 0.56151329281 0.00188472164 
0.146343 0.53635836458 0.00269871617 
0.146901 0.51648855605 0.00199177093 
0.147458 0.48770582648 0.00134119582 
0.148016 0.50001263239 0.00220090600 
0.148573 0.51911729411 0.00234703027 
0.149131 0.52950722614 0.00244254381 
0.149688 0.52530604712 0.00120209219 
0.150246 0.48151067840 0.00174248925 
0.150803 0.49937009521 0.00166256598 
0.151360 0.46141333441 0.00130996960 
0.151918 0.43740400815 0.00144993035 
0.152475 0.42578797850 0.00208183593 
0.153033 0.46210754711 0.00170924547 
0.153590 0.46182702971 0.00174136685 
0.154148 0.42895266117 0.00145411263 
0.154705 0.46321689547 0.00170185768 
0.155263 0.44118931586 0.00150783146 
0.155820 0.49685668165 0.00252319943 
0.156378 0.43369580102 0.00197276248 
0.156935 0.44142032206 0.00201829547 
0.157493 0.35804206900 0.00208636557 
0.158050 0.40350904496 0.00156978298 
0.158607 0.39124061987 0.00143014520 
0.159165 0.36795698432 0.00167699423 
0.159722 0.39716026412 0.00153081978 
0.160280 0.38190513666 0.00165272602 
0.160837 0.32775659425 0.00120359602 
0.161395 0.35263382905 0.00129801587 
0.161952 0.31002592283 0.00207961227 
0.162510 0.31222781182 0.00053102286 
0.163067 0.28912955981 0.00130791684 
0.163625 0.29474993848 0.00227068679 
0.164182 0.31964862415 0.00069872593 
0.164739 0.33032040328 0.00116686566 
0.165297 0.30122998275 0.00078429381 
0.165854 0.30172616417 0.00116169729 
0.166412 0.28167019450 0.00071126508 
0.166969 0.30385310547 0.00103588985 
0.167527 0.29824381703 0.00075797726 
0.168084 0.24607329954 0.00057403098 
0.168642 0.32318442245 0.00122420964 
0.169199 0.31635679133 0.00138201351 
0.169757 0.20550766326 0.00083512369 
0.170314 0.22880775287 0.00082212020 
0.170871 0.30810955779 0.00004698475 
0.171429 0.23633442348 0.00127042486 
0.171986 0.23755909614 0.00084125998 
0.172544 0.22888938636 0.00125154957 
0.173101 0.29748516415 0.00186958736 
0.173659 0.26093864888 0.00090062706 
0.174216 0.25134737100 0.00105216921 
0.174774 0.19065425433 0.00062981592 
0.175331 0.24296679227 0.00137265326 
0.175888 0.27577812652 0.00167117302 
0.176446 0.26576410864 0.00106617887 
0.177003 0.26586059320 0.00129103076 
0.177561 0.20174112394 0.00121512379 
0.178118 0.21273599444 0.00118985520 
0.178676 0.23619687632 0.00018556630 
0.179233 0.26088959093 0.00108736616 
0.179791 0.22298905695 0.00058386414 
0.180348 0.22885450081 0.00174344358 
0.180905 0.16102103432 0.00062227870 
0.181463 0.20687109603 0.00077250383 
0.182020 0.18384208064 0.00087516397 
0.182578 0.17487886488 0.00026670935 
0.183135 0.15439496302 0.00133030009 
0.183693 0.15336629883 0.00100556169 
0.184250 0.16524698246 0.00107516128 
0.184808 0.22759882116 0.00006315570 
0.185365 0.15416211718 0.00027834148 
0.185922 0.17230595875 0.00020163366 
0.186480 0.20761898725 0.00073682592 
0.187037 0.16514032611 0.00100603092 
0.187595 0.16468897027 0.00137519153 
0.188152 0.18590991828 0.00062955807 
0.188710 0.17316065429 0.00130886631 
0.189267 0.14763437286 0.00019270936 
0.189824 0.13543396905 0.00149777719 
0.190382 0.17224125998 0.00128350845 
0.190939 0.15910993280 0.00070356985 
0.191497 0.23169125355 0.00100880234 
0.192054 0.17263903825 -0.00024990946 
0.192612 0.18021580371 0.00092199229 
0.193169 0.16244344238 0.00108418120 
0.193726 0.20281613082 0.00093073669 
0.194284 0.16385202209 -0.00001725385 
0.194841 0.11959785271 0.00003402540 
0.195399 0.16859333451 0.00084673347 
0.195956 0.16114944869 0.00131714833 
0.196514 0.12533296423 0.00079345526 
0.197071 0.22629289212 0.00044705616 
0.197628 0.14269749938 0.00160576802 
0.198186 0.14414958537 0.00086821837 
0.198743 0.12823074595 -0.00034657263 
0.199301 0.14374596464 0.00100933985 
0.199858 0.12892650049 0.00014391164 
0.200416 0.15030979990 0.00110009058 
0.200973 0.15533880078 0.00047241732 
0.201530 0.12028128732 0.00056621276 
0.202088 0.06499852007 0.00034432292 
0.202645 0.13489531600 0.00063669659 
0.203203 0.15384343610 0.00026667218 
0.203760 0.17210610094 0.00094450692 
0.204318 0.10914502190 0.00040629317 
0.204875 0.15412527988 0.00003069675 
0.205432 0.18265301612 0.00125583020 
0.205990 0.18424009042 0.00086782749 
0.206547 0.17861448526 0.00092236768 
0.207105 0.13816441909 0.00079327026 
0.207662 0.09511332792 0.00023733626 
0.208219 0.07298733889 0.00032760637 
0.208777 0.11201637472 0.00057744590 
0.209334 0.09895156011 0.00015466286 
0.209892 0.13546256923 0.00094429292 
0.210449 0.12376136393 0.00054901222 
0.211007 0.15363550262 0.00082360200 
0.211564 0.14102076029 0.00097533633 
0.212121 0.14626574056 -0.00009696154 
0.212679 0.14865995157 0.00056795389 
0.213236 0.13743227190 0.00036199860 
0.213794 0.09822103962 0.00095047151 
0.214351 0.09375470820 -0.00012849964 
0.214908 0.13407239455 0.00066117579 
0.215466 0.11429907426 0.00099364069 
0.216023 0.13913244292 0.00074237822 
0.216581 0.07899307340 0.00013526173 
0.217138 0.17047821083 0.00081699945 
0.217695 0.12040787868 0.00056760529 
0.218253 0.14008452897 0.00033445156 
0.218810 0.15355785805 0.00085062590 
0.219368 0.16391634527 0.00029446501 
0.219925 0.07839510128 0.00059662915 
0.220483 0.10872984519 0.00004797863 
0.221040 0.18856707294 0.00022545581 
0.221597 0.12458886802 0.00024546788 
0.222155 0.13996751754 0.00139820704 
0.222712 0.11738909318 0.00005299974 
0.223270 0.08125225429 0.00043390626 
0.223827 0.10262567761 0.00013370278 
0.224384 0.12254558149 0.00076457139 
0.224942 0.11929730680 0.00019745931 
0.225499 0.14367269510 0.00018333607 
0.226057 0.11106033347 0.00048848659 
0.226614 0.14148182499 0.00037699448 
0.227171 0.13610333002 0.00035318436 
0.227729 0.08702494213 0.00016493530 
0.228286 0.17811222374 0.00026750777 
0.228844 0.13503163163 0.00033881629 
0.229401 0.16468874630 0.00076074964 
0.229958 0.13751580984 0.00082400719 
0.230516 0.17698275284 0.00041889042 
0.231073 0.14050108677 0.00020593019 
0.231630 0.14508361863 0.00044603447 
0.232188 0.09664892093 0.00049526095 
0.232745 0.08169217769 0.00111713892 
0.233303 0.18922086470 0.00056178930 
0.233860 0.13520307954 0.00004011395 
0.234417 0.12827481877 0.00106048502 
0.234975 0.12619360648 0.00089171404 
0.235532 0.11883958465 0.00007563902 
0.236090 0.12853182052 0.00170037859 
0.236647 0.09200052829 0.00011086811 
0.237204 0.12340628585 0.00054729861 
0.237762 0.15983395754 0.00073863519 
0.238319 0.15802885894 0.00076632579 
0.238877 0.13369007294 0.00088581699 
0.239434 0.14887196697 0.00014466947 
0.239991 0.08365477950 0.00035572874 
0.240549 0.13103915569 0.00094885088 
0.241106 0.11126385018 -0.00009810370 
0.241663 0.13025846060 0.00050239654 
0.242221 0.13894104859 0.00054320475 
0.242778 0.09910748118 0.00055972283 
0.243336 0.10895808061 0.00038022504 
0.243893 0.09401947527 0.00034639549 
0.244450 0.10961483612 0.00038164074 
0.245008 0.11276557396 0.00077427344 
0.245565 0.14084417173 0.00084121894 
0.246123 0.11323972066 0.00049498294 
0.246680 0.10449689788 0.00056479039 
0.247237 0.09242737911 0.00054216307 
0.247795 0.09694074944 0.00051948142 
0.248352 0.08251561294 0.00031713367 
0.248909 0.13016610796 0.00073979902 
0.249467 0.11042791072 0.00036590565 
0.250024 0.12481379686 0.00055294881 
0.250582 0.09989434246 0.00050257788 
0.251139 0.11010632674 0.00067298138 
0.251696 0.10927077519 0.00064887503 
0.252254 0.09617155134 0.00038640287 
0.252811 0.11914140439 0.00078097253 
0.253368 0.12394693045 0.00038511794 
0.253926 0.10245598365 0.00065510063 
0.254483 0.11477877608 0.00059772878 
0.255041 0.11918710517 -0.00012135754 
0.255598 0.14984613063 0.00043890052 
0.256155 0.09401163974 0.00049486720 
0.256713 0.07403424736 0.00018088945 
0.257270 0.13851418879 0.01160166400 
0.257827 0.14527600698 0.00070616693 
0.258385 0.08374103150 0.00034040418 
0.258942 0.14033363757 0.00075335336 
0.259499 0.09862040019 0.00061686580 
0.260057 0.09874443884 0.00048338839 
0.260614 0.09796851125 0.00036964330 
0.261172 0.04853570049 0.00031750681 
0.261729 0.10167283361 0.00037011342 
0.262286 0.09275475588 0.00035669543 
0.262844 0.08899916267 0.00059919868 
0.263401 0.11347219607 0.00075258335 
0.263958 0.12870164879 0.00002741115 
0.264516 0.09101848549 0.00052484856 
0.265073 0.12563987378 0.00027361277 
0.265630 0.07200314391 0.00044178590 
0.266188 0.14189705624 0.00052783154 
0.266745 0.09823779514 0.00034246820 
0.267302 0.08217993545 0.00034120774 
0.267860 0.13476993842 0.00061332947 
0.268417 0.12597029394 0.00039549993 
0.268975 0.14662556972 0.00004609905 
0.269532 0.11068899495 0.00045050348 
0.270089 0.10501787971 0.00061618698 
0.270647 0.08125880275 0.00046175400 
0.271204 0.14424474380 0.00059779805 
0.271761 0.14611110999 0.00056048622 
0.272319 0.11614999088 0.00023118375 
0.272876 0.12860285538 0.00046971692 
0.273433 0.10236728173 0.00033405517 
0.273991 0.07805772544 0.00014118665 
0.274548 0.13880267631 -0.00000528123 
0.275105 0.04774360034 -0.00006113568 
0.275663 0.10675574428 0.00065108929 
0.276220 0.12018099101 0.00038249668 
0.276777 0.08504043888 0.00030440916 
0.277335 0.05446275531 0.00023700325 
0.277892 0.05618121285 0.00038641023 
0.278449 0.08469684963 -0.00026971618 
0.279007 0.10458601323 0.00048231279 
0.279564 0.10824660859 0.00005422148 
0.280121 0.08820987659 0.00056710153 
0.280679 0.08941417311 0.00056534583 
0.281236 0.06867074850 0.00019438490 
0.281793 0.08563913623 -0.00018430890 
0.282351 0.07491217426 0.00011545931 
0.282908 0.09008070493 0.00025046954 
0.283465 0.08119662313 -0.00007145766 
0.284023 0.08550163014 0.00067687034 
0.284580 0.08098500917 0.00047757299 
0.285137 0.10000692571 0.00014846914 
0.285695 0.09157369786 0.00022906031 
0.286252 0.07981624732 0.00048517154 
0.286809 0.12152450309 0.00098517275 
0.287367 0.11468865691 0.00037489723 
0.287924 0.02847767014 -0.00030144019 
0.288481 0.07699670882 0.00012048872 
0.289039 0.10438213553 0.00062453700 
0.289596 0.08561533081 0.00026992340 
0.290153 0.09738728073 0.00050626527 
0.290711 0.12431132024 0.00039992320 
0.291268 0.07537389090 0.00021176608 
0.291825 0.08165521333 -0.00004615104 
0.292383 0.15555242912 0.00060844583 
0.292940 0.07655901079 -0.00003403549 
0.293497 0.11579368730 0.00003527949 
0.294055 0.09020256137 -0.00013935282 
0.294612 0.05346471716 0.00049299830 
0.295169 0.05924904565 0.00025014246 
0.295727 0.08173941728 -0.00015572481 
0.296284 0.06693793109 0.00018420546 
0.296841 0.05795733123 0.00046311714 
0.297399 0.16694688551 0.00029216101 
0.297956 0.06709503877 0.00059726081 
0.298513 0.07570321619 0.00029438960 
0.299071 0.07447195165 0.00061181799 
0.299628 0.08466144501 0.00098035986 
0.300185 0.11548481712 0.00131335402 
0.300742 0.09462242455 0.00027950622 
0.301300 0.01816205485 0.00036843808 
0.301857 0.06971142714 -0.00006634231 
0.302414 0.07003089043 0.00023442634 
0.302972 0.11842471397 0.00084933506 
0.303529 0.09856676948 0.00015860864 
0.304086 0.04110168405 0.00061360084 
0.304644 0.11827681695 0.00044294961 
0.305201 0.09749732877 0.00008628273 
0.305758 0.09591737990 0.00043844698 
0.306316 0.01297337032 0.00054159721 
0.306873 0.08722858530 0.00019085564 
0.307430 0.06291469300 0.00025860552 
0.307987 0.03578597462 0.00060981335 
0.308545 0.09515802064 -0.00004140374 
0.309102 0.07493430130 -0.00031360481 
0.309659 0.05256324202 0.00013001262 
0.310217 0.07479414772 0.00062705936 
0.310774 0.07367990446 -0.00015732998 
0.311331 0.05506793907 -0.00044398847 
0.311889 0.07272534821 -0.00010302335 
0.312446 0.07992909796 0.00026069760 
0.313003 0.03079223099 0.00038557895 
0.313560 0.12522503418 0.00067807324 
0.314118 0.09111778186 0.00124221896 
0.314675 0.07211293661 0.00007017407 
0.315232 0.03409403004 0.00091741209 
0.315790 0.12928333622 0.00046815676 
0.316347 0.07313838998 0.00066955150 
0.316904 0.09241023873 0.00036643598 
0.317461 0.04444424931 0.00053560609 
0.318019 0.08113439137 0.00058390843 
0.318576 0.06036322488 0.00013275814 
0.319133 0.11668425071 0.00083865308 
0.319691 0.04973119370 0.00007429305 
0.320248 0.02571712842 0.00002709428 
0.320805 0.08604159741 0.00074549737 
0.321362 0.01648457707 -0.00003243703 
0.321920 0.05856991803 0.00083434522 
0.322477 0.06155735442 0.00036263271 
0.323034 0.12971847849 0.00119031578 
0.323592 0.05924826805 0.00032758209 
0.324149 0.09016594905 0.00058711991 
0.324706 0.05473709314 0.00048474875 
0.325263 0.03664368018 0.00053868212 
0.325821 0.05043971698 0.00087472258 
0.326378 0.11224997830 0.00045153948 
0.326935 0.07316556564 0.00025191488 
0.327493 0.06718454749 0.00120860452 
0.328050 0.09171963596 0.00051522362 
0.328607 0.06307629599 0.00052090066 
0.329164 0.06228724928 -0.00016751301 
0.329722 0.09158238999 -0.00024014700 
0.330279 0.11367301088 0.00083867491 
0.330836 0.07905579068 0.00110873568 
0.331393 0.02181681092 0.00031932350 
0.331951 0.10451050604 0.00052163167 
0.332508 0.07549725646 0.00055386910 
0.333065 0.08497795850 -0.00041721389 
0.333622 0.09866808016 -0.00000280252 
0.334180 0.09525952322 -0.00003489729 
0.334737 0.08207235296 0.00092649779 
0.335294 0.09064317407 0.00068683767 
0.335852 0.07960931413 0.00014238105 
0.336409 0.09612881060 0.00091390491 
0.336966 0.04821941449 0.00011388163 
0.337523 0.06566602650 0.00040269995 
0.338081 0.06493694549 -0.00006132431 
0.338638 0.06304548918 0.00022296622 
0.339195 0.09608716296 0.00093064481 
0.339752 0.03106027418 0.00001544350 
0.340310 0.05881714631 -0.00013940643 
0.340867 0.02033995171 0.00115080902 
0.341424 0.04785811923 0.00066002557 
0.341981 0.03498446756 -0.00023429810 
0.342539 0.03310655175 0.00016937268 
0.343096 0.05917482172 -0.00078049924 
0.343653 0.08113955226 -0.00004837833 
0.344210 0.06719908944 0.00007141192 
0.344768 0.02695914936 0.00044455392 
0.345325 0.10622277385 0.00024115211 
0.345882 0.02350499716 0.00003538193 
0.346439 0.07367419310 0.00034800574 
0.346997 0.08329402080 0.00060596748 
0.347554 0.05588720867 0.00139356113 
0.348111 0.06973600775 0.00030473633 
0.348668 0.07710111007 0.00006179060 
0.349226 0.05027567555 0.00006991350 
0.349783 0.07702128989 0.00159818002 
0.350340 0.06456915925 0.00150232888 
0.350897 0.06332875619 0.00002743055 
0.351454 0.05586785018 0.00044123869 
0.352012 0.04502147794 -0.00063119469 
0.352569 0.09486167666 0.00077630688 
0.353126 0.09256991013 0.00064869192 
0.353683 0.07633581943 0.00054731896 
0.354241 0.00948521034 0.00034741859 
0.354798 0.06315828699 -0.00007779048 
0.355355 0.06609213318 -0.00037071406 
0.355912 0.05908220259 -0.00059073126 
0.356470 0.04965528762 0.00112781649 
0.357027 0.03006664066 0.00086021397 
0.357584 0.02008998298 0.00084497711 
0.358141 0.10563616117 -0.00051723862 
0.358699 0.05026888256 0.00093312788 
0.359256 0.02713033704 -0.00019753603 
0.359813 0.01857867998 0.00122604449 
0.360370 0.09673845697 0.00033766260 
0.360927 0.05602250439 0.00048480478 
0.361485 0.00107676763 -0.00166571802 
0.362042 0.03435870371 -0.00114771197 
0.362599 0.09227183593 -0.00007790169 
0.363156 0.03233902883 -0.00051292266 
0.363714 0.07278122070 -0.00083656626 
0.364271 0.01833191049 0.00051309193 
0.364828 0.04545702246 -0.00090889465 
0.365385 0.01852833889 0.00119241021 
0.365942 0.06911225720 0.00196957899 
0.366500 0.06117989092 0.00032290680 
0.367057 0.05798506164 -0.00179380966 
0.367614 0.07615149218 0.00276519544 
0.368171 0.11373416672 0.00128565161 
0.368728 0.09683066069 0.00102303419 
0.369286 0.08604880954 -0.00038681430 
0.369843 -0.00673941400 -0.00012115111 
0.370400 0.04992405599 -0.00017381793 
0.370957 -0.00548434424 0.00026635258 
0.371514 0.16435889290 0.00114196875 
0.372072 0.06403128609 0.00017457539 
0.372629 0.04228478666 0.00170899749 
0.373186 0.07970351356 0.00005076189 
0.373743 -0.05005302613 -0.00052086979 
0.374300 0.06904959558 0.00137463385 
0.374858 0.07873916493 0.00111812639 
0.375415 -0.06525399882 -0.00011645602 
0.375972 0.07930329933 0.00003148161 
0.376529 0.10778274591 0.00297932824 
0.377086 0.08783060136 -0.00049782830 
0.377644 0.08989426853 -0.00133767145 
0.378201 0.12916010427 0.00294005430 
0.378758 0.06543164703 0.00090297349 
0.379315 0.02123512950 0.00062505094 
0.379872 0.14104737361 0.00123909785 
0.380430 0.01263628618 -0.00036921576 
0.380987 0.08388227817 -0.00088248876 
0.381544 0.07394679629 0.00222967923 
0.382101 0.10798898934 0.00290251225 
0.382658 0.05409399266 0.00168748031 
0.383216 -0.01423518043 0.00254966846 
0.383773 0.04276590908 -0.00022669458 
0.384330 0.11432237256 0.00363125335 
0.384887 0.05403005655 0.00064497194 
0.385444 0.07285257436 0.00178147926 
0.386001 0.05718001496 0.00026900286 
0.386559 0.07841826393 0.00085558401 
0.387116 0.08011617313 0.00043125950 
0.387673 0.13775418770 -0.00081235479 
0.388230 0.15037456149 0.00094888405 
0.388787 -0.05504718867 0.00027671564 
0.389345 0.07909465577 0.00059444390 
0.389902 0.01317561596 0.00096141769 
0.390459 0.08404745415 0.00147125576 
0.391016 0.09470248611 0.00194098733 
0.391573 0.07792000417 0.00218060935 
0.392130 0.11263419629 0.00106366371 
0.392688 0.08653771407 0.00102412450 
0.393245 0.08379289072 0.00090102540 
0.393802 0.05079344932 -0.00063260559 
0.394359 0.02448614796 0.00117337725 
0.394916 0.18012866784 0.00063251856 
0.395473 0.08158805434 0.00244452108 
0.396031 0.04096261510 0.00017931816 
0.396588 0.06976619970 0.00151910391 
0.397145 0.11512831867 0.00514655960 
0.397702 0.01972872307 0.00165630969 
0.398259 0.01244379240 -0.00816171741 
0.398816 0.05524042581 0.00121758212 
0.399374 0.01877086526 0.00063212231 
0.399931 0.25519727837 -0.00081085310 
0.400488 0.11589857478 0.00000122236 
0.401045 -0.04561877319 0.00040778703 
0.401602 0.07092859429 -0.00058202155 
0.402159 -0.06010255680 0.00224162375 
0.402716 0.19166473913 0.00263848293 
0.403274 -0.25814931464 -0.00847017227 
0.403831 0.01646462657 0.00587855155 
