# Supplementary material for: SAXS studies of X-ray induced disulfide bond damage: Engineering high-resolution insight from a low-resolution technique
Source: PLoS One. 2020 Nov 17;15(11):e0239702. doi: 10.1371/journal.pone.0239702 (PMC7671560; doi:10.1371/journal.pone.0239702)
Supplement: S1 Data — (GZ) [file pone.0239702.s023.gz › SupplementaryData/dimer_A2_ph5_5_00031.cbf.dat]

0.010314 24.98887064954 2.56846576271 
0.010872 21.44030354408 0.17502142279 
0.011429 22.87880328520 0.01010973601 
0.011987 23.47074319870 -0.05440808087 
0.012544 21.96813924288 0.05366771384 
0.013102 23.40262701819 -0.01709685451 
0.013659 21.73081268835 0.03022215787 
0.014217 22.30735961934 -0.05935773496 
0.014774 23.23183203969 0.03716396465 
0.015332 22.31449540891 0.02768457698 
0.015889 21.09147371737 -0.09555735613 
0.016447 21.26237544119 0.02405523389 
0.017004 20.98287922069 0.02511858465 
0.017562 20.83161698272 0.04487697775 
0.018119 20.72532881080 0.02812083350 
0.018677 20.82607609038 0.04317478735 
0.019234 20.33704036156 0.04473909754 
0.019792 20.53506211800 0.02342133467 
0.020349 20.07781172127 0.03617086957 
0.020907 19.64494130586 0.07710826898 
0.021464 20.45919902420 0.06274191901 
0.022022 19.72233398966 0.08489431141 
0.022579 19.04505594372 0.07176618711 
0.023137 19.25177149964 0.08052125846 
0.023694 19.11215350267 0.07282110999 
0.024252 18.46101136678 0.08596679448 
0.024809 18.34899469896 0.08612185200 
0.025367 18.24061453475 0.08647147943 
0.025924 17.58935361657 0.07576762839 
0.026482 17.32915310183 0.08424629062 
0.027039 17.09854442800 0.08075811072 
0.027597 16.90814930812 0.07861856389 
0.028154 16.71987454561 0.08010443648 
0.028712 16.30320096728 0.07880674143 
0.029269 16.14403650495 0.07435547165 
0.029827 16.05354529001 0.08314688591 
0.030384 15.84412708256 0.08066531679 
0.030942 15.47552265819 0.08527971657 
0.031500 15.49884047950 0.07547905296 
0.032057 15.21464663983 0.07995913402 
0.032615 14.94471492125 0.07685019334 
0.033172 14.74563215586 0.06764917743 
0.033730 14.44094618375 0.06910550638 
0.034287 14.45516462099 0.07156035665 
0.034845 14.41297285474 0.06762380929 
0.035402 14.08039205890 0.07012807893 
0.035960 13.60663445277 0.06332839543 
0.036517 13.62273938931 0.07016432162 
0.037075 13.35968898536 0.06312867407 
0.037632 13.27973138566 0.06115589359 
0.038190 13.04273534085 0.05946927729 
0.038747 12.61558338456 0.05577724420 
0.039305 12.43425544715 0.06036391474 
0.039862 12.39016746919 0.05486024232 
0.040420 12.01406075860 0.05938253778 
0.040977 11.70453651657 0.05862198153 
0.041535 11.60517496668 0.06029132345 
0.042092 11.67725652494 0.05867497457 
0.042650 11.46438493213 0.05278945835 
0.043207 11.18981152033 0.05032509121 
0.043765 11.09562468847 0.05442136068 
0.044322 10.72358421239 0.04706509910 
0.044880 10.64905028184 0.05386112812 
0.045437 10.37862205024 0.04910821727 
0.045995 10.10384509928 0.05251731306 
0.046552 10.09780244240 0.04355816394 
0.047110 9.84725885492 0.04699615224 
0.047667 9.82003891214 0.04689325818 
0.048225 9.47414984056 0.04518920452 
0.048782 9.57922244627 0.04481451734 
0.049340 9.40550854315 0.04225556712 
0.049897 9.12212783283 0.04270232973 
0.050455 8.92510693209 0.04071288775 
0.051012 8.81690046331 0.03841989480 
0.051570 8.69062661282 0.04387287260 
0.052127 8.59878484228 0.04022806959 
0.052685 8.11405304747 0.04103268795 
0.053242 8.23705833712 0.03635050158 
0.053800 8.13588075088 0.03994635000 
0.054357 7.98665748126 0.03601456020 
0.054915 7.64405380689 0.02754581036 
0.055472 7.74204530986 0.03575679993 
0.056030 7.37759396671 0.03573350662 
0.056587 7.51991850911 0.03391663700 
0.057145 7.46999358303 0.03227863372 
0.057702 7.21244875950 0.03302370092 
0.058260 6.96127208645 0.03129286460 
0.058817 7.00286314994 0.03218939904 
0.059375 6.85346704414 0.03023206532 
0.059932 6.64389774846 0.02777858969 
0.060490 6.55384525502 0.02880219502 
0.061048 6.48358160843 0.03091922916 
0.061605 6.48061262374 0.03205041166 
0.062163 6.23870886918 0.02918919630 
0.062720 6.23705524546 0.02665523728 
0.063278 6.12460610199 0.02776942311 
0.063835 6.09668995508 0.03022789189 
0.064393 5.74087317580 0.02371310135 
0.064950 5.75536705338 0.02341649154 
0.065508 5.74372567727 0.02830844381 
0.066065 5.60657173526 0.02457236252 
0.066623 5.47483655421 0.02493536268 
0.067180 5.36269262786 0.02726892796 
0.067738 5.36054322872 0.02461928156 
0.068295 5.15239738845 0.02289746257 
0.068853 5.09620840158 0.02380477661 
0.069410 5.14934163872 0.02360215495 
0.069968 4.87967234670 0.02207954992 
0.070525 4.86684821031 0.02311794345 
0.071083 4.74545171188 0.02300136041 
0.071640 4.79736824898 0.02417984288 
0.072198 4.71985795438 0.02310535945 
0.072755 4.58152947934 0.02299137442 
0.073313 4.49966892130 0.02001961913 
0.073870 4.42334751829 0.02228670495 
0.074428 4.41875034777 0.02234404039 
0.074985 4.30820496789 0.02168704541 
0.075543 4.31787804195 0.01968320045 
0.076100 4.16914208700 0.02112043167 
0.076658 4.17454956726 0.01827243548 
0.077215 4.05464600389 0.01710376175 
0.077773 4.18774669569 0.02053241721 
0.078330 3.93658299042 0.01839838234 
0.078888 3.94182910981 0.01794478572 
0.079445 3.86996731491 0.01774507542 
0.080003 3.85264200264 0.01590207011 
0.080560 3.74000015429 0.01725163207 
0.081118 3.71540856706 0.01598351983 
0.081675 3.55046616459 0.01561006855 
0.082233 3.57183471308 0.01762703844 
0.082790 3.50099221536 0.01529188330 
0.083348 3.46657832778 0.01580040954 
0.083905 3.42061991756 0.01422599588 
0.084463 3.28594377253 0.01334081404 
0.085020 3.32374427018 0.01299726191 
0.085578 3.15305316556 0.01420094469 
0.086135 3.20143465339 0.01413951420 
0.086693 3.14118828348 0.01355535624 
0.087250 3.15232222852 0.01263307789 
0.087808 2.94831475481 0.01408615186 
0.088365 3.02452957612 0.01422821589 
0.088923 2.95522944507 0.01301333438 
0.089480 2.88331756876 0.01297001544 
0.090038 2.82982996485 0.01212100593 
0.090595 2.85814318713 0.01216134150 
0.091153 2.76856990581 0.01289792644 
0.091710 2.74121730839 0.01330207897 
0.092268 2.69568373644 0.01289861417 
0.092825 2.70283022276 0.01031062924 
0.093383 2.69006774619 0.01062053721 
0.093940 2.63623824236 0.01128905380 
0.094498 2.58801074843 0.01374409142 
0.095055 2.45392240504 0.01213604211 
0.095613 2.44322902892 0.01130697296 
0.096170 2.47477727364 0.01269623307 
0.096728 2.40952897936 0.01287890031 
0.097285 2.29344584702 0.01232054600 
0.097842 2.32978512144 0.01050442477 
0.098400 2.22132971472 0.01034077106 
0.098957 2.22495894154 0.01026767726 
0.099515 2.22915491581 0.01108046969 
0.100072 2.12837633704 0.00844909948 
0.100630 2.19360848625 0.00947004940 
0.101187 2.02559147089 0.00990936350 
0.101745 2.02735537833 0.00835355297 
0.102302 2.01374215866 0.00912726936 
0.102860 2.04946119695 0.01051613700 
0.103417 1.98742057742 0.00907513030 
0.103975 1.90978062263 0.00870074953 
0.104532 1.93471966747 0.00671581375 
0.105090 1.89279729042 0.00928872992 
0.105647 1.93989746481 0.00919260731 
0.106205 1.89817101682 0.00915723723 
0.106762 1.84923098408 0.00667792212 
0.107320 1.80679573213 0.00843218435 
0.107877 1.81166656454 0.00761838475 
0.108435 1.74705858313 0.00925035176 
0.108992 1.70218277362 0.00992599836 
0.109550 1.66727917262 0.00670402564 
0.110107 1.64656069033 0.00641045287 
0.110665 1.68549478166 0.00729259761 
0.111222 1.60005517865 0.00818710023 
0.111780 1.56008315600 0.00698591481 
0.112337 1.50535122783 0.00605829706 
0.112895 1.55230276035 0.00952307645 
0.113452 1.48261802195 0.00598672711 
0.114010 1.55671286640 0.00830588120 
0.114567 1.39905140181 0.00710187189 
0.115125 1.43835677119 0.00575504954 
0.115682 1.36708232251 0.00560282197 
0.116240 1.41135336498 0.00477257119 
0.116797 1.45077291743 0.00683887730 
0.117355 1.39348705416 0.00597050006 
0.117912 1.30521190433 0.00511702046 
0.118470 1.39469617126 0.00506352737 
0.119027 1.28686415365 0.00581208029 
0.119585 1.20447528767 0.00528698325 
0.120142 1.26242766218 0.00520329356 
0.120699 1.16155570838 0.00545386244 
0.121257 1.27444804738 0.00581212090 
0.121814 1.11979544276 0.00454770925 
0.122372 1.22041906438 0.00554498398 
0.122929 1.12050363377 0.00511466734 
0.123487 1.10777315812 0.00471450447 
0.124044 1.19254615818 0.00640130467 
0.124602 1.15505102621 0.00428194427 
0.125159 1.07832864562 0.00529484339 
0.125717 1.06239408996 0.00455126771 
0.126274 1.07483243570 0.00442280211 
0.126832 1.03048782867 0.00364714858 
0.127389 1.06835704102 0.00408524636 
0.127947 1.02572548539 0.00482280247 
0.128504 0.94464265469 0.00382078373 
0.129062 0.88721791106 0.00531373843 
0.129619 0.92783381604 0.00417156188 
0.130177 0.95416895697 0.00404210698 
0.130734 0.86683187099 0.00338801919 
0.131292 0.97028363642 0.00413504606 
0.131849 0.90920632190 0.00287414332 
0.132407 0.86185631284 0.00332998104 
0.132964 0.92793346051 0.00536701296 
0.133521 0.81890473557 0.00289380230 
0.134079 0.84834267212 0.00221011171 
0.134636 0.81094864321 0.00375889776 
0.135194 0.78131913778 0.00303044791 
0.135751 0.72820368514 0.00384780258 
0.136309 0.74869823089 0.00284310062 
0.136866 0.79330019986 0.00325708998 
0.137424 0.83260298906 0.00395208215 
0.137981 0.70006110496 0.00259533881 
0.138539 0.72191296998 0.00270694735 
0.139096 0.67765806799 0.00214511091 
0.139654 0.71083740294 0.00260493185 
0.140211 0.67463244370 0.00225095746 
0.140769 0.63326119633 0.00308227547 
0.141326 0.60741912132 0.00254932453 
0.141884 0.65796449485 0.00349193476 
0.142441 0.57111692525 0.00169662532 
0.142998 0.59532197322 0.00180223914 
0.143556 0.58201911152 0.00365388949 
0.144113 0.57221487185 0.00271575359 
0.144671 0.63013797617 0.00182874077 
0.145228 0.52833551902 0.00209170766 
0.145786 0.55431198928 0.00300034496 
0.146343 0.59807577996 0.00234744672 
0.146901 0.53944038476 0.00241206820 
0.147458 0.49454642157 0.00213825080 
0.148016 0.51586046822 0.00157430657 
0.148573 0.48887018390 0.00320833670 
0.149131 0.52108166577 0.00233761533 
0.149688 0.53278963368 0.00187376359 
0.150246 0.49361594923 0.00192360817 
0.150803 0.39519685251 0.00184157173 
0.151360 0.48285828481 0.00206663975 
0.151918 0.48732877358 0.00154124952 
0.152475 0.44502524013 0.00227651563 
0.153033 0.43817708998 0.00287156854 
0.153590 0.44520105644 0.00228702709 
0.154148 0.44861881797 0.00165006973 
0.154705 0.43806577652 0.00172694022 
0.155263 0.47909753699 0.00126054819 
0.155820 0.43121529746 0.00242504605 
0.156378 0.39485168538 0.00163719104 
0.156935 0.41563547843 0.00130732302 
0.157493 0.36370498411 0.00168020946 
0.158050 0.39535151883 0.00114986750 
0.158607 0.41821094454 0.00137103195 
0.159165 0.34985322678 0.00228445248 
0.159722 0.35401617014 0.00172000698 
0.160280 0.31983712961 0.00166761074 
0.160837 0.32902300503 0.00133954764 
0.161395 0.32432747901 0.00128129300 
0.161952 0.34516760618 0.00126052278 
0.162510 0.36183626613 0.00154452318 
0.163067 0.35061837767 0.00168990902 
0.163625 0.33655279710 0.00064023261 
0.164182 0.29607098473 0.00140643051 
0.164739 0.37169003170 0.00108096178 
0.165297 0.31313143889 0.00156465135 
0.165854 0.25734288678 0.00110060172 
0.166412 0.25013821679 0.00188819848 
0.166969 0.24086989021 0.00142424263 
0.167527 0.24748899988 0.00137240184 
0.168084 0.27826708657 0.00126667442 
0.168642 0.23007372865 0.00156824050 
0.169199 0.26964534254 0.00106360868 
0.169757 0.26814692528 0.00157181336 
0.170314 0.25272157171 0.00087157024 
0.170871 0.24320199570 0.00123382670 
0.171429 0.28542184374 0.00061150058 
0.171986 0.33599927856 0.00094325437 
0.172544 0.22297317721 0.00120114072 
0.173101 0.21575024306 0.00057499229 
0.173659 0.21813292905 0.00160126168 
0.174216 0.24014635608 0.00104418989 
0.174774 0.31476460160 0.00182360998 
0.175331 0.22438518749 0.00004087469 
0.175888 0.20352387689 0.00053045971 
0.176446 0.28257804644 0.00053072665 
0.177003 0.25535469078 0.00186383981 
0.177561 0.26097138060 0.00091730116 
0.178118 0.26508662234 0.00127906258 
0.178676 0.20372424877 0.00092401761 
0.179233 0.23546134883 0.00136778834 
0.179791 0.20570267853 0.00128928535 
0.180348 0.20985530272 0.00138952716 
0.180905 0.20659630930 0.00091690001 
0.181463 0.21412254856 0.00150921284 
0.182020 0.22194197357 0.00117351361 
0.182578 0.19738184629 0.00082882621 
0.183135 0.19104191910 0.00106073414 
0.183693 0.15883339685 0.00066692901 
0.184250 0.17834100611 0.00010530606 
0.184808 0.19379811309 0.00040422699 
0.185365 0.18479833026 0.00115705195 
0.185922 0.18876650721 0.00121438155 
0.186480 0.18521855223 0.00121627321 
0.187037 0.11618630952 0.00135317803 
0.187595 0.20326217310 0.00002253908 
0.188152 0.18268509650 0.00033416291 
0.188710 0.19540282554 0.00101785267 
0.189267 0.16543399682 0.00026771050 
0.189824 0.19475106534 0.00088333529 
0.190382 0.19350936680 0.00107951902 
0.190939 0.18485048131 0.00132305691 
0.191497 0.18942897952 0.00066789735 
0.192054 0.14930517448 0.00034887695 
0.192612 0.22686889556 0.00075166250 
0.193169 0.21061610865 0.00131019539 
0.193726 0.18142296974 0.00042306868 
0.194284 0.14245983122 0.00040903586 
0.194841 0.17050073989 0.00145489978 
0.195399 0.16154692142 0.00076209683 
0.195956 0.14868587101 0.00129900099 
0.196514 0.20776415981 0.00104426613 
0.197071 0.13191031173 0.00139241627 
0.197628 0.15603878890 0.00136524915 
0.198186 0.16075145771 0.00069242603 
0.198743 0.14161201015 0.00070777563 
0.199301 0.19644306496 0.00045040922 
0.199858 0.13364117796 0.00071696168 
0.200416 0.09733418729 0.00137766221 
0.200973 0.19924084994 0.00125081964 
0.201530 0.13328785513 0.00060627746 
0.202088 0.13342989638 0.00168093115 
0.202645 0.09393602882 0.00101232369 
0.203203 0.14175163901 0.00063722116 
0.203760 0.14557515610 0.00079475260 
0.204318 0.11373174214 0.00087687854 
0.204875 0.14339323072 0.00070988554 
0.205432 0.16544454513 0.00026973722 
0.205990 0.18479914301 0.00033617162 
0.206547 0.15744445358 0.00082872980 
0.207105 0.13768355857 0.00116573501 
0.207662 0.09551528030 -0.00011665846 
0.208219 0.15704361442 0.00132553813 
0.208777 0.13014682932 0.00042743831 
0.209334 0.10627528395 0.00121772307 
0.209892 0.15069593032 0.00051274114 
0.210449 0.13749847193 0.00076714460 
0.211007 0.12338427738 0.00034881250 
0.211564 0.11596535511 0.00086913291 
0.212121 0.12722635336 0.00002549403 
0.212679 0.16032329325 0.00072654839 
0.213236 0.15158735885 0.00099093084 
0.213794 0.13981149365 0.00071784280 
0.214351 0.15406306631 0.00075019364 
0.214908 0.14557920209 0.00051379235 
0.215466 0.09317095144 0.00098201735 
0.216023 0.15745963760 0.00084632284 
0.216581 0.13602997660 0.00023827788 
0.217138 0.12657831974 0.00076750963 
0.217695 0.12170033930 -0.00008368183 
0.218253 0.15958376516 0.00077647100 
0.218810 0.11795015738 -0.00063039370 
0.219368 0.16104541492 -0.00003422840 
0.219925 0.13745456439 0.00033814959 
0.220483 0.14636406620 0.00043424814 
0.221040 0.16945545333 0.00093844003 
0.221597 0.13837841199 0.00064941604 
0.222155 0.14482801884 0.00076867251 
0.222712 0.14958938520 -0.00020016716 
0.223270 0.07710372159 -0.00000823111 
0.223827 0.11344067730 0.00036666693 
0.224384 0.13707670684 0.00048693535 
0.224942 0.11526471884 -0.00004100698 
0.225499 0.14762411661 0.00075600945 
0.226057 0.13770841622 0.00083024091 
0.226614 0.10083019701 0.00141082823 
0.227171 0.13567550833 0.00019557395 
0.227729 0.12575826016 0.00087086524 
0.228286 0.12066331884 0.00061331367 
0.228844 0.13107818111 0.00070397438 
0.229401 0.08484442239 0.00067526404 
0.229958 0.14031652321 0.00078842620 
0.230516 0.11904823958 0.00054073044 
0.231073 0.07419156430 0.00079312555 
0.231630 0.17461850664 0.00031923440 
0.232188 0.11451094208 0.00041219749 
0.232745 0.08872563022 0.00030613447 
0.233303 0.13686315441 0.00064528884 
0.233860 0.15141675202 0.00097872562 
0.234417 0.14624802405 0.00105140669 
0.234975 0.11612592147 0.00058899815 
0.235532 0.16289873236 0.00093126745 
0.236090 0.11290255823 0.00032036439 
0.236647 0.11395328394 0.00032761325 
0.237204 0.07321301043 0.00057748579 
0.237762 0.12601126314 0.00092655202 
0.238319 0.11096542682 0.00023349345 
0.238877 0.10040519604 0.00039671185 
0.239434 0.12899989658 -0.00000187363 
0.239991 0.09815658286 -0.00002624457 
0.240549 0.16131341671 0.00087648649 
0.241106 0.08530090517 0.00045906666 
0.241663 0.12433692105 0.00056181831 
0.242221 0.07732806847 0.00058720452 
0.242778 0.15550201992 0.00044102245 
0.243336 0.12464570646 0.00077302861 
0.243893 0.13706938430 0.00062079058 
0.244450 0.10494273398 0.00087765219 
0.245008 0.06004079645 0.00013098065 
0.245565 0.07736583097 0.00058143476 
0.246123 0.13255862035 0.00042251241 
0.246680 0.14777898760 0.00076814237 
0.247237 0.10996294410 0.00008466104 
0.247795 0.10065130809 0.00078557179 
0.248352 0.09662550637 0.00018787416 
0.248909 0.11022471206 0.00025508156 
0.249467 0.11844956628 0.00090496190 
0.250024 0.08012350686 0.00041034122 
0.250582 0.10756640118 0.00067159007 
0.251139 0.07381410147 0.00042359303 
0.251696 0.09458739377 0.00100613518 
0.252254 0.12602892709 0.00057585751 
0.252811 0.13273759519 0.00019596969 
0.253368 0.06674746752 0.00068858493 
0.253926 0.10689304142 0.00045866521 
0.254483 0.13485737915 0.00049687802 
0.255041 0.11290955800 -0.00011855454 
0.255598 0.07297057890 0.00073074992 
0.256155 0.09463915096 0.00049520089 
0.256713 0.11230061463 0.00042075090 
0.257270 0.12890413880 0.00964357571 
0.257827 0.11215758876 0.00047812327 
0.258385 0.13183596988 0.00020847115 
0.258942 0.10637239167 0.00063647050 
0.259499 0.08619426772 0.00048219883 
0.260057 0.11512961909 0.00056340012 
0.260614 0.09865031198 0.00039258181 
0.261172 0.15984744191 0.00074501843 
0.261729 0.07604009667 0.00025383353 
0.262286 0.09446440770 0.00040029485 
0.262844 0.10167641125 0.00022073551 
0.263401 0.11549785893 0.00039002354 
0.263958 0.11959381911 0.00030295992 
0.264516 0.09020909979 0.00095766110 
0.265073 0.13655453889 -0.00015013966 
0.265630 0.09794231636 0.00029616433 
0.266188 0.06559020958 0.00035049658 
0.266745 0.11874501741 0.00044013233 
0.267302 0.09100825632 0.00055992613 
0.267860 0.09481997370 0.00004411905 
0.268417 0.08526260278 0.00057236869 
0.268975 0.10618373201 0.00060869769 
0.269532 0.11168000397 0.00031217008 
0.270089 0.07409030477 0.00066426094 
0.270647 0.05567747385 0.00026919663 
0.271204 0.11178823354 0.00068012871 
0.271761 0.12532129172 0.00035748623 
0.272319 0.09135232301 0.00034792404 
0.272876 0.09398654984 0.00033222786 
0.273433 0.12571322985 0.00020643622 
0.273991 0.11004281811 0.00012686910 
0.274548 0.10019830784 0.00060549910 
0.275105 0.12773726458 0.00039546967 
0.275663 0.08680875461 0.00037462889 
0.276220 0.08979479966 0.00085349491 
0.276777 0.03512419931 0.00006956718 
0.277335 0.10647759300 0.00058539234 
0.277892 0.10228411628 0.00047464646 
0.278449 0.13937850719 0.00072092689 
0.279007 0.10317069403 0.00017205633 
0.279564 0.09176854161 0.00042192076 
0.280121 0.13805243337 0.00062878308 
0.280679 0.07838893179 0.00045733051 
0.281236 0.04723727082 -0.00055785267 
0.281793 0.09006211910 0.00057898710 
0.282351 0.07713291238 -0.00039195652 
0.282908 0.08753710748 0.00029541984 
0.283465 0.09070101767 0.00060694704 
0.284023 0.11843818881 0.00026387191 
0.284580 0.06265246886 0.00027915132 
0.285137 0.09328126369 0.00020671967 
0.285695 0.10105331509 -0.00024460835 
0.286252 0.11285894022 0.00047797216 
0.286809 0.11730379197 0.00021939838 
0.287367 0.08665299257 0.00023150359 
0.287924 0.07634709924 0.00019853974 
0.288481 0.03951082357 -0.00032128814 
0.289039 0.07378341642 0.00049557175 
0.289596 0.08130217972 0.00049042225 
0.290153 0.06049039911 0.00032753653 
0.290711 0.09301802835 0.00007500439 
0.291268 0.09697788197 0.00036039834 
0.291825 0.08400229877 0.00042669349 
0.292383 0.03884567392 0.00019600628 
0.292940 0.10411753979 0.00129963440 
0.293497 0.09779472363 0.00033329024 
0.294055 0.10751013040 0.00110682342 
0.294612 0.12516010897 0.00026923794 
0.295169 0.12298605321 0.00025093205 
0.295727 0.06065708181 0.00007995627 
0.296284 0.14016978357 0.00003117366 
0.296841 0.05824473851 0.00047430206 
0.297399 0.06686547163 -0.00013655982 
0.297956 0.09113137138 -0.00008082992 
0.298513 0.07570798048 0.00066716687 
0.299071 0.07205137696 0.00053666625 
0.299628 0.12344443086 0.00070244472 
0.300185 0.11285644529 0.00149257593 
0.300742 0.04252765027 0.00043931761 
0.301300 0.06808162207 0.00066066266 
0.301857 0.05265609925 0.00061251034 
0.302414 0.08682650354 0.00039337193 
0.302972 0.04904365191 0.00005169977 
0.303529 0.10145110770 0.00109913993 
0.304086 0.04777292319 0.00073990976 
0.304644 0.07850033986 0.00048952255 
0.305201 0.09031289359 0.00041267089 
0.305758 0.06115155348 0.00065080970 
0.306316 0.11522768440 0.00069366936 
0.306873 0.07887212794 -0.00018227807 
0.307430 0.09393333629 0.00053440080 
0.307987 0.06850674018 0.00020455326 
0.308545 0.07795959994 0.00004071913 
0.309102 0.08259637446 0.00116704782 
0.309659 0.05333358653 0.00003001464 
0.310217 0.04245917259 0.00019674049 
0.310774 0.11322025041 0.00008693757 
0.311331 0.09411613915 0.00073281600 
0.311889 0.05854426977 -0.00046274120 
0.312446 0.08791611394 -0.00002525654 
0.313003 0.04203447569 0.00030218298 
0.313560 0.05436617045 0.00027548276 
0.314118 0.10369749838 -0.00021124887 
0.314675 0.10176683812 0.00078888210 
0.315232 0.06549106860 0.00038770378 
0.315790 0.08798727003 0.00069780240 
0.316347 0.05600324600 0.00057143475 
0.316904 0.01568247107 0.00091322265 
0.317461 0.10082198941 0.00072136551 
0.318019 0.11083522862 0.00049968608 
0.318576 0.05291432329 0.00019509530 
0.319133 0.09752170759 0.00023551739 
0.319691 0.05861478703 0.00076349122 
0.320248 0.06848701426 0.00019675134 
0.320805 0.08035363197 0.00050069155 
0.321362 0.04931048890 -0.00015380548 
0.321920 0.10503570920 0.00041927402 
0.322477 0.06295591393 0.00040793220 
0.323034 0.08927118466 0.00024893605 
0.323592 0.05554717044 -0.00028914549 
0.324149 0.05259169737 0.00008229832 
0.324706 0.08908633453 0.00020573054 
0.325263 0.06070781459 0.00015362445 
0.325821 0.03656994352 0.00030961633 
0.326378 0.10693660748 0.00087261871 
0.326935 0.06719958498 -0.00027982792 
0.327493 0.04000636404 0.00017844367 
0.328050 -0.00992976314 0.00006540718 
0.328607 0.08277871560 0.00051789753 
0.329164 0.08714945850 -0.00028408301 
0.329722 0.03792781014 0.00018290735 
0.330279 0.06296874256 -0.00001434589 
0.330836 0.08284007342 0.00036972623 
0.331393 0.05710885346 0.00049128603 
0.331951 0.02373543580 0.00051231863 
0.332508 0.05482725114 0.00013166722 
0.333065 0.09436466698 0.00003860567 
0.333622 0.05024900120 0.00005374719 
0.334180 0.05654586767 0.00071488262 
0.334737 0.05597943981 -0.00023829368 
0.335294 0.07015081902 0.00092362645 
0.335852 0.04570926103 0.00039430481 
0.336409 0.06345446468 -0.00023443927 
0.336966 0.08855354073 0.00085995877 
0.337523 0.11848194911 0.00020187787 
0.338081 0.10387304210 -0.00006381639 
0.338638 0.05507906020 -0.00047468990 
0.339195 0.05451898465 0.00019577461 
0.339752 0.05936952953 0.00079424273 
0.340310 0.09695427379 0.00008686166 
0.340867 0.02357768101 -0.00077331575 
0.341424 0.05931370106 0.00060632499 
0.341981 0.02699306632 0.00002179721 
0.342539 0.08010855279 0.00060473508 
0.343096 0.02341694973 0.00025357973 
0.343653 0.08043235319 0.00039518089 
0.344210 0.03965210252 0.00038523824 
0.344768 0.03189949103 0.00026209152 
0.345325 -0.01845075054 -0.00011279472 
0.345882 0.04769549012 0.00021743628 
0.346439 0.08090613659 0.00041697237 
0.346997 0.06156935757 0.00002315051 
0.347554 0.09296874846 0.00022380464 
0.348111 0.04502373243 -0.00073241868 
0.348668 0.06642338939 0.00126459179 
0.349226 0.05687112512 0.00054954180 
0.349783 -0.01188719070 0.00017723267 
0.350340 0.02424416298 -0.00004268395 
0.350897 0.06049867197 0.00092313381 
0.351454 0.09138572745 -0.00059081323 
0.352012 0.09226240347 0.00051450637 
0.352569 0.05975110126 0.00140196859 
0.353126 0.13364553406 0.00076379051 
0.353683 0.07370470900 0.00082897613 
0.354241 -0.01547600158 -0.00059780865 
0.354798 0.06280492906 0.00048515502 
0.355355 0.03444607873 0.00026982806 
0.355912 0.01194477493 -0.00064033452 
0.356470 0.06076760456 0.00002551598 
0.357027 0.07089696058 -0.00084240811 
0.357584 0.01425083353 0.00028714958 
0.358141 0.10960687898 -0.00071358821 
0.358699 0.01883124698 -0.00001972009 
0.359256 0.07388068503 -0.00028195719 
0.359813 0.09466038733 0.00177315880 
0.360370 0.07464471452 0.00085062446 
0.360927 0.03997217547 0.00042699232 
0.361485 0.08721866282 -0.00080863043 
0.362042 0.01055542447 -0.00011071379 
0.362599 0.09276578652 0.00000770237 
0.363156 0.08493869034 -0.00026486790 
0.363714 0.04744975447 -0.00040963148 
0.364271 0.10243620607 0.00000598063 
0.364828 0.11769537667 0.00066508774 
0.365385 0.00456486618 -0.00062736924 
0.365942 0.01924704976 0.00021667722 
0.366500 0.05324486952 -0.00006299185 
0.367057 0.04362570762 0.00135535203 
0.367614 0.01714751753 -0.00138523577 
0.368171 0.10517846279 0.00075356236 
0.368728 0.02900071439 0.00008991392 
0.369286 0.01662806658 -0.00013885099 
0.369843 0.07697763706 -0.00088286365 
0.370400 0.06699643028 -0.00056452568 
0.370957 0.05704450222 0.00046173427 
0.371514 0.11391130657 0.00025894584 
0.372072 0.07170128161 0.00138003785 
0.372629 0.02538199840 0.00184341599 
0.373186 0.07874920314 0.00000326881 
0.373743 0.01681028822 0.00070509014 
0.374300 0.04545705063 0.00113249030 
0.374858 -0.05425447449 -0.00153707005 
0.375415 -0.02414495013 0.00028105232 
0.375972 0.07877284285 0.00243355688 
0.376529 0.06246669487 -0.00016232686 
0.377086 0.19907511943 0.00177783181 
0.377644 0.04960788699 0.00194526049 
0.378201 0.11716263361 0.00119680017 
0.378758 0.09704930126 -0.00108068211 
0.379315 0.09584959646 0.00008825756 
0.379872 0.01802040610 -0.00145382953 
0.380430 -0.01662150490 -0.00148620907 
0.380987 0.05666414111 0.00231120687 
0.381544 -0.02311048340 -0.00204677638 
0.382101 -0.02954144321 0.00081479205 
0.382658 0.03480948042 0.00150507305 
0.383216 0.05044664290 0.00183540785 
0.383773 0.08116967357 0.00228612797 
0.384330 0.08334489342 -0.00023728991 
0.384887 -0.02326140906 0.00012667315 
0.385444 0.02438178445 0.00154835333 
0.386001 -0.04820818552 0.00121990548 
0.386559 0.13126728101 0.00225325543 
0.387116 0.01140868644 0.00042714689 
0.387673 0.00660927719 0.00032707973 
0.388230 0.07382664737 0.00157822771 
0.388787 -0.02543388654 -0.00011142662 
0.389345 0.02171387803 0.00260349027 
0.389902 0.09299307866 0.00157057330 
0.390459 0.05744920551 0.00175606153 
0.391016 0.01436347746 -0.00095020149 
0.391573 0.07687799010 0.00138563210 
0.392130 0.06526275864 0.00088754741 
0.392688 0.01094876360 -0.00010746426 
0.393245 0.11684467724 0.00075760945 
0.393802 0.00341607942 0.00129366387 
0.394359 0.06164073693 -0.00040467254 
0.394916 0.12894466151 0.00284945813 
0.395473 0.07686575652 0.00293190854 
0.396031 -0.08113437319 -0.00335352097 
0.396588 0.03904154464 0.00143676352 
0.397145 -0.02958340609 0.00355259836 
0.397702 0.14534613306 -0.00439856071 
0.398259 -0.03130854081 0.00130494671 
0.398816 0.04783156918 0.00077035924 
0.399374 0.05997516807 0.00554934060 
0.399931 -0.04247379966 -0.00357024203 
0.400488 0.00610216061 -0.00247702852 
0.401045 0.28572711187 0.00986245214 
0.401602 0.03903274946 0.00292975608 
0.402159 0.15373297057 0.00533846455 
0.402716 -0.18154486022 -0.00332317657 
0.403274 0.10826449608 0.00419275958 
0.403831 0.50536651663 0.02799105098 
