# Supplementary material for: SAXS studies of X-ray induced disulfide bond damage: Engineering high-resolution insight from a low-resolution technique
Source: PLoS One. 2020 Nov 17;15(11):e0239702. doi: 10.1371/journal.pone.0239702 (PMC7671560; doi:10.1371/journal.pone.0239702)
Supplement: S1 Data — (GZ) [file pone.0239702.s023.gz › SupplementaryData/dimer_A2_ph5_5_00032.cbf.dat]

0.010314 23.37255462347 -0.13621988286 
0.010872 22.90575968478 0.63951763506 
0.011429 22.82357395293 0.29482648025 
0.011987 21.92380615020 -0.07909748764 
0.012544 24.64938451202 -0.02047724126 
0.013102 24.50734989482 -0.08388031706 
0.013659 22.75962798561 0.01697791700 
0.014217 21.15555732605 -0.05194221580 
0.014774 21.71037209265 -0.05249128712 
0.015332 21.20728495092 0.00883428676 
0.015889 21.74068280005 0.01478001418 
0.016447 21.55505455021 0.02424573720 
0.017004 21.34014484833 0.02576009713 
0.017562 21.51949093041 0.05512389308 
0.018119 21.49079916063 0.03674986483 
0.018677 20.89960370949 0.04229443031 
0.019234 20.26231790080 0.02131413975 
0.019792 20.63786391688 0.04496921009 
0.020349 19.65982814833 0.03710281807 
0.020907 19.58509175314 0.06473871209 
0.021464 19.99114942303 0.06559959638 
0.022022 19.42461919377 0.06187960589 
0.022579 19.19993312622 0.05542485685 
0.023137 19.05217940138 0.07252154644 
0.023694 18.71116452445 0.07597206553 
0.024252 19.02048007550 0.09337065237 
0.024809 18.39323526522 0.08131416962 
0.025367 18.01223166861 0.08806055334 
0.025924 18.06855782501 0.08658633156 
0.026482 17.30880082850 0.09170717990 
0.027039 16.94990949123 0.07491554783 
0.027597 16.88352528370 0.07974485315 
0.028154 16.76734095126 0.09736527370 
0.028712 16.57358486985 0.08744004136 
0.029269 16.21301089570 0.08819660984 
0.029827 16.35447860932 0.08543881351 
0.030384 16.20105107871 0.08275242072 
0.030942 15.72666001056 0.07790512420 
0.031500 15.43671164769 0.07787941096 
0.032057 15.40125775175 0.07378889958 
0.032615 15.02903766927 0.07466648824 
0.033172 14.89070503260 0.06813797559 
0.033730 14.46347161607 0.06745830774 
0.034287 14.35359238490 0.06468937990 
0.034845 14.14002465291 0.07007797504 
0.035402 13.83774147554 0.05903852282 
0.035960 13.72403505680 0.06899239482 
0.036517 13.50778843374 0.06208745232 
0.037075 13.40755555419 0.06520407237 
0.037632 12.84640171787 0.06370558701 
0.038190 12.65565590263 0.06251841926 
0.038747 12.78147252901 0.05663853147 
0.039305 12.39873952527 0.06008994134 
0.039862 12.30147258373 0.06308209104 
0.040420 12.06164415424 0.06450276084 
0.040977 11.93513450217 0.05555309877 
0.041535 11.75206431275 0.05420247501 
0.042092 11.41439358251 0.05516210417 
0.042650 11.13583419790 0.05142106401 
0.043207 11.17178519531 0.05300359153 
0.043765 10.99126179792 0.05710942045 
0.044322 10.70912213652 0.05493914412 
0.044880 10.70420352646 0.05144596435 
0.045437 10.53418814876 0.04779222800 
0.045995 10.47953966092 0.04744991965 
0.046552 10.11048391629 0.04819790740 
0.047110 9.90776565785 0.05136577045 
0.047667 9.78169031334 0.04775885682 
0.048225 9.55386216934 0.04800719763 
0.048782 9.42798840397 0.04654824633 
0.049340 9.14989828336 0.04363756922 
0.049897 9.20137765723 0.04809553663 
0.050455 9.01208109239 0.04379251030 
0.051012 8.77665686122 0.03984342067 
0.051570 8.72018521187 0.03696251178 
0.052127 8.61114705690 0.03960144857 
0.052685 8.56044514968 0.04598299317 
0.053242 8.42306167335 0.04056813042 
0.053800 8.03479363752 0.04133797505 
0.054357 8.03807039096 0.03701306554 
0.054915 7.92786170962 0.03421452448 
0.055472 7.70539881916 0.03594664769 
0.056030 7.53987311189 0.03311971947 
0.056587 7.52649036680 0.03410617920 
0.057145 7.40701714646 0.03444580044 
0.057702 7.31675298842 0.03633373704 
0.058260 6.95956330307 0.03411111659 
0.058817 7.06804171731 0.03185045945 
0.059375 6.80565389184 0.03127534420 
0.059932 6.72138272877 0.03112445013 
0.060490 6.66039763402 0.03074141316 
0.061048 6.49552456993 0.02855226050 
0.061605 6.50584873408 0.02972290343 
0.062163 6.20220580149 0.02567857637 
0.062720 6.00425524778 0.02788386607 
0.063278 6.05541544073 0.02876006508 
0.063835 5.96996819500 0.02526944633 
0.064393 6.02292741660 0.02650598045 
0.064950 5.58438324384 0.02650747311 
0.065508 5.77976724463 0.02626858891 
0.066065 5.57808960838 0.02642556488 
0.066623 5.47517070827 0.02623006458 
0.067180 5.38860977940 0.02410715993 
0.067738 5.22791897841 0.02571476860 
0.068295 5.33222997344 0.02396343375 
0.068853 5.15528132626 0.02475490795 
0.069410 5.06239790734 0.02242107706 
0.069968 5.03326608051 0.02176244097 
0.070525 4.85775280995 0.02166997422 
0.071083 4.79127206372 0.01886074459 
0.071640 4.67166170910 0.02029334627 
0.072198 4.61243886516 0.02336872346 
0.072755 4.68699068000 0.01869777182 
0.073313 4.51993338595 0.02261827145 
0.073870 4.44335753537 0.02159156798 
0.074428 4.39220563787 0.02089972598 
0.074985 4.31041748402 0.02029317664 
0.075543 4.30680266254 0.01904775429 
0.076100 4.27745001529 0.01829911932 
0.076658 4.11249495853 0.01961126889 
0.077215 4.07387379933 0.01995751056 
0.077773 4.03968372961 0.01946907120 
0.078330 3.92191820595 0.01919181142 
0.078888 3.88644876617 0.01619049069 
0.079445 3.75893708878 0.01641032463 
0.080003 3.84614092519 0.01867426314 
0.080560 3.72526416365 0.01679799923 
0.081118 3.59196859557 0.01609729730 
0.081675 3.53270110736 0.01561236047 
0.082233 3.62940965477 0.01811894407 
0.082790 3.43949814956 0.01514597240 
0.083348 3.37531040846 0.01391754874 
0.083905 3.41795026524 0.01515909845 
0.084463 3.32334544424 0.01539695646 
0.085020 3.24763368495 0.01586428029 
0.085578 3.18745900976 0.01487351805 
0.086135 3.22927270120 0.01295124290 
0.086693 3.04615578584 0.01331099522 
0.087250 2.99941043177 0.01479908174 
0.087808 3.05714520775 0.01299939093 
0.088365 3.03778694445 0.01267150621 
0.088923 2.97382322639 0.01168469679 
0.089480 2.97355654875 0.01391555759 
0.090038 2.84305293737 0.01251135297 
0.090595 2.77393521356 0.01259143726 
0.091153 2.79957562767 0.01283666185 
0.091710 2.66448487670 0.01361304616 
0.092268 2.66665823014 0.01111964509 
0.092825 2.74375561837 0.01097344506 
0.093383 2.57073513108 0.01234858383 
0.093940 2.50380396971 0.01209066883 
0.094498 2.55794285973 0.01095690963 
0.095055 2.46313682418 0.01152134584 
0.095613 2.47923120719 0.01098519616 
0.096170 2.44295758791 0.01110900296 
0.096728 2.31195172872 0.00990091855 
0.097285 2.31552241091 0.01159409225 
0.097842 2.35087814601 0.01159476536 
0.098400 2.29427854478 0.01004591425 
0.098957 2.22322662472 0.01006908494 
0.099515 2.19604158638 0.01071596418 
0.100072 2.07123160794 0.00991788372 
0.100630 2.15112218652 0.00988441247 
0.101187 2.15717547509 0.01179614835 
0.101745 1.99273729660 0.00862983152 
0.102302 2.08000057618 0.00977557125 
0.102860 2.04517192566 0.01036387502 
0.103417 2.00413006095 0.00889105648 
0.103975 1.94657942474 0.00798054274 
0.104532 2.03448045590 0.00887976683 
0.105090 1.86759653588 0.01034439958 
0.105647 1.80176706427 0.00784981324 
0.106205 1.81870871397 0.00815694608 
0.106762 1.85130196782 0.00898775682 
0.107320 1.81673052276 0.00778594206 
0.107877 1.74213896933 0.00823540113 
0.108435 1.73587431442 0.00838795202 
0.108992 1.70650155684 0.00656075202 
0.109550 1.74765106415 0.00862003899 
0.110107 1.75805461340 0.00918071413 
0.110665 1.67413785123 0.00739781151 
0.111222 1.58063859492 0.00761722116 
0.111780 1.62582953604 0.00756743342 
0.112337 1.56862579641 0.00576547262 
0.112895 1.53307375957 0.00597362444 
0.113452 1.49673318661 0.00627632375 
0.114010 1.53247505474 0.00775395613 
0.114567 1.42382129045 0.00735048465 
0.115125 1.38875548243 0.00611964988 
0.115682 1.38264117480 0.00501114718 
0.116240 1.36248847214 0.00572670617 
0.116797 1.36144028293 0.00653953130 
0.117355 1.35180732207 0.00723713473 
0.117912 1.32452809190 0.00633939171 
0.118470 1.32539002285 0.00567479361 
0.119027 1.27600521906 0.00529261946 
0.119585 1.20591440533 0.00418232008 
0.120142 1.25138863047 0.00462329284 
0.120699 1.17548658784 0.00356887535 
0.121257 1.17179103020 0.00482622631 
0.121814 1.24616756156 0.00571171002 
0.122372 1.19711337618 0.00601444303 
0.122929 1.15676338488 0.00316268245 
0.123487 1.15596560050 0.00449585501 
0.124044 1.06154204912 0.00417318409 
0.124602 1.07090735094 0.00613508280 
0.125159 1.09195307424 0.00286718622 
0.125717 1.08480800725 0.00419372255 
0.126274 1.09258027941 0.00417389052 
0.126832 0.98175970124 0.00561853329 
0.127389 1.11499298189 0.00439907608 
0.127947 0.97253556929 0.00549476696 
0.128504 0.99122895344 0.00402420784 
0.129062 0.95432560658 0.00439080311 
0.129619 0.93612465299 0.00518624633 
0.130177 0.93644675519 0.00466793079 
0.130734 0.96205175189 0.00344097996 
0.131292 0.91450890815 0.00421997714 
0.131849 0.88992394215 0.00325188566 
0.132407 0.84266568986 0.00414122265 
0.132964 0.91710086117 0.00387753171 
0.133521 0.80023893828 0.00337165165 
0.134079 0.80873904426 0.00262242684 
0.134636 0.82857274547 0.00292483194 
0.135194 0.78090083424 0.00374582306 
0.135751 0.83401605077 0.00346741240 
0.136309 0.79312117035 0.00323005911 
0.136866 0.71436402146 0.00218468658 
0.137424 0.80224139136 0.00318216740 
0.137981 0.68431724611 0.00213599124 
0.138539 0.69683670676 0.00379451747 
0.139096 0.68192063762 0.00240137647 
0.139654 0.77403680784 0.00314003819 
0.140211 0.72458479069 0.00247426054 
0.140769 0.64230077563 0.00335794552 
0.141326 0.68360249259 0.00325328491 
0.141884 0.60206663674 0.00206571241 
0.142441 0.56204877617 0.00141932219 
0.142998 0.63772770968 0.00319788710 
0.143556 0.61363181711 0.00278727271 
0.144113 0.56403649226 0.00284925545 
0.144671 0.58204017531 0.00265779335 
0.145228 0.56131432030 0.00241872846 
0.145786 0.57366356093 0.00219331868 
0.146343 0.56103668822 0.00100779804 
0.146901 0.56703991310 0.00196091408 
0.147458 0.53737699862 0.00188762413 
0.148016 0.55001057350 0.00283740075 
0.148573 0.55502440318 0.00219304260 
0.149131 0.56109762798 0.00230407639 
0.149688 0.53402972676 0.00179613205 
0.150246 0.44190051553 0.00233128152 
0.150803 0.40935980531 0.00177081959 
0.151360 0.44291159054 0.00160454097 
0.151918 0.48487592002 0.00240555466 
0.152475 0.41139215485 0.00158472012 
0.153033 0.45806269894 0.00151481639 
0.153590 0.49401218993 0.00161801359 
0.154148 0.47536806017 0.00151241717 
0.154705 0.44714318455 0.00154099283 
0.155263 0.44873422425 0.00250401216 
0.155820 0.43071344712 0.00220662602 
0.156378 0.41898454179 0.00192679898 
0.156935 0.39441620381 0.00161541938 
0.157493 0.47510976853 0.00187474299 
0.158050 0.35334488728 0.00089211709 
0.158607 0.45888765151 0.00184692016 
0.159165 0.39516891877 0.00177180669 
0.159722 0.42779031907 0.00191579928 
0.160280 0.32770186102 0.00131312021 
0.160837 0.32866752502 0.00072241744 
0.161395 0.30788860594 0.00171772535 
0.161952 0.30379249692 0.00088092745 
0.162510 0.42883179758 0.00137926983 
0.163067 0.37746809577 0.00105183790 
0.163625 0.30749083785 0.00206269196 
0.164182 0.36287825571 0.00151439383 
0.164739 0.35906132426 0.00182318459 
0.165297 0.33579259347 0.00173256320 
0.165854 0.31097219320 0.00135143690 
0.166412 0.36519851891 0.00136717288 
0.166969 0.36432778981 0.00056593513 
0.167527 0.25435168005 0.00149427207 
0.168084 0.22406427412 0.00159564760 
0.168642 0.28860972031 0.00182700886 
0.169199 0.27061375416 0.00072638106 
0.169757 0.32476014680 0.00080795153 
0.170314 0.18849588937 0.00176831987 
0.170871 0.24151806039 0.00108182174 
0.171429 0.27908975249 0.00084752189 
0.171986 0.23281581556 0.00125646934 
0.172544 0.23159164003 0.00037718955 
0.173101 0.21692813829 0.00141445623 
0.173659 0.20258737855 0.00158836115 
0.174216 0.25927347413 0.00177992691 
0.174774 0.22220746177 0.00106910622 
0.175331 0.27706126647 0.00130049474 
0.175888 0.24035843003 0.00055351905 
0.176446 0.25028467659 0.00047860961 
0.177003 0.24222033454 0.00059016163 
0.177561 0.19466856796 0.00044496457 
0.178118 0.21136929674 0.00054647018 
0.178676 0.21821377709 0.00028278159 
0.179233 0.22979903656 0.00134952855 
0.179791 0.23539293073 0.00143472976 
0.180348 0.19966367722 0.00093443235 
0.180905 0.22952354051 0.00039457164 
0.181463 0.21495045445 0.00122609799 
0.182020 0.26566764030 0.00106693051 
0.182578 0.19853456570 0.00113775842 
0.183135 0.15785440902 0.00076426059 
0.183693 0.22018580535 0.00027105638 
0.184250 0.18328411918 0.00097229490 
0.184808 0.23666063059 0.00062618238 
0.185365 0.21564565652 0.00048920814 
0.185922 0.15765904961 0.00026464732 
0.186480 0.18117889404 0.00116117183 
0.187037 0.18823475912 0.00087441594 
0.187595 0.20881521599 0.00129653033 
0.188152 0.17199375546 0.00117325780 
0.188710 0.14442222592 0.00033707971 
0.189267 0.17002975148 0.00010236836 
0.189824 0.17227155507 0.00076115115 
0.190382 0.17130719759 0.00130144265 
0.190939 0.13617927764 0.00000498904 
0.191497 0.14304910850 0.00106326403 
0.192054 0.24364689431 0.00094307517 
0.192612 0.14627930284 0.00044919622 
0.193169 0.17228443256 0.00174854981 
0.193726 0.18168848031 0.00027172414 
0.194284 0.18582541770 0.00029850104 
0.194841 0.20337052808 0.00030348548 
0.195399 0.14299673198 0.00113876136 
0.195956 0.17755062109 0.00007529011 
0.196514 0.16315032955 0.00045324923 
0.197071 0.18430412213 0.00128565570 
0.197628 0.17596188549 0.00062581140 
0.198186 0.15087362229 0.00059838663 
0.198743 0.16934702938 0.00063182338 
0.199301 0.15651925212 0.00093401167 
0.199858 0.13217904408 0.00072524487 
0.200416 0.14425639535 0.00095254200 
0.200973 0.16251740357 0.00051907165 
0.201530 0.08334982011 0.00052703790 
0.202088 0.16011626842 0.00012084260 
0.202645 0.16933391446 -0.00012656305 
0.203203 0.18102409710 0.00027948812 
0.203760 0.13531701744 0.00035532805 
0.204318 0.15815884260 0.00090929896 
0.204875 0.20762863728 0.00010855314 
0.205432 0.16995876530 0.00122608969 
0.205990 0.12723075513 0.00093358073 
0.206547 0.12656616859 0.00048268425 
0.207105 0.17453616337 0.00126106729 
0.207662 0.15527067800 0.00061254984 
0.208219 0.12964119446 0.00097886633 
0.208777 0.13391374790 0.00084919096 
0.209334 0.10109435088 0.00061939372 
0.209892 0.13893057164 0.00056301062 
0.210449 0.19925416935 0.00081474371 
0.211007 0.15966476306 0.00112351522 
0.211564 0.14165563406 0.00038971747 
0.212121 0.15210900665 0.00038640719 
0.212679 0.06647189869 0.00018865077 
0.213236 0.13858469473 0.00111670998 
0.213794 0.15777981089 0.00061818012 
0.214351 0.16711239081 0.00078525885 
0.214908 0.10870710256 0.00103469450 
0.215466 0.16831990865 0.00042248742 
0.216023 0.16110953624 0.00052987334 
0.216581 0.14667226875 0.00062338624 
0.217138 0.11305207354 0.00077880996 
0.217695 0.15275528133 0.00023093668 
0.218253 0.16368009536 -0.00014135263 
0.218810 0.15181647095 0.00067581678 
0.219368 0.11758369322 0.00017170913 
0.219925 0.11324021414 0.00034928575 
0.220483 0.12239879892 0.00026546234 
0.221040 0.13656550398 0.00085055662 
0.221597 0.14599074293 0.00045771809 
0.222155 0.10082048407 0.00021099274 
0.222712 0.13291002438 0.00143142308 
0.223270 0.11269049795 0.00043782712 
0.223827 0.16463825014 -0.00004402331 
0.224384 0.11168197872 0.00048085478 
0.224942 0.11591423561 0.00076474614 
0.225499 0.09731779616 0.00031480882 
0.226057 0.08855849614 0.00114606342 
0.226614 0.16578103682 0.00046761369 
0.227171 0.14909097991 0.00081500756 
0.227729 0.11461926943 -0.00000265883 
0.228286 0.12738867448 0.00032388551 
0.228844 0.15178531039 0.00066790252 
0.229401 0.12547954442 0.00025538219 
0.229958 0.14637092745 0.00060458594 
0.230516 0.11565418559 0.00097251909 
0.231073 0.10789502836 0.00052182237 
0.231630 0.09676924049 0.00084805491 
0.232188 0.16468720967 0.00090203768 
0.232745 0.10190924701 0.00028036051 
0.233303 0.11087464998 0.00022488148 
0.233860 0.12694856950 0.00036747316 
0.234417 0.13855816099 0.00039913919 
0.234975 0.10015297368 0.00010688757 
0.235532 0.12231228936 0.00009189838 
0.236090 0.12254385027 0.00020990301 
0.236647 0.12210518884 0.00050638687 
0.237204 0.11049582274 0.00040583418 
0.237762 0.05557143862 0.00050457841 
0.238319 0.10761178179 0.00064912298 
0.238877 0.07228366854 0.00013549385 
0.239434 0.09833554784 0.00039435279 
0.239991 0.16805209000 0.00089134404 
0.240549 0.07805194163 0.00018709662 
0.241106 0.09938293722 0.00033464986 
0.241663 0.09758494326 0.00045341060 
0.242221 0.14733695898 0.00016150965 
0.242778 0.09241846300 0.00011446256 
0.243336 0.09503714316 0.00046879178 
0.243893 0.11887841460 0.00031722621 
0.244450 0.13636583693 0.00073965213 
0.245008 0.09475534828 0.00066468315 
0.245565 0.11678185054 0.00080858305 
0.246123 0.06900955733 -0.00017642462 
0.246680 0.16621552735 0.00007781617 
0.247237 0.12801414668 0.00027752487 
0.247795 0.08453950089 0.00131986424 
0.248352 0.10226526483 0.00051446186 
0.248909 0.09700938730 0.00061806691 
0.249467 0.09155645897 0.00073047488 
0.250024 0.11359332672 0.00058850706 
0.250582 0.09634854496 0.00063963521 
0.251139 0.10588034544 0.00080570192 
0.251696 0.09483550869 0.00024948619 
0.252254 0.15034008531 0.00087494154 
0.252811 0.17061477604 0.00102867855 
0.253368 0.12696822879 0.00075820465 
0.253926 0.14562901836 0.00068120808 
0.254483 0.08810196478 0.00018248634 
0.255041 0.12257784271 0.00030239008 
0.255598 0.14238311751 0.00086007312 
0.256155 0.14441611902 0.00053046226 
0.256713 0.13472824987 0.00010389902 
0.257270 0.06619986468 0.01045348941 
0.257827 0.12275319420 0.00007875941 
0.258385 0.12348043393 0.00070818926 
0.258942 0.13265242738 -0.00000950900 
0.259499 0.10904440795 0.00082744731 
0.260057 0.14097280820 0.00101845990 
0.260614 0.10898279508 0.00026799811 
0.261172 0.10960633229 -0.00004625224 
0.261729 0.14052874902 0.00008153631 
0.262286 0.13453033932 0.00058606944 
0.262844 0.14376920620 0.00045947692 
0.263401 0.13014436486 0.00085000709 
0.263958 0.11234538776 0.00041696450 
0.264516 0.07639665546 0.00019367324 
0.265073 0.12420250149 0.00042478995 
0.265630 0.09060194858 0.00048887276 
0.266188 0.07637664853 0.00071166904 
0.266745 0.10591398368 0.00032595637 
0.267302 0.12707429631 0.00000949067 
0.267860 0.09461151841 0.00035989688 
0.268417 0.09661995630 0.00042993588 
0.268975 0.09607350381 0.00027897678 
0.269532 0.13290152767 0.00032825275 
0.270089 0.11682923973 0.00049743834 
0.270647 0.11395991370 0.00035729958 
0.271204 0.08303933111 0.00004156203 
0.271761 0.07123982858 0.00063936268 
0.272319 0.11158531542 0.00082592537 
0.272876 0.10732802266 0.00009454858 
0.273433 0.12990144772 0.00051593102 
0.273991 0.12628396019 0.00019114825 
0.274548 0.12545300347 -0.00006583797 
0.275105 0.11025801817 0.00040941764 
0.275663 0.06250178098 0.00070616445 
0.276220 0.12807772956 0.00030505465 
0.276777 0.11889922073 0.00058336307 
0.277335 0.12756518119 0.00068586232 
0.277892 0.11140324614 0.00034069903 
0.278449 0.15035850511 -0.00002572756 
0.279007 0.15685439820 0.00028660627 
0.279564 0.07933548888 0.00022709181 
0.280121 0.12102101794 0.00055032066 
0.280679 0.11218167654 0.00004080690 
0.281236 0.13866234273 -0.00043930589 
0.281793 0.09387041394 0.00018935783 
0.282351 0.10086119541 0.00031620344 
0.282908 0.10769553957 0.00025898975 
0.283465 0.17502103214 0.00069455370 
0.284023 0.09668248779 0.00072791057 
0.284580 0.04651040173 -0.00013156318 
0.285137 0.11580894495 0.00046661217 
0.285695 0.12857431076 -0.00003611094 
0.286252 0.11689079112 0.00054266973 
0.286809 0.11744646311 0.00046370280 
0.287367 0.08384913014 0.00011008197 
0.287924 0.10983267309 0.00030068185 
0.288481 0.13486499418 0.00028931597 
0.289039 0.08247084617 0.00089766684 
0.289596 0.09319663352 0.00047478067 
0.290153 0.09921281202 -0.00010399332 
0.290711 0.07857474597 0.00073927985 
0.291268 0.06340285822 -0.00032531384 
0.291825 0.08197896085 -0.00024629835 
0.292383 0.08553736804 0.00021226513 
0.292940 0.11364482264 0.00076550094 
0.293497 0.10758655375 0.00017765188 
0.294055 0.07380797145 -0.00032539300 
0.294612 0.08109304919 0.00082419062 
0.295169 0.08156930127 0.00022085402 
0.295727 0.10178327648 0.00029066851 
0.296284 0.10965218090 -0.00004311252 
0.296841 0.07057901826 0.00039358340 
0.297399 0.06814888098 0.00041891454 
0.297956 0.07592338399 0.00029232829 
0.298513 0.07878012808 0.00032000046 
0.299071 0.03695839305 0.00057883579 
0.299628 0.05377285545 0.00079025799 
0.300185 0.06661655659 0.00005267881 
0.300742 0.07160395158 -0.00039898680 
0.301300 0.07633471078 0.00081261882 
0.301857 0.07540015455 0.00049523306 
0.302414 0.08744631590 0.00059812079 
0.302972 0.13164210819 0.00058302609 
0.303529 0.11425577625 0.00054520150 
0.304086 0.08220038008 0.00073641779 
0.304644 0.12907775774 0.00083320639 
0.305201 0.05507358993 0.00015124198 
0.305758 0.12021137584 0.00055869462 
0.306316 0.09328671400 0.00007725646 
0.306873 0.10939527527 0.00042462089 
0.307430 0.02765987474 0.00012292886 
0.307987 0.05707616573 -0.00007550540 
0.308545 0.09985020278 0.00002692598 
0.309102 0.07495006064 -0.00021907162 
0.309659 0.07852028588 -0.00014002546 
0.310217 0.12315232095 0.00056127027 
0.310774 0.06030251866 0.00070685359 
0.311331 0.07532129203 0.00059857001 
0.311889 0.10326648057 0.00052391567 
0.312446 0.08087107979 0.00064200383 
0.313003 0.09333825137 0.00010925869 
0.313560 0.11410766144 0.00069568911 
0.314118 0.08353234846 0.00008415530 
0.314675 0.10250295447 0.00012321184 
0.315232 0.08025929831 -0.00005551459 
0.315790 0.11233584877 0.00090580168 
0.316347 0.05179580875 -0.00045580098 
0.316904 0.06126847860 0.00009845694 
0.317461 0.05195401075 0.00000306890 
0.318019 0.11693809958 0.00111748992 
0.318576 0.06943597760 0.00025887565 
0.319133 0.10721656066 0.00051403561 
0.319691 0.06395887437 -0.00029829522 
0.320248 0.09190247527 0.00044745201 
0.320805 0.06706807633 0.00004809117 
0.321362 0.08536475484 0.00024074408 
0.321920 0.07919562699 0.00009404189 
0.322477 0.09084374160 0.00009685352 
0.323034 0.11346669415 0.00000225802 
0.323592 0.07188996657 0.00026781541 
0.324149 0.09139681324 0.00083396365 
0.324706 0.04700318842 -0.00005563835 
0.325263 0.06500571210 0.00049433233 
0.325821 0.08985596634 0.00031593785 
0.326378 0.07812508692 0.00087558780 
0.326935 0.07428579230 0.00043336960 
0.327493 0.10056211338 0.00099473056 
0.328050 0.08691202007 0.00056330803 
0.328607 0.07796906561 0.00068098359 
0.329164 0.07736869618 -0.00009784634 
0.329722 0.04743727997 0.00050332226 
0.330279 0.07515570322 0.00016401602 
0.330836 0.13251706672 -0.00059051450 
0.331393 0.03676326205 0.00032711525 
0.331951 0.09588632716 0.00068515525 
0.332508 0.09462919226 0.00115581295 
0.333065 0.09044135764 0.00119984432 
0.333622 0.05285376920 0.00018642572 
0.334180 0.08214130470 0.00050723179 
0.334737 0.10411192440 0.00027338838 
0.335294 0.05719596858 -0.00007994412 
0.335852 0.05657955279 0.00006567796 
0.336409 0.03291104181 0.00096531044 
0.336966 0.10798989040 -0.00016442114 
0.337523 0.12272646913 0.00037333538 
0.338081 0.07975773063 0.00052409518 
0.338638 0.01883683168 -0.00020176621 
0.339195 0.03618960349 0.00030648156 
0.339752 0.07945317491 -0.00054244368 
0.340310 0.09658589999 0.00098251126 
0.340867 0.08224497634 0.00011223583 
0.341424 0.04621078982 0.00061283522 
0.341981 0.07426870642 -0.00020877698 
0.342539 0.08026996722 0.00035411680 
0.343096 0.08013618295 -0.00008640291 
0.343653 0.07538495547 0.00061767880 
0.344210 0.11813680922 0.00160990502 
0.344768 0.12228004172 -0.00002115013 
0.345325 0.10375833709 0.00071766794 
0.345882 0.06221308206 -0.00026674605 
0.346439 0.10782766394 0.00043048063 
0.346997 0.07809154983 0.00097998283 
0.347554 0.07610313596 0.00087072093 
0.348111 0.07780593390 0.00013337696 
0.348668 0.07054423831 0.00024384970 
0.349226 0.07652014785 -0.00062073888 
0.349783 0.06688664346 0.00064859523 
0.350340 0.07153585075 -0.00061085458 
0.350897 0.09194402162 0.00017447073 
0.351454 0.04962941021 0.00099947615 
0.352012 0.11928605867 0.00117274456 
0.352569 0.10689891573 0.00096483023 
0.353126 0.07350394058 0.00062811733 
0.353683 0.08661917481 -0.00088312068 
0.354241 0.07986731123 0.00054550528 
0.354798 0.07551796783 -0.00026181343 
0.355355 0.08021330765 -0.00019343776 
0.355912 0.09188519211 0.00081488154 
0.356470 0.02249180211 0.00176588295 
0.357027 0.08931503261 0.00025484965 
0.357584 0.08358774483 0.00005203106 
0.358141 0.13387870213 0.00116094262 
0.358699 0.01239623075 0.00056841063 
0.359256 0.10443670463 0.00061998160 
0.359813 0.14405179236 0.00089179642 
0.360370 0.06720202200 0.00021863851 
0.360927 0.02458261882 -0.00107067489 
0.361485 0.03676256692 -0.00022585773 
0.362042 0.03336164304 0.00094762407 
0.362599 0.11418422415 0.00090047688 
0.363156 0.03394496487 0.00158272347 
0.363714 0.08375987717 0.00036099945 
0.364271 0.04811817646 -0.00038162418 
0.364828 0.08117406192 0.00116308509 
0.365385 0.05624826404 0.00033752278 
0.365942 0.06271276369 -0.00004974648 
0.366500 0.12940506752 0.00022846391 
0.367057 0.13449914371 0.00233773726 
0.367614 0.08463875313 0.00167178653 
0.368171 0.12697121139 0.00126135075 
0.368728 0.13981633937 0.00056207317 
0.369286 0.11604221707 0.00106606933 
0.369843 0.01456302312 0.00038116739 
0.370400 0.14077180265 0.00200672065 
0.370957 0.08394155877 -0.00014144968 
0.371514 0.10719625193 0.00106534533 
0.372072 0.10295559236 0.00220474207 
0.372629 0.01802324598 0.00059274595 
0.373186 0.02085081096 0.00134002292 
0.373743 0.11327061075 0.00174007024 
0.374300 -0.00172741978 -0.00031049506 
0.374858 0.04578092557 0.00151926653 
0.375415 0.07976082416 0.00097640133 
0.375972 0.07020596995 -0.00037483549 
0.376529 -0.05864845686 0.00094828161 
0.377086 0.08797330659 -0.00133646071 
0.377644 0.11134762327 0.00011944526 
0.378201 0.09520056533 0.00192521512 
0.378758 0.03574843452 0.00150408884 
0.379315 0.04638887519 -0.00089492267 
0.379872 0.04044813630 0.00009616273 
0.380430 0.12537362865 0.00088881176 
0.380987 0.03685478942 -0.00158308944 
0.381544 0.00865145495 0.00254838407 
0.382101 0.05078121962 0.00034171649 
0.382658 0.03908892739 0.00094571939 
0.383216 0.03672470881 0.00148796668 
0.383773 0.06489292830 0.00009769953 
0.384330 0.02342536956 0.00029974825 
0.384887 0.09825590786 -0.00007619814 
0.385444 0.02333481316 0.00091055123 
0.386001 0.00259874097 0.00074206105 
0.386559 0.15601427394 0.00096420464 
0.387116 0.04044555378 -0.00053872288 
0.387673 0.10874027433 0.00136331163 
0.388230 0.10421764253 0.00110728581 
0.388787 0.13480227978 0.00004156789 
0.389345 0.13544312036 0.00159294086 
0.389902 0.03735198767 0.00289650366 
0.390459 0.10960254530 0.00128090483 
0.391016 0.05950996093 0.00130821070 
0.391573 0.14488967825 0.00038936098 
0.392130 0.08752624947 0.00050929503 
0.392688 0.08852981277 0.00204537663 
0.393245 0.07778274054 0.00075759539 
0.393802 0.00674900743 0.00184355801 
0.394359 0.05382730448 -0.00261056698 
0.394916 -0.05577153352 -0.00231337703 
0.395473 0.03812710583 -0.00139713519 
0.396031 0.02445079912 0.00120646870 
0.396588 0.03460468210 -0.00031189485 
0.397145 0.12991725831 -0.00014706195 
0.397702 0.00705773505 -0.00126347767 
0.398259 0.09910695963 0.00242663231 
0.398816 -0.01332430381 0.00076556878 
0.399374 -0.05258338864 0.00445067741 
0.399931 0.00101322388 0.00207503985 
0.400488 0.00753036015 0.00110352869 
0.401045 0.05298012637 -0.00110150065 
0.401602 0.06325229949 0.00014379591 
0.402159 0.09803577733 -0.00421730498 
0.402716 0.11889598779 0.00264859688 
0.403274 0.14326136648 0.00985643741 
0.403831 0.28004950297 -0.01017448767 
