# Supplementary material for: SAXS studies of X-ray induced disulfide bond damage: Engineering high-resolution insight from a low-resolution technique
Source: PLoS One. 2020 Nov 17;15(11):e0239702. doi: 10.1371/journal.pone.0239702 (PMC7671560; doi:10.1371/journal.pone.0239702)
Supplement: S1 Data — (GZ) [file pone.0239702.s023.gz › SupplementaryData/dimer_A2_ph5_5_00033.cbf.dat]

0.010314 22.00590295274 1.42686578944 
0.010872 23.87876488148 0.45092399256 
0.011429 23.42386936793 0.05073828335 
0.011987 22.66246014731 -0.03639644981 
0.012544 22.92018351946 0.01325102750 
0.013102 24.29134905384 -0.02061371294 
0.013659 21.58048566529 -0.03052060531 
0.014217 23.74015452898 0.27190317658 
0.014774 23.64363452153 -0.07789310879 
0.015332 22.59949759506 0.07893590749 
0.015889 22.00607681434 0.12781277655 
0.016447 22.33464316743 -0.00839324527 
0.017004 22.07373065554 0.03419467238 
0.017562 21.66400047576 0.07140115777 
0.018119 21.31073538710 0.00525376992 
0.018677 21.29521296231 0.02241165564 
0.019234 21.28621635292 0.02052195739 
0.019792 20.29757893373 0.04937785664 
0.020349 19.84954596138 0.02166248803 
0.020907 20.58624562592 0.03926827634 
0.021464 19.92567187876 0.06732048872 
0.022022 19.78669904519 0.07761242075 
0.022579 19.86074559073 0.08280189693 
0.023137 19.29339695924 0.07015108462 
0.023694 18.96273919622 0.07674412786 
0.024252 18.60216702469 0.09883994836 
0.024809 18.44285961369 0.08066577168 
0.025367 18.19683885306 0.08437080460 
0.025924 17.92872185136 0.09025232204 
0.026482 17.35962315877 0.09412680446 
0.027039 17.23280074112 0.07361839776 
0.027597 17.17472422347 0.08283853801 
0.028154 16.69253260108 0.08065965324 
0.028712 16.83214990268 0.08115353418 
0.029269 16.36393181912 0.07196164326 
0.029827 16.40496981306 0.07780995029 
0.030384 15.85228630750 0.07626353318 
0.030942 15.64043999881 0.07792082980 
0.031500 15.58187833537 0.08350324003 
0.032057 15.35002469360 0.07626905742 
0.032615 14.81469268425 0.07516580911 
0.033172 15.13493234005 0.07925894132 
0.033730 14.56758658948 0.07508536376 
0.034287 14.37724517429 0.07054706597 
0.034845 14.28631873848 0.06852541069 
0.035402 13.74980202495 0.06067065411 
0.035960 13.72655112390 0.06076558804 
0.036517 13.84254329105 0.05851776540 
0.037075 13.22722895897 0.07220225389 
0.037632 13.10907883570 0.06195460804 
0.038190 13.04101761876 0.07087804046 
0.038747 12.74056207133 0.06439682843 
0.039305 12.39375270029 0.06078250761 
0.039862 12.40242942922 0.05904947430 
0.040420 12.12646027564 0.05803070219 
0.040977 11.85120237980 0.05707000236 
0.041535 11.88367341317 0.05606521301 
0.042092 11.24096614506 0.05172198161 
0.042650 11.50435767018 0.05527578857 
0.043207 10.99243532318 0.05118856358 
0.043765 11.13800502673 0.05457819206 
0.044322 10.96218506200 0.04991626743 
0.044880 10.55301745043 0.04842322891 
0.045437 10.48141653067 0.04953156635 
0.045995 10.30871250810 0.04875592104 
0.046552 10.06510050893 0.04517573554 
0.047110 10.04190422496 0.04884527868 
0.047667 9.89439211561 0.04593193698 
0.048225 9.41570213743 0.04228128840 
0.048782 9.32913138393 0.04452434445 
0.049340 9.40075696139 0.04551156710 
0.049897 9.16809569067 0.03787424520 
0.050455 9.00259469043 0.04256692264 
0.051012 8.85183372832 0.03808208139 
0.051570 8.60371959417 0.04221218080 
0.052127 8.62246202935 0.03668726343 
0.052685 8.40253208147 0.04368018040 
0.053242 8.10897073957 0.04034238621 
0.053800 8.15345645046 0.03786995101 
0.054357 7.95327598159 0.03448136683 
0.054915 7.80688290028 0.03713694199 
0.055472 7.78041920362 0.03387956207 
0.056030 7.57088255608 0.03354792703 
0.056587 7.22849492295 0.03485277053 
0.057145 7.30682228758 0.03239951322 
0.057702 7.26477644395 0.03348030064 
0.058260 7.03551003080 0.03142249934 
0.058817 6.86908476493 0.02998987491 
0.059375 6.67636447769 0.02895079342 
0.059932 6.77411570334 0.03065328201 
0.060490 6.42957787500 0.02959400647 
0.061048 6.39475487051 0.03023662556 
0.061605 6.29398484243 0.02782398941 
0.062163 6.15421430688 0.02633091436 
0.062720 6.25463215212 0.03071808158 
0.063278 6.09742020289 0.02615875561 
0.063835 5.93892521354 0.02573057650 
0.064393 5.89178649231 0.02642017698 
0.064950 5.79548057554 0.02619792917 
0.065508 5.65815761568 0.02428361982 
0.066065 5.60778597759 0.02652908513 
0.066623 5.53008721357 0.02670724750 
0.067180 5.23149758139 0.02640066882 
0.067738 5.37229067163 0.02541525344 
0.068295 5.16002173490 0.02256463260 
0.068853 5.10828110498 0.02217546324 
0.069410 5.06313781677 0.02115842720 
0.069968 4.99655676451 0.02298448930 
0.070525 4.96130252237 0.02308685750 
0.071083 4.83030362483 0.02165586467 
0.071640 4.75669787243 0.02130849982 
0.072198 4.66397903224 0.02068135105 
0.072755 4.65934601056 0.02076669521 
0.073313 4.52006961357 0.02369477207 
0.073870 4.48316037186 0.02202207098 
0.074428 4.36186130473 0.02130396150 
0.074985 4.35292660470 0.01971553776 
0.075543 4.32459899599 0.01765156449 
0.076100 4.20898922121 0.01923919625 
0.076658 4.13505669841 0.01925208501 
0.077215 3.99831948657 0.01889785535 
0.077773 4.02579872364 0.01886304136 
0.078330 3.92598218276 0.01776549655 
0.078888 3.91493007375 0.01747539742 
0.079445 3.75268080400 0.01491920439 
0.080003 3.76670098777 0.01498259320 
0.080560 3.64285327309 0.01695293455 
0.081118 3.59478404847 0.01715924847 
0.081675 3.62007022988 0.01602212385 
0.082233 3.49597564701 0.01518649443 
0.082790 3.41336761377 0.01509366586 
0.083348 3.37916544203 0.01625286897 
0.083905 3.37564781231 0.01561557881 
0.084463 3.35572822237 0.01484648061 
0.085020 3.20227561514 0.01169605501 
0.085578 3.25536951879 0.01473757296 
0.086135 3.04020486246 0.01404392995 
0.086693 3.09117035948 0.01436044146 
0.087250 2.99364689788 0.01333645940 
0.087808 3.07108722553 0.01459940853 
0.088365 2.98901728762 0.01099134055 
0.088923 3.01507372482 0.01216407549 
0.089480 2.88945656836 0.01422983522 
0.090038 2.88938301850 0.01411123639 
0.090595 2.77444193732 0.01180454443 
0.091153 2.81503398788 0.01242705911 
0.091710 2.75908743759 0.01420004420 
0.092268 2.68206059277 0.01260547515 
0.092825 2.62741876918 0.01193937781 
0.093383 2.54267848597 0.01102544266 
0.093940 2.58974008890 0.01050627233 
0.094498 2.49550123347 0.00947992523 
0.095055 2.59975737876 0.01036791532 
0.095613 2.47143252583 0.00954753100 
0.096170 2.50379167380 0.00996048886 
0.096728 2.50853108042 0.01283750723 
0.097285 2.36867820446 0.01135730987 
0.097842 2.32462832450 0.01105767698 
0.098400 2.29685503403 0.01178900556 
0.098957 2.25698925378 0.01062104293 
0.099515 2.22185399790 0.00899694198 
0.100072 2.26512069650 0.00990013719 
0.100630 2.08464689118 0.01106919480 
0.101187 2.08098834226 0.00896190207 
0.101745 2.01621221932 0.00945499368 
0.102302 2.04374941403 0.00940481471 
0.102860 1.98289491800 0.01027422527 
0.103417 2.04315918288 0.00870881049 
0.103975 1.94629004966 0.00982629939 
0.104532 1.99341292826 0.01060588236 
0.105090 1.89616830587 0.00799325771 
0.105647 1.85559170010 0.00914468881 
0.106205 1.80998554872 0.00829667882 
0.106762 1.74648123249 0.00782760721 
0.107320 1.83622005154 0.01028033819 
0.107877 1.80895280470 0.00714194367 
0.108435 1.67382521467 0.00850442621 
0.108992 1.71572748023 0.00771031509 
0.109550 1.69058821641 0.00565100292 
0.110107 1.53047819791 0.00545413664 
0.110665 1.65227018465 0.00868313123 
0.111222 1.55395319391 0.00667540470 
0.111780 1.59107817242 0.00771665852 
0.112337 1.53079297598 0.00712945364 
0.112895 1.49534562913 0.00743014832 
0.113452 1.53824362873 0.00602804236 
0.114010 1.50395193643 0.00732668125 
0.114567 1.41739547782 0.00624716899 
0.115125 1.41460431750 0.00648399019 
0.115682 1.45760318119 0.00470034201 
0.116240 1.37536443239 0.00517193209 
0.116797 1.41286315510 0.00644241565 
0.117355 1.37473149972 0.00566172237 
0.117912 1.35627677899 0.00576004842 
0.118470 1.27640120220 0.00501341982 
0.119027 1.31157944579 0.00606452326 
0.119585 1.26459521361 0.00488842619 
0.120142 1.26432868729 0.00621829750 
0.120699 1.22403706279 0.00528470012 
0.121257 1.15325545290 0.00467895151 
0.121814 1.13322334771 0.00501403422 
0.122372 1.14747716839 0.00406233574 
0.122929 1.11962170730 0.00422022720 
0.123487 1.08825067198 0.00509409301 
0.124044 1.12053076486 0.00411640157 
0.124602 1.13779948018 0.00426410135 
0.125159 1.08371850812 0.00413865304 
0.125717 1.06257775977 0.00536596092 
0.126274 1.03535819356 0.00432860118 
0.126832 1.05127964369 0.00368725230 
0.127389 1.03456245608 0.00472906521 
0.127947 0.93363544373 0.00262239946 
0.128504 0.97525948983 0.00417382887 
0.129062 0.95060448721 0.00440462032 
0.129619 0.97143654482 0.00428578092 
0.130177 0.91771716001 0.00386656678 
0.130734 0.94594986959 0.00437634873 
0.131292 0.90201793202 0.00421531478 
0.131849 0.89480342648 0.00429435170 
0.132407 0.86046811949 0.00291078021 
0.132964 0.80219762029 0.00328447621 
0.133521 0.85749673514 0.00384253190 
0.134079 0.78394450426 0.00358256268 
0.134636 0.81119144114 0.00305212657 
0.135194 0.81082531792 0.00307328055 
0.135751 0.79175231129 0.00235938163 
0.136309 0.77233164135 0.00340445950 
0.136866 0.78378862747 0.00363499853 
0.137424 0.78557934235 0.00279178438 
0.137981 0.71791276118 0.00351006639 
0.138539 0.69039128513 0.00262351213 
0.139096 0.73370648036 0.00210624220 
0.139654 0.65248360310 0.00217539225 
0.140211 0.66101061786 0.00289148131 
0.140769 0.65443870863 0.00211656332 
0.141326 0.63462330505 0.00316758715 
0.141884 0.66489449977 0.00207297933 
0.142441 0.59477140892 0.00219071756 
0.142998 0.58271911762 0.00348029353 
0.143556 0.62972002558 0.00273941552 
0.144113 0.61526292041 0.00325236110 
0.144671 0.58351273775 0.00246184905 
0.145228 0.61335313046 0.00184049930 
0.145786 0.53116078054 0.00149994245 
0.146343 0.57804696855 0.00184117471 
0.146901 0.58550256611 0.00196525553 
0.147458 0.51808574257 0.00275443729 
0.148016 0.49993341507 0.00208651951 
0.148573 0.50325080398 0.00248983778 
0.149131 0.46898485142 0.00198313146 
0.149688 0.49615977492 0.00284683022 
0.150246 0.49758305577 0.00192354334 
0.150803 0.48779267556 0.00198982173 
0.151360 0.43368767369 0.00206406757 
0.151918 0.47428385641 0.00190771290 
0.152475 0.47512810499 0.00135304820 
0.153033 0.36830078603 0.00084926158 
0.153590 0.42420363504 0.00216731527 
0.154148 0.42938817613 0.00169903181 
0.154705 0.41248540837 0.00198282621 
0.155263 0.44350521423 0.00195227877 
0.155820 0.40846590857 0.00070494412 
0.156378 0.33903087418 0.00135640106 
0.156935 0.42728041931 0.00191749203 
0.157493 0.40147534877 0.00164095669 
0.158050 0.42692571939 0.00177041012 
0.158607 0.34705750699 0.00162393611 
0.159165 0.37035469894 0.00199412035 
0.159722 0.40400435426 0.00129390969 
0.160280 0.33235258266 0.00113870222 
0.160837 0.35535637080 0.00127297474 
0.161395 0.33977227789 0.00157132665 
0.161952 0.38018384529 0.00135795836 
0.162510 0.31749891371 0.00083668974 
0.163067 0.31222380969 0.00118447442 
0.163625 0.32586873278 0.00081568138 
0.164182 0.31926940904 0.00119413478 
0.164739 0.30799096573 0.00037890765 
0.165297 0.33291671949 0.00065815227 
0.165854 0.32752519264 0.00123831201 
0.166412 0.28765470980 0.00025294316 
0.166969 0.29220074476 0.00131899655 
0.167527 0.30668486516 0.00102251343 
0.168084 0.26196759606 0.00086326104 
0.168642 0.26472815466 0.00082587974 
0.169199 0.30315862502 0.00167127148 
0.169757 0.33673897441 0.00080037734 
0.170314 0.23123558730 0.00169187786 
0.170871 0.25055916909 0.00087668962 
0.171429 0.33415226914 0.00223455470 
0.171986 0.23600359221 0.00121345782 
0.172544 0.22411494723 0.00133959448 
0.173101 0.22076857680 0.00110670790 
0.173659 0.23795749325 0.00052723702 
0.174216 0.20122518318 0.00108813001 
0.174774 0.22468778274 0.00133928847 
0.175331 0.27026794027 0.00141179062 
0.175888 0.27569161431 0.00057051963 
0.176446 0.21230089313 0.00153116402 
0.177003 0.26816079028 0.00086148063 
0.177561 0.24481450705 0.00115235072 
0.178118 0.21265243141 0.00142465708 
0.178676 0.20107735859 0.00094142965 
0.179233 0.24969082127 0.00128959521 
0.179791 0.17304879669 0.00047739501 
0.180348 0.24595915936 0.00069979798 
0.180905 0.21010813025 0.00070577806 
0.181463 0.14761138750 0.00114945305 
0.182020 0.20558881745 0.00037009342 
0.182578 0.19292492127 0.00046355590 
0.183135 0.20298967547 0.00064856645 
0.183693 0.14864874511 0.00100468148 
0.184250 0.20718056364 0.00089640763 
0.184808 0.22033434282 0.00074095508 
0.185365 0.17672031051 -0.00016829974 
0.185922 0.20193219838 0.00068557538 
0.186480 0.20657929319 0.00050969842 
0.187037 0.14152495974 0.00023301084 
0.187595 0.16107191440 0.00044486329 
0.188152 0.18811099769 0.00039766459 
0.188710 0.18010319469 0.00067729005 
0.189267 0.14755428655 0.00102699841 
0.189824 0.16882610848 0.00031863243 
0.190382 0.17102762888 0.00049932154 
0.190939 0.18103959175 0.00113801226 
0.191497 0.15793804789 0.00071888886 
0.192054 0.15881610987 0.00047867424 
0.192612 0.14991936798 0.00021353878 
0.193169 0.15752771450 0.00063717452 
0.193726 0.16133366192 0.00026528089 
0.194284 0.13899312370 0.00014461291 
0.194841 0.17287414341 0.00104966784 
0.195399 0.12251832638 0.00051158573 
0.195956 0.15269102825 0.00035354014 
0.196514 0.14112558922 0.00033805327 
0.197071 0.14776352982 -0.00009716438 
0.197628 0.15061840744 0.00062527047 
0.198186 0.12757419738 0.00034276060 
0.198743 0.15463049796 0.00035335298 
0.199301 0.10814350745 0.00037032631 
0.199858 0.14043505402 0.00071961471 
0.200416 0.11098382145 0.00000029654 
0.200973 0.10377807684 0.00067584811 
0.201530 0.11069383113 0.00025828947 
0.202088 0.15292943800 0.00066724894 
0.202645 0.13429777799 0.00017744595 
0.203203 0.16125835120 0.00021270572 
0.203760 0.11398835034 0.00026909065 
0.204318 0.14329639803 0.00077516585 
0.204875 0.15879148943 0.00041894754 
0.205432 0.13459704076 0.00069372853 
0.205990 0.14995036810 0.00101917098 
0.206547 0.15248529048 0.00034998672 
0.207105 0.09809304697 0.00047882639 
0.207662 0.14889697765 0.00134174650 
0.208219 0.13924627404 0.00032780216 
0.208777 0.09271979669 0.00000796038 
0.209334 0.09835475306 -0.00017118101 
0.209892 0.13297535132 0.00075961567 
0.210449 0.12788088248 0.00071917401 
0.211007 0.13514292753 0.00095704080 
0.211564 0.14923561447 0.00065935493 
0.212121 0.11749390604 0.00113052440 
0.212679 0.16525230183 0.00079470300 
0.213236 0.12301416496 0.00115632829 
0.213794 0.17078915546 0.00127391773 
0.214351 0.13765144334 0.00060919985 
0.214908 0.13021160242 0.00052592746 
0.215466 0.07784200640 0.00076263580 
0.216023 0.10976005699 0.00074899910 
0.216581 0.13448952688 0.00101312990 
0.217138 0.10676571826 -0.00018156944 
0.217695 0.14937787929 0.00057357291 
0.218253 0.14436043093 0.00033744156 
0.218810 0.09494561564 0.00016870664 
0.219368 0.17957067937 0.00023551534 
0.219925 0.08307538605 0.00079528199 
0.220483 0.11676460165 0.00012371861 
0.221040 0.09957414041 0.00024481672 
0.221597 0.08348316417 0.00057763061 
0.222155 0.12186281851 0.00006467742 
0.222712 0.17365926806 0.00064775325 
0.223270 0.13941624574 0.00011677834 
0.223827 0.17558608728 0.00064321825 
0.224384 0.19431644603 0.00058533653 
0.224942 0.15761347804 0.00017027484 
0.225499 0.18253866498 0.00051649456 
0.226057 0.13813683435 0.00045069677 
0.226614 0.13109831904 0.00049219204 
0.227171 0.16524533048 0.00022596682 
0.227729 0.07978137938 0.00023937377 
0.228286 0.12894763566 0.00042081924 
0.228844 0.08332035996 0.00088816164 
0.229401 0.11476512726 0.00023619973 
0.229958 0.10972986105 0.00050225801 
0.230516 0.14578875992 0.00047056460 
0.231073 0.09629706437 0.00033696716 
0.231630 0.10232692262 0.00036566973 
0.232188 0.11110243794 0.00044170401 
0.232745 0.13580410881 0.00044768185 
0.233303 0.09566152287 0.00066916759 
0.233860 0.12855155110 0.00046349907 
0.234417 0.08433959473 0.00062610541 
0.234975 0.11559439242 0.00021895129 
0.235532 0.11737411896 0.00039497948 
0.236090 0.05687147421 0.00066486603 
0.236647 0.10502663553 0.00044608741 
0.237204 0.12997850277 0.00019002264 
0.237762 0.12742725703 0.00042884974 
0.238319 0.09556160654 0.00002926235 
0.238877 0.14564932060 0.00021620567 
0.239434 0.09456368743 0.00000735790 
0.239991 0.14752016239 0.00051551991 
0.240549 0.11531167642 0.00055202666 
0.241106 0.09260737822 0.00030804935 
0.241663 0.10652261516 -0.00008362351 
0.242221 0.10917338325 -0.00003418506 
0.242778 0.10494525603 0.00089326924 
0.243336 0.16435063167 0.00030440070 
0.243893 0.14998900049 0.00016062958 
0.244450 0.15676363811 0.00083345701 
0.245008 0.14187998581 0.00090777588 
0.245565 0.10167930749 -0.00033411136 
0.246123 0.12914017456 0.00015476876 
0.246680 0.09345935866 0.00003242692 
0.247237 0.11545980319 0.00045226119 
0.247795 0.10688191753 0.00009676099 
0.248352 0.11052477017 0.00108564739 
0.248909 0.10650784846 0.00075598495 
0.249467 0.10657742650 -0.00014786293 
0.250024 0.09779830671 0.00000271750 
0.250582 0.11079730986 0.00070598827 
0.251139 0.09701329247 0.00043039315 
0.251696 0.11957184625 0.00047737831 
0.252254 0.06844981001 0.00008867256 
0.252811 0.10387094840 0.00046177918 
0.253368 0.11320866427 0.00025555448 
0.253926 0.11808883751 0.00029693517 
0.254483 0.13301746406 0.00035343515 
0.255041 0.13873290161 0.00036752421 
0.255598 0.12415560901 0.00052194980 
0.256155 0.11198767664 0.00031611328 
0.256713 0.13036994235 0.00072553012 
0.257270 0.11081421755 0.01054842883 
0.257827 0.09564355369 0.00063693805 
0.258385 0.11299675957 0.00011748885 
0.258942 0.15176032621 0.00041916854 
0.259499 0.13210882738 0.00098105251 
0.260057 0.10030790280 0.00031418529 
0.260614 0.09659938885 0.00008869563 
0.261172 0.12678766764 0.00021409623 
0.261729 0.10429402803 0.00047387183 
0.262286 0.10453894978 0.00010155241 
0.262844 0.08716961390 0.00032499758 
0.263401 0.11615779796 0.00031369322 
0.263958 0.12473903960 0.00059544446 
0.264516 0.10067812140 0.00017015108 
0.265073 0.09341117760 0.00028272314 
0.265630 0.08113407864 -0.00011548031 
0.266188 0.09282918732 0.00033098672 
0.266745 0.12386943904 0.00015205965 
0.267302 0.08937741195 0.00044834581 
0.267860 0.11099185765 0.00030362797 
0.268417 0.10483403429 0.00082301902 
0.268975 0.10795584337 0.00015065720 
0.269532 0.10309700359 0.00014871955 
0.270089 0.12198672676 0.00004799109 
0.270647 0.10539631711 -0.00017265953 
0.271204 0.13214495462 0.00004613468 
0.271761 0.10355741395 0.00006825401 
0.272319 0.09319841436 0.00036261147 
0.272876 0.10487629063 0.00061415899 
0.273433 0.04735724188 0.00032491514 
0.273991 0.10294991005 0.00020025183 
0.274548 0.11629454643 0.00037646898 
0.275105 0.11058605648 0.00041950015 
0.275663 0.08326579418 0.00061598669 
0.276220 0.11525402146 0.00056569989 
0.276777 0.12476678928 0.00057536752 
0.277335 0.09521021842 -0.00008401517 
0.277892 0.09144984114 0.00007353867 
0.278449 0.08768055329 0.00037655059 
0.279007 0.10545918563 0.00009369756 
0.279564 0.10055791014 0.00019602523 
0.280121 0.08603675851 0.00012350000 
0.280679 0.13892718712 0.00039072857 
0.281236 0.11040419433 0.00007180931 
0.281793 0.08551205254 0.00083098360 
0.282351 0.10786817821 0.00043754398 
0.282908 0.10403531839 0.00084622323 
0.283465 0.08800658455 0.00016809691 
0.284023 0.09256464228 0.00060773471 
0.284580 0.06689628076 0.00029133550 
0.285137 0.10124453594 -0.00021857564 
0.285695 0.10372866735 0.00046686787 
0.286252 0.06288802426 -0.00041185958 
0.286809 0.06179166926 0.00040564439 
0.287367 0.11814405702 0.00026005427 
0.287924 0.08988244076 0.00013882262 
0.288481 0.09263834666 0.00022747583 
0.289039 0.09556027565 0.00012841966 
0.289596 0.12016350129 0.00043730232 
0.290153 0.09609101574 0.00010622401 
0.290711 0.08634098990 0.00079398109 
0.291268 0.10734650660 0.00083145690 
0.291825 0.12118910851 0.00013021497 
0.292383 0.07841721806 -0.00037915559 
0.292940 0.12335198501 0.00119772833 
0.293497 0.10148418028 0.00054894127 
0.294055 0.08951619425 -0.00009287592 
0.294612 0.06477446830 0.00031798748 
0.295169 0.11536859367 0.00079425055 
0.295727 0.06757304027 -0.00023249608 
0.296284 0.06272711499 0.00021440441 
0.296841 0.07768918790 0.00023162506 
0.297399 0.04121140436 0.00053139711 
0.297956 0.12981727182 0.00108570012 
0.298513 0.06616004843 0.00019726455 
0.299071 0.05280598182 -0.00018261477 
0.299628 0.05372500475 0.00060420671 
0.300185 0.08124868095 0.00060463617 
0.300742 0.07693875013 -0.00012702062 
0.301300 0.12128719329 0.00004939611 
0.301857 0.11334703313 0.00000489266 
0.302414 0.06887218552 0.00032983627 
0.302972 0.07355028469 0.00054921051 
0.303529 0.07896114181 -0.00020833919 
0.304086 0.09222151037 0.00128560627 
0.304644 0.11873946643 0.00169164818 
0.305201 0.06583319889 0.00122706831 
0.305758 0.07983852227 -0.00024192929 
0.306316 0.08315616707 0.00032460617 
0.306873 0.07354735924 0.00021232105 
0.307430 0.08287890044 0.00041202309 
0.307987 0.08192177148 0.00016437739 
0.308545 0.07614120437 0.00056262786 
0.309102 0.04971541782 -0.00018456000 
0.309659 0.09589267321 0.00113828703 
0.310217 0.01134023924 -0.00020141485 
0.310774 0.08831341508 0.00059354049 
0.311331 0.04712267209 0.00022617201 
0.311889 0.07420046872 -0.00025206685 
0.312446 0.06384809968 0.00033600508 
0.313003 0.07259723301 0.00163997082 
0.313560 0.11287549586 0.00022012292 
0.314118 0.04332448625 0.00009619135 
0.314675 0.06521137595 -0.00012896343 
0.315232 0.06790342350 0.00061554109 
0.315790 0.00972554440 0.00063925278 
0.316347 0.03712889478 0.00028476663 
0.316904 0.03057078047 0.00004820491 
0.317461 -0.00410112593 0.00009567351 
0.318019 0.07746958772 0.00020789924 
0.318576 0.03227207418 0.00004874818 
0.319133 0.08661175348 0.00036812319 
0.319691 0.07771552068 0.00025044572 
0.320248 0.10678470358 -0.00029770345 
0.320805 0.08740173614 0.00095783765 
0.321362 0.02353902564 0.00036290130 
0.321920 0.08392363032 -0.00005535218 
0.322477 0.05178727722 0.00122503243 
0.323034 0.04204921836 0.00012975712 
0.323592 0.05700432662 -0.00005207074 
0.324149 0.06710117216 0.00071787736 
0.324706 0.05887064894 0.00066385897 
0.325263 0.05512351363 0.00048325894 
0.325821 0.06685412520 -0.00019858006 
0.326378 0.07952558017 -0.00036746737 
0.326935 0.05719416472 -0.00013200803 
0.327493 0.04544419633 0.00046677478 
0.328050 0.09890805230 0.00055564518 
0.328607 0.03944302204 -0.00025822877 
0.329164 0.05030678898 0.00101174416 
0.329722 0.03872713228 0.00069210520 
0.330279 0.06196261869 0.00071992084 
0.330836 0.06786920479 0.00045600122 
0.331393 0.08077078893 0.00039808291 
0.331951 0.07975074474 0.00051798069 
0.332508 0.03733811760 0.00072331290 
0.333065 0.09907379482 0.00016412609 
0.333622 0.08235261948 0.00091128430 
0.334180 0.08509645979 0.00066253220 
0.334737 0.10516924259 0.00017216122 
0.335294 0.01684472678 -0.00037901898 
0.335852 0.08241722036 0.00101357924 
0.336409 0.07938562776 -0.00007223816 
0.336966 0.08241453581 0.00075993461 
0.337523 0.07329745408 0.00013847449 
0.338081 0.06323378798 -0.00000066245 
0.338638 0.06903471627 0.00018268359 
0.339195 0.01697529825 0.00020066360 
0.339752 0.06490358219 0.00104208019 
0.340310 0.07917513350 0.00060955280 
0.340867 0.08963722894 -0.00004300107 
0.341424 0.16271685314 0.00137004370 
0.341981 0.03395909947 0.00041834395 
0.342539 0.06981545887 -0.00017881794 
0.343096 0.08006504841 0.00012336660 
0.343653 0.09212588666 0.00027751950 
0.344210 0.03254058846 0.00047814752 
0.344768 0.10108748756 -0.00011102351 
0.345325 0.01090243211 0.00088941663 
0.345882 0.10003348095 0.00071779476 
0.346439 0.05239179538 0.00028944291 
0.346997 0.06441658392 0.00085686955 
0.347554 0.04470354417 0.00081385494 
0.348111 0.09400751551 0.00026882651 
0.348668 0.10119326014 0.00012314167 
0.349226 0.09010750788 0.00070149666 
0.349783 0.03817257914 0.00025784462 
0.350340 0.10214099151 0.00168863229 
0.350897 0.04070819591 0.00071652462 
0.351454 0.04445298322 0.00038779030 
0.352012 0.12269843955 0.00136956559 
0.352569 0.06498986066 -0.00025056073 
0.353126 0.06261737056 -0.00069176679 
0.353683 0.05775309491 0.00196494882 
0.354241 0.08672556871 0.00034079085 
0.354798 0.07199531173 0.00101165596 
0.355355 0.06819936151 0.00014161121 
0.355912 0.02626172177 0.00054319549 
0.356470 0.04469911058 0.00004232382 
0.357027 0.05835995590 -0.00023503211 
0.357584 0.03855005735 -0.00001642929 
0.358141 0.05073735924 0.00030807958 
0.358699 0.06251411339 0.00072642941 
0.359256 0.14046172284 0.00083075958 
0.359813 0.03872308425 0.00122087965 
0.360370 0.02028823151 -0.00176646186 
0.360927 0.16665844849 0.00141820076 
0.361485 0.05431162401 -0.00113776898 
0.362042 -0.00725887507 -0.00140087832 
0.362599 0.06430880146 -0.00170248384 
0.363156 0.06656919050 0.00100879844 
0.363714 0.09469176680 -0.00055437481 
0.364271 0.10934340598 0.00276592409 
0.364828 0.04417087113 -0.00062594810 
0.365385 0.08415878705 0.00178910874 
0.365942 0.08571801517 0.00088970831 
0.366500 0.11795068870 0.00022857603 
0.367057 0.05632104912 0.00060704470 
0.367614 0.08096162255 0.00060025343 
0.368171 0.10261148882 0.00158105664 
0.368728 0.08633426798 0.00035940812 
0.369286 0.01878989013 -0.00086227415 
0.369843 0.02267017022 -0.00078877704 
0.370400 0.03410758798 0.00151243728 
0.370957 0.08344887733 0.00238307172 
0.371514 0.08086254837 0.00024072707 
0.372072 -0.00335702864 0.00066417480 
0.372629 0.05498156716 0.00124860608 
0.373186 0.11080118235 0.00130072162 
0.373743 0.11616776977 -0.00133924309 
0.374300 -0.00296790913 -0.00000787412 
0.374858 0.06280465247 -0.00023898113 
0.375415 0.15947722843 0.00086927473 
0.375972 0.09616828909 0.00044927548 
0.376529 0.02781369639 0.00134229847 
0.377086 0.07848378947 0.00023766763 
0.377644 0.03162247430 -0.00116833602 
0.378201 -0.01647098350 0.00014955865 
0.378758 -0.00153010220 0.00028212282 
0.379315 0.07600208097 -0.00094854725 
0.379872 -0.02010301945 0.00050066674 
0.380430 0.07083349421 0.00168036993 
0.380987 0.12347904505 0.00046032484 
0.381544 0.14865974072 0.00305313818 
0.382101 0.12499651495 0.00278124216 
0.382658 -0.00332847871 -0.00012974825 
0.383216 0.07279818576 0.00159419375 
0.383773 0.02333409418 -0.00054247245 
0.384330 0.15382686567 0.00069046161 
0.384887 0.05997865008 0.00025364498 
0.385444 0.10837424011 0.00047924581 
0.386001 0.03872869853 -0.00133850117 
0.386559 0.09444631162 0.00117686687 
0.387116 0.01438095141 -0.00051190658 
0.387673 -0.01771753353 0.00064438234 
0.388230 0.02597221034 0.00081345211 
0.388787 0.10601597533 0.00002143798 
0.389345 0.02167312243 0.00029076159 
0.389902 0.06702274186 -0.00088719012 
0.390459 0.00403326245 0.00002417183 
0.391016 0.13741657296 -0.00070360506 
0.391573 -0.07132236869 -0.00073232738 
0.392130 0.03161381207 0.00098788439 
0.392688 0.06241648358 -0.00260009407 
0.393245 0.12134091231 0.00062916550 
0.393802 0.03400955750 0.00068314968 
0.394359 0.01924665052 -0.00017164317 
0.394916 0.08676014367 0.00169756565 
0.395473 0.10786338732 0.00123577276 
0.396031 0.06510390163 0.00074832889 
0.396588 0.08466517439 -0.00017459352 
0.397145 0.12929952847 0.00497205243 
0.397702 0.14445435447 0.00431487798 
0.398259 0.07858218279 0.00104967984 
0.398816 0.00613230711 0.00360975950 
0.399374 -0.09339830261 0.00242062405 
0.399931 0.08431368933 -0.00398001151 
0.400488 -0.02959923856 -0.00041229880 
0.401045 -0.09393172073 0.00561779459 
0.401602 -0.15034029837 -0.00919356779 
0.402159 0.16374722886 -0.00502673401 
0.402716 0.13622271821 0.00351051801 
0.403274 0.06276082838 0.01222675864 
0.403831 -0.26085272308 -0.00955867243 
