# Supplementary material for: SAXS studies of X-ray induced disulfide bond damage: Engineering high-resolution insight from a low-resolution technique
Source: PLoS One. 2020 Nov 17;15(11):e0239702. doi: 10.1371/journal.pone.0239702 (PMC7671560; doi:10.1371/journal.pone.0239702)
Supplement: S1 Data — (GZ) [file pone.0239702.s023.gz › SupplementaryData/dimer_A3_ph5_2p5_00001.cbf.dat]

0.010314 8.65561444784 1.97523559124 
0.010872 9.16619299538 0.07738292165 
0.011429 7.58896183235 0.10842566378 
0.011987 11.61561579075 0.15418526813 
0.012544 10.06350627869 -0.04501889754 
0.013102 12.81592048702 0.07171671365 
0.013659 9.39245826085 0.13628701475 
0.014217 9.89184847687 -0.01579293217 
0.014774 9.32715115131 -0.02798344040 
0.015332 9.53558707718 0.04905639907 
0.015889 8.76200750316 -0.01041161020 
0.016447 8.86259528764 -0.05775914825 
0.017004 9.39846720949 -0.00922231460 
0.017562 8.81899666569 0.01658451097 
0.018119 8.71533238723 0.06855604335 
0.018677 8.60947707635 0.01612985442 
0.019234 8.84961634905 0.02278365014 
0.019792 8.82492929085 0.02789122240 
0.020349 8.71653362277 0.03584116701 
0.020907 8.35416283675 0.04704733066 
0.021464 8.56957331154 0.04808033507 
0.022022 8.51547325015 0.04280805720 
0.022579 8.52315328243 0.03184311645 
0.023137 8.39335443879 0.03411957815 
0.023694 8.36093761051 0.03845461531 
0.024252 8.39692209865 0.04469978098 
0.024809 7.92666175147 0.04036008870 
0.025367 8.05516613175 0.03167799091 
0.025924 8.05980813508 0.03522658381 
0.026482 7.84928373688 0.03836304095 
0.027039 7.87871326167 0.05055149899 
0.027597 7.83755459444 0.04035133794 
0.028154 7.77224467249 0.03742278263 
0.028712 7.81851152790 0.03315282544 
0.029269 7.62718220976 0.03940778152 
0.029827 7.49604358232 0.04003265326 
0.030384 7.40619904154 0.03867345357 
0.030942 7.23076154042 0.03794772884 
0.031500 7.27287747522 0.03985423694 
0.032057 6.91672802355 0.04395507372 
0.032615 6.93725226744 0.04137792110 
0.033172 7.04864503234 0.03956268554 
0.033730 6.96015686015 0.04395331463 
0.034287 6.87337202111 0.03873465711 
0.034845 6.79251184847 0.04251823981 
0.035402 6.61536897440 0.03859070243 
0.035960 6.48315174719 0.03361776829 
0.036517 6.60612697411 0.03962821643 
0.037075 6.38517052651 0.03500772558 
0.037632 6.57832710379 0.03954120181 
0.038190 6.43812540196 0.03379290803 
0.038747 6.29601251711 0.03758664896 
0.039305 5.97461799495 0.03263954094 
0.039862 6.06995970202 0.03070178719 
0.040420 5.73605546825 0.03202278159 
0.040977 6.08993992344 0.03157272593 
0.041535 5.93902377671 0.03805623104 
0.042092 5.82418201498 0.03334867010 
0.042650 5.68302576926 0.02776327981 
0.043207 5.53396786412 0.02841948459 
0.043765 5.72057539658 0.03062770842 
0.044322 5.40086818102 0.03140624846 
0.044880 5.25827333940 0.02489721437 
0.045437 5.27740681556 0.02702518696 
0.045995 5.26578013098 0.03176377359 
0.046552 5.13217861710 0.02567175246 
0.047110 5.30362890606 0.02994300334 
0.047667 5.06773623566 0.02937330536 
0.048225 4.82233524537 0.02734238338 
0.048782 4.79035424202 0.02288221865 
0.049340 4.69087022783 0.02764906377 
0.049897 4.79223163647 0.02442189929 
0.050455 4.63374609640 0.02602952565 
0.051012 4.46290348365 0.02623537686 
0.051570 4.50461393401 0.02128188218 
0.052127 4.32229719393 0.02084016281 
0.052685 4.23456868898 0.02419451511 
0.053242 4.18048850353 0.02502368939 
0.053800 4.16843233062 0.02160079866 
0.054357 4.16928533979 0.02352108565 
0.054915 4.11216573279 0.02478026558 
0.055472 4.01712755961 0.02051935642 
0.056030 3.94060487292 0.02075136447 
0.056587 3.83725890783 0.02044222415 
0.057145 3.81874055289 0.02010685012 
0.057702 3.72205368335 0.01970626860 
0.058260 3.63456660192 0.02011354341 
0.058817 3.62824921685 0.01843051059 
0.059375 3.58246062712 0.01735886694 
0.059932 3.44697228601 0.01768691806 
0.060490 3.46253440491 0.01758890533 
0.061048 3.46628974060 0.02048877021 
0.061605 3.27193704657 0.01708735498 
0.062163 3.31787056845 0.01713464004 
0.062720 3.24821259921 0.01807833565 
0.063278 3.14501236841 0.01385032345 
0.063835 3.19616984710 0.01607060238 
0.064393 2.98687883187 0.01484235303 
0.064950 2.89013315924 0.01585578147 
0.065508 2.92097959140 0.01479115388 
0.066065 2.86318553904 0.01474233488 
0.066623 2.88015816850 0.01293379869 
0.067180 2.84196124958 0.01412922878 
0.067738 2.71571848967 0.01559824984 
0.068295 2.71253977525 0.01311411737 
0.068853 2.64921192040 0.01308494333 
0.069410 2.77306328133 0.01336391687 
0.069968 2.59691529863 0.01301851506 
0.070525 2.44141520344 0.01198975253 
0.071083 2.52008611003 0.01092248141 
0.071640 2.49312589205 0.01460376773 
0.072198 2.35397066666 0.01298169866 
0.072755 2.28651528282 0.01164331606 
0.073313 2.32207589004 0.01180457492 
0.073870 2.27943289336 0.01030944598 
0.074428 2.23739154427 0.01068861533 
0.074985 2.28268612394 0.01083368272 
0.075543 2.21594447575 0.01075138582 
0.076100 2.25835900399 0.01220462236 
0.076658 2.06992561614 0.00992633779 
0.077215 2.11257917056 0.00906627325 
0.077773 2.10308982557 0.01068931172 
0.078330 1.92245222235 0.00702915462 
0.078888 1.93753167293 0.01031123055 
0.079445 1.91864483493 0.01016019894 
0.080003 1.97381120331 0.00853406623 
0.080560 1.83658176572 0.01078141003 
0.081118 1.79249535769 0.00753540341 
0.081675 1.87931396459 0.00882768681 
0.082233 1.84330423337 0.01019829425 
0.082790 1.73571046675 0.00944255332 
0.083348 1.79390257236 0.00941187547 
0.083905 1.73011735101 0.00661887386 
0.084463 1.70610849762 0.00688463996 
0.085020 1.77999172334 0.00631986253 
0.085578 1.65172306958 0.00631033825 
0.086135 1.59203783532 0.00685221369 
0.086693 1.57903220982 0.00725228352 
0.087250 1.63869499908 0.00645290955 
0.087808 1.52270886439 0.00730996422 
0.088365 1.59380806489 0.00830189965 
0.088923 1.51937227849 0.00876950288 
0.089480 1.49052784542 0.00733555736 
0.090038 1.51570174439 0.00781289654 
0.090595 1.48875822101 0.00688876704 
0.091153 1.38358272005 0.00606937987 
0.091710 1.41544911395 0.00568146974 
0.092268 1.41972816971 0.00454344703 
0.092825 1.39263962477 0.00550622639 
0.093383 1.21349601796 0.00572779150 
0.093940 1.24850064829 0.00569892914 
0.094498 1.28910794746 0.00579363308 
0.095055 1.35215114761 0.00729477312 
0.095613 1.27884088026 0.00652242809 
0.096170 1.23874939077 0.00671725610 
0.096728 1.24543443484 0.00692596332 
0.097285 1.16468512916 0.00562931253 
0.097842 1.16709643202 0.00609624342 
0.098400 1.20795371909 0.00754221449 
0.098957 1.12729841117 0.00525996271 
0.099515 0.99191862136 0.00489677707 
0.100072 1.11387253535 0.00562898097 
0.100630 1.08798283402 0.00593252633 
0.101187 1.04317790871 0.00487839825 
0.101745 1.08417992771 0.00640550657 
0.102302 1.03488767362 0.00543734342 
0.102860 1.04336532683 0.00348951834 
0.103417 1.01780580305 0.00513518809 
0.103975 1.05167494297 0.00548074073 
0.104532 0.98420682950 0.00373115902 
0.105090 1.05992838667 0.00303626373 
0.105647 1.01817233995 0.00514013398 
0.106205 0.91714143436 0.00315044121 
0.106762 1.00541467589 0.00432383598 
0.107320 0.89140231322 0.00401812003 
0.107877 0.97047255508 0.00241618110 
0.108435 0.95758411414 0.00533625709 
0.108992 0.76933467791 0.00328752825 
0.109550 0.81163832634 0.00356699800 
0.110107 0.87250048832 0.00337180894 
0.110665 0.85155112441 0.00217054201 
0.111222 0.81754856963 0.00408773849 
0.111780 0.76478182477 0.00348225481 
0.112337 0.88302557098 0.00351012407 
0.112895 0.76829617827 0.00249417149 
0.113452 0.79780438387 0.00362599267 
0.114010 0.72815609932 0.00310328209 
0.114567 0.73161770916 0.00286075963 
0.115125 0.72036291333 0.00403525610 
0.115682 0.71451432673 0.00326817744 
0.116240 0.77577322309 0.00320839596 
0.116797 0.72917732322 0.00276135035 
0.117355 0.70739558370 0.00317797954 
0.117912 0.67064154057 0.00365729729 
0.118470 0.69174559148 0.00280633867 
0.119027 0.73961962888 0.00250400444 
0.119585 0.59303446452 0.00305328522 
0.120142 0.68149598404 0.00321538951 
0.120699 0.74569420535 0.00366680021 
0.121257 0.66526718764 0.00269576969 
0.121814 0.72171048119 0.00278338041 
0.122372 0.60567879695 0.00284907164 
0.122929 0.65931138964 0.00278624520 
0.123487 0.68662964081 0.00238770527 
0.124044 0.54507526555 0.00260223042 
0.124602 0.57478805848 0.00158168247 
0.125159 0.51937227519 0.00307180266 
0.125717 0.59685529435 0.00148621878 
0.126274 0.59776664718 0.00268328736 
0.126832 0.53587184290 0.00272753931 
0.127389 0.53217352419 0.00095821354 
0.127947 0.56643707897 0.00266378443 
0.128504 0.50417338409 0.00179552887 
0.129062 0.46846637268 0.00211220057 
0.129619 0.50732342206 0.00084734831 
0.130177 0.53902702706 0.00275322741 
0.130734 0.43847262639 0.00222887565 
0.131292 0.42550736005 0.00241523311 
0.131849 0.42309629662 0.00159436421 
0.132407 0.46487796300 0.00169923031 
0.132964 0.49457218555 0.00156326338 
0.133521 0.44114672481 0.00165664170 
0.134079 0.44136109966 0.00109806402 
0.134636 0.44227314835 0.00101625173 
0.135194 0.45830581203 0.00178637158 
0.135751 0.41105396596 0.00101808559 
0.136309 0.38147407533 0.00167575614 
0.136866 0.37647664857 0.00127989578 
0.137424 0.37690634762 0.00137805436 
0.137981 0.41113597106 0.00077273685 
0.138539 0.40697613567 0.00166718204 
0.139096 0.36876022114 0.00217882616 
0.139654 0.31417071016 0.00206722734 
0.140211 0.37092678390 0.00189209237 
0.140769 0.30760475069 0.00043230459 
0.141326 0.28238517063 0.00179288413 
0.141884 0.29269494951 0.00168181387 
0.142441 0.31672741944 0.00053042809 
0.142998 0.30059057841 0.00124878806 
0.143556 0.35052792222 0.00156448453 
0.144113 0.32226008898 0.00194363589 
0.144671 0.27627380923 0.00053619107 
0.145228 0.29193285086 0.00082219687 
0.145786 0.31445042747 0.00100777243 
0.146343 0.26045463231 0.00178498543 
0.146901 0.22265894750 0.00121247898 
0.147458 0.32676363784 0.00097324481 
0.148016 0.29004390365 0.00181364982 
0.148573 0.29457842072 0.00020592357 
0.149131 0.34331135373 0.00190693608 
0.149688 0.26230648335 0.00081788194 
0.150246 0.21405772491 0.00051345264 
0.150803 0.18639310069 0.00090732203 
0.151360 0.21183855985 0.00120438422 
0.151918 0.23350632187 0.00034784416 
0.152475 0.19462102486 0.00003607124 
0.153033 0.21720689283 0.00044196362 
0.153590 0.21948191754 0.00107356897 
0.154148 0.21964968156 0.00041170684 
0.154705 0.22451999918 0.00020309925 
0.155263 0.19916497947 0.00137625759 
0.155820 0.17516125614 0.00145529887 
0.156378 0.16999722807 0.00058099966 
0.156935 0.23394985160 0.00095254594 
0.157493 0.22334782866 0.00096805948 
0.158050 0.15187079569 0.00142439364 
0.158607 0.20496750776 0.00108761187 
0.159165 0.19453438768 0.00052568896 
0.159722 0.20105515525 0.00113622278 
0.160280 0.20049224884 0.00058353727 
0.160837 0.17385478800 -0.00015949338 
0.161395 0.17337520436 0.00156619626 
0.161952 0.15949266501 0.00082626468 
0.162510 0.19185924458 0.00130775631 
0.163067 0.15562205098 0.00082256798 
0.163625 0.16272273018 0.00042262402 
0.164182 0.15579934385 0.00116384109 
0.164739 0.14427755617 0.00098373356 
0.165297 0.15446947808 0.00021410244 
0.165854 0.13911833841 0.00075035433 
0.166412 0.22369251611 0.00152246483 
0.166969 0.17760202888 0.00047195966 
0.167527 0.14103066938 -0.00035802949 
0.168084 0.12340154327 0.00097869808 
0.168642 0.14770446361 0.00047070164 
0.169199 0.09981697755 0.00029052605 
0.169757 0.12225824743 0.00072050514 
0.170314 0.18075597138 0.00063301917 
0.170871 0.12565341349 0.00020724004 
0.171429 0.08914324881 0.00065852507 
0.171986 0.09242262782 0.00105944821 
0.172544 0.10729421252 -0.00065206147 
0.173101 0.13337231722 -0.00073336503 
0.173659 0.10488376063 0.00084154859 
0.174216 0.17366467150 0.00015054674 
0.174774 0.10766770699 0.00049101195 
0.175331 0.08043600117 -0.00058130993 
0.175888 0.13635095738 0.00082870343 
0.176446 0.11877073433 -0.00025534887 
0.177003 0.10068104697 0.00061502853 
0.177561 0.13813931245 0.00107883036 
0.178118 0.10598088799 0.00022669925 
0.178676 0.07129721034 0.00014034033 
0.179233 0.12246147991 0.00003146955 
0.179791 0.14048734211 0.00063260226 
0.180348 0.15345085429 0.00022132732 
0.180905 0.14289775453 0.00056309433 
0.181463 0.11411607783 0.00028708873 
0.182020 0.11024806038 0.00070850144 
0.182578 0.09050645835 0.00054021496 
0.183135 0.04357649494 0.00041471393 
0.183693 0.07998774255 -0.00002934916 
0.184250 0.06969784420 0.00006109246 
0.184808 0.11389484322 0.00053828443 
0.185365 0.08444629072 0.00095858302 
0.185922 0.11242470443 0.00074632082 
0.186480 0.10891788150 0.00058166273 
0.187037 0.07369537947 0.00077830643 
0.187595 0.13065125756 -0.00007063302 
0.188152 0.06086409966 0.00080058962 
0.188710 0.07978401399 0.00062771571 
0.189267 0.07691421310 0.00080540116 
0.189824 0.08254640707 0.00033657757 
0.190382 0.11434874778 0.00051389081 
0.190939 0.08345251076 0.00019634562 
0.191497 0.07757722489 0.00017792912 
0.192054 0.05504751560 0.00036654483 
0.192612 0.08661104721 -0.00031783992 
0.193169 0.11042299116 -0.00007864207 
0.193726 0.05804931499 0.00068572701 
0.194284 0.09184135076 0.00054519241 
0.194841 0.14344307510 -0.00018939303 
0.195399 0.11487479861 0.00062336984 
0.195956 0.08880659743 -0.00002798832 
0.196514 0.02221921788 0.00110083916 
0.197071 0.05051412101 0.00045793339 
0.197628 0.04817929266 0.00114903581 
0.198186 0.04875225713 0.00059275474 
0.198743 0.08139260653 0.00096843640 
0.199301 0.07563911419 0.00062860600 
0.199858 0.06590385998 0.00005766093 
0.200416 0.00366775808 -0.00005599105 
0.200973 0.07616412781 0.00000265726 
0.201530 0.04835880487 -0.00027440055 
0.202088 0.04849362431 -0.00002535608 
0.202645 0.12008960891 0.00003911466 
0.203203 0.08531741682 0.00030867386 
0.203760 0.06560735459 0.00035288085 
0.204318 0.08142741035 0.00068353201 
0.204875 0.07150926988 -0.00020174197 
0.205432 0.05629805787 0.00027324142 
0.205990 0.08138837365 0.00047570214 
0.206547 0.12706205119 0.00074840569 
0.207105 0.05070201149 0.00057750115 
0.207662 0.08014018376 0.00062935679 
0.208219 0.08067926676 0.00061189533 
0.208777 0.04411552436 0.00012833485 
0.209334 0.10193759347 0.00056475532 
0.209892 0.09766417209 0.00088755624 
0.210449 0.06552957185 0.00046745884 
0.211007 0.11418764968 -0.00013481690 
0.211564 0.06319443588 -0.00019566153 
0.212121 0.07177844639 0.00058163312 
0.212679 0.10153284600 0.00090332068 
0.213236 0.05648642140 0.00028732644 
0.213794 0.02863295754 0.00009554806 
0.214351 0.04593655372 -0.00013125461 
0.214908 0.08916345847 -0.00026583844 
0.215466 0.08637374483 0.00060810187 
0.216023 0.09709437049 0.00046818369 
0.216581 0.03719145125 0.00078327016 
0.217138 0.07720905994 0.00055807843 
0.217695 0.04823554247 -0.00020973142 
0.218253 0.14166714566 0.00069022333 
0.218810 0.04635418382 0.00022703989 
0.219368 0.05023056636 0.00060255984 
0.219925 0.08339068440 0.00112559901 
0.220483 0.05712363562 0.00012395662 
0.221040 0.06050325223 0.00020111260 
0.221597 0.08715140158 0.00010748838 
0.222155 0.02916751254 0.00024496868 
0.222712 0.08117371834 0.00038392911 
0.223270 0.04889858041 -0.00000878782 
0.223827 0.11028554829 0.00041773870 
0.224384 0.06195878441 0.00022554259 
0.224942 -0.00139048737 0.00003520469 
0.225499 0.03557078028 -0.00008627456 
0.226057 0.07960817930 0.00002846109 
0.226614 0.03599886217 0.00038393760 
0.227171 0.03390112424 0.00033801144 
0.227729 0.05033366101 0.00066290599 
0.228286 0.10122420361 0.00054758141 
0.228844 0.04927483301 -0.00009629953 
0.229401 0.02952052054 0.00026417638 
0.229958 0.05919555857 0.00030511413 
0.230516 0.07448606107 0.00028716151 
0.231073 0.07942657694 0.00007500679 
0.231630 0.09268711388 0.00040848624 
0.232188 0.05848969628 0.00031977096 
0.232745 0.06062137111 0.00013152749 
0.233303 0.06914852326 0.00038524169 
0.233860 0.08756108699 0.00025723314 
0.234417 0.03459305341 0.00040519024 
0.234975 0.04389980610 0.00055199010 
0.235532 0.05937449352 0.00039853152 
0.236090 0.05751913388 0.00043391447 
0.236647 0.10712978068 0.00065004805 
0.237204 0.01591759659 -0.00059288298 
0.237762 0.02012907369 0.00050368144 
0.238319 0.04437370209 0.00015616588 
0.238877 0.06012531569 0.00039235693 
0.239434 0.06668889351 0.00005078587 
0.239991 0.04746178679 0.00019980152 
0.240549 0.06907572802 0.00033662649 
0.241106 0.03909658999 0.00026326052 
0.241663 0.04993022650 0.00072485744 
0.242221 0.07544128107 0.00039086994 
0.242778 0.09541207745 0.00017706581 
0.243336 0.05143994550 0.00053623533 
0.243893 0.07034678024 0.00065308186 
0.244450 0.04536747572 0.00048887705 
0.245008 0.04940315677 0.00040114977 
0.245565 0.03920106010 -0.00002119956 
0.246123 0.02121587156 0.00037860373 
0.246680 0.11307264720 0.00020639659 
0.247237 0.02569844492 0.00010238760 
0.247795 0.10712634331 0.00106908396 
0.248352 0.06637520494 0.00005609458 
0.248909 0.05348967838 0.00028210734 
0.249467 0.06036871966 0.00062407622 
0.250024 0.09266211164 0.00021224604 
0.250582 0.06685533576 0.00027770417 
0.251139 0.09088021306 0.00053162259 
0.251696 0.08979653197 0.00038472624 
0.252254 0.06630839496 -0.00007469267 
0.252811 0.07996407675 0.00018644006 
0.253368 0.05221957327 0.00004713655 
0.253926 0.06162393996 0.00067905106 
0.254483 0.03000420847 -0.00029565762 
0.255041 0.06729861532 0.00011808384 
0.255598 0.03476581377 0.00045026111 
0.256155 0.00545145624 0.00006534468 
0.256713 0.07312636618 0.00080215585 
0.257270 0.06478594568 0.00593940973 
0.257827 0.05165575200 0.00015219746 
0.258385 0.04649843879 -0.00004989897 
0.258942 0.04736457481 -0.00008074932 
0.259499 0.06157879274 0.00007150317 
0.260057 0.07895443601 0.00017167702 
0.260614 0.02904594447 0.00046592358 
0.261172 0.05127499883 0.00015686935 
0.261729 0.03741876040 -0.00023286681 
0.262286 0.08530928296 0.00020685503 
0.262844 0.00722115765 0.00016764831 
0.263401 0.03298119396 -0.00012692304 
0.263958 0.01832797880 0.00021357629 
0.264516 0.08482064159 0.00036282272 
0.265073 0.06740850018 0.00052532229 
0.265630 0.04445176896 0.00006567728 
0.266188 0.06726549542 -0.00009718077 
0.266745 0.04137035141 0.00004534636 
0.267302 0.02736372546 -0.00003973690 
0.267860 0.04901817144 0.00014153011 
0.268417 0.06366318454 0.00007519036 
0.268975 0.02954393877 0.00009918320 
0.269532 0.04232341991 0.00009285581 
0.270089 0.02933427381 0.00063429601 
0.270647 0.06171714428 0.00032159445 
0.271204 0.05454546808 0.00004778853 
0.271761 0.00909849183 0.00018342800 
0.272319 0.01623759641 -0.00019131862 
0.272876 0.03785582761 -0.00024744262 
0.273433 0.03844759575 0.00029798689 
0.273991 0.00169655512 0.00039911157 
0.274548 0.05700569743 0.00020751829 
0.275105 0.02704076794 0.00024245886 
0.275663 0.01625585167 0.00058258111 
0.276220 0.07247215052 -0.00017519949 
0.276777 0.06600763961 0.00027206924 
0.277335 0.05930235561 0.00030085920 
0.277892 0.00923012885 -0.00026690781 
0.278449 0.04565025867 0.00002021490 
0.279007 0.04187987747 0.00002689290 
0.279564 0.02491741079 0.00035337568 
0.280121 0.05123371804 0.00012921503 
0.280679 0.03360796440 0.00011559543 
0.281236 0.04406282261 0.00067060410 
0.281793 0.05286412962 -0.00026206555 
0.282351 0.05191937644 0.00046295188 
0.282908 0.07713078997 0.00082371406 
0.283465 0.06023964248 -0.00019503322 
0.284023 0.05690496441 -0.00016081934 
0.284580 0.04106961867 -0.00000373073 
0.285137 0.01241315374 -0.00014307132 
0.285695 0.07285438642 0.00031644098 
0.286252 0.11016701526 0.00027875170 
0.286809 0.04680612232 0.00102576417 
0.287367 0.03133917592 0.00004806556 
0.287924 0.01430167698 -0.00002199389 
0.288481 0.01924583426 0.00049858184 
0.289039 0.03861456463 0.00059372677 
0.289596 0.02867702656 0.00038837909 
0.290153 -0.00258667982 -0.00035866293 
0.290711 0.08785598868 0.00019334660 
0.291268 -0.00732960213 0.00026512005 
0.291825 0.00593214680 -0.00028510384 
0.292383 0.05332040467 -0.00008231582 
0.292940 0.03526038909 -0.00017791464 
0.293497 0.05514506357 -0.00063961434 
0.294055 0.08066407792 0.00051145648 
0.294612 0.03270931655 -0.00027886495 
0.295169 0.01819746407 -0.00024041474 
0.295727 0.07696449306 0.00074183868 
0.296284 0.02727192787 0.00023970111 
0.296841 0.02475107047 0.00035733310 
0.297399 0.02821044029 0.00033262506 
0.297956 0.07290477933 0.00027233707 
0.298513 0.06375108024 -0.00018004059 
0.299071 0.07470965231 -0.00038049104 
0.299628 0.02324404827 0.00013928649 
0.300185 0.01453237276 0.00002529668 
0.300742 -0.00554823852 -0.00028085558 
0.301300 0.01670714219 -0.00034785406 
0.301857 0.01392716480 -0.00012210773 
0.302414 0.08550609970 -0.00008086340 
0.302972 0.00864221870 -0.00034152598 
0.303529 0.03304621518 0.00073022935 
0.304086 0.01140492053 0.00047569381 
0.304644 0.00281229807 0.00057404961 
0.305201 -0.01000204060 0.00012319477 
0.305758 0.02941844876 -0.00007922852 
0.306316 0.07286824027 0.00015732137 
0.306873 0.04046227792 -0.00025691403 
0.307430 0.06209285838 -0.00008882891 
0.307987 0.05686414540 0.00064490299 
0.308545 0.03027074520 0.00017650886 
0.309102 -0.00847719290 0.00012679313 
0.309659 0.01554305497 0.00034339953 
0.310217 0.00509201357 -0.00057104111 
0.310774 -0.00131871797 0.00042857697 
0.311331 0.05788609646 0.00024499170 
0.311889 0.06203884236 0.00098477760 
0.312446 0.06846939721 0.00008869630 
0.313003 0.06216420670 0.00066064716 
0.313560 0.05087568260 0.00111759989 
0.314118 0.06527950899 -0.00016334293 
0.314675 0.04176326311 -0.00015221816 
0.315232 0.04081026385 -0.00036079967 
0.315790 0.04990948805 0.00060746394 
0.316347 0.04778997232 0.00092453489 
0.316904 0.05485853815 0.00070390411 
0.317461 0.05105313692 0.00042955718 
0.318019 0.07549190974 0.00061068337 
0.318576 0.03601732022 0.00039957598 
0.319133 0.06166269463 -0.00014226974 
0.319691 -0.02349865203 -0.00018781181 
0.320248 -0.01055033218 -0.00025802359 
0.320805 0.02090712027 0.00026947999 
0.321362 -0.02383980572 0.00058294133 
0.321920 -0.02002500699 -0.00034490751 
0.322477 0.01741418499 0.00084537574 
0.323034 0.07590599875 0.00053190913 
0.323592 0.01904910357 0.00005458386 
0.324149 0.05611383235 0.00087825938 
0.324706 -0.01261590870 -0.00032764641 
0.325263 0.02656211042 0.00058217749 
0.325821 0.02334531189 0.00057843823 
0.326378 0.06022104215 -0.00027239272 
0.326935 0.00263775183 -0.00013869831 
0.327493 0.02424640645 -0.00017962395 
0.328050 -0.01306799516 0.00034354033 
0.328607 0.01489933040 -0.00033767444 
0.329164 0.05704385595 0.00074102566 
0.329722 0.09164213710 0.00057911913 
0.330279 0.00779455932 -0.00074934179 
0.330836 0.08659898590 0.00006549476 
0.331393 0.02274319805 0.00018042311 
0.331951 0.03800721271 0.00004343563 
0.332508 0.04183544780 -0.00023184210 
0.333065 0.05076008766 -0.00014374803 
0.333622 0.03161896690 0.00016272240 
0.334180 0.05226506270 -0.00056886180 
0.334737 0.00607912686 -0.00013478356 
0.335294 0.03875608204 -0.00028172109 
0.335852 0.03800222385 0.00018955417 
0.336409 0.00553557875 0.00038593754 
0.336966 0.00718526350 0.00033760492 
0.337523 0.01328947967 0.00010314419 
0.338081 0.04165133497 0.00008158739 
0.338638 0.05538164305 0.00053941226 
0.339195 0.03972492038 0.00013701140 
0.339752 0.03999152811 0.00161818544 
0.340310 0.01357089386 -0.00008876060 
0.340867 0.04894924772 0.00035039140 
0.341424 -0.01137574516 0.00030013204 
0.341981 0.09193691267 0.00046287458 
0.342539 0.04412905276 0.00001695293 
0.343096 0.06931292774 -0.00004441724 
0.343653 -0.00948727862 -0.00043662588 
0.344210 0.02528205895 0.00052241762 
0.344768 0.01859304594 0.00046682410 
0.345325 0.02259839039 0.00037576525 
0.345882 0.00415738937 -0.00056814803 
0.346439 0.04485182232 0.00031457367 
0.346997 0.05497188899 -0.00003540680 
0.347554 -0.00986464173 -0.00060426444 
0.348111 0.04824391313 0.00030106984 
0.348668 0.01621299972 0.00064334896 
0.349226 0.02112299851 -0.00037389671 
0.349783 0.01668174264 0.00132958820 
0.350340 0.00143442132 0.00028753732 
0.350897 0.01926506699 0.00001248130 
0.351454 0.06574714673 -0.00070945363 
0.352012 0.03634582172 0.00038089779 
0.352569 0.04296588957 0.00074387439 
0.353126 0.01565839785 -0.00042881473 
0.353683 0.07951757832 0.00058867801 
0.354241 0.06425035254 -0.00013867532 
0.354798 0.01115847226 0.00001203602 
0.355355 0.08339150492 0.00037962315 
0.355912 0.01132046071 0.00000906803 
0.356470 0.04974179972 -0.00009268571 
0.357027 0.02008395727 0.00152928096 
0.357584 0.04895375874 0.00118465797 
0.358141 0.09836930594 0.00153736401 
0.358699 0.01937122934 -0.00005234312 
0.359256 0.07995726888 -0.00166375157 
0.359813 0.08623524183 -0.00043361806 
0.360370 0.04507074967 0.00074491932 
0.360927 -0.01079206406 -0.00104847613 
0.361485 0.09159842352 0.00045728274 
0.362042 0.05510060043 0.00036765971 
0.362599 0.03357725235 -0.00109664270 
0.363156 0.04510195368 -0.00030955866 
0.363714 0.15568395819 0.00146931972 
0.364271 0.03290142200 -0.00050890856 
0.364828 0.08048239625 0.00279931714 
0.365385 0.01503094903 0.00045056027 
0.365942 0.01891222687 0.00074769395 
0.366500 -0.02016569034 0.00024448577 
0.367057 0.05737361438 0.00023441166 
0.367614 -0.02824901629 -0.00106115420 
0.368171 -0.05826035302 0.00016733568 
0.368728 0.04966501323 0.00029032256 
0.369286 0.04926689362 -0.00129429623 
0.369843 0.04724234696 -0.00084041239 
0.370400 0.08003213772 0.00082750424 
0.370957 0.06850672957 0.00059910651 
0.371514 0.05169624081 -0.00159825308 
0.372072 0.06762926277 -0.00074073140 
0.372629 0.05830431807 -0.00006684326 
0.373186 0.08443268440 0.00062739583 
0.373743 0.06064193369 0.00090174263 
0.374300 0.04367174427 0.00057030005 
0.374858 0.05296882784 0.00157166367 
0.375415 -0.01938487599 -0.00054500524 
0.375972 0.03835872750 -0.00056977422 
0.376529 0.08617821749 -0.00016180863 
0.377086 0.01540652134 -0.00114555170 
0.377644 0.06359332194 0.00159020416 
0.378201 0.03893782207 -0.00010386680 
0.378758 0.06035384931 -0.00054754611 
0.379315 0.00931076040 0.00036618226 
0.379872 0.01381822810 0.00022678532 
0.380430 -0.01502089889 0.00182157637 
0.380987 0.05206254714 0.00059820572 
0.381544 0.03870987256 0.00005973334 
0.382101 -0.00091593953 0.00012171116 
0.382658 0.00568945030 0.00025358238 
0.383216 0.07850107740 0.00179816315 
0.383773 0.06642548247 0.00089000330 
0.384330 -0.00925161071 0.00201223986 
0.384887 0.00029859935 -0.00101324667 
0.385444 0.07496858115 -0.00035384814 
0.386001 0.04379749598 -0.00134066824 
0.386559 0.03722051854 0.00148119012 
0.387116 -0.00490076917 0.00005004653 
0.387673 0.01488015339 0.00184663352 
0.388230 0.06280003862 0.00126315606 
0.388787 0.12159451604 -0.00095298583 
0.389345 0.00024083443 -0.00033963706 
0.389902 0.08770871897 0.00117436950 
0.390459 -0.05864576290 -0.00063379035 
0.391016 0.03949547770 0.00051120515 
0.391573 0.00093457802 -0.00116609223 
0.392130 0.06765595385 -0.00002233517 
0.392688 -0.02776092831 -0.00170419932 
0.393245 0.01884397869 0.00079621673 
0.393802 0.05099846579 -0.00022300531 
0.394359 0.02255890646 0.00037925099 
0.394916 -0.01497905832 -0.00350100862 
0.395473 0.03393977950 0.00317199682 
0.396031 0.01697671195 0.00255836445 
0.396588 0.01894415702 -0.00173315405 
0.397145 0.02816599716 -0.00324768877 
0.397702 0.11798232787 -0.00179637655 
0.398259 0.03822538775 0.00368717387 
0.398816 -0.15234216122 0.00194410770 
0.399374 0.11130499906 -0.00171208531 
0.399931 -0.00362356798 -0.00075908033 
0.400488 0.01172220519 0.00378258127 
0.401045 0.07909141007 -0.00109017235 
0.401602 0.05900321438 -0.00198575145 
0.402159 -0.13775580682 -0.00620780419 
0.402716 -0.08508065760 -0.01253116697 
0.403274 0.11482901399 -0.01039227389 
0.403831 -0.08018990752 0.04709232421 
