# Supplementary material for: SAXS studies of X-ray induced disulfide bond damage: Engineering high-resolution insight from a low-resolution technique
Source: PLoS One. 2020 Nov 17;15(11):e0239702. doi: 10.1371/journal.pone.0239702 (PMC7671560; doi:10.1371/journal.pone.0239702)
Supplement: S1 Data — (GZ) [file pone.0239702.s023.gz › SupplementaryData/dimer_A3_ph5_2p5_00002.cbf.dat]

0.010314 12.96376071055 -0.14243828291 
0.010872 9.45819894109 0.05520354147 
0.011429 10.88386572300 0.40325643706 
0.011987 11.71141613910 0.37477442343 
0.012544 9.62049766848 -0.08507363196 
0.013102 10.31394222995 -0.08497855704 
0.013659 13.29870094459 0.01769797860 
0.014217 9.42177590243 -0.01089702609 
0.014774 9.04054090669 0.02404723010 
0.015332 9.15317537463 -0.06244144276 
0.015889 9.79909584116 0.11983019624 
0.016447 8.76336887809 0.04399443319 
0.017004 8.64826856148 0.01632450914 
0.017562 8.81634076774 -0.01111819305 
0.018119 9.09428912124 0.07676807976 
0.018677 8.73074581994 -0.02194112545 
0.019234 8.89639906846 0.03334392555 
0.019792 8.70425546021 0.00702191405 
0.020349 8.69152717830 0.02609102086 
0.020907 8.38178082285 0.03774555961 
0.021464 8.79040712554 0.03535918942 
0.022022 8.46023793001 -0.00134769197 
0.022579 8.33856956287 0.01361478622 
0.023137 8.51073844644 0.04185533645 
0.023694 8.04697272597 0.03219079357 
0.024252 8.29811672060 0.03673212831 
0.024809 8.08480887812 0.03841970680 
0.025367 8.01293376302 0.03775056406 
0.025924 7.92758954003 0.04387721678 
0.026482 7.72108733217 0.03962956105 
0.027039 7.57332853094 0.05420514719 
0.027597 7.66116683383 0.03984072481 
0.028154 7.47106594966 0.04390239466 
0.028712 7.37505595301 0.04200192845 
0.029269 7.06901590194 0.04423540460 
0.029827 7.44377063688 0.04717719254 
0.030384 7.23864095477 0.04486782447 
0.030942 7.09442523303 0.04962414308 
0.031500 7.33748212903 0.04887908632 
0.032057 7.12868421340 0.04457237882 
0.032615 7.00600014141 0.04237915044 
0.033172 6.87925141903 0.04174566479 
0.033730 6.77036231316 0.03951694649 
0.034287 6.78719489096 0.04551816850 
0.034845 6.64218895526 0.03365516779 
0.035402 6.50891358122 0.03036605967 
0.035960 6.57002065167 0.03509263183 
0.036517 6.48267233861 0.03320320759 
0.037075 6.42061881433 0.03999411344 
0.037632 6.50669525908 0.03764263513 
0.038190 6.27294034347 0.03975337980 
0.038747 6.17628693467 0.03893139893 
0.039305 6.09493600046 0.03831382890 
0.039862 5.94328832868 0.03689769266 
0.040420 5.99362503568 0.03371909102 
0.040977 5.84389320161 0.03523515039 
0.041535 5.89845108429 0.03196288143 
0.042092 5.77169410490 0.03294627914 
0.042650 5.69279116554 0.02935877768 
0.043207 5.65048540158 0.03448821302 
0.043765 5.53741905148 0.02853461839 
0.044322 5.34026443834 0.02861206553 
0.044880 5.44782375075 0.02952514559 
0.045437 5.24353090281 0.03047068869 
0.045995 5.22962148635 0.02678617790 
0.046552 5.05640042856 0.02821697325 
0.047110 4.91593408561 0.02339074894 
0.047667 4.84903264379 0.02862321956 
0.048225 4.72860078241 0.02622269438 
0.048782 4.86158551712 0.02263212214 
0.049340 4.66368296151 0.02419359986 
0.049897 4.65904052879 0.02527408507 
0.050455 4.49772369252 0.02433873615 
0.051012 4.60774622833 0.02834699540 
0.051570 4.36020888050 0.02356358979 
0.052127 4.26890153084 0.02128842182 
0.052685 4.39943906267 0.02359137016 
0.053242 4.11834899424 0.02027718940 
0.053800 4.12566750377 0.02086220341 
0.054357 4.15923625445 0.02057442363 
0.054915 4.18106758797 0.02330686873 
0.055472 3.97644089073 0.02074495358 
0.056030 3.86115016505 0.02198872567 
0.056587 3.96510619152 0.02115847404 
0.057145 3.86481679339 0.02094995523 
0.057702 3.80742389593 0.01898605357 
0.058260 3.77326945869 0.01591346557 
0.058817 3.57037611571 0.01738354985 
0.059375 3.41992273269 0.01804497537 
0.059932 3.67242903670 0.02039141912 
0.060490 3.50153892836 0.01907830166 
0.061048 3.37753388956 0.01875150811 
0.061605 3.36393072223 0.01618720757 
0.062163 3.21194390703 0.01621416688 
0.062720 3.16480130572 0.01747313819 
0.063278 3.15314844490 0.01756537246 
0.063835 3.20983531118 0.01920293681 
0.064393 3.00984570451 0.01636344334 
0.064950 3.17035088386 0.01702581148 
0.065508 2.89308656330 0.01611250376 
0.066065 2.94719312396 0.01706954735 
0.066623 2.92571957263 0.01374869710 
0.067180 2.88161827098 0.01343809641 
0.067738 2.82819937118 0.01347282806 
0.068295 2.80115474394 0.01459531614 
0.068853 2.66322420830 0.01258910556 
0.069410 2.64032983597 0.01312958548 
0.069968 2.60032328833 0.01471119428 
0.070525 2.64225397241 0.01462276084 
0.071083 2.49430276671 0.01315855160 
0.071640 2.47287219649 0.01401742615 
0.072198 2.46613442243 0.01193818900 
0.072755 2.42586973208 0.01149350992 
0.073313 2.27890481289 0.01113656325 
0.073870 2.34415846178 0.01271634827 
0.074428 2.21922828593 0.01054324561 
0.074985 2.29228028092 0.01222815598 
0.075543 2.21289640809 0.01200874991 
0.076100 2.16037505079 0.01148757047 
0.076658 2.12457490681 0.01058316775 
0.077215 2.17160020301 0.01263458198 
0.077773 2.15710323254 0.00996934740 
0.078330 2.04211266813 0.01020701469 
0.078888 1.91859383628 0.00971556787 
0.079445 1.95264560695 0.00897681446 
0.080003 1.89267456532 0.01109664120 
0.080560 1.96233747090 0.00845294747 
0.081118 1.87779713455 0.00962549259 
0.081675 1.84637534541 0.00976335577 
0.082233 1.77980470231 0.00883740304 
0.082790 1.74894282190 0.00810652860 
0.083348 1.82992367071 0.01020554004 
0.083905 1.78734985784 0.00959986231 
0.084463 1.79118914332 0.00885099951 
0.085020 1.73465687775 0.00726931120 
0.085578 1.65754000542 0.00784545855 
0.086135 1.63526125167 0.00651210499 
0.086693 1.59586050439 0.00676918882 
0.087250 1.63053589120 0.00810929850 
0.087808 1.56174737034 0.00917081459 
0.088365 1.46881733678 0.00733911132 
0.088923 1.52996509215 0.00774836442 
0.089480 1.57669348750 0.00577723787 
0.090038 1.51013103381 0.00664445039 
0.090595 1.42209588053 0.00542834289 
0.091153 1.42190279464 0.00608779316 
0.091710 1.51551576753 0.00555745785 
0.092268 1.49453538991 0.00594101211 
0.092825 1.32403088885 0.00543452332 
0.093383 1.36044014031 0.00771034964 
0.093940 1.30195866457 0.00624568168 
0.094498 1.34007420966 0.00617157179 
0.095055 1.28220003670 0.00705353411 
0.095613 1.21550071822 0.00529235351 
0.096170 1.22531577417 0.00743377703 
0.096728 1.29370036226 0.00917670423 
0.097285 1.19516703782 0.00689475963 
0.097842 1.22664073408 0.00746846440 
0.098400 1.18964746455 0.00612995599 
0.098957 1.17957970327 0.00785872155 
0.099515 1.17162750317 0.00544011974 
0.100072 1.10932918596 0.00637654095 
0.100630 1.14544219432 0.00513613418 
0.101187 1.08705551935 0.00590137612 
0.101745 1.16126730933 0.00630875075 
0.102302 1.04896044468 0.00535024019 
0.102860 1.02087828578 0.00463551075 
0.103417 0.96166301849 0.00512585792 
0.103975 1.03732475968 0.00501960021 
0.104532 0.92845514579 0.00616684039 
0.105090 0.97969561414 0.00498852504 
0.105647 0.94883852843 0.00407457086 
0.106205 0.92260982988 0.00573869556 
0.106762 1.03549356222 0.00696423965 
0.107320 0.84581348768 0.00418875486 
0.107877 0.88399854946 0.00487082551 
0.108435 0.91087591278 0.00430572385 
0.108992 0.79520167278 0.00445461693 
0.109550 0.84320091881 0.00389409228 
0.110107 0.90716196009 0.00494228362 
0.110665 0.87812980700 0.00335805325 
0.111222 0.82782285381 0.00315215608 
0.111780 0.81385626969 0.00438830484 
0.112337 0.78993527288 0.00371499894 
0.112895 0.84586950230 0.00511095453 
0.113452 0.83403173386 0.00404349081 
0.114010 0.82248565632 0.00273990553 
0.114567 0.74949222750 0.00344647620 
0.115125 0.68492940849 0.00229201230 
0.115682 0.79342117075 0.00251380590 
0.116240 0.78439060274 0.00383922921 
0.116797 0.71227617568 0.00240130455 
0.117355 0.67181976833 0.00378900220 
0.117912 0.71718486239 0.00362455592 
0.118470 0.74325565045 0.00260841272 
0.119027 0.67797341754 0.00372080894 
0.119585 0.68626687947 0.00259029585 
0.120142 0.59520536856 0.00215667860 
0.120699 0.65516967969 0.00348146362 
0.121257 0.64713176559 0.00247277934 
0.121814 0.65544584958 0.00268257967 
0.122372 0.62532759782 0.00284514924 
0.122929 0.63292516699 0.00327743804 
0.123487 0.62296100339 0.00322093149 
0.124044 0.58113782149 0.00267385948 
0.124602 0.60823421616 0.00305131074 
0.125159 0.50159737208 0.00364626433 
0.125717 0.56247306413 0.00303601481 
0.126274 0.48982573989 0.00159547346 
0.126832 0.52207068295 0.00291272070 
0.127389 0.55795554112 0.00255923287 
0.127947 0.55991216228 0.00157806945 
0.128504 0.50544560320 0.00195634477 
0.129062 0.55535320392 0.00267562366 
0.129619 0.48675186158 0.00267360705 
0.130177 0.47718471827 0.00208779482 
0.130734 0.56759731317 0.00305029781 
0.131292 0.49452676236 0.00194010754 
0.131849 0.52094900651 0.00256583683 
0.132407 0.43060341817 0.00163436017 
0.132964 0.47355113938 0.00089115274 
0.133521 0.50493603532 0.00184715684 
0.134079 0.46355626241 0.00207359509 
0.134636 0.44541480547 0.00183969062 
0.135194 0.47434995476 0.00124989072 
0.135751 0.47671405203 0.00222048213 
0.136309 0.39775042620 0.00245025426 
0.136866 0.47733374586 0.00248701116 
0.137424 0.37755958867 0.00183915968 
0.137981 0.39101617578 0.00196289158 
0.138539 0.43654022042 0.00211085275 
0.139096 0.46742774974 0.00244551297 
0.139654 0.38430626012 0.00177215516 
0.140211 0.37441105841 0.00226485891 
0.140769 0.38785272641 0.00175457847 
0.141326 0.39268633036 0.00160858562 
0.141884 0.31793892444 0.00111845716 
0.142441 0.31316870258 0.00115386435 
0.142998 0.31596330609 0.00098202841 
0.143556 0.29602101176 0.00033685084 
0.144113 0.28226141710 0.00194975156 
0.144671 0.30204458267 0.00176258210 
0.145228 0.29824883386 0.00147778886 
0.145786 0.34627638879 0.00124984386 
0.146343 0.30748035226 0.00157444304 
0.146901 0.38441668327 0.00132033636 
0.147458 0.33565811608 0.00176428921 
0.148016 0.25857266727 0.00146751414 
0.148573 0.25534416201 0.00088796608 
0.149131 0.25517020477 0.00153834421 
0.149688 0.28106725794 0.00128014134 
0.150246 0.28517982741 0.00099380379 
0.150803 0.29036851855 0.00206813720 
0.151360 0.24163148296 0.00126953211 
0.151918 0.27498048482 0.00149074959 
0.152475 0.30377015431 0.00192308682 
0.153033 0.24340072688 0.00140359370 
0.153590 0.25510334473 0.00085488183 
0.154148 0.16688843072 0.00087994463 
0.154705 0.23858107000 0.00106608237 
0.155263 0.13599723949 0.00054457865 
0.155820 0.21031091417 0.00117961768 
0.156378 0.27554148983 0.00103761505 
0.156935 0.21960632211 0.00117030381 
0.157493 0.27541780253 0.00138417527 
0.158050 0.20439287963 0.00183368816 
0.158607 0.23380218215 0.00143899129 
0.159165 0.21342379104 0.00079510500 
0.159722 0.21843666156 0.00116622029 
0.160280 0.18551114416 -0.00038999662 
0.160837 0.15369356856 0.00083269841 
0.161395 0.16138091974 0.00169632296 
0.161952 0.23716875010 0.00170421671 
0.162510 0.17066746287 0.00132297881 
0.163067 0.16590369244 0.00146241290 
0.163625 0.15890348468 0.00079224348 
0.164182 0.16541013351 0.00059794912 
0.164739 0.18011621264 0.00109919204 
0.165297 0.17323801736 0.00078681278 
0.165854 0.12085592696 0.00106489659 
0.166412 0.14785819839 0.00079215012 
0.166969 0.18542483961 0.00076272459 
0.167527 0.15256598504 0.00110308220 
0.168084 0.18176381860 0.00144676324 
0.168642 0.14445935892 0.00010940939 
0.169199 0.17270823904 0.00038320142 
0.169757 0.17038697808 0.00052209507 
0.170314 0.15253223449 0.00053995740 
0.170871 0.11295680370 0.00029907233 
0.171429 0.07601372268 0.00060558569 
0.171986 0.11718772031 0.00084206036 
0.172544 0.14443386314 0.00037387971 
0.173101 0.10660034761 0.00105437626 
0.173659 0.11542680116 0.00016403196 
0.174216 0.13937221013 0.00051662654 
0.174774 0.15988396136 0.00063356916 
0.175331 0.12192561770 -0.00017420463 
0.175888 0.05865857352 0.00034816825 
0.176446 0.09975967432 -0.00014370407 
0.177003 0.15697148289 0.00027174157 
0.177561 0.15383693703 0.00020035805 
0.178118 0.18897578186 0.00074200355 
0.178676 0.10195906679 0.00056625955 
0.179233 0.10008178246 -0.00000381658 
0.179791 0.15165148188 0.00062239358 
0.180348 0.10649918629 0.00125995444 
0.180905 0.08889601167 0.00015899387 
0.181463 0.12388920075 0.00057717362 
0.182020 0.12871555005 0.00078281587 
0.182578 0.10131783771 0.00062830977 
0.183135 0.08396189441 -0.00028403904 
0.183693 0.09326962793 0.00064838189 
0.184250 0.12375867460 0.00044286731 
0.184808 0.10720091518 0.00047724041 
0.185365 0.05367948931 0.00059974249 
0.185922 0.10511235636 -0.00014657453 
0.186480 0.09422702746 0.00087582140 
0.187037 0.06923237478 0.00092718789 
0.187595 0.10553891753 0.00023205327 
0.188152 0.06657025056 0.00063065419 
0.188710 0.10378803147 -0.00002530536 
0.189267 0.11336001491 0.00135410556 
0.189824 0.06878251589 0.00032168847 
0.190382 0.11704143334 0.00086347986 
0.190939 0.13395069592 0.00083181882 
0.191497 0.14927841539 0.00069783814 
0.192054 0.06889248277 0.00050684936 
0.192612 0.08410939680 0.00031125486 
0.193169 0.10981440235 0.00063298422 
0.193726 0.11569896428 0.00079841417 
0.194284 0.06337856774 0.00034285652 
0.194841 0.07563972275 0.00053978668 
0.195399 0.05716392121 -0.00057255359 
0.195956 0.08418345132 0.00077502652 
0.196514 0.06021645951 0.00161743699 
0.197071 0.04740937980 0.00039473978 
0.197628 0.07541450173 0.00097010735 
0.198186 0.14325664656 0.00018737867 
0.198743 0.05449275371 -0.00032614748 
0.199301 0.05601757250 -0.00001316835 
0.199858 0.07132971600 0.00070562954 
0.200416 0.07549271033 0.00119691428 
0.200973 0.05848329299 0.00068553994 
0.201530 0.09620020169 -0.00014490181 
0.202088 0.07705261173 0.00016275001 
0.202645 0.07228470637 0.00031025824 
0.203203 0.06431344098 0.00052446104 
0.203760 0.00275779847 -0.00008322473 
0.204318 0.08831590181 0.00017808709 
0.204875 0.06314019200 -0.00049732769 
0.205432 0.07684022847 0.00031928823 
0.205990 0.09128957143 0.00033975573 
0.206547 0.06047560624 0.00089933015 
0.207105 0.10530130493 0.00016101550 
0.207662 0.05221449143 -0.00023319067 
0.208219 0.07035170676 -0.00012747412 
0.208777 0.05859233650 0.00040714109 
0.209334 0.05108490404 0.00067902630 
0.209892 0.02820501472 0.00058097508 
0.210449 0.06112163386 0.00001246193 
0.211007 0.06352197678 -0.00058756219 
0.211564 0.09975335408 0.00075356155 
0.212121 0.08933479793 0.00059735166 
0.212679 0.11609524443 0.00038905654 
0.213236 0.10458829996 0.00003766645 
0.213794 0.06080044405 0.00072287999 
0.214351 0.07729085110 0.00069403728 
0.214908 0.08091174470 0.00041178726 
0.215466 0.06350239074 0.00067667146 
0.216023 0.07554465207 -0.00002584138 
0.216581 0.07250100083 0.00051667786 
0.217138 0.09235089957 0.00030023459 
0.217695 0.08511484458 0.00046708410 
0.218253 0.08106613291 0.00034589778 
0.218810 0.06789710135 0.00079937398 
0.219368 0.07802236658 0.00053048735 
0.219925 0.08019525913 0.00028828546 
0.220483 0.06727629356 0.00045506929 
0.221040 0.07188344169 0.00041710512 
0.221597 0.05719313681 -0.00004800593 
0.222155 0.06822868925 0.00008041358 
0.222712 0.08670130526 -0.00008727295 
0.223270 0.02745715089 0.00034420119 
0.223827 0.06515441001 0.00039226598 
0.224384 0.04856533185 0.00023668095 
0.224942 0.06319184016 0.00009379984 
0.225499 0.00531734658 0.00027308230 
0.226057 0.07897633592 0.00096599321 
0.226614 0.04738021512 0.00055564862 
0.227171 0.06735239824 0.00047202398 
0.227729 0.06859042158 0.00034964560 
0.228286 0.07622463234 0.00037091195 
0.228844 0.03024806372 0.00049482914 
0.229401 0.02431498019 0.00056288161 
0.229958 0.01899815164 0.00056856064 
0.230516 0.09423119484 0.00057985573 
0.231073 0.09308032937 0.00076669865 
0.231630 0.03539367704 0.00068370578 
0.232188 0.04442694884 0.00029277610 
0.232745 0.05757341569 0.00012546783 
0.233303 0.02181822128 0.00046029172 
0.233860 0.02045741604 -0.00020083285 
0.234417 0.03221690626 0.00002236751 
0.234975 0.05426905260 0.00029829303 
0.235532 0.09165508080 0.00056468866 
0.236090 0.00533669875 0.00010867077 
0.236647 0.04249771586 0.00014610733 
0.237204 0.01901951055 0.00038290599 
0.237762 0.06955028624 0.00034826952 
0.238319 0.07261774636 0.00028167235 
0.238877 0.03870344231 -0.00022185877 
0.239434 0.06164861002 0.00020041881 
0.239991 0.06346997742 0.00009267797 
0.240549 0.11060843933 0.00056629873 
0.241106 0.05620765512 -0.00019420062 
0.241663 0.06963072999 0.00025163865 
0.242221 0.04937488322 0.00003838317 
0.242778 0.03109007932 0.00027444301 
0.243336 0.03021310080 -0.00010273263 
0.243893 0.01360293730 0.00039865382 
0.244450 0.05451168644 0.00021216163 
0.245008 0.04926291374 0.00065373943 
0.245565 0.04693626997 -0.00039457031 
0.246123 0.05887677360 0.00032164466 
0.246680 0.06761542025 0.00071337200 
0.247237 0.08190263334 0.00026019252 
0.247795 0.05870497200 0.00004488827 
0.248352 0.04848875119 0.00011260312 
0.248909 0.03355996425 0.00049903400 
0.249467 0.05362139483 0.00045996030 
0.250024 0.04355582730 0.00053021347 
0.250582 0.08437006139 0.00038677364 
0.251139 0.08347366990 0.00056059221 
0.251696 0.06834301266 0.00055233284 
0.252254 0.03474105512 0.00011621039 
0.252811 0.08512512908 0.00019510657 
0.253368 0.04604710389 0.00022298671 
0.253926 0.03325917401 0.00051998177 
0.254483 0.07745909536 0.00013758181 
0.255041 0.03556516034 0.00022957036 
0.255598 0.10345542729 0.00054955748 
0.256155 0.07746832635 0.00043899092 
0.256713 0.05105810230 0.00023561938 
0.257270 0.06782543160 0.01000531706 
0.257827 0.05446274324 0.00001624622 
0.258385 0.05695862763 0.00002105717 
0.258942 0.06332911518 0.00041118623 
0.259499 0.00134756840 -0.00008188334 
0.260057 0.05690134032 -0.00010404841 
0.260614 0.03071780097 0.00022151933 
0.261172 0.06529539152 0.00031308716 
0.261729 0.08896969321 0.00021949167 
0.262286 0.04000616064 0.00020680883 
0.262844 0.05929582968 -0.00003319422 
0.263401 0.03422691392 -0.00010079035 
0.263958 0.09311527326 -0.00010947017 
0.264516 0.04097195767 -0.00018590249 
0.265073 0.05785423239 0.00060901232 
0.265630 0.06254403422 0.00055843800 
0.266188 0.07054735934 0.00016102942 
0.266745 0.03910743920 0.00005807331 
0.267302 0.02711510221 0.00005560187 
0.267860 0.10255248473 0.00046468252 
0.268417 0.04611904026 0.00027121495 
0.268975 0.07234453101 0.00010750880 
0.269532 0.05445660851 0.00058190279 
0.270089 0.05735913244 -0.00007881682 
0.270647 0.05484975899 0.00021431241 
0.271204 -0.00581838204 0.00009935887 
0.271761 0.07914191591 0.00018982164 
0.272319 0.06895839774 0.00000807800 
0.272876 0.08038181796 0.00036985730 
0.273433 0.05434498363 0.00051589680 
0.273991 0.03424088210 0.00030229982 
0.274548 0.03657556083 0.00007583279 
0.275105 0.06852260912 0.00071394060 
0.275663 0.06041008398 -0.00002509367 
0.276220 0.09751449619 0.00074275213 
0.276777 0.04738274728 0.00079504463 
0.277335 0.07902596566 0.00017702450 
0.277892 0.01629205264 0.00046191342 
0.278449 0.03702872804 0.00012145846 
0.279007 0.00502926728 0.00036899641 
0.279564 0.04232509384 -0.00001860969 
0.280121 0.04241547077 -0.00038282250 
0.280679 0.04562923510 0.00054556922 
0.281236 0.06367443095 0.00038438832 
0.281793 0.04160557099 0.00020435288 
0.282351 0.02193252736 -0.00007719367 
0.282908 0.02369829282 0.00015542368 
0.283465 0.06863468327 0.00022408605 
0.284023 0.05729496651 0.00009740645 
0.284580 0.06708444902 0.00064649820 
0.285137 -0.00602425713 0.00002410353 
0.285695 0.02300790261 0.00022638599 
0.286252 0.02139547386 0.00029884053 
0.286809 0.08307387818 0.00079335533 
0.287367 0.05681400734 0.00053989060 
0.287924 0.01756545442 0.00029712724 
0.288481 0.02675701529 0.00083155730 
0.289039 0.03272445689 0.00047680171 
0.289596 0.02752656264 0.00061722817 
0.290153 0.07285649603 0.00085530126 
0.290711 0.06654647862 0.00042904654 
0.291268 0.08759483530 0.00017255736 
0.291825 0.07403818236 0.00053452971 
0.292383 0.03936153634 0.00026199871 
0.292940 0.09782206925 0.00115632476 
0.293497 0.02926963535 0.00025574242 
0.294055 0.05199596693 0.00017567295 
0.294612 0.03983450970 -0.00037179739 
0.295169 0.02969926983 0.00018884353 
0.295727 0.10333800106 0.00061503203 
0.296284 0.07059240528 0.00055554319 
0.296841 0.07761011364 0.00050277588 
0.297399 0.05635064225 0.00031682940 
0.297956 0.05589713798 0.00046204598 
0.298513 0.04951152060 0.00082928240 
0.299071 0.12216976142 0.00029347616 
0.299628 0.02194997076 0.00150018024 
0.300185 0.07702688670 -0.00011514143 
0.300742 0.07628845916 -0.00027081622 
0.301300 0.08223195905 0.00014215493 
0.301857 0.06933484010 0.00069087548 
0.302414 0.03837226823 -0.00016386133 
0.302972 0.05103651103 -0.00041947694 
0.303529 0.03283844079 0.00008441436 
0.304086 0.01141659314 -0.00017303956 
0.304644 0.02407535567 -0.00000813931 
0.305201 0.04859020235 -0.00024968591 
0.305758 0.05208768674 0.00088630614 
0.306316 0.03987589683 0.00119410812 
0.306873 0.03248223120 -0.00010783182 
0.307430 0.06516123632 0.00040627707 
0.307987 0.03445671944 0.00028420501 
0.308545 0.01545025259 -0.00064735420 
0.309102 0.09422555255 0.00088801543 
0.309659 0.00315963918 0.00026629542 
0.310217 0.00017338465 -0.00010700080 
0.310774 0.02475832060 0.00039737197 
0.311331 0.00030755518 0.00004151286 
0.311889 0.07161999716 0.00094572631 
0.312446 0.12839901187 0.00042467860 
0.313003 0.04239062627 0.00027063215 
0.313560 0.06180435555 -0.00005097623 
0.314118 0.06295214416 0.00038102349 
0.314675 0.03706304452 0.00080323760 
0.315232 0.04123301526 0.00006367427 
0.315790 0.01978874792 0.00026460360 
0.316347 0.00386208108 0.00008475296 
0.316904 0.06770395453 0.00016487508 
0.317461 0.03770429531 0.00046791804 
0.318019 0.06126839354 0.00057753614 
0.318576 0.08079199880 0.00052163678 
0.319133 0.09872129121 0.00049149582 
0.319691 0.07023882279 0.00085610505 
0.320248 0.02828922762 -0.00020071997 
0.320805 0.02080596716 -0.00049409141 
0.321362 0.02814424634 0.00039944189 
0.321920 0.02456383711 0.00049945982 
0.322477 0.06694150516 0.00004090811 
0.323034 0.10672133711 0.00084039762 
0.323592 0.08309092373 0.00048983509 
0.324149 0.06566754523 0.00000230399 
0.324706 0.05531978929 0.00052223660 
0.325263 0.02392320343 0.00077352394 
0.325821 0.08463204880 0.00044692876 
0.326378 0.05572038454 0.00084093616 
0.326935 0.05538752340 0.00062433460 
0.327493 0.02278172982 0.00008972157 
0.328050 0.05657383019 0.00063858769 
0.328607 0.04464489679 0.00027489525 
0.329164 0.11846990812 0.00046367227 
0.329722 -0.00323501604 0.00034418546 
0.330279 0.08609946229 0.00089032687 
0.330836 0.01731242156 -0.00016533848 
0.331393 0.05475459015 0.00043667843 
0.331951 0.04930819019 0.00005130731 
0.332508 0.06446652361 0.00031794308 
0.333065 0.02835189839 0.00040720957 
0.333622 0.05428024251 0.00021866512 
0.334180 0.04860850953 0.00094374855 
0.334737 0.07379630810 0.00019066840 
0.335294 0.05998483006 -0.00002742805 
0.335852 0.04395814444 0.00027465322 
0.336409 0.06092309878 -0.00017456051 
0.336966 0.05790775186 0.00118697066 
0.337523 0.05644746228 0.00036687172 
0.338081 0.00806205042 0.00009578514 
0.338638 0.01018969415 0.00035264330 
0.339195 0.04778731298 -0.00000971736 
0.339752 0.05147688415 0.00031898527 
0.340310 0.02128986751 0.00024752019 
0.340867 0.06017309906 0.00024997773 
0.341424 0.03661854070 -0.00014213170 
0.341981 0.04428148277 0.00058327297 
0.342539 0.01834080642 0.00025846156 
0.343096 0.03877770456 0.00044218039 
0.343653 0.09079045175 -0.00045281428 
0.344210 -0.07019694142 -0.00012818756 
0.344768 0.13521129655 0.00122686768 
0.345325 -0.01452565739 0.00076338735 
0.345882 0.08628006990 0.00010466044 
0.346439 0.08330932013 -0.00019085126 
0.346997 0.04090966092 0.00065807269 
0.347554 -0.01288476846 -0.00023285393 
0.348111 0.06684465335 0.00119960267 
0.348668 0.00674831175 0.00011348616 
0.349226 0.03509042368 -0.00046133653 
0.349783 0.08716858275 0.00117145446 
0.350340 0.01905922818 0.00112367301 
0.350897 0.07067329741 0.00049918697 
0.351454 0.04815486802 0.00071362453 
0.352012 0.04595483122 0.00173574079 
0.352569 0.06334731828 -0.00045981919 
0.353126 -0.03061290189 0.00040022697 
0.353683 0.03170728859 0.00173199286 
0.354241 0.04804455584 -0.00043391697 
0.354798 0.04966600115 -0.00040423262 
0.355355 0.05037466939 0.00115802372 
0.355912 0.01833871862 0.00010164396 
0.356470 0.02950899331 -0.00046245476 
0.357027 0.04074348284 -0.00001081958 
0.357584 0.05216165714 -0.00014192814 
0.358141 -0.01462143895 -0.00043664912 
0.358699 -0.04322394446 0.00119300140 
0.359256 0.01376961050 -0.00045399145 
0.359813 0.07683007746 -0.00192078841 
0.360370 0.02989797392 -0.00077786744 
0.360927 0.06148757551 0.00034613962 
0.361485 0.02216300003 0.00015722547 
0.362042 0.01894073427 0.00019048764 
0.362599 -0.01461388655 0.00223773826 
0.363156 0.09112840582 0.00174309495 
0.363714 0.00152780510 0.00074638574 
0.364271 0.07645022494 0.00246002771 
0.364828 0.11228823031 -0.00000658794 
0.365385 0.04534068891 0.00103084915 
0.365942 0.02719809308 0.00250901147 
0.366500 -0.03093191831 -0.00139854493 
0.367057 -0.01053664529 0.00009878792 
0.367614 -0.03167019749 -0.00033885865 
0.368171 0.04561762625 0.00056182188 
0.368728 0.01162655037 0.00007253175 
0.369286 -0.01786951957 0.00010085979 
0.369843 0.04656627735 -0.00045476094 
0.370400 -0.00770775728 0.00207714570 
0.370957 0.07096907077 -0.00080772462 
0.371514 0.03256804060 0.00026958810 
0.372072 -0.00171213871 0.00013945288 
0.372629 0.02698341224 0.00191631762 
0.373186 0.05317900707 0.00185069090 
0.373743 0.01780954453 -0.00087385432 
0.374300 -0.01231120940 0.00019664998 
0.374858 0.01624120103 0.00134804107 
0.375415 0.07048752983 0.00262091536 
0.375972 0.07660944078 0.00100682254 
0.376529 0.02114690093 0.00020093483 
0.377086 0.01774116279 -0.00212857668 
0.377644 0.08521030975 -0.00151403253 
0.378201 0.02318730456 0.00008365283 
0.378758 0.07468836960 -0.00027538889 
0.379315 0.12896082749 0.00011388627 
0.379872 0.09242269065 0.00122552752 
0.380430 -0.01593938863 0.00012438415 
0.380987 0.01976405723 -0.00135910939 
0.381544 0.10493655657 0.00182617414 
0.382101 0.11375960885 0.00045011600 
0.382658 -0.00794794975 0.00117484740 
0.383216 0.01359504418 -0.00090578650 
0.383773 0.03485743420 -0.00034828668 
0.384330 0.06303391130 -0.00173825409 
0.384887 -0.00396120446 -0.00033621668 
0.385444 -0.02221130069 -0.00023939195 
0.386001 -0.05940531956 -0.00279268491 
0.386559 0.02044663029 0.00049696455 
0.387116 0.04090819423 0.00125305374 
0.387673 0.01395495407 0.00030427003 
0.388230 0.04995734698 -0.00095710414 
0.388787 0.01641867822 0.00095946905 
0.389345 0.02743829471 0.00222301751 
0.389902 -0.11277061038 0.00032754926 
0.390459 -0.03257754229 0.00212832534 
0.391016 0.13282031370 0.00196229277 
0.391573 0.00398378679 -0.00183896096 
0.392130 0.09255784526 0.00292502360 
0.392688 0.08702180830 0.00233521474 
0.393245 -0.10781132565 -0.00121535849 
0.393802 -0.01743001896 0.00110550316 
0.394359 0.04952606728 0.00227121292 
0.394916 0.08616783479 -0.00088440000 
0.395473 0.01689563306 0.00144836686 
0.396031 0.04503617707 -0.00303779059 
0.396588 0.01267981621 0.00064389997 
0.397145 -0.07691629231 -0.00233515804 
0.397702 0.14401150812 0.00522295578 
0.398259 -0.04630836189 0.00051357859 
0.398816 0.09945669270 0.00337759426 
0.399374 0.00216519760 -0.00239391226 
0.399931 0.14536467775 0.00810894031 
0.400488 -0.02470823633 -0.00393561433 
0.401045 0.12811202266 0.00069615391 
0.401602 -0.02616260742 -0.00328387525 
0.402159 -0.14695301503 0.00169797480 
0.402716 0.19626686069 0.00867390606 
0.403274 -0.02582795416 0.01640124847 
0.403831 0.03360736191 0.03605200705 
