# Supplementary material for: SAXS studies of X-ray induced disulfide bond damage: Engineering high-resolution insight from a low-resolution technique
Source: PLoS One. 2020 Nov 17;15(11):e0239702. doi: 10.1371/journal.pone.0239702 (PMC7671560; doi:10.1371/journal.pone.0239702)
Supplement: S1 Data — (GZ) [file pone.0239702.s023.gz › SupplementaryData/dimer_A3_ph5_2p5_00003.cbf.dat]

0.010314 7.91992493110 1.60334737230 
0.010872 3.81008698970 -0.19187184995 
0.011429 9.13565772000 -0.03777100139 
0.011987 8.66702298942 0.00572184556 
0.012544 9.07484960840 0.02865589204 
0.013102 9.92648269760 -0.02940588810 
0.013659 8.99803841495 -0.05330039868 
0.014217 7.47872687231 0.02348365825 
0.014774 9.12503590707 0.06224437543 
0.015332 8.18604548401 -0.03085690470 
0.015889 9.26334815961 0.05092542377 
0.016447 8.89203999108 0.03281358755 
0.017004 9.10221266275 0.00369348761 
0.017562 8.08548997506 0.00731775889 
0.018119 8.56893322744 0.01960306812 
0.018677 8.26924286980 -0.03581784477 
0.019234 8.49066085494 0.01033524509 
0.019792 8.48430322167 0.00094454807 
0.020349 8.46140910287 0.01941637516 
0.020907 8.16987401509 0.02387689136 
0.021464 8.23535636939 0.02240678575 
0.022022 8.06165087241 0.00134859948 
0.022579 7.87205489534 0.03015112048 
0.023137 8.23058544497 0.05465236768 
0.023694 7.77344333053 0.03246053172 
0.024252 7.79894017129 0.03474698023 
0.024809 7.78368531264 0.05866982731 
0.025367 7.69726171526 0.04026421234 
0.025924 7.82776923740 0.04402792069 
0.026482 7.57567643307 0.04864003492 
0.027039 7.51607496683 0.04681584138 
0.027597 7.47257318378 0.04254823379 
0.028154 7.23545014276 0.04818697960 
0.028712 7.30523721091 0.04429631374 
0.029269 6.99449808202 0.03647253336 
0.029827 7.19506824477 0.04515596875 
0.030384 7.19154311703 0.04795543263 
0.030942 7.13857713513 0.04241095354 
0.031500 6.96103185235 0.04086590376 
0.032057 6.96097400314 0.03985848474 
0.032615 6.93596984882 0.04121893902 
0.033172 6.68173092919 0.04405161307 
0.033730 6.47941291448 0.03260730240 
0.034287 6.49618690584 0.04120470713 
0.034845 6.59560429069 0.04830633007 
0.035402 6.59404641087 0.03344387566 
0.035960 6.51794524763 0.03852235415 
0.036517 6.38471941455 0.03763377459 
0.037075 6.23451112939 0.03716800773 
0.037632 6.22808085523 0.03334429856 
0.038190 6.16758354719 0.04181276317 
0.038747 5.98448678742 0.03835250117 
0.039305 5.84772557749 0.03449804240 
0.039862 5.81654104612 0.03761884057 
0.040420 5.76264661177 0.02985011672 
0.040977 5.53181786709 0.03154094479 
0.041535 5.72436107761 0.03397142334 
0.042092 5.45215428963 0.02635013576 
0.042650 5.49879247158 0.03027514527 
0.043207 5.32622320743 0.02830109929 
0.043765 5.37764943459 0.02457173929 
0.044322 5.25534102576 0.02524931521 
0.044880 5.11589007756 0.02655489733 
0.045437 5.15946490326 0.02699073490 
0.045995 5.04268207243 0.02875679176 
0.046552 5.11186745152 0.02171689439 
0.047110 4.76272209440 0.02882733968 
0.047667 4.69479911723 0.02394943456 
0.048225 4.67837851819 0.02011009619 
0.048782 4.73450641314 0.02511764057 
0.049340 4.83540876334 0.02971865277 
0.049897 4.51471766233 0.02359192921 
0.050455 4.54451750180 0.02102408557 
0.051012 4.41888752704 0.02298572366 
0.051570 4.36039179831 0.02031673866 
0.052127 4.28120710648 0.02437362797 
0.052685 4.19053737475 0.02341201976 
0.053242 4.00921169844 0.02264083906 
0.053800 4.02602075814 0.02176815714 
0.054357 4.09989050322 0.02535690935 
0.054915 4.08681972986 0.02107199142 
0.055472 4.03076157062 0.01999803546 
0.056030 3.87936657133 0.02294163512 
0.056587 3.77205071589 0.02188938617 
0.057145 3.73438070837 0.01801768696 
0.057702 3.67973525555 0.01688810753 
0.058260 3.52414915141 0.01714308807 
0.058817 3.53598117924 0.01380913337 
0.059375 3.48669447329 0.01777735184 
0.059932 3.39538731112 0.01522528551 
0.060490 3.30473852830 0.01663328836 
0.061048 3.33439886013 0.01810041054 
0.061605 3.28527932551 0.01473229799 
0.062163 3.22219315388 0.01577112796 
0.062720 3.15324495044 0.01626577294 
0.063278 3.15765577531 0.01313413580 
0.063835 3.13364146178 0.01550326353 
0.064393 3.03796239560 0.01684363168 
0.064950 3.07185834291 0.01562884383 
0.065508 2.94136553958 0.01501624159 
0.066065 2.86422491670 0.01224745694 
0.066623 2.83405001041 0.01413298952 
0.067180 2.75860524344 0.01511491173 
0.067738 2.68532907127 0.01319521194 
0.068295 2.64397038206 0.01603888168 
0.068853 2.77440792198 0.01195696771 
0.069410 2.66270728026 0.01467312784 
0.069968 2.60742007654 0.01318090484 
0.070525 2.51245968834 0.01240364268 
0.071083 2.44529594021 0.01241961786 
0.071640 2.48485949776 0.01130008877 
0.072198 2.44000036615 0.01255449208 
0.072755 2.42463338158 0.01202674853 
0.073313 2.36854143539 0.01146561409 
0.073870 2.31038264332 0.01224679151 
0.074428 2.28675048465 0.01058101645 
0.074985 2.27404067190 0.01087159948 
0.075543 2.24779479946 0.01012926150 
0.076100 2.24874816495 0.01044574430 
0.076658 2.25107373018 0.01135132214 
0.077215 2.12216052384 0.00844860657 
0.077773 2.11545869906 0.01150159878 
0.078330 2.08814267616 0.01049013612 
0.078888 2.03750937139 0.01151203422 
0.079445 2.03936282733 0.01046299296 
0.080003 1.97015739216 0.00868275015 
0.080560 1.94812739326 0.00876124119 
0.081118 1.90564246507 0.00891709584 
0.081675 1.84856903951 0.01004137219 
0.082233 1.79562712981 0.00876028324 
0.082790 1.79013998656 0.00840244905 
0.083348 1.78659686120 0.00852094147 
0.083905 1.71954071120 0.00856914619 
0.084463 1.71238960364 0.00888157175 
0.085020 1.81014482018 0.00870361275 
0.085578 1.69568054158 0.00551401314 
0.086135 1.61040560629 0.00908900589 
0.086693 1.68033840635 0.00891791910 
0.087250 1.59698025198 0.00859795022 
0.087808 1.62276846309 0.00615126745 
0.088365 1.56375247942 0.00754719273 
0.088923 1.56001112983 0.00909344756 
0.089480 1.47150292861 0.00671758062 
0.090038 1.55367523540 0.00605867505 
0.090595 1.44986893391 0.00718709987 
0.091153 1.41242497038 0.00716322857 
0.091710 1.37153966830 0.00511219246 
0.092268 1.39728168190 0.00452562471 
0.092825 1.43472373438 0.00637001979 
0.093383 1.36774425079 0.00835052586 
0.093940 1.35840667970 0.00629168472 
0.094498 1.32619142987 0.00532766066 
0.095055 1.34908778796 0.00748511802 
0.095613 1.22499394766 0.00570300660 
0.096170 1.31164804977 0.00560748410 
0.096728 1.25788692347 0.00527410436 
0.097285 1.19587466916 0.00700911273 
0.097842 1.17439720610 0.00620591339 
0.098400 1.24888019301 0.00488654193 
0.098957 1.20455731909 0.00623050476 
0.099515 1.19029892553 0.00637860454 
0.100072 1.21968092644 0.00555369598 
0.100630 1.11461752218 0.00472299441 
0.101187 1.11197784443 0.00587345121 
0.101745 1.09329159055 0.00578598163 
0.102302 1.13993568645 0.00490087176 
0.102860 1.19505642410 0.00639920827 
0.103417 1.08812317642 0.00685877306 
0.103975 1.05661630459 0.00626454890 
0.104532 1.01957709400 0.00571836773 
0.105090 1.00752403918 0.00677139720 
0.105647 0.99487455204 0.00425831827 
0.106205 0.95728851124 0.00575481838 
0.106762 0.86971867766 0.00425176758 
0.107320 0.95765478135 0.00439528148 
0.107877 0.87716341443 0.00599926269 
0.108435 0.92458665389 0.00345659505 
0.108992 0.92147237700 0.00628572964 
0.109550 0.94648035307 0.00367251952 
0.110107 0.93795812071 0.00446374154 
0.110665 0.86066858751 0.00312732090 
0.111222 0.83179654407 0.00475046577 
0.111780 0.80828098222 0.00311921480 
0.112337 0.77669059537 0.00296107036 
0.112895 0.75746437522 0.00495723723 
0.113452 0.75165374426 0.00381626533 
0.114010 0.83277201789 0.00302057505 
0.114567 0.75937311343 0.00371468032 
0.115125 0.78526968881 0.00350330866 
0.115682 0.74190006611 0.00356729842 
0.116240 0.79272482004 0.00249651230 
0.116797 0.77227255099 0.00307095394 
0.117355 0.70356192543 0.00270628520 
0.117912 0.65566367703 0.00293829411 
0.118470 0.75168784992 0.00357182839 
0.119027 0.70230388873 0.00377835015 
0.119585 0.67882072219 0.00206081020 
0.120142 0.56129528048 0.00243972110 
0.120699 0.57946783987 0.00296707191 
0.121257 0.61946992419 0.00314242089 
0.121814 0.69989010805 0.00287997447 
0.122372 0.66440301524 0.00208358552 
0.122929 0.59820508245 0.00186656808 
0.123487 0.65577377886 0.00325727456 
0.124044 0.62771032657 0.00235174363 
0.124602 0.53699290833 0.00185943130 
0.125159 0.56754392534 0.00121061812 
0.125717 0.50049443934 0.00290294466 
0.126274 0.54649095116 0.00237934257 
0.126832 0.57003427621 0.00406140568 
0.127389 0.50638612977 0.00305126706 
0.127947 0.42494062742 0.00075219574 
0.128504 0.50046241670 0.00186652236 
0.129062 0.53749366728 0.00181914264 
0.129619 0.51448151842 0.00243797049 
0.130177 0.47646127418 0.00248131999 
0.130734 0.53153534753 0.00228356833 
0.131292 0.54812860598 0.00177923820 
0.131849 0.46099781766 0.00153783722 
0.132407 0.46742235915 0.00175006837 
0.132964 0.45916320575 0.00087773473 
0.133521 0.47601435655 0.00178622028 
0.134079 0.46048500868 0.00160503285 
0.134636 0.44532063183 0.00183723971 
0.135194 0.42618405927 0.00115620345 
0.135751 0.41506921725 0.00114696493 
0.136309 0.36065587212 0.00138656842 
0.136866 0.44265353079 0.00143922130 
0.137424 0.45915086954 0.00182163794 
0.137981 0.37044832936 0.00030611492 
0.138539 0.40365325457 0.00187621118 
0.139096 0.42082955732 0.00209966165 
0.139654 0.33336453862 0.00091204961 
0.140211 0.40667111037 0.00185846518 
0.140769 0.40565010524 0.00115778744 
0.141326 0.38261089542 0.00185617815 
0.141884 0.34512657937 0.00122101882 
0.142441 0.35329127040 0.00152091465 
0.142998 0.35115283480 0.00108541166 
0.143556 0.40408518036 0.00132168585 
0.144113 0.31541608580 0.00207511108 
0.144671 0.27131407635 0.00186884744 
0.145228 0.26084630079 0.00180740422 
0.145786 0.30557259646 0.00122060487 
0.146343 0.34278001686 0.00118573807 
0.146901 0.28306112596 0.00112275315 
0.147458 0.23990807539 0.00133481591 
0.148016 0.25986408573 0.00087086183 
0.148573 0.24572945823 0.00174045172 
0.149131 0.20371907212 0.00173884179 
0.149688 0.20057902535 0.00130409174 
0.150246 0.27793874324 0.00177672236 
0.150803 0.27101579421 0.00135456487 
0.151360 0.21903341783 0.00105718113 
0.151918 0.18275916098 0.00070872562 
0.152475 0.26214557653 0.00168722799 
0.153033 0.26443996729 0.00125427075 
0.153590 0.25623917927 0.00137654339 
0.154148 0.22893211638 0.00097690690 
0.154705 0.23749752136 0.00146577221 
0.155263 0.19318689214 0.00135444557 
0.155820 0.22062640486 0.00135264360 
0.156378 0.20594543239 0.00039261546 
0.156935 0.19675806457 0.00127793503 
0.157493 0.25388790693 0.00185336636 
0.158050 0.18550739719 0.00061844171 
0.158607 0.19088350690 0.00165980200 
0.159165 0.20169217565 0.00109114756 
0.159722 0.29220025857 0.00136263993 
0.160280 0.12758408895 0.00068522775 
0.160837 0.21339479917 0.00140083818 
0.161395 0.15257299286 0.00050762070 
0.161952 0.19943328112 0.00005478913 
0.162510 0.12848977040 0.00046377083 
0.163067 0.21551100374 0.00034534353 
0.163625 0.13014141078 0.00068688243 
0.164182 0.15650675725 0.00147169796 
0.164739 0.17207654487 0.00082347541 
0.165297 0.13548565972 0.00020377585 
0.165854 0.12038628374 0.00058108420 
0.166412 0.13212403450 0.00052777190 
0.166969 0.14161811989 0.00163858608 
0.167527 0.18774339705 0.00021621170 
0.168084 0.12845670531 0.00035396178 
0.168642 0.16841672439 -0.00015750100 
0.169199 0.13976247037 0.00057150013 
0.169757 0.13514395389 0.00077671680 
0.170314 0.17422905575 -0.00015201003 
0.170871 0.18384184559 0.00145468750 
0.171429 0.10948948088 0.00060077660 
0.171986 0.13416869196 0.00008154620 
0.172544 0.11553823532 0.00055685600 
0.173101 0.08897429384 0.00004904662 
0.173659 0.09479622792 0.00037446824 
0.174216 0.15761297334 0.00023761932 
0.174774 0.14266334491 0.00062738099 
0.175331 0.11176805551 0.00086488702 
0.175888 0.12969049645 0.00085347538 
0.176446 0.08808048892 0.00078932061 
0.177003 0.11312331110 0.00126300432 
0.177561 0.09361040740 0.00005900753 
0.178118 0.15024417706 0.00142735396 
0.178676 0.13242781867 0.00143292761 
0.179233 0.14557584611 0.00029382509 
0.179791 0.09561373146 0.00043934494 
0.180348 0.11480295232 -0.00060915464 
0.180905 0.11243689567 0.00097055494 
0.181463 0.09357046618 -0.00021640680 
0.182020 0.07677479622 0.00032420300 
0.182578 0.10745911891 -0.00013176393 
0.183135 0.10519250863 0.00018115982 
0.183693 0.11587910758 0.00102611177 
0.184250 0.13700530392 -0.00000891877 
0.184808 0.09276424107 0.00021458297 
0.185365 0.09374024333 0.00002707138 
0.185922 0.10402435017 0.00014927383 
0.186480 0.08544405864 0.00033128968 
0.187037 0.14775410348 0.00006301584 
0.187595 0.04832723901 -0.00028232280 
0.188152 0.13160839402 -0.00010716771 
0.188710 0.05064229385 -0.00005857685 
0.189267 0.08719934458 0.00029709345 
0.189824 0.11596289540 -0.00019850154 
0.190382 0.08147232287 0.00065140303 
0.190939 0.09989318945 0.00067634112 
0.191497 0.13631479370 0.00075109329 
0.192054 0.07097450057 0.00037801124 
0.192612 0.08980066270 0.00107570637 
0.193169 0.11894553352 0.00087538612 
0.193726 0.05836114123 0.00005125359 
0.194284 0.09921262766 0.00038435657 
0.194841 0.14983039196 0.00061451695 
0.195399 0.05037224889 0.00153503075 
0.195956 0.09819689318 0.00080011538 
0.196514 0.06438168245 0.00030145633 
0.197071 0.07502810762 -0.00008411951 
0.197628 0.09089094312 0.00010544054 
0.198186 0.06010270223 0.00047447201 
0.198743 0.08491324420 0.00094963952 
0.199301 0.07453735387 0.00051557431 
0.199858 0.05492772914 0.00024276359 
0.200416 0.08028516439 -0.00028621775 
0.200973 0.02730573880 -0.00021119354 
0.201530 0.08609927927 -0.00031279442 
0.202088 0.07446378950 -0.00015668563 
0.202645 0.10368355045 0.00049850638 
0.203203 0.05672773692 -0.00004590932 
0.203760 0.08127178971 0.00055100871 
0.204318 0.07971967093 -0.00031766631 
0.204875 0.05672061317 0.00038974273 
0.205432 0.07771923310 0.00041930531 
0.205990 0.06842334792 0.00105187322 
0.206547 0.05342218144 0.00030810765 
0.207105 0.09988684729 0.00030388496 
0.207662 0.08587281643 0.00042730382 
0.208219 0.10236992690 0.00059564025 
0.208777 0.07567987044 0.00040384934 
0.209334 0.06223539303 0.00088601246 
0.209892 0.03638645125 0.00073980002 
0.210449 0.03913801189 0.00026102036 
0.211007 0.05564863422 0.00055898677 
0.211564 0.08687275146 0.00057198013 
0.212121 0.06801031875 0.00051277024 
0.212679 0.03868280262 0.00006721816 
0.213236 0.06494297176 -0.00012784318 
0.213794 0.02747169722 -0.00034774639 
0.214351 0.06177879206 0.00051279525 
0.214908 0.04363236031 0.00015720487 
0.215466 0.07880904860 -0.00007404557 
0.216023 0.11011497041 0.00049979838 
0.216581 0.04913982997 0.00009538972 
0.217138 0.05499447608 -0.00051037825 
0.217695 0.06676454655 0.00057197713 
0.218253 0.03632101957 0.00021014144 
0.218810 0.08673738128 0.00049004130 
0.219368 0.06095414195 0.00008952188 
0.219925 0.01772476426 0.00054407268 
0.220483 0.09201018076 0.00058697608 
0.221040 0.06167215926 -0.00069391115 
0.221597 0.08720289631 0.00027448106 
0.222155 0.08697809781 0.00115531030 
0.222712 0.07701474890 -0.00014824242 
0.223270 0.05689482403 -0.00000748190 
0.223827 0.06948150888 0.00038638255 
0.224384 0.06834863906 -0.00032638356 
0.224942 0.00389689012 0.00039791308 
0.225499 0.07013324643 0.00028104764 
0.226057 0.08475426128 0.00005585695 
0.226614 0.08907418426 0.00038723054 
0.227171 0.04424215393 0.00014046572 
0.227729 0.06926444571 0.00021868069 
0.228286 0.10306813048 0.00066014122 
0.228844 0.06008275201 0.00024662987 
0.229401 0.09186894542 -0.00001510568 
0.229958 0.08533374613 0.00049384785 
0.230516 0.08038131269 0.00029547531 
0.231073 0.05289882877 -0.00019348465 
0.231630 0.05369585123 -0.00007300839 
0.232188 0.02483168955 0.00007594468 
0.232745 0.11824584737 0.00034299801 
0.233303 0.04851972592 0.00034696751 
0.233860 0.09387189427 0.00064447464 
0.234417 0.05584361250 0.00047165959 
0.234975 0.07503200221 0.00036554675 
0.235532 0.11827137337 0.00047374449 
0.236090 0.08688238666 0.00032152093 
0.236647 0.03993108536 0.00039220901 
0.237204 0.08283623725 0.00028618324 
0.237762 0.06920075160 -0.00010415352 
0.238319 0.07660104623 0.00037515765 
0.238877 0.05665348693 0.00051694449 
0.239434 0.03639837022 0.00027715614 
0.239991 0.08352098803 0.00049592920 
0.240549 0.01347745376 0.00052330766 
0.241106 0.09404482076 0.00060366594 
0.241663 0.06489141201 0.00029841593 
0.242221 0.04544546463 -0.00006384590 
0.242778 0.06645657704 -0.00011543969 
0.243336 0.05694067118 0.00058315559 
0.243893 0.03767661068 0.00022728278 
0.244450 0.05690107923 0.00009630206 
0.245008 0.07708393870 0.00022922049 
0.245565 0.00272137812 -0.00055663377 
0.246123 -0.00544328781 0.00031304648 
0.246680 0.04541232123 0.00069641231 
0.247237 0.07751115185 0.00082760642 
0.247795 0.02879647590 0.00020702913 
0.248352 0.08359935966 0.00052697865 
0.248909 0.01705552492 0.00022039962 
0.249467 0.03139867462 0.00007555357 
0.250024 0.06485131312 0.00096942328 
0.250582 0.05554008814 0.00039169397 
0.251139 0.02234855994 -0.00024282323 
0.251696 0.09601310678 0.00015915318 
0.252254 0.04687778915 0.00003477342 
0.252811 0.01736227567 -0.00025055666 
0.253368 0.02541603004 0.00004213639 
0.253926 0.08571820058 -0.00014475895 
0.254483 0.02110927238 -0.00005611368 
0.255041 0.04786851757 0.00052773189 
0.255598 0.02120018755 -0.00013092068 
0.256155 -0.03566263036 0.00048570033 
0.256713 0.04737838266 0.00014328972 
0.257270 0.04829902370 0.00647092488 
0.257827 0.04998332745 0.00077064608 
0.258385 0.06752014563 0.00025214886 
0.258942 0.01853658707 -0.00020332870 
0.259499 0.04910221169 0.00010361046 
0.260057 0.06026183641 0.00012554353 
0.260614 0.05954548798 -0.00012513106 
0.261172 0.05507523152 0.00081997330 
0.261729 0.07253034408 0.00036891044 
0.262286 0.06678740712 0.00053811740 
0.262844 0.02437885472 0.00004244031 
0.263401 0.01801127270 0.00000510940 
0.263958 0.07783537385 0.00047239309 
0.264516 0.09042501333 0.00023689515 
0.265073 0.04332324378 0.00001199073 
0.265630 0.05929677781 0.00051132604 
0.266188 0.07957491574 0.00051684128 
0.266745 0.03881441724 0.00049066778 
0.267302 0.06081064783 0.00000732224 
0.267860 0.06111508915 0.00042744533 
0.268417 0.02713587722 -0.00000399153 
0.268975 0.05481748403 -0.00007174350 
0.269532 0.03510866240 0.00008921859 
0.270089 0.05379286154 0.00029804113 
0.270647 0.04603432320 -0.00004699499 
0.271204 0.04426181235 0.00053512596 
0.271761 0.06694575851 0.00064914536 
0.272319 0.04070950299 0.00032780499 
0.272876 0.02433718270 -0.00025618739 
0.273433 0.05674243313 0.00000994626 
0.273991 0.00188002544 -0.00002292165 
0.274548 0.01197110146 -0.00013433671 
0.275105 0.01215845074 0.00009324522 
0.275663 0.00904073276 -0.00053778254 
0.276220 0.05775505385 0.00021190568 
0.276777 0.02012939150 0.00013298807 
0.277335 0.06717114631 0.00047753961 
0.277892 0.02865396318 0.00074199719 
0.278449 0.06928691365 0.00048062342 
0.279007 0.08670911532 0.00006496640 
0.279564 0.03964629758 0.00029419959 
0.280121 0.03962846766 0.00030582202 
0.280679 0.07566073270 0.00067931139 
0.281236 0.00173664575 -0.00084437652 
0.281793 0.06308565459 0.00039863328 
0.282351 0.04471053864 -0.00020104463 
0.282908 0.07517517146 0.00037341644 
0.283465 0.06539557255 0.00029554295 
0.284023 0.01609879000 0.00024168660 
0.284580 0.07012212302 -0.00021816307 
0.285137 0.07623717052 0.00045537002 
0.285695 0.01453771364 -0.00018797597 
0.286252 0.02961886597 0.00011248431 
0.286809 0.01858208122 0.00040441709 
0.287367 0.09722678056 0.00035224206 
0.287924 0.06539354323 0.00015511399 
0.288481 -0.02506936107 -0.00040951609 
0.289039 0.01065706664 -0.00000478112 
0.289596 0.05783568377 0.00013923861 
0.290153 0.05227009916 0.00078822700 
0.290711 0.03516123527 -0.00052243124 
0.291268 0.03928067583 0.00003468521 
0.291825 0.09912883140 0.00033879764 
0.292383 0.08458640344 0.00015917736 
0.292940 0.05471180401 0.00014373108 
0.293497 0.03646264008 0.00019148019 
0.294055 0.05647733231 -0.00020430116 
0.294612 0.04569882287 -0.00044313324 
0.295169 0.00648032724 0.00054077306 
0.295727 0.03842906351 0.00026658418 
0.296284 0.02309836899 -0.00019752341 
0.296841 0.08091146804 0.00058134655 
0.297399 0.04797307950 -0.00039640796 
0.297956 0.04145533229 -0.00035234722 
0.298513 0.03697031938 0.00009866535 
0.299071 0.06484085023 0.00038450420 
0.299628 0.03893053178 0.00013314745 
0.300185 0.03422886717 -0.00010229295 
0.300742 0.09106852191 0.00024908132 
0.301300 0.06827882395 0.00007557503 
0.301857 0.04513314801 -0.00012957696 
0.302414 0.04701141333 0.00075518163 
0.302972 0.03370491342 0.00035847717 
0.303529 0.03617363257 0.00034723631 
0.304086 0.06628955685 0.00047608890 
0.304644 0.00926449658 -0.00054599512 
0.305201 0.05919661667 0.00025513822 
0.305758 0.03598367598 -0.00008180949 
0.306316 0.01868420925 -0.00011041344 
0.306873 0.04806147446 0.00087254518 
0.307430 0.06085495618 -0.00011114805 
0.307987 -0.02511969079 0.00007594792 
0.308545 0.04766632336 0.00015304846 
0.309102 0.09075249733 0.00032730060 
0.309659 0.06953124138 0.00054921755 
0.310217 0.02345858074 0.00018322654 
0.310774 0.02900821716 -0.00017837611 
0.311331 0.02302364951 -0.00028381979 
0.311889 0.04065764625 0.00026134341 
0.312446 -0.00731969727 0.00051571120 
0.313003 0.04087799523 0.00019517902 
0.313560 0.05763792430 0.00021479656 
0.314118 0.07545892570 -0.00036513684 
0.314675 0.07913121657 -0.00013158830 
0.315232 0.04598692310 0.00038847398 
0.315790 0.04594062714 0.00043364713 
0.316347 -0.01089255986 -0.00089786293 
0.316904 0.01202744483 -0.00014306955 
0.317461 0.03398473444 0.00057592839 
0.318019 0.07769620403 0.00071754712 
0.318576 0.05389879671 -0.00024954792 
0.319133 0.04904474884 -0.00025721535 
0.319691 0.02977116072 0.00006232415 
0.320248 0.04063916346 0.00005130135 
0.320805 0.04163159355 0.00032188752 
0.321362 0.04217723782 0.00040509543 
0.321920 0.09479483929 0.00108038261 
0.322477 0.00395471894 -0.00021271009 
0.323034 0.03118586474 0.00008763692 
0.323592 0.04612548398 0.00071763301 
0.324149 0.03556172885 -0.00014959650 
0.324706 -0.00926838593 -0.00000436526 
0.325263 0.01617875958 0.00051633324 
0.325821 -0.00751100406 -0.00006212163 
0.326378 0.03013427390 0.00028955131 
0.326935 0.05495760284 0.00045556958 
0.327493 0.07150155316 -0.00003014364 
0.328050 0.05803641088 0.00000696453 
0.328607 0.07492709003 0.00085835026 
0.329164 0.06520739130 0.00066444200 
0.329722 0.03007851553 -0.00050223450 
0.330279 0.02169176515 -0.00002684150 
0.330836 0.06809900633 0.00007661353 
0.331393 0.04792954956 0.00003472064 
0.331951 0.03204851771 0.00038170989 
0.332508 0.04611196839 0.00024188176 
0.333065 0.00815627342 0.00040426988 
0.333622 0.02614916946 0.00037960140 
0.334180 0.04066335543 0.00041792965 
0.334737 0.09224309176 -0.00012217605 
0.335294 0.03775278082 -0.00024387970 
0.335852 0.03846357974 0.00093531112 
0.336409 0.02273259183 0.00085423990 
0.336966 0.01079462330 0.00023466208 
0.337523 -0.01002936578 -0.00017387723 
0.338081 0.06879454688 -0.00004825499 
0.338638 0.01339238482 -0.00028213870 
0.339195 -0.00032133741 0.00017101634 
0.339752 0.03158777521 0.00067104145 
0.340310 0.05403963070 0.00024823024 
0.340867 -0.00011831381 -0.00034938904 
0.341424 0.05377759032 0.00035938433 
0.341981 -0.00766594059 -0.00113460530 
0.342539 0.00973491948 -0.00030135653 
0.343096 0.05901795237 -0.00058089843 
0.343653 0.04765082389 -0.00009326546 
0.344210 -0.02604776963 -0.00045480807 
0.344768 0.03605207780 -0.00045033124 
0.345325 0.00282609385 -0.00022886172 
0.345882 0.09229207833 0.00080941157 
0.346439 0.03228390822 0.00020648963 
0.346997 0.07712184464 -0.00038582379 
0.347554 0.00221590640 -0.00035586416 
0.348111 0.04810166931 0.00105341598 
0.348668 -0.00103672679 0.00001382887 
0.349226 0.02005780513 0.00010190092 
0.349783 0.04896827113 -0.00068263984 
0.350340 0.03143140825 0.00073204789 
0.350897 0.02129319519 -0.00034972834 
0.351454 0.04195049587 0.00094012534 
0.352012 0.07485694068 0.00054117462 
0.352569 0.00669560798 -0.00066451831 
0.353126 0.03925993504 -0.00006274375 
0.353683 0.05942849639 0.00114713133 
0.354241 -0.06780797746 -0.00021943879 
0.354798 -0.00909881082 -0.00020844300 
0.355355 0.05521047876 0.00102869710 
0.355912 0.00762133019 -0.00011962142 
0.356470 0.06432522466 -0.00016845208 
0.357027 0.10492982601 0.00225288003 
0.357584 0.04824568554 0.00120930003 
0.358141 -0.01200183480 0.00072144706 
0.358699 0.01718681651 -0.00104454441 
0.359256 -0.00497056407 -0.00101240300 
0.359813 0.01641670350 -0.00042541545 
0.360370 0.01249361615 -0.00056928374 
0.360927 0.06025082006 0.00098172331 
0.361485 0.06570063418 -0.00042732549 
0.362042 0.05901122231 0.00124147442 
0.362599 0.00580484008 0.00009467326 
0.363156 0.06591579494 0.00074740781 
0.363714 0.03194055511 -0.00017707020 
0.364271 0.09885996354 0.00041091645 
0.364828 0.02080986511 -0.00035664933 
0.365385 0.13710464822 0.00192694341 
0.365942 0.03942457465 0.00126996383 
0.366500 0.05224170968 0.00192957800 
0.367057 0.07820407941 0.00157366682 
0.367614 0.04659190054 -0.00055663153 
0.368171 0.08408685805 0.00066322337 
0.368728 0.03756485437 0.00082226802 
0.369286 0.08870447618 0.00022813111 
0.369843 -0.00175360796 -0.00012635902 
0.370400 0.00586702930 0.00004211241 
0.370957 0.05726969943 -0.00197787565 
0.371514 0.07898271609 -0.00101202612 
0.372072 0.13328833417 0.00102398805 
0.372629 0.05868149175 0.00157520479 
0.373186 0.09559595201 -0.00009378197 
0.373743 0.03888028736 0.00150545201 
0.374300 0.01461752600 0.00030918669 
0.374858 0.00041103428 0.00005522795 
0.375415 0.07470991425 -0.00011554068 
0.375972 0.09233342558 0.00042719280 
0.376529 -0.00384457012 0.00204201100 
0.377086 0.12172045167 0.00180230526 
0.377644 0.03212447945 -0.00087053307 
0.378201 0.10590165048 0.00093867496 
0.378758 0.05340146853 0.00055997247 
0.379315 0.04461860291 -0.00021425319 
0.379872 0.04838149176 -0.00146414902 
0.380430 0.00921533822 -0.00175356220 
0.380987 -0.08258521115 -0.00016981278 
0.381544 0.06926226756 -0.00163615144 
0.382101 0.04319643507 0.00067579838 
0.382658 0.01379059836 0.00132424279 
0.383216 0.02660391304 -0.00032839202 
0.383773 -0.01594842354 0.00026271309 
0.384330 -0.03748796327 0.00140348824 
0.384887 0.11567291914 0.00213468683 
0.385444 0.01869779240 0.00086773946 
0.386001 0.08484632355 0.00104932205 
0.386559 0.01513617390 0.00160356495 
0.387116 0.06436454219 0.00119661958 
0.387673 0.11673539455 -0.00006806144 
0.388230 -0.04966325613 -0.00071015359 
0.388787 0.03987551781 -0.00044467692 
0.389345 0.05117818922 -0.00006314409 
0.389902 0.09547940034 0.00264238864 
0.390459 0.07900965835 -0.00033342112 
0.391016 0.05301433083 0.00106878854 
0.391573 0.10297336745 0.00096901039 
0.392130 0.04839134923 0.00047898901 
0.392688 0.00769088096 -0.00007667241 
0.393245 0.06080008111 -0.00058429220 
0.393802 0.02433492866 -0.00113061169 
0.394359 0.06786598193 -0.00027656512 
0.394916 -0.00514607948 -0.00119748939 
0.395473 0.08839742641 0.00048676149 
0.396031 0.13224692817 0.00213214903 
0.396588 -0.01535188969 0.00124077198 
0.397145 -0.02819720203 -0.00155251036 
0.397702 0.00705617579 0.00262652487 
0.398259 -0.08622399760 -0.00456986248 
0.398816 0.06753535741 0.00760644210 
0.399374 0.10771597136 -0.00550041952 
0.399931 -0.08178532580 -0.00000904955 
0.400488 0.07203972741 -0.00221283609 
0.401045 0.16753263600 -0.00311382799 
0.401602 -0.03224520969 -0.00767978276 
0.402159 0.03798476245 -0.00077135987 
0.402716 0.24145403655 0.01892400124 
0.403274 0.04152276501 -0.00481592679 
0.403831 -0.34551381636 0.02598441520 
