# Supplementary material for: SAXS studies of X-ray induced disulfide bond damage: Engineering high-resolution insight from a low-resolution technique
Source: PLoS One. 2020 Nov 17;15(11):e0239702. doi: 10.1371/journal.pone.0239702 (PMC7671560; doi:10.1371/journal.pone.0239702)
Supplement: S1 Data — (GZ) [file pone.0239702.s023.gz › SupplementaryData/dimer_A3_ph5_2p5_00004.cbf.dat]

0.010314 2.01666353763 1.12502093487 
0.010872 6.78161152517 0.52436013028 
0.011429 11.23500119795 0.46640113464 
0.011987 9.17347689826 -0.14765449443 
0.012544 8.58892929881 -0.00611424989 
0.013102 8.02957398698 0.21180035250 
0.013659 8.92028736339 0.11792344494 
0.014217 9.66056436688 -0.01721149761 
0.014774 8.56108430566 -0.05336411580 
0.015332 9.58307269605 0.02496401546 
0.015889 8.81501478378 -0.00658588422 
0.016447 8.79669560620 0.05018847282 
0.017004 8.49620361975 0.09501037570 
0.017562 8.73826060246 0.03194840235 
0.018119 8.45406227208 -0.00959854700 
0.018677 8.13043828863 0.03234499061 
0.019234 8.16581714244 0.04714224050 
0.019792 8.75626695801 0.03869657081 
0.020349 8.30954651739 0.03432346621 
0.020907 8.00257530609 0.02196004614 
0.021464 8.71669448103 0.00428495089 
0.022022 7.99436357743 0.02255461853 
0.022579 8.04058334292 0.04889152836 
0.023137 7.99866389328 0.02916602075 
0.023694 8.02462377364 0.03468097978 
0.024252 7.74045953576 0.02627427573 
0.024809 7.48394005599 0.03112460168 
0.025367 7.83955755580 0.04057453292 
0.025924 7.75999010736 0.03160107673 
0.026482 7.46376868247 0.04167246207 
0.027039 7.34136089851 0.04075385225 
0.027597 7.27595372155 0.04402579980 
0.028154 7.22736321686 0.03207649065 
0.028712 7.26181428424 0.04120838877 
0.029269 7.09467367683 0.04447229003 
0.029827 7.46877817626 0.03165939368 
0.030384 7.05120763086 0.04281451311 
0.030942 6.67810062712 0.04027032523 
0.031500 6.78695039907 0.04057738763 
0.032057 6.66053756265 0.03767149736 
0.032615 6.76299717360 0.04343183486 
0.033172 6.65518821214 0.03864502359 
0.033730 6.54914580531 0.04121102870 
0.034287 6.43605966331 0.04171751023 
0.034845 6.54807520681 0.03852756697 
0.035402 6.34684808370 0.04664647491 
0.035960 6.31934809177 0.03409124517 
0.036517 6.15192551629 0.03041853782 
0.037075 6.11410673565 0.03089743442 
0.037632 6.01241652574 0.03626033712 
0.038190 6.11282429866 0.03496750252 
0.038747 5.95583928341 0.03200308702 
0.039305 5.89006219683 0.03020060368 
0.039862 5.68762919416 0.03086346909 
0.040420 5.61516155068 0.03309178663 
0.040977 5.65446699549 0.02971883274 
0.041535 5.55039880014 0.03299301632 
0.042092 5.52950045553 0.03338010125 
0.042650 5.32698053133 0.02675584544 
0.043207 5.18388325390 0.03411142363 
0.043765 5.13624526915 0.02848280912 
0.044322 5.28874666187 0.02802516061 
0.044880 5.28337246241 0.02515902055 
0.045437 4.91045189823 0.02817748790 
0.045995 5.05399200469 0.02675334547 
0.046552 4.87506174819 0.02730178533 
0.047110 4.84083893329 0.02285988327 
0.047667 4.95544564312 0.02334769083 
0.048225 4.75013504771 0.02547427152 
0.048782 4.71920055341 0.02352171229 
0.049340 4.61138146078 0.02310806570 
0.049897 4.63274415932 0.02628110002 
0.050455 4.60403092438 0.02418723438 
0.051012 4.29857173336 0.02214559912 
0.051570 4.31592894707 0.02219960964 
0.052127 4.31679448051 0.02150644556 
0.052685 4.13293979728 0.02336195501 
0.053242 4.04232476188 0.01892304275 
0.053800 4.09141310653 0.02283143039 
0.054357 4.00818001501 0.02046147000 
0.054915 4.00195121150 0.02052600124 
0.055472 3.92025945917 0.01934358569 
0.056030 3.84712917031 0.02066195179 
0.056587 3.80375886814 0.02177817448 
0.057145 3.77775840349 0.01845153577 
0.057702 3.68073813418 0.01719934860 
0.058260 3.66899976088 0.01696497153 
0.058817 3.47902482931 0.01840506860 
0.059375 3.40351894750 0.01574275509 
0.059932 3.44495221043 0.01896083394 
0.060490 3.44981191993 0.01911749594 
0.061048 3.32591333204 0.01292100109 
0.061605 3.24829596994 0.01442726308 
0.062163 3.33744430985 0.01624397304 
0.062720 3.20262646364 0.01379538080 
0.063278 3.15406230791 0.01700494249 
0.063835 3.08490611756 0.01485840877 
0.064393 3.06869894147 0.01731904270 
0.064950 3.05820105477 0.01322459153 
0.065508 2.94867564290 0.01734327591 
0.066065 2.96013546425 0.01247491614 
0.066623 2.96977108508 0.01494853258 
0.067180 2.80191366201 0.01526068042 
0.067738 2.73348101572 0.01332056747 
0.068295 2.72844218400 0.01272995877 
0.068853 2.69055296290 0.01239148502 
0.069410 2.62391070322 0.01624654852 
0.069968 2.64470714884 0.01488641238 
0.070525 2.51607447599 0.01279937217 
0.071083 2.47902438042 0.01140597031 
0.071640 2.36327476857 0.01075008985 
0.072198 2.48717048545 0.01298366423 
0.072755 2.43652656943 0.01267766701 
0.073313 2.48118454907 0.01395919661 
0.073870 2.38239238070 0.01332070130 
0.074428 2.35157564426 0.00921916561 
0.074985 2.36009798285 0.01253073151 
0.075543 2.30511795503 0.01014016577 
0.076100 2.23266600730 0.01069053057 
0.076658 2.04808845724 0.01005668004 
0.077215 2.16701098848 0.01134858312 
0.077773 2.04161831277 0.00946305934 
0.078330 2.05694491138 0.00817526358 
0.078888 2.07727925334 0.00799789412 
0.079445 1.97263434234 0.01130688162 
0.080003 2.02517493373 0.01062863936 
0.080560 1.91582756490 0.00863428821 
0.081118 1.85088681745 0.00666326351 
0.081675 1.90636523596 0.01115912498 
0.082233 1.90553964377 0.00949132799 
0.082790 1.89258724823 0.00916449410 
0.083348 1.75888150345 0.00716879274 
0.083905 1.75219531920 0.00801346423 
0.084463 1.77681904831 0.00868579966 
0.085020 1.74737142555 0.00748618350 
0.085578 1.71731777227 0.00819004967 
0.086135 1.68998508575 0.01003192110 
0.086693 1.66913629167 0.00928991384 
0.087250 1.60342872827 0.00743854613 
0.087808 1.59215376863 0.00533478337 
0.088365 1.47841533484 0.00889002559 
0.088923 1.61159537482 0.00789968610 
0.089480 1.52970352908 0.00801656328 
0.090038 1.53932449173 0.00941709971 
0.090595 1.52224955169 0.00566574182 
0.091153 1.45953684777 0.00627414800 
0.091710 1.43434376645 0.00826336579 
0.092268 1.39841991045 0.00609459011 
0.092825 1.36820865888 0.00688940460 
0.093383 1.35048221655 0.00717098304 
0.093940 1.39133296968 0.00680199221 
0.094498 1.34589676286 0.00737014412 
0.095055 1.36361817322 0.00630690529 
0.095613 1.26995542854 0.00753475084 
0.096170 1.30219967401 0.00728850506 
0.096728 1.20075009154 0.00475099864 
0.097285 1.20565116077 0.00631702820 
0.097842 1.25229878535 0.00705177373 
0.098400 1.21404959428 0.00538068783 
0.098957 1.27508513500 0.00758116211 
0.099515 1.23712562092 0.00533267641 
0.100072 1.18627204462 0.00484773302 
0.100630 1.18679748831 0.00652740242 
0.101187 1.17706915743 0.00671408134 
0.101745 1.04973590759 0.00476542737 
0.102302 1.09963139733 0.00707511845 
0.102860 0.98469736810 0.00659626897 
0.103417 1.06213963498 0.00462343433 
0.103975 1.09767078087 0.00641647448 
0.104532 1.02449209420 0.00553804180 
0.105090 1.05989419151 0.00489528226 
0.105647 0.97485442727 0.00548046804 
0.106205 1.00271784484 0.00449662623 
0.106762 1.08639586396 0.00514484667 
0.107320 0.95105981918 0.00524802945 
0.107877 1.01355086406 0.00520048990 
0.108435 0.88353501570 0.00453023537 
0.108992 0.96947974113 0.00436273342 
0.109550 0.88632275256 0.00388066194 
0.110107 0.83158533421 0.00481188001 
0.110665 0.87023094222 0.00483430291 
0.111222 0.86462644194 0.00384836910 
0.111780 0.83320855264 0.00436701095 
0.112337 0.79559852379 0.00495011529 
0.112895 0.85427260634 0.00428219029 
0.113452 0.81965626119 0.00485032550 
0.114010 0.80774695773 0.00313308409 
0.114567 0.74023777844 0.00400450120 
0.115125 0.76721505243 0.00337916236 
0.115682 0.81290866519 0.00344475774 
0.116240 0.77181393510 0.00246305557 
0.116797 0.77567974936 0.00340226452 
0.117355 0.74902516009 0.00337586919 
0.117912 0.70533289666 0.00364544493 
0.118470 0.74195474081 0.00186704367 
0.119027 0.68073738837 0.00352531163 
0.119585 0.70266924676 0.00221078174 
0.120142 0.69249777971 0.00307258986 
0.120699 0.61873199737 0.00349235824 
0.121257 0.63381394837 0.00147662900 
0.121814 0.64513166245 0.00332798533 
0.122372 0.59899693536 0.00360715540 
0.122929 0.66767531452 0.00215165831 
0.123487 0.67303668829 0.00304669593 
0.124044 0.68538101703 0.00228159747 
0.124602 0.68348349949 0.00339954089 
0.125159 0.59130649465 0.00165454222 
0.125717 0.55909084254 0.00271681057 
0.126274 0.58093972529 0.00298375395 
0.126832 0.51042641166 0.00293647737 
0.127389 0.55264313477 0.00231227978 
0.127947 0.59626652182 0.00375292574 
0.128504 0.52925395521 0.00184219301 
0.129062 0.54291006515 0.00322505505 
0.129619 0.50897611892 0.00185804725 
0.130177 0.47622210241 0.00131610497 
0.130734 0.52035925391 0.00255114328 
0.131292 0.56138833374 0.00287194912 
0.131849 0.50654825933 0.00250272322 
0.132407 0.50949201679 0.00253760091 
0.132964 0.46797951510 0.00196265514 
0.133521 0.51157551869 0.00166204258 
0.134079 0.44736114544 0.00189307138 
0.134636 0.40378679185 0.00168317499 
0.135194 0.46948245793 0.00241049140 
0.135751 0.39301376252 0.00167578376 
0.136309 0.41306122038 0.00173885297 
0.136866 0.44771055704 0.00110489598 
0.137424 0.42865240978 0.00192616906 
0.137981 0.38308909851 0.00152858933 
0.138539 0.34540325416 0.00122493374 
0.139096 0.37185452627 0.00192748790 
0.139654 0.41321808530 0.00183215233 
0.140211 0.38143862214 0.00162248758 
0.140769 0.42105593802 0.00071951890 
0.141326 0.36963046900 0.00109703799 
0.141884 0.36817265440 0.00206779585 
0.142441 0.34965050722 0.00154748698 
0.142998 0.33221009382 0.00066248781 
0.143556 0.35724433271 0.00125608311 
0.144113 0.32136291190 0.00158305340 
0.144671 0.31443531560 0.00129802162 
0.145228 0.29393822178 0.00109989543 
0.145786 0.31108823894 0.00106218809 
0.146343 0.31893530764 0.00052355827 
0.146901 0.29538432338 0.00062474085 
0.147458 0.31734035243 0.00132810819 
0.148016 0.29477598018 0.00103704298 
0.148573 0.20662064727 0.00161335753 
0.149131 0.24190644703 0.00192900557 
0.149688 0.34229609788 0.00229971083 
0.150246 0.23422638421 0.00082050277 
0.150803 0.26419800428 0.00199831497 
0.151360 0.23898852519 0.00120186516 
0.151918 0.25741007537 0.00148551020 
0.152475 0.29486752423 0.00119074566 
0.153033 0.28094941385 0.00122364159 
0.153590 0.17852814982 0.00100679577 
0.154148 0.28542754207 0.00103625429 
0.154705 0.20821552861 0.00025818646 
0.155263 0.22762045853 0.00072628416 
0.155820 0.21614876559 0.00134205674 
0.156378 0.23436848193 0.00139455856 
0.156935 0.22809393161 0.00117785989 
0.157493 0.20156356050 0.00036143072 
0.158050 0.21305859398 0.00150044365 
0.158607 0.24540864098 0.00071038602 
0.159165 0.19619714244 0.00077788055 
0.159722 0.18107227462 0.00070702758 
0.160280 0.19071610642 0.00142911838 
0.160837 0.18625192357 0.00070747414 
0.161395 0.27613138899 0.00099485172 
0.161952 0.18278918935 -0.00003612517 
0.162510 0.22287008872 0.00036988750 
0.163067 0.20782610259 0.00081787700 
0.163625 0.17030103306 0.00130445927 
0.164182 0.22067438680 0.00155127337 
0.164739 0.21744825325 0.00150017123 
0.165297 0.18320140445 0.00060646713 
0.165854 0.13116815390 0.00038403371 
0.166412 0.11439297595 0.00043606481 
0.166969 0.13974045783 0.00054129459 
0.167527 0.14762802983 0.00065542469 
0.168084 0.16192032898 0.00038746529 
0.168642 0.14831003092 0.00120217933 
0.169199 0.14529443833 0.00016828905 
0.169757 0.13852614197 0.00114000780 
0.170314 0.15843110553 0.00077110904 
0.170871 0.15699475124 0.00016133724 
0.171429 0.13577438082 0.00081162063 
0.171986 0.13391396815 0.00121574625 
0.172544 0.13971841221 0.00066669253 
0.173101 0.09147458437 0.00127666357 
0.173659 0.12430874521 0.00042344401 
0.174216 0.14177425801 0.00028853940 
0.174774 0.16284043295 0.00065669409 
0.175331 0.08572560350 -0.00015876267 
0.175888 0.12824318391 0.00045117454 
0.176446 0.07387494744 0.00033357917 
0.177003 0.14766007006 0.00152154874 
0.177561 0.12863108949 0.00025021502 
0.178118 0.14282965681 0.00109357651 
0.178676 0.08920774699 0.00049078026 
0.179233 0.13266048508 0.00061701638 
0.179791 0.13931651988 0.00000165975 
0.180348 0.07125344375 0.00103762824 
0.180905 0.08606571917 0.00037005643 
0.181463 0.10183389047 0.00010332078 
0.182020 0.13533721271 -0.00006359547 
0.182578 0.07243589975 0.00060030540 
0.183135 0.05057358722 0.00066601255 
0.183693 0.09553764172 0.00128713189 
0.184250 0.06404354628 0.00058309263 
0.184808 0.07810458677 0.00023348548 
0.185365 0.08506114177 0.00004417311 
0.185922 0.12123713638 0.00038175863 
0.186480 0.12057064083 0.00028528518 
0.187037 0.09908366301 0.00026352900 
0.187595 0.05885581896 0.00003681173 
0.188152 0.08125936327 -0.00020563314 
0.188710 0.07534306183 -0.00022081065 
0.189267 0.03126342228 0.00000326240 
0.189824 0.15202634082 0.00103350373 
0.190382 0.04797384885 0.00061391268 
0.190939 0.12093728518 0.00084138485 
0.191497 0.08140304971 0.00054563959 
0.192054 0.08449634271 -0.00012550566 
0.192612 0.09864101595 0.00014155564 
0.193169 0.03713145329 -0.00044523137 
0.193726 0.07740514441 0.00037823643 
0.194284 0.07821088970 0.00029268785 
0.194841 0.09599812365 -0.00000763292 
0.195399 0.03449981712 -0.00012115460 
0.195956 0.10305160775 0.00000036091 
0.196514 0.07524376569 0.00031015527 
0.197071 0.10015807697 0.00016858764 
0.197628 0.07248509516 0.00066187890 
0.198186 0.09167667222 0.00043559625 
0.198743 0.06152088885 0.00033868999 
0.199301 0.06775912324 0.00010528770 
0.199858 0.09622561743 0.00051309430 
0.200416 0.10345030550 0.00000761909 
0.200973 0.11236124095 0.00081661098 
0.201530 0.08448666882 0.00009231674 
0.202088 0.07956955653 0.00061007916 
0.202645 0.10881506707 0.00066841233 
0.203203 0.10100301222 0.00058501908 
0.203760 0.08344006778 0.00067422940 
0.204318 0.04780338373 0.00030939368 
0.204875 0.08159650628 0.00026789036 
0.205432 0.06089085695 0.00047313187 
0.205990 0.07987131019 0.00016988400 
0.206547 0.05582250220 0.00011445278 
0.207105 0.10622756941 0.00013439490 
0.207662 0.06077891710 0.00001323566 
0.208219 0.11573020107 0.00073038931 
0.208777 0.07537053153 0.00033710567 
0.209334 0.05369160690 0.00064054729 
0.209892 0.07665580357 0.00048611189 
0.210449 0.06962068567 -0.00018946178 
0.211007 0.05050446205 0.00037809300 
0.211564 0.05897549000 0.00008540019 
0.212121 0.08623377088 0.00071770822 
0.212679 0.08297899247 0.00049603531 
0.213236 0.04790644571 0.00003694047 
0.213794 0.08560733840 0.00076856943 
0.214351 0.09933956213 0.00034612222 
0.214908 0.03155112219 0.00070607879 
0.215466 0.07322423965 -0.00019512498 
0.216023 0.10090876840 0.00094097120 
0.216581 0.06638352957 0.00064314667 
0.217138 0.11178781913 0.00033016675 
0.217695 0.04924212663 0.00060776941 
0.218253 0.04528675747 0.00022864327 
0.218810 0.08278019751 0.00044289056 
0.219368 0.05159688296 0.00014888568 
0.219925 0.06577802962 0.00017371819 
0.220483 0.02102191458 0.00037775518 
0.221040 0.08567940738 0.00042123797 
0.221597 0.08896030990 0.00086807333 
0.222155 0.04941893990 0.00026539725 
0.222712 0.06626409448 -0.00007889342 
0.223270 0.04496400241 0.00000579220 
0.223827 0.04788543085 0.00012623062 
0.224384 0.11377413035 0.00068093074 
0.224942 0.08497590928 -0.00005669811 
0.225499 0.06367160927 0.00075811359 
0.226057 0.08095631341 -0.00023268267 
0.226614 0.04846812875 0.00011554740 
0.227171 0.09310944820 0.00034650285 
0.227729 0.05999034733 -0.00004199143 
0.228286 0.03207186953 -0.00013978192 
0.228844 0.04165115893 0.00044254791 
0.229401 0.08951565514 0.00062836772 
0.229958 0.04687698556 -0.00004386934 
0.230516 0.04690400079 -0.00025514458 
0.231073 0.07566820244 0.00098682456 
0.231630 0.01520001762 -0.00041383781 
0.232188 0.02219204878 -0.00038137428 
0.232745 0.05323313635 0.00041328581 
0.233303 0.07965802859 0.00074600576 
0.233860 0.06844010985 0.00058909126 
0.234417 0.05239425667 0.00037718370 
0.234975 0.04817257189 0.00077773348 
0.235532 0.05930151580 -0.00027325124 
0.236090 0.10089130553 -0.00031876262 
0.236647 0.03938301853 0.00040567260 
0.237204 0.07984915116 -0.00010509912 
0.237762 0.04546654960 0.00034200805 
0.238319 0.05495424756 0.00029340638 
0.238877 0.06336742501 0.00022779692 
0.239434 0.01863884986 0.00034136522 
0.239991 0.07262326434 0.00013495008 
0.240549 0.08534101569 0.00009036310 
0.241106 0.07930418515 0.00062550239 
0.241663 0.07801145391 0.00087835902 
0.242221 0.08238769896 0.00112913127 
0.242778 0.06619604374 0.00046844444 
0.243336 0.05416838077 0.00017334555 
0.243893 0.07544382627 0.00054885486 
0.244450 0.07153439348 0.00060190525 
0.245008 0.02372803481 0.00076007017 
0.245565 0.08063267842 0.00043104512 
0.246123 0.05661940413 -0.00015562520 
0.246680 0.10089825784 0.00027904003 
0.247237 0.07868928571 0.00027819094 
0.247795 0.06688308072 0.00051942864 
0.248352 0.06896837060 0.00039825060 
0.248909 0.05911828913 -0.00005475914 
0.249467 0.08442730607 0.00010524252 
0.250024 0.08324138782 0.00008763547 
0.250582 0.07026367714 0.00040360449 
0.251139 0.05190344257 0.00081876340 
0.251696 0.05287882027 0.00055002607 
0.252254 0.03939357857 0.00019103537 
0.252811 0.06898849096 -0.00002134642 
0.253368 0.00583989319 0.00062197273 
0.253926 0.07421226977 0.00077397183 
0.254483 0.04585346582 0.00095436555 
0.255041 0.06111659602 0.00055736797 
0.255598 0.02066030532 0.00025612174 
0.256155 0.04262690992 0.00029409301 
0.256713 0.06323368166 0.00031746467 
0.257270 0.02433947713 0.00979445070 
0.257827 0.06343139467 -0.00017223976 
0.258385 0.05599586480 -0.00004086606 
0.258942 0.04873612204 0.00026547566 
0.259499 0.04224439337 -0.00013193442 
0.260057 0.05277055153 0.00046001322 
0.260614 0.05404042305 0.00064972507 
0.261172 0.03143284530 0.00008406691 
0.261729 0.07104584284 0.00051138579 
0.262286 0.08572268381 0.00023688800 
0.262844 0.05369568310 0.00031669975 
0.263401 0.03300361904 0.00037992511 
0.263958 -0.00721358802 0.00037386158 
0.264516 0.02930671020 0.00043867994 
0.265073 0.03367593016 -0.00007639829 
0.265630 0.08682959003 -0.00006134479 
0.266188 0.03807993913 -0.00022494620 
0.266745 0.03792350466 0.00016602148 
0.267302 0.04495431062 0.00003300687 
0.267860 0.04099376033 0.00011812175 
0.268417 0.05440774113 -0.00008285333 
0.268975 0.05147974753 0.00059603279 
0.269532 0.04207104733 0.00010310312 
0.270089 0.06189378894 0.00035329841 
0.270647 0.06041846489 0.00038865307 
0.271204 0.03812819239 0.00028727325 
0.271761 0.06921921739 0.00043980507 
0.272319 0.03291991840 0.00064326118 
0.272876 0.04471431507 0.00019800225 
0.273433 0.05947285433 0.00070404174 
0.273991 0.04052493952 0.00016433731 
0.274548 0.01992921177 0.00020109163 
0.275105 0.05714766567 0.00082393736 
0.275663 0.09394416962 -0.00017869045 
0.276220 0.07673826503 0.00060615889 
0.276777 0.08440820356 0.00052229682 
0.277335 0.02961671598 0.00024952260 
0.277892 0.07539658649 0.00049473348 
0.278449 0.04041316212 -0.00002061226 
0.279007 0.06680788231 0.00062386512 
0.279564 0.04248225646 -0.00002172571 
0.280121 -0.00350024644 -0.00043460873 
0.280679 0.01420070375 0.00032464345 
0.281236 0.00276784275 0.00031978146 
0.281793 0.09414596341 0.00061619825 
0.282351 0.02275140833 -0.00000616392 
0.282908 0.04886295743 0.00045786102 
0.283465 0.03357891334 0.00033650209 
0.284023 0.06689711212 0.00010388139 
0.284580 0.06317974019 0.00034911527 
0.285137 0.04412201308 -0.00030752372 
0.285695 0.07565844481 -0.00007676179 
0.286252 0.08857447481 0.00035745754 
0.286809 0.04143865148 0.00017002947 
0.287367 0.03651591651 0.00025742261 
0.287924 0.06689164557 0.00047598491 
0.288481 0.09269675047 0.00037552159 
0.289039 0.06304220918 0.00049669560 
0.289596 0.05687186019 0.00025714647 
0.290153 0.05916121113 -0.00003589246 
0.290711 0.05581109428 0.00026390280 
0.291268 0.01570760565 0.00033234308 
0.291825 0.05147347467 0.00041399018 
0.292383 0.02905147272 0.00010409520 
0.292940 0.03686319339 -0.00006421303 
0.293497 0.02758307662 0.00020615066 
0.294055 0.02969561202 0.00025849281 
0.294612 0.02509332619 0.00015815628 
0.295169 0.05482426977 0.00066409551 
0.295727 0.03247944106 0.00030961369 
0.296284 0.06441991754 -0.00018895067 
0.296841 0.05245637876 -0.00000797634 
0.297399 0.04424103749 0.00005458804 
0.297956 0.04729461344 0.00052641448 
0.298513 0.04185634572 0.00004699340 
0.299071 0.07169358240 0.00034814521 
0.299628 0.07814008040 0.00002612404 
0.300185 0.04925550998 -0.00006344993 
0.300742 0.05885214261 -0.00007145655 
0.301300 0.07832022595 0.00068699961 
0.301857 0.01617546673 0.00044856698 
0.302414 0.08570744674 0.00014214304 
0.302972 0.01647873913 -0.00006876692 
0.303529 0.03459205493 -0.00052333417 
0.304086 0.09589262755 0.00004326501 
0.304644 0.07047909193 0.00056262998 
0.305201 0.03949455816 0.00062218449 
0.305758 0.05882103923 0.00068602513 
0.306316 0.05089280911 0.00036984101 
0.306873 0.04274246475 0.00028492867 
0.307430 0.01012845340 0.00025387474 
0.307987 0.03710233421 -0.00004922084 
0.308545 0.06360026429 0.00065117725 
0.309102 0.06037030213 0.00061466871 
0.309659 0.07004764567 0.00042336761 
0.310217 0.06520016054 0.00029024800 
0.310774 0.02841644396 0.00012398169 
0.311331 0.04019745046 0.00021353926 
0.311889 0.08849770589 0.00064365080 
0.312446 0.00471849529 0.00036202826 
0.313003 0.07972163013 0.00100320393 
0.313560 0.03212026822 0.00008494681 
0.314118 0.05214584625 0.00017102406 
0.314675 0.04609730263 0.00048950378 
0.315232 0.02643827269 0.00066094147 
0.315790 0.02050614152 -0.00033682424 
0.316347 0.07081043124 -0.00029736843 
0.316904 0.02033786855 0.00046109803 
0.317461 0.04473253224 0.00009125095 
0.318019 0.02044063837 -0.00017767421 
0.318576 -0.01166433173 0.00039233216 
0.319133 0.02184800058 0.00126549531 
0.319691 0.10082316327 -0.00036236467 
0.320248 0.07020030538 0.00061188079 
0.320805 -0.00981079409 -0.00001007180 
0.321362 0.02625197432 -0.00006846221 
0.321920 -0.01489414488 -0.00025460257 
0.322477 0.00976541680 -0.00042790743 
0.323034 0.02817939413 0.00065438900 
0.323592 0.05937028125 -0.00013208038 
0.324149 0.05401527238 -0.00054576127 
0.324706 0.04084710154 -0.00029192138 
0.325263 -0.00969503956 0.00016834200 
0.325821 0.01764997489 0.00014868340 
0.326378 0.02899600296 -0.00015525418 
0.326935 0.05269949767 -0.00007668392 
0.327493 -0.02421683668 0.00100555823 
0.328050 0.07397324080 0.00027397756 
0.328607 0.06157438156 0.00053207159 
0.329164 0.03810757751 0.00001603605 
0.329722 0.04866723446 0.00104717804 
0.330279 0.02220224469 -0.00020862738 
0.330836 0.00182271279 0.00012711140 
0.331393 0.01470683975 0.00082538056 
0.331951 0.07809381687 0.00052691162 
0.332508 0.07843917942 0.00050555719 
0.333065 0.09079970760 0.00042921826 
0.333622 0.04058966629 0.00054083636 
0.334180 0.09843633818 -0.00034295628 
0.334737 0.03051291170 -0.00039181037 
0.335294 0.04142273271 0.00062691719 
0.335852 0.03756571324 0.00083765889 
0.336409 0.07720786554 0.00083847182 
0.336966 0.01832317003 -0.00039523018 
0.337523 0.06658731422 0.00056931530 
0.338081 0.06825642528 0.00007030870 
0.338638 0.05979617616 0.00062752237 
0.339195 0.02898625502 0.00018276088 
0.339752 0.04802657682 0.00023922658 
0.340310 0.05627576487 0.00068892087 
0.340867 0.02273545231 0.00015620059 
0.341424 0.07269090549 0.00003804310 
0.341981 0.03724624562 0.00024922891 
0.342539 0.03192040482 0.00006354725 
0.343096 0.05415244210 0.00008735241 
0.343653 0.03369143026 -0.00013054332 
0.344210 0.08582051875 0.00056053356 
0.344768 0.02938081555 0.00030469085 
0.345325 0.00293178139 0.00035651836 
0.345882 0.06921853375 0.00088181352 
0.346439 0.01897145867 0.00051288653 
0.346997 0.02871275900 -0.00050683492 
0.347554 0.01151636401 -0.00071010964 
0.348111 0.11011127443 0.00016439951 
0.348668 0.06268348218 -0.00076567616 
0.349226 0.06215622720 0.00137028002 
0.349783 0.03346167126 0.00055512474 
0.350340 0.04281065434 0.00032007543 
0.350897 0.07076219464 0.00055920191 
0.351454 0.01790234813 -0.00061843451 
0.352012 0.04326119149 0.00012232130 
0.352569 0.00778473521 -0.00032788703 
0.353126 0.04284877801 -0.00080283520 
0.353683 0.10428623006 0.00029071575 
0.354241 0.04568568271 0.00019795521 
0.354798 0.08013175585 0.00178384994 
0.355355 0.00567356800 0.00012593902 
0.355912 0.03684765562 0.00108412907 
0.356470 0.04825337850 0.00106882953 
0.357027 0.05936987401 0.00059842805 
0.357584 0.01018258729 0.00220467691 
0.358141 0.02839156515 0.00078035613 
0.358699 0.05000511487 0.00098460519 
0.359256 0.06416801928 -0.00039884392 
0.359813 0.03692227462 0.00139259973 
0.360370 0.08896753139 -0.00005012510 
0.360927 0.06099746509 0.00048558417 
0.361485 -0.00018313729 0.00098430664 
0.362042 0.13422034401 0.00039082903 
0.362599 -0.00813934155 0.00023800623 
0.363156 0.16520484948 0.00063002295 
0.363714 -0.05253506738 0.00138772221 
0.364271 -0.00050320862 -0.00079365183 
0.364828 0.11720726664 0.00216347959 
0.365385 0.05852896692 -0.00071208217 
0.365942 0.01422729485 0.00074216326 
0.366500 0.12746299710 0.00169132932 
0.367057 -0.09052765218 -0.00061786451 
0.367614 0.04085374924 -0.00046361034 
0.368171 -0.00009786202 0.00002820634 
0.368728 -0.03529315167 -0.00065628939 
0.369286 -0.04505495330 0.00111255346 
0.369843 -0.01628017273 -0.00000524473 
0.370400 0.02935276011 0.00000325406 
0.370957 0.11659034311 0.00159803800 
0.371514 -0.01948289404 -0.00061669228 
0.372072 0.07511714963 0.00279505460 
0.372629 0.12423907063 0.00121017688 
0.373186 0.07936158401 -0.00097052693 
0.373743 0.08382989868 0.00090961192 
0.374300 0.02379951930 -0.00044752548 
0.374858 0.02103307327 0.00116422689 
0.375415 0.08910107292 -0.00048289733 
0.375972 -0.00692186312 0.00020675858 
0.376529 0.08950019902 0.00087548424 
0.377086 -0.01722637631 0.00145877595 
0.377644 0.10675256536 0.00136392072 
0.378201 0.02900934135 -0.00128670508 
0.378758 0.01895660703 -0.00037021265 
0.379315 0.06491510717 -0.00073561094 
0.379872 0.10244967371 -0.00034419869 
0.380430 -0.01486870362 0.00168005099 
0.380987 0.11694333045 0.00216991220 
0.381544 0.07685410190 0.00067787958 
0.382101 -0.03224423020 0.00055673680 
0.382658 0.07566197105 0.00098702095 
0.383216 0.12228416939 0.00119047606 
0.383773 0.03521702161 0.00048843122 
0.384330 0.03358946813 0.00090564522 
0.384887 0.02223400598 0.00258442131 
0.385444 0.00002047561 -0.00031363975 
0.386001 0.04998228145 0.00277591307 
0.386559 0.04156052770 -0.00064712710 
0.387116 -0.03592810797 -0.00020850255 
0.387673 0.06442787291 0.00073103909 
0.388230 -0.07957574867 0.00062543389 
0.388787 0.04960760057 -0.00057736690 
0.389345 0.01777027646 -0.00265976292 
0.389902 0.10197725927 0.00242864347 
0.390459 0.08653717269 0.00278782208 
0.391016 0.09670610683 0.00183515991 
0.391573 0.15091121498 -0.00167598774 
0.392130 0.01242713572 -0.00007816235 
0.392688 0.05440310911 -0.00026464535 
0.393245 0.09225615398 0.00191501520 
0.393802 0.02540689888 0.00284096657 
0.394359 0.02833799941 0.00065653578 
0.394916 0.08357638604 0.00031411267 
0.395473 -0.13888516576 0.00347056117 
0.396031 0.09569977041 -0.00043842712 
0.396588 0.05546358619 0.00186301100 
0.397145 0.05110938428 0.00468491421 
0.397702 0.00952405047 0.00211531376 
0.398259 -0.02637323722 -0.00054868912 
0.398816 0.14137094273 0.00278069924 
0.399374 -0.03066982892 0.00386122677 
0.399931 -0.01252656922 0.00197293463 
0.400488 -0.05444120324 -0.00264207460 
0.401045 0.02869217295 0.00335166262 
0.401602 0.06749607421 0.00215875354 
0.402159 0.28746181274 -0.00056261810 
0.402716 -0.00143545658 0.00858322095 
0.403274 0.05209122275 -0.00401590282 
0.403831 0.21068786165 0.01028758426 
