# Supplementary material for: SAXS studies of X-ray induced disulfide bond damage: Engineering high-resolution insight from a low-resolution technique
Source: PLoS One. 2020 Nov 17;15(11):e0239702. doi: 10.1371/journal.pone.0239702 (PMC7671560; doi:10.1371/journal.pone.0239702)
Supplement: S1 Data — (GZ) [file pone.0239702.s023.gz › SupplementaryData/dimer_A3_ph5_2p5_00005.cbf.dat]

0.010314 2.62408775780 1.90877855229 
0.010872 10.36822704923 0.40980524927 
0.011429 10.91562130423 0.23207697117 
0.011987 11.14902253270 0.13637274420 
0.012544 10.06583491772 0.07207017317 
0.013102 10.21716511360 -0.02536717826 
0.013659 7.74560841482 -0.11703832296 
0.014217 10.56356230758 0.03677506807 
0.014774 6.21411096748 -0.05328529045 
0.015332 8.58930870226 0.07915260216 
0.015889 9.22092780984 0.10888777852 
0.016447 8.46542924764 0.01978228006 
0.017004 8.42854832894 -0.02051317053 
0.017562 8.01726992085 0.05452670392 
0.018119 8.61594185208 0.02779902663 
0.018677 8.34812491644 -0.00055863039 
0.019234 8.63271203466 0.03362881653 
0.019792 7.98330906602 0.05926610687 
0.020349 8.11031251434 0.03871351649 
0.020907 7.97563899971 0.02187934249 
0.021464 7.93343363708 0.01918996514 
0.022022 7.55681587082 0.00824416886 
0.022579 7.92668497788 0.02590499491 
0.023137 7.50717328795 0.02981878211 
0.023694 7.57501386609 0.03659490477 
0.024252 7.36497068227 0.03172609245 
0.024809 7.65890588708 0.03658153461 
0.025367 7.69944972064 0.04187139907 
0.025924 7.52201187989 0.03221652533 
0.026482 7.31772628965 0.03800746836 
0.027039 7.13125377436 0.05084030572 
0.027597 6.97880805661 0.03754975666 
0.028154 6.86003677037 0.04215338504 
0.028712 6.93466238670 0.04554082397 
0.029269 7.05899377520 0.04337824930 
0.029827 6.98430097263 0.04498133219 
0.030384 7.07344256518 0.03937769387 
0.030942 6.77663120471 0.03430421005 
0.031500 6.92704771929 0.04363166508 
0.032057 6.75979206676 0.03527108982 
0.032615 6.66841879323 0.03797087942 
0.033172 6.34615447667 0.03447888268 
0.033730 6.59941920426 0.03739343306 
0.034287 6.15904189082 0.03634576914 
0.034845 6.49170338273 0.03352125901 
0.035402 6.10504005974 0.03712027496 
0.035960 6.05871606504 0.03050541527 
0.036517 6.30074895965 0.03080402553 
0.037075 6.04183788167 0.03183884815 
0.037632 5.99342453316 0.03937084598 
0.038190 6.01148561083 0.02788230999 
0.038747 5.89237666654 0.03508220556 
0.039305 5.86082088361 0.03126049325 
0.039862 5.80527589169 0.03246478699 
0.040420 5.70233918707 0.03061166011 
0.040977 5.61499509712 0.03242509224 
0.041535 5.39373907423 0.02683945152 
0.042092 5.16726292474 0.02544688133 
0.042650 5.30606508550 0.02875324353 
0.043207 5.36657347329 0.03161663701 
0.043765 5.08485946309 0.03016792120 
0.044322 5.22500866838 0.02210056805 
0.044880 5.12389970918 0.02964106032 
0.045437 5.15129801732 0.02926020818 
0.045995 5.01780088603 0.02695074725 
0.046552 4.85635353231 0.02777117922 
0.047110 4.82111901160 0.02359191833 
0.047667 4.67030027884 0.02468386392 
0.048225 4.79245917809 0.02610564012 
0.048782 4.76543574541 0.02392156084 
0.049340 4.58819535454 0.02623067320 
0.049897 4.54454236977 0.02337607220 
0.050455 4.47759707966 0.02151711360 
0.051012 4.33266215355 0.02215037296 
0.051570 4.18870497419 0.02496572697 
0.052127 4.43483230063 0.02103823331 
0.052685 4.15760859428 0.02082121476 
0.053242 4.15887941156 0.02259187567 
0.053800 4.02525710629 0.02240251593 
0.054357 3.98483291986 0.02168994303 
0.054915 4.03301260675 0.02225962738 
0.055472 3.77961665459 0.01884361165 
0.056030 3.74304649332 0.01954008379 
0.056587 3.84448969857 0.01907705393 
0.057145 3.82467103384 0.01827661422 
0.057702 3.69276652215 0.01923608025 
0.058260 3.66806265880 0.01916623159 
0.058817 3.57220217798 0.01859821726 
0.059375 3.39883445911 0.01863995996 
0.059932 3.47692520306 0.01545997723 
0.060490 3.30520940849 0.01836757515 
0.061048 3.27780587856 0.01848041399 
0.061605 3.18952114362 0.01640673209 
0.062163 3.14940568540 0.01466295863 
0.062720 3.29687415970 0.01787357416 
0.063278 3.07740884385 0.01604460333 
0.063835 3.10499791670 0.01543002184 
0.064393 3.07046018487 0.01780466897 
0.064950 2.95907123726 0.01419439258 
0.065508 2.98007751936 0.01697431394 
0.066065 2.98796425436 0.01568315186 
0.066623 2.91519793877 0.01520326498 
0.067180 2.91669658785 0.01255486525 
0.067738 2.74240026068 0.01336167043 
0.068295 2.62405941332 0.01226339459 
0.068853 2.79510343253 0.01315624738 
0.069410 2.82839082839 0.01355306130 
0.069968 2.60348402777 0.01368924881 
0.070525 2.64437618370 0.01432483030 
0.071083 2.52373951400 0.01361083855 
0.071640 2.65973764106 0.01256107769 
0.072198 2.40600730945 0.01320117033 
0.072755 2.39523160611 0.01281274545 
0.073313 2.27758459288 0.01032900710 
0.073870 2.27116601614 0.01188902794 
0.074428 2.29091087975 0.01182867884 
0.074985 2.25868017530 0.01286371788 
0.075543 2.26124958321 0.01124323380 
0.076100 2.22559567987 0.01249411038 
0.076658 2.13256588036 0.01255475053 
0.077215 2.15810073465 0.00935180897 
0.077773 2.11135283889 0.01003443015 
0.078330 1.99761689443 0.00928107689 
0.078888 2.15793701395 0.00941188684 
0.079445 2.07736098432 0.01031004727 
0.080003 2.11724981894 0.01080580360 
0.080560 1.94086703680 0.00804321997 
0.081118 1.95357698795 0.01100512516 
0.081675 2.03836695886 0.00913657171 
0.082233 1.97250085860 0.00959706973 
0.082790 1.88601443497 0.00956233789 
0.083348 1.88259313458 0.00866586133 
0.083905 1.76805188724 0.00913588875 
0.084463 1.74423584077 0.00819558004 
0.085020 1.78344039861 0.00859516572 
0.085578 1.76790465488 0.00839607606 
0.086135 1.71300481017 0.00682764105 
0.086693 1.60803935192 0.00788301511 
0.087250 1.66220013201 0.00862499295 
0.087808 1.60772301986 0.00799063784 
0.088365 1.62223867500 0.00755750879 
0.088923 1.70094737251 0.00688288726 
0.089480 1.57730285413 0.00673559041 
0.090038 1.48190912296 0.00838635550 
0.090595 1.52862074762 0.00748007677 
0.091153 1.53420043660 0.00756522200 
0.091710 1.46381358121 0.00769817937 
0.092268 1.47068007242 0.00714872826 
0.092825 1.38579430421 0.00639851304 
0.093383 1.46162623844 0.00824189902 
0.093940 1.39431111438 0.00513043629 
0.094498 1.38425474912 0.00679692361 
0.095055 1.36750734474 0.00753617209 
0.095613 1.32771880287 0.00747000839 
0.096170 1.22356230016 0.00776608289 
0.096728 1.31102619315 0.00814252604 
0.097285 1.24030636591 0.00484346684 
0.097842 1.18654744849 0.00656982271 
0.098400 1.14527500380 0.00443889272 
0.098957 1.18037938120 0.00456035410 
0.099515 1.31027802938 0.00740045448 
0.100072 1.11801257519 0.00765193228 
0.100630 1.14279010802 0.00615862553 
0.101187 1.19412030075 0.00462517439 
0.101745 1.00253200460 0.00628893760 
0.102302 1.14895971458 0.00590727201 
0.102860 1.11759015419 0.00489020085 
0.103417 1.01787726072 0.00711835602 
0.103975 1.01284145160 0.00542391119 
0.104532 0.94812156127 0.00504714789 
0.105090 0.99135395809 0.00529661480 
0.105647 1.00798700522 0.00420197736 
0.106205 1.01632627945 0.00394998284 
0.106762 0.97784582089 0.00570479625 
0.107320 0.87138792055 0.00447348805 
0.107877 0.92700007835 0.00435620472 
0.108435 0.91418129834 0.00419949941 
0.108992 0.93128174536 0.00436693156 
0.109550 0.95087914281 0.00492374644 
0.110107 0.91552812888 0.00467004879 
0.110665 0.87567282405 0.00512190067 
0.111222 0.87258922254 0.00590368304 
0.111780 0.82620475726 0.00439627605 
0.112337 0.83987120838 0.00398638728 
0.112895 0.75871409054 0.00328822927 
0.113452 0.80262636937 0.00350315709 
0.114010 0.73019376165 0.00341380058 
0.114567 0.81386447043 0.00311282153 
0.115125 0.72388967055 0.00377422059 
0.115682 0.76642678079 0.00376824385 
0.116240 0.69557698181 0.00291095502 
0.116797 0.61845724739 0.00356645664 
0.117355 0.77340960638 0.00360791249 
0.117912 0.66692074545 0.00418951138 
0.118470 0.64452535337 0.00230958230 
0.119027 0.75111945400 0.00390371695 
0.119585 0.65490171169 0.00283035068 
0.120142 0.58273968564 0.00254227198 
0.120699 0.68584316451 0.00224761395 
0.121257 0.59780259803 0.00295807508 
0.121814 0.63536144648 0.00249788903 
0.122372 0.68193159238 0.00230216434 
0.122929 0.65787842759 0.00167344834 
0.123487 0.62280699677 0.00266885700 
0.124044 0.55002312325 0.00189227504 
0.124602 0.55503527173 0.00259976753 
0.125159 0.58139941602 0.00351576965 
0.125717 0.60224745838 0.00299161293 
0.126274 0.51871578114 0.00183098069 
0.126832 0.56929148482 0.00242777930 
0.127389 0.55937226175 0.00210245318 
0.127947 0.56456849983 0.00167792373 
0.128504 0.56088549255 0.00150605737 
0.129062 0.48143408798 0.00219489595 
0.129619 0.41717413018 0.00193049243 
0.130177 0.46530731186 0.00109211740 
0.130734 0.48988281163 0.00182315959 
0.131292 0.55780201200 0.00214929547 
0.131849 0.51445410009 0.00205524343 
0.132407 0.42338077360 0.00218958484 
0.132964 0.44212119721 0.00313590959 
0.133521 0.43867334508 0.00189679315 
0.134079 0.46179370742 0.00128135701 
0.134636 0.38959880096 0.00240294946 
0.135194 0.54076282577 0.00176551754 
0.135751 0.46715323868 0.00209293769 
0.136309 0.33250268573 0.00102552112 
0.136866 0.43586942492 0.00218188944 
0.137424 0.35289644310 0.00190235279 
0.137981 0.42051336316 0.00228114361 
0.138539 0.44981171148 0.00210533437 
0.139096 0.40963429710 0.00249567078 
0.139654 0.37440266586 0.00132942835 
0.140211 0.42629138509 0.00184431534 
0.140769 0.37501311589 0.00202747748 
0.141326 0.32161966700 0.00019794988 
0.141884 0.39723858469 0.00185256386 
0.142441 0.36523289581 0.00063537462 
0.142998 0.34965260763 0.00089452940 
0.143556 0.36335941227 0.00079141009 
0.144113 0.33176131917 0.00235964330 
0.144671 0.35285458229 0.00226016006 
0.145228 0.34495918187 0.00108922917 
0.145786 0.28059948268 0.00248081338 
0.146343 0.28437412485 0.00033101575 
0.146901 0.34830978640 0.00149184746 
0.147458 0.27556980309 0.00100002320 
0.148016 0.29371377692 0.00095716074 
0.148573 0.30388121665 0.00032025855 
0.149131 0.26528524344 0.00169960649 
0.149688 0.25595458840 0.00073657337 
0.150246 0.23040959820 0.00114996220 
0.150803 0.24190743959 0.00170747298 
0.151360 0.25817377163 0.00126685388 
0.151918 0.23404437833 0.00044307456 
0.152475 0.23562564500 0.00094731604 
0.153033 0.26184991740 0.00085352957 
0.153590 0.21785679548 0.00074574637 
0.154148 0.19676612247 0.00047347673 
0.154705 0.15366817154 0.00041557559 
0.155263 0.20626780101 0.00144999037 
0.155820 0.23491363593 0.00138620506 
0.156378 0.16597102135 0.00061231987 
0.156935 0.14644193666 0.00129407313 
0.157493 0.17816285129 0.00121826011 
0.158050 0.20933707169 0.00179064364 
0.158607 0.17083919351 0.00096658376 
0.159165 0.21620721421 0.00088447405 
0.159722 0.17534739703 0.00139692610 
0.160280 0.20499078004 0.00127435939 
0.160837 0.21170602556 0.00115252354 
0.161395 0.22723273783 0.00044213968 
0.161952 0.20087633812 0.00024524257 
0.162510 0.15144092948 0.00116279028 
0.163067 0.13998779236 0.00114308924 
0.163625 0.18479811286 0.00099037992 
0.164182 0.12397753337 0.00141263039 
0.164739 0.09936722985 0.00039089999 
0.165297 0.11433424892 0.00077474783 
0.165854 0.14188137655 0.00087647437 
0.166412 0.17012262221 0.00059373614 
0.166969 0.15668527139 0.00040598076 
0.167527 0.18208681192 0.00045710712 
0.168084 0.15759718787 0.00088888061 
0.168642 0.13413589159 0.00132199595 
0.169199 0.15650747535 0.00086390465 
0.169757 0.12185085143 0.00056987389 
0.170314 0.15226996610 0.00101474087 
0.170871 0.17983347895 0.00145421032 
0.171429 0.15437939553 0.00136703394 
0.171986 0.10122947638 -0.00000807792 
0.172544 0.13903448240 0.00093243461 
0.173101 0.11476315267 0.00063559758 
0.173659 0.15265895578 0.00080228303 
0.174216 0.16236392454 0.00053625054 
0.174774 0.11836809356 0.00070667186 
0.175331 0.12783920861 0.00079948841 
0.175888 0.13055400399 0.00021506696 
0.176446 0.09442255509 0.00064276678 
0.177003 0.11950897412 0.00019874978 
0.177561 0.09261482678 0.00020395269 
0.178118 0.06950962808 0.00065733096 
0.178676 0.08580060271 0.00041768214 
0.179233 0.13771005897 -0.00001978064 
0.179791 0.09433711029 0.00076458932 
0.180348 0.07916290418 -0.00008095080 
0.180905 0.08968430756 0.00119431937 
0.181463 0.12042629175 0.00074102490 
0.182020 0.14372112213 0.00020986361 
0.182578 0.03350969452 0.00042526979 
0.183135 0.10997454478 0.00058732556 
0.183693 0.11593459880 0.00010520322 
0.184250 0.09202811294 -0.00019217653 
0.184808 0.08390368710 0.00032603753 
0.185365 0.09655265376 0.00017284353 
0.185922 0.07286912342 0.00000373205 
0.186480 0.12095412096 0.00081169753 
0.187037 0.09388948349 0.00054115860 
0.187595 0.14241405377 0.00050475572 
0.188152 0.09674272274 0.00054331021 
0.188710 0.09709288171 0.00021598614 
0.189267 0.11232632728 0.00036364217 
0.189824 0.12481845491 0.00026455143 
0.190382 0.10252337903 0.00078083083 
0.190939 0.09159024017 0.00045924819 
0.191497 0.08792316149 0.00035994891 
0.192054 0.04588813141 0.00089613560 
0.192612 0.07045875937 -0.00016499473 
0.193169 0.09455235820 0.00046627538 
0.193726 0.01611242295 -0.00008592889 
0.194284 0.11962566023 0.00039159762 
0.194841 0.14687982345 0.00100373944 
0.195399 0.16042831343 0.00028725385 
0.195956 0.06742716625 0.00043003426 
0.196514 0.12294051640 0.00062768421 
0.197071 0.07617723901 0.00038711037 
0.197628 0.10559482758 0.00067167691 
0.198186 0.12235504978 0.00002567535 
0.198743 -0.00355493940 -0.00026158021 
0.199301 0.01157037319 -0.00010377062 
0.199858 0.12156594744 0.00056698496 
0.200416 0.12066273324 0.00012414107 
0.200973 0.06644511992 0.00084579619 
0.201530 0.08346699169 0.00025407932 
0.202088 0.05755885382 -0.00015511718 
0.202645 0.03968252179 0.00024136931 
0.203203 0.11670839415 0.00062181007 
0.203760 0.04775932804 0.00023234016 
0.204318 0.07152819381 -0.00006703631 
0.204875 0.09120988185 0.00046648916 
0.205432 0.14347710646 0.00103174702 
0.205990 0.08136584258 -0.00001260852 
0.206547 0.07678135046 0.00024366661 
0.207105 0.05549277426 0.00052494697 
0.207662 0.07095407944 0.00046088324 
0.208219 0.05858266001 0.00054055357 
0.208777 0.06344648289 0.00075169214 
0.209334 0.04307127787 0.00018719499 
0.209892 0.04115419808 0.00003745843 
0.210449 0.07025035647 0.00091189786 
0.211007 0.06628584146 0.00053665384 
0.211564 0.05491712591 0.00015458182 
0.212121 0.11270886873 0.00055231699 
0.212679 0.05412291478 -0.00042891835 
0.213236 0.01070270848 0.00040940356 
0.213794 0.04566410376 -0.00016492454 
0.214351 0.09573638912 0.00009321599 
0.214908 0.05251763044 0.00019359799 
0.215466 0.08581319867 0.00012351290 
0.216023 0.09212131419 0.00023694537 
0.216581 0.09670291944 0.00050120456 
0.217138 0.06161391339 0.00045964930 
0.217695 0.06106870099 0.00029919967 
0.218253 0.10547319393 0.00019990948 
0.218810 0.09721891857 0.00129993511 
0.219368 0.05105134633 0.00020501814 
0.219925 0.06751951917 0.00077095303 
0.220483 0.09570409869 0.00046010836 
0.221040 0.12577229378 0.00070830963 
0.221597 0.06218353206 0.00030838368 
0.222155 0.05985507098 -0.00005966371 
0.222712 0.07119515359 0.00009940803 
0.223270 0.04879126171 0.00031281537 
0.223827 0.07472158707 -0.00017035460 
0.224384 0.06340796618 0.00011996495 
0.224942 0.09009347590 0.00019127867 
0.225499 0.08854107602 -0.00012167566 
0.226057 0.08933058139 0.00014905740 
0.226614 0.03523057524 0.00036719367 
0.227171 0.09100395934 0.00050436380 
0.227729 0.08924035999 0.00003027094 
0.228286 0.04176539727 0.00029041235 
0.228844 0.05514927686 0.00022883575 
0.229401 0.03272817514 0.00058852337 
0.229958 0.05434388086 -0.00002820888 
0.230516 0.07367969118 -0.00019221166 
0.231073 0.07380556377 0.00052896174 
0.231630 0.03369906979 -0.00019984020 
0.232188 0.07906548502 0.00002151616 
0.232745 0.06006245353 0.00045146076 
0.233303 0.05302629186 0.00060656469 
0.233860 0.04617602524 0.00051002983 
0.234417 0.07469750683 0.00038934553 
0.234975 0.05086424385 0.00009517625 
0.235532 -0.01970262821 -0.00020485373 
0.236090 0.06932951900 0.00024956388 
0.236647 0.00606427990 -0.00001062436 
0.237204 0.06454768410 0.00022234138 
0.237762 0.05860030701 0.00023574265 
0.238319 0.04394431021 0.00023113987 
0.238877 0.01267072787 0.00012773976 
0.239434 0.05366583699 0.00036494666 
0.239991 0.05337253632 0.00084644488 
0.240549 0.05305715657 0.00063440860 
0.241106 0.07827862610 0.00016490882 
0.241663 0.08489630105 0.00019863269 
0.242221 0.11500351250 0.00028660618 
0.242778 0.09360818051 0.00038891636 
0.243336 0.05741442159 0.00003637483 
0.243893 0.04366898872 0.00040941113 
0.244450 0.05880804443 0.00071860180 
0.245008 0.03481538206 0.00044429876 
0.245565 0.06598250787 -0.00024345256 
0.246123 0.06599189351 0.00013147296 
0.246680 0.05432022153 0.00041957516 
0.247237 0.01953144026 0.00026841368 
0.247795 0.07595297350 0.00008996194 
0.248352 0.06994726849 0.00074085787 
0.248909 0.05264153097 -0.00015751639 
0.249467 0.12262149165 -0.00001139771 
0.250024 0.04262728153 -0.00007558297 
0.250582 0.13569265945 0.00088814142 
0.251139 0.01644772356 -0.00026914502 
0.251696 0.01973613500 -0.00014928727 
0.252254 0.00499317817 -0.00012454668 
0.252811 0.01027003557 0.00037054458 
0.253368 0.03427103549 0.00045748024 
0.253926 0.07196374562 0.00001191274 
0.254483 0.05004421575 -0.00011367796 
0.255041 0.03087020647 0.00029738453 
0.255598 0.04853098633 0.00028220780 
0.256155 0.02125035610 0.00025704629 
0.256713 0.05935644130 -0.00013385672 
0.257270 0.05385263945 0.01003441101 
0.257827 0.09072761207 0.00038287110 
0.258385 0.05410225903 0.00037266889 
0.258942 0.01490746521 0.00032212726 
0.259499 0.05330322818 0.00044055621 
0.260057 0.04540268097 0.00037467627 
0.260614 0.04170215228 -0.00000102855 
0.261172 0.05858597958 -0.00000799468 
0.261729 0.03143709983 0.00025515294 
0.262286 0.08584326906 0.00026301292 
0.262844 0.01652919817 -0.00000861826 
0.263401 0.03661435022 0.00041302127 
0.263958 0.03527307407 0.00008469325 
0.264516 0.00815426401 0.00047638852 
0.265073 0.04658719022 0.00069939457 
0.265630 0.07514129926 0.00026547167 
0.266188 0.02848884290 0.00017119518 
0.266745 0.03699874952 0.00013449909 
0.267302 0.10257371197 0.00014797024 
0.267860 0.03582406934 0.00036991226 
0.268417 -0.00184744862 0.00024431496 
0.268975 0.06211214260 0.00053190197 
0.269532 0.07171596466 -0.00017760935 
0.270089 0.04632803401 0.00007209546 
0.270647 0.01697929486 0.00038686912 
0.271204 0.02751421628 0.00056509372 
0.271761 0.05880334405 0.00049868669 
0.272319 0.08066292239 0.00024663554 
0.272876 0.01447724886 0.00009780688 
0.273433 0.05441333783 0.00038155398 
0.273991 0.06338271501 0.00063558740 
0.274548 0.06534278919 -0.00033708945 
0.275105 0.05919677608 0.00031154579 
0.275663 0.06905445800 0.00058229232 
0.276220 0.03215191307 -0.00002972852 
0.276777 0.00464886311 -0.00001590272 
0.277335 0.06084922933 0.00031911676 
0.277892 0.08388496836 0.00030027569 
0.278449 0.02624714987 0.00009431318 
0.279007 0.01513201726 -0.00001623876 
0.279564 0.09389131681 0.00079865434 
0.280121 0.02658617582 0.00037114642 
0.280679 0.07468021135 0.00021319085 
0.281236 0.02856334784 0.00005470986 
0.281793 0.09285247022 0.00031623229 
0.282351 0.06373436043 -0.00019206307 
0.282908 0.04686810554 0.00018719341 
0.283465 0.02484871525 0.00006566369 
0.284023 0.06763875171 0.00073429313 
0.284580 0.09883389253 0.00027163344 
0.285137 0.06875508167 0.00049674556 
0.285695 0.05248291684 0.00011743586 
0.286252 0.09086473180 0.00045503386 
0.286809 0.03765232667 0.00033624148 
0.287367 0.05537714872 0.00064738333 
0.287924 -0.02037433485 -0.00039102029 
0.288481 0.02314960593 0.00032668062 
0.289039 0.08647083278 0.00052885837 
0.289596 0.00662018972 -0.00032624901 
0.290153 0.03932202596 0.00011275044 
0.290711 0.08813840876 -0.00000336123 
0.291268 0.09413588189 0.00064110388 
0.291825 0.03841718820 0.00000763585 
0.292383 0.02562266897 0.00031656480 
0.292940 0.01721824671 0.00030649122 
0.293497 0.04730456053 -0.00012514872 
0.294055 0.02399968651 0.00022102624 
0.294612 -0.04573417727 0.00004468491 
0.295169 0.01419957832 0.00058022981 
0.295727 0.08426433192 0.00094246022 
0.296284 0.10268204100 0.00035485857 
0.296841 0.04773518992 -0.00005857800 
0.297399 0.07510252938 -0.00028617890 
0.297956 0.03106958886 0.00023461535 
0.298513 0.06259038335 -0.00005793769 
0.299071 0.07436319879 0.00037132558 
0.299628 0.02988400062 -0.00067197825 
0.300185 0.06241424560 -0.00036375589 
0.300742 0.07396137048 0.00019410821 
0.301300 0.05557091726 -0.00020897745 
0.301857 0.05024149103 -0.00020333239 
0.302414 0.06643921462 -0.00040517769 
0.302972 0.05264831148 0.00032541246 
0.303529 0.08370282994 0.00054096311 
0.304086 0.02368203217 0.00029439161 
0.304644 0.03859118516 -0.00023024085 
0.305201 0.01755979027 -0.00015321917 
0.305758 0.04814982838 -0.00001697555 
0.306316 0.01888098529 0.00016090586 
0.306873 0.01572549523 0.00019733973 
0.307430 0.01777962991 0.00004719733 
0.307987 0.02081479872 0.00080714651 
0.308545 0.01231164058 -0.00042656979 
0.309102 0.07014061306 0.00065255344 
0.309659 0.03440328101 0.00073477886 
0.310217 0.02556700521 0.00043835708 
0.310774 0.06222209544 -0.00007355531 
0.311331 0.05601819787 -0.00022999408 
0.311889 0.05697386386 0.00026319462 
0.312446 0.07708373672 0.00056060356 
0.313003 0.05636089394 0.00033686922 
0.313560 -0.00787993073 -0.00010533357 
0.314118 0.00732609218 0.00006417413 
0.314675 0.04047471096 -0.00001686725 
0.315232 0.03989927111 -0.00055439940 
0.315790 0.05594235455 0.00030139202 
0.316347 0.01323915422 0.00022814259 
0.316904 0.03358689108 0.00068325782 
0.317461 0.02555220310 0.00077591322 
0.318019 0.02787641469 0.00006735644 
0.318576 0.07928954387 0.00015613142 
0.319133 0.00842998785 -0.00028831129 
0.319691 0.03561304718 -0.00040149437 
0.320248 0.05329214192 -0.00027024931 
0.320805 0.08877469348 0.00009225446 
0.321362 0.09254887341 0.00036197419 
0.321920 0.00831502325 0.00060331063 
0.322477 0.07251857162 0.00075702007 
0.323034 -0.02339082885 -0.00009051835 
0.323592 0.02073918247 0.00023731713 
0.324149 0.06578939425 0.00046830944 
0.324706 0.04196922584 -0.00019470186 
0.325263 0.03977340098 -0.00032119927 
0.325821 0.06745618893 0.00015948595 
0.326378 0.04174820511 -0.00030495372 
0.326935 0.02634530671 0.00014291101 
0.327493 0.01925840223 -0.00007854152 
0.328050 0.07082185454 0.00075773691 
0.328607 0.03525668039 0.00067114234 
0.329164 -0.01162257987 -0.00053688489 
0.329722 0.02448081257 -0.00114602849 
0.330279 0.09881663070 0.00003148080 
0.330836 0.00283696192 -0.00053554999 
0.331393 0.05624348577 0.00071922080 
0.331951 0.04112093477 0.00005165114 
0.332508 0.00410282542 0.00008730734 
0.333065 0.01886667473 0.00081783345 
0.333622 0.03098247486 0.00019698303 
0.334180 0.09259052283 0.00034679808 
0.334737 -0.00558138643 0.00091995185 
0.335294 0.06904110483 -0.00010281997 
0.335852 0.04267047631 0.00044099935 
0.336409 0.07051571636 -0.00014695723 
0.336966 0.09563605004 0.00086094817 
0.337523 0.02656815646 0.00043267846 
0.338081 -0.03086210882 0.00086298864 
0.338638 0.06278179577 0.00119463907 
0.339195 0.11022854160 0.00034866400 
0.339752 -0.02395903701 0.00000932207 
0.340310 0.03347984237 0.00006272243 
0.340867 0.00309912704 0.00010644968 
0.341424 0.07241725890 0.00029339568 
0.341981 0.00926946226 0.00028608959 
0.342539 -0.00406106753 -0.00041476431 
0.343096 0.04717576587 0.00102713722 
0.343653 0.07236730938 -0.00033598684 
0.344210 -0.02565897458 -0.00019966680 
0.344768 0.02565659001 0.00063675307 
0.345325 0.01645945873 0.00116019079 
0.345882 0.02771581854 0.00019930628 
0.346439 0.02208511748 0.00021284088 
0.346997 0.06515919590 -0.00015049853 
0.347554 0.00191987542 0.00069562212 
0.348111 -0.00590650574 -0.00056275717 
0.348668 0.05899757693 0.00053584566 
0.349226 0.05599229012 0.00043802615 
0.349783 0.03371509547 0.00058886626 
0.350340 0.01215837302 -0.00008778811 
0.350897 0.06102794158 0.00025739753 
0.351454 0.06052556200 0.00179219212 
0.352012 0.07936311782 0.00082362533 
0.352569 0.03478878446 -0.00031703342 
0.353126 -0.00867928461 -0.00035440089 
0.353683 0.02700564302 0.00028215708 
0.354241 0.01037236762 0.00035037990 
0.354798 0.03627075654 -0.00043030350 
0.355355 0.00331249367 -0.00033151616 
0.355912 0.05638937757 -0.00003946842 
0.356470 0.06452959397 0.00095030017 
0.357027 0.06831426094 0.00050016002 
0.357584 0.00561923621 -0.00006279438 
0.358141 0.04365906700 -0.00095685920 
0.358699 0.06643296077 -0.00027196555 
0.359256 0.06776813258 0.00036211075 
0.359813 0.02162699708 0.00155063225 
0.360370 -0.06278813921 0.00107266229 
0.360927 -0.01129066095 0.00048626339 
0.361485 0.08356614326 0.00105377702 
0.362042 0.01323982979 -0.00031428634 
0.362599 -0.03086758553 -0.00134414272 
0.363156 0.03288867453 0.00104256774 
0.363714 0.04555845519 0.00012429253 
0.364271 0.04531541413 0.00106147373 
0.364828 0.03800175778 0.00310965635 
0.365385 0.08588016400 0.00029786183 
0.365942 0.06703286988 -0.00052872490 
0.366500 -0.01259461942 -0.00008512226 
0.367057 -0.00908554262 0.00053840506 
0.367614 -0.01793608449 -0.00039299252 
0.368171 0.03641584735 0.00001840216 
0.368728 0.05892242899 0.00180069169 
0.369286 -0.02281039138 -0.00020069698 
0.369843 0.03036076691 0.00060970164 
0.370400 0.07912629527 -0.00038877364 
0.370957 0.02634015029 -0.00040317730 
0.371514 0.06966546496 0.00159739068 
0.372072 -0.02403925163 -0.00065589657 
0.372629 0.04979981135 -0.00072132996 
0.373186 -0.05550764416 -0.00002438284 
0.373743 -0.03323668145 0.00023242138 
0.374300 0.12009967765 0.00024262169 
0.374858 0.03986498953 0.00048305888 
0.375415 -0.00240989453 0.00022659707 
0.375972 0.01367804768 -0.00039766368 
0.376529 0.08349078241 -0.00012913196 
0.377086 0.02558068271 -0.00141443335 
0.377644 -0.01245979488 -0.00067458315 
0.378201 0.02256450224 -0.00104111395 
0.378758 0.07223010530 0.00166762093 
0.379315 0.04140183821 -0.00032521350 
0.379872 -0.02964225607 -0.00120069543 
0.380430 0.01754104307 0.00092021725 
0.380987 0.03944903066 0.00110248357 
0.381544 0.03534307861 0.00050754672 
0.382101 -0.06916851690 -0.00022150882 
0.382658 0.03291780594 -0.00003306681 
0.383216 0.11539578195 0.00171919380 
0.383773 0.04393982100 0.00102970481 
0.384330 -0.02994629495 0.00155065408 
0.384887 0.09850469754 0.00076344767 
0.385444 0.04452673585 -0.00019742886 
0.386001 0.04534521516 -0.00035906886 
0.386559 0.12701689762 -0.00153876908 
0.387116 0.02585741905 -0.00244601894 
0.387673 0.02913703116 -0.00092814774 
0.388230 0.00567299429 0.00132554460 
0.388787 0.02765447570 -0.00258697774 
0.389345 0.01369408407 -0.00116674688 
0.389902 0.08550300036 0.00224745496 
0.390459 0.03487402081 0.00178952713 
0.391016 0.06992891879 0.00092082211 
0.391573 0.02340139773 0.00017280169 
0.392130 -0.01331886899 -0.00026114347 
0.392688 0.04388374937 -0.00169961633 
0.393245 0.12808697450 0.00006847486 
0.393802 -0.01239718941 0.00003162233 
0.394359 0.03793138793 -0.00323845120 
0.394916 0.08317873731 0.00156192976 
0.395473 0.03328555065 -0.00242319286 
0.396031 0.12989962764 -0.00137667160 
0.396588 0.10222274070 0.00294672426 
0.397145 0.10243647798 0.00099698141 
0.397702 0.16215489382 0.00137639424 
0.398259 0.02502771603 0.00325521668 
0.398816 0.02690886401 0.00149246716 
0.399374 -0.00010424304 -0.00371166693 
0.399931 0.01518522604 0.00361787399 
0.400488 0.09655333142 0.00448559860 
0.401045 0.04780517576 0.00629884482 
0.401602 0.06888498568 -0.00305829145 
0.402159 -0.03424995139 -0.00379549099 
0.402716 0.07544699156 -0.00338260024 
0.403274 0.05601145633 0.02101186944 
0.403831 -0.01589128540 -0.00954131529 
