# Supplementary material for: SAXS studies of X-ray induced disulfide bond damage: Engineering high-resolution insight from a low-resolution technique
Source: PLoS One. 2020 Nov 17;15(11):e0239702. doi: 10.1371/journal.pone.0239702 (PMC7671560; doi:10.1371/journal.pone.0239702)
Supplement: S1 Data — (GZ) [file pone.0239702.s023.gz › SupplementaryData/dimer_A3_ph5_2p5_00006.cbf.dat]

0.010314 4.04943962597 1.67888473700 
0.010872 4.25545145730 0.61250295281 
0.011429 9.67095767489 0.10947509335 
0.011987 9.48328600853 0.07491615560 
0.012544 10.16193200174 0.24838418348 
0.013102 11.14411155778 0.07739746427 
0.013659 8.67666440495 0.05864151727 
0.014217 9.18871125429 0.03438351943 
0.014774 8.16273899924 0.04926206810 
0.015332 8.90507803489 0.04489567820 
0.015889 8.48447340560 0.00746335699 
0.016447 8.73719891909 0.02239981168 
0.017004 8.26560698981 -0.05648341715 
0.017562 8.79449969392 0.01752526665 
0.018119 8.56338065254 0.00023941310 
0.018677 8.20619813418 0.03613641654 
0.019234 8.42918868880 0.01430367552 
0.019792 8.25063553454 0.00677526022 
0.020349 7.57041299020 0.02975847645 
0.020907 7.87518677598 0.01196219186 
0.021464 8.04763551957 0.02642123076 
0.022022 7.60068629396 0.00485903206 
0.022579 7.69554903470 0.03249610134 
0.023137 7.63931830939 0.03790001353 
0.023694 7.21525592213 0.05735815553 
0.024252 7.77722603469 0.03713329852 
0.024809 7.53349452593 0.02591453328 
0.025367 7.39195639229 0.04575141557 
0.025924 7.42563825101 0.05132780160 
0.026482 7.05338759871 0.04087397809 
0.027039 7.25950695557 0.04453699044 
0.027597 7.13720334520 0.04220752344 
0.028154 6.85362355999 0.03658882758 
0.028712 6.95532334919 0.04875725150 
0.029269 7.09550481541 0.04864446019 
0.029827 6.94158761448 0.04005264869 
0.030384 6.79489588965 0.04019410224 
0.030942 6.74883199731 0.03423718249 
0.031500 6.78294114742 0.03700100224 
0.032057 6.70716877899 0.03393776091 
0.032615 6.40116640763 0.04403710375 
0.033172 6.60035393275 0.02855946354 
0.033730 6.41981978481 0.03352555115 
0.034287 6.47228060309 0.03444002466 
0.034845 6.34331003470 0.03804781321 
0.035402 6.18095014608 0.03336413468 
0.035960 6.24799692678 0.03359177995 
0.036517 6.14836181494 0.03720520716 
0.037075 5.86030100712 0.03373872050 
0.037632 5.97091366913 0.03187745496 
0.038190 5.75704590306 0.03864453719 
0.038747 5.70089139086 0.03635207438 
0.039305 5.84732545700 0.03154239983 
0.039862 5.57870437259 0.02830579312 
0.040420 5.34347438226 0.03497600815 
0.040977 5.75271775901 0.03026511574 
0.041535 5.44879208838 0.03003805413 
0.042092 5.23228250806 0.02895568464 
0.042650 5.24519282498 0.02947680132 
0.043207 5.38331824541 0.03220810152 
0.043765 5.19857628032 0.02464693809 
0.044322 5.20947209350 0.02784710009 
0.044880 4.85116630195 0.02344411858 
0.045437 4.94312229768 0.02796168126 
0.045995 4.95256360787 0.02840907240 
0.046552 4.86047892709 0.02318382886 
0.047110 4.80664627505 0.02535651501 
0.047667 4.61089140326 0.02772439951 
0.048225 4.69491592381 0.02225284569 
0.048782 4.61677487398 0.02619922917 
0.049340 4.66211974104 0.02584881040 
0.049897 4.46299335236 0.02532028122 
0.050455 4.51429794086 0.02378041918 
0.051012 4.41994650739 0.02501532391 
0.051570 4.30424544688 0.02482254209 
0.052127 4.26683503916 0.02091368000 
0.052685 4.05711625217 0.02151760140 
0.053242 4.13062629321 0.02181750218 
0.053800 3.96721118655 0.02088104576 
0.054357 3.90716832911 0.01899359851 
0.054915 3.99479125876 0.02064377871 
0.055472 3.85314574505 0.01927571593 
0.056030 3.91478128610 0.02017153128 
0.056587 3.75321620240 0.01970695033 
0.057145 3.67344287493 0.01841180097 
0.057702 3.78702767873 0.02178219851 
0.058260 3.69086310180 0.01777748769 
0.058817 3.51394228769 0.01750972611 
0.059375 3.43122410555 0.01544315747 
0.059932 3.29573417378 0.01590414301 
0.060490 3.19291260169 0.01502865106 
0.061048 3.27100353958 0.01351070673 
0.061605 3.29422017747 0.01773785300 
0.062163 3.13053971843 0.01764478649 
0.062720 3.21294850760 0.01580642652 
0.063278 3.17941727664 0.01861749750 
0.063835 3.17702371387 0.01632310365 
0.064393 3.09707464383 0.01594665282 
0.064950 3.10174684921 0.01738766547 
0.065508 2.84743483697 0.01185412601 
0.066065 2.87574815375 0.01530708207 
0.066623 2.87996017604 0.01738485829 
0.067180 2.81168602280 0.01461015892 
0.067738 2.81407456392 0.01278208912 
0.068295 2.73437983539 0.01359277977 
0.068853 2.61806680792 0.01219264559 
0.069410 2.63790915036 0.01167590833 
0.069968 2.71887933928 0.01109943631 
0.070525 2.63863049191 0.01203931681 
0.071083 2.62807775804 0.01267246061 
0.071640 2.44959771078 0.01253558640 
0.072198 2.46269757661 0.01315737104 
0.072755 2.48295035515 0.01296667092 
0.073313 2.43510350063 0.01282357206 
0.073870 2.40261745066 0.01052853199 
0.074428 2.44265076004 0.01267310870 
0.074985 2.27636334247 0.01065988662 
0.075543 2.24194857932 0.00962244830 
0.076100 2.20221532923 0.01230998534 
0.076658 2.22260389911 0.01026442405 
0.077215 2.22808032236 0.01002773669 
0.077773 2.11206518457 0.01030965872 
0.078330 2.16968636706 0.01136668264 
0.078888 2.11911356453 0.01079427586 
0.079445 2.07057088308 0.01108084436 
0.080003 2.03508756666 0.01001293991 
0.080560 1.99742194356 0.01078401766 
0.081118 1.88043457538 0.00946458868 
0.081675 1.92371451443 0.00955258094 
0.082233 1.89698761979 0.00753819412 
0.082790 1.77390957097 0.01076988734 
0.083348 1.89991175308 0.00919843134 
0.083905 1.72478754244 0.00725868177 
0.084463 1.84668873390 0.00921004610 
0.085020 1.79343060384 0.00956744303 
0.085578 1.76383244066 0.00974101264 
0.086135 1.69113158591 0.00826735687 
0.086693 1.65493579017 0.00757074840 
0.087250 1.60644176564 0.00703741355 
0.087808 1.63542071780 0.00759033391 
0.088365 1.61400569158 0.00767019255 
0.088923 1.47333867058 0.00863547735 
0.089480 1.51878577420 0.00780907300 
0.090038 1.50309909988 0.00593723055 
0.090595 1.52756057745 0.00892294692 
0.091153 1.56725432490 0.00906886134 
0.091710 1.49197862117 0.00635359596 
0.092268 1.52054744378 0.00915646751 
0.092825 1.40699331493 0.00657863616 
0.093383 1.42537181929 0.00633528475 
0.093940 1.42060844725 0.00827413525 
0.094498 1.43984373413 0.00629902644 
0.095055 1.33321440317 0.00765593006 
0.095613 1.26833657587 0.00652225959 
0.096170 1.30429078667 0.00587668544 
0.096728 1.32144742256 0.00632083220 
0.097285 1.24701176807 0.00772671890 
0.097842 1.39873350617 0.00652342039 
0.098400 1.20292601552 0.00699169146 
0.098957 1.29705934819 0.00657629062 
0.099515 1.18183462961 0.00587872686 
0.100072 1.30038937159 0.00776197327 
0.100630 1.19446261946 0.00509521497 
0.101187 1.10362392737 0.00506730345 
0.101745 1.07872793221 0.00628706725 
0.102302 1.11598530973 0.00573561199 
0.102860 1.09645025531 0.00489052712 
0.103417 1.13215786762 0.00591668473 
0.103975 1.12737184913 0.00583854454 
0.104532 0.98612877709 0.00382321022 
0.105090 1.14016925448 0.00653023774 
0.105647 0.97814828183 0.00696199043 
0.106205 1.03184285519 0.00492113906 
0.106762 0.99527749327 0.00442172150 
0.107320 1.02410283624 0.00657058802 
0.107877 1.02853570474 0.00478867292 
0.108435 0.93785261100 0.00547198814 
0.108992 0.94662482587 0.00438696276 
0.109550 1.01963490836 0.00503516124 
0.110107 0.83700669860 0.00466810187 
0.110665 0.85400848778 0.00521396313 
0.111222 0.86509049495 0.00410104606 
0.111780 0.85603816555 0.00371537610 
0.112337 0.90745312554 0.00415142870 
0.112895 0.82971091641 0.00498239376 
0.113452 0.77597361704 0.00347490224 
0.114010 0.77309046921 0.00382147248 
0.114567 0.81785784683 0.00266628233 
0.115125 0.80066176612 0.00329265344 
0.115682 0.75046506474 0.00304115004 
0.116240 0.83110530781 0.00253122539 
0.116797 0.72810588476 0.00312455514 
0.117355 0.72435904628 0.00303912350 
0.117912 0.67554334306 0.00186144572 
0.118470 0.70268720610 0.00341895900 
0.119027 0.78768106746 0.00393834684 
0.119585 0.67851678817 0.00262958487 
0.120142 0.64999437455 0.00297771358 
0.120699 0.74553237677 0.00290826626 
0.121257 0.68774685672 0.00236497632 
0.121814 0.65869018298 0.00271391209 
0.122372 0.61452526164 0.00388477804 
0.122929 0.60720322399 0.00314681979 
0.123487 0.56555370701 0.00247037152 
0.124044 0.57399270092 0.00279523616 
0.124602 0.58668649504 0.00168469743 
0.125159 0.56876680310 0.00206418941 
0.125717 0.55359099625 0.00268460920 
0.126274 0.61014508897 0.00274645165 
0.126832 0.52186716528 0.00231329402 
0.127389 0.52238429033 0.00260503520 
0.127947 0.57277520358 0.00295298403 
0.128504 0.47239258294 0.00162367604 
0.129062 0.52174951462 0.00159922822 
0.129619 0.45975291597 0.00222795154 
0.130177 0.46103841823 0.00201816205 
0.130734 0.55413703280 0.00305948353 
0.131292 0.53574497875 0.00285276353 
0.131849 0.49053720297 0.00224287817 
0.132407 0.49963119520 0.00180782456 
0.132964 0.46208986118 0.00111512962 
0.133521 0.42776844768 0.00177531524 
0.134079 0.35728157340 0.00120759325 
0.134636 0.47924474816 0.00301549230 
0.135194 0.42202251543 0.00136605514 
0.135751 0.40547599693 0.00204142741 
0.136309 0.44000638427 0.00177436791 
0.136866 0.39305750613 0.00154355382 
0.137424 0.42795734868 0.00101112094 
0.137981 0.38628933767 0.00233371847 
0.138539 0.37434316874 0.00040622328 
0.139096 0.35744325088 0.00185406765 
0.139654 0.40166279119 0.00267345767 
0.140211 0.33545227285 0.00114288071 
0.140769 0.35321729221 0.00093745448 
0.141326 0.34470639260 0.00104989751 
0.141884 0.39679018406 0.00145292762 
0.142441 0.36901260600 0.00168069386 
0.142998 0.36111827136 0.00168232347 
0.143556 0.28662627051 0.00081023326 
0.144113 0.41272502608 0.00181141625 
0.144671 0.28958764425 0.00187434076 
0.145228 0.33747035159 0.00112540649 
0.145786 0.29986479665 0.00189515453 
0.146343 0.26900623852 0.00094203846 
0.146901 0.31850453165 0.00050548863 
0.147458 0.34592738194 0.00149115222 
0.148016 0.32499732533 0.00092622093 
0.148573 0.34647380876 0.00090734011 
0.149131 0.28056899020 0.00202605636 
0.149688 0.26921363613 0.00108946243 
0.150246 0.30806568518 0.00124628999 
0.150803 0.27369454211 0.00092412521 
0.151360 0.18611727289 0.00099319882 
0.151918 0.28327370888 0.00178202300 
0.152475 0.29544319688 0.00239770601 
0.153033 0.16825592750 0.00067477506 
0.153590 0.30023883137 0.00168279839 
0.154148 0.27179851020 0.00181604789 
0.154705 0.26857832305 0.00126277373 
0.155263 0.30546346703 0.00200379968 
0.155820 0.19754048103 0.00163232069 
0.156378 0.18530763863 0.00128764008 
0.156935 0.24552629961 0.00143751213 
0.157493 0.22846775290 0.00120821646 
0.158050 0.17137249488 0.00057722481 
0.158607 0.18808305795 0.00036546741 
0.159165 0.15244443796 0.00122510677 
0.159722 0.23694041324 0.00105913829 
0.160280 0.20547386137 0.00073594582 
0.160837 0.18342124792 0.00115691516 
0.161395 0.20024856586 0.00078916894 
0.161952 0.19168386926 0.00040536324 
0.162510 0.15566772604 0.00011002306 
0.163067 0.19035949478 0.00050672136 
0.163625 0.10487165124 0.00058359984 
0.164182 0.21029613641 0.00066534567 
0.164739 0.16078908111 0.00090654014 
0.165297 0.15729289445 -0.00002276171 
0.165854 0.12622444026 0.00119216861 
0.166412 0.17165750088 0.00128094303 
0.166969 0.12277629132 0.00060336748 
0.167527 0.17641605247 0.00151229866 
0.168084 0.15568143603 0.00055632118 
0.168642 0.13889151581 0.00089628876 
0.169199 0.15191160676 0.00004811769 
0.169757 0.12698412586 -0.00067849138 
0.170314 0.11189896035 0.00029300102 
0.170871 0.15028213561 0.00126166088 
0.171429 0.11009700653 -0.00017869057 
0.171986 0.18453612106 0.00055260272 
0.172544 0.13094363260 0.00069510712 
0.173101 0.13904560403 0.00170567218 
0.173659 0.14166747033 0.00058910138 
0.174216 0.18265516873 0.00135643095 
0.174774 0.12835746890 0.00069958342 
0.175331 0.11140579454 -0.00024665873 
0.175888 0.11111233385 0.00082877028 
0.176446 0.14103078837 0.00045570734 
0.177003 0.08293991134 0.00047309837 
0.177561 0.12492938772 0.00059421897 
0.178118 0.15285220628 0.00039377197 
0.178676 0.10391854875 0.00049204882 
0.179233 0.16071805493 -0.00018875421 
0.179791 0.08540093887 0.00055098817 
0.180348 0.09770894726 0.00059394752 
0.180905 0.02938109309 0.00028743643 
0.181463 0.08336256138 -0.00026581285 
0.182020 0.10553195763 0.00032346844 
0.182578 0.12672705849 0.00118284446 
0.183135 0.13025405649 0.00064537975 
0.183693 0.15862240278 0.00082504821 
0.184250 0.06486599505 0.00091216813 
0.184808 0.08891348454 0.00008724127 
0.185365 0.06403742006 0.00013409033 
0.185922 0.09722727103 0.00038571509 
0.186480 0.10099376404 0.00095335692 
0.187037 0.07592602673 0.00078791039 
0.187595 0.01866078938 0.00114143208 
0.188152 0.02959285356 0.00019963499 
0.188710 0.12018481371 0.00034696922 
0.189267 0.10384767097 0.00028964735 
0.189824 0.06898865056 0.00018382776 
0.190382 0.04524251752 -0.00030903925 
0.190939 0.10605364727 0.00012461467 
0.191497 0.06344403401 0.00039731941 
0.192054 0.10505113495 0.00098297719 
0.192612 0.10581386225 0.00025461188 
0.193169 0.08901366014 0.00107363694 
0.193726 0.07537784606 0.00117000346 
0.194284 0.10206514372 0.00140214039 
0.194841 0.08487390342 0.00054042204 
0.195399 0.07753275438 0.00038464438 
0.195956 0.06743403967 0.00023120983 
0.196514 0.05309676709 0.00102322441 
0.197071 0.01018051850 -0.00050476461 
0.197628 0.12917745582 0.00059791444 
0.198186 0.08000447007 0.00017263246 
0.198743 0.06839071547 0.00043635669 
0.199301 0.08898582786 -0.00001429223 
0.199858 0.11185584722 0.00078809920 
0.200416 0.06712179277 0.00030554905 
0.200973 0.06329927317 -0.00060393515 
0.201530 0.08966045438 0.00039374215 
0.202088 0.11304606361 0.00091527272 
0.202645 0.07538642002 -0.00006449409 
0.203203 0.08290195791 -0.00004700687 
0.203760 0.03844575599 0.00003281805 
0.204318 0.06466760928 -0.00013271419 
0.204875 0.08037914496 0.00032072567 
0.205432 0.08529904802 0.00001929924 
0.205990 0.06825627800 0.00046189416 
0.206547 0.02100414843 0.00022548774 
0.207105 0.06462474759 0.00044251821 
0.207662 0.08878800201 0.00084455628 
0.208219 0.09469132753 0.00039839614 
0.208777 0.07783851505 -0.00015979941 
0.209334 0.08353314562 0.00060420067 
0.209892 0.06700567672 -0.00020783069 
0.210449 0.08476539680 0.00025954355 
0.211007 0.06685358124 0.00055036080 
0.211564 0.05951750960 -0.00034261863 
0.212121 0.09433185411 0.00032077571 
0.212679 0.12359092262 0.00131345234 
0.213236 0.04778571743 0.00014646100 
0.213794 0.08405660606 0.00003976166 
0.214351 0.07303310814 0.00007841597 
0.214908 0.08327051372 0.00071225296 
0.215466 0.06489477296 0.00037815603 
0.216023 0.00200401425 0.00032635317 
0.216581 0.12429064880 0.00064538125 
0.217138 0.10109771090 0.00061912415 
0.217695 0.06275002920 0.00059859917 
0.218253 0.03472235710 0.00070287773 
0.218810 0.04541202816 0.00077369151 
0.219368 0.07400977919 0.00028327270 
0.219925 0.07210660462 0.00042400128 
0.220483 0.06338598061 0.00048971471 
0.221040 0.06752997222 0.00012491922 
0.221597 0.07095365779 0.00016310036 
0.222155 0.02822811744 0.00001464392 
0.222712 0.06397130977 0.00026115236 
0.223270 0.06184296436 0.00087124345 
0.223827 0.07133947982 0.00061208897 
0.224384 0.04716342478 0.00049775424 
0.224942 0.06050590744 0.00064616295 
0.225499 0.08251445361 0.00041384846 
0.226057 0.06156212630 -0.00044695438 
0.226614 0.06434603636 0.00014293195 
0.227171 0.06064788974 0.00038523669 
0.227729 0.09411666623 0.00017413266 
0.228286 0.04737491231 -0.00009531277 
0.228844 0.04632328037 0.00017766238 
0.229401 0.01712173273 0.00031689997 
0.229958 0.07518775560 0.00020446723 
0.230516 0.06584972986 0.00049423463 
0.231073 0.07338751153 0.00015152496 
0.231630 0.08034789941 0.00075319870 
0.232188 0.01790326102 -0.00004315975 
0.232745 0.07217998684 0.00033719087 
0.233303 0.03895984556 0.00024445243 
0.233860 0.06928942070 0.00032190562 
0.234417 0.06086908089 0.00073325516 
0.234975 0.05202505431 0.00038430525 
0.235532 0.05070776404 -0.00007447763 
0.236090 0.05186785833 -0.00001438197 
0.236647 0.06232625928 0.00048625514 
0.237204 0.08008801034 0.00025148867 
0.237762 0.05748362715 0.00019918331 
0.238319 0.07160260367 -0.00024093607 
0.238877 0.06381582142 0.00016255176 
0.239434 0.05055505516 0.00031325928 
0.239991 0.05516582460 -0.00039163078 
0.240549 0.05150143432 0.00004860926 
0.241106 0.08506674986 0.00042765143 
0.241663 0.00161282767 0.00044961919 
0.242221 0.05524011311 0.00046418166 
0.242778 0.06441685965 0.00026407839 
0.243336 0.06237890186 0.00037112349 
0.243893 0.05523958322 0.00003044805 
0.244450 0.05160956188 0.00041605425 
0.245008 0.07422077008 0.00024964087 
0.245565 0.05953541461 0.00035539652 
0.246123 0.04547946070 0.00050740695 
0.246680 0.06346851890 -0.00003787739 
0.247237 0.03293409244 0.00002478929 
0.247795 0.03567879724 -0.00009191490 
0.248352 0.04376604068 0.00028558613 
0.248909 0.04698723874 0.00051647677 
0.249467 0.04288866115 0.00048351934 
0.250024 0.05462063317 0.00014591509 
0.250582 0.04986093780 -0.00016068741 
0.251139 0.02006702609 0.00083984343 
0.251696 0.08518796557 0.00023328452 
0.252254 0.01948817341 0.00021564667 
0.252811 0.06756714027 0.00024080338 
0.253368 0.11310088575 0.00075142673 
0.253926 0.04554751813 0.00001664970 
0.254483 0.02164478718 -0.00026386495 
0.255041 0.04981422521 0.00013246835 
0.255598 0.03704130739 0.00002887338 
0.256155 0.09931669281 0.00064035905 
0.256713 0.07716917944 -0.00014855683 
0.257270 0.05589359254 0.00909966053 
0.257827 0.03869906920 0.00050328208 
0.258385 0.05463432394 0.00034353301 
0.258942 0.01958566391 0.00010686912 
0.259499 -0.00718400107 -0.00027899564 
0.260057 0.00681122663 0.00031276879 
0.260614 0.05540870440 0.00030545546 
0.261172 0.01881516974 -0.00016874386 
0.261729 0.03143761912 -0.00000923290 
0.262286 0.03546063609 0.00012197182 
0.262844 -0.00822401751 -0.00033391574 
0.263401 0.08307885316 0.00029178476 
0.263958 0.03999487797 0.00021253252 
0.264516 0.01134308941 0.00020344816 
0.265073 0.05019582002 -0.00005071832 
0.265630 0.02794021969 0.00044832774 
0.266188 0.04674496802 0.00021309440 
0.266745 0.07091588325 0.00031628645 
0.267302 0.05716007630 0.00024576688 
0.267860 0.06990232960 0.00036149397 
0.268417 0.06214957588 0.00027937500 
0.268975 0.04485232088 0.00007930015 
0.269532 0.08239521782 0.00020178160 
0.270089 0.04715222274 0.00006636536 
0.270647 0.04187356428 0.00030046303 
0.271204 0.03526319723 0.00002816868 
0.271761 0.03872084205 0.00025552384 
0.272319 0.02222384412 0.00008455403 
0.272876 0.04402373395 0.00067994778 
0.273433 0.04696225559 -0.00001124570 
0.273991 0.01045515332 -0.00013269023 
0.274548 0.07104725974 0.00027428242 
0.275105 0.03145006343 0.00039581097 
0.275663 0.05778279730 -0.00027285277 
0.276220 0.06356040391 0.00049220476 
0.276777 0.06061347445 -0.00015000969 
0.277335 0.03465710356 0.00031322456 
0.277892 0.06877872539 0.00113357897 
0.278449 0.05681314061 0.00051270198 
0.279007 0.03970679982 -0.00023183145 
0.279564 0.06624986155 0.00031605897 
0.280121 0.03250626425 -0.00021833858 
0.280679 0.07305594960 0.00043943608 
0.281236 0.06197770989 0.00045627409 
0.281793 0.08115315376 0.00045025459 
0.282351 0.06745829889 0.00024673107 
0.282908 0.03988759563 -0.00001229724 
0.283465 0.04631894202 0.00046895943 
0.284023 0.05747072839 0.00022690304 
0.284580 0.05584318617 0.00019667527 
0.285137 0.04687950658 0.00013084111 
0.285695 0.04169957243 0.00014807223 
0.286252 0.05999150018 0.00051546779 
0.286809 0.07997113388 0.00014215908 
0.287367 0.05994250190 -0.00026161684 
0.287924 0.06047493034 0.00051932366 
0.288481 0.03180187165 0.00009355742 
0.289039 0.06895500446 0.00007504550 
0.289596 0.03889055059 0.00053991529 
0.290153 0.03533555210 -0.00039596986 
0.290711 0.06095374706 -0.00025141776 
0.291268 0.04023017224 -0.00019401918 
0.291825 0.03315289635 0.00033896795 
0.292383 0.03743418648 0.00042973631 
0.292940 0.04481579308 -0.00020216738 
0.293497 0.05102111035 0.00050971672 
0.294055 0.07043196008 0.00046500394 
0.294612 0.03138319490 -0.00014423705 
0.295169 0.08747062915 0.00058250328 
0.295727 0.02545677156 0.00076159518 
0.296284 0.03935191583 -0.00019636935 
0.296841 0.03975219004 0.00027143946 
0.297399 0.00489923696 0.00016833173 
0.297956 0.04704323382 0.00052209252 
0.298513 0.01737139381 -0.00022180835 
0.299071 0.09147793070 0.00121165778 
0.299628 0.06086884899 0.00078459054 
0.300185 0.02162053812 0.00041223472 
0.300742 0.03077704728 0.00063031182 
0.301300 0.03400644541 0.00081750447 
0.301857 0.01496393429 0.00018684327 
0.302414 0.04583595122 0.00018664801 
0.302972 0.02300724637 0.00019153648 
0.303529 0.02024997734 0.00011956361 
0.304086 0.03049741955 -0.00029059712 
0.304644 0.03796348832 0.00024333958 
0.305201 0.03100530916 -0.00017335994 
0.305758 -0.00621311897 0.00039277780 
0.306316 0.06304849667 0.00023424233 
0.306873 0.02579951890 -0.00024224108 
0.307430 0.03453040641 0.00047265661 
0.307987 0.03120639080 0.00018614891 
0.308545 0.04907378122 -0.00045356994 
0.309102 0.05422031465 0.00013346984 
0.309659 0.02916278100 -0.00061287527 
0.310217 0.00320187750 0.00025161305 
0.310774 0.06611827917 -0.00016656293 
0.311331 0.03720169228 -0.00070316017 
0.311889 0.09165848175 0.00031276225 
0.312446 0.08370719579 0.00033690758 
0.313003 0.03389684202 0.00019341228 
0.313560 0.03132328307 0.00065110546 
0.314118 0.05332741702 0.00000784960 
0.314675 0.03961840666 -0.00000407657 
0.315232 0.08869554183 0.00013094516 
0.315790 0.08300556440 0.00057063485 
0.316347 0.03831880857 0.00008066616 
0.316904 0.01988627612 0.00049919578 
0.317461 -0.00197162142 0.00083961465 
0.318019 0.02555803158 -0.00004645115 
0.318576 0.04175966762 0.00020743544 
0.319133 0.09640742259 0.00011014350 
0.319691 0.01050105689 -0.00029941615 
0.320248 0.06968681283 0.00054747643 
0.320805 0.06663769741 0.00038178833 
0.321362 0.04465487238 -0.00003922377 
0.321920 0.02634025050 -0.00009601114 
0.322477 0.03496216661 -0.00066965398 
0.323034 0.02863629813 0.00039651519 
0.323592 -0.00103964331 -0.00018189623 
0.324149 0.06780891698 0.00054400152 
0.324706 0.03921063510 0.00056241346 
0.325263 0.07939521149 0.00034008680 
0.325821 0.02862430779 0.00032356215 
0.326378 0.02552453234 0.00054949224 
0.326935 0.00853157014 0.00003112494 
0.327493 0.03265360366 -0.00037766476 
0.328050 0.00699782796 0.00046941660 
0.328607 0.02347754745 0.00093669825 
0.329164 0.03324869902 0.00011041549 
0.329722 0.02068884689 0.00104128839 
0.330279 0.01216097409 0.00015143127 
0.330836 0.03739839534 0.00021036197 
0.331393 -0.00508607620 -0.00019625126 
0.331951 0.07400369757 0.00050890929 
0.332508 0.00129894356 0.00074825052 
0.333065 0.02372321093 -0.00018337928 
0.333622 0.00371684708 0.00011571805 
0.334180 0.03641222631 -0.00069476030 
0.334737 0.04452991671 0.00054745321 
0.335294 0.01447741609 0.00124036135 
0.335852 0.02763536143 -0.00013011267 
0.336409 0.07804913171 0.00036703659 
0.336966 0.10559402343 0.00109347333 
0.337523 0.01486687297 0.00041596973 
0.338081 -0.02261280885 0.00000891438 
0.338638 0.02092782061 0.00026031260 
0.339195 0.08305045927 -0.00041540678 
0.339752 0.07980444533 0.00057922266 
0.340310 0.06788095283 -0.00035765358 
0.340867 0.05762032719 0.00142470738 
0.341424 0.04363654297 -0.00012759752 
0.341981 0.06604577592 0.00051697852 
0.342539 0.03801972852 -0.00044719570 
0.343096 0.06985185332 0.00040225719 
0.343653 0.06565059987 0.00036267731 
0.344210 0.06008486908 -0.00017103315 
0.344768 0.04237340673 0.00039276463 
0.345325 0.01743288845 0.00076017536 
0.345882 0.05467015128 0.00124034661 
0.346439 0.04164807505 0.00086137030 
0.346997 -0.01576078195 -0.00123587770 
0.347554 0.09401975214 0.00073868840 
0.348111 0.06328168637 0.00135952179 
0.348668 0.04442295212 0.00026558860 
0.349226 0.06737562918 0.00100646612 
0.349783 0.10875055592 0.00065853207 
0.350340 0.04030381448 -0.00062019477 
0.350897 0.05826682320 0.00118486718 
0.351454 0.05746500183 -0.00027897631 
0.352012 0.00476674180 -0.00003646081 
0.352569 0.08176132203 0.00015007607 
0.353126 0.01948843700 0.00144255471 
0.353683 0.00802205570 -0.00126895714 
0.354241 0.04168528908 -0.00006870233 
0.354798 0.07482357748 0.00046405074 
0.355355 -0.01041006784 -0.00058113843 
0.355912 0.03219740625 -0.00039033017 
0.356470 0.00961306756 0.00023792376 
0.357027 0.00436639300 0.00053417870 
0.357584 0.08222059892 0.00128778540 
0.358141 0.01402034694 0.00121259753 
0.358699 0.11358200940 0.00073020326 
0.359256 0.09475329572 0.00091717510 
0.359813 0.00391196208 0.00134155165 
0.360370 0.03186470459 -0.00042930582 
0.360927 0.08221354106 0.00192633222 
0.361485 0.02151573233 0.00081038482 
0.362042 0.03602153929 -0.00089520177 
0.362599 -0.00288352318 -0.00064778637 
0.363156 0.05134292546 0.00040372417 
0.363714 0.09946633136 -0.00002542976 
0.364271 -0.01007595853 0.00015504473 
0.364828 0.11007624856 0.00073096115 
0.365385 0.04254334556 0.00145583862 
0.365942 0.08095007659 -0.00030134144 
0.366500 -0.00453102676 0.00138492100 
0.367057 0.12541431799 0.00155046703 
0.367614 -0.01359263551 0.00095375514 
0.368171 -0.00546687864 0.00027000610 
0.368728 0.02597699679 0.00155534740 
0.369286 0.05333934726 -0.00079913941 
0.369843 0.00527318467 -0.00145148530 
0.370400 0.00633149219 -0.00035501515 
0.370957 0.08575564463 0.00013504492 
0.371514 0.05388927184 0.00030546572 
0.372072 0.00715884888 0.00088724404 
0.372629 0.16130755944 0.00107574763 
0.373186 0.03928214774 -0.00066318278 
0.373743 -0.01506183582 -0.00077185672 
0.374300 0.00231795073 -0.00027608042 
0.374858 0.00464842744 -0.00064196383 
0.375415 0.10271085937 0.00120652144 
0.375972 0.05208918354 0.00199927878 
0.376529 0.05300542550 -0.00087579142 
0.377086 0.04662872669 0.00146287640 
0.377644 -0.01893202970 -0.00057284692 
0.378201 0.03719209550 0.00218782759 
0.378758 0.03493631373 0.00080283178 
0.379315 0.08884398087 0.00049942168 
0.379872 0.04066725557 0.00066143214 
0.380430 0.03783422812 -0.00090161354 
0.380987 0.06482890966 0.00115325662 
0.381544 0.06610363947 0.00195289372 
0.382101 0.08632173605 0.00317508564 
0.382658 0.11574824260 0.00050034209 
0.383216 0.09766994658 0.00073231589 
0.383773 0.04554275201 -0.00027485441 
0.384330 0.03744514539 -0.00061299832 
0.384887 0.01039786724 -0.00189794571 
0.385444 0.05692130451 -0.00034802317 
0.386001 -0.01226894690 0.00035156749 
0.386559 0.09471880843 0.00170759052 
0.387116 0.02451837889 -0.00100469909 
0.387673 0.09219983085 -0.00066765413 
0.388230 0.01688849057 0.00103960978 
0.388787 0.02496474221 0.00128320754 
0.389345 0.13567458275 0.00433278025 
0.389902 0.16375903808 0.00120711700 
0.390459 0.02070920428 -0.00177877649 
0.391016 0.16233123544 0.00334574926 
0.391573 0.01581677971 -0.00045569459 
0.392130 0.04493944243 0.00137170252 
0.392688 0.03690730690 -0.00078665957 
0.393245 0.02904777659 0.00184435088 
0.393802 0.02512506654 -0.00134555020 
0.394359 -0.01361700507 -0.00164185013 
0.394916 0.04882582156 0.00119203637 
0.395473 0.16036085673 0.00169901659 
0.396031 0.08462557724 0.00035077721 
0.396588 0.00496974436 0.00041747011 
0.397145 -0.00339552130 -0.00147335595 
0.397702 0.05414439510 0.00012149134 
0.398259 -0.02424602513 -0.00266905999 
0.398816 0.09255880165 0.00069457947 
0.399374 0.08621717874 -0.00423656952 
0.399931 -0.15149369579 -0.00094420527 
0.400488 0.01167008365 -0.00069930265 
0.401045 0.28519177511 0.00049234235 
0.401602 0.11899303734 0.00394003409 
0.402159 -0.03290082573 -0.00938598356 
0.402716 -0.05376067657 0.00851870507 
0.403274 0.06021720671 -0.01582322917 
0.403831 0.42683190987 0.00124137047 
