# Supplementary material for: SAXS studies of X-ray induced disulfide bond damage: Engineering high-resolution insight from a low-resolution technique
Source: PLoS One. 2020 Nov 17;15(11):e0239702. doi: 10.1371/journal.pone.0239702 (PMC7671560; doi:10.1371/journal.pone.0239702)
Supplement: S1 Data — (GZ) [file pone.0239702.s023.gz › SupplementaryData/dimer_A3_ph5_2p5_00007.cbf.dat]

0.010314 4.47676062105 2.09588453559 
0.010872 11.83314709572 0.75833916652 
0.011429 10.24875318117 0.13979377470 
0.011987 9.92571735000 0.01609682130 
0.012544 7.76431777084 0.19252526668 
0.013102 8.62563982345 0.17371497247 
0.013659 8.33908517173 0.06724013942 
0.014217 10.27645401734 0.14589821339 
0.014774 9.28091873023 -0.10385433424 
0.015332 7.74221510857 0.05582676723 
0.015889 8.69647478982 0.06204100014 
0.016447 7.14789512762 0.07399922116 
0.017004 8.75294324732 -0.05348243398 
0.017562 8.12407971047 -0.02983020404 
0.018119 8.89886474621 0.01049755574 
0.018677 8.87420361997 -0.00334366421 
0.019234 8.27697827103 0.02355786152 
0.019792 8.12549135879 0.05038448068 
0.020349 7.65293724588 -0.00643655089 
0.020907 8.06378754469 -0.00996755082 
0.021464 7.92049950512 0.03907640537 
0.022022 7.66167064352 0.01374067963 
0.022579 7.47185422678 0.02754617676 
0.023137 7.65694224859 0.02919518585 
0.023694 7.94199168446 0.04443907714 
0.024252 7.69232802758 0.02525299215 
0.024809 7.54462791583 0.03928341723 
0.025367 7.45966184603 0.04491577457 
0.025924 7.48693262488 0.04491939395 
0.026482 7.40873445877 0.04461212422 
0.027039 7.15197934954 0.03890799168 
0.027597 6.94400036254 0.04378992121 
0.028154 7.02314024537 0.04095687854 
0.028712 6.84427885687 0.03916469941 
0.029269 6.83789653083 0.03408987643 
0.029827 6.76255956537 0.04008017797 
0.030384 6.74057172476 0.03539984971 
0.030942 6.48888020029 0.03758512676 
0.031500 7.01793943937 0.03773903283 
0.032057 6.76231342040 0.04039424730 
0.032615 6.55021923482 0.04380646796 
0.033172 6.32970230797 0.03604710259 
0.033730 6.29681315378 0.04228841863 
0.034287 6.29372605899 0.03113981662 
0.034845 6.13425495518 0.03442436986 
0.035402 6.25736668539 0.03716823362 
0.035960 6.07252733568 0.03866987015 
0.036517 6.22077164231 0.03193063817 
0.037075 6.04985626800 0.03740751825 
0.037632 5.86116846987 0.03639363872 
0.038190 5.85206061735 0.03285204101 
0.038747 5.88692688844 0.03146973636 
0.039305 5.70556683401 0.03178327972 
0.039862 5.75468318035 0.03004444750 
0.040420 5.58969459542 0.02948675372 
0.040977 5.41145914899 0.02988605552 
0.041535 5.52464700368 0.03524287487 
0.042092 5.21665540757 0.02744234708 
0.042650 5.37771138889 0.02954487772 
0.043207 5.32199776416 0.02956770160 
0.043765 5.19840706804 0.02836048199 
0.044322 5.21552961550 0.03134882273 
0.044880 4.97665567064 0.02810742622 
0.045437 5.01433411647 0.02742778331 
0.045995 4.81020852044 0.02968139172 
0.046552 4.79329611376 0.02885213386 
0.047110 4.84513516361 0.02770893418 
0.047667 4.78793453899 0.02522223539 
0.048225 4.75635880323 0.02327102383 
0.048782 4.60265037196 0.02923023269 
0.049340 4.53656473229 0.01978179183 
0.049897 4.41857506753 0.02376276242 
0.050455 4.52096439921 0.02342825943 
0.051012 4.34490036342 0.02373231978 
0.051570 4.30962036801 0.02360450296 
0.052127 4.16030500151 0.02059607783 
0.052685 4.05853948228 0.02085016611 
0.053242 4.23924992071 0.02019083381 
0.053800 3.96561839195 0.01847474228 
0.054357 4.00439938965 0.02092093674 
0.054915 4.01051752308 0.02177332564 
0.055472 3.94680197113 0.01746163582 
0.056030 3.82325478582 0.02335112871 
0.056587 3.71112461084 0.01906356141 
0.057145 3.77141403777 0.02130734153 
0.057702 3.68884317027 0.01929671060 
0.058260 3.60197447473 0.01762764051 
0.058817 3.66835280630 0.01706305820 
0.059375 3.49277229357 0.01906855439 
0.059932 3.28309335850 0.01705066314 
0.060490 3.45720847030 0.01783037559 
0.061048 3.36612174302 0.02023824975 
0.061605 3.25307541774 0.01780042811 
0.062163 3.31899912345 0.01563244839 
0.062720 3.27172635440 0.01855471862 
0.063278 3.16871480997 0.01668057816 
0.063835 3.11030271922 0.01391409155 
0.064393 3.18798985790 0.01682027258 
0.064950 3.12273629945 0.01301362853 
0.065508 2.93237085256 0.01529599541 
0.066065 2.88701465428 0.01429709651 
0.066623 2.88255377509 0.01299209259 
0.067180 2.84382613220 0.01359495693 
0.067738 2.71955314168 0.01365990596 
0.068295 2.75348187637 0.01468532133 
0.068853 2.65995999218 0.01388977433 
0.069410 2.66839482819 0.01259623963 
0.069968 2.66844313984 0.01073102045 
0.070525 2.57966502203 0.01305637400 
0.071083 2.56819663354 0.01248803129 
0.071640 2.51514607537 0.01537248327 
0.072198 2.46571125859 0.01253402334 
0.072755 2.42496551146 0.01044824004 
0.073313 2.42738598093 0.01238109906 
0.073870 2.48885767837 0.01142161743 
0.074428 2.32151847644 0.01307985940 
0.074985 2.36586352688 0.01080584013 
0.075543 2.32368854326 0.01092589040 
0.076100 2.17785006414 0.01242727974 
0.076658 2.21967049178 0.01058542811 
0.077215 2.26319257780 0.01432846987 
0.077773 2.10904959572 0.01099262561 
0.078330 2.16496681064 0.00940278716 
0.078888 2.09486054591 0.01094648261 
0.079445 2.02520519642 0.00901315197 
0.080003 2.16884160725 0.00855013668 
0.080560 2.05045433606 0.00958263661 
0.081118 1.92260239310 0.00867778123 
0.081675 2.00341111899 0.01146877391 
0.082233 1.94007804276 0.00818672820 
0.082790 1.86971818763 0.00873144400 
0.083348 1.79781909015 0.00792224585 
0.083905 1.87682717672 0.00804098109 
0.084463 1.75100638146 0.00808269385 
0.085020 1.69366573015 0.00808975830 
0.085578 1.80131153839 0.00812582186 
0.086135 1.79495321225 0.00764819213 
0.086693 1.65127461749 0.00720174548 
0.087250 1.62717449334 0.00720975113 
0.087808 1.65215662540 0.00737637815 
0.088365 1.58670972501 0.00769970989 
0.088923 1.59896165631 0.00780289687 
0.089480 1.57008444059 0.00732153067 
0.090038 1.53413426608 0.00794577161 
0.090595 1.58712227980 0.00748768014 
0.091153 1.50149257198 0.00796843642 
0.091710 1.49808606214 0.00613903466 
0.092268 1.45779806878 0.00678911525 
0.092825 1.52800377717 0.00596272944 
0.093383 1.41060823747 0.00723668878 
0.093940 1.38899932525 0.00607982966 
0.094498 1.32805900105 0.00520901878 
0.095055 1.34805092238 0.00655145701 
0.095613 1.33025579544 0.00717854869 
0.096170 1.34001534208 0.00650524129 
0.096728 1.26106965509 0.00719191664 
0.097285 1.35020230029 0.00527089953 
0.097842 1.28607688522 0.00652729251 
0.098400 1.21809301615 0.00744131197 
0.098957 1.15069893688 0.00810028294 
0.099515 1.15842489662 0.00844381161 
0.100072 1.10422108652 0.00597882381 
0.100630 1.20047500492 0.00505880499 
0.101187 1.15517908495 0.00482278639 
0.101745 1.06631412372 0.00458570138 
0.102302 1.11769951429 0.00579683666 
0.102860 1.04595521828 0.00395695070 
0.103417 1.02543792444 0.00539528555 
0.103975 1.10486894930 0.00460086094 
0.104532 1.01934896099 0.00416319754 
0.105090 0.99964901219 0.00477272679 
0.105647 1.07497009927 0.00550271331 
0.106205 0.99888656998 0.00364480256 
0.106762 1.02759667155 0.00358708239 
0.107320 1.03321206150 0.00620049373 
0.107877 1.05128835998 0.00333116782 
0.108435 0.97119335513 0.00437237259 
0.108992 0.90597681054 0.00412762410 
0.109550 0.87292993774 0.00389832145 
0.110107 1.00203079227 0.00415623560 
0.110665 0.89747342236 0.00405693133 
0.111222 0.90701445087 0.00456925915 
0.111780 0.91642961171 0.00397075464 
0.112337 0.85276403408 0.00461584000 
0.112895 0.83893386154 0.00355197276 
0.113452 0.78820596083 0.00368359123 
0.114010 0.73378064180 0.00346105221 
0.114567 0.88899184636 0.00447531805 
0.115125 0.80727790787 0.00392002377 
0.115682 0.74093154029 0.00383884061 
0.116240 0.73513224389 0.00262769667 
0.116797 0.72094045861 0.00246117971 
0.117355 0.70444533635 0.00288160255 
0.117912 0.72473263193 0.00140176648 
0.118470 0.66339248849 0.00283699494 
0.119027 0.66210174907 0.00178866985 
0.119585 0.73343735861 0.00340821544 
0.120142 0.63561629291 0.00271157389 
0.120699 0.75500219498 0.00352765057 
0.121257 0.67915002496 0.00185212057 
0.121814 0.65903418534 0.00329074756 
0.122372 0.61196377814 0.00364937745 
0.122929 0.68383238621 0.00170429766 
0.123487 0.59436287245 0.00255393000 
0.124044 0.64748530124 0.00140037537 
0.124602 0.63254902279 0.00286489357 
0.125159 0.58025855842 0.00322959832 
0.125717 0.56574302038 0.00180016993 
0.126274 0.54628875300 0.00273169441 
0.126832 0.59290899545 0.00209839509 
0.127389 0.52283735441 0.00270300122 
0.127947 0.55049012447 0.00277213637 
0.128504 0.54979769732 0.00211535720 
0.129062 0.55457135240 0.00228887689 
0.129619 0.54456236470 0.00164963732 
0.130177 0.52431809368 0.00296977054 
0.130734 0.50617827416 0.00262655369 
0.131292 0.52949212300 0.00268852282 
0.131849 0.58117880433 0.00246536666 
0.132407 0.52133282405 0.00197075824 
0.132964 0.44547647473 0.00304391552 
0.133521 0.47653886187 0.00136462675 
0.134079 0.50874492354 0.00185513099 
0.134636 0.46074876075 0.00144547418 
0.135194 0.46760060197 0.00104488533 
0.135751 0.40126905136 0.00185000572 
0.136309 0.37162349727 0.00197019906 
0.136866 0.39620891685 0.00218092961 
0.137424 0.41161685720 0.00227828402 
0.137981 0.37926041812 0.00148605901 
0.138539 0.41110933086 0.00072617359 
0.139096 0.37296155017 0.00243880575 
0.139654 0.40489805031 0.00253965977 
0.140211 0.38214711115 0.00279819462 
0.140769 0.38694416915 0.00156791670 
0.141326 0.34754141419 0.00147791865 
0.141884 0.33478923419 0.00241472668 
0.142441 0.35193004627 0.00062807622 
0.142998 0.34281119876 0.00130208862 
0.143556 0.37927016350 0.00091755583 
0.144113 0.31374053451 0.00089099273 
0.144671 0.33734899651 0.00143494524 
0.145228 0.33998540313 0.00108338025 
0.145786 0.28127476153 0.00247579719 
0.146343 0.29833717929 0.00177663826 
0.146901 0.29703115642 0.00101905919 
0.147458 0.25266874339 0.00164870174 
0.148016 0.32759470532 0.00095372734 
0.148573 0.28822351212 0.00044743655 
0.149131 0.21069234073 0.00181191849 
0.149688 0.25738440630 0.00126552033 
0.150246 0.22775028679 0.00160336058 
0.150803 0.32699134919 0.00105066535 
0.151360 0.28318861276 0.00145288975 
0.151918 0.29795586437 0.00170802749 
0.152475 0.23537732516 0.00103460984 
0.153033 0.29271812624 0.00139544282 
0.153590 0.28734892697 0.00180569104 
0.154148 0.26372165842 0.00093176151 
0.154705 0.24052384500 0.00042757584 
0.155263 0.23256245636 0.00027769117 
0.155820 0.15274742460 0.00105279927 
0.156378 0.24857153040 0.00104967767 
0.156935 0.21894050755 0.00055408532 
0.157493 0.23166251324 0.00039231881 
0.158050 0.23542385150 0.00056368852 
0.158607 0.22090636582 0.00051789656 
0.159165 0.21833802996 0.00061253072 
0.159722 0.17650070800 0.00028274864 
0.160280 0.20043681128 0.00160157578 
0.160837 0.22016181532 0.00153986052 
0.161395 0.21992239471 0.00157633429 
0.161952 0.17582124255 0.00139210556 
0.162510 0.21702509446 0.00113341512 
0.163067 0.14596008334 0.00063928755 
0.163625 0.16914196450 0.00034578323 
0.164182 0.15369552401 0.00053914452 
0.164739 0.15594090637 0.00057601529 
0.165297 0.14855754578 0.00112026496 
0.165854 0.10584318103 0.00115982871 
0.166412 0.12567334697 0.00070185149 
0.166969 0.20319302078 0.00048343211 
0.167527 0.18087322940 0.00015341167 
0.168084 0.15471174206 0.00045557936 
0.168642 0.19202888789 0.00078840702 
0.169199 0.13658651112 0.00048338816 
0.169757 0.08786570399 0.00027775770 
0.170314 0.07739918590 0.00097503873 
0.170871 0.22873740401 -0.00008852802 
0.171429 0.15856982005 0.00124979365 
0.171986 0.10137211697 0.00013926433 
0.172544 0.17732581839 0.00088975547 
0.173101 0.18551929592 0.00088081572 
0.173659 0.19001059666 0.00109407318 
0.174216 0.16261268846 0.00057310395 
0.174774 0.16935881426 0.00029351516 
0.175331 0.15066856180 0.00042444551 
0.175888 0.14604785379 0.00045453997 
0.176446 0.11034501435 -0.00009689819 
0.177003 0.10111538314 0.00034344060 
0.177561 0.10412538581 0.00055483742 
0.178118 0.10349990565 0.00025575246 
0.178676 0.11223371224 0.00004671527 
0.179233 0.10687815858 0.00029154614 
0.179791 0.09833627234 0.00091489863 
0.180348 0.09164980362 0.00038569858 
0.180905 0.06016591340 0.00005491742 
0.181463 0.10264862356 0.00071007974 
0.182020 0.14195043943 0.00027358916 
0.182578 0.08559051675 0.00135011038 
0.183135 0.10610888129 -0.00008936456 
0.183693 0.11997249141 0.00061665446 
0.184250 0.10101784601 0.00035009850 
0.184808 0.08257692609 0.00102563149 
0.185365 0.09610783176 0.00036535944 
0.185922 0.10929584250 -0.00002915047 
0.186480 0.08705078182 -0.00005083909 
0.187037 0.08082058001 0.00017737185 
0.187595 0.10677609737 0.00002592387 
0.188152 0.09289843961 0.00018418250 
0.188710 0.09494619043 0.00118647274 
0.189267 0.11562518339 -0.00023791990 
0.189824 0.02440890470 -0.00002422817 
0.190382 0.09370535114 0.00098298408 
0.190939 0.11705392367 0.00037815236 
0.191497 0.09580700113 0.00053888324 
0.192054 0.10257484239 -0.00075850564 
0.192612 0.13823651568 0.00072304174 
0.193169 0.08782232374 0.00021084277 
0.193726 0.06515137311 0.00089942499 
0.194284 0.10440354588 0.00048547878 
0.194841 0.09193134213 0.00065382463 
0.195399 0.08489650101 0.00045008078 
0.195956 0.06138371094 0.00079263744 
0.196514 0.10715604788 0.00104291626 
0.197071 0.10986058452 0.00020969018 
0.197628 0.04106244676 0.00036466892 
0.198186 0.09435719796 0.00078551256 
0.198743 0.07612481126 0.00020919944 
0.199301 0.06138713179 0.00009912053 
0.199858 0.08019012632 0.00003952885 
0.200416 0.09730838019 0.00049477784 
0.200973 0.11309394579 0.00070781267 
0.201530 0.11642517232 0.00117006232 
0.202088 0.10655331700 0.00106862677 
0.202645 0.06490308598 0.00026908471 
0.203203 0.10294684592 0.00069131903 
0.203760 0.13798084945 0.00077485563 
0.204318 0.09424169305 -0.00000507204 
0.204875 0.06633456274 0.00088293804 
0.205432 0.07564503170 0.00006195442 
0.205990 0.06868986640 0.00037045381 
0.206547 0.09473453350 0.00020551300 
0.207105 0.10551910620 0.00017681603 
0.207662 0.08663963186 0.00066852516 
0.208219 0.09909992445 0.00002016678 
0.208777 0.06661632831 0.00078629945 
0.209334 0.11005359684 0.00029116531 
0.209892 0.08878010401 -0.00016291745 
0.210449 0.08323703663 0.00023331777 
0.211007 0.05033908647 0.00022355087 
0.211564 0.09286896227 0.00054032779 
0.212121 0.09340657491 0.00054019372 
0.212679 0.11535984011 0.00027607352 
0.213236 0.06632470478 0.00062918657 
0.213794 0.09335371525 0.00011820647 
0.214351 0.09782535802 0.00057103005 
0.214908 0.07272039397 0.00070730849 
0.215466 0.04791523640 0.00118599975 
0.216023 0.05478966258 0.00043746146 
0.216581 0.04640459289 0.00048853322 
0.217138 0.07516780383 0.00096569459 
0.217695 0.02842146258 0.00014949785 
0.218253 0.05558172527 0.00032649768 
0.218810 0.07365005489 0.00042851561 
0.219368 0.07479827319 0.00004665095 
0.219925 0.02229501492 0.00017006260 
0.220483 0.06211811249 0.00004484377 
0.221040 0.12045014026 0.00073958729 
0.221597 0.08195670822 0.00024911348 
0.222155 0.06338714839 -0.00002474266 
0.222712 0.05977288309 -0.00000151540 
0.223270 0.09167899814 0.00067818126 
0.223827 0.06176458547 -0.00022358545 
0.224384 0.07901564529 0.00066104266 
0.224942 0.06643711106 0.00070797811 
0.225499 0.08476606949 0.00069817317 
0.226057 0.06474363037 -0.00019328754 
0.226614 0.07203721790 -0.00015808235 
0.227171 0.02106506201 0.00015694995 
0.227729 0.05906927900 0.00063440210 
0.228286 0.06883376210 0.00055084856 
0.228844 0.08307840506 0.00053190495 
0.229401 0.05124717714 0.00000058873 
0.229958 0.09352384938 0.00098141952 
0.230516 0.07720001215 0.00012806210 
0.231073 0.09109715980 -0.00008267976 
0.231630 0.05561663592 0.00069296090 
0.232188 0.09865844769 0.00004878453 
0.232745 0.03728726566 -0.00042659811 
0.233303 0.05943277511 0.00050399844 
0.233860 0.05339987681 0.00040669352 
0.234417 0.07218365373 0.00010993305 
0.234975 0.12307451769 0.00000951298 
0.235532 0.04407301616 0.00024386229 
0.236090 0.01871538620 0.00041172139 
0.236647 0.08964075862 0.00054414346 
0.237204 0.04018104831 0.00086543076 
0.237762 0.06155450627 0.00034670942 
0.238319 0.08433779241 0.00016671152 
0.238877 0.04811381080 0.00013989940 
0.239434 0.09098291870 0.00095761788 
0.239991 0.07122802765 0.00080971479 
0.240549 0.03795883217 0.00033815631 
0.241106 0.06647282518 0.00045645617 
0.241663 0.05428934568 0.00063530351 
0.242221 0.05146848349 -0.00002817647 
0.242778 0.10434422096 -0.00009780271 
0.243336 0.09378234609 0.00039404708 
0.243893 0.06052399654 0.00039676466 
0.244450 0.02368174749 0.00009372984 
0.245008 0.06962732208 0.00060274733 
0.245565 0.04907801249 0.00031294243 
0.246123 0.06180119274 0.00023443717 
0.246680 0.05205335304 -0.00012955788 
0.247237 0.04036660729 -0.00003278969 
0.247795 0.07527460361 0.00049565700 
0.248352 0.03226056617 0.00014694719 
0.248909 0.05844983603 0.00001730031 
0.249467 0.03407876194 -0.00016799378 
0.250024 0.02120863904 0.00031976250 
0.250582 0.09902706840 -0.00003164540 
0.251139 0.05170126644 0.00018631817 
0.251696 0.10434534435 0.00110427812 
0.252254 0.08029139286 -0.00051490650 
0.252811 0.00419509823 -0.00013564583 
0.253368 0.09017983695 0.00026559505 
0.253926 0.06403106669 0.00046254933 
0.254483 0.06284169360 0.00021975682 
0.255041 0.06988173450 0.00003569931 
0.255598 0.04454287129 0.00004973160 
0.256155 0.07799286546 0.00001418627 
0.256713 0.06613263962 -0.00005523558 
0.257270 0.05818269040 0.01429145075 
0.257827 0.06865919050 0.00026694779 
0.258385 0.06111449123 0.00036838950 
0.258942 0.04035669216 0.00005826376 
0.259499 0.10784785316 0.00024256857 
0.260057 0.11472954085 0.00043859828 
0.260614 0.08853192318 0.00082967105 
0.261172 0.05642174236 0.00021390776 
0.261729 0.03092823241 0.00021056182 
0.262286 0.01250154455 0.00031481691 
0.262844 0.05033894130 0.00060895869 
0.263401 0.01950974588 0.00019821102 
0.263958 0.06207248604 0.00067773355 
0.264516 0.05707962506 0.00059433369 
0.265073 0.05760860191 -0.00016861592 
0.265630 0.05256544124 0.00052053114 
0.266188 0.04295649791 0.00022342565 
0.266745 0.02650632581 0.00002891980 
0.267302 0.06003450212 -0.00003391060 
0.267860 0.08763877652 0.00039659156 
0.268417 0.05966808944 0.00026644927 
0.268975 0.05925811510 0.00025720774 
0.269532 0.08197072696 0.00042722596 
0.270089 0.05419689588 -0.00026927480 
0.270647 0.05345533637 0.00020850349 
0.271204 0.03536464812 0.00020716212 
0.271761 0.07536075240 -0.00014632585 
0.272319 0.03789111988 0.00013603453 
0.272876 0.08479127003 0.00031916655 
0.273433 0.07071553337 0.00012965313 
0.273991 0.05313324334 0.00019742563 
0.274548 0.07124287431 0.00044224037 
0.275105 0.05027083129 0.00052267776 
0.275663 0.04162013242 0.00037721844 
0.276220 0.07615980576 0.00029151740 
0.276777 0.04601734479 0.00003243861 
0.277335 0.05987915092 -0.00027432037 
0.277892 0.07196215163 -0.00034251146 
0.278449 0.07049780340 0.00074477666 
0.279007 0.07805692428 0.00006137089 
0.279564 0.05402118889 0.00038908647 
0.280121 0.07918103325 0.00046425000 
0.280679 0.08216510935 0.00030159164 
0.281236 0.06837937663 0.00006174629 
0.281793 0.04834971025 -0.00004478202 
0.282351 0.05724395862 -0.00004718406 
0.282908 0.04840514886 0.00041189148 
0.283465 0.02404547879 -0.00013318604 
0.284023 0.05526167084 0.00100531982 
0.284580 0.06594892598 0.00021966056 
0.285137 0.05496848561 0.00018456016 
0.285695 0.06619106171 0.00009076458 
0.286252 0.07148398403 0.00092469534 
0.286809 0.03116951280 -0.00052508990 
0.287367 -0.00722732420 0.00087946079 
0.287924 0.11032976408 0.00028306541 
0.288481 0.07542265274 0.00051190073 
0.289039 0.03296912694 0.00051972067 
0.289596 0.07661763770 0.00021400114 
0.290153 0.00616787815 -0.00001516074 
0.290711 -0.00011489573 0.00039812418 
0.291268 0.05352680557 0.00005806862 
0.291825 0.03876949605 -0.00019208650 
0.292383 0.07469925287 0.00004336709 
0.292940 0.05488427162 0.00054868289 
0.293497 0.06394914485 0.00054187107 
0.294055 -0.00130412929 0.00000711798 
0.294612 0.01775642722 -0.00030777798 
0.295169 0.04212247919 0.00012143179 
0.295727 0.08869885147 0.00007706467 
0.296284 0.04538525417 0.00074476051 
0.296841 0.02701077045 0.00055847644 
0.297399 0.04509667054 -0.00015260537 
0.297956 0.03633505416 0.00062120900 
0.298513 0.09466146616 0.00070895656 
0.299071 0.08461562222 0.00020131722 
0.299628 0.03210702929 0.00022757007 
0.300185 0.01566700759 -0.00001576026 
0.300742 0.07109225127 0.00050871618 
0.301300 0.01961170570 0.00054879324 
0.301857 0.07033788598 0.00034082055 
0.302414 0.01194505887 0.00033457243 
0.302972 0.01572510963 -0.00051970208 
0.303529 0.07193596899 0.00087767894 
0.304086 0.06072845015 -0.00027371465 
0.304644 0.10886290379 0.00040232562 
0.305201 0.02952763964 0.00044250799 
0.305758 0.03849962378 0.00092350123 
0.306316 0.07637288455 0.00031225510 
0.306873 -0.00384165337 0.00047939711 
0.307430 0.08043540307 0.00065995840 
0.307987 0.04244528303 0.00027246085 
0.308545 0.05508122465 0.00038386381 
0.309102 0.04623846394 0.00036444435 
0.309659 0.01638382286 0.00082310388 
0.310217 0.02874813732 0.00034712187 
0.310774 0.08850718941 0.00020251127 
0.311331 0.08528140900 0.00003446210 
0.311889 0.02462576245 0.00000116346 
0.312446 0.05351179819 0.00023956207 
0.313003 0.05082037292 0.00022404686 
0.313560 0.05951566030 0.00008856417 
0.314118 0.01492578234 -0.00031793424 
0.314675 0.00485091427 0.00035421454 
0.315232 -0.00434902235 0.00002367566 
0.315790 0.09649364554 0.00042950244 
0.316347 0.07044669935 0.00019884065 
0.316904 0.01920608269 -0.00024329169 
0.317461 0.03645800466 0.00035835971 
0.318019 0.03383371056 -0.00023011127 
0.318576 0.02073992051 -0.00057466926 
0.319133 0.03059958139 0.00060749823 
0.319691 0.02093766006 0.00049163008 
0.320248 0.05488772614 -0.00001645157 
0.320805 0.00197420884 -0.00011406887 
0.321362 0.05476492906 0.00038808457 
0.321920 0.06751627221 0.00079814103 
0.322477 0.03638878328 -0.00047162086 
0.323034 0.03984541193 0.00046491191 
0.323592 0.01563282526 0.00022897821 
0.324149 0.08924956469 -0.00004060505 
0.324706 0.03589760427 0.00008153783 
0.325263 0.01435554627 0.00044402218 
0.325821 0.02215023946 -0.00002449782 
0.326378 -0.00883343131 -0.00035472769 
0.326935 0.04774412776 -0.00078683857 
0.327493 0.03502519335 -0.00024138903 
0.328050 0.02521688216 -0.00078885735 
0.328607 0.01883256478 -0.00066540867 
0.329164 0.02468805395 -0.00010494576 
0.329722 0.05175726091 0.00008958628 
0.330279 0.03955377445 -0.00032139543 
0.330836 0.03077380133 0.00029436966 
0.331393 0.03098989156 0.00044265841 
0.331951 0.02888684773 -0.00013075249 
0.332508 0.02497193974 0.00003065540 
0.333065 0.03847784301 0.00076803313 
0.333622 0.09942266557 -0.00027886230 
0.334180 0.10644214439 -0.00000932199 
0.334737 0.06357954933 -0.00021759141 
0.335294 0.03898081692 0.00015636184 
0.335852 0.00304927729 -0.00002159206 
0.336409 0.05200755195 0.00014180346 
0.336966 0.05541737473 0.00049305904 
0.337523 0.01103785730 0.00013295594 
0.338081 0.07864216569 0.00023653999 
0.338638 0.06745881781 0.00030887701 
0.339195 0.03408574072 0.00041920066 
0.339752 0.05231669698 -0.00032612549 
0.340310 0.06712823057 0.00026228099 
0.340867 0.06362370101 -0.00012088591 
0.341424 0.03923890756 -0.00001164896 
0.341981 0.04698582032 0.00042639516 
0.342539 0.02299237852 -0.00062561471 
0.343096 0.07000743317 0.00047093050 
0.343653 0.05750497481 -0.00022136649 
0.344210 0.01354870945 -0.00047910120 
0.344768 0.06843816362 -0.00051864709 
0.345325 0.09261771820 0.00053823531 
0.345882 0.06073129552 0.00086891187 
0.346439 0.01580292413 0.00030689369 
0.346997 0.04072245374 0.00005615091 
0.347554 0.05823296243 0.00081825690 
0.348111 0.06981208829 0.00051982229 
0.348668 0.04233510829 0.00080280369 
0.349226 0.04728561699 0.00060902221 
0.349783 0.04207002120 -0.00035664277 
0.350340 0.04133099166 -0.00015741584 
0.350897 0.01720063816 0.00077678408 
0.351454 0.03819121974 0.00143859050 
0.352012 0.06698327138 0.00060750563 
0.352569 0.06174407087 0.00095242890 
0.353126 0.02144881307 0.00024774115 
0.353683 0.02830801131 0.00060234651 
0.354241 0.00629181964 0.00092285100 
0.354798 0.02233013424 0.00052531837 
0.355355 0.07103849797 0.00102088349 
0.355912 0.03034203411 0.00040185369 
0.356470 0.08871951692 -0.00047990525 
0.357027 0.07736521912 0.00122620187 
0.357584 0.00398189638 0.00074857289 
0.358141 0.04798527451 -0.00005674603 
0.358699 0.06974185042 0.00075520923 
0.359256 0.05382038387 0.00114673718 
0.359813 0.04480409451 -0.00030415386 
0.360370 0.08504761903 -0.00031419560 
0.360927 -0.00121439098 -0.00087912755 
0.361485 -0.02038801687 -0.00054979617 
0.362042 0.00859465563 -0.00020365698 
0.362599 0.04826751045 -0.00021971305 
0.363156 -0.00733359752 0.00039013709 
0.363714 0.09703613506 -0.00089899513 
0.364271 -0.01115582756 0.00011596598 
0.364828 -0.00090209591 -0.00085686233 
0.365385 0.03317587174 0.00097037514 
0.365942 0.00969465799 -0.00103997987 
0.366500 0.02849922255 -0.00071828274 
0.367057 0.12294039263 0.00089664713 
0.367614 0.05077489633 0.00035514926 
0.368171 -0.01491644632 -0.00058030775 
0.368728 0.03259523440 0.00040523020 
0.369286 0.02022761483 0.00060386561 
0.369843 -0.02796937651 0.00011982960 
0.370400 0.09569485801 -0.00075462214 
0.370957 -0.01161051564 -0.00008011970 
0.371514 0.03508246162 0.00005851101 
0.372072 0.14763676986 -0.00078555470 
0.372629 -0.04324117418 -0.00021664396 
0.373186 0.05326458429 -0.00027964349 
0.373743 -0.00038892616 0.00091617729 
0.374300 0.05739308087 0.00099693627 
0.374858 0.09552893399 0.00156844199 
0.375415 0.11151493270 -0.00019879208 
0.375972 0.03188374918 -0.00234020799 
0.376529 0.04535809735 0.00027433742 
0.377086 0.05450924553 0.00007836756 
0.377644 -0.01501502970 0.00078215674 
0.378201 0.01441918309 -0.00187375062 
0.378758 0.08611765949 -0.00024675518 
0.379315 -0.00975217867 0.00018239789 
0.379872 0.14751347271 -0.00006326842 
0.380430 0.09421720589 0.00278908319 
0.380987 0.05706051007 -0.00036440354 
0.381544 0.05453624243 -0.00007753403 
0.382101 0.01829417601 -0.00047547338 
0.382658 0.09315506509 0.00034509189 
0.383216 -0.00171223193 -0.00088883351 
0.383773 -0.01639816369 0.00123765335 
0.384330 0.03859659817 0.00249061372 
0.384887 0.02315515806 -0.00085341745 
0.385444 -0.03418501773 -0.00044302248 
0.386001 0.09025969421 0.00215232864 
0.386559 0.09613675223 0.00011247824 
0.387116 0.02099149086 0.00060371405 
0.387673 0.04142561508 0.00132204467 
0.388230 0.08308398525 0.00000205440 
0.388787 0.07116436847 -0.00098321909 
0.389345 0.03983231884 0.00027278135 
0.389902 0.08283209916 0.00204959413 
0.390459 0.03203925775 0.00020851481 
0.391016 0.06457743014 0.00082522893 
0.391573 -0.01662738476 -0.00114563803 
0.392130 -0.02557297358 -0.00064775750 
0.392688 0.02381511867 -0.00114457845 
0.393245 0.00352565327 -0.00062318749 
0.393802 0.08997426467 0.00205691686 
0.394359 0.13294765013 0.00349032601 
0.394916 0.07611116314 0.00233276680 
0.395473 0.04658246116 0.00166658966 
0.396031 0.07570449512 -0.00070994774 
0.396588 0.12110273379 0.00135060451 
0.397145 0.04938838894 0.00249446159 
0.397702 0.05426109090 -0.00331918192 
0.398259 0.09902733123 0.00186462581 
0.398816 -0.00648784342 -0.00028771238 
0.399374 0.05370742612 -0.00510577174 
0.399931 0.01693408506 -0.00083118605 
0.400488 0.00730786552 -0.00043066779 
0.401045 -0.15784619542 0.00037471071 
0.401602 0.09086586550 -0.00627762543 
0.402159 0.03117324096 0.00996451243 
0.402716 0.13641184619 -0.00878738943 
0.403274 0.06530751343 -0.00531565308 
0.403831 -0.12645635025 0.00991633770 
