# Supplementary material for: SAXS studies of X-ray induced disulfide bond damage: Engineering high-resolution insight from a low-resolution technique
Source: PLoS One. 2020 Nov 17;15(11):e0239702. doi: 10.1371/journal.pone.0239702 (PMC7671560; doi:10.1371/journal.pone.0239702)
Supplement: S1 Data — (GZ) [file pone.0239702.s023.gz › SupplementaryData/dimer_A3_ph5_2p5_00008.cbf.dat]

0.010314 -1.50311046420 1.50314148100 
0.010872 6.83213222946 0.42468128165 
0.011429 8.24222833875 0.21824387218 
0.011987 8.58618547456 0.33960139132 
0.012544 11.05773191126 0.12817951305 
0.013102 6.83659127213 0.18646843291 
0.013659 6.81538150877 0.08789368521 
0.014217 7.94352770260 0.12974332740 
0.014774 9.14593786159 0.01735520243 
0.015332 9.43858474778 0.08116857512 
0.015889 7.87007281838 0.01352460568 
0.016447 8.37090392691 0.01202956900 
0.017004 8.96757030701 -0.00463432155 
0.017562 8.04000719021 0.05761681064 
0.018119 8.10501283920 -0.04760703034 
0.018677 7.85451462317 -0.01307194433 
0.019234 8.52690433675 0.04328298805 
0.019792 8.49848893417 0.02868858638 
0.020349 8.21015447107 0.02255671686 
0.020907 8.10799238224 0.00518195215 
0.021464 8.21883931166 0.01731777227 
0.022022 7.54000732746 0.03389412320 
0.022579 7.91540926120 0.02444630600 
0.023137 7.71389572887 0.04101968912 
0.023694 7.56452074739 0.03124914293 
0.024252 7.62373918179 0.03096521291 
0.024809 7.44237361077 0.04246356745 
0.025367 7.08958817314 0.05528633891 
0.025924 7.63132069608 0.04208029106 
0.026482 7.20663060068 0.03695954167 
0.027039 6.98022060739 0.04443911298 
0.027597 6.97091236142 0.04374281080 
0.028154 7.00509485458 0.04875953029 
0.028712 7.01057472429 0.04177341367 
0.029269 6.89984857155 0.05048127140 
0.029827 6.99688493815 0.03544069758 
0.030384 6.95072739592 0.04717575920 
0.030942 6.65700563590 0.03565162501 
0.031500 6.70856246117 0.04013353186 
0.032057 6.53882571904 0.04022099306 
0.032615 6.59579479143 0.03608547985 
0.033172 6.33841204626 0.03546364278 
0.033730 6.35594863798 0.03231310610 
0.034287 6.19907623236 0.03443353355 
0.034845 6.19531224018 0.03876827810 
0.035402 6.20697434574 0.03785938839 
0.035960 6.16451243550 0.03106057178 
0.036517 5.85387615694 0.03285669289 
0.037075 6.05660931255 0.03179192385 
0.037632 5.86014527180 0.03908015517 
0.038190 5.93468276704 0.03261294389 
0.038747 5.70617330027 0.03081820083 
0.039305 5.74553581098 0.02899339601 
0.039862 5.63148006876 0.03880712789 
0.040420 5.73032547990 0.03223027873 
0.040977 5.55686905094 0.02698036691 
0.041535 5.59618711190 0.02580063965 
0.042092 5.29169245001 0.02937535757 
0.042650 5.23541290734 0.02964821986 
0.043207 5.24879813226 0.02756744330 
0.043765 5.28182029986 0.03065144298 
0.044322 4.99153446893 0.03014104548 
0.044880 5.10189263303 0.02853980250 
0.045437 4.92905347202 0.02665003477 
0.045995 4.92034420809 0.03534172685 
0.046552 4.82537655341 0.02855039051 
0.047110 4.83987815875 0.02775223625 
0.047667 4.67470240173 0.02337504888 
0.048225 4.65759971386 0.02540497344 
0.048782 4.54274917654 0.02838818520 
0.049340 4.48989629722 0.02388749082 
0.049897 4.50523315846 0.02543061149 
0.050455 4.35286582821 0.02244494966 
0.051012 4.26737556924 0.01920249895 
0.051570 4.31644024828 0.02242372878 
0.052127 4.09085714105 0.02433289554 
0.052685 4.25067386886 0.02174331291 
0.053242 4.06337446346 0.02273131419 
0.053800 4.03943263553 0.01946621311 
0.054357 3.98929549878 0.02352432098 
0.054915 3.93453114356 0.02220484498 
0.055472 3.89374020132 0.02142640027 
0.056030 3.80279445788 0.01760020451 
0.056587 3.72548046977 0.01887785530 
0.057145 3.66937029615 0.01953642586 
0.057702 3.66129404451 0.01800743289 
0.058260 3.65647384066 0.02167933102 
0.058817 3.65737794097 0.01960132821 
0.059375 3.54648563079 0.01942852182 
0.059932 3.46314827385 0.01711206132 
0.060490 3.32749671440 0.01835305400 
0.061048 3.25110895144 0.01566512313 
0.061605 3.35918462300 0.01823912797 
0.062163 3.31288652287 0.01976242331 
0.062720 3.05887742381 0.01653938077 
0.063278 3.07744556422 0.01640116804 
0.063835 3.09444035964 0.01472460513 
0.064393 2.99952737071 0.01606597076 
0.064950 2.87203010399 0.01364997966 
0.065508 2.99214824620 0.01743275054 
0.066065 2.98120995541 0.01383309861 
0.066623 2.92618860089 0.01635974692 
0.067180 2.72232149474 0.01200537616 
0.067738 2.82924260163 0.01326357793 
0.068295 2.65915902522 0.01156492315 
0.068853 2.77536548589 0.01313379979 
0.069410 2.73646175612 0.01500900963 
0.069968 2.53863400625 0.01325780088 
0.070525 2.60182288445 0.01320813470 
0.071083 2.44982027394 0.01367257239 
0.071640 2.48982226166 0.01365627935 
0.072198 2.47304583572 0.01357558426 
0.072755 2.43693510577 0.00930769741 
0.073313 2.41740780170 0.01238642880 
0.073870 2.41819100601 0.01420836611 
0.074428 2.31375990598 0.01293706537 
0.074985 2.29111903242 0.01141034481 
0.075543 2.27908124489 0.01256851057 
0.076100 2.34754653693 0.00977870814 
0.076658 2.30865641601 0.00921501322 
0.077215 2.17018548283 0.01099446782 
0.077773 2.19599094460 0.01097187446 
0.078330 2.12645703654 0.01057313125 
0.078888 2.03730470873 0.00846901431 
0.079445 2.02401186434 0.00898007920 
0.080003 2.05489630830 0.01113480091 
0.080560 2.11368762727 0.01145044778 
0.081118 1.94643105065 0.00905927735 
0.081675 2.00131399835 0.00840808802 
0.082233 1.87100871037 0.00910086957 
0.082790 1.94448021108 0.00882198654 
0.083348 1.82895157996 0.01003547563 
0.083905 1.73618569175 0.01067886610 
0.084463 1.67696357920 0.00714590277 
0.085020 1.71603146930 0.00820667400 
0.085578 1.78417096385 0.00756595217 
0.086135 1.77775513236 0.00890012143 
0.086693 1.70225630054 0.00865113589 
0.087250 1.73268375198 0.00724742862 
0.087808 1.60797860675 0.00797827658 
0.088365 1.60690980045 0.00723041522 
0.088923 1.59662933863 0.00940593753 
0.089480 1.57139963781 0.00725849764 
0.090038 1.49647201076 0.00527293403 
0.090595 1.54761262204 0.00755464361 
0.091153 1.53208335550 0.00469261278 
0.091710 1.48312827119 0.00724620208 
0.092268 1.43336901558 0.00794819084 
0.092825 1.45382008767 0.00603439977 
0.093383 1.42591038503 0.00806350116 
0.093940 1.31734970110 0.00637662347 
0.094498 1.29291954175 0.00688361917 
0.095055 1.28381542119 0.00482393575 
0.095613 1.35133004262 0.00661106103 
0.096170 1.29342110935 0.00691080986 
0.096728 1.25679050761 0.00427791528 
0.097285 1.21314568677 0.00649263709 
0.097842 1.24849267629 0.00627194518 
0.098400 1.27161559898 0.00588680081 
0.098957 1.19439275429 0.00714036455 
0.099515 1.24540201505 0.00667419192 
0.100072 1.14815892826 0.00721655303 
0.100630 1.19560029234 0.00631515709 
0.101187 1.25663021660 0.00575326540 
0.101745 1.09034815541 0.00496685134 
0.102302 1.11977565334 0.00820550591 
0.102860 1.16429823739 0.00577050585 
0.103417 1.13413895329 0.00637424124 
0.103975 1.08545776695 0.00532598154 
0.104532 1.01057859070 0.00466730485 
0.105090 1.01987389368 0.00399251452 
0.105647 0.97475578241 0.00613850063 
0.106205 0.94605114741 0.00461198469 
0.106762 1.02422620591 0.00356766549 
0.107320 1.02022896949 0.00336206200 
0.107877 0.98732350924 0.00441099997 
0.108435 0.90816062906 0.00433447386 
0.108992 0.93950080369 0.00549688505 
0.109550 0.88041208167 0.00483417090 
0.110107 0.87624750000 0.00460893504 
0.110665 0.89458910186 0.00255071782 
0.111222 0.88619678353 0.00323564970 
0.111780 0.84111466888 0.00389526287 
0.112337 0.91956646067 0.00522583952 
0.112895 0.85216381734 0.00289007602 
0.113452 0.79066585223 0.00397050683 
0.114010 0.83380253468 0.00216869111 
0.114567 0.77748911162 0.00339697237 
0.115125 0.74112261101 0.00435917191 
0.115682 0.77186519157 0.00293799184 
0.116240 0.79651460183 0.00413718468 
0.116797 0.70971959426 0.00350172402 
0.117355 0.71995478799 0.00338475705 
0.117912 0.69058482316 0.00415071865 
0.118470 0.69169150379 0.00289801226 
0.119027 0.68865679585 0.00398646880 
0.119585 0.75621195948 0.00296093903 
0.120142 0.66569786244 0.00327048145 
0.120699 0.56439612489 0.00247695532 
0.121257 0.66190247556 0.00354346381 
0.121814 0.73506784149 0.00214202730 
0.122372 0.68243439849 0.00364032003 
0.122929 0.55962882566 0.00296318790 
0.123487 0.67385333089 0.00235309843 
0.124044 0.60349656634 0.00312055537 
0.124602 0.57892806116 0.00330060048 
0.125159 0.57352596331 0.00199997223 
0.125717 0.60297637463 0.00211315379 
0.126274 0.58363084347 0.00232471784 
0.126832 0.60542013760 0.00245445129 
0.127389 0.52937395049 0.00174427819 
0.127947 0.59683355854 0.00154542073 
0.128504 0.48653066536 0.00287927621 
0.129062 0.52762310322 0.00177041369 
0.129619 0.50826783681 0.00245487339 
0.130177 0.50243915345 0.00285994259 
0.130734 0.49986555639 0.00332969345 
0.131292 0.45102763747 0.00245307977 
0.131849 0.51336342738 0.00251626726 
0.132407 0.46540148868 0.00306789489 
0.132964 0.46743518706 0.00198981388 
0.133521 0.40703705713 0.00181840652 
0.134079 0.46606017205 0.00300698363 
0.134636 0.39388380324 0.00292666476 
0.135194 0.43710022091 0.00138642847 
0.135751 0.43656674632 0.00171522650 
0.136309 0.39493477763 0.00242855272 
0.136866 0.46044000942 0.00208868253 
0.137424 0.42530413415 0.00214335299 
0.137981 0.36018251114 0.00088498301 
0.138539 0.33742888107 0.00076184345 
0.139096 0.40741342227 0.00180051494 
0.139654 0.35925866425 0.00170007403 
0.140211 0.42866001807 0.00319087255 
0.140769 0.37099620983 0.00259583981 
0.141326 0.38699898636 0.00200057234 
0.141884 0.28686741678 0.00184976130 
0.142441 0.35096941084 0.00056880899 
0.142998 0.30035198533 0.00164838946 
0.143556 0.31450528381 0.00162484689 
0.144113 0.34728337805 0.00148800627 
0.144671 0.28316420935 0.00062352255 
0.145228 0.26882314422 0.00070640502 
0.145786 0.28042625282 0.00116317553 
0.146343 0.28032098926 0.00198482880 
0.146901 0.30348879440 0.00102513160 
0.147458 0.30632156478 0.00137990492 
0.148016 0.25519162934 0.00102316091 
0.148573 0.28861535244 0.00137749560 
0.149131 0.27611528880 0.00076183630 
0.149688 0.24554768399 0.00087636091 
0.150246 0.23749121618 0.00133949027 
0.150803 0.23614313085 0.00184507522 
0.151360 0.18800751027 0.00024431820 
0.151918 0.22035867430 0.00116773179 
0.152475 0.23498283835 0.00069002609 
0.153033 0.23679386307 0.00188649297 
0.153590 0.23127430685 0.00012244302 
0.154148 0.26880863045 0.00145542074 
0.154705 0.26137722137 0.00109796940 
0.155263 0.17177640087 0.00104629373 
0.155820 0.17258630878 0.00110227160 
0.156378 0.22724156593 0.00134933961 
0.156935 0.20545456425 0.00101166408 
0.157493 0.18244646090 0.00186194235 
0.158050 0.17652825854 0.00091457068 
0.158607 0.25254433684 0.00141532363 
0.159165 0.14455502260 0.00123115341 
0.159722 0.20732698927 0.00073052404 
0.160280 0.18070175578 0.00059232417 
0.160837 0.15555254717 0.00009750403 
0.161395 0.14817991910 0.00043245361 
0.161952 0.19953704304 0.00091602906 
0.162510 0.16808847158 0.00022113319 
0.163067 0.19078646867 -0.00032723851 
0.163625 0.19665253309 -0.00003609990 
0.164182 0.17899730731 0.00060913677 
0.164739 0.17711440961 0.00123933523 
0.165297 0.18161333153 -0.00037184938 
0.165854 0.09665230362 0.00040995233 
0.166412 0.19519763557 0.00092043231 
0.166969 0.15736965793 0.00136434025 
0.167527 0.18946478878 0.00135915776 
0.168084 0.13785241862 0.00046834964 
0.168642 0.18174447038 0.00046597589 
0.169199 0.10643525089 0.00104285537 
0.169757 0.16550104850 0.00021435841 
0.170314 0.13936276881 0.00040245569 
0.170871 0.19168141412 0.00058389218 
0.171429 0.14401093464 0.00047085106 
0.171986 0.12768016692 -0.00004528946 
0.172544 0.13979133904 0.00044954783 
0.173101 0.18345456105 -0.00012603888 
0.173659 0.16402498075 0.00031188899 
0.174216 0.13110601544 0.00073262646 
0.174774 0.16243151019 0.00048227848 
0.175331 0.12722514667 0.00046301080 
0.175888 0.15050876044 0.00021894925 
0.176446 0.10573371516 -0.00056757947 
0.177003 0.14481471112 0.00053915160 
0.177561 0.09528007067 0.00044910925 
0.178118 0.10141731745 -0.00001800932 
0.178676 0.15481714607 0.00029168145 
0.179233 0.10228554529 0.00031820162 
0.179791 0.09537014928 0.00019114010 
0.180348 0.05598176087 0.00029457793 
0.180905 0.09919342714 0.00008986875 
0.181463 0.10577387708 0.00051690480 
0.182020 0.08618828580 -0.00007482663 
0.182578 0.04302362671 0.00069043580 
0.183135 0.07064440736 0.00094347587 
0.183693 0.08795412679 -0.00012565742 
0.184250 0.10944219795 0.00085271240 
0.184808 0.09768308976 0.00103492367 
0.185365 0.15865981225 0.00064555940 
0.185922 0.12950735583 0.00023948774 
0.186480 0.08230370036 0.00086877012 
0.187037 0.06116903456 0.00042464819 
0.187595 0.10238212798 0.00070772242 
0.188152 0.06569431460 0.00095724607 
0.188710 0.08053077678 0.00076318041 
0.189267 0.09604308495 -0.00000425924 
0.189824 0.06474270716 0.00011488959 
0.190382 0.06632160029 0.00079803924 
0.190939 0.06269999335 0.00049211454 
0.191497 0.10959695808 0.00081022341 
0.192054 0.11284566351 0.00056831466 
0.192612 0.09024777346 -0.00020989767 
0.193169 0.02571925227 0.00056488349 
0.193726 0.06164013219 0.00004443655 
0.194284 0.09156073737 0.00042459783 
0.194841 0.09493379729 0.00082067394 
0.195399 0.09171986016 0.00039838715 
0.195956 0.04980597338 0.00037058811 
0.196514 0.00495453738 0.00047057470 
0.197071 0.06068680199 0.00046707482 
0.197628 0.03560747481 0.00087436974 
0.198186 0.06520904524 0.00051671094 
0.198743 0.04956540786 0.00073498734 
0.199301 0.04558538588 0.00017161666 
0.199858 0.10339474152 0.00052829798 
0.200416 0.07878192070 0.00081956726 
0.200973 0.08914343037 0.00043153898 
0.201530 0.07697342342 -0.00016700463 
0.202088 0.13696202006 0.00041167609 
0.202645 0.12779092821 0.00054454409 
0.203203 0.07682851433 0.00015385020 
0.203760 0.09843575696 0.00030787702 
0.204318 0.02906768178 0.00003698055 
0.204875 0.08487271824 -0.00063085611 
0.205432 0.08367778413 0.00074726779 
0.205990 0.07898977945 0.00014559476 
0.206547 0.09454614102 -0.00000258136 
0.207105 0.04911747909 -0.00039607677 
0.207662 0.05195839654 0.00030255527 
0.208219 0.07962809336 0.00016863485 
0.208777 0.04998750253 0.00000387295 
0.209334 0.08494976184 0.00036603630 
0.209892 0.12442074522 0.00012666826 
0.210449 0.06846649341 -0.00042884787 
0.211007 0.06846268160 0.00012097700 
0.211564 0.03500986665 0.00003640251 
0.212121 0.09699799318 0.00004603424 
0.212679 0.06092640937 0.00046935559 
0.213236 0.04272022017 0.00066768195 
0.213794 0.08223634142 0.00114052559 
0.214351 0.06074614573 0.00026451598 
0.214908 0.00116790380 -0.00018229979 
0.215466 0.08046799844 -0.00025644552 
0.216023 0.05750369477 0.00072799314 
0.216581 0.05765272161 -0.00003634091 
0.217138 0.07684224033 0.00000810624 
0.217695 0.04423956707 -0.00029063086 
0.218253 0.06953499672 -0.00023157217 
0.218810 0.06961307510 0.00031395954 
0.219368 0.06469604954 0.00016934337 
0.219925 0.03325946802 0.00075555134 
0.220483 0.11335226436 0.00049735197 
0.221040 0.07198588568 0.00057218174 
0.221597 0.11216268060 0.00031226178 
0.222155 0.07354146696 0.00004033821 
0.222712 0.07919402964 0.00078968282 
0.223270 0.08183909245 0.00024871403 
0.223827 0.04522640605 0.00066203769 
0.224384 0.04503569552 0.00037073112 
0.224942 0.04098270851 0.00009494760 
0.225499 0.04931494035 0.00059511820 
0.226057 0.04446145950 0.00063915666 
0.226614 0.04028645022 0.00001249518 
0.227171 0.12044953783 0.00148098086 
0.227729 0.03296148995 -0.00016054692 
0.228286 0.08100132470 0.00003566828 
0.228844 0.01653615690 0.00038094258 
0.229401 0.06841774494 0.00018025161 
0.229958 0.04328500208 0.00041120338 
0.230516 0.05397927555 0.00067692439 
0.231073 0.05216054580 0.00032009256 
0.231630 0.03976434471 0.00061542301 
0.232188 0.04466325763 0.00021960247 
0.232745 0.05209592928 0.00006883742 
0.233303 -0.00018539314 0.00023664875 
0.233860 0.05406365038 0.00023447994 
0.234417 0.06900587197 0.00011758944 
0.234975 0.02223176354 0.00039304555 
0.235532 0.03290862902 -0.00046876092 
0.236090 0.10781461713 0.00019831507 
0.236647 0.05554664666 -0.00036960705 
0.237204 0.06881211838 -0.00018280384 
0.237762 0.05850833157 0.00024132577 
0.238319 0.01625915152 0.00022350315 
0.238877 0.02218015250 0.00006750447 
0.239434 0.05004324086 0.00038160669 
0.239991 0.02946953228 0.00018271352 
0.240549 0.06980588546 0.00048094326 
0.241106 0.05941488763 0.00005722774 
0.241663 0.04774030200 0.00002597049 
0.242221 0.04762077952 0.00003102769 
0.242778 0.09761400048 0.00048079178 
0.243336 0.04015738215 0.00044474077 
0.243893 0.05113219613 0.00020309640 
0.244450 0.04329360974 0.00033483706 
0.245008 0.02239137978 0.00017382634 
0.245565 0.04794127835 0.00050467173 
0.246123 0.04679372594 -0.00003862146 
0.246680 0.08019338425 0.00058444643 
0.247237 0.05902422036 0.00047107859 
0.247795 0.02982051078 -0.00010541101 
0.248352 0.08163835964 0.00070108771 
0.248909 0.03037111669 0.00027107120 
0.249467 0.05773792868 0.00071569303 
0.250024 0.03675029148 0.00018150200 
0.250582 0.01646600349 0.00060956577 
0.251139 0.05625988647 0.00004148039 
0.251696 0.08210627392 0.00033915654 
0.252254 0.06085688785 0.00048589707 
0.252811 0.06692058807 0.00008735757 
0.253368 0.05696298179 0.00028574852 
0.253926 0.02166694559 0.00010564269 
0.254483 0.03388238738 -0.00006619182 
0.255041 0.05196988553 0.00015972045 
0.255598 0.04554873747 0.00044579850 
0.256155 0.10786818576 0.00058201409 
0.256713 0.02534376145 -0.00001194530 
0.257270 0.04988618936 0.00836422383 
0.257827 0.01507012741 0.00004781086 
0.258385 0.03656842972 -0.00001382343 
0.258942 0.08540176196 0.00032908558 
0.259499 0.05394025338 0.00002863276 
0.260057 0.06522634059 0.00010071599 
0.260614 0.06406076760 0.00027752761 
0.261172 0.02329655181 0.00049202253 
0.261729 0.05829840828 0.00027662190 
0.262286 0.07339501353 0.00005707248 
0.262844 0.05900074963 0.00035374021 
0.263401 0.03143071001 0.00008113685 
0.263958 0.05930657642 0.00021876383 
0.264516 0.04569001902 0.00019237530 
0.265073 0.06517435976 0.00002428917 
0.265630 0.05334489986 -0.00014650113 
0.266188 0.01904239484 -0.00008885393 
0.266745 0.00713846697 0.00034618589 
0.267302 0.05234710057 0.00018114140 
0.267860 0.01183646699 0.00016727124 
0.268417 0.04888382628 0.00027347714 
0.268975 0.05533579860 0.00002076671 
0.269532 0.02600576500 0.00062252785 
0.270089 0.04698748448 0.00032495931 
0.270647 0.07296331759 -0.00013833300 
0.271204 0.04927560306 -0.00002312297 
0.271761 0.07302783131 0.00026678028 
0.272319 0.01351798335 0.00022869687 
0.272876 0.09226943355 0.00080035896 
0.273433 0.04571234195 -0.00002789923 
0.273991 0.08188605306 0.00065452597 
0.274548 0.03091695423 0.00034746590 
0.275105 0.03795140412 0.00013267062 
0.275663 0.08919375063 0.00024223620 
0.276220 0.02664850465 -0.00029238056 
0.276777 0.03094267672 -0.00005520185 
0.277335 0.03004605382 0.00023656402 
0.277892 0.02258428935 0.00043879272 
0.278449 0.04917748636 0.00080313147 
0.279007 0.02490641076 0.00009566333 
0.279564 0.05989140316 0.00003242404 
0.280121 0.06294759542 0.00020957158 
0.280679 0.04831164637 -0.00002251880 
0.281236 0.00402902726 0.00001520529 
0.281793 0.06263469229 -0.00000948284 
0.282351 0.03716157678 -0.00005023992 
0.282908 0.00381823126 -0.00036608764 
0.283465 -0.01075775105 -0.00009664311 
0.284023 0.05068557063 0.00027640700 
0.284580 0.02904066281 -0.00012674282 
0.285137 0.05961944266 0.00034653165 
0.285695 0.07993114999 -0.00038192781 
0.286252 0.02988419647 0.00105318987 
0.286809 0.07230245642 0.00058496323 
0.287367 0.04980752702 0.00021108309 
0.287924 0.01564866354 0.00007480789 
0.288481 0.02987450742 -0.00019961978 
0.289039 0.05474583808 0.00068713726 
0.289596 0.05327859270 0.00077282670 
0.290153 0.05958491872 0.00070590259 
0.290711 -0.00176604102 -0.00041028140 
0.291268 0.02453570364 0.00005915008 
0.291825 0.06978144460 0.00009427318 
0.292383 0.01698177894 -0.00082513916 
0.292940 0.03768473106 -0.00019753840 
0.293497 -0.01416793665 -0.00064786109 
0.294055 0.06111296973 0.00003440369 
0.294612 0.08112632480 0.00088412259 
0.295169 0.05085233103 0.00043399955 
0.295727 0.04057921273 0.00060631449 
0.296284 0.02476248198 0.00011252328 
0.296841 0.01486458030 0.00064717321 
0.297399 0.05343201860 0.00019655053 
0.297956 0.01771226919 0.00034182766 
0.298513 0.05409645637 0.00010907790 
0.299071 0.03751502015 -0.00014631763 
0.299628 0.03656776110 0.00055773097 
0.300185 0.02201790500 0.00025712437 
0.300742 0.04624912268 -0.00028101969 
0.301300 0.06725515114 0.00043625831 
0.301857 -0.00560491785 0.00031287395 
0.302414 0.02196219093 0.00004978963 
0.302972 0.02648501875 0.00007272554 
0.303529 0.07245583012 0.00025703863 
0.304086 0.07087733284 0.00037236949 
0.304644 0.03790720026 -0.00003758899 
0.305201 0.07670544269 0.00004332546 
0.305758 0.00878697050 -0.00004016093 
0.306316 0.03668230944 0.00043108859 
0.306873 0.07316585380 0.00077186401 
0.307430 0.04233360949 0.00010777867 
0.307987 0.05929580426 -0.00018594580 
0.308545 0.04552542942 0.00021248547 
0.309102 0.08012741121 0.00014186469 
0.309659 0.06932732383 0.00017365500 
0.310217 0.07620165229 -0.00021012123 
0.310774 0.06050260010 -0.00010997848 
0.311331 0.04300005714 0.00050299356 
0.311889 0.05075106348 0.00047554513 
0.312446 0.07194131262 0.00020255699 
0.313003 -0.01248438631 0.00025042116 
0.313560 0.04861552660 0.00085773535 
0.314118 0.04233951937 -0.00017300375 
0.314675 -0.00287229199 -0.00018349893 
0.315232 0.03328470279 -0.00003509604 
0.315790 0.04493346295 0.00018625261 
0.316347 0.07568421889 0.00002520370 
0.316904 0.05689756783 0.00025663484 
0.317461 -0.00108065399 -0.00005573716 
0.318019 0.07003186211 0.00126276006 
0.318576 0.08517936182 0.00011568580 
0.319133 0.02105721019 -0.00010608727 
0.319691 0.04242283751 0.00053573121 
0.320248 0.08625380220 0.00101405641 
0.320805 0.02261397440 -0.00061020564 
0.321362 -0.01196466828 -0.00011240437 
0.321920 -0.01931770179 -0.00017352311 
0.322477 0.05264938030 0.00063320445 
0.323034 -0.00346205838 0.00008011123 
0.323592 0.05816921104 0.00085132778 
0.324149 0.03501194412 0.00042660933 
0.324706 0.03454087714 -0.00033321924 
0.325263 0.04889509912 0.00022095553 
0.325821 0.04325762960 -0.00001831829 
0.326378 0.05935334577 -0.00014789217 
0.326935 0.01697071896 -0.00001573938 
0.327493 0.02941770310 -0.00005913169 
0.328050 0.06634101366 -0.00027944649 
0.328607 0.02351960829 -0.00031907523 
0.329164 -0.00063400745 -0.00047708802 
0.329722 0.04203090368 -0.00051223062 
0.330279 0.02514982300 0.00072492879 
0.330836 0.07513481151 0.00070091811 
0.331393 0.02914238872 -0.00062866132 
0.331951 0.00705138795 -0.00079382987 
0.332508 0.02680816421 -0.00006084671 
0.333065 0.06090601052 -0.00003702639 
0.333622 0.08980643197 0.00071695664 
0.334180 0.05381073469 0.00092495045 
0.334737 -0.02595197563 -0.00028162991 
0.335294 0.05894720356 0.00102226909 
0.335852 0.06604953681 0.00002916583 
0.336409 0.02263503239 0.00071466375 
0.336966 0.04616958901 0.00078207798 
0.337523 0.02617206607 0.00054374919 
0.338081 0.00065751443 0.00030798291 
0.338638 0.07742772647 0.00161342701 
0.339195 -0.00880658700 0.00034543033 
0.339752 0.03337590866 0.00017902865 
0.340310 -0.01571243423 -0.00000562503 
0.340867 0.02818548546 0.00013276252 
0.341424 0.04842775980 -0.00031101643 
0.341981 0.08029510700 0.00074901127 
0.342539 0.04690901845 -0.00056492574 
0.343096 0.00746311634 -0.00057225139 
0.343653 0.02719531990 0.00067061178 
0.344210 0.03223010899 -0.00017398248 
0.344768 0.07781621638 0.00107485938 
0.345325 0.03450833717 -0.00009995788 
0.345882 0.04722137691 0.00090061573 
0.346439 -0.00968813494 0.00037341249 
0.346997 0.05418621377 0.00131994343 
0.347554 0.02925743463 0.00095818817 
0.348111 0.00792436498 0.00052249362 
0.348668 0.00899012160 -0.00018089286 
0.349226 0.15661874096 0.00122743923 
0.349783 0.01371809004 -0.00024004118 
0.350340 0.03100455817 0.00048463850 
0.350897 0.01167321199 0.00022323430 
0.351454 0.03960089831 0.00148283316 
0.352012 0.07913929722 -0.00011905802 
0.352569 0.06108342094 0.00099255729 
0.353126 0.06758318274 0.00002851880 
0.353683 0.06695519450 0.00167439111 
0.354241 0.00291394099 -0.00042742667 
0.354798 0.06710103547 -0.00049756276 
0.355355 0.05497745427 0.00004018617 
0.355912 0.04761270398 0.00012819312 
0.356470 0.05846438206 0.00083108104 
0.357027 0.05806034944 0.00063871670 
0.357584 -0.05218561718 -0.00001164794 
0.358141 0.08919707549 0.00152891742 
0.358699 0.00453091481 0.00115070019 
0.359256 0.01602472279 0.00046320852 
0.359813 0.01861339531 -0.00059337932 
0.360370 0.07119795819 -0.00094616423 
0.360927 0.04105733574 0.00084940324 
0.361485 0.02643252065 -0.00033705148 
0.362042 0.09820217862 0.00069317385 
0.362599 0.06987239863 -0.00061533307 
0.363156 -0.02952250434 -0.00018787196 
0.363714 0.05332893402 0.00022296503 
0.364271 0.03857205763 0.00074641840 
0.364828 0.09484337273 0.00064013480 
0.365385 0.05222110717 -0.00009140044 
0.365942 0.00655212305 0.00175090147 
0.366500 0.01602164773 0.00111220253 
0.367057 0.05965709964 0.00134832036 
0.367614 0.02270262463 -0.00099085288 
0.368171 0.01437318571 -0.00019829160 
0.368728 0.04256347388 0.00028453259 
0.369286 -0.00955959583 0.00017000674 
0.369843 -0.01498403237 -0.00048847599 
0.370400 0.01965518747 0.00003403782 
0.370957 0.08767829610 0.00044811408 
0.371514 0.01420711926 0.00052893363 
0.372072 0.00458703749 0.00225267602 
0.372629 0.08501488850 0.00104108276 
0.373186 0.01699243694 0.00069958259 
0.373743 0.08451061500 -0.00256671890 
0.374300 -0.04631649957 0.00087238451 
0.374858 0.06607109646 -0.00062444858 
0.375415 -0.02445552357 0.00023300806 
0.375972 0.07088029707 0.00118582440 
0.376529 0.03471298008 -0.00004635444 
0.377086 0.06979443532 0.00134952988 
0.377644 0.06766931734 0.00080826380 
0.378201 0.00842914294 0.00109133787 
0.378758 -0.01554470514 -0.00053256041 
0.379315 0.03335153398 -0.00040869500 
0.379872 0.02539890157 0.00162815127 
0.380430 0.07123692080 -0.00000321037 
0.380987 -0.00162939656 0.00103851353 
0.381544 0.05283134011 0.00078308951 
0.382101 0.04484679922 0.00085882004 
0.382658 0.06224745176 0.00050717945 
0.383216 0.00471506396 -0.00093331950 
0.383773 0.05433683978 0.00055737409 
0.384330 0.05373410806 0.00049118036 
0.384887 0.06027091667 -0.00019917421 
0.385444 0.12231066334 -0.00201397086 
0.386001 0.04329993334 0.00169422086 
0.386559 0.03317205867 0.00077578828 
0.387116 0.01498243490 -0.00262031207 
0.387673 0.02914925066 -0.00041468075 
0.388230 -0.00687757835 -0.00013311737 
0.388787 0.01391068571 0.00185793746 
0.389345 -0.04079646158 -0.00073926255 
0.389902 -0.03515734172 -0.00191725028 
0.390459 0.08424984503 -0.00066772863 
0.391016 0.06917827946 0.00105755466 
0.391573 0.02533315261 0.00273568028 
0.392130 0.02105949487 -0.00026015770 
0.392688 0.00388622375 0.00188328149 
0.393245 0.07389740035 -0.00009881721 
0.393802 -0.01371011934 -0.00161448872 
0.394359 -0.04279853563 -0.00258183709 
0.394916 0.00734533110 0.00214923342 
0.395473 0.00770220863 0.00224384926 
0.396031 0.16261715978 -0.00095187499 
0.396588 0.08718895751 -0.00043679983 
0.397145 0.10163819210 -0.00120707566 
0.397702 0.02851044511 -0.00151598666 
0.398259 -0.09332268244 -0.00204421113 
0.398816 -0.09886583945 -0.00129984363 
0.399374 0.03299316964 0.00517541653 
0.399931 -0.03855160095 -0.00036033296 
0.400488 -0.04549403297 -0.00189634544 
0.401045 0.02507393521 -0.00129999125 
0.401602 0.11388150478 0.00043324513 
0.402159 0.04815811075 -0.00360461062 
0.402716 0.21993754308 0.00323444936 
0.403274 0.34573818481 0.00366261117 
0.403831 0.01072010237 0.00692809293 
