# Supplementary material for: SAXS studies of X-ray induced disulfide bond damage: Engineering high-resolution insight from a low-resolution technique
Source: PLoS One. 2020 Nov 17;15(11):e0239702. doi: 10.1371/journal.pone.0239702 (PMC7671560; doi:10.1371/journal.pone.0239702)
Supplement: S1 Data — (GZ) [file pone.0239702.s023.gz › SupplementaryData/dimer_A3_ph5_2p5_00009.cbf.dat]

0.010314 7.61177700568 0.81813163733 
0.010872 9.52789008314 0.32335911380 
0.011429 7.87739062996 0.11885957875 
0.011987 9.93823736866 -0.10714907865 
0.012544 6.17228438358 0.03227283671 
0.013102 9.31723315731 0.06849358333 
0.013659 8.10804492781 0.00512604003 
0.014217 8.25741239658 0.04756193395 
0.014774 7.09445283600 0.03736235591 
0.015332 8.84161680995 0.08836109545 
0.015889 8.20772586670 0.03995695750 
0.016447 9.15315391924 0.01066778874 
0.017004 9.01136944894 -0.02294443230 
0.017562 8.79373235923 0.01755687942 
0.018119 8.35269663197 0.02547143863 
0.018677 8.19574384317 -0.02586727161 
0.019234 7.98554744754 0.02576488725 
0.019792 8.14329251868 0.01170792480 
0.020349 7.99568062302 0.01007995758 
0.020907 7.74331966021 0.01024284246 
0.021464 7.76402894150 0.01505627779 
0.022022 7.90007688897 0.02864336920 
0.022579 8.23628297202 0.03555872586 
0.023137 7.74645276070 0.04166057924 
0.023694 7.78923825118 0.06212093192 
0.024252 7.67562022245 0.04833008775 
0.024809 7.26427261209 0.04043909570 
0.025367 7.62481271052 0.03177410108 
0.025924 7.44355786871 0.04881025665 
0.026482 7.29124598606 0.03856118685 
0.027039 7.52005912914 0.04071234095 
0.027597 7.29510562143 0.03951374521 
0.028154 7.11216439003 0.04476799731 
0.028712 7.20828833235 0.04136653334 
0.029269 7.00330202917 0.03901069124 
0.029827 6.87123622103 0.03889638172 
0.030384 6.77180290529 0.04234009775 
0.030942 6.56159441211 0.02977738106 
0.031500 6.67148155022 0.04536518977 
0.032057 6.74404710472 0.03874373370 
0.032615 6.43485681311 0.04111178825 
0.033172 6.31962701329 0.04081062661 
0.033730 6.43024521339 0.03502061020 
0.034287 6.28248775126 0.03109283604 
0.034845 6.27288151034 0.03086636735 
0.035402 6.02811377755 0.02989176310 
0.035960 6.16314321815 0.03866112943 
0.036517 6.02533100151 0.03298794982 
0.037075 5.95280998019 0.03364418593 
0.037632 6.05790385361 0.03401346005 
0.038190 5.76317936838 0.03434902135 
0.038747 5.77029927193 0.03493206182 
0.039305 5.90522197596 0.03244413251 
0.039862 5.65199068596 0.03566901194 
0.040420 5.56875454350 0.03606818945 
0.040977 5.56073062117 0.03639362253 
0.041535 5.56460954709 0.03086559662 
0.042092 5.43361913097 0.03229307809 
0.042650 5.31915143900 0.02902111678 
0.043207 5.23781981953 0.03446164799 
0.043765 5.12482866954 0.02746144557 
0.044322 5.12797714049 0.03021836539 
0.044880 5.05148922373 0.02999897014 
0.045437 4.91191297418 0.02557913159 
0.045995 4.99475238629 0.02707494949 
0.046552 4.87951096413 0.02834604495 
0.047110 4.77644869834 0.02616398700 
0.047667 4.75612742057 0.02594600272 
0.048225 4.66349550411 0.02438093183 
0.048782 4.64182464723 0.02597742099 
0.049340 4.54805898939 0.02553654496 
0.049897 4.56262469960 0.02187897498 
0.050455 4.49310728892 0.02316963348 
0.051012 4.35951927019 0.02527909834 
0.051570 4.36467266704 0.01888824842 
0.052127 4.17158471311 0.02149026070 
0.052685 4.20916692361 0.02366371285 
0.053242 4.01466947597 0.01829785106 
0.053800 4.03855085826 0.01861777531 
0.054357 3.91779168158 0.01940012665 
0.054915 3.96104719143 0.02142444859 
0.055472 3.83916992649 0.01974609166 
0.056030 3.90224372611 0.01662780777 
0.056587 3.87866792698 0.01892504570 
0.057145 3.66326138702 0.02141253302 
0.057702 3.69029620631 0.01630717968 
0.058260 3.54353948353 0.01746013680 
0.058817 3.54232872188 0.01796504988 
0.059375 3.54368198015 0.01956752969 
0.059932 3.34846426863 0.01880807763 
0.060490 3.50159439821 0.02035759159 
0.061048 3.30823318669 0.01422117656 
0.061605 3.30447317890 0.01925865103 
0.062163 3.21084298518 0.01525943771 
0.062720 3.28592698303 0.01694269341 
0.063278 3.24000356764 0.01729848662 
0.063835 3.20163370786 0.01810921384 
0.064393 3.01668897819 0.01679668489 
0.064950 3.04065826072 0.01512021748 
0.065508 2.88685869802 0.01484566677 
0.066065 2.91123645315 0.01369928205 
0.066623 2.86499096275 0.01546639374 
0.067180 2.93367583570 0.01616286386 
0.067738 2.72887877356 0.01354505106 
0.068295 2.77690378171 0.01469890135 
0.068853 2.79422611261 0.01228607394 
0.069410 2.70990268938 0.01318546954 
0.069968 2.72833374839 0.01274740531 
0.070525 2.64887161020 0.01317512380 
0.071083 2.49109668093 0.01372607551 
0.071640 2.47888700942 0.01389837235 
0.072198 2.42164596595 0.01354302877 
0.072755 2.48141960725 0.01394726678 
0.073313 2.44522841270 0.01356768221 
0.073870 2.47566330320 0.01264385142 
0.074428 2.37428676974 0.01232071464 
0.074985 2.34202560731 0.01283499755 
0.075543 2.25729269932 0.00993786469 
0.076100 2.27581393663 0.00979980137 
0.076658 2.12258968331 0.00896948434 
0.077215 2.19635073754 0.01013780871 
0.077773 2.13382311545 0.01017979942 
0.078330 2.14226364380 0.01173021115 
0.078888 2.06623574469 0.01222898742 
0.079445 2.05363894091 0.01143984631 
0.080003 2.11066006686 0.00913262830 
0.080560 1.95001963265 0.00786547327 
0.081118 1.97148238319 0.00913317477 
0.081675 1.93248100383 0.01032761286 
0.082233 1.93503896322 0.00957657368 
0.082790 1.88746322804 0.01053294027 
0.083348 1.71788491423 0.00765939723 
0.083905 1.83106720417 0.00815613736 
0.084463 1.82656420333 0.00861316399 
0.085020 1.76410100513 0.00834881230 
0.085578 1.68735113236 0.00907991479 
0.086135 1.72379491867 0.00808818266 
0.086693 1.66228437329 0.00701943756 
0.087250 1.68552553995 0.00724476226 
0.087808 1.59624061019 0.00766868187 
0.088365 1.74171327076 0.00847544039 
0.088923 1.60203491828 0.00707054851 
0.089480 1.59179925367 0.00810390389 
0.090038 1.62589042272 0.00647426976 
0.090595 1.46005769713 0.00659969714 
0.091153 1.54670875204 0.00849620101 
0.091710 1.47987986130 0.00628902781 
0.092268 1.48117628959 0.00661666647 
0.092825 1.42440251998 0.00591020593 
0.093383 1.45544390143 0.00872270654 
0.093940 1.39914578116 0.00757028468 
0.094498 1.31408448588 0.00514876398 
0.095055 1.39506736049 0.00817407973 
0.095613 1.30972633086 0.00632630584 
0.096170 1.39033583774 0.00652324655 
0.096728 1.26826616249 0.00683900943 
0.097285 1.22206609707 0.00490960176 
0.097842 1.14757159381 0.00530471284 
0.098400 1.31747926361 0.00681213584 
0.098957 1.19336544623 0.00645490519 
0.099515 1.13332515792 0.00561709085 
0.100072 1.15930025969 0.00704224980 
0.100630 1.22095667070 0.00771463885 
0.101187 1.07364473470 0.00462960493 
0.101745 1.08264857747 0.00524803926 
0.102302 1.11256351459 0.00447437925 
0.102860 1.15865401215 0.00513548843 
0.103417 1.07452516351 0.00628462888 
0.103975 1.06858489150 0.00521450511 
0.104532 0.98065227033 0.00599881923 
0.105090 0.98815649637 0.00455391841 
0.105647 0.99545184721 0.00505675101 
0.106205 1.00036922033 0.00469064984 
0.106762 0.97900571452 0.00433123069 
0.107320 0.89509980054 0.00586231275 
0.107877 0.86886745530 0.00340568324 
0.108435 0.97761511346 0.00512823891 
0.108992 0.92208673195 0.00273522372 
0.109550 0.93983860304 0.00508108909 
0.110107 0.82129986233 0.00379556206 
0.110665 0.97350703469 0.00488444189 
0.111222 0.87554353065 0.00452987159 
0.111780 0.90746898930 0.00504335762 
0.112337 0.84760497597 0.00311945179 
0.112895 0.88854966391 0.00302463561 
0.113452 0.86024447230 0.00413493146 
0.114010 0.77707990285 0.00451198554 
0.114567 0.74071271520 0.00441036963 
0.115125 0.74802999722 0.00370710941 
0.115682 0.79131597875 0.00333463010 
0.116240 0.69904243298 0.00291521909 
0.116797 0.81099404591 0.00437940115 
0.117355 0.76617859120 0.00392618386 
0.117912 0.66027382211 0.00369651099 
0.118470 0.74575919832 0.00288370630 
0.119027 0.68305046750 0.00231939393 
0.119585 0.65393234172 0.00338280929 
0.120142 0.65289110386 0.00247869329 
0.120699 0.67193576571 0.00292042749 
0.121257 0.65506235885 0.00281305581 
0.121814 0.60723118226 0.00267809848 
0.122372 0.66891982634 0.00393163262 
0.122929 0.62715372377 0.00243889195 
0.123487 0.60015932613 0.00299131173 
0.124044 0.66095941558 0.00266964880 
0.124602 0.62628278754 0.00243903072 
0.125159 0.59454338151 0.00264041736 
0.125717 0.56771778441 0.00322768555 
0.126274 0.54520634357 0.00314342217 
0.126832 0.57647660479 0.00159623467 
0.127389 0.56121846365 0.00241691186 
0.127947 0.56605589918 0.00237525012 
0.128504 0.54270463641 0.00280855716 
0.129062 0.53346199607 0.00300238783 
0.129619 0.55415764943 0.00238722909 
0.130177 0.57399162403 0.00349896820 
0.130734 0.49249809919 0.00312769259 
0.131292 0.51458002581 0.00212849981 
0.131849 0.57943256273 0.00156287390 
0.132407 0.54193071778 0.00244377955 
0.132964 0.46363191304 0.00327583951 
0.133521 0.46118709674 0.00211615644 
0.134079 0.53249457103 0.00146139088 
0.134636 0.44453540814 0.00204904460 
0.135194 0.40843287809 0.00236827061 
0.135751 0.40205172606 0.00170872735 
0.136309 0.43869434091 0.00157370397 
0.136866 0.40577942811 0.00127729257 
0.137424 0.46231943676 0.00127697295 
0.137981 0.42279974432 0.00163863683 
0.138539 0.37405309054 0.00147375079 
0.139096 0.33397806363 0.00148905511 
0.139654 0.40152899922 0.00110286723 
0.140211 0.37657061071 0.00112235439 
0.140769 0.29310218181 0.00054300295 
0.141326 0.39031757209 0.00190567420 
0.141884 0.35555732734 0.00115430284 
0.142441 0.32444528232 0.00058628860 
0.142998 0.32271237481 0.00188973521 
0.143556 0.39027136297 0.00160901514 
0.144113 0.24762000106 0.00090738265 
0.144671 0.27898439387 0.00057654509 
0.145228 0.27302499030 0.00043061585 
0.145786 0.29807810430 0.00107873911 
0.146343 0.35309451395 0.00092070867 
0.146901 0.31540212412 0.00070397519 
0.147458 0.27550634947 0.00154810078 
0.148016 0.26998712370 0.00096247738 
0.148573 0.25330267773 0.00230365075 
0.149131 0.29537792170 0.00136377281 
0.149688 0.22876432685 0.00114482303 
0.150246 0.30160393339 0.00056100934 
0.150803 0.27850389955 0.00187750074 
0.151360 0.28882740390 0.00134489630 
0.151918 0.20973297312 0.00205020057 
0.152475 0.17091120856 0.00111252291 
0.153033 0.22407483588 0.00115252994 
0.153590 0.26899945278 0.00029857838 
0.154148 0.20890717047 0.00073176790 
0.154705 0.23581385666 0.00177964088 
0.155263 0.17657076331 0.00099509750 
0.155820 0.23803325627 0.00165967165 
0.156378 0.16374168382 0.00050913331 
0.156935 0.21486015649 0.00162904980 
0.157493 0.22202376698 0.00123791720 
0.158050 0.26134862328 0.00127121813 
0.158607 0.20143471308 0.00147692172 
0.159165 0.19474812041 0.00131899507 
0.159722 0.18869731452 0.00092510791 
0.160280 0.22298501004 0.00168477986 
0.160837 0.17731383807 0.00099741289 
0.161395 0.23277133519 0.00059375294 
0.161952 0.20372306199 0.00140970548 
0.162510 0.19739585676 0.00107271211 
0.163067 0.21928419508 0.00058452492 
0.163625 0.15836403462 0.00083752964 
0.164182 0.16667430345 0.00074152207 
0.164739 0.17226936438 0.00091980548 
0.165297 0.20693875281 0.00141121608 
0.165854 0.20536497928 0.00035637886 
0.166412 0.15770793093 0.00164604968 
0.166969 0.15969985996 0.00058847351 
0.167527 0.14746021836 0.00143797342 
0.168084 0.18204709831 0.00133184588 
0.168642 0.09704928552 0.00038761879 
0.169199 0.15855876848 0.00027448167 
0.169757 0.15399198654 0.00029966454 
0.170314 0.11156327661 0.00087372157 
0.170871 0.16347952439 0.00166951634 
0.171429 0.11043836540 0.00024050799 
0.171986 0.13817928896 0.00019057771 
0.172544 0.12207999288 0.00000101253 
0.173101 0.11148776894 0.00115105051 
0.173659 0.18353890439 0.00059277300 
0.174216 0.11999084064 0.00017540151 
0.174774 0.08082600025 0.00006546855 
0.175331 0.14992482931 0.00096971600 
0.175888 0.14786806010 0.00085168990 
0.176446 0.09116325032 0.00043480215 
0.177003 0.15491499694 0.00042761779 
0.177561 0.10213906434 0.00066451296 
0.178118 0.16746553928 0.00039610038 
0.178676 0.06258715671 -0.00049470027 
0.179233 0.09728731451 0.00094022558 
0.179791 0.13313724833 -0.00001614122 
0.180348 0.11493759123 0.00050898666 
0.180905 0.14070312803 0.00082316787 
0.181463 0.11071104685 0.00028171393 
0.182020 0.16889531396 0.00072078803 
0.182578 0.11907114851 0.00088577571 
0.183135 0.12751214329 0.00047850324 
0.183693 0.16784018304 0.00058155957 
0.184250 0.08893619412 0.00065145471 
0.184808 0.12546424089 0.00101585461 
0.185365 0.08597085714 0.00048765595 
0.185922 0.08148802348 0.00028450685 
0.186480 0.11968166115 0.00082534293 
0.187037 0.13370990761 -0.00032270880 
0.187595 0.05324252026 -0.00051962738 
0.188152 0.08470632308 0.00089117878 
0.188710 0.15722444618 0.00087791846 
0.189267 0.08368277599 0.00042052892 
0.189824 0.07256581233 -0.00040038235 
0.190382 0.11350341755 0.00042691998 
0.190939 0.03225448324 -0.00008033574 
0.191497 0.12929466647 0.00035236148 
0.192054 0.11616817485 0.00062152467 
0.192612 0.10778821241 0.00063051809 
0.193169 0.07590664079 0.00087595766 
0.193726 0.13566946609 -0.00017169774 
0.194284 0.05349260081 0.00054304621 
0.194841 0.08963040624 0.00101350233 
0.195399 0.10260333113 0.00056594691 
0.195956 0.11555769144 0.00056543367 
0.196514 0.11360338368 0.00029083316 
0.197071 0.10657029566 0.00070105451 
0.197628 0.05799438421 0.00048689416 
0.198186 0.07269177887 -0.00042650267 
0.198743 0.09200330114 0.00139007389 
0.199301 0.06589897847 -0.00026603743 
0.199858 0.06136422426 0.00020789388 
0.200416 0.03776157630 0.00071009885 
0.200973 0.07875419594 0.00054707760 
0.201530 0.08215257294 0.00075954144 
0.202088 0.06193158470 0.00020199097 
0.202645 0.08530361061 0.00044869259 
0.203203 0.02978857368 0.00020809160 
0.203760 0.08641539842 0.00028100321 
0.204318 0.07555760033 -0.00000604815 
0.204875 0.05407464190 0.00036313987 
0.205432 0.07548689947 -0.00008761094 
0.205990 0.07406624571 0.00050843145 
0.206547 0.03886844252 -0.00053769245 
0.207105 0.01802203472 -0.00036263620 
0.207662 0.07144792347 0.00046117698 
0.208219 0.06858712259 0.00040799967 
0.208777 0.09386189602 0.00073959410 
0.209334 0.09039126266 0.00050438297 
0.209892 0.08380884318 -0.00005476307 
0.210449 0.07732114214 0.00055872928 
0.211007 0.09611490706 0.00058993626 
0.211564 0.06366799916 0.00026237060 
0.212121 0.08783602996 0.00027172388 
0.212679 0.09230085193 0.00102195411 
0.213236 0.09431457271 -0.00021250832 
0.213794 0.11757546165 0.00052387681 
0.214351 0.07070715705 0.00059575706 
0.214908 0.06799034892 0.00065954843 
0.215466 0.09158803640 0.00098238366 
0.216023 0.08147754510 0.00061508850 
0.216581 0.06374831961 0.00020987031 
0.217138 0.07048076033 0.00025145787 
0.217695 0.07197400741 0.00045778234 
0.218253 0.06358858727 -0.00005446002 
0.218810 0.09546120687 0.00047438895 
0.219368 0.06293634029 0.00084983155 
0.219925 0.09341381838 0.00027614766 
0.220483 0.06425523965 0.00007694281 
0.221040 0.08221633818 0.00058192968 
0.221597 0.07110553603 0.00037730288 
0.222155 0.06816817257 0.00054111288 
0.222712 0.03988539470 0.00025195804 
0.223270 0.11639122986 -0.00011514263 
0.223827 0.09998531292 0.00055447129 
0.224384 0.05549014620 0.00057938563 
0.224942 0.01287793389 0.00014692333 
0.225499 0.11701673235 0.00061722158 
0.226057 0.07141427731 0.00039420080 
0.226614 0.08829015743 0.00022696575 
0.227171 0.06639076450 -0.00014531193 
0.227729 0.04754353874 0.00050907518 
0.228286 0.08536836768 0.00001536969 
0.228844 0.07130592380 0.00021675794 
0.229401 0.06397869995 -0.00002982974 
0.229958 0.00807388286 0.00073147293 
0.230516 0.05044200358 0.00063732997 
0.231073 0.03942842793 0.00031966898 
0.231630 0.10150661122 0.00048565767 
0.232188 0.03212907702 0.00072517854 
0.232745 0.10694717301 0.00083389084 
0.233303 0.07778989184 0.00056940896 
0.233860 0.04299242588 0.00016564716 
0.234417 0.05913209489 0.00030654791 
0.234975 0.05115663801 0.00034266302 
0.235532 0.00912283157 0.00021959073 
0.236090 0.06282090022 0.00001446111 
0.236647 0.03596023157 0.00037509760 
0.237204 0.05221202132 0.00003034268 
0.237762 0.06205189424 0.00079080485 
0.238319 0.05705187872 0.00002701880 
0.238877 0.02730613370 0.00040778827 
0.239434 0.07414773713 0.00007307504 
0.239991 0.06334287281 0.00027908965 
0.240549 0.03722243730 -0.00005018003 
0.241106 0.06557248371 -0.00039969363 
0.241663 0.09823233382 -0.00003631954 
0.242221 0.05865896893 0.00017209168 
0.242778 0.05959688736 0.00026792814 
0.243336 0.06990272248 0.00067021584 
0.243893 0.05990908343 0.00055302459 
0.244450 0.06606570615 -0.00015190650 
0.245008 0.04027515520 -0.00045423553 
0.245565 0.09864469379 -0.00006596262 
0.246123 0.02512128244 0.00026256870 
0.246680 0.10624167603 0.00073814372 
0.247237 0.04104271029 0.00015029020 
0.247795 0.05489741008 0.00002666557 
0.248352 0.05405661679 0.00055685031 
0.248909 0.04975054601 0.00015248674 
0.249467 0.06591514359 0.00035485259 
0.250024 0.05520792010 0.00002351987 
0.250582 0.05817088751 0.00008925555 
0.251139 0.06384484812 0.00049719556 
0.251696 0.06128226565 0.00001703863 
0.252254 0.05176976438 -0.00034177081 
0.252811 0.07816631771 0.00024634467 
0.253368 0.09283026125 0.00056387933 
0.253926 0.08525833995 0.00048431861 
0.254483 0.05684795154 0.00055009624 
0.255041 0.07010025443 0.00052138160 
0.255598 0.02752732764 0.00041064516 
0.256155 0.05740245406 -0.00012365055 
0.256713 0.04863520562 -0.00003870341 
0.257270 0.08061827818 0.01012564288 
0.257827 0.06785340510 0.00031530353 
0.258385 0.06778915972 0.00016443201 
0.258942 0.04498373558 0.00017604771 
0.259499 0.06217921223 0.00032279440 
0.260057 0.03804106665 0.00026275578 
0.260614 0.03614102072 0.00034644302 
0.261172 0.03538929914 0.00011070087 
0.261729 0.08114438309 0.00051409287 
0.262286 0.05803668604 0.00016581960 
0.262844 0.09223616018 0.00030578386 
0.263401 0.05492584492 0.00023223275 
0.263958 0.01744793214 -0.00000256211 
0.264516 0.05312925052 0.00005996733 
0.265073 0.06036747530 0.00012739551 
0.265630 0.06120782048 -0.00004791536 
0.266188 0.03883626646 0.00002287197 
0.266745 0.05747193471 0.00002719136 
0.267302 0.07644326221 0.00004215526 
0.267860 0.04717340574 0.00024211452 
0.268417 0.03764951776 0.00025628147 
0.268975 0.05834924070 0.00038402886 
0.269532 0.01571645382 0.00033775358 
0.270089 0.02369029307 -0.00018751609 
0.270647 0.04564778732 -0.00007681000 
0.271204 0.05738546487 0.00034413489 
0.271761 0.06753871472 0.00043791387 
0.272319 0.03933583757 0.00053816168 
0.272876 0.07672776906 -0.00040719440 
0.273433 0.03600074322 0.00008741682 
0.273991 0.03663239547 -0.00011064530 
0.274548 0.03209517032 0.00024890760 
0.275105 0.03591995176 -0.00020288626 
0.275663 0.02599022969 0.00007332698 
0.276220 0.04207966571 -0.00000064719 
0.276777 0.01725794856 0.00018247818 
0.277335 0.04617676139 -0.00032658082 
0.277892 0.04500323153 -0.00041699255 
0.278449 0.04130627381 0.00010251250 
0.279007 0.05610624179 0.00000173151 
0.279564 0.08490075117 0.00075817095 
0.280121 0.05341645040 0.00043549093 
0.280679 0.03226060542 -0.00010089714 
0.281236 0.06784970954 0.00016739985 
0.281793 0.02383331015 -0.00007436187 
0.282351 0.07112588630 0.00002815659 
0.282908 0.00261607639 0.00029842234 
0.283465 0.06418846286 0.00036144367 
0.284023 0.06928070817 0.00019175859 
0.284580 0.02315143473 0.00010282844 
0.285137 0.02927830060 -0.00016262485 
0.285695 0.02307685721 0.00041315597 
0.286252 0.04252116504 0.00022797324 
0.286809 0.02646405603 -0.00002289422 
0.287367 0.04267372979 0.00028856835 
0.287924 0.08036107896 -0.00026241914 
0.288481 0.07125464372 0.00038175159 
0.289039 0.06968914452 0.00034534932 
0.289596 0.04109476542 0.00090207549 
0.290153 0.05200247318 0.00070645306 
0.290711 0.04475969515 -0.00021454989 
0.291268 0.04406522611 -0.00046938261 
0.291825 0.07007336141 0.00003167805 
0.292383 0.08258865802 0.00055552099 
0.292940 0.07727213685 0.00026249914 
0.293497 0.03420030337 0.00076429519 
0.294055 0.03187039543 -0.00045923892 
0.294612 -0.01260154367 -0.00008134539 
0.295169 0.05935151109 0.00016610039 
0.295727 0.06658225830 -0.00011879500 
0.296284 0.08656638756 0.00046496323 
0.296841 0.09251358924 0.00055870003 
0.297399 0.03441507612 -0.00007328135 
0.297956 0.06384038996 0.00040455045 
0.298513 0.04084068909 -0.00038351030 
0.299071 0.06998300502 -0.00012843375 
0.299628 0.02669914109 0.00023738030 
0.300185 0.06994635515 0.00039016200 
0.300742 0.06543500045 0.00052660547 
0.301300 0.09095823030 0.00050913293 
0.301857 0.02708136627 0.00068775332 
0.302414 0.06711697859 0.00056156013 
0.302972 0.03346578780 -0.00017279414 
0.303529 0.03309755790 0.00002893297 
0.304086 0.04512750092 0.00007764181 
0.304644 0.02171221145 -0.00019268212 
0.305201 0.03270225187 0.00004103284 
0.305758 0.06309185818 -0.00012070565 
0.306316 0.12244448737 0.00029725651 
0.306873 0.05313080606 0.00012762209 
0.307430 0.06143290441 0.00060603549 
0.307987 0.02861500107 -0.00117870613 
0.308545 0.03997446768 -0.00060573829 
0.309102 0.01974178660 0.00056116175 
0.309659 0.04890445252 0.00077954587 
0.310217 0.07073588207 -0.00002074160 
0.310774 0.04134163915 0.00008374971 
0.311331 0.08160061197 0.00048583752 
0.311889 0.03445788865 0.00067396196 
0.312446 0.02371897088 -0.00078939221 
0.313003 0.07464615655 0.00066967316 
0.313560 0.05113657433 0.00008753614 
0.314118 0.04778919088 0.00034252041 
0.314675 0.04564650898 -0.00005923045 
0.315232 0.02429300387 0.00022771732 
0.315790 0.05139132894 0.00031261135 
0.316347 0.03344333027 0.00007101871 
0.316904 0.03408715981 0.00049575073 
0.317461 0.04836786011 -0.00020275623 
0.318019 0.07151678716 0.00005177781 
0.318576 -0.00249512489 0.00022868435 
0.319133 0.01531293400 -0.00000387530 
0.319691 0.02867843695 -0.00016892553 
0.320248 -0.00408682615 0.00017828781 
0.320805 0.05697664157 0.00060127647 
0.321362 -0.00440705726 -0.00016161055 
0.321920 0.03422205547 0.00097649741 
0.322477 0.06627700533 -0.00007579921 
0.323034 0.01706677363 0.00020596040 
0.323592 0.02436129550 0.00017211911 
0.324149 0.07963878877 0.00031317396 
0.324706 0.02305313009 0.00032208307 
0.325263 -0.00230491240 0.00046524980 
0.325821 0.05024787005 0.00039383001 
0.326378 0.06788758174 -0.00010622424 
0.326935 0.07534648872 0.00018639956 
0.327493 0.02533170795 0.00060861511 
0.328050 0.09176729872 -0.00031644608 
0.328607 0.05910338205 0.00010206573 
0.329164 0.03318895952 -0.00014071646 
0.329722 0.03650400628 0.00071296741 
0.330279 0.03903383664 -0.00028111640 
0.330836 0.06184396972 -0.00017453888 
0.331393 0.04295987163 -0.00000763845 
0.331951 -0.00434120485 0.00014524487 
0.332508 0.02710420196 0.00024223881 
0.333065 0.05999437211 0.00003442923 
0.333622 0.03219465110 0.00008815751 
0.334180 0.05858373728 0.00054485226 
0.334737 -0.00315162175 0.00001200894 
0.335294 0.06929998497 0.00022893660 
0.335852 0.06357346476 0.00016504401 
0.336409 0.03115375406 -0.00051271238 
0.336966 0.01717632665 0.00045427220 
0.337523 0.06645881247 0.00080497527 
0.338081 0.08862538523 0.00059185808 
0.338638 0.05458438098 0.00018145245 
0.339195 0.02809264638 0.00073258854 
0.339752 0.00650401442 0.00025218460 
0.340310 0.09675821921 0.00106031535 
0.340867 0.02645200704 -0.00001371733 
0.341424 0.03153001395 0.00078183221 
0.341981 0.06585105029 0.00020584969 
0.342539 0.11168584399 0.00095531927 
0.343096 0.03000962120 0.00038702198 
0.343653 0.06117942018 -0.00011833750 
0.344210 0.06641858244 0.00042441530 
0.344768 0.07268703957 -0.00024471499 
0.345325 0.02134236659 -0.00099825915 
0.345882 0.10362072331 0.00074192288 
0.346439 0.00500444056 -0.00089100446 
0.346997 0.03972900930 -0.00089089249 
0.347554 0.00747579532 0.00067177564 
0.348111 0.11578536640 0.00025354730 
0.348668 0.05189227787 0.00022015157 
0.349226 0.01337497452 -0.00048555551 
0.349783 0.12005629969 0.00088553427 
0.350340 0.12547625953 0.00034278210 
0.350897 0.08825697601 0.00068588804 
0.351454 -0.05815176952 -0.00131991067 
0.352012 0.05460082501 -0.00017314460 
0.352569 0.03891339146 0.00076023505 
0.353126 0.09363010891 0.00008999309 
0.353683 0.05046181334 0.00003512153 
0.354241 0.00312950156 -0.00045066983 
0.354798 0.03057839211 -0.00019990852 
0.355355 0.10216156902 -0.00150210873 
0.355912 0.03309384848 -0.00092097636 
0.356470 0.06283459546 -0.00008363539 
0.357027 0.01815589784 -0.00070036866 
0.357584 0.04727882561 0.00140150809 
0.358141 0.05606438764 0.00027974350 
0.358699 0.09257144002 0.00080088083 
0.359256 0.06470325843 0.00091916981 
0.359813 0.03788338591 0.00010660102 
0.360370 0.01427590938 -0.00068610088 
0.360927 0.03612775450 -0.00013294473 
0.361485 0.14119380624 -0.00030357087 
0.362042 0.03660844230 -0.00007752468 
0.362599 0.05617443404 0.00021249672 
0.363156 0.03477372874 -0.00086905986 
0.363714 0.07020083074 0.00093768773 
0.364271 0.01453087434 -0.00060436800 
0.364828 0.00244833881 0.00029720835 
0.365385 0.14517049194 -0.00021161020 
0.365942 0.07370762641 -0.00104085538 
0.366500 0.03874674822 0.00052261914 
0.367057 -0.07587566146 0.00074624971 
0.367614 0.05737225785 0.00004918548 
0.368171 0.08457556978 0.00101600534 
0.368728 0.05304700320 -0.00042644589 
0.369286 0.03031579255 0.00226067638 
0.369843 0.05148618246 0.00098222975 
0.370400 0.06057469582 0.00003158946 
0.370957 -0.06398007792 0.00024893879 
0.371514 0.08603832426 0.00068180154 
0.372072 0.09532424782 0.00148507394 
0.372629 0.01138669203 -0.00036420431 
0.373186 0.04357512269 -0.00112996007 
0.373743 0.03710254617 -0.00108153339 
0.374300 0.02246997830 0.00101761022 
0.374858 0.05996321702 0.00153335357 
0.375415 0.03414530934 0.00183472632 
0.375972 0.00984417412 0.00164776587 
0.376529 -0.00144183448 -0.00033258275 
0.377086 0.02445241960 0.00198608373 
0.377644 0.03957911252 -0.00035374388 
0.378201 0.06141469787 0.00223252378 
0.378758 0.04747662250 -0.00001522919 
0.379315 -0.00532697718 0.00009101733 
0.379872 0.05224509613 0.00118408340 
0.380430 0.12762197465 0.00019743929 
0.380987 0.02845976981 -0.00081774255 
0.381544 0.04619328449 -0.00097980222 
0.382101 0.08413969024 0.00230897979 
0.382658 0.15115401681 0.00118698039 
0.383216 0.07411847545 0.00109617386 
0.383773 -0.00458447818 0.00018713273 
0.384330 0.01291000327 0.00133982631 
0.384887 0.14069710138 0.00071653170 
0.385444 0.08756588275 0.00192206426 
0.386001 -0.02919143346 -0.00031030348 
0.386559 0.01879038118 0.00014098478 
0.387116 0.00613497358 -0.00100523169 
0.387673 -0.02165950711 -0.00177503184 
0.388230 0.04504444162 -0.00024364317 
0.388787 0.00261390461 -0.00140847970 
0.389345 0.02653203232 -0.00053871067 
0.389902 -0.00377583668 0.00061661939 
0.390459 0.07978995247 0.00209546695 
0.391016 0.05116172243 -0.00009732504 
0.391573 0.06859092340 0.00226055877 
0.392130 -0.03284168468 -0.00028392101 
0.392688 -0.03138607379 -0.00009276693 
0.393245 0.03757774142 0.00106967171 
0.393802 0.10315508116 0.00038088206 
0.394359 0.21163196349 -0.00236576910 
0.394916 0.16049847256 0.00071776026 
0.395473 0.05128540896 0.00169834799 
0.396031 0.06456402481 -0.00058264339 
0.396588 0.02824364774 -0.00342441787 
0.397145 -0.07897833949 -0.00083283529 
0.397702 0.11897696627 0.00275616214 
0.398259 -0.03787518617 -0.00182482131 
0.398816 0.02153194446 0.00787370981 
0.399374 0.11084905373 0.00062950802 
0.399931 0.12799014865 0.00493855028 
0.400488 0.13150462664 0.00405315359 
0.401045 0.00795937007 0.00479955365 
0.401602 -0.04965544194 -0.00389786572 
0.402159 -0.03252687286 -0.00084583645 
0.402716 0.13651198312 0.00719806578 
0.403274 0.04421765983 0.01183228604 
0.403831 -0.08415531125 0.02987634589 
