# Supplementary material for: SAXS studies of X-ray induced disulfide bond damage: Engineering high-resolution insight from a low-resolution technique
Source: PLoS One. 2020 Nov 17;15(11):e0239702. doi: 10.1371/journal.pone.0239702 (PMC7671560; doi:10.1371/journal.pone.0239702)
Supplement: S1 Data — (GZ) [file pone.0239702.s023.gz › SupplementaryData/dimer_A3_ph5_2p5_00010.cbf.dat]

0.010314 4.27516383947 -0.32735627284 
0.010872 5.66742333768 0.27045137803 
0.011429 9.68063486542 0.49227791802 
0.011987 10.09416108930 0.07898644364 
0.012544 9.06815283939 -0.02469538254 
0.013102 10.55844698817 0.06286660710 
0.013659 7.76307744076 0.17343427761 
0.014217 8.68834956625 0.13311373242 
0.014774 9.96981272089 0.04358477241 
0.015332 8.19584706223 0.09819196409 
0.015889 9.03313116508 0.06085627194 
0.016447 8.52638454112 0.03235311161 
0.017004 7.87791168936 -0.00012770748 
0.017562 7.94545476945 -0.00462335598 
0.018119 8.51026553292 0.03747167886 
0.018677 8.11403521757 -0.01602079064 
0.019234 8.21129307925 0.00549544393 
0.019792 8.31220769701 0.01936661625 
0.020349 7.90909506479 0.00110572240 
0.020907 7.87563000572 0.00688076303 
0.021464 8.09994775813 0.01268728273 
0.022022 7.89431444383 0.03759682829 
0.022579 7.77745956742 0.03731640202 
0.023137 7.80353432008 0.03488615264 
0.023694 7.81441465085 0.04742366454 
0.024252 7.50110729393 0.03300350981 
0.024809 7.38369349228 0.03963034209 
0.025367 7.67595119676 0.04119563583 
0.025924 7.41819193015 0.03161745211 
0.026482 7.32935365430 0.04306133171 
0.027039 7.16020000384 0.04685077759 
0.027597 7.10308441709 0.04260553179 
0.028154 7.18007209376 0.04499153734 
0.028712 7.09779220462 0.03293262215 
0.029269 6.94973580020 0.04256346222 
0.029827 6.80617047189 0.03233235265 
0.030384 6.80122874071 0.03895580167 
0.030942 6.91594822781 0.03833624208 
0.031500 6.76871445392 0.03015939429 
0.032057 6.63948377704 0.03611960059 
0.032615 6.53697062704 0.04517487185 
0.033172 6.35260408796 0.03571006965 
0.033730 6.25908739859 0.03700853920 
0.034287 6.16009923550 0.03583254981 
0.034845 6.20146503782 0.02940985897 
0.035402 6.12965033002 0.03727683771 
0.035960 6.16342813553 0.02925285333 
0.036517 5.99413109307 0.03663057584 
0.037075 5.95477933111 0.03618041300 
0.037632 6.20297041703 0.03927007916 
0.038190 5.68256750914 0.02803103992 
0.038747 5.74372882262 0.02754015674 
0.039305 5.71778331903 0.03009927348 
0.039862 5.66203495497 0.03169258592 
0.040420 5.59045519625 0.03076691957 
0.040977 5.40766207671 0.02863692803 
0.041535 5.68666445421 0.02797260653 
0.042092 5.24909848863 0.02759035608 
0.042650 5.46235199415 0.02630185844 
0.043207 5.41101017581 0.02678868855 
0.043765 5.21047360518 0.02969916647 
0.044322 5.20109404320 0.02785456600 
0.044880 5.27727640191 0.03180696067 
0.045437 5.06865543962 0.02653118968 
0.045995 4.88849232016 0.02385699830 
0.046552 4.80526030139 0.02668273352 
0.047110 4.87059580158 0.02884001911 
0.047667 4.87566091949 0.02613832706 
0.048225 4.55725124328 0.02250987514 
0.048782 4.54290269065 0.02281854923 
0.049340 4.55654064404 0.02514370425 
0.049897 4.40093340418 0.02382572566 
0.050455 4.51027775609 0.02319499163 
0.051012 4.15687686838 0.01930374119 
0.051570 4.36712824121 0.01889201424 
0.052127 4.15338192380 0.02119164975 
0.052685 4.01834928237 0.02084357047 
0.053242 4.20014210086 0.02190407911 
0.053800 4.10754591485 0.02203240198 
0.054357 3.92337328720 0.02249305011 
0.054915 3.87915580929 0.02258732130 
0.055472 3.81601253371 0.01866027108 
0.056030 3.86939754835 0.01742972665 
0.056587 3.75789141371 0.01974752688 
0.057145 3.75814044893 0.01566013699 
0.057702 3.74721009068 0.02241312396 
0.058260 3.61257377968 0.02057356813 
0.058817 3.59172953903 0.02137692508 
0.059375 3.57166713757 0.01793888705 
0.059932 3.38509921614 0.01661498875 
0.060490 3.47558167570 0.01739816618 
0.061048 3.28095109349 0.01667493533 
0.061605 3.17821480549 0.01683063722 
0.062163 3.37955443106 0.01709481288 
0.062720 3.28124248351 0.01878095421 
0.063278 3.23815704925 0.01725911344 
0.063835 3.18691082933 0.01733628581 
0.064393 3.08707249396 0.01504507588 
0.064950 3.04016553555 0.01617808251 
0.065508 2.94425376122 0.01669640808 
0.066065 2.93997398940 0.01269231269 
0.066623 2.86254997407 0.01318926864 
0.067180 2.72041776116 0.01151005003 
0.067738 2.86732502117 0.01642437644 
0.068295 2.68542163589 0.01316054419 
0.068853 2.73812912905 0.01427280094 
0.069410 2.64913662236 0.01414118982 
0.069968 2.69927970859 0.01398387489 
0.070525 2.53188796742 0.01243434810 
0.071083 2.59628616798 0.01515845329 
0.071640 2.51516805392 0.01121725190 
0.072198 2.49732324623 0.01493028330 
0.072755 2.45649542515 0.01302721769 
0.073313 2.44544328491 0.01259850506 
0.073870 2.33332860816 0.01039382135 
0.074428 2.32003399264 0.01087487921 
0.074985 2.37493150091 0.01268900502 
0.075543 2.31770104473 0.01206849715 
0.076100 2.32532383206 0.01046828869 
0.076658 2.25469901078 0.01074475673 
0.077215 2.17320305537 0.01022083822 
0.077773 2.19541441914 0.01156574224 
0.078330 2.26896484783 0.00971866552 
0.078888 2.11217640380 0.00961623637 
0.079445 2.09162561479 0.01175621226 
0.080003 2.03434767732 0.00788258161 
0.080560 1.99974219762 0.01053449342 
0.081118 2.06112456435 0.00951785034 
0.081675 1.91386566530 0.00898020954 
0.082233 1.89777798827 0.00964173702 
0.082790 1.88117682583 0.00744173872 
0.083348 1.87050914847 0.00897888176 
0.083905 1.84806957985 0.00808693625 
0.084463 1.77615693602 0.00755811820 
0.085020 1.75414770769 0.00805508562 
0.085578 1.83609639978 0.00533634892 
0.086135 1.71443101713 0.00729990651 
0.086693 1.70638980410 0.00812685515 
0.087250 1.69672024846 0.00790236497 
0.087808 1.67610719394 0.00692610706 
0.088365 1.73395955307 0.00802738101 
0.088923 1.57283260136 0.00849942230 
0.089480 1.58668889700 0.00692922964 
0.090038 1.58460743004 0.00690556691 
0.090595 1.53499880224 0.00660009076 
0.091153 1.53801501947 0.00609619322 
0.091710 1.46426591314 0.00710513621 
0.092268 1.49510889649 0.00529765030 
0.092825 1.41370551567 0.00622948583 
0.093383 1.45847451249 0.00738523114 
0.093940 1.36887036107 0.00616811362 
0.094498 1.39537020798 0.00715509211 
0.095055 1.30790484880 0.00495337835 
0.095613 1.45679758443 0.00675187323 
0.096170 1.33399703496 0.00615778933 
0.096728 1.30692977891 0.00663508106 
0.097285 1.29723627189 0.00640393279 
0.097842 1.23167508488 0.00570728270 
0.098400 1.25552162951 0.00738539110 
0.098957 1.18890787309 0.00586435540 
0.099515 1.18327422762 0.00685814532 
0.100072 1.02196042366 0.00599798926 
0.100630 1.18265679892 0.00458621450 
0.101187 1.14897253049 0.00454549088 
0.101745 1.16240653759 0.00603533403 
0.102302 1.11635732416 0.00686894996 
0.102860 1.05635700102 0.00511491136 
0.103417 1.08941514618 0.00635907384 
0.103975 1.06418283886 0.00667355786 
0.104532 1.10478069793 0.00686630948 
0.105090 1.01599289984 0.00562335639 
0.105647 1.06927377651 0.00540823968 
0.106205 1.04296361772 0.00660178817 
0.106762 0.95118870937 0.00515430079 
0.107320 0.95214554205 0.00530901639 
0.107877 0.98589508874 0.00494155764 
0.108435 0.96824045767 0.00361058024 
0.108992 0.92233057219 0.00460436795 
0.109550 0.89451006910 0.00479048056 
0.110107 0.92495847538 0.00550674980 
0.110665 0.83605150863 0.00365788155 
0.111222 0.86328277109 0.00474682972 
0.111780 0.87162812140 0.00439235900 
0.112337 0.78138968263 0.00413089868 
0.112895 0.80580809585 0.00447478374 
0.113452 0.84735433074 0.00383438656 
0.114010 0.84769249345 0.00334638360 
0.114567 0.79780487122 0.00319777782 
0.115125 0.81979540746 0.00246878982 
0.115682 0.77877238624 0.00260661695 
0.116240 0.77775561214 0.00273757595 
0.116797 0.73243817681 0.00271667644 
0.117355 0.69787108077 0.00266399622 
0.117912 0.66784130818 0.00318420794 
0.118470 0.71952504205 0.00301759215 
0.119027 0.78532372819 0.00258306273 
0.119585 0.70103539967 0.00285313316 
0.120142 0.76107180173 0.00298797536 
0.120699 0.66084795165 0.00235455209 
0.121257 0.69049821799 0.00251797743 
0.121814 0.69705991179 0.00280483432 
0.122372 0.58763979769 0.00228989097 
0.122929 0.65113622425 0.00322062443 
0.123487 0.63106510299 0.00340741352 
0.124044 0.56705129819 0.00276840800 
0.124602 0.64298515177 0.00300797404 
0.125159 0.59110206856 0.00286910225 
0.125717 0.60170003910 0.00328578190 
0.126274 0.60083266168 0.00263042694 
0.126832 0.55876600533 0.00305849915 
0.127389 0.56263768246 0.00320750545 
0.127947 0.56088414357 0.00266500368 
0.128504 0.54745704739 0.00090832751 
0.129062 0.57802617038 0.00337835174 
0.129619 0.52337924931 0.00124411100 
0.130177 0.53554277229 0.00243966179 
0.130734 0.56198201327 0.00296686257 
0.131292 0.50006928264 0.00216496829 
0.131849 0.44348534385 0.00170931410 
0.132407 0.44908262546 0.00255120086 
0.132964 0.47412109858 0.00261319682 
0.133521 0.44808062065 0.00132602881 
0.134079 0.50763796386 0.00189583892 
0.134636 0.48708891938 0.00228947560 
0.135194 0.47802136437 0.00215130067 
0.135751 0.39014322678 0.00234424487 
0.136309 0.40708278984 0.00316874201 
0.136866 0.42042408866 0.00229502379 
0.137424 0.38533895988 0.00146254902 
0.137981 0.38206777380 0.00263071978 
0.138539 0.43472152809 0.00142067985 
0.139096 0.34510571127 0.00148761371 
0.139654 0.36796551251 0.00136093391 
0.140211 0.35186459918 0.00145516491 
0.140769 0.35869397565 0.00101436571 
0.141326 0.30846542039 0.00164368370 
0.141884 0.32662659539 0.00282918809 
0.142441 0.36743631911 0.00142632051 
0.142998 0.34480421472 0.00144863446 
0.143556 0.32422271712 0.00128857776 
0.144113 0.28779950730 0.00087977132 
0.144671 0.31623632859 0.00134961758 
0.145228 0.30296207339 0.00040739847 
0.145786 0.26918456230 0.00114856297 
0.146343 0.34045065436 0.00151261892 
0.146901 0.28371669072 0.00171806142 
0.147458 0.29582510038 0.00094492927 
0.148016 0.31456889908 0.00133310270 
0.148573 0.28312495459 0.00143208019 
0.149131 0.28352753865 0.00141906189 
0.149688 0.25096500947 0.00099836717 
0.150246 0.26620800931 0.00087896372 
0.150803 0.22908087325 0.00062564655 
0.151360 0.30718692526 0.00196313945 
0.151918 0.29073332735 0.00078389811 
0.152475 0.33866599488 0.00195609986 
0.153033 0.23818976033 0.00128508248 
0.153590 0.22409670988 0.00149001226 
0.154148 0.22151897094 0.00167092231 
0.154705 0.20779248208 0.00075198378 
0.155263 0.21727462139 0.00192577346 
0.155820 0.25165541558 0.00185051690 
0.156378 0.26687345537 0.00153567090 
0.156935 0.16213869302 0.00119569452 
0.157493 0.24598955824 0.00154488048 
0.158050 0.20768409845 0.00107194947 
0.158607 0.19272309010 0.00038367336 
0.159165 0.17451119769 0.00045159309 
0.159722 0.18194194127 0.00053909988 
0.160280 0.17659521381 0.00060267610 
0.160837 0.18170028430 0.00093791156 
0.161395 0.18903867482 0.00077168220 
0.161952 0.18458962613 -0.00022525591 
0.162510 0.15453665208 0.00083073035 
0.163067 0.13068444847 0.00038817336 
0.163625 0.19635377028 0.00063467256 
0.164182 0.13002393048 0.00057232228 
0.164739 0.16878192786 0.00129627651 
0.165297 0.13436772560 -0.00000081688 
0.165854 0.17708572847 0.00026238316 
0.166412 0.15172515208 0.00115687430 
0.166969 0.15670750370 0.00104250887 
0.167527 0.18572472937 0.00089789020 
0.168084 0.16528394097 0.00054758195 
0.168642 0.16092900203 0.00050917800 
0.169199 0.12765871118 0.00093205675 
0.169757 0.15029309466 0.00063407834 
0.170314 0.13177470399 0.00049460131 
0.170871 0.15806314590 -0.00015591363 
0.171429 0.15559299996 -0.00001809465 
0.171986 0.08884811680 0.00075245901 
0.172544 0.20225420886 -0.00000636075 
0.173101 0.11237972296 -0.00020025968 
0.173659 0.07530693775 -0.00005017764 
0.174216 0.08082199916 0.00113341972 
0.174774 0.05939660090 0.00005966417 
0.175331 0.08749836740 0.00032803986 
0.175888 0.10954461178 0.00042843085 
0.176446 0.16330638083 0.00130612685 
0.177003 0.11467320234 0.00063572555 
0.177561 0.12966867960 -0.00007526119 
0.178118 0.11936183869 0.00083396121 
0.178676 0.07183266510 0.00019981924 
0.179233 0.07889308105 0.00055744607 
0.179791 0.09766619192 0.00023050801 
0.180348 0.15880377108 0.00091874640 
0.180905 0.13723118257 0.00016336534 
0.181463 0.10922430253 0.00012878978 
0.182020 0.07528517811 0.00092908484 
0.182578 0.14212635698 0.00114851424 
0.183135 0.10663776268 0.00039973876 
0.183693 0.08272396384 0.00040409336 
0.184250 0.10271106400 0.00033851837 
0.184808 0.08958293887 -0.00038992129 
0.185365 0.09330674096 -0.00002467835 
0.185922 0.10260656503 -0.00004515939 
0.186480 0.10098982254 0.00078041796 
0.187037 0.11865605089 0.00068864982 
0.187595 0.07431025886 0.00060914429 
0.188152 0.10874047109 0.00078931762 
0.188710 0.10947688505 0.00016134408 
0.189267 0.10082154939 0.00068327105 
0.189824 0.07535751695 0.00123284724 
0.190382 0.10095165702 -0.00004385692 
0.190939 0.08550526091 0.00076583589 
0.191497 0.11067920269 0.00039962067 
0.192054 0.08248476902 0.00027388919 
0.192612 0.10088343291 -0.00000131765 
0.193169 0.11892431079 0.00101932707 
0.193726 0.10397716589 0.00005634646 
0.194284 0.03611170909 0.00093000695 
0.194841 0.12104773284 0.00045418108 
0.195399 0.02958121428 0.00029635337 
0.195956 0.12637893357 0.00070763604 
0.196514 0.12241259689 -0.00058826204 
0.197071 0.08024072390 -0.00012054960 
0.197628 0.06259477256 0.00035903085 
0.198186 0.13643544051 -0.00018347849 
0.198743 0.10297190646 0.00048970705 
0.199301 0.12866396409 0.00061592663 
0.199858 0.06643189996 -0.00063209950 
0.200416 0.05042870060 -0.00029540995 
0.200973 0.10334347091 0.00096611434 
0.201530 0.06802684387 0.00001144558 
0.202088 0.09531802236 0.00057334496 
0.202645 0.03419658347 -0.00009127149 
0.203203 0.07060258604 0.00031858495 
0.203760 0.11306959772 0.00052629745 
0.204318 0.11049752105 0.00073137923 
0.204875 0.10828465253 0.00024833444 
0.205432 0.10876674747 0.00034260881 
0.205990 0.05633907462 0.00027003966 
0.206547 0.08379794865 -0.00034709353 
0.207105 0.08077459276 0.00020837009 
0.207662 0.00906723893 0.00036313728 
0.208219 0.04132783606 0.00000696219 
0.208777 0.05693170657 0.00018569056 
0.209334 0.09483447375 0.00069305777 
0.209892 0.05696802695 0.00047183019 
0.210449 0.00746011515 0.00047587709 
0.211007 0.05652923700 0.00051914327 
0.211564 0.08462225717 0.00094882948 
0.212121 0.09406249296 0.00060410286 
0.212679 0.11379860710 0.00045898161 
0.213236 0.09984966164 0.00039336447 
0.213794 0.06762632007 0.00043166295 
0.214351 0.06061671021 0.00027846553 
0.214908 0.02819086422 -0.00057227091 
0.215466 0.09318410439 0.00031782234 
0.216023 0.06045785586 0.00036582008 
0.216581 0.05186840291 -0.00062891352 
0.217138 0.06617157850 -0.00005420427 
0.217695 0.09276990287 0.00009371511 
0.218253 0.06268812742 0.00024308705 
0.218810 0.04638860474 0.00043311688 
0.219368 0.09249352085 -0.00031339152 
0.219925 0.05923938082 0.00047241878 
0.220483 0.00936240420 0.00009599103 
0.221040 0.08330704317 -0.00043812898 
0.221597 0.08488432141 0.00070391038 
0.222155 0.10124378995 0.00010604162 
0.222712 0.09586838623 0.00034039520 
0.223270 0.10229375509 0.00033379026 
0.223827 -0.01096370053 0.00048483841 
0.224384 0.02314488503 -0.00014532669 
0.224942 0.05152825538 0.00036686130 
0.225499 0.08438187967 0.00032889526 
0.226057 0.07629833549 0.00025923598 
0.226614 0.05005918644 0.00026198873 
0.227171 0.12187236659 0.00033548038 
0.227729 0.05994090959 0.00025039251 
0.228286 0.04337455330 -0.00029980257 
0.228844 0.03102975567 0.00066054107 
0.229401 0.03449263934 -0.00020955146 
0.229958 0.05734074246 0.00061994812 
0.230516 0.04950390816 0.00025504486 
0.231073 0.03356004239 -0.00029541404 
0.231630 0.06238858961 0.00039109593 
0.232188 0.05891883304 0.00084100209 
0.232745 0.05261102593 -0.00008207857 
0.233303 0.06176622045 0.00031069480 
0.233860 0.04958124120 0.00001522926 
0.234417 0.05786121322 0.00063617889 
0.234975 0.07654794644 0.00014719348 
0.235532 0.10105642063 0.00038107844 
0.236090 0.06598563023 0.00029076687 
0.236647 0.00748383079 0.00005545924 
0.237204 0.02807568918 0.00032048928 
0.237762 0.03414541537 0.00059641480 
0.238319 0.04574832838 0.00044904511 
0.238877 0.07894133409 0.00064147400 
0.239434 0.05195987118 0.00003309094 
0.239991 0.07831578994 0.00057781856 
0.240549 0.05581217638 0.00005855791 
0.241106 0.07734430452 0.00014635004 
0.241663 0.02071328294 0.00006189783 
0.242221 -0.00840593640 -0.00030900836 
0.242778 0.02275229074 0.00028108733 
0.243336 0.05089334501 -0.00035745177 
0.243893 0.04786052174 0.00043294878 
0.244450 0.01554414207 -0.00026862156 
0.245008 0.04567249986 0.00006978807 
0.245565 0.04352944980 0.00019546980 
0.246123 0.04169551366 0.00058374217 
0.246680 0.03600436881 0.00001625812 
0.247237 0.05311594799 0.00006986544 
0.247795 0.06744690368 -0.00003659346 
0.248352 0.04067590048 -0.00011329363 
0.248909 0.09384916832 0.00021017943 
0.249467 0.07210278168 -0.00016152444 
0.250024 0.07235848366 -0.00025460603 
0.250582 0.05928652427 0.00017434855 
0.251139 0.07409634648 0.00012650247 
0.251696 0.06694807155 0.00045763434 
0.252254 0.06477634537 0.00050959009 
0.252811 0.06905745881 0.00090683776 
0.253368 0.06451554536 -0.00027708077 
0.253926 0.07085597886 0.00059815150 
0.254483 0.00733841828 0.00011680789 
0.255041 0.06686337562 0.00036122531 
0.255598 0.06464360265 -0.00011449463 
0.256155 0.05473801578 -0.00010074963 
0.256713 0.08959971818 0.00049424813 
0.257270 0.03973385965 0.00810787472 
0.257827 0.03467178211 0.00013579966 
0.258385 0.01164389404 0.00029935111 
0.258942 0.01609578142 0.00000989170 
0.259499 0.04438041762 0.00012263855 
0.260057 0.04134549140 -0.00045361211 
0.260614 0.03580125423 0.00033795034 
0.261172 0.03374118563 0.00017821887 
0.261729 0.03424513618 -0.00025982545 
0.262286 0.04857340729 -0.00024630935 
0.262844 0.10303543397 0.00006344873 
0.263401 0.03089382847 0.00022204570 
0.263958 0.07453126264 0.00042488957 
0.264516 0.06246381014 0.00046308347 
0.265073 0.05285812046 -0.00037694323 
0.265630 0.07115309852 0.00038435936 
0.266188 0.09673803607 -0.00018087643 
0.266745 0.04301819381 0.00035568568 
0.267302 0.05633111528 0.00011614821 
0.267860 0.05206187442 0.00080519569 
0.268417 0.04945360999 0.00034308601 
0.268975 0.01235860797 0.00039607503 
0.269532 0.06386327490 0.00056296559 
0.270089 0.00742554929 -0.00008048750 
0.270647 0.03154405663 0.00006351539 
0.271204 0.05548327428 0.00049520955 
0.271761 0.08770958848 0.00026354538 
0.272319 0.06852935008 0.00030789512 
0.272876 0.03488743496 0.00006671266 
0.273433 0.07342080504 0.00040973592 
0.273991 0.05347825695 0.00027164130 
0.274548 0.07298419555 0.00028675815 
0.275105 0.01575346623 0.00039443242 
0.275663 0.03192326943 0.00042965641 
0.276220 0.04672966305 0.00011384461 
0.276777 0.03189954349 0.00026893243 
0.277335 0.00680575892 0.00029162381 
0.277892 0.03193930045 0.00000276444 
0.278449 0.05018763960 0.00044289730 
0.279007 0.05736343674 -0.00011158761 
0.279564 0.03122435547 -0.00004426378 
0.280121 0.03957468084 -0.00048266282 
0.280679 0.04167281979 0.00003762600 
0.281236 0.04102114458 -0.00050706198 
0.281793 0.03123638686 0.00041421133 
0.282351 0.03007660507 0.00012971578 
0.282908 0.05872400479 0.00020530047 
0.283465 0.05055118586 0.00024888201 
0.284023 0.04465174717 0.00045865787 
0.284580 0.03844641034 0.00104025303 
0.285137 0.02932822491 0.00019057875 
0.285695 0.04447497028 0.00021290103 
0.286252 0.04956158953 0.00091435840 
0.286809 0.00873338781 0.00006290937 
0.287367 0.04779456236 0.00041236187 
0.287924 0.01642859538 0.00048056628 
0.288481 0.05357052091 0.00000445634 
0.289039 0.09801685978 0.00010688608 
0.289596 0.03888764222 0.00052108011 
0.290153 0.05320141038 0.00086565040 
0.290711 0.00326840574 -0.00002899879 
0.291268 0.03607864789 0.00031586005 
0.291825 0.02338208402 0.00002647271 
0.292383 0.08940154796 -0.00022105427 
0.292940 0.01330444979 0.00017564366 
0.293497 0.01215599956 -0.00038538134 
0.294055 0.04992782742 -0.00043881956 
0.294612 0.05756931254 -0.00069091689 
0.295169 0.03602207221 0.00044384079 
0.295727 0.06885992322 -0.00063945887 
0.296284 0.05684090867 0.00071443999 
0.296841 0.07252522132 0.00027811616 
0.297399 0.04428304087 0.00029341893 
0.297956 0.03822666622 0.00015358133 
0.298513 0.02538508347 0.00036853591 
0.299071 0.01692997383 0.00004598916 
0.299628 0.06143830278 0.00070352864 
0.300185 0.02809574119 0.00046732915 
0.300742 0.01855043467 0.00001049598 
0.301300 0.03155988872 0.00062651623 
0.301857 0.03842435643 0.00048790463 
0.302414 0.03509417192 0.00044575740 
0.302972 0.04377327732 0.00051416488 
0.303529 0.00004521457 -0.00003339050 
0.304086 0.05525608211 0.00022749145 
0.304644 0.04742423378 0.00012557198 
0.305201 -0.02512490029 -0.00012851779 
0.305758 0.05586122898 -0.00007535385 
0.306316 0.04388384473 0.00014140237 
0.306873 0.03539824201 0.00089936978 
0.307430 0.04177425655 0.00021543321 
0.307987 0.05269861680 0.00019668291 
0.308545 0.06119956992 0.00070968278 
0.309102 0.05527001462 0.00059044752 
0.309659 0.05717173303 0.00046167979 
0.310217 -0.01260459981 0.00034900905 
0.310774 0.06008142075 -0.00069107783 
0.311331 0.02073904959 -0.00026653290 
0.311889 0.09642848351 -0.00026318778 
0.312446 0.00485163694 -0.00040391547 
0.313003 0.00699434244 -0.00033573317 
0.313560 0.03615758382 0.00012087585 
0.314118 0.05807061319 0.00043871421 
0.314675 0.03684684377 -0.00012978093 
0.315232 0.01202402931 0.00005011093 
0.315790 0.00444395493 0.00029492772 
0.316347 0.04785255585 -0.00042417889 
0.316904 0.04015404996 0.00000344407 
0.317461 -0.00587532080 -0.00029236999 
0.318019 0.05441346095 0.00008356393 
0.318576 0.06475260319 0.00005531891 
0.319133 -0.01608878436 -0.00056587084 
0.319691 0.03955723583 -0.00008634737 
0.320248 0.04677554120 0.00037985097 
0.320805 0.05561692305 0.00081903890 
0.321362 0.09253985713 -0.00001411912 
0.321920 -0.00998062139 -0.00010891920 
0.322477 0.02904127488 -0.00027572750 
0.323034 0.04223761075 0.00121149381 
0.323592 0.03818939825 -0.00009852661 
0.324149 0.02135601726 -0.00019663750 
0.324706 0.01392354830 0.00000082188 
0.325263 0.05121088045 0.00055717442 
0.325821 0.01381876584 -0.00021629244 
0.326378 0.06030747105 0.00045594955 
0.326935 0.01506592697 0.00032641351 
0.327493 0.03019822722 0.00057438186 
0.328050 0.05003701434 0.00020889731 
0.328607 0.03840530199 0.00011359632 
0.329164 0.01127112688 0.00044810239 
0.329722 0.03173223940 0.00021485717 
0.330279 0.04385288662 0.00063165480 
0.330836 0.03641254969 0.00020056939 
0.331393 0.04937860469 0.00046496059 
0.331951 0.04345940872 0.00059613074 
0.332508 0.06317066630 0.00031422739 
0.333065 0.01730128846 0.00080108142 
0.333622 0.02182326664 0.00078607990 
0.334180 0.01788387543 0.00015604283 
0.334737 0.04103114385 0.00041825634 
0.335294 0.00193140022 0.00011458538 
0.335852 0.02016840398 0.00062442311 
0.336409 0.02558223304 -0.00019660878 
0.336966 0.09408267445 -0.00002982020 
0.337523 -0.00051665575 0.00029758029 
0.338081 0.04491144276 -0.00001770264 
0.338638 0.10141339051 -0.00051340338 
0.339195 0.02911222638 0.00014995710 
0.339752 0.07232040804 0.00038621608 
0.340310 0.04184016511 0.00033988430 
0.340867 0.04563531678 -0.00006374185 
0.341424 0.08843274580 -0.00032662697 
0.341981 0.06690156997 0.00042880519 
0.342539 0.01537142164 -0.00008431647 
0.343096 0.00766378550 0.00034395804 
0.343653 -0.05087151732 -0.00013139565 
0.344210 0.05571555399 -0.00038040133 
0.344768 0.09115843536 0.00081649714 
0.345325 0.07594401692 0.00002329194 
0.345882 0.08275203338 0.00023262917 
0.346439 0.03840169094 0.00007227537 
0.346997 0.04265703932 0.00074640327 
0.347554 0.02031267274 0.00057817686 
0.348111 0.06582817934 -0.00021995896 
0.348668 0.01593836512 0.00078616428 
0.349226 0.05712293803 0.00035102424 
0.349783 0.04210726663 -0.00094851341 
0.350340 0.06181334594 0.00031967732 
0.350897 0.07934781973 0.00099401034 
0.351454 -0.01748983178 0.00068029926 
0.352012 0.01897794262 0.00057687470 
0.352569 0.04567533378 -0.00189842491 
0.353126 0.00693257816 -0.00031181341 
0.353683 0.01260777842 0.00163194763 
0.354241 0.04998006484 0.00001754886 
0.354798 0.04837454574 0.00096848697 
0.355355 0.02828524709 -0.00007157165 
0.355912 -0.03808772376 0.00012866545 
0.356470 0.03800268878 -0.00008581934 
0.357027 0.01296499950 0.00051532909 
0.357584 0.00502107597 0.00090826554 
0.358141 0.04060348247 0.00189287687 
0.358699 0.02346986478 -0.00033452128 
0.359256 0.00991391652 -0.00124539823 
0.359813 0.03009952161 0.00195375581 
0.360370 0.02755045222 -0.00065470514 
0.360927 0.07261707487 -0.00021266569 
0.361485 0.00124613191 -0.00051673044 
0.362042 0.08209309472 0.00064059081 
0.362599 0.08546235440 0.00061055429 
0.363156 0.02787092933 -0.00069255163 
0.363714 0.16145066437 0.00314856095 
0.364271 0.00745560180 0.00038093662 
0.364828 0.04488897657 0.00030275384 
0.365385 0.04523787539 -0.00039983482 
0.365942 0.10001733408 0.00201504440 
0.366500 0.00425186942 0.00048047679 
0.367057 0.02217077687 -0.00128601242 
0.367614 0.03384337064 0.00148997841 
0.368171 0.06211226294 0.00026802329 
0.368728 0.00706208871 0.00050830941 
0.369286 -0.00544663074 -0.00077952155 
0.369843 -0.03869120858 0.00008130635 
0.370400 0.01039454208 0.00009535267 
0.370957 0.12319168650 0.00128762984 
0.371514 0.04897052945 -0.00153918946 
0.372072 0.05526374703 -0.00063087289 
0.372629 0.07266800247 0.00168050226 
0.373186 0.02649975341 0.00062279835 
0.373743 0.13835456828 0.00125988115 
0.374300 -0.00654127825 0.00062308115 
0.374858 0.10948095966 -0.00079173175 
0.375415 0.02002456685 0.00290896053 
0.375972 -0.02351804305 0.00000915445 
0.376529 0.04841507593 0.00013808469 
0.377086 0.04738345442 0.00198725401 
0.377644 0.14649924936 0.00150102530 
0.378201 0.02966886647 0.00021089440 
0.378758 -0.03189185835 -0.00191976571 
0.379315 0.06340460029 0.00123784201 
0.379872 0.01814046078 -0.00219058022 
0.380430 0.08860685262 0.00008074981 
0.380987 0.10998727219 -0.00085069529 
0.381544 0.03858034847 -0.00132927664 
0.382101 0.04872881006 -0.00047856171 
0.382658 0.04204269813 -0.00078260336 
0.383216 0.03722353124 0.00059018055 
0.383773 0.07561377948 -0.00076938440 
0.384330 0.06210604181 -0.00050953224 
0.384887 0.00273634198 0.00202874506 
0.385444 -0.01929698830 -0.00174592300 
0.386001 -0.01760347495 -0.00309109145 
0.386559 0.00087740615 0.00150220351 
0.387116 0.09319433452 -0.00020093268 
0.387673 -0.02085015998 0.00056252454 
0.388230 0.07351296342 -0.00031788984 
0.388787 -0.01022716680 0.00049798052 
0.389345 0.04029369664 -0.00126163823 
0.389902 -0.00265189389 0.00090769972 
0.390459 0.07088641307 0.00239831917 
0.391016 0.03093744582 -0.00246792964 
0.391573 0.00465496218 -0.00116285568 
0.392130 0.04089252884 0.00081492028 
0.392688 0.00209174382 0.00039661787 
0.393245 0.10076266929 -0.00153640448 
0.393802 0.09483717255 0.00051015020 
0.394359 0.15795435658 -0.00031830390 
0.394916 -0.05391218622 0.00039919600 
0.395473 0.02727852396 0.00168564836 
0.396031 0.00920860928 -0.00003176299 
0.396588 0.03360894882 0.00024776694 
0.397145 0.08659373903 -0.00095865073 
0.397702 -0.04395009921 -0.00028152194 
0.398259 0.12193866745 0.00601500881 
0.398816 0.14374515638 -0.00122620553 
0.399374 0.09350910565 -0.00250425161 
0.399931 0.12951391499 0.00340056991 
0.400488 0.00599271501 0.00015123543 
0.401045 0.12484942321 0.00330874992 
0.401602 0.06396186525 -0.00572383072 
0.402159 0.23742469217 0.00389138038 
0.402716 -0.03260508446 0.00570479824 
0.403274 0.10632894933 0.01634127227 
0.403831 -0.30361134235 -0.01468695126 
