# Supplementary material for: SAXS studies of X-ray induced disulfide bond damage: Engineering high-resolution insight from a low-resolution technique
Source: PLoS One. 2020 Nov 17;15(11):e0239702. doi: 10.1371/journal.pone.0239702 (PMC7671560; doi:10.1371/journal.pone.0239702)
Supplement: S1 Data — (GZ) [file pone.0239702.s023.gz › SupplementaryData/dimer_A3_ph5_2p5_00011.cbf.dat]

0.010314 10.74250090593 1.51324064308 
0.010872 8.29150852923 0.36714438316 
0.011429 9.17800744472 0.07424861828 
0.011987 8.91093567301 0.07586415065 
0.012544 9.13068849059 0.07358873706 
0.013102 9.75565637902 -0.18844341692 
0.013659 10.00245331770 0.03646072737 
0.014217 9.76546722355 0.06107947350 
0.014774 8.14035498802 -0.04765312016 
0.015332 8.98687926054 0.09708837705 
0.015889 8.36829954169 0.08988844755 
0.016447 8.79043743999 0.03131594081 
0.017004 8.50823733513 0.04252891791 
0.017562 8.40686364180 -0.04102264326 
0.018119 8.14264509359 -0.00104052121 
0.018677 8.88136661957 0.00768616760 
0.019234 8.16174407650 -0.00084538765 
0.019792 8.04963234161 0.02194091341 
0.020349 8.27334791882 0.01614516208 
0.020907 8.09025144523 0.04646315695 
0.021464 7.81276532773 0.03033401412 
0.022022 7.82068571591 0.02396269377 
0.022579 7.99663720709 0.04012197026 
0.023137 7.94643371411 0.02507408308 
0.023694 7.84427630691 0.04489213092 
0.024252 7.98943928375 0.04355145278 
0.024809 7.35145536976 0.03592694624 
0.025367 7.59974091417 0.02662690747 
0.025924 7.51500074151 0.03239599727 
0.026482 7.58266759730 0.03544949872 
0.027039 7.54672437840 0.03476211310 
0.027597 7.40549141704 0.04662437048 
0.028154 7.08269709544 0.03133819415 
0.028712 7.06878422630 0.03908663569 
0.029269 7.20650548124 0.04442316716 
0.029827 6.96175801307 0.04414929193 
0.030384 6.97133510578 0.03571378530 
0.030942 6.70880907340 0.04632084858 
0.031500 6.77929995774 0.03845189801 
0.032057 6.74675124679 0.03765428271 
0.032615 6.73433143004 0.03793305313 
0.033172 6.35348344701 0.04236462539 
0.033730 6.39376851732 0.04767185332 
0.034287 6.42462656379 0.03773553999 
0.034845 6.31226014580 0.03534681779 
0.035402 6.53075409307 0.03327737239 
0.035960 6.24977335379 0.03471547576 
0.036517 6.13317650089 0.03297788323 
0.037075 5.91610164178 0.03831910739 
0.037632 6.07690158872 0.03015314754 
0.038190 5.87890152397 0.03344660644 
0.038747 5.79189799125 0.03443667905 
0.039305 5.91714577220 0.02885716649 
0.039862 5.73141780995 0.03436681396 
0.040420 5.72336937552 0.02794701025 
0.040977 5.62692418124 0.03564532509 
0.041535 5.34011534969 0.02928645915 
0.042092 5.26599227046 0.03141952821 
0.042650 5.16825473122 0.02424758626 
0.043207 5.25306506414 0.03058495549 
0.043765 5.30775483734 0.03474240981 
0.044322 5.19890290412 0.02762730170 
0.044880 4.91249057726 0.02991703707 
0.045437 4.96283016908 0.02754342032 
0.045995 4.99728217244 0.02503867840 
0.046552 4.88586454707 0.02628708752 
0.047110 4.81327145122 0.02677732338 
0.047667 4.73305153463 0.02728021444 
0.048225 4.68321341652 0.02627172382 
0.048782 4.78556144659 0.02492954398 
0.049340 4.46249627246 0.01996119726 
0.049897 4.52554193598 0.02595434069 
0.050455 4.49010994473 0.02588147547 
0.051012 4.37018202470 0.02268393335 
0.051570 4.43578904102 0.02148723424 
0.052127 4.26380999887 0.01947152593 
0.052685 4.17335471545 0.02426867486 
0.053242 4.11930753296 0.02250369106 
0.053800 4.18486709366 0.02038748095 
0.054357 4.00844181267 0.02212750303 
0.054915 3.86297136038 0.02359773274 
0.055472 3.94015380562 0.01849926132 
0.056030 3.78879006384 0.02035959604 
0.056587 3.67754748098 0.01818387690 
0.057145 3.63642510469 0.01982292370 
0.057702 3.72312208679 0.01952589531 
0.058260 3.50455276860 0.01872427192 
0.058817 3.51480667964 0.01345551284 
0.059375 3.38287558207 0.01804115396 
0.059932 3.44615381230 0.01612073086 
0.060490 3.30586759383 0.02082158258 
0.061048 3.43228295819 0.01966563235 
0.061605 3.23821022978 0.01867534367 
0.062163 3.33765403617 0.01875849567 
0.062720 3.16997440642 0.01662039718 
0.063278 3.12263319371 0.01787460471 
0.063835 3.10453016074 0.01521600189 
0.064393 3.04229194302 0.01635306946 
0.064950 2.98343572121 0.01391327767 
0.065508 2.97738792318 0.01526109287 
0.066065 3.01600013030 0.01808875429 
0.066623 2.84505536761 0.01381276485 
0.067180 2.88211217322 0.01285940444 
0.067738 2.91305520192 0.01463547794 
0.068295 2.81761384198 0.01516174645 
0.068853 2.69269124311 0.01387631598 
0.069410 2.58309762895 0.01400601517 
0.069968 2.63176250200 0.01263447550 
0.070525 2.75749141492 0.01282107852 
0.071083 2.59276933559 0.01336748432 
0.071640 2.50793027433 0.01435421839 
0.072198 2.45545758351 0.01187480580 
0.072755 2.50887151892 0.01145290784 
0.073313 2.42155242794 0.00875118583 
0.073870 2.27168674608 0.01117734804 
0.074428 2.41115557997 0.01220252385 
0.074985 2.32773189159 0.01009936085 
0.075543 2.31430885656 0.01254679803 
0.076100 2.27786759876 0.01101097609 
0.076658 2.24211158439 0.01315905690 
0.077215 2.06866459705 0.01038484031 
0.077773 2.06396789104 0.01078220707 
0.078330 2.08961564250 0.00955934356 
0.078888 2.15279772585 0.00685385422 
0.079445 2.08177152953 0.00957851454 
0.080003 1.97330146908 0.01076754557 
0.080560 1.95674909838 0.01166645917 
0.081118 1.90488533459 0.00922536183 
0.081675 1.94464618316 0.00969842438 
0.082233 1.88238313654 0.00826683696 
0.082790 1.86961109698 0.00758881953 
0.083348 1.87406626420 0.01004734408 
0.083905 1.75243437502 0.00846088338 
0.084463 1.72577285165 0.00860383458 
0.085020 1.78246110877 0.00964908910 
0.085578 1.81198063809 0.00794988096 
0.086135 1.71880877968 0.00570017904 
0.086693 1.66638322093 0.00713432631 
0.087250 1.63127619209 0.00794830438 
0.087808 1.62774101553 0.00896056029 
0.088365 1.51962100912 0.00834005857 
0.088923 1.54732309908 0.00690429721 
0.089480 1.58702265808 0.00738362382 
0.090038 1.56233045266 0.00785845045 
0.090595 1.51390401536 0.00824700007 
0.091153 1.47324550291 0.00673008348 
0.091710 1.42083514416 0.00711691649 
0.092268 1.45860190148 0.00626804689 
0.092825 1.45485742444 0.00539758324 
0.093383 1.38452014685 0.00611213854 
0.093940 1.39410982683 0.00624131695 
0.094498 1.42325486869 0.00529362860 
0.095055 1.45469574399 0.00611727553 
0.095613 1.34272598889 0.00737848787 
0.096170 1.26368087187 0.00693893565 
0.096728 1.24271002255 0.00655340603 
0.097285 1.23561553652 0.00701543866 
0.097842 1.24344330465 0.00439677527 
0.098400 1.19381960627 0.00498701024 
0.098957 1.28429780194 0.00765156280 
0.099515 1.11013256903 0.00451230187 
0.100072 1.21030288983 0.00538895414 
0.100630 1.18702806332 0.00619314350 
0.101187 1.14637884831 0.00552026638 
0.101745 1.21936029390 0.00529513158 
0.102302 1.16928689576 0.00583496899 
0.102860 1.09794296607 0.00538815710 
0.103417 1.10765120363 0.00604620884 
0.103975 1.10579901550 0.00626614934 
0.104532 1.01747441254 0.00333033191 
0.105090 1.01513949488 0.00532818401 
0.105647 0.93857821118 0.00437395690 
0.106205 1.03798004199 0.00482284735 
0.106762 1.06601473829 0.00363855482 
0.107320 1.08058324271 0.00414633061 
0.107877 0.91295785248 0.00375383980 
0.108435 0.93318967739 0.00483698035 
0.108992 0.95010261340 0.00420665158 
0.109550 0.94195520748 0.00274946503 
0.110107 0.91881696169 0.00331917731 
0.110665 0.92549917716 0.00453776837 
0.111222 0.80172914252 0.00325449991 
0.111780 0.83401514562 0.00395206206 
0.112337 0.85694487449 0.00384409790 
0.112895 0.82187242320 0.00485795931 
0.113452 0.84313771023 0.00433236824 
0.114010 0.83622306858 0.00354675405 
0.114567 0.81449315468 0.00392571227 
0.115125 0.82381857017 0.00426365771 
0.115682 0.71283038891 0.00338646711 
0.116240 0.77121656294 0.00385909566 
0.116797 0.77536042463 0.00452794683 
0.117355 0.75414280020 0.00252450141 
0.117912 0.68584248724 0.00281303773 
0.118470 0.79856879692 0.00314028151 
0.119027 0.72141526948 0.00385232090 
0.119585 0.66310523501 0.00326806265 
0.120142 0.62447199267 0.00307444521 
0.120699 0.66753331516 0.00363666315 
0.121257 0.59032193762 0.00284938521 
0.121814 0.63607166681 0.00235637411 
0.122372 0.61206485499 0.00202352416 
0.122929 0.63599441741 0.00300378669 
0.123487 0.57644471979 0.00272069746 
0.124044 0.49300409141 0.00152790523 
0.124602 0.57257133837 0.00264250041 
0.125159 0.66468684400 0.00235783362 
0.125717 0.55962298341 0.00264232639 
0.126274 0.61501692660 0.00255830856 
0.126832 0.61495879136 0.00221228136 
0.127389 0.50482681080 0.00223050904 
0.127947 0.49807883136 0.00157035580 
0.128504 0.53945267969 0.00314133095 
0.129062 0.47660357791 0.00234948610 
0.129619 0.52859344814 0.00154919979 
0.130177 0.53754800523 0.00200248494 
0.130734 0.48055665200 0.00180440459 
0.131292 0.48168630661 0.00215667279 
0.131849 0.45854324196 0.00191153560 
0.132407 0.42671725163 0.00134423790 
0.132964 0.50498767743 0.00251763104 
0.133521 0.49178256100 0.00245296086 
0.134079 0.46029482013 0.00183204568 
0.134636 0.44264354436 0.00251969957 
0.135194 0.42470284867 0.00130037003 
0.135751 0.45596550121 0.00177313692 
0.136309 0.39487638461 0.00142608618 
0.136866 0.40638282539 0.00183477297 
0.137424 0.42340666653 0.00075375675 
0.137981 0.37424114132 0.00137548593 
0.138539 0.35627310816 0.00135685916 
0.139096 0.37609114424 0.00171177796 
0.139654 0.38932297396 0.00206409612 
0.140211 0.39243139463 0.00140215471 
0.140769 0.34767719416 0.00168057328 
0.141326 0.42358585769 0.00133172782 
0.141884 0.37202118506 0.00091165783 
0.142441 0.29794082182 0.00105414722 
0.142998 0.33909486733 0.00137892545 
0.143556 0.32393068578 0.00159222608 
0.144113 0.27175800278 0.00080900265 
0.144671 0.27551673491 0.00145613206 
0.145228 0.31380287944 0.00068893356 
0.145786 0.36516261341 0.00108123362 
0.146343 0.37676109668 0.00099450690 
0.146901 0.23919338180 0.00074104159 
0.147458 0.30995594612 0.00138916260 
0.148016 0.26522314138 0.00143156970 
0.148573 0.31513080663 0.00164960238 
0.149131 0.23171089669 0.00081321667 
0.149688 0.26615230992 0.00136723667 
0.150246 0.24648174519 0.00169753931 
0.150803 0.21782387872 0.00151053831 
0.151360 0.27488668093 0.00076954832 
0.151918 0.30783965530 0.00206372104 
0.152475 0.28328136345 0.00072561997 
0.153033 0.17696389789 0.00055173482 
0.153590 0.19716526832 0.00082298698 
0.154148 0.19617114787 0.00119759740 
0.154705 0.20989881143 -0.00000798005 
0.155263 0.18085296781 0.00048242073 
0.155820 0.23151896078 0.00072177982 
0.156378 0.16798746764 0.00072282103 
0.156935 0.20562626439 0.00098081243 
0.157493 0.19116495884 0.00010301590 
0.158050 0.22657878403 0.00097067280 
0.158607 0.17380023284 0.00006235875 
0.159165 0.11147145393 0.00061250518 
0.159722 0.16586068777 0.00063195469 
0.160280 0.12381634149 0.00074396866 
0.160837 0.21199368565 0.00008697153 
0.161395 0.12444844283 0.00032750961 
0.161952 0.18108274385 0.00108655220 
0.162510 0.15881393523 0.00053957823 
0.163067 0.16932389412 0.00102377239 
0.163625 0.15691046383 0.00066706456 
0.164182 0.21333204318 0.00093399617 
0.164739 0.10967380283 0.00078779212 
0.165297 0.19069980889 0.00128862873 
0.165854 0.18784242242 0.00050266716 
0.166412 0.13795690286 0.00112998879 
0.166969 0.14139363587 0.00020413113 
0.167527 0.17778953881 0.00175931122 
0.168084 0.15597214080 0.00199938502 
0.168642 0.13715735258 0.00107300367 
0.169199 0.23738498837 0.00051773375 
0.169757 0.19673494194 0.00092084671 
0.170314 0.11627571398 0.00072955041 
0.170871 0.19025529540 0.00055151455 
0.171429 0.11394507061 0.00063635080 
0.171986 0.15110153533 0.00095824538 
0.172544 0.11104603493 0.00085460031 
0.173101 0.13716923236 0.00086100322 
0.173659 0.13020720056 0.00037017991 
0.174216 0.13393810195 0.00073792984 
0.174774 0.08824630259 0.00084255101 
0.175331 0.12198461715 -0.00040836120 
0.175888 0.12694870693 0.00086965416 
0.176446 0.11441361882 0.00040968669 
0.177003 0.10991591272 -0.00020466363 
0.177561 0.12938224485 0.00037738028 
0.178118 0.09556829960 0.00013413373 
0.178676 0.11884791964 0.00051715188 
0.179233 0.08671243043 -0.00049309256 
0.179791 0.07362221612 -0.00053735587 
0.180348 0.07424756468 0.00025653503 
0.180905 0.10416470075 0.00001432705 
0.181463 0.11978956660 0.00004693355 
0.182020 0.06321419286 0.00036951948 
0.182578 0.08712909677 -0.00048457596 
0.183135 0.05730320800 0.00108548820 
0.183693 0.09146534751 -0.00013967289 
0.184250 0.12180293758 0.00066703609 
0.184808 0.08919038384 0.00065839690 
0.185365 0.10657803828 0.00050366041 
0.185922 0.11657325242 0.00130755190 
0.186480 0.13222144429 0.00128833751 
0.187037 0.10705489701 0.00106641326 
0.187595 0.10208628519 -0.00000492206 
0.188152 0.13099041496 0.00078740022 
0.188710 0.07918311111 0.00015845162 
0.189267 0.13012617234 0.00119672801 
0.189824 0.09577161275 0.00002682262 
0.190382 0.08854070177 0.00042777852 
0.190939 0.04952059881 0.00002742568 
0.191497 0.07117596942 0.00065050386 
0.192054 0.04992180346 -0.00047804049 
0.192612 0.07557625713 -0.00029662130 
0.193169 0.06264161003 0.00041560429 
0.193726 0.12042714275 0.00031300338 
0.194284 0.01345985027 0.00026020304 
0.194841 0.08584527864 0.00100520893 
0.195399 0.03327762643 0.00017073241 
0.195956 0.11344961797 0.00096852504 
0.196514 0.12719849634 0.00065044004 
0.197071 0.06978965645 0.00039785828 
0.197628 0.12990267479 0.00029411304 
0.198186 0.11333483663 0.00062238698 
0.198743 0.09450903926 0.00082673712 
0.199301 0.03877169061 0.00005588225 
0.199858 0.07424076697 0.00032923367 
0.200416 0.10099656464 0.00072549438 
0.200973 0.04976995558 0.00076202481 
0.201530 0.05094838585 0.00086107496 
0.202088 0.08713892571 0.00073383094 
0.202645 0.05998394087 0.00077147957 
0.203203 0.09270788536 0.00034676130 
0.203760 0.06848426333 0.00052815967 
0.204318 0.04025337201 -0.00004522469 
0.204875 0.08265412202 0.00086953849 
0.205432 0.06891282986 -0.00027359264 
0.205990 0.07270995825 -0.00007374519 
0.206547 0.05226319410 0.00038579083 
0.207105 0.09823008554 0.00078862485 
0.207662 0.02620820893 0.00090069507 
0.208219 0.11642578276 0.00047778577 
0.208777 0.05917640654 0.00070454424 
0.209334 0.03329293770 0.00021206500 
0.209892 0.02697444813 0.00058796755 
0.210449 0.04997767092 0.00014394572 
0.211007 0.07041954116 0.00016941417 
0.211564 0.08258864661 0.00007389550 
0.212121 0.07873770388 0.00060881349 
0.212679 0.05006026106 0.00054894518 
0.213236 -0.01015795400 -0.00010271690 
0.213794 0.11086095197 0.00054007013 
0.214351 0.07982977286 0.00086995415 
0.214908 0.01723920289 0.00036421899 
0.215466 0.06911706229 -0.00011517681 
0.216023 0.06508001751 0.00041878890 
0.216581 0.04104875115 0.00078868367 
0.217138 0.05093279572 0.00054020880 
0.217695 0.04583814328 0.00019765778 
0.218253 0.01925339051 -0.00014478339 
0.218810 0.07694660294 0.00056586477 
0.219368 0.09168597505 0.00056689359 
0.219925 0.05811999936 0.00066444440 
0.220483 0.05929021238 0.00039021334 
0.221040 0.04486431705 0.00062924312 
0.221597 0.02832099662 -0.00046000601 
0.222155 0.04220133405 0.00039580479 
0.222712 0.06076862317 0.00060128553 
0.223270 0.04769321027 0.00043578786 
0.223827 0.04230223514 0.00032844582 
0.224384 0.06023769434 0.00048814351 
0.224942 0.05072045787 0.00075592862 
0.225499 0.01793049499 0.00033859809 
0.226057 0.07290642021 0.00062948812 
0.226614 0.06396280607 -0.00002619149 
0.227171 0.08194205684 -0.00020447140 
0.227729 0.07578116853 0.00028991503 
0.228286 0.04043533260 0.00010177674 
0.228844 0.03044508958 0.00053199283 
0.229401 0.04853364836 -0.00028278855 
0.229958 0.04489442915 0.00070315871 
0.230516 0.07938064409 0.00041783780 
0.231073 0.04476793597 0.00044978825 
0.231630 0.03216665486 -0.00006389957 
0.232188 0.03393758375 0.00024433470 
0.232745 0.06861966296 -0.00006880175 
0.233303 0.04575936760 -0.00006370302 
0.233860 0.07743298857 0.00016171438 
0.234417 0.05086735734 0.00033563239 
0.234975 0.04738408028 0.00033071026 
0.235532 0.08101871861 0.00088789074 
0.236090 0.04064166495 -0.00017809074 
0.236647 0.06276769932 -0.00002241034 
0.237204 0.04211762496 0.00038990132 
0.237762 0.04961151188 0.00040674979 
0.238319 0.04840402514 0.00067631119 
0.238877 0.05129450988 0.00021328754 
0.239434 0.04378318014 0.00081435929 
0.239991 0.02880607222 0.00053390309 
0.240549 0.01362276937 -0.00005685937 
0.241106 0.04109324739 0.00037646994 
0.241663 0.04361610844 0.00028708596 
0.242221 0.08781813908 0.00049381053 
0.242778 0.05465119277 0.00010101736 
0.243336 0.04938382960 0.00009792431 
0.243893 0.00850595001 0.00035715159 
0.244450 0.05801718456 -0.00030515427 
0.245008 0.05455527565 0.00006654004 
0.245565 0.04528921189 0.00035010628 
0.246123 0.05740680676 -0.00060550348 
0.246680 0.08019908755 0.00002185180 
0.247237 0.01145523579 -0.00019363626 
0.247795 0.06440191797 0.00027314560 
0.248352 0.11806785704 0.00049664992 
0.248909 0.05410579216 0.00013830329 
0.249467 0.05544353784 0.00016303791 
0.250024 0.03147016654 0.00030220670 
0.250582 -0.00196584029 -0.00007343865 
0.251139 0.07713636124 0.00028229862 
0.251696 0.08893956044 -0.00010405480 
0.252254 0.04523961205 0.00007188919 
0.252811 0.05618878773 0.00024788432 
0.253368 0.02622230362 0.00034340315 
0.253926 0.04978057273 -0.00035558489 
0.254483 0.04593675559 0.00005959244 
0.255041 0.04823648873 0.00007353324 
0.255598 0.06002992311 0.00023228008 
0.256155 0.05060071002 -0.00036594912 
0.256713 0.05048932135 0.00015707567 
0.257270 0.03029485737 0.00671702406 
0.257827 0.03048358551 0.00013595237 
0.258385 0.08063819853 0.00005538547 
0.258942 0.06233398799 0.00037415754 
0.259499 0.04125634321 0.00013860444 
0.260057 0.03263784488 0.00024992981 
0.260614 0.06651882238 0.00034623030 
0.261172 0.03427855831 0.00054659698 
0.261729 0.03138781084 0.00080545800 
0.262286 0.05287828343 0.00017161264 
0.262844 0.03961987047 -0.00020411866 
0.263401 0.04261440163 0.00018792294 
0.263958 0.04383529223 0.00011368562 
0.264516 0.04988478670 0.00026529690 
0.265073 0.04403795662 0.00025727724 
0.265630 0.04395116430 0.00011354689 
0.266188 0.02289963992 0.00001589514 
0.266745 0.03757960651 -0.00000638393 
0.267302 0.04726637775 -0.00001886921 
0.267860 0.06213245131 0.00015178264 
0.268417 0.04442260364 0.00037798544 
0.268975 0.06897211238 0.00010408614 
0.269532 0.06911956142 0.00056515729 
0.270089 0.00449973976 -0.00005407331 
0.270647 0.02500774860 -0.00002214106 
0.271204 0.04554835776 0.00029854218 
0.271761 0.01435536383 0.00054255134 
0.272319 0.06474518389 0.00036614636 
0.272876 0.06743533513 0.00012594876 
0.273433 0.07224922589 0.00050551830 
0.273991 0.07106362153 0.00002730994 
0.274548 0.03223950226 -0.00010812091 
0.275105 0.06504034820 0.00014612676 
0.275663 0.05880688874 -0.00040220563 
0.276220 0.06407611671 0.00055350081 
0.276777 0.06857347777 -0.00001125738 
0.277335 0.04627891394 0.00043725437 
0.277892 0.02241735178 -0.00056124377 
0.278449 0.01190680374 -0.00016599607 
0.279007 0.03024015986 0.00037129320 
0.279564 0.06089039530 0.00027844547 
0.280121 0.03688415042 0.00009247827 
0.280679 0.02782058136 -0.00046273713 
0.281236 0.06060603129 -0.00004405229 
0.281793 0.06931647110 0.00023481791 
0.282351 0.05898055461 0.00067938165 
0.282908 0.04291833233 0.00039005220 
0.283465 0.01396171551 0.00041931826 
0.284023 0.05016659716 0.00012587178 
0.284580 0.06771420132 -0.00002833815 
0.285137 -0.02385578031 0.00000974457 
0.285695 0.03587559237 0.00080704725 
0.286252 0.09136696249 0.00059380353 
0.286809 0.04231883184 0.00068790619 
0.287367 0.03852318736 0.00027056716 
0.287924 0.04281055071 0.00000584503 
0.288481 0.03034090603 0.00004177029 
0.289039 0.08494325584 -0.00058793579 
0.289596 0.02895127106 0.00056982716 
0.290153 0.02613106984 0.00026214108 
0.290711 0.02499391820 0.00012296778 
0.291268 0.04914930142 0.00042028810 
0.291825 0.05041170476 0.00018904784 
0.292383 0.06020441002 0.00041784714 
0.292940 0.01728929940 0.00016192704 
0.293497 0.01630986179 -0.00017713024 
0.294055 0.10470135163 0.00019619908 
0.294612 0.01629902677 -0.00033588667 
0.295169 0.04016011486 0.00104188115 
0.295727 0.03016553593 0.00049299619 
0.296284 0.04841047960 0.00032429964 
0.296841 0.06280122023 0.00071428783 
0.297399 -0.00971917301 0.00025435676 
0.297956 0.03590896986 -0.00008466236 
0.298513 0.03549847230 0.00068573412 
0.299071 0.03434631433 -0.00001352556 
0.299628 0.03234426816 0.00007487568 
0.300185 0.05109164109 0.00043307535 
0.300742 0.07671242742 0.00036465592 
0.301300 0.04149615616 0.00021783290 
0.301857 0.06582190461 0.00003296168 
0.302414 0.00398986921 0.00013368958 
0.302972 0.07579427842 0.00084468066 
0.303529 0.08470686883 0.00028706427 
0.304086 0.03453401641 0.00022014196 
0.304644 0.06740114875 0.00027751608 
0.305201 0.06428881720 0.00085736907 
0.305758 0.07782010770 0.00028983551 
0.306316 0.04048053277 0.00098905797 
0.306873 0.02399942058 0.00041310833 
0.307430 0.03135476429 0.00025954248 
0.307987 0.05188828134 0.00076334742 
0.308545 0.00207960103 -0.00043573323 
0.309102 0.01288336555 0.00013393620 
0.309659 0.05325521787 -0.00002327854 
0.310217 -0.01334802842 0.00025311445 
0.310774 0.04662032006 0.00026908594 
0.311331 0.01883139096 0.00021116497 
0.311889 0.02822634480 0.00026355424 
0.312446 0.06511301172 -0.00002994474 
0.313003 0.04654261603 0.00050352600 
0.313560 0.02454161897 0.00055464936 
0.314118 0.01656600296 0.00003860066 
0.314675 0.02717647987 -0.00005077051 
0.315232 0.05276957696 0.00086890715 
0.315790 -0.00281233647 0.00036061456 
0.316347 0.03579097900 0.00054839112 
0.316904 0.01685830380 -0.00035726780 
0.317461 0.03191481275 0.00032696171 
0.318019 0.07909333976 0.00013300894 
0.318576 0.03555337440 -0.00002786690 
0.319133 0.05068643599 0.00024864114 
0.319691 0.04861870247 0.00059553615 
0.320248 0.02046504806 0.00042789529 
0.320805 -0.01094357164 -0.00062181026 
0.321362 0.00964345538 0.00019301443 
0.321920 0.08306380761 0.00012021248 
0.322477 0.06077620208 0.00018288317 
0.323034 0.08108479358 -0.00043267651 
0.323592 0.04983019819 0.00086181981 
0.324149 0.06727425758 0.00064642839 
0.324706 0.03130656492 0.00010217255 
0.325263 0.03120184092 0.00115210085 
0.325821 0.07243741252 0.00034231279 
0.326378 0.07599937187 -0.00020957149 
0.326935 0.03407605912 -0.00070597492 
0.327493 0.01413449125 0.00025106481 
0.328050 0.01758922649 0.00013045466 
0.328607 0.07346379904 0.00020245906 
0.329164 0.03216103523 0.00015706586 
0.329722 0.01558038365 0.00095305966 
0.330279 -0.04278757938 0.00039320517 
0.330836 0.05119143725 0.00075128165 
0.331393 0.05525734832 0.00046091765 
0.331951 0.07803426548 0.00132309498 
0.332508 0.04454749697 0.00037101415 
0.333065 0.04822280414 0.00112256203 
0.333622 0.06832244991 0.00036399084 
0.334180 -0.05213605825 -0.00038468718 
0.334737 0.06748087821 0.00064232614 
0.335294 0.07134351986 -0.00008769248 
0.335852 0.01216366947 0.00049571381 
0.336409 0.03115738659 0.00118013229 
0.336966 0.05853104344 0.00104735731 
0.337523 -0.01031009341 0.00002730991 
0.338081 0.01637140911 -0.00071536422 
0.338638 0.04899674385 0.00037369278 
0.339195 0.00665861865 0.00015092458 
0.339752 0.01556361679 0.00062615802 
0.340310 0.02473157157 0.00101979734 
0.340867 0.07056753290 0.00068236200 
0.341424 0.02587253472 -0.00029183924 
0.341981 -0.03466465263 0.00047655039 
0.342539 -0.02065841178 0.00031819861 
0.343096 0.06744975503 -0.00018795010 
0.343653 0.08123370572 0.00025291128 
0.344210 -0.02185728050 0.00067094938 
0.344768 0.02952226576 0.00005986702 
0.345325 0.00867437696 -0.00139930856 
0.345882 -0.02017766281 0.00061742306 
0.346439 0.03961165228 -0.00007348673 
0.346997 0.04046836870 0.00010110919 
0.347554 0.04070479425 0.00032444680 
0.348111 0.07297818857 -0.00033802447 
0.348668 -0.06597100016 -0.00092215065 
0.349226 -0.00943097747 0.00013892661 
0.349783 0.04373431408 0.00212746315 
0.350340 0.09701074985 -0.00011579559 
0.350897 0.03724305283 0.00096908851 
0.351454 0.05991221401 0.00120304956 
0.352012 0.05265869317 0.00061133776 
0.352569 0.01134689499 -0.00109920513 
0.353126 0.02676171589 0.00018458259 
0.353683 0.10055150818 0.00023514986 
0.354241 0.02085695853 -0.00149397713 
0.354798 0.08266449630 0.00086903147 
0.355355 0.03819553677 -0.00053738018 
0.355912 0.06261800376 0.00038071699 
0.356470 -0.00226731013 -0.00035716113 
0.357027 0.01756932767 0.00032611538 
0.357584 0.08100827010 -0.00155102202 
0.358141 0.05741299185 0.00174627783 
0.358699 0.00805445367 0.00269668192 
0.359256 -0.01482133024 -0.00045080089 
0.359813 0.05176796506 0.00158394868 
0.360370 0.03498568875 0.00016437340 
0.360927 -0.00930420380 0.00049468096 
0.361485 0.01965851644 0.00056869577 
0.362042 0.02564390602 0.00037826809 
0.362599 -0.05823994546 -0.00106132865 
0.363156 0.02609717872 0.00059188457 
0.363714 0.04801966071 0.00033431473 
0.364271 0.01046376638 0.00223558312 
0.364828 0.07738436962 0.00023397250 
0.365385 0.01563586026 -0.00005967448 
0.365942 0.05467632996 0.00198851557 
0.366500 0.00162091723 -0.00060320953 
0.367057 0.11852545827 -0.00086763525 
0.367614 0.01056561036 0.00099871829 
0.368171 -0.04431037318 -0.00068617005 
0.368728 0.02918744325 0.00047429349 
0.369286 0.07091412296 0.00150903287 
0.369843 0.02805249541 -0.00034072936 
0.370400 0.08747638008 -0.00115025187 
0.370957 0.04523746415 -0.00062635306 
0.371514 0.04776409245 -0.00213868228 
0.372072 -0.00596671392 -0.00107280686 
0.372629 -0.03175943836 0.00139698688 
0.373186 -0.04719819861 0.00015578700 
0.373743 0.05104703655 -0.00102226722 
0.374300 0.06732454790 0.00186081207 
0.374858 -0.02506543780 0.00023246366 
0.375415 0.11771979077 0.00034941349 
0.375972 0.08359378443 0.00112337431 
0.376529 0.02360617044 0.00015022794 
0.377086 0.05067941519 -0.00113477397 
0.377644 0.09755084153 -0.00087288874 
0.378201 0.13040760354 0.00074714112 
0.378758 0.08295950321 0.00011858304 
0.379315 0.02302851770 0.00046395933 
0.379872 0.01085210228 -0.00056868437 
0.380430 -0.03373771391 0.00007968189 
0.380987 0.05286356909 0.00031701129 
0.381544 0.04506046417 0.00009920098 
0.382101 0.05992419326 -0.00123744122 
0.382658 0.04594498305 0.00158745303 
0.383216 0.02732547863 0.00195371055 
0.383773 0.07015988124 0.00018544137 
0.384330 -0.01630541836 -0.00026800592 
0.384887 0.04384983878 0.00036154736 
0.385444 0.07198869517 -0.00000318140 
0.386001 0.02439686913 0.00060762541 
0.386559 0.08578350456 -0.00136988504 
0.387116 0.02480756852 0.00055701665 
0.387673 0.04084865039 -0.00098943848 
0.388230 0.05957792269 0.00251181876 
0.388787 0.04185003364 0.00260447702 
0.389345 0.11981163818 0.00146226672 
0.389902 0.08832314268 -0.00104714963 
0.390459 0.08150200567 0.00204343871 
0.391016 0.03245802801 0.00087611502 
0.391573 0.02440678472 0.00140394824 
0.392130 0.11306057159 -0.00000222085 
0.392688 -0.06272578009 -0.00267593863 
0.393245 -0.05477326143 -0.00145374890 
0.393802 -0.00147551547 0.00257394468 
0.394359 0.09569371187 0.00217125016 
0.394916 0.17203229408 0.00452115274 
0.395473 0.03925521929 0.00371991713 
0.396031 0.12111986435 -0.00032091846 
0.396588 0.02602895163 0.00268443607 
0.397145 0.20544846684 -0.00019723837 
0.397702 0.07525450109 -0.00043696226 
0.398259 -0.03635320466 -0.00007774733 
0.398816 0.00943755359 -0.00045085420 
0.399374 0.03964690385 -0.00667833576 
0.399931 -0.06241670230 -0.00163003305 
0.400488 0.01678538956 -0.00155883145 
0.401045 0.24080643315 0.00211334875 
0.401602 0.16027800837 0.00124299319 
0.402159 0.01314751970 -0.00154713501 
0.402716 -0.04202960278 0.01498365194 
0.403274 0.23114266813 -0.00058781411 
0.403831 0.17673979174 0.05532069615 
