# Supplementary material for: SAXS studies of X-ray induced disulfide bond damage: Engineering high-resolution insight from a low-resolution technique
Source: PLoS One. 2020 Nov 17;15(11):e0239702. doi: 10.1371/journal.pone.0239702 (PMC7671560; doi:10.1371/journal.pone.0239702)
Supplement: S1 Data — (GZ) [file pone.0239702.s023.gz › SupplementaryData/dimer_A3_ph5_2p5_00012.cbf.dat]

0.010314 7.21200919292 0.87158894224 
0.010872 7.36124739962 0.32444996962 
0.011429 6.79629896997 -0.02937020496 
0.011987 10.06280546444 0.21068147908 
0.012544 11.37567498497 0.19720407242 
0.013102 8.07354746535 0.06644159241 
0.013659 9.80821546130 0.17456196054 
0.014217 9.04316267430 0.07291053907 
0.014774 9.31844401938 -0.07057938619 
0.015332 8.51631356384 -0.03256495230 
0.015889 8.44780920592 0.05176012579 
0.016447 8.95621071077 0.00966168376 
0.017004 7.99602039206 0.00070618112 
0.017562 8.28248021247 -0.02018690838 
0.018119 8.69057621352 -0.03075489103 
0.018677 8.32584221140 -0.01115542788 
0.019234 8.49535798843 0.05081740197 
0.019792 8.62812022518 0.04646791790 
0.020349 8.13551387876 0.03246487200 
0.020907 8.31476525092 0.07011477714 
0.021464 7.70013563945 0.01430161991 
0.022022 8.23411688900 0.02864130383 
0.022579 8.06667684769 0.03536696388 
0.023137 7.77544926471 0.03104704409 
0.023694 8.25110218351 0.04596160509 
0.024252 7.60655955735 0.02567629130 
0.024809 7.67452732509 0.03144150883 
0.025367 7.60711704768 0.02674049185 
0.025924 7.60355003496 0.05003752098 
0.026482 7.33111659641 0.03433508013 
0.027039 7.27779581438 0.03810242639 
0.027597 7.45044129299 0.03813840423 
0.028154 7.44427935697 0.03820040926 
0.028712 6.99585991544 0.04950209899 
0.029269 7.18842595182 0.03616272257 
0.029827 6.86560517369 0.04355788363 
0.030384 6.83721964988 0.03948247076 
0.030942 6.87708463309 0.04145502074 
0.031500 6.77068240295 0.03759417496 
0.032057 6.71755580467 0.03790971141 
0.032615 6.63569699842 0.04048758038 
0.033172 6.56574959918 0.03737817524 
0.033730 6.56006117186 0.04042433348 
0.034287 6.61252475614 0.04319759041 
0.034845 6.29767306200 0.03082515376 
0.035402 6.50880107298 0.04258298585 
0.035960 6.18148271030 0.03350742094 
0.036517 6.07754423437 0.03377484655 
0.037075 6.01099274825 0.03958353089 
0.037632 6.23337439532 0.03309395171 
0.038190 6.00740015560 0.03960079282 
0.038747 5.76023484551 0.03208798776 
0.039305 5.83843204823 0.03557703096 
0.039862 5.89463783827 0.04228409451 
0.040420 5.74220770466 0.03329240531 
0.040977 5.52366467742 0.03461349470 
0.041535 5.46081591756 0.03009208220 
0.042092 5.54387022958 0.02883859739 
0.042650 5.32439124459 0.03137838062 
0.043207 5.33849453613 0.03035727230 
0.043765 5.24296197761 0.03156783529 
0.044322 5.14652976668 0.02663635711 
0.044880 5.12554039013 0.02525665988 
0.045437 5.03332267553 0.02782981027 
0.045995 4.79929535791 0.02567982836 
0.046552 4.96581985183 0.02925630895 
0.047110 4.81382151917 0.02716738894 
0.047667 4.73974871571 0.02522482417 
0.048225 4.91488197368 0.02650126215 
0.048782 4.68405842599 0.02480575242 
0.049340 4.67699810183 0.02062386633 
0.049897 4.42375649531 0.02381975926 
0.050455 4.41900177843 0.02236599480 
0.051012 4.40073355099 0.02634253926 
0.051570 4.17670524137 0.02423851637 
0.052127 4.17741251500 0.02500062439 
0.052685 4.26509164118 0.02329173033 
0.053242 4.20936003101 0.02572018820 
0.053800 3.95857044846 0.01994516031 
0.054357 3.91490543272 0.01940525900 
0.054915 3.96907263901 0.02211856331 
0.055472 3.93349633106 0.02041408289 
0.056030 3.81794409359 0.02366669140 
0.056587 3.81037418046 0.01642499948 
0.057145 3.74974793879 0.01942598424 
0.057702 3.73875754717 0.01964582073 
0.058260 3.53140621161 0.01834828025 
0.058817 3.52933279285 0.02012885304 
0.059375 3.53952087329 0.01833091292 
0.059932 3.44505566091 0.01711543333 
0.060490 3.54247691052 0.02012477107 
0.061048 3.25960097701 0.01647201877 
0.061605 3.33789143781 0.01649016604 
0.062163 3.28514040392 0.01533965541 
0.062720 3.18010473149 0.01784559576 
0.063278 3.20418019967 0.01501455006 
0.063835 3.12801169075 0.01642195786 
0.064393 3.10498959485 0.01627901307 
0.064950 3.16209741660 0.01801643175 
0.065508 2.98804262555 0.01308736174 
0.066065 2.93352831665 0.01377805110 
0.066623 2.93714768140 0.01647694983 
0.067180 2.87422931249 0.01375639208 
0.067738 2.89415244772 0.01611212126 
0.068295 2.82036969126 0.01618936591 
0.068853 2.73896355291 0.01078668237 
0.069410 2.75066215567 0.01359770987 
0.069968 2.61882413959 0.01389172929 
0.070525 2.63207988705 0.01503285349 
0.071083 2.63737343400 0.01414651848 
0.071640 2.60231567684 0.01500280569 
0.072198 2.42898465051 0.01190070594 
0.072755 2.56572622902 0.01234679421 
0.073313 2.32815265981 0.01271259159 
0.073870 2.39569980416 0.01428495597 
0.074428 2.33961992173 0.01211538056 
0.074985 2.24088742669 0.01139490538 
0.075543 2.17447872653 0.01205409711 
0.076100 2.27521969531 0.01213909731 
0.076658 2.20319421027 0.01008847452 
0.077215 2.21517835388 0.00796352654 
0.077773 2.16980952563 0.01068872756 
0.078330 2.14315005404 0.01086017972 
0.078888 2.00127009926 0.00917305701 
0.079445 1.97954395741 0.00992446767 
0.080003 1.98073301432 0.00982312831 
0.080560 2.05280397125 0.00918866024 
0.081118 1.96079452469 0.00907589411 
0.081675 1.97025690567 0.00915597191 
0.082233 1.87197173983 0.00942791037 
0.082790 1.92533708121 0.01100282040 
0.083348 1.90182170665 0.01051314155 
0.083905 1.76555606601 0.00822644869 
0.084463 1.80293317483 0.00540070309 
0.085020 1.88800757580 0.00898562779 
0.085578 1.83723344850 0.00796646333 
0.086135 1.83573523461 0.00811185072 
0.086693 1.60019356870 0.00627012243 
0.087250 1.59478762432 0.00715454302 
0.087808 1.65483116004 0.00658267013 
0.088365 1.67263129851 0.00756365377 
0.088923 1.61208928089 0.00933852184 
0.089480 1.58112046631 0.00616854126 
0.090038 1.62825662015 0.00671699618 
0.090595 1.46989562537 0.00584928551 
0.091153 1.50447523078 0.00751787398 
0.091710 1.51845980681 0.00754494514 
0.092268 1.46414066464 0.00660097180 
0.092825 1.46182664717 0.00578799783 
0.093383 1.48079734520 0.00665815683 
0.093940 1.44196975948 0.00552473677 
0.094498 1.36923833833 0.00611970570 
0.095055 1.40078282642 0.00746180517 
0.095613 1.28186766274 0.00558577872 
0.096170 1.25149655508 0.00645340562 
0.096728 1.26737678626 0.00636317062 
0.097285 1.24836253900 0.00464013108 
0.097842 1.25182411292 0.00565328237 
0.098400 1.27835173521 0.00694246844 
0.098957 1.29128572812 0.00815322412 
0.099515 1.11388624724 0.00773044700 
0.100072 1.16343435086 0.00621282021 
0.100630 1.24026293774 0.00699855295 
0.101187 1.11777129290 0.00453806434 
0.101745 1.13554568098 0.00588968299 
0.102302 1.05133974760 0.00553342547 
0.102860 1.16873319218 0.00510382128 
0.103417 1.01777094155 0.00482969817 
0.103975 1.04156919252 0.00421777485 
0.104532 1.12893656221 0.00459307922 
0.105090 1.00430386039 0.00561774655 
0.105647 0.96169751424 0.00515378850 
0.106205 1.03891647722 0.00495713815 
0.106762 1.01345143444 0.00586328361 
0.107320 0.98361901115 0.00367429270 
0.107877 0.97437210251 0.00348608443 
0.108435 0.88776877286 0.00403765214 
0.108992 0.91571738800 0.00402135477 
0.109550 0.91354721220 0.00552806014 
0.110107 0.90462206637 0.00374257524 
0.110665 0.91948816961 0.00504636399 
0.111222 0.90116626579 0.00381424075 
0.111780 0.82384797611 0.00366281794 
0.112337 0.82598357586 0.00325966008 
0.112895 0.86896383116 0.00297276568 
0.113452 0.91478631942 0.00313241309 
0.114010 0.81310196756 0.00495265130 
0.114567 0.87946146844 0.00446926723 
0.115125 0.75141275750 0.00287914850 
0.115682 0.79848440928 0.00468581775 
0.116240 0.75829368364 0.00373319168 
0.116797 0.73177466826 0.00327815297 
0.117355 0.75018750364 0.00302096744 
0.117912 0.69063490466 0.00256366913 
0.118470 0.65001518341 0.00266726776 
0.119027 0.69374517438 0.00314165424 
0.119585 0.73656954823 0.00316606637 
0.120142 0.71017513850 0.00315211035 
0.120699 0.64583720922 0.00434160001 
0.121257 0.68256173936 0.00332463774 
0.121814 0.62823562662 0.00346643743 
0.122372 0.64416299528 0.00320198430 
0.122929 0.65438018394 0.00327267346 
0.123487 0.67297423145 0.00163850190 
0.124044 0.49437920957 0.00262669212 
0.124602 0.59907017854 0.00252732565 
0.125159 0.58507082718 0.00312818484 
0.125717 0.60647632585 0.00361222179 
0.126274 0.59794379305 0.00278591638 
0.126832 0.54714127312 0.00222565502 
0.127389 0.49864591042 0.00114722566 
0.127947 0.54105860119 0.00250768145 
0.128504 0.53424928665 0.00267155275 
0.129062 0.53411831565 0.00296515480 
0.129619 0.49099368702 0.00232530010 
0.130177 0.50436944304 0.00292904218 
0.130734 0.52064168980 0.00132594385 
0.131292 0.48345599011 0.00226875801 
0.131849 0.43896167197 0.00034808113 
0.132407 0.47337572956 0.00162286826 
0.132964 0.51044324843 0.00138386765 
0.133521 0.51624174604 0.00234712998 
0.134079 0.40870253912 0.00209886903 
0.134636 0.40939228100 0.00085948637 
0.135194 0.43972235964 0.00168590860 
0.135751 0.40762294015 0.00134559845 
0.136309 0.39787456178 0.00268091091 
0.136866 0.43231064341 0.00161230025 
0.137424 0.44951394896 0.00181501055 
0.137981 0.44826745036 0.00178547547 
0.138539 0.33109430147 0.00205785795 
0.139096 0.40727075559 0.00181717299 
0.139654 0.35756357819 0.00096446253 
0.140211 0.34382160462 0.00175625719 
0.140769 0.39252241514 0.00108682418 
0.141326 0.40459060675 0.00185393164 
0.141884 0.35027585100 0.00107309377 
0.142441 0.24364047784 0.00061693738 
0.142998 0.35028600259 0.00113769435 
0.143556 0.35043759183 0.00102324471 
0.144113 0.38076338504 0.00090591332 
0.144671 0.34020335487 0.00179099011 
0.145228 0.35506839506 0.00189532131 
0.145786 0.31514303004 0.00171733948 
0.146343 0.28579331664 0.00069183423 
0.146901 0.32376823845 0.00152097188 
0.147458 0.32968188778 0.00080951458 
0.148016 0.28997233899 0.00111208758 
0.148573 0.30464669965 0.00150386091 
0.149131 0.29641358509 0.00134465340 
0.149688 0.27882926454 0.00042948030 
0.150246 0.22455694522 0.00098854003 
0.150803 0.29744099640 0.00164883155 
0.151360 0.18512255363 -0.00008736165 
0.151918 0.14626184246 0.00019097368 
0.152475 0.27062329695 0.00133902240 
0.153033 0.27127023253 0.00119987729 
0.153590 0.24994865650 0.00077499505 
0.154148 0.26346330773 0.00082626268 
0.154705 0.18048518215 0.00042820799 
0.155263 0.19608393580 0.00119666690 
0.155820 0.21580419492 0.00183942700 
0.156378 0.20308905335 0.00024281996 
0.156935 0.20343485965 0.00131837700 
0.157493 0.20440714909 0.00074886555 
0.158050 0.25131324231 0.00082961014 
0.158607 0.19924072939 0.00083181672 
0.159165 0.18081970742 0.00094544276 
0.159722 0.19953915053 0.00099283626 
0.160280 0.15501708675 0.00161750464 
0.160837 0.15546640012 0.00099561297 
0.161395 0.15413035108 0.00106558975 
0.161952 0.23409830713 0.00033866235 
0.162510 0.19407932486 0.00133612891 
0.163067 0.21620341017 0.00060743869 
0.163625 0.13476411807 0.00153823014 
0.164182 0.20702597927 0.00108495856 
0.164739 0.15927091895 -0.00004422023 
0.165297 0.11065393061 0.00010241104 
0.165854 0.13161548817 -0.00029513614 
0.166412 0.14174443029 0.00046971492 
0.166969 0.22292250358 0.00061206011 
0.167527 0.12276544771 -0.00043890434 
0.168084 0.14387221739 0.00088361739 
0.168642 0.12825648764 0.00051658699 
0.169199 0.13989887915 0.00117118629 
0.169757 0.16768061013 0.00087270978 
0.170314 0.15978329938 0.00138202183 
0.170871 0.16067343729 0.00093879176 
0.171429 0.19260349145 0.00094729555 
0.171986 0.17100405914 0.00094281748 
0.172544 0.09638925739 0.00037722843 
0.173101 0.12552498327 0.00088011137 
0.173659 0.15456076412 -0.00000503759 
0.174216 0.14199472793 0.00104424663 
0.174774 0.12564596216 0.00084901252 
0.175331 0.11779879600 0.00065406043 
0.175888 0.12319673721 0.00030733808 
0.176446 0.09238890714 0.00091109475 
0.177003 0.09564832089 0.00116880996 
0.177561 0.18614340973 0.00032230321 
0.178118 0.11473538105 -0.00013282498 
0.178676 0.12944585959 0.00013499335 
0.179233 0.06336162767 0.00083374450 
0.179791 0.11124373735 -0.00054288835 
0.180348 0.09815735729 0.00062640256 
0.180905 0.07754889887 0.00086818873 
0.181463 0.12436917783 0.00090186654 
0.182020 0.12691857813 0.00111062883 
0.182578 0.09444918694 0.00059272055 
0.183135 0.09114914158 0.00026571347 
0.183693 0.12163850457 0.00046184081 
0.184250 0.11848733021 0.00018246907 
0.184808 0.08124775966 0.00022905929 
0.185365 0.12336827405 0.00025198608 
0.185922 0.08744243321 0.00129132454 
0.186480 0.08193920135 -0.00069431912 
0.187037 0.04252337971 0.00025160769 
0.187595 0.13712984365 0.00081374478 
0.188152 0.08218507808 0.00063002807 
0.188710 0.00752327753 0.00085095014 
0.189267 0.04748135422 0.00056501579 
0.189824 0.04577870419 -0.00014897515 
0.190382 0.09296697566 0.00110659300 
0.190939 0.07215668931 0.00006889131 
0.191497 0.08281938707 0.00109364488 
0.192054 0.12611960586 0.00033288267 
0.192612 0.06541372948 0.00068649045 
0.193169 0.13905205622 0.00045746647 
0.193726 0.07205523767 0.00023054115 
0.194284 0.06848818951 0.00071008245 
0.194841 0.13568555108 0.00008813774 
0.195399 0.13518544229 0.00046411173 
0.195956 0.14932070354 0.00024959375 
0.196514 0.06424518025 -0.00030080235 
0.197071 0.07381051155 0.00028506815 
0.197628 0.09237261882 0.00052970455 
0.198186 0.04852969319 -0.00021405544 
0.198743 0.11023462400 0.00071963347 
0.199301 0.05286105285 0.00096000754 
0.199858 0.04871228816 -0.00010126918 
0.200416 0.09526631152 0.00039096082 
0.200973 0.01434476303 0.00038476228 
0.201530 0.07566026869 0.00023928860 
0.202088 0.08195807187 -0.00019065819 
0.202645 0.08573141113 0.00018093156 
0.203203 0.06821649316 0.00081002177 
0.203760 0.04851396294 -0.00014288742 
0.204318 0.03095096850 0.00045745875 
0.204875 0.10242908042 0.00013546840 
0.205432 0.07169597623 0.00020668693 
0.205990 0.10061206159 0.00082448744 
0.206547 0.08037869931 0.00105210082 
0.207105 0.06052356357 -0.00003486629 
0.207662 0.10911273967 0.00041386396 
0.208219 0.11019829090 0.00090271124 
0.208777 0.08587665679 0.00004992795 
0.209334 0.06799697688 -0.00006494770 
0.209892 0.06222817893 0.00089257708 
0.210449 0.08297952599 0.00053673857 
0.211007 0.08905002171 0.00079707435 
0.211564 0.09967637990 0.00012975236 
0.212121 0.09495973942 0.00057785109 
0.212679 0.07283364513 0.00040828210 
0.213236 0.05024593668 0.00050680442 
0.213794 0.09470015660 0.00067934697 
0.214351 0.06965092712 0.00070703177 
0.214908 0.09349620071 0.00042198499 
0.215466 0.04358924554 0.00011257698 
0.216023 0.08159016732 0.00075252912 
0.216581 0.03832859267 0.00006206701 
0.217138 0.06601886919 0.00027543627 
0.217695 0.13291885678 0.00032774742 
0.218253 0.03654433452 0.00045198995 
0.218810 0.08786853351 0.00052999025 
0.219368 0.03455845367 0.00016258785 
0.219925 0.11731272452 0.00051908411 
0.220483 0.06207131666 -0.00026249165 
0.221040 0.05658129837 0.00079220631 
0.221597 0.08100552235 -0.00018661085 
0.222155 0.04258972204 0.00046681954 
0.222712 0.12704058606 -0.00005611510 
0.223270 0.07127123661 -0.00047571182 
0.223827 0.05455580740 0.00020733166 
0.224384 0.10651883614 0.00073270410 
0.224942 0.11464304030 0.00075230150 
0.225499 0.05510846796 0.00031143659 
0.226057 0.10534604968 0.00061848210 
0.226614 0.07300351352 0.00000917370 
0.227171 0.09401141120 0.00002230455 
0.227729 0.08342011839 0.00048180753 
0.228286 0.04382134553 0.00014304874 
0.228844 0.05706486170 0.00015801896 
0.229401 0.03930184691 0.00077751827 
0.229958 0.06438149058 0.00070035540 
0.230516 0.10569848344 0.00025341799 
0.231073 0.04009528371 0.00078531095 
0.231630 -0.00116452594 0.00001045860 
0.232188 0.07760961180 0.00040835206 
0.232745 0.04668733933 0.00055407197 
0.233303 0.08016216095 0.00044010494 
0.233860 0.04532637992 0.00023522858 
0.234417 0.02750716106 -0.00028332332 
0.234975 0.07757157467 -0.00004306528 
0.235532 0.09347435723 0.00003052487 
0.236090 0.02420447053 -0.00007047837 
0.236647 0.08994237498 -0.00005294043 
0.237204 0.01943149228 0.00010640430 
0.237762 0.04641934623 0.00009294651 
0.238319 0.05866993723 0.00035195195 
0.238877 0.04880265896 0.00053510577 
0.239434 0.08119672672 0.00000864621 
0.239991 0.04443083096 -0.00017010925 
0.240549 0.09402100566 0.00046012573 
0.241106 0.04048937476 0.00005508826 
0.241663 0.07102164259 0.00051712460 
0.242221 0.03393789584 0.00013118506 
0.242778 0.08733483204 0.00050648292 
0.243336 0.08176485784 0.00054483670 
0.243893 0.08069802833 0.00062311482 
0.244450 0.04380359691 0.00061593503 
0.245008 0.09726849378 0.00038504999 
0.245565 0.04457986841 0.00026137196 
0.246123 0.03661574148 0.00045624542 
0.246680 0.06739702140 0.00036806329 
0.247237 0.04420616049 0.00065181480 
0.247795 0.01778140038 0.00036304721 
0.248352 0.07252035446 0.00029405892 
0.248909 0.08634809697 -0.00006683696 
0.249467 0.01631466077 0.00032635851 
0.250024 0.07828389891 0.00027953423 
0.250582 0.00546039253 -0.00014702810 
0.251139 0.04330567446 0.00044436229 
0.251696 0.05149374142 -0.00010675832 
0.252254 0.05971651506 0.00066319047 
0.252811 0.04356899420 0.00027257457 
0.253368 0.00940757769 0.00004252519 
0.253926 0.05354795582 -0.00004976528 
0.254483 0.02252032392 0.00014098434 
0.255041 0.06498943593 0.00013514515 
0.255598 0.07724043430 0.00003245222 
0.256155 0.04263059283 0.00021229829 
0.256713 0.04763898720 0.00046068093 
0.257270 0.06105291619 0.01215779940 
0.257827 0.03150543533 0.00036266550 
0.258385 0.07553104484 -0.00052087565 
0.258942 0.05715923521 0.00043896756 
0.259499 0.03411004036 0.00032240531 
0.260057 0.06362757065 -0.00027342378 
0.260614 0.09879180229 0.00030374785 
0.261172 0.07530722828 0.00019405585 
0.261729 0.07977471759 -0.00005286707 
0.262286 0.04634162568 0.00009803361 
0.262844 0.07833977192 0.00063429941 
0.263401 0.06235197052 -0.00022406612 
0.263958 0.00467812735 0.00016322132 
0.264516 0.04748933754 0.00015777523 
0.265073 0.08012178072 0.00052237278 
0.265630 0.03780178230 0.00015342458 
0.266188 0.04708312056 0.00019668556 
0.266745 0.07862587200 0.00077366115 
0.267302 0.03902521060 0.00066040199 
0.267860 0.03228864103 0.00003135264 
0.268417 0.07661600328 0.00034804666 
0.268975 0.02470429751 0.00030330449 
0.269532 0.06026547714 0.00016475723 
0.270089 0.07038693638 -0.00001316636 
0.270647 0.03084476983 0.00023253066 
0.271204 0.03220519306 0.00056543202 
0.271761 0.02611141346 0.00010167059 
0.272319 0.07117302387 0.00021162599 
0.272876 0.04290069319 0.00039415327 
0.273433 0.05095746485 0.00027772883 
0.273991 0.04712671096 0.00039559365 
0.274548 0.07964583555 0.00033968018 
0.275105 0.06761529137 0.00060592838 
0.275663 0.07513384754 -0.00012063146 
0.276220 0.04637639496 0.00054315910 
0.276777 0.07239034651 0.00012708547 
0.277335 0.07920815343 0.00073352214 
0.277892 0.02158071235 0.00007027796 
0.278449 0.08939920909 0.00018448050 
0.279007 0.02513223614 0.00024421596 
0.279564 0.06484086293 0.00025979792 
0.280121 0.06433949522 0.00002151062 
0.280679 0.07942017698 0.00025116475 
0.281236 0.03957626182 0.00035914989 
0.281793 -0.00620433606 -0.00037663029 
0.282351 0.04439372531 0.00039558269 
0.282908 0.05517738276 0.00050481139 
0.283465 -0.00511863426 -0.00039692995 
0.284023 0.02049535615 0.00004822828 
0.284580 0.05838572785 -0.00047721581 
0.285137 0.03276843833 0.00041399078 
0.285695 -0.02689445386 0.00003060163 
0.286252 0.05994743515 0.00024586885 
0.286809 0.01767197932 -0.00049735590 
0.287367 0.07202420899 0.00033586523 
0.287924 0.07006479970 0.00068149049 
0.288481 0.06297055916 0.00022078869 
0.289039 0.05921254690 0.00028895839 
0.289596 0.06626700006 0.00047427582 
0.290153 0.03483084386 0.00018353715 
0.290711 0.01638105647 -0.00059802326 
0.291268 0.02658293040 0.00021453411 
0.291825 0.01459416992 0.00032240756 
0.292383 0.06858046610 0.00092942969 
0.292940 -0.01411399421 0.00007865347 
0.293497 0.05048465706 0.00027299652 
0.294055 0.05217473991 0.00023524843 
0.294612 0.04501879500 0.00102614316 
0.295169 0.03247010302 0.00023857311 
0.295727 0.08316810838 0.00007121053 
0.296284 0.01818882472 0.00017949634 
0.296841 0.03803244967 0.00029470371 
0.297399 0.05969045044 -0.00014121353 
0.297956 0.03765591525 -0.00010922100 
0.298513 0.04137131573 -0.00012281246 
0.299071 0.03266564063 0.00033444441 
0.299628 0.05417544117 0.00058968695 
0.300185 0.06309765564 0.00061856824 
0.300742 0.06068350997 0.00067930433 
0.301300 0.04034408341 0.00030514705 
0.301857 0.05929979708 0.00061748490 
0.302414 0.02952920300 0.00053917795 
0.302972 0.09166705213 0.00004203417 
0.303529 0.08133871293 0.00041355156 
0.304086 0.03298867666 -0.00003198074 
0.304644 0.06238009174 0.00023336583 
0.305201 0.04741160233 0.00030075685 
0.305758 0.06107843239 -0.00014491061 
0.306316 0.01324918929 0.00023159085 
0.306873 0.05783807916 0.00003049413 
0.307430 0.03971655623 -0.00003244715 
0.307987 0.05432304550 0.00037922592 
0.308545 0.03266125150 0.00042628675 
0.309102 0.01311420940 0.00004194922 
0.309659 0.05165527792 0.00022382175 
0.310217 0.07145009046 0.00007915330 
0.310774 0.02925512271 0.00050597664 
0.311331 -0.01023506209 0.00021666138 
0.311889 0.03531187114 0.00005989784 
0.312446 0.01117666401 0.00025141827 
0.313003 0.05774840396 0.00070859359 
0.313560 0.02740889042 0.00065975273 
0.314118 0.01100706496 0.00045641418 
0.314675 0.07957007486 0.00058104427 
0.315232 0.06855255249 -0.00010760844 
0.315790 -0.00355438327 0.00056242040 
0.316347 0.03294893310 0.00064052611 
0.316904 0.04315528094 -0.00001138342 
0.317461 0.01441389380 0.00028115626 
0.318019 0.03049358381 0.00018185634 
0.318576 0.02697468226 -0.00009041531 
0.319133 -0.00249636171 0.00060653469 
0.319691 0.08593662488 -0.00003522456 
0.320248 0.03338579242 -0.00035860731 
0.320805 0.05164749801 -0.00049259035 
0.321362 0.03360419516 0.00038828423 
0.321920 0.00983245915 0.00059647935 
0.322477 0.01662352991 0.00044011042 
0.323034 0.00357824332 -0.00055811752 
0.323592 0.04247891845 0.00045238082 
0.324149 0.04408676218 0.00052004795 
0.324706 0.03388594625 0.00008180765 
0.325263 0.01388443494 0.00006474920 
0.325821 0.01925783365 -0.00008005453 
0.326378 0.09324060028 -0.00020461455 
0.326935 0.05388629342 0.00081369881 
0.327493 0.04872297327 -0.00080881390 
0.328050 0.09712580720 -0.00009321898 
0.328607 0.03462125138 0.00045594792 
0.329164 0.04927382638 0.00010914748 
0.329722 0.02506484470 0.00007333725 
0.330279 0.03433629590 0.00033259760 
0.330836 0.09444363023 0.00066279524 
0.331393 0.07811594459 0.00068390492 
0.331951 0.00893780269 0.00013212057 
0.332508 0.02824658578 -0.00038019712 
0.333065 0.03040535882 -0.00056770197 
0.333622 0.05630476377 0.00028094547 
0.334180 0.07347954943 -0.00023965069 
0.334737 0.06092927815 -0.00007485081 
0.335294 -0.01085096883 0.00014841628 
0.335852 0.07726248086 0.00026297046 
0.336409 0.04483830174 0.00045384484 
0.336966 0.03221099033 0.00012037130 
0.337523 0.00095601250 -0.00082744046 
0.338081 0.04006196429 -0.00021641479 
0.338638 0.05893168408 0.00007296568 
0.339195 0.07652945998 0.00090414896 
0.339752 0.05328004709 -0.00028305573 
0.340310 0.01295645874 -0.00013044176 
0.340867 0.04629749127 0.00059645344 
0.341424 0.02689290056 0.00033326250 
0.341981 -0.00177198391 -0.00018850044 
0.342539 0.05296414093 0.00041333283 
0.343096 0.04379280300 -0.00041195360 
0.343653 0.03265180526 0.00007512145 
0.344210 0.01139649704 0.00053119800 
0.344768 0.00127453964 -0.00093699787 
0.345325 0.07185934891 0.00006064999 
0.345882 0.05408861137 0.00011485374 
0.346439 0.03774486183 -0.00055495740 
0.346997 -0.01409848381 -0.00032343751 
0.347554 0.01130691209 -0.00014929057 
0.348111 0.03095730692 0.00050764170 
0.348668 0.04984499231 0.00129982540 
0.349226 0.03646620574 0.00046393704 
0.349783 -0.02254198233 0.00016735618 
0.350340 0.04674306024 0.00041514114 
0.350897 0.04240773771 0.00071736214 
0.351454 0.02353180704 -0.00054020608 
0.352012 0.02103991039 -0.00021572807 
0.352569 0.07908628882 0.00116493253 
0.353126 0.01810326214 0.00113056537 
0.353683 0.06072820717 -0.00065209069 
0.354241 -0.00647874029 0.00109113582 
0.354798 0.01456309051 0.00066802657 
0.355355 0.02212079297 -0.00028850374 
0.355912 0.08559586776 0.00065359819 
0.356470 0.01302906532 -0.00156303644 
0.357027 0.08739435000 0.00145219375 
0.357584 0.07225829191 0.00068416368 
0.358141 0.04436036098 0.00101097639 
0.358699 0.09623439530 0.00043914278 
0.359256 0.01719859432 -0.00088261054 
0.359813 -0.00058697455 -0.00043058972 
0.360370 0.00059427838 0.00027478216 
0.360927 0.09649993925 -0.00096705470 
0.361485 -0.00057572256 -0.00073761044 
0.362042 0.06231696851 0.00228907571 
0.362599 0.04271767262 -0.00015371936 
0.363156 -0.00133998705 -0.00009498470 
0.363714 0.04557004143 0.00002311359 
0.364271 0.13844210901 0.00001076707 
0.364828 0.14129731706 0.00158170169 
0.365385 0.00483158805 -0.00112882334 
0.365942 0.05529948413 -0.00111334951 
0.366500 0.05190609167 0.00042461113 
0.367057 0.09161054587 0.00098507135 
0.367614 0.04906718930 0.00115861735 
0.368171 0.04747066059 0.00231983426 
0.368728 0.05605599524 -0.00044984190 
0.369286 0.02098888535 -0.00048869947 
0.369843 0.06177771257 0.00158261796 
0.370400 0.07095212387 0.00012581481 
0.370957 -0.02141043276 0.00199752060 
0.371514 -0.00468841702 -0.00062382910 
0.372072 0.07304427478 0.00112780013 
0.372629 0.04494289983 0.00013298951 
0.373186 0.01478450823 -0.00003339408 
0.373743 0.11142986934 0.00100792612 
0.374300 0.02395879070 0.00113867127 
0.374858 0.03564179695 -0.00008913073 
0.375415 0.06606470834 0.00098542636 
0.375972 0.05552351342 -0.00018582769 
0.376529 0.01937115484 0.00325534337 
0.377086 -0.01385357453 0.00341658006 
0.377644 0.09809531009 -0.00022291782 
0.378201 0.04281812905 0.00024897035 
0.378758 0.01855740176 -0.00143180063 
0.379315 0.13772051277 0.00013023002 
0.379872 0.03330461651 -0.00069325997 
0.380430 0.00282361058 -0.00113406244 
0.380987 0.05501666483 0.00037894503 
0.381544 0.12755636352 0.00099371152 
0.382101 0.08969555569 0.00153264704 
0.382658 -0.01013770093 -0.00170571669 
0.383216 0.04706533939 0.00136147021 
0.383773 0.03506995126 0.00256996571 
0.384330 0.08584338558 0.00040111857 
0.384887 0.03403250839 0.00189776040 
0.385444 -0.01611215620 -0.00031141759 
0.386001 0.03746901427 0.00008514039 
0.386559 -0.03756426745 -0.00177616902 
0.387116 -0.01356775385 -0.00234521272 
0.387673 -0.01510576844 -0.00107271016 
0.388230 -0.00068322438 -0.00182546984 
0.388787 0.07482242219 -0.00052105690 
0.389345 0.07089017135 0.00157061650 
0.389902 0.09383679751 0.00048379883 
0.390459 0.04009489673 -0.00060736194 
0.391016 0.04184970013 0.00040503901 
0.391573 -0.07512199213 0.00075984404 
0.392130 0.08767678010 0.00022036211 
0.392688 0.02476752206 0.00083769296 
0.393245 0.07689152133 0.00045110313 
0.393802 0.04578808533 0.00017247973 
0.394359 -0.00096809930 0.00287908496 
0.394916 0.03924103551 0.00221482027 
0.395473 0.14292565619 0.00169552361 
0.396031 0.09460174495 -0.00197490317 
0.396588 0.11524146139 0.00297764947 
0.397145 -0.00267513438 0.00581325418 
0.397702 0.07052286919 0.00457909157 
0.398259 0.08846787688 0.00093075549 
0.398816 -0.04722738064 -0.00010781694 
0.399374 -0.01079005879 0.00399585037 
0.399931 -0.07948109992 0.00145385669 
0.400488 0.06278655653 0.00074536711 
0.401045 0.01147661837 -0.00196611664 
0.401602 -0.15656184671 -0.00625051759 
0.402159 0.25054124376 0.00010634401 
0.402716 -0.02996521076 0.01223030789 
0.403274 0.09747015240 0.00222007071 
0.403831 0.35175066733 -0.01808466140 
