# Supplementary material for: SAXS studies of X-ray induced disulfide bond damage: Engineering high-resolution insight from a low-resolution technique
Source: PLoS One. 2020 Nov 17;15(11):e0239702. doi: 10.1371/journal.pone.0239702 (PMC7671560; doi:10.1371/journal.pone.0239702)
Supplement: S1 Data — (GZ) [file pone.0239702.s023.gz › SupplementaryData/dimer_A3_ph5_2p5_00013.cbf.dat]

0.010314 6.35620284627 0.24283468213 
0.010872 7.83293326551 0.16145216313 
0.011429 10.76418216418 0.28312141014 
0.011987 9.35485490644 0.08555880530 
0.012544 8.62148157604 0.04296738502 
0.013102 9.10743523160 0.16311823406 
0.013659 9.07263419128 0.31948068960 
0.014217 9.75154755129 0.12641095812 
0.014774 8.20263622891 0.06164305131 
0.015332 8.73979440605 0.08328591770 
0.015889 9.17163073235 0.04678541312 
0.016447 9.07154486709 0.02583823611 
0.017004 7.74909025288 0.01566180639 
0.017562 8.54240718833 0.00979197807 
0.018119 8.19764795939 -0.00382530405 
0.018677 8.57512244713 0.00877661690 
0.019234 8.25563713367 0.02891465703 
0.019792 8.05942053803 0.02310347123 
0.020349 8.56757517655 0.02184339922 
0.020907 8.81722281545 0.01272733645 
0.021464 8.17667706577 0.04749273458 
0.022022 7.82515680088 0.02431654595 
0.022579 8.37692334190 0.02163256361 
0.023137 8.07438229588 0.01840803823 
0.023694 7.89899833038 0.03870133154 
0.024252 7.98244867026 0.04785559511 
0.024809 7.69566695311 0.03042538296 
0.025367 7.44745212883 0.04310305006 
0.025924 7.69669023674 0.04868987637 
0.026482 7.53830997465 0.05168898837 
0.027039 7.59226703210 0.03637207216 
0.027597 7.26989894935 0.04907469748 
0.028154 7.38462345833 0.04125469303 
0.028712 7.25861188512 0.04179284665 
0.029269 7.22337239204 0.04064740522 
0.029827 7.08048472409 0.03459822140 
0.030384 6.94001061283 0.03433519836 
0.030942 6.97846863084 0.03748061680 
0.031500 6.87965547309 0.03585787685 
0.032057 6.75541797136 0.04149627242 
0.032615 6.54247274185 0.03449294907 
0.033172 6.42057953500 0.03333687108 
0.033730 6.50687266717 0.03944004323 
0.034287 6.28819355511 0.03488000654 
0.034845 6.24327502254 0.03945342932 
0.035402 6.39491283408 0.03860155038 
0.035960 6.20882216371 0.03838776140 
0.036517 6.13319993305 0.02700524243 
0.037075 6.14761905395 0.03045462660 
0.037632 5.92436270582 0.03289325738 
0.038190 5.93916516327 0.03626574153 
0.038747 5.85025719745 0.03234997015 
0.039305 5.92990436563 0.03424173573 
0.039862 5.60068084943 0.03874889035 
0.040420 5.83780549059 0.03511064348 
0.040977 5.52689221395 0.03019780278 
0.041535 5.46210357525 0.03248579985 
0.042092 5.54479817106 0.03129058659 
0.042650 5.38769442932 0.03182199066 
0.043207 5.35531699421 0.02614631847 
0.043765 5.26570438224 0.02988261945 
0.044322 5.17324913938 0.03196566914 
0.044880 5.29337780224 0.03076856525 
0.045437 5.17199918655 0.02974283514 
0.045995 4.91127150538 0.02782832827 
0.046552 4.88935833380 0.02313192010 
0.047110 4.83399945746 0.02539510491 
0.047667 4.67940784993 0.02221229864 
0.048225 4.72176055352 0.02386447000 
0.048782 4.67844130920 0.02892862820 
0.049340 4.53424634240 0.02536469727 
0.049897 4.47179907136 0.02079221972 
0.050455 4.48574768888 0.02354266596 
0.051012 4.44292557278 0.02224952247 
0.051570 4.38406561238 0.02353193398 
0.052127 4.28248112669 0.01983443313 
0.052685 4.19046875771 0.02557801348 
0.053242 4.11532302588 0.02270819986 
0.053800 4.11027090217 0.02157461918 
0.054357 4.04953937894 0.01826163615 
0.054915 3.96265948580 0.02063576655 
0.055472 3.99040237262 0.02088259130 
0.056030 3.80631554288 0.01990617997 
0.056587 3.71230489566 0.02070834226 
0.057145 3.90032597980 0.01982837989 
0.057702 3.69102254419 0.01635595714 
0.058260 3.45636661389 0.02115939217 
0.058817 3.47822593132 0.01690351469 
0.059375 3.54064252261 0.01851730836 
0.059932 3.63022049668 0.01757601851 
0.060490 3.41257514549 0.01658556890 
0.061048 3.41954203870 0.02076085813 
0.061605 3.33094145138 0.01623745755 
0.062163 3.19516125016 0.01538026345 
0.062720 3.26663134401 0.01668785138 
0.063278 3.04434249114 0.01521700823 
0.063835 3.17533894833 0.01804911270 
0.064393 3.01345018133 0.01542525143 
0.064950 3.05143323379 0.01284872686 
0.065508 2.95332409349 0.01338075980 
0.066065 2.91947746127 0.01579465269 
0.066623 2.82717695489 0.01416646601 
0.067180 2.82661580322 0.01334769175 
0.067738 2.90732704538 0.01367000146 
0.068295 2.73297244955 0.01415539183 
0.068853 2.78842928258 0.01448887755 
0.069410 2.65718240770 0.01350630158 
0.069968 2.54295082482 0.01354689020 
0.070525 2.61060933217 0.01429950312 
0.071083 2.65927318002 0.01379664941 
0.071640 2.49859667202 0.00968475272 
0.072198 2.46056441671 0.01275341925 
0.072755 2.35871273432 0.01188779018 
0.073313 2.46700750978 0.01225681319 
0.073870 2.35754054157 0.01101510672 
0.074428 2.42631739897 0.01158342009 
0.074985 2.36831094794 0.01237306265 
0.075543 2.18875506726 0.01085300093 
0.076100 2.27860629311 0.01163108116 
0.076658 2.22180217850 0.01065246711 
0.077215 2.19535728142 0.01303600670 
0.077773 2.17338022899 0.01153669459 
0.078330 2.12670890695 0.01273822292 
0.078888 2.05285472074 0.00875343869 
0.079445 2.07501015472 0.00913651099 
0.080003 2.01416549140 0.01027013983 
0.080560 2.01430728260 0.00936650379 
0.081118 1.96030630367 0.01063800054 
0.081675 1.88907400508 0.01077475928 
0.082233 1.99529449966 0.01012412431 
0.082790 1.82867976768 0.01002665988 
0.083348 1.87152341104 0.00799345304 
0.083905 1.80220792320 0.00941850434 
0.084463 1.83440620923 0.00756068354 
0.085020 1.76429047245 0.00914255767 
0.085578 1.78724242511 0.00942948917 
0.086135 1.82076884339 0.00790630051 
0.086693 1.75073267871 0.00725063113 
0.087250 1.74560413058 0.00878136669 
0.087808 1.68827702700 0.00706346472 
0.088365 1.60498213056 0.00952787790 
0.088923 1.58109521379 0.00529108034 
0.089480 1.47785526346 0.00712487213 
0.090038 1.53260581579 0.00671298773 
0.090595 1.53422943854 0.00656290673 
0.091153 1.51479989911 0.00680255890 
0.091710 1.56766776029 0.00868311857 
0.092268 1.54176665041 0.00788227558 
0.092825 1.49809265285 0.00612843802 
0.093383 1.38350805236 0.00580501403 
0.093940 1.44485714954 0.00596367676 
0.094498 1.41692543755 0.00556030096 
0.095055 1.38171463093 0.00628455127 
0.095613 1.29151778979 0.00560675957 
0.096170 1.38542947191 0.00741909256 
0.096728 1.33648034241 0.00637656250 
0.097285 1.20487049778 0.00713691600 
0.097842 1.24378101521 0.00860071464 
0.098400 1.21257622842 0.00655352396 
0.098957 1.28900465630 0.00461882554 
0.099515 1.18646263065 0.00667690905 
0.100072 1.14351649010 0.00555093317 
0.100630 1.08694267007 0.00446700579 
0.101187 1.02051205565 0.00640858542 
0.101745 1.20577985350 0.00492675196 
0.102302 1.07827763935 0.00442575712 
0.102860 1.08005241276 0.00402551652 
0.103417 0.99295013004 0.00636948187 
0.103975 1.03154848280 0.00498034366 
0.104532 1.05311191574 0.00537914185 
0.105090 1.04987463031 0.00582438421 
0.105647 1.06700268956 0.00546005631 
0.106205 1.09607066809 0.00439925676 
0.106762 0.95405885760 0.00501167772 
0.107320 1.03397063779 0.00436026463 
0.107877 0.96205373230 0.00443297735 
0.108435 0.96716456995 0.00376065001 
0.108992 0.92807984175 0.00535433707 
0.109550 1.00926836770 0.00439554820 
0.110107 0.97195523090 0.00520239914 
0.110665 0.87170603847 0.00353172214 
0.111222 0.88910205768 0.00475802587 
0.111780 0.89866988327 0.00594844531 
0.112337 0.86470432283 0.00335377487 
0.112895 0.87797419447 0.00346107329 
0.113452 0.78822964329 0.00520490567 
0.114010 0.82100583768 0.00422915990 
0.114567 0.70669593664 0.00289728397 
0.115125 0.79857890455 0.00336507452 
0.115682 0.75679582688 0.00335105665 
0.116240 0.70908728570 0.00449242429 
0.116797 0.78747575012 0.00583987162 
0.117355 0.73570978243 0.00336460575 
0.117912 0.72288358940 0.00362164385 
0.118470 0.72017065618 0.00286144884 
0.119027 0.63396930865 0.00402921155 
0.119585 0.70461784003 0.00559711581 
0.120142 0.66226420505 0.00338071875 
0.120699 0.64590575750 0.00360652525 
0.121257 0.71457059052 0.00303612231 
0.121814 0.70334929349 0.00299016889 
0.122372 0.64923583555 0.00316766474 
0.122929 0.58153483455 0.00375343985 
0.123487 0.64216351881 0.00276926788 
0.124044 0.60906118655 0.00273445298 
0.124602 0.57601456753 0.00287811535 
0.125159 0.63059366877 0.00281855749 
0.125717 0.59527304400 0.00206902349 
0.126274 0.58305405453 0.00265663102 
0.126832 0.57646926352 0.00294915478 
0.127389 0.49223464529 0.00114631779 
0.127947 0.47410021496 0.00234809643 
0.128504 0.51858410995 0.00307502691 
0.129062 0.54268821172 0.00274700626 
0.129619 0.50388418428 0.00233796820 
0.130177 0.43999527875 0.00058524436 
0.130734 0.54216595250 0.00260343473 
0.131292 0.51507000434 0.00200695835 
0.131849 0.49555127965 0.00239219674 
0.132407 0.46784714235 0.00172213464 
0.132964 0.43531526784 0.00102086499 
0.133521 0.42053718973 0.00233850361 
0.134079 0.38953973459 0.00203684791 
0.134636 0.43078357238 0.00224017607 
0.135194 0.44314831304 0.00119163654 
0.135751 0.42705008904 0.00232651055 
0.136309 0.45011394706 0.00275745548 
0.136866 0.44840495349 0.00247492927 
0.137424 0.35497068382 0.00164504518 
0.137981 0.38362350441 0.00177807562 
0.138539 0.41764598248 0.00165450845 
0.139096 0.36633952931 0.00151224177 
0.139654 0.38662062096 0.00059248291 
0.140211 0.42391788109 0.00084326574 
0.140769 0.34036565004 0.00225770985 
0.141326 0.37633024290 0.00192952851 
0.141884 0.38071178031 0.00127189531 
0.142441 0.29819443311 0.00194404151 
0.142998 0.28445136022 0.00114546095 
0.143556 0.32597525474 0.00127876869 
0.144113 0.34075980081 0.00156007452 
0.144671 0.26212609087 0.00171850833 
0.145228 0.32381361902 0.00194164487 
0.145786 0.31210262241 0.00156302711 
0.146343 0.26528886367 0.00115796437 
0.146901 0.35902994081 0.00125755939 
0.147458 0.36519981064 0.00135223565 
0.148016 0.30844938729 0.00157447404 
0.148573 0.28539804451 0.00096230704 
0.149131 0.24604189056 0.00159908458 
0.149688 0.23702106883 0.00152318470 
0.150246 0.23509444211 0.00013474063 
0.150803 0.26689948056 0.00097572375 
0.151360 0.27259277738 0.00065953083 
0.151918 0.26058628390 0.00053972110 
0.152475 0.21018354814 0.00049004494 
0.153033 0.27886406649 0.00132148514 
0.153590 0.28154991087 0.00148506677 
0.154148 0.21195984056 0.00107322299 
0.154705 0.21806883232 0.00069454134 
0.155263 0.22391904630 0.00074663968 
0.155820 0.21035737388 0.00138900465 
0.156378 0.20802245202 0.00157037016 
0.156935 0.23231311682 0.00145163355 
0.157493 0.19313552220 0.00094087563 
0.158050 0.23762324870 0.00121308378 
0.158607 0.19959761433 0.00063146481 
0.159165 0.18814022762 0.00079500386 
0.159722 0.16360685765 0.00052167169 
0.160280 0.16451238823 0.00044387742 
0.160837 0.16927099004 0.00053697171 
0.161395 0.17463129244 0.00147086283 
0.161952 0.19390252598 0.00083358597 
0.162510 0.18876437431 0.00093527153 
0.163067 0.20009031456 0.00107685021 
0.163625 0.20107986173 0.00102101789 
0.164182 0.18776344202 0.00032089191 
0.164739 0.10190159500 0.00097730204 
0.165297 0.21306620621 0.00119130242 
0.165854 0.15203836067 0.00075021343 
0.166412 0.11055772979 0.00087889034 
0.166969 0.20477488802 0.00032094345 
0.167527 0.16793256552 0.00008823926 
0.168084 0.17664863812 0.00082725955 
0.168642 0.12973329570 0.00132503153 
0.169199 0.17114137018 0.00070248513 
0.169757 0.14230293498 0.00022692608 
0.170314 0.13909735156 0.00081581373 
0.170871 0.13674421715 0.00021791269 
0.171429 0.17658046971 0.00088657956 
0.171986 0.14916760597 0.00078880863 
0.172544 0.13268573974 0.00040258757 
0.173101 0.13632877252 0.00082207090 
0.173659 0.09971444932 0.00150837279 
0.174216 0.07081405535 0.00069886257 
0.174774 0.16795072474 0.00117971804 
0.175331 0.13916392963 0.00072848666 
0.175888 0.10373940098 0.00018542176 
0.176446 0.11017533697 0.00042343741 
0.177003 0.08808602712 0.00047367002 
0.177561 0.12223988714 0.00075282511 
0.178118 0.11620300793 0.00019227213 
0.178676 0.08247760719 -0.00013014156 
0.179233 0.09040162201 0.00085256532 
0.179791 0.13589238839 0.00045882827 
0.180348 0.12564879213 0.00072754367 
0.180905 0.02562581012 0.00022246731 
0.181463 0.13579106299 0.00027562069 
0.182020 0.09287662986 0.00085768271 
0.182578 0.09297626119 0.00128229641 
0.183135 0.11858274700 -0.00001599484 
0.183693 0.06999845277 0.00005673600 
0.184250 0.12760869248 0.00051287978 
0.184808 0.11343570208 0.00055819012 
0.185365 0.11976135022 0.00063476802 
0.185922 0.11581676154 -0.00001072388 
0.186480 0.05576917984 -0.00024398816 
0.187037 0.06105447569 0.00068926239 
0.187595 0.09159014073 0.00054235891 
0.188152 0.10450085282 0.00078531428 
0.188710 0.07986575798 0.00023201323 
0.189267 0.13127711807 0.00037940228 
0.189824 0.06848624812 0.00069552839 
0.190382 0.07981450914 0.00055780775 
0.190939 0.06820310937 0.00053542333 
0.191497 0.11802715939 -0.00022056293 
0.192054 0.06387988254 -0.00043337980 
0.192612 0.06884695889 -0.00011741009 
0.193169 0.09118001369 0.00051529427 
0.193726 0.11643179517 0.00054221408 
0.194284 0.03924278147 0.00026775386 
0.194841 0.10535548490 0.00025015363 
0.195399 0.08103457510 0.00046612514 
0.195956 0.08840649233 0.00030865916 
0.196514 0.07283826531 0.00052920818 
0.197071 0.09308518702 0.00049408819 
0.197628 0.07083168273 0.00051157062 
0.198186 0.12047882777 0.00010758845 
0.198743 0.13032850933 0.00031552627 
0.199301 0.09254886984 0.00057109836 
0.199858 0.09670585932 0.00043049860 
0.200416 0.05143444298 0.00066624093 
0.200973 0.08564786566 0.00078243584 
0.201530 0.15473715925 0.00018113212 
0.202088 0.09875985591 -0.00005768913 
0.202645 0.05934239968 -0.00052410200 
0.203203 0.06929070065 0.00032959787 
0.203760 0.10575641462 0.00098506807 
0.204318 0.07555023196 0.00035561088 
0.204875 0.11290026554 0.00077134651 
0.205432 0.08256224941 -0.00044888484 
0.205990 0.05506529253 -0.00022109775 
0.206547 0.06854444427 -0.00025315977 
0.207105 0.01694502634 -0.00019766716 
0.207662 0.04517711542 -0.00058386565 
0.208219 0.06413428682 -0.00006299552 
0.208777 0.04462349037 0.00056236664 
0.209334 0.04092132305 0.00017731333 
0.209892 0.09504097616 0.00086758194 
0.210449 0.07357507657 0.00075921888 
0.211007 0.05687909737 0.00030814669 
0.211564 0.08289153883 0.00103126815 
0.212121 0.10827829311 0.00084244713 
0.212679 0.02705747181 0.00047500633 
0.213236 0.06516178012 0.00029266125 
0.213794 0.04915315524 0.00046450725 
0.214351 0.06086582638 0.00016074366 
0.214908 0.04685598422 -0.00036358264 
0.215466 0.02707015821 0.00045625270 
0.216023 0.05409176955 0.00000959675 
0.216581 0.07730967310 0.00048855347 
0.217138 0.12168080449 0.00045536093 
0.217695 0.06965218135 0.00031888810 
0.218253 0.05710937321 0.00005894285 
0.218810 0.06793683439 0.00000999620 
0.219368 0.06844321210 0.00028161733 
0.219925 0.03115703713 -0.00009224311 
0.220483 0.03891402396 0.00017379714 
0.221040 0.06447211450 -0.00001632688 
0.221597 0.04448737906 0.00001437510 
0.222155 0.09359494505 -0.00001737491 
0.222712 0.05381199279 0.00022485376 
0.223270 0.07360220217 0.00027852826 
0.223827 0.06155923099 0.00006842249 
0.224384 0.06345308628 -0.00047422160 
0.224942 0.07716485585 0.00048725601 
0.225499 0.09161698252 0.00069119021 
0.226057 0.03756475162 -0.00005281900 
0.226614 0.06646702850 0.00020793251 
0.227171 0.05452380246 0.00019430276 
0.227729 0.05268516729 0.00022952883 
0.228286 0.08125171110 0.00035803928 
0.228844 0.12870448146 0.00055848207 
0.229401 0.07090865443 0.00035263281 
0.229958 0.06350411733 0.00006552654 
0.230516 0.06473853981 -0.00026548834 
0.231073 0.04724766741 0.00070819599 
0.231630 0.05715460760 0.00064661452 
0.232188 0.07225586188 0.00035288373 
0.232745 0.10354104198 0.00040555260 
0.233303 0.08763204662 0.00076906274 
0.233860 0.06507457960 0.00042331820 
0.234417 0.03253809965 0.00016507538 
0.234975 0.05032335007 0.00004312143 
0.235532 0.01768786699 -0.00017603623 
0.236090 0.05312460664 0.00043631028 
0.236647 0.05000447173 0.00004325219 
0.237204 0.07853617340 0.00020018379 
0.237762 0.03698446630 0.00104321150 
0.238319 0.01520833152 0.00035309115 
0.238877 0.03713119368 -0.00006802868 
0.239434 0.08989185697 0.00098456792 
0.239991 0.09631425088 0.00052341223 
0.240549 0.07176151152 0.00049857524 
0.241106 0.03569587791 0.00043613468 
0.241663 0.05264661449 -0.00001495592 
0.242221 0.05545893219 0.00011527996 
0.242778 0.05876287029 -0.00012453313 
0.243336 0.07390201067 0.00052692007 
0.243893 0.09019735945 0.00057195461 
0.244450 0.09022725600 0.00006097801 
0.245008 0.07712939094 0.00077080097 
0.245565 0.06074506909 0.00000633570 
0.246123 0.06345325999 -0.00020095665 
0.246680 0.06071341849 0.00024789371 
0.247237 0.06978397247 0.00025242067 
0.247795 0.01756027887 0.00008641729 
0.248352 0.06493287705 -0.00025486913 
0.248909 0.01582655649 0.00008341687 
0.249467 0.04988731244 0.00014892462 
0.250024 0.03742974136 0.00012559850 
0.250582 0.06494665136 0.00030239361 
0.251139 0.05299354979 0.00036407657 
0.251696 0.01672220976 -0.00027741134 
0.252254 0.07006937242 -0.00026752662 
0.252811 0.09266299240 -0.00011066783 
0.253368 0.07896166280 0.00017211487 
0.253926 0.02842739538 0.00014366737 
0.254483 0.05334434312 -0.00013571092 
0.255041 0.05049894541 0.00012311805 
0.255598 0.08884590157 0.00000682475 
0.256155 0.02514035701 0.00004295480 
0.256713 0.06270941291 0.00061337518 
0.257270 0.03388404300 0.01116163110 
0.257827 0.05847786899 0.00034443425 
0.258385 0.04358811047 0.00022217588 
0.258942 0.04660514397 -0.00002288747 
0.259499 0.05831666083 -0.00030153245 
0.260057 0.00659011305 -0.00001181608 
0.260614 0.04133304877 0.00058543492 
0.261172 0.06254559128 0.00039577735 
0.261729 0.01995391648 -0.00015128125 
0.262286 0.03953078867 0.00009211002 
0.262844 0.09718810288 0.00083463437 
0.263401 0.07656911245 -0.00007680074 
0.263958 0.04287523311 0.00037082394 
0.264516 0.06496034564 -0.00010089167 
0.265073 0.05523219634 0.00006740944 
0.265630 0.09818059356 -0.00009471183 
0.266188 0.04225952349 0.00038897615 
0.266745 0.09761281505 0.00011621213 
0.267302 0.06054827960 0.00032684845 
0.267860 -0.00537457471 0.00039462805 
0.268417 0.01156838827 0.00013518767 
0.268975 0.09662314989 0.00042083439 
0.269532 0.07555827640 0.00000586626 
0.270089 0.07091715417 -0.00005282187 
0.270647 0.06249579403 0.00019450361 
0.271204 0.04696861162 0.00002166736 
0.271761 0.06903476627 0.00023064026 
0.272319 0.05664330761 0.00036531349 
0.272876 0.04948043457 0.00050892165 
0.273433 0.03563668769 0.00002308019 
0.273991 0.01396042553 0.00030603381 
0.274548 0.04263738689 -0.00017600565 
0.275105 0.02560663627 0.00040128302 
0.275663 0.05405428115 0.00066244601 
0.276220 0.04084695137 0.00125282068 
0.276777 0.04434671842 0.00044319436 
0.277335 0.06193802398 0.00019200054 
0.277892 0.03733498738 0.00014246216 
0.278449 0.03882776051 0.00023293232 
0.279007 0.02514242755 0.00043548362 
0.279564 0.05495331846 -0.00021377338 
0.280121 0.05693956475 0.00026140827 
0.280679 0.02221839010 0.00048806079 
0.281236 0.02323056853 0.00002301356 
0.281793 0.01903017933 -0.00006854220 
0.282351 0.04765044597 0.00042716413 
0.282908 0.04768939615 0.00025342100 
0.283465 0.01713129074 -0.00002309279 
0.284023 0.05473100444 0.00058178154 
0.284580 -0.00711158957 0.00030739734 
0.285137 0.04278133464 -0.00009462560 
0.285695 0.05421510302 0.00066820310 
0.286252 -0.00801833674 0.00021577291 
0.286809 -0.03383708055 0.00017065399 
0.287367 0.01375920351 -0.00010445144 
0.287924 0.04226645522 0.00052806094 
0.288481 0.02524093405 0.00005527446 
0.289039 0.01988222274 0.00013819471 
0.289596 0.06293142853 0.00013384614 
0.290153 0.02281209949 0.00019068169 
0.290711 0.03249380114 -0.00044779529 
0.291268 0.05932830902 0.00029685719 
0.291825 0.01680312434 -0.00014121039 
0.292383 0.03375044131 -0.00004404272 
0.292940 0.01957548528 0.00019483460 
0.293497 0.07283536949 -0.00018849542 
0.294055 0.06645168908 0.00066151390 
0.294612 0.05156268394 0.00072163205 
0.295169 0.01959726379 -0.00000687033 
0.295727 0.11293720784 0.00031662311 
0.296284 0.05740134369 0.00007811307 
0.296841 0.06109512933 0.00007087152 
0.297399 -0.00229899332 0.00028258412 
0.297956 0.08741927399 0.00016650213 
0.298513 0.01325308155 -0.00079583341 
0.299071 0.05967220349 0.00072971293 
0.299628 0.06698446674 0.00038097846 
0.300185 0.01124878898 0.00015609329 
0.300742 0.03010152480 0.00047869053 
0.301300 -0.00326932078 0.00049213428 
0.301857 0.01655196911 0.00006266444 
0.302414 0.08037029679 0.00024019030 
0.302972 0.04732926741 0.00038022822 
0.303529 0.07477806078 0.00039991775 
0.304086 0.02878839314 0.00030482936 
0.304644 0.02876708362 0.00044182058 
0.305201 0.01109935755 0.00016271445 
0.305758 0.02102137191 0.00042615084 
0.306316 0.03806800475 0.00062125424 
0.306873 0.02634242235 -0.00052357284 
0.307430 0.01957042061 0.00013919913 
0.307987 0.03599997599 -0.00045039586 
0.308545 0.07223456826 -0.00013359588 
0.309102 0.06347087207 0.00040400989 
0.309659 0.04581888349 -0.00052877063 
0.310217 0.02154797138 0.00057851293 
0.310774 0.03329902538 -0.00010587742 
0.311331 0.05558692445 0.00003477735 
0.311889 0.07559969787 0.00016766756 
0.312446 0.07248577867 0.00028105404 
0.313003 0.06393474786 0.00030475194 
0.313560 0.04904082080 0.00030411218 
0.314118 0.04543705741 0.00039859031 
0.314675 0.08647204351 0.00017198851 
0.315232 0.05087441456 0.00035804973 
0.315790 0.07234326216 0.00025531154 
0.316347 0.01226005124 -0.00033218317 
0.316904 0.03521392874 -0.00000658526 
0.317461 0.09267879874 0.00041806883 
0.318019 0.01502379713 0.00006562386 
0.318576 0.02179271846 0.00024246005 
0.319133 -0.02556541877 0.00029331195 
0.319691 0.02266162037 -0.00039898636 
0.320248 0.00462497971 0.00077858066 
0.320805 0.01112338382 0.00020724556 
0.321362 0.07430677919 0.00060090973 
0.321920 0.04587952706 0.00022835884 
0.322477 0.02605260846 0.00014596446 
0.323034 -0.00298017193 0.00048253646 
0.323592 0.06314329813 0.00076891458 
0.324149 -0.00446585611 0.00029832299 
0.324706 0.05349013316 0.00064405938 
0.325263 0.02553645033 -0.00031353409 
0.325821 0.04443648440 0.00003220508 
0.326378 0.02187449896 -0.00028514280 
0.326935 0.04068750598 -0.00030470153 
0.327493 0.09593936737 -0.00018262440 
0.328050 0.03782085034 0.00105540712 
0.328607 0.00956050416 0.00052147726 
0.329164 0.03718554828 0.00147877802 
0.329722 0.04296564362 0.00079238721 
0.330279 0.05046884954 0.00061078160 
0.330836 0.03834911996 0.00009272816 
0.331393 0.03262724155 0.00013224011 
0.331951 0.00850630651 0.00046164322 
0.332508 -0.01497927677 0.00017579647 
0.333065 0.02158304884 0.00019037532 
0.333622 0.01818369193 -0.00097143741 
0.334180 0.01836060015 -0.00026422281 
0.334737 0.03546525961 0.00062482261 
0.335294 0.07375059239 0.00009660985 
0.335852 0.01685303038 0.00009042377 
0.336409 0.00472860548 0.00030814365 
0.336966 0.02441195440 0.00004007738 
0.337523 0.10302611777 -0.00006283406 
0.338081 0.04027121463 0.00033785271 
0.338638 0.02278870375 0.00018464267 
0.339195 0.02846802466 0.00092535461 
0.339752 0.05652571410 0.00049412701 
0.340310 -0.00424895882 0.00004312896 
0.340867 0.09369274580 0.00098611537 
0.341424 -0.00409782874 -0.00023209509 
0.341981 0.03615266823 -0.00028131752 
0.342539 0.01702214197 -0.00014070324 
0.343096 -0.00581394839 0.00031602718 
0.343653 0.07691317526 0.00129941378 
0.344210 0.04251850915 0.00025196101 
0.344768 0.05311966015 -0.00000094888 
0.345325 0.02170548274 -0.00053238217 
0.345882 0.09624380280 0.00069384718 
0.346439 0.09111629387 0.00015676060 
0.346997 -0.04294650379 0.00017084367 
0.347554 0.07840801538 0.00052106657 
0.348111 0.00027981277 0.00058279040 
0.348668 0.01649934951 0.00028182549 
0.349226 0.01644295832 0.00090624029 
0.349783 0.02617869383 0.00082559020 
0.350340 0.08052310771 0.00101730955 
0.350897 0.06586256008 0.00056441607 
0.351454 0.05909927988 0.00014590025 
0.352012 0.06486484072 -0.00096163061 
0.352569 0.11425499504 0.00135472358 
0.353126 0.02587763772 0.00193631034 
0.353683 0.10278079175 0.00062673390 
0.354241 0.12903046258 0.00175850095 
0.354798 0.04347245033 -0.00034350292 
0.355355 0.03568238453 0.00038503863 
0.355912 0.03277211768 0.00018317071 
0.356470 0.02277546413 0.00059172622 
0.357027 0.02794452275 0.00067379487 
0.357584 0.07336096686 0.00019684131 
0.358141 -0.05410270932 -0.00187300304 
0.358699 0.05225639749 -0.00006984863 
0.359256 0.07667785537 0.00036014740 
0.359813 0.07767998945 -0.00005718616 
0.360370 0.02932456324 0.00083051153 
0.360927 0.01784904009 -0.00071368598 
0.361485 0.07001301453 0.00038238088 
0.362042 0.05053193516 -0.00207518304 
0.362599 0.03985432342 0.00090768567 
0.363156 0.08983371435 0.00055355558 
0.363714 -0.00102320956 -0.00111106976 
0.364271 0.03301699390 0.00053427056 
0.364828 -0.02144764273 0.00099255062 
0.365385 -0.03866354174 0.00032282882 
0.365942 0.00539002094 0.00106415380 
0.366500 0.03564510472 0.00098891723 
0.367057 -0.01711479129 -0.00062038388 
0.367614 0.09252745481 0.00000167736 
0.368171 0.03332281308 0.00032253810 
0.368728 0.00184834302 0.00025921935 
0.369286 0.05826967812 0.00034533484 
0.369843 0.08605181664 -0.00000420395 
0.370400 -0.06041111073 0.00149709170 
0.370957 -0.01312516738 -0.00088058222 
0.371514 -0.03922802593 0.00179936398 
0.372072 -0.01391286965 0.00005736403 
0.372629 0.06945569913 0.00177614545 
0.373186 0.00135793286 0.00072422506 
0.373743 0.07248990246 0.00184729894 
0.374300 0.02805347138 0.00096205017 
0.374858 0.08034940421 0.00083469705 
0.375415 0.00667984786 -0.00068399415 
0.375972 0.06289699331 0.00060607366 
0.376529 0.11351492412 -0.00089198878 
0.377086 -0.04452065481 0.00122104723 
0.377644 0.02064094811 0.00089684771 
0.378201 0.01791323312 0.00182268165 
0.378758 0.04538764960 0.00044765260 
0.379315 0.08620643170 0.00069568563 
0.379872 -0.02575430494 -0.00001587408 
0.380430 0.02084067495 0.00085701936 
0.380987 0.07029616918 -0.00044511746 
0.381544 0.00449899639 0.00028543032 
0.382101 0.03040190109 -0.00050520237 
0.382658 0.03791598513 -0.00077532488 
0.383216 0.03200459909 0.00011368327 
0.383773 -0.09818380864 -0.00005960981 
0.384330 0.03736547482 0.00009467912 
0.384887 -0.06716470123 -0.00164863177 
0.385444 0.03253469740 0.00002810418 
0.386001 0.00767789645 0.00075488748 
0.386559 0.03326172621 0.00001319762 
0.387116 0.10084865613 -0.00107243250 
0.387673 0.00664487017 -0.00048466992 
0.388230 -0.05322500828 0.00038494147 
0.388787 0.11344960825 -0.00158821155 
0.389345 -0.02982865136 0.00100944499 
0.389902 0.06793351876 0.00250809329 
0.390459 0.01274022763 0.00089905143 
0.391016 0.12424778081 0.00304258605 
0.391573 -0.00808369665 0.00024927985 
0.392130 0.10415184913 0.00105970462 
0.392688 0.05254864438 0.00047636112 
0.393245 -0.06178525852 0.00115016631 
0.393802 -0.00190302531 0.00331867239 
0.394359 0.07588990142 0.00172194043 
0.394916 0.03049514540 -0.00319326101 
0.395473 -0.05402585562 0.00078875088 
0.396031 0.00910131676 0.00134684060 
0.396588 0.06061833173 -0.00134179870 
0.397145 -0.01433556357 0.00649222939 
0.397702 0.06498192206 0.00038614712 
0.398259 0.00434944259 0.00185277036 
0.398816 -0.04487033673 0.00197904319 
0.399374 -0.00928436777 -0.00433871234 
0.399931 0.04217112363 -0.00135711170 
0.400488 0.07896692358 0.00221370699 
0.401045 0.04704246646 -0.00284832212 
0.401602 -0.08536057767 0.00267546496 
0.402159 0.00874125268 -0.00177994133 
0.402716 -0.01524335108 -0.00533554369 
0.403274 -0.21124077237 0.01173978137 
0.403831 -0.07409320479 0.00594834411 
