# Supplementary material for: SAXS studies of X-ray induced disulfide bond damage: Engineering high-resolution insight from a low-resolution technique
Source: PLoS One. 2020 Nov 17;15(11):e0239702. doi: 10.1371/journal.pone.0239702 (PMC7671560; doi:10.1371/journal.pone.0239702)
Supplement: S1 Data — (GZ) [file pone.0239702.s023.gz › SupplementaryData/dimer_A3_ph5_2p5_00014.cbf.dat]

0.010314 7.38626490215 1.28416746429 
0.010872 9.63385174347 0.56607574671 
0.011429 9.95880747229 0.17689352072 
0.011987 10.41182166229 0.18282647913 
0.012544 8.47919280778 0.06666242466 
0.013102 9.65063684689 0.07171489824 
0.013659 10.15840727587 0.08229076881 
0.014217 9.66355231692 0.06456573762 
0.014774 9.74515314074 0.05009779350 
0.015332 9.43814883155 0.05765381124 
0.015889 9.35628303104 -0.01889913681 
0.016447 8.62314969041 0.04667364495 
0.017004 8.58345485860 0.04776131979 
0.017562 8.73957445169 0.04682962106 
0.018119 8.86030250194 -0.01264628074 
0.018677 9.17504383864 0.02668603731 
0.019234 8.20240152730 0.02193382343 
0.019792 8.77589237891 0.01559421669 
0.020349 8.41571234926 0.03402292593 
0.020907 8.67393280207 0.04471247339 
0.021464 8.11674448293 -0.01237579556 
0.022022 8.49675313565 0.01558206831 
0.022579 8.11892521447 0.01297528499 
0.023137 8.41059086728 0.03788212883 
0.023694 8.15473421500 0.02066027919 
0.024252 8.11502597993 0.02590485741 
0.024809 8.07310299676 0.03507186907 
0.025367 7.68528165359 0.04783286419 
0.025924 7.82328265211 0.03944751844 
0.026482 7.39247895031 0.02796282874 
0.027039 7.47515736403 0.04196364374 
0.027597 7.31650150775 0.04043002141 
0.028154 7.45053564683 0.03978827489 
0.028712 7.05366886657 0.04047782535 
0.029269 7.23502236058 0.04613377359 
0.029827 7.23620574711 0.04376006221 
0.030384 7.23500951771 0.04878919189 
0.030942 7.04372044663 0.03858778406 
0.031500 6.72239126200 0.03764151312 
0.032057 6.99648120300 0.04122491071 
0.032615 6.48292759136 0.03690224929 
0.033172 6.76145092602 0.03737047553 
0.033730 6.84824300936 0.04197366267 
0.034287 6.53362388173 0.03849631117 
0.034845 6.57345120599 0.03946438046 
0.035402 6.44846616324 0.03466956685 
0.035960 6.04668139654 0.03670539633 
0.036517 6.22273266102 0.02853127829 
0.037075 6.07949901790 0.02854702113 
0.037632 5.77713273431 0.02792234510 
0.038190 6.02479413519 0.03624778985 
0.038747 6.00042967348 0.03289477371 
0.039305 5.90720173991 0.03108626045 
0.039862 5.83789429475 0.03234905276 
0.040420 5.58509232839 0.03452981405 
0.040977 5.50192298495 0.03140508980 
0.041535 5.57933624553 0.03132470436 
0.042092 5.52387781046 0.02938883651 
0.042650 5.56386628791 0.03296144665 
0.043207 5.29859441801 0.02864727565 
0.043765 5.33445768974 0.02962322516 
0.044322 5.21202907255 0.02914368865 
0.044880 5.17465690096 0.02975260207 
0.045437 5.07036309261 0.02690131012 
0.045995 5.00892543943 0.02584097667 
0.046552 4.94237959604 0.02484334086 
0.047110 4.87833638500 0.02614781329 
0.047667 4.72781388578 0.02699017981 
0.048225 4.72203563694 0.02548554175 
0.048782 4.69446337384 0.02512750192 
0.049340 4.50302941577 0.02274610376 
0.049897 4.51800957425 0.02437647221 
0.050455 4.44193743007 0.02210626828 
0.051012 4.37738608183 0.02342123339 
0.051570 4.17733541875 0.02215410433 
0.052127 4.30290941207 0.02337538877 
0.052685 4.17228974255 0.02346129500 
0.053242 4.23051541186 0.02144004524 
0.053800 4.13035288240 0.01823039116 
0.054357 3.93030677719 0.02459998704 
0.054915 3.89997373111 0.02137813024 
0.055472 3.79191626065 0.01837583938 
0.056030 3.95259697596 0.02152753986 
0.056587 3.68544071781 0.01966369742 
0.057145 3.67592521669 0.01810862988 
0.057702 3.69646130580 0.01734714072 
0.058260 3.69748443790 0.02033874042 
0.058817 3.55232390156 0.01876161272 
0.059375 3.53851623840 0.01938702534 
0.059932 3.46572012746 0.02195098984 
0.060490 3.45923967670 0.01809400257 
0.061048 3.39313433740 0.01813281494 
0.061605 3.34270165886 0.01562015375 
0.062163 3.38232462971 0.01628457500 
0.062720 3.25700261394 0.01703020121 
0.063278 3.19003970911 0.01655108005 
0.063835 3.13292496260 0.01772606411 
0.064393 3.16442893803 0.01350665271 
0.064950 3.06842132097 0.01546311871 
0.065508 3.11750183855 0.01493167667 
0.066065 2.99348381938 0.01354994661 
0.066623 2.91449953541 0.01364927141 
0.067180 2.80612811632 0.01246470095 
0.067738 2.91307373470 0.01403307991 
0.068295 2.69681825391 0.01367115214 
0.068853 2.84499116460 0.01675604341 
0.069410 2.79010590141 0.01379602692 
0.069968 2.57947340938 0.01364219369 
0.070525 2.73836159483 0.01325273992 
0.071083 2.45405825264 0.01379717746 
0.071640 2.50493999064 0.01254523000 
0.072198 2.62513983528 0.01387747842 
0.072755 2.42658456351 0.01099752534 
0.073313 2.48053265309 0.01191335314 
0.073870 2.48896760727 0.01078151424 
0.074428 2.32724466145 0.01309059609 
0.074985 2.38569895704 0.01196271653 
0.075543 2.32564840092 0.01135508134 
0.076100 2.32535107216 0.01201484199 
0.076658 2.27144121681 0.01079653027 
0.077215 2.19161612173 0.01060842464 
0.077773 2.14593068067 0.01084363219 
0.078330 2.11561875416 0.01043161074 
0.078888 2.07675567462 0.01150245736 
0.079445 2.05868923278 0.00877374827 
0.080003 2.02267241508 0.01372616666 
0.080560 1.99553573790 0.01023678888 
0.081118 2.00454391624 0.00986616102 
0.081675 2.02734516609 0.01079816001 
0.082233 1.97475968238 0.01119206338 
0.082790 1.93414978898 0.01140143590 
0.083348 1.86471398243 0.00777769668 
0.083905 1.78055534401 0.00875470546 
0.084463 1.86694878970 0.00891076670 
0.085020 1.82328346539 0.00849212938 
0.085578 1.84125802320 0.00795111612 
0.086135 1.71654880950 0.00652099840 
0.086693 1.69751860996 0.00951232440 
0.087250 1.72138010078 0.00940440822 
0.087808 1.70264044955 0.00800065202 
0.088365 1.66603758431 0.00729095775 
0.088923 1.58202487257 0.00832139731 
0.089480 1.58266494370 0.00769110825 
0.090038 1.66318186440 0.00890577659 
0.090595 1.51644242468 0.00668312985 
0.091153 1.47753483389 0.00849765203 
0.091710 1.44035907059 0.00789212215 
0.092268 1.47516404285 0.00609809667 
0.092825 1.49868425047 0.00575083919 
0.093383 1.39573546970 0.00698367383 
0.093940 1.45490467802 0.00712195221 
0.094498 1.42560289771 0.00761862787 
0.095055 1.39226992167 0.00601907557 
0.095613 1.38701367807 0.00780800236 
0.096170 1.31679184877 0.00604365324 
0.096728 1.35551599420 0.00722114376 
0.097285 1.31161646890 0.00686327311 
0.097842 1.31786456004 0.00717318949 
0.098400 1.25555477969 0.00586581518 
0.098957 1.26256950666 0.00396729800 
0.099515 1.23747573396 0.00499599472 
0.100072 1.18987107205 0.00765720369 
0.100630 1.22132494702 0.00569146176 
0.101187 1.24060024311 0.00712613882 
0.101745 1.15027037633 0.00670678047 
0.102302 1.09132272532 0.00766936703 
0.102860 1.08183256549 0.00563585680 
0.103417 1.15624849671 0.00632243827 
0.103975 1.05874183742 0.00502426300 
0.104532 1.07635643458 0.00594828158 
0.105090 0.98837484319 0.00587645945 
0.105647 0.99830310878 0.00378549584 
0.106205 0.97319812537 0.00579743147 
0.106762 0.90198539026 0.00320614354 
0.107320 0.99294771604 0.00531553254 
0.107877 0.99503886451 0.00533681520 
0.108435 0.91796903580 0.00373048407 
0.108992 0.95982822124 0.00356004426 
0.109550 0.85344088575 0.00518556266 
0.110107 0.90466788479 0.00573543260 
0.110665 0.95333218688 0.00474355021 
0.111222 0.91814837573 0.00438079084 
0.111780 0.90867100708 0.00470158808 
0.112337 0.93406269694 0.00343834462 
0.112895 0.77905540048 0.00234455240 
0.113452 0.76125384567 0.00319144910 
0.114010 0.73182249876 0.00369641180 
0.114567 0.80302238063 0.00495637035 
0.115125 0.74655219664 0.00366061304 
0.115682 0.76486866308 0.00426758832 
0.116240 0.71497432257 0.00441540406 
0.116797 0.74696835516 0.00418482481 
0.117355 0.77707317750 0.00374600507 
0.117912 0.74783232740 0.00296539942 
0.118470 0.71302969805 0.00279270448 
0.119027 0.64197200439 0.00281043419 
0.119585 0.69342424161 0.00309400183 
0.120142 0.63550786796 0.00400111803 
0.120699 0.67178565041 0.00376514900 
0.121257 0.65493958475 0.00276314696 
0.121814 0.61693087615 0.00223450614 
0.122372 0.61302083544 0.00333990651 
0.122929 0.51859985304 0.00308761870 
0.123487 0.58268656061 0.00263250249 
0.124044 0.57207645677 0.00272782947 
0.124602 0.54775519057 0.00232334292 
0.125159 0.57252866140 0.00208669381 
0.125717 0.60311116263 0.00370328985 
0.126274 0.59418802282 0.00344405110 
0.126832 0.59640867244 0.00235709232 
0.127389 0.52369703775 0.00256441528 
0.127947 0.52686304821 0.00169210555 
0.128504 0.46510080192 0.00153215432 
0.129062 0.58054520896 0.00317454492 
0.129619 0.50014789483 0.00260037218 
0.130177 0.51559443364 0.00159069939 
0.130734 0.42846321340 0.00309532120 
0.131292 0.49088919929 0.00236959828 
0.131849 0.49775598488 0.00170813991 
0.132407 0.47053806712 0.00214456952 
0.132964 0.47178149297 0.00255866267 
0.133521 0.41563547283 0.00130565161 
0.134079 0.42316074115 0.00127290654 
0.134636 0.48240033653 0.00229744862 
0.135194 0.48152955948 0.00184684843 
0.135751 0.45557677825 0.00104975083 
0.136309 0.42598873834 0.00181136140 
0.136866 0.42900397162 0.00153599793 
0.137424 0.44817928915 0.00185298458 
0.137981 0.38879753599 0.00167570383 
0.138539 0.41342167126 0.00264111759 
0.139096 0.39499062015 0.00190639344 
0.139654 0.40404398397 0.00170647353 
0.140211 0.39249445351 0.00094031843 
0.140769 0.39726055547 0.00198624735 
0.141326 0.34995530583 0.00165382266 
0.141884 0.32567330664 0.00177048586 
0.142441 0.36212049018 0.00166200607 
0.142998 0.30480223793 0.00145193521 
0.143556 0.35138093339 0.00125811814 
0.144113 0.27601969646 0.00019232819 
0.144671 0.34222670259 0.00182164599 
0.145228 0.35175244131 0.00117620279 
0.145786 0.30751913368 0.00074751737 
0.146343 0.31452468668 0.00124573011 
0.146901 0.30664805110 -0.00008505374 
0.147458 0.30828122823 0.00124274971 
0.148016 0.31652279347 0.00106696412 
0.148573 0.28674799375 0.00189470178 
0.149131 0.29972772602 0.00111820085 
0.149688 0.31539970482 0.00172052072 
0.150246 0.24022073849 0.00079171019 
0.150803 0.21729002200 0.00078620207 
0.151360 0.28510429789 0.00102259747 
0.151918 0.26583428666 0.00124491200 
0.152475 0.25777697590 0.00205048366 
0.153033 0.17582557227 0.00128538246 
0.153590 0.29265920457 0.00090310659 
0.154148 0.18190920131 0.00067330991 
0.154705 0.24961936491 0.00037626072 
0.155263 0.19132157096 0.00168944485 
0.155820 0.26856222354 0.00078954230 
0.156378 0.27531179014 0.00168185071 
0.156935 0.17847774080 0.00127944641 
0.157493 0.19252227751 -0.00037378625 
0.158050 0.13027681638 0.00035660528 
0.158607 0.16416059803 0.00043335436 
0.159165 0.20992716621 0.00075450769 
0.159722 0.22097182579 0.00099801350 
0.160280 0.20968599196 0.00135056915 
0.160837 0.20671422760 0.00031090477 
0.161395 0.20910923577 -0.00020802119 
0.161952 0.13042914411 0.00055510729 
0.162510 0.17879677213 0.00054796422 
0.163067 0.18020608756 0.00065493049 
0.163625 0.16653539800 0.00151888463 
0.164182 0.13465915792 0.00116683314 
0.164739 0.12126531855 0.00076081097 
0.165297 0.15826728897 0.00094387145 
0.165854 0.19710408172 -0.00007469954 
0.166412 0.19383358997 0.00140866081 
0.166969 0.15388979152 0.00045568445 
0.167527 0.15305073351 0.00124900298 
0.168084 0.13377435375 0.00077911319 
0.168642 0.13297026995 0.00024259039 
0.169199 0.17338708517 0.00107259087 
0.169757 0.17684291098 0.00093456606 
0.170314 0.15241772095 0.00026653226 
0.170871 0.14466640388 0.00133252154 
0.171429 0.11794839177 0.00016350068 
0.171986 0.14401597362 0.00036639208 
0.172544 0.14722547509 0.00125814621 
0.173101 0.18731110915 0.00041749383 
0.173659 0.13053928319 0.00118441240 
0.174216 0.11343507317 0.00083818469 
0.174774 0.12175764272 0.00075559581 
0.175331 0.12449653549 0.00071659129 
0.175888 0.14982373841 0.00058909726 
0.176446 0.10770165706 0.00082075704 
0.177003 0.10195432056 -0.00013053072 
0.177561 0.15351125447 0.00066474668 
0.178118 0.09075614236 0.00061941571 
0.178676 0.10794259837 0.00071464536 
0.179233 0.07433446455 0.00013186666 
0.179791 0.11759140795 0.00027069009 
0.180348 0.08926396826 0.00035049475 
0.180905 0.08959386128 0.00017257158 
0.181463 0.05912433113 0.00066112773 
0.182020 0.13968186208 0.00081592059 
0.182578 0.10307222293 0.00090995175 
0.183135 0.07632175972 0.00001001095 
0.183693 0.13050129400 0.00042278051 
0.184250 0.15420828678 0.00139247940 
0.184808 0.15045574319 0.00087929570 
0.185365 0.09603012783 -0.00021133386 
0.185922 0.07557669502 0.00031394724 
0.186480 0.12092752518 0.00043965763 
0.187037 0.12990663465 0.00083806923 
0.187595 0.08710342359 -0.00018589761 
0.188152 0.11232312572 0.00055767645 
0.188710 0.10502536838 0.00041690132 
0.189267 0.06841709916 -0.00001734943 
0.189824 0.09634540345 0.00027806080 
0.190382 0.09072036126 0.00007504737 
0.190939 0.10652802529 0.00012421214 
0.191497 0.09875524889 0.00031439127 
0.192054 0.16175340641 0.00099519358 
0.192612 0.08067147197 0.00090740350 
0.193169 0.08883262340 0.00097837712 
0.193726 0.08217831788 -0.00004266365 
0.194284 0.05013137418 0.00026397041 
0.194841 0.12749553278 0.00083603667 
0.195399 0.06529152953 -0.00005028144 
0.195956 0.09255013800 0.00013589623 
0.196514 0.05553979001 0.00054696754 
0.197071 0.06273817727 0.00017027744 
0.197628 0.08301300554 0.00073503459 
0.198186 0.05786314301 0.00014072922 
0.198743 0.09281617814 -0.00021288026 
0.199301 0.09679317375 0.00017303478 
0.199858 0.10315092080 -0.00031122613 
0.200416 0.09405970186 0.00005519350 
0.200973 0.09209713779 0.00002396086 
0.201530 0.07328615741 0.00019630284 
0.202088 0.09147154292 0.00108174119 
0.202645 0.02438457001 0.00051296881 
0.203203 0.09975135003 0.00025624744 
0.203760 0.08072446594 -0.00023175699 
0.204318 0.05972741615 -0.00022114926 
0.204875 0.06674047352 -0.00024335382 
0.205432 0.03105130144 0.00035983237 
0.205990 0.06004369236 -0.00039978373 
0.206547 0.08144565676 0.00037656456 
0.207105 0.09172859340 -0.00086535347 
0.207662 0.10576933530 -0.00034985165 
0.208219 0.07900588840 0.00045175005 
0.208777 0.06841050827 0.00050330373 
0.209334 0.09018165521 -0.00065147401 
0.209892 0.07694734525 0.00022516922 
0.210449 0.07695219082 0.00043701985 
0.211007 0.08227275519 0.00000489256 
0.211564 0.06313711579 0.00065135741 
0.212121 0.09546938113 -0.00014479599 
0.212679 0.03289089013 -0.00024011529 
0.213236 0.06412771202 -0.00003540434 
0.213794 0.04805330545 0.00054864435 
0.214351 0.12023530139 0.00066009508 
0.214908 0.06406100574 0.00091695936 
0.215466 0.08389253992 -0.00013348969 
0.216023 0.00774872138 0.00006579438 
0.216581 0.11386853298 0.00074469010 
0.217138 0.06224336738 0.00053541548 
0.217695 0.11608445072 0.00038694095 
0.218253 0.05340513308 0.00063982048 
0.218810 0.10644259068 0.00057232003 
0.219368 0.05730895442 0.00001502143 
0.219925 0.07608408949 0.00057587590 
0.220483 0.07886372831 0.00033381627 
0.221040 0.06610157997 -0.00026430305 
0.221597 0.08485717046 0.00077695346 
0.222155 0.08919502872 0.00012824059 
0.222712 0.05683008555 -0.00037070990 
0.223270 0.07237346484 0.00001740410 
0.223827 0.08287641601 0.00074583646 
0.224384 0.09624526727 0.00061588993 
0.224942 0.05129225196 0.00035865237 
0.225499 0.04628178680 0.00041138991 
0.226057 0.08002087441 0.00026845321 
0.226614 0.05979145490 0.00005951413 
0.227171 0.12132926379 0.00047056019 
0.227729 0.04977446542 0.00032974333 
0.228286 0.00404675964 -0.00006352254 
0.228844 0.04496086526 0.00054473884 
0.229401 0.07291656827 0.00010112458 
0.229958 0.05487189029 0.00066074227 
0.230516 0.08604649485 -0.00024340481 
0.231073 0.06550762597 0.00018854606 
0.231630 0.06492775290 0.00033529514 
0.232188 0.06809365483 0.00051420184 
0.232745 0.06400514621 0.00042235686 
0.233303 0.10513352026 0.00041715395 
0.233860 0.03255503370 0.00068097034 
0.234417 0.05608174459 0.00024363494 
0.234975 0.06854622846 0.00029135197 
0.235532 0.06352434199 0.00067428533 
0.236090 0.10247004189 -0.00016662329 
0.236647 0.08324011872 -0.00015932595 
0.237204 0.07306928571 0.00037192389 
0.237762 0.06063147699 0.00064079312 
0.238319 0.05280709545 -0.00005720724 
0.238877 0.03480731146 0.00016141161 
0.239434 0.09368727974 0.00023474292 
0.239991 0.07322080930 0.00000209567 
0.240549 0.03430045898 0.00010356869 
0.241106 0.07416235052 0.00045287401 
0.241663 0.05581054056 0.00050765952 
0.242221 0.03568277621 0.00011978841 
0.242778 0.09158439488 0.00034717605 
0.243336 0.01714350197 0.00030567104 
0.243893 0.05250454371 0.00037747060 
0.244450 0.09359511702 0.00035857644 
0.245008 0.03765797072 0.00035945073 
0.245565 0.09107542539 0.00037283080 
0.246123 0.06410938740 0.00024610248 
0.246680 0.06502339373 0.00042922995 
0.247237 0.04892008395 -0.00042085546 
0.247795 0.06491869479 0.00013102997 
0.248352 0.01660439108 -0.00003164061 
0.248909 0.07647563317 0.00025106392 
0.249467 0.04729346280 -0.00008775872 
0.250024 0.02841068453 0.00045660417 
0.250582 0.07142480696 0.00025488679 
0.251139 0.05307961417 -0.00006196802 
0.251696 0.04234417164 0.00004093172 
0.252254 0.04964480038 0.00081077983 
0.252811 0.06882854715 -0.00007177341 
0.253368 0.06314347815 0.00038544046 
0.253926 0.04241642012 0.00012965173 
0.254483 0.08782099367 0.00059247820 
0.255041 0.03369452791 0.00009879329 
0.255598 0.10398956344 0.00022183609 
0.256155 0.11143267832 0.00013001169 
0.256713 0.06171336649 -0.00002787096 
0.257270 0.01961906898 0.01080923156 
0.257827 0.07351766950 -0.00043293721 
0.258385 0.02508004005 0.00025559675 
0.258942 0.01962853834 0.00067211132 
0.259499 0.05481803096 0.00034426685 
0.260057 0.08531435797 0.00060375993 
0.260614 0.03051660352 -0.00003995872 
0.261172 0.06952403206 0.00031911313 
0.261729 0.05802180314 -0.00002367488 
0.262286 0.06222347950 0.00077296119 
0.262844 0.04125023674 0.00104571755 
0.263401 0.01623342329 -0.00010582443 
0.263958 0.06444510072 0.00044658226 
0.264516 0.05529006721 0.00050749210 
0.265073 0.03418977801 0.00088618819 
0.265630 0.06551936763 0.00029516144 
0.266188 0.05412130623 -0.00017500070 
0.266745 0.04488549164 0.00012909867 
0.267302 0.05944249162 0.00041903046 
0.267860 0.06945655126 0.00037941394 
0.268417 -0.02223876844 0.00016808048 
0.268975 0.05756252815 0.00029350249 
0.269532 0.06880937701 0.00032553374 
0.270089 0.08515684244 0.00035119955 
0.270647 0.02133067044 0.00020895912 
0.271204 0.07643116682 0.00049666250 
0.271761 0.05497382206 0.00024246093 
0.272319 0.00345781610 0.00029085153 
0.272876 0.06245007245 -0.00000599080 
0.273433 0.11110070148 0.00051711128 
0.273991 0.01751058615 0.00022361613 
0.274548 0.05014958120 -0.00004865224 
0.275105 0.07533222319 0.00028373552 
0.275663 0.03603483431 0.00002911561 
0.276220 0.07431848118 0.00025948119 
0.276777 0.06672558783 -0.00007103893 
0.277335 0.07115613433 -0.00000506383 
0.277892 0.01261015132 0.00012573098 
0.278449 0.06931100531 -0.00020977754 
0.279007 0.07351386155 0.00004996110 
0.279564 0.01910640714 0.00009832293 
0.280121 0.03509181808 0.00030742974 
0.280679 0.05862708019 0.00020947486 
0.281236 0.00621666739 -0.00013147083 
0.281793 0.05724447351 -0.00051018233 
0.282351 0.10023951718 -0.00000678407 
0.282908 0.03715071066 0.00004634150 
0.283465 0.02557536763 0.00046916336 
0.284023 0.04864474347 0.00039142986 
0.284580 0.07367411491 0.00048864294 
0.285137 0.05851197268 0.00075183681 
0.285695 0.05776476461 0.00065833223 
0.286252 0.00320580931 0.00022115247 
0.286809 0.05605906509 0.00040481741 
0.287367 0.02465495623 -0.00007265101 
0.287924 0.04499832170 -0.00039964416 
0.288481 0.03423558407 0.00098508558 
0.289039 0.02448203549 0.00026521077 
0.289596 0.00665253277 0.00003352436 
0.290153 0.05548550447 0.00012482500 
0.290711 0.06560587763 -0.00000022978 
0.291268 0.02379609214 0.00011143719 
0.291825 0.07774209482 0.00027965443 
0.292383 0.07807871670 -0.00005691425 
0.292940 0.07224689317 0.00013474372 
0.293497 0.03594519026 0.00034132822 
0.294055 0.04126862507 -0.00037204945 
0.294612 0.04627692521 0.00000554670 
0.295169 0.05898249518 0.00006038976 
0.295727 0.00867039911 0.00028275022 
0.296284 0.06855564618 0.00057538966 
0.296841 0.00808810714 -0.00002555881 
0.297399 0.03544945082 -0.00007479421 
0.297956 0.02625103783 -0.00007221396 
0.298513 0.09197784453 0.00064631967 
0.299071 0.03946263234 0.00014012087 
0.299628 0.07457105627 0.00090537047 
0.300185 0.03813435275 -0.00036364896 
0.300742 0.07890358350 0.00068083685 
0.301300 0.03655061391 0.00017659025 
0.301857 0.03328005811 -0.00019516741 
0.302414 0.07107214087 0.00039916757 
0.302972 0.07488566887 0.00034698038 
0.303529 0.04688806348 0.00099583821 
0.304086 0.07623322510 0.00045519562 
0.304644 0.05066320281 0.00004926337 
0.305201 -0.00198065088 0.00053568829 
0.305758 0.06379019628 0.00019645227 
0.306316 0.07116303951 0.00008633549 
0.306873 0.06986176691 0.00006601943 
0.307430 0.04526491071 0.00018555455 
0.307987 0.04803116189 0.00041703935 
0.308545 0.04695211175 0.00016841886 
0.309102 0.08062219808 0.00093273979 
0.309659 0.00121597886 0.00043158833 
0.310217 -0.00048019014 -0.00027230248 
0.310774 0.01202610026 -0.00001552804 
0.311331 0.04340905072 -0.00004557537 
0.311889 0.05146314364 -0.00029103931 
0.312446 0.08809696795 -0.00002041838 
0.313003 0.06790220620 0.00005294266 
0.313560 0.03846449018 0.00012120874 
0.314118 0.06492370704 0.00058976439 
0.314675 0.08679898276 -0.00044481576 
0.315232 0.02927669345 -0.00016776282 
0.315790 -0.00587917391 -0.00025748366 
0.316347 0.01394782254 0.00005607446 
0.316904 0.02707026670 0.00045760851 
0.317461 0.03294910293 0.00028043169 
0.318019 0.02850784729 -0.00015440376 
0.318576 0.03045354400 0.00044245160 
0.319133 0.01232844464 -0.00003952284 
0.319691 0.03445335322 0.00088068486 
0.320248 0.08606962755 0.00073860429 
0.320805 0.04984397805 0.00026281183 
0.321362 0.03207116729 -0.00047626802 
0.321920 0.01017671316 0.00054208235 
0.322477 0.08934599684 -0.00095224216 
0.323034 0.06738269622 0.00028611378 
0.323592 -0.00979191823 0.00038868786 
0.324149 0.06750199371 0.00062748901 
0.324706 -0.03407646973 0.00043621782 
0.325263 0.02466130407 0.00020967319 
0.325821 0.04883068411 -0.00004768484 
0.326378 0.02368926375 0.00091453735 
0.326935 0.00616120883 0.00015507081 
0.327493 0.07169417687 0.00013191584 
0.328050 0.08966106158 0.00080207773 
0.328607 0.08057969088 -0.00063283446 
0.329164 -0.00690572250 0.00089572296 
0.329722 0.03862188636 0.00017336717 
0.330279 0.07383903513 -0.00006258854 
0.330836 0.06779458258 0.00112835907 
0.331393 0.03612297096 0.00044119889 
0.331951 0.07731027264 0.00052382518 
0.332508 0.02321132867 -0.00014792291 
0.333065 -0.01368891796 0.00026577561 
0.333622 0.01640146886 0.00032337527 
0.334180 0.08560286332 0.00052029475 
0.334737 0.09586235332 0.00124718079 
0.335294 0.01850839968 -0.00002474875 
0.335852 0.04074800254 0.00007917311 
0.336409 0.03868108561 0.00006980726 
0.336966 0.05110858804 0.00013075456 
0.337523 0.08409801751 0.00042084642 
0.338081 0.06023974123 -0.00000901917 
0.338638 0.05409700619 0.00022600984 
0.339195 -0.00402135138 -0.00032532145 
0.339752 0.02951148021 0.00050209956 
0.340310 0.05351229492 0.00020153228 
0.340867 0.07616430531 0.00052603905 
0.341424 0.05454128625 0.00120956762 
0.341981 0.04086872747 -0.00012423964 
0.342539 0.01970838684 0.00051533119 
0.343096 0.03093464900 -0.00010395297 
0.343653 0.02678256693 -0.00006872617 
0.344210 -0.00862109743 -0.00085882401 
0.344768 0.06527140933 0.00046216414 
0.345325 0.01275092570 -0.00069336885 
0.345882 -0.01931927848 0.00026751391 
0.346439 0.02285662929 0.00093704346 
0.346997 0.02325535657 -0.00045242935 
0.347554 0.05102114745 0.00032786918 
0.348111 -0.03643414413 -0.00007398701 
0.348668 0.03113034944 -0.00053396599 
0.349226 -0.02145122152 -0.00023395863 
0.349783 0.08062344645 0.00062601999 
0.350340 0.12031305900 0.00062457841 
0.350897 0.01827913370 0.00017023163 
0.351454 0.02145629879 -0.00018032193 
0.352012 0.07248375238 -0.00047731987 
0.352569 0.03708707375 0.00001102738 
0.353126 0.07897280011 -0.00015228844 
0.353683 0.01739417218 0.00041504418 
0.354241 0.09305513267 0.00135515985 
0.354798 0.00543165004 0.00016706566 
0.355355 -0.03154210615 -0.00046774949 
0.355912 0.04983831432 0.00031567488 
0.356470 0.04595927704 -0.00119463433 
0.357027 0.05908814683 0.00099984584 
0.357584 0.00991964122 -0.00014925164 
0.358141 -0.02110005219 -0.00087427177 
0.358699 0.09615332556 0.00123834071 
0.359256 0.00123181854 0.00109064923 
0.359813 0.07238355492 -0.00022524925 
0.360370 0.00709380333 -0.00061618636 
0.360927 -0.00420490512 -0.00089443320 
0.361485 0.02927508640 0.00192257563 
0.362042 0.05814378701 -0.00095294085 
0.362599 0.06466773653 0.00111220742 
0.363156 0.08157994568 0.00056977120 
0.363714 0.12945728851 -0.00128488094 
0.364271 -0.01518364408 0.00054371417 
0.364828 0.03964117984 0.00114855731 
0.365385 -0.02050897635 -0.00032717472 
0.365942 -0.03708415122 -0.00060137710 
0.366500 0.06760781814 -0.00060860420 
0.367057 0.04719485198 0.00166828654 
0.367614 0.04799991655 0.00097858585 
0.368171 0.08325673035 0.00174494280 
0.368728 0.03124342683 0.00271837737 
0.369286 0.07610446970 -0.00034739684 
0.369843 0.01033521934 -0.00069627319 
0.370400 0.03224336512 0.00027796372 
0.370957 -0.00383701718 -0.00078891901 
0.371514 0.07678780754 -0.00024860821 
0.372072 0.02147327578 -0.00014477817 
0.372629 -0.08419345823 -0.00093047055 
0.373186 0.03585904316 -0.00041748933 
0.373743 0.03438566891 -0.00026833303 
0.374300 -0.04164129074 0.00041187000 
0.374858 0.03936147121 0.00097219093 
0.375415 0.05908756795 0.00319739355 
0.375972 0.06825363058 0.00015009760 
0.376529 0.03194941370 0.00142653520 
0.377086 0.06696304666 0.00259046064 
0.377644 0.00883248812 0.00186019395 
0.378201 0.01971118086 -0.00125205667 
0.378758 0.07522247782 0.00117338698 
0.379315 0.04989998139 0.00204111781 
0.379872 0.09010382484 -0.00062360681 
0.380430 0.04995705521 0.00111418396 
0.380987 0.04768756022 -0.00145410999 
0.381544 0.09895511607 -0.00053161641 
0.382101 -0.00656263835 0.00144042923 
0.382658 0.05043268024 0.00095818109 
0.383216 0.00928227635 -0.00011905407 
0.383773 0.08063866620 0.00233039244 
0.384330 0.00659507673 -0.00093275720 
0.384887 0.03013030050 0.00132453763 
0.385444 0.02719594517 -0.00101809622 
0.386001 0.09257676074 0.00009393722 
0.386559 0.04520243374 0.00194644192 
0.387116 0.06957485066 0.00022522597 
0.387673 -0.02982145948 -0.00078743877 
0.388230 0.01915179262 -0.00070800018 
0.388787 0.15872532083 0.00176724535 
0.389345 0.03573475971 0.00085831018 
0.389902 0.10110985578 -0.00056842179 
0.390459 0.11596078661 -0.00039813941 
0.391016 0.09335463695 0.00047413736 
0.391573 -0.03570714460 -0.00124788699 
0.392130 0.06523435736 0.00156464460 
0.392688 0.05925072600 -0.00143729605 
0.393245 0.04550235512 -0.00085622708 
0.393802 -0.04617403667 -0.00148586032 
0.394359 -0.02010145734 -0.00004629765 
0.394916 0.08042161946 0.00166432069 
0.395473 0.06619593841 0.00228851793 
0.396031 0.12911826793 0.00277101196 
0.396588 -0.03524407243 0.00055616935 
0.397145 0.13062090434 -0.00007148631 
0.397702 0.09546963041 -0.00030156721 
0.398259 0.11959464629 0.00242039029 
0.398816 0.12516406183 0.00207331335 
0.399374 0.09263459355 0.00057675552 
0.399931 0.03340059290 0.01051414389 
0.400488 -0.10175723083 -0.00379658043 
0.401045 0.03828323071 -0.00552992365 
0.401602 0.22727142574 -0.00536179815 
0.402159 0.14643719769 0.00218266493 
0.402716 -0.04093024441 0.01069863547 
0.403274 0.29480473439 0.01671629938 
0.403831 0.06396470241 0.00447532559 
