# Supplementary material for: SAXS studies of X-ray induced disulfide bond damage: Engineering high-resolution insight from a low-resolution technique
Source: PLoS One. 2020 Nov 17;15(11):e0239702. doi: 10.1371/journal.pone.0239702 (PMC7671560; doi:10.1371/journal.pone.0239702)
Supplement: S1 Data — (GZ) [file pone.0239702.s023.gz › SupplementaryData/dimer_A3_ph5_2p5_00015.cbf.dat]

0.010314 4.92325794178 1.66901126387 
0.010872 11.31542764481 0.47306879170 
0.011429 9.59131134243 0.32553600909 
0.011987 9.39777005449 0.26402847780 
0.012544 10.75234313776 0.12485453742 
0.013102 8.98208494758 -0.09019215845 
0.013659 8.11133978392 0.24313824506 
0.014217 9.61333245677 0.03518424290 
0.014774 10.16401736323 0.02527870886 
0.015332 9.73242880872 0.00973142239 
0.015889 9.25184819245 0.05228214558 
0.016447 8.99685126305 0.05780495093 
0.017004 8.99626322191 0.09113822036 
0.017562 8.54393795343 0.05902215489 
0.018119 9.06783814745 -0.03647506081 
0.018677 9.18740404333 0.02396934607 
0.019234 8.69658546789 -0.02898802979 
0.019792 8.56956906455 -0.03094822393 
0.020349 8.31130976837 0.01157846557 
0.020907 8.08040730471 0.01523114818 
0.021464 8.20860476528 0.01229718114 
0.022022 8.14965344485 0.03287959127 
0.022579 8.22218744844 0.03189952804 
0.023137 8.13771567500 0.03968847839 
0.023694 8.22052302504 0.03595375556 
0.024252 7.79342664169 0.04494407314 
0.024809 7.82547841996 0.03984098001 
0.025367 7.77955912462 0.04610635893 
0.025924 7.39195764790 0.03822576945 
0.026482 7.51774394624 0.04565967484 
0.027039 7.41663449021 0.04382684988 
0.027597 7.45603181913 0.04473492330 
0.028154 7.36736110390 0.04736047098 
0.028712 7.55425854511 0.04286049736 
0.029269 7.46160130393 0.03928414990 
0.029827 7.18738011564 0.04295116660 
0.030384 6.98596922399 0.04234608336 
0.030942 6.88522880717 0.04120709346 
0.031500 6.94716901406 0.04260830729 
0.032057 6.85782231341 0.03528895750 
0.032615 6.75650009326 0.04417754607 
0.033172 6.68155523515 0.04061979360 
0.033730 6.72812183839 0.04425507400 
0.034287 6.71957920859 0.04448424061 
0.034845 6.51396661062 0.04012266456 
0.035402 6.35486254196 0.03995304873 
0.035960 6.51580986412 0.03940163710 
0.036517 6.14811895538 0.03943322559 
0.037075 6.29352644344 0.03192556989 
0.037632 6.12073367131 0.03298533582 
0.038190 5.95247512245 0.03647086642 
0.038747 5.85704318564 0.03497537298 
0.039305 5.94874251964 0.03335811905 
0.039862 6.05931964991 0.03311802800 
0.040420 5.81974454400 0.03119814804 
0.040977 5.83499149981 0.03352203733 
0.041535 5.42470712202 0.03274721386 
0.042092 5.54248972815 0.03252319793 
0.042650 5.42014569794 0.03342242219 
0.043207 5.36504601758 0.03056492828 
0.043765 5.20223018842 0.02755677173 
0.044322 5.22378653032 0.02739144243 
0.044880 5.09168122667 0.02827137428 
0.045437 5.12151109524 0.02928418209 
0.045995 5.02582660933 0.03121478932 
0.046552 5.05042084009 0.03286639823 
0.047110 4.90974011530 0.02806358090 
0.047667 4.74056844163 0.02452331598 
0.048225 4.85979180059 0.02419975034 
0.048782 4.68425559445 0.02589042729 
0.049340 4.66225565237 0.02891315093 
0.049897 4.50061610827 0.02722420364 
0.050455 4.55685679291 0.02370487747 
0.051012 4.38426831067 0.02402012473 
0.051570 4.42297479785 0.02282700670 
0.052127 4.31899551904 0.02243302740 
0.052685 4.20819659728 0.02292910866 
0.053242 4.16976509459 0.02070181322 
0.053800 4.04021886948 0.02327860355 
0.054357 4.02490829519 0.02161186455 
0.054915 4.11289561427 0.02362061785 
0.055472 3.91615535152 0.01885044519 
0.056030 3.73269295407 0.01890432729 
0.056587 3.81002440161 0.01845337693 
0.057145 3.68811189042 0.01757119360 
0.057702 3.64531905367 0.01885772209 
0.058260 3.56936755921 0.02109057105 
0.058817 3.64110771151 0.01613299328 
0.059375 3.50576717882 0.01898884942 
0.059932 3.45930618020 0.01537915407 
0.060490 3.41260028761 0.01544508552 
0.061048 3.39016685220 0.01385985341 
0.061605 3.33242508905 0.01723234520 
0.062163 3.23792669478 0.01525233193 
0.062720 3.17796701066 0.01637625583 
0.063278 3.19346274472 0.01653055872 
0.063835 3.19696483659 0.01575351135 
0.064393 3.24063937269 0.01742090379 
0.064950 3.11003972155 0.01558520983 
0.065508 2.99894188580 0.01531753051 
0.066065 3.01824255872 0.01674661393 
0.066623 2.95708329289 0.01639748466 
0.067180 2.88533528335 0.01608639731 
0.067738 2.77043625767 0.01461077144 
0.068295 2.87521154992 0.01591783508 
0.068853 2.71396832948 0.01275257220 
0.069410 2.74179756969 0.01495603709 
0.069968 2.47324058180 0.01315303314 
0.070525 2.57142794730 0.00889994234 
0.071083 2.66852483958 0.01581137504 
0.071640 2.57218562304 0.01402238634 
0.072198 2.54922511504 0.01293065533 
0.072755 2.47369863713 0.01251659916 
0.073313 2.45849126850 0.01388330553 
0.073870 2.37611370323 0.01187638671 
0.074428 2.37156941039 0.01303351588 
0.074985 2.34579713274 0.01115371139 
0.075543 2.33937264573 0.01121578819 
0.076100 2.27995686247 0.01029989439 
0.076658 2.17510335225 0.01290200833 
0.077215 2.20368382766 0.00947746121 
0.077773 2.20933550564 0.01059181148 
0.078330 2.06976320736 0.01005013859 
0.078888 2.07139373198 0.01095514470 
0.079445 2.16254185618 0.00833415727 
0.080003 2.13107547607 0.01045555445 
0.080560 2.01378506664 0.01019646044 
0.081118 1.96723503062 0.00924679431 
0.081675 1.92936867714 0.01011932481 
0.082233 1.91633361535 0.00966551206 
0.082790 1.86066541558 0.00923139789 
0.083348 1.84839815695 0.00989345464 
0.083905 1.84861066928 0.01073633116 
0.084463 1.86178896030 0.00888820019 
0.085020 1.82667558012 0.00875248452 
0.085578 1.78864075193 0.00716122849 
0.086135 1.68112844246 0.00631146680 
0.086693 1.71260726477 0.00768745233 
0.087250 1.73286980946 0.00677712206 
0.087808 1.75762389003 0.00811391413 
0.088365 1.74204623339 0.00766525145 
0.088923 1.73381173612 0.00872053781 
0.089480 1.56420298313 0.00799763840 
0.090038 1.41827425222 0.00637366528 
0.090595 1.52287609154 0.00658494730 
0.091153 1.54333300307 0.00599812890 
0.091710 1.45509872664 0.00611473109 
0.092268 1.47947951863 0.00832001892 
0.092825 1.52801034612 0.00659388315 
0.093383 1.40955476882 0.00606823241 
0.093940 1.27618378638 0.00703888098 
0.094498 1.29000044180 0.00561338131 
0.095055 1.37247594111 0.00603799166 
0.095613 1.31876140391 0.00628198468 
0.096170 1.29774708240 0.00620501534 
0.096728 1.31918686344 0.00666169027 
0.097285 1.28439966554 0.00629266019 
0.097842 1.29861908878 0.00761066086 
0.098400 1.23075568665 0.00699017386 
0.098957 1.22510516723 0.00586689693 
0.099515 1.26297456437 0.00752754236 
0.100072 1.25025370613 0.00320618132 
0.100630 1.15506507331 0.00684695224 
0.101187 1.11968590499 0.00565492834 
0.101745 1.21173870708 0.00691983721 
0.102302 1.14414914298 0.00616479585 
0.102860 1.09041449664 0.00780569160 
0.103417 1.10104268759 0.00526989906 
0.103975 0.96957634006 0.00487718723 
0.104532 1.11662697577 0.00622771564 
0.105090 1.04865880428 0.00547050524 
0.105647 1.03018519068 0.00599433440 
0.106205 0.97217485892 0.00475765277 
0.106762 1.05512631621 0.00439823485 
0.107320 0.99796555084 0.00530859389 
0.107877 0.94775088693 0.00468630149 
0.108435 0.94093277725 0.00376408241 
0.108992 0.96302013026 0.00586040901 
0.109550 0.92604049423 0.00396294949 
0.110107 0.94705755465 0.00480255395 
0.110665 0.92047540049 0.00434249403 
0.111222 0.93842048366 0.00439181763 
0.111780 0.76818491874 0.00278357343 
0.112337 0.84187243022 0.00340479941 
0.112895 0.90708564093 0.00376431870 
0.113452 0.77584520475 0.00400454300 
0.114010 0.80334919925 0.00305631354 
0.114567 0.85338147914 0.00452857737 
0.115125 0.82592021843 0.00460565946 
0.115682 0.86329957199 0.00475628814 
0.116240 0.75420903247 0.00449022930 
0.116797 0.83731282709 0.00296570508 
0.117355 0.77726268428 0.00331574155 
0.117912 0.71419909965 0.00273094657 
0.118470 0.74524226205 0.00407519788 
0.119027 0.66681933036 0.00275747635 
0.119585 0.71474877987 0.00407074227 
0.120142 0.76862576814 0.00363292889 
0.120699 0.66787726299 0.00364245244 
0.121257 0.66271800722 0.00169247437 
0.121814 0.60509151534 0.00313937999 
0.122372 0.61180212727 0.00292508493 
0.122929 0.67162166597 0.00361503955 
0.123487 0.63272432766 0.00282136389 
0.124044 0.58275905485 0.00319518622 
0.124602 0.64839056963 0.00203907514 
0.125159 0.63512580144 0.00283418117 
0.125717 0.63751959144 0.00247384951 
0.126274 0.55733612023 0.00235545753 
0.126832 0.58385239609 0.00265412877 
0.127389 0.55322947389 0.00252792234 
0.127947 0.56737766881 0.00173787205 
0.128504 0.55797963552 0.00192227925 
0.129062 0.50919644761 0.00166751895 
0.129619 0.50567379772 0.00281947316 
0.130177 0.48555571052 0.00146529463 
0.130734 0.52023901873 0.00276530869 
0.131292 0.43835719111 0.00239440132 
0.131849 0.48914735891 0.00184737347 
0.132407 0.45011298193 0.00159943008 
0.132964 0.42872026072 0.00155785754 
0.133521 0.47888793701 0.00282896306 
0.134079 0.43620880138 0.00069816839 
0.134636 0.52859053294 0.00208258999 
0.135194 0.42158779705 0.00128624633 
0.135751 0.42600870433 0.00170644486 
0.136309 0.36764639487 0.00291760595 
0.136866 0.40593165271 0.00244326769 
0.137424 0.45324943834 0.00265502987 
0.137981 0.35304893315 0.00231652350 
0.138539 0.40131738082 0.00083550373 
0.139096 0.36170773774 0.00195663795 
0.139654 0.42388019479 0.00155945276 
0.140211 0.41511496549 0.00134700707 
0.140769 0.32397855423 0.00171858431 
0.141326 0.34989789340 0.00129764549 
0.141884 0.33363425093 0.00135704224 
0.142441 0.35482562468 0.00179186988 
0.142998 0.40647212136 0.00144501816 
0.143556 0.38375480840 0.00280159768 
0.144113 0.30516893795 0.00137150989 
0.144671 0.31335203924 0.00019069972 
0.145228 0.31469213223 0.00163069114 
0.145786 0.25810753181 0.00193541373 
0.146343 0.31755559369 0.00185206341 
0.146901 0.31285720196 0.00073821388 
0.147458 0.31792954213 0.00028375554 
0.148016 0.33225925092 0.00164342082 
0.148573 0.26302686209 0.00017360360 
0.149131 0.30618963986 0.00177121993 
0.149688 0.23476997689 0.00060555246 
0.150246 0.28004637735 0.00154870189 
0.150803 0.24454512045 0.00175860964 
0.151360 0.26183252222 0.00130076738 
0.151918 0.25349565770 0.00240809192 
0.152475 0.24114979003 0.00195579091 
0.153033 0.26954298041 0.00051376489 
0.153590 0.18569699737 0.00061810605 
0.154148 0.25357917663 0.00167924097 
0.154705 0.20711857201 0.00137205739 
0.155263 0.19347793394 0.00185702701 
0.155820 0.21366109185 0.00108386834 
0.156378 0.22949645903 0.00137462965 
0.156935 0.20606824664 0.00110585660 
0.157493 0.20942347931 0.00104201050 
0.158050 0.16216599104 0.00185801822 
0.158607 0.20452213860 0.00023266020 
0.159165 0.14609460043 0.00098325945 
0.159722 0.23942062824 0.00078286709 
0.160280 0.21285443972 -0.00029665224 
0.160837 0.16526044653 0.00180814250 
0.161395 0.20798027075 0.00048672433 
0.161952 0.19921315129 0.00130225649 
0.162510 0.18605102012 0.00097927550 
0.163067 0.17903435339 0.00101219775 
0.163625 0.18656991230 0.00133287853 
0.164182 0.24097696043 0.00128568984 
0.164739 0.18386431972 0.00065242146 
0.165297 0.14381293091 0.00050127384 
0.165854 0.16855449643 0.00045210740 
0.166412 0.10199202897 0.00036575531 
0.166969 0.17148508574 0.00062666910 
0.167527 0.15118109241 0.00086708738 
0.168084 0.15813893508 0.00092948042 
0.168642 0.13403035984 0.00067477146 
0.169199 0.12244849777 0.00088324481 
0.169757 0.10430494301 0.00153602894 
0.170314 0.16859892464 0.00075842441 
0.170871 0.17082538908 0.00115089284 
0.171429 0.15983277461 0.00061461529 
0.171986 0.08940519056 0.00021196730 
0.172544 0.08825560912 0.00051004119 
0.173101 0.16278949874 0.00069907435 
0.173659 0.13732701492 0.00103870010 
0.174216 0.10702132445 0.00029820199 
0.174774 0.07326991878 0.00018001769 
0.175331 0.14999119978 0.00118464830 
0.175888 0.12962954750 0.00058489133 
0.176446 0.11644526853 0.00113700054 
0.177003 0.10486578294 0.00110106506 
0.177561 0.11024379679 0.00057877293 
0.178118 0.12495285349 0.00066422727 
0.178676 0.13614957115 0.00039115892 
0.179233 0.14748010541 0.00087047734 
0.179791 0.12004711887 0.00108679004 
0.180348 0.12927817429 0.00135897563 
0.180905 0.13566317056 0.00048648140 
0.181463 0.09428453026 0.00021237289 
0.182020 0.14549663055 0.00054358845 
0.182578 0.11433873645 0.00018764619 
0.183135 0.10225906753 0.00051082746 
0.183693 0.10309347405 0.00070571199 
0.184250 0.12628174536 0.00061873559 
0.184808 0.12306131610 0.00043111944 
0.185365 0.05014522909 0.00020121792 
0.185922 0.05064643614 0.00088825370 
0.186480 0.10436550763 0.00057960997 
0.187037 0.07964152259 -0.00008662413 
0.187595 0.13324656754 -0.00009348602 
0.188152 0.10474101636 0.00023176537 
0.188710 0.11272425646 0.00056013228 
0.189267 0.08496572104 0.00085643086 
0.189824 0.09383302381 -0.00002182593 
0.190382 0.13594813037 0.00016558290 
0.190939 0.09019623900 0.00020611184 
0.191497 0.07544235642 0.00029026553 
0.192054 0.09618248238 0.00051451080 
0.192612 0.07956995471 0.00066983626 
0.193169 0.05128662662 -0.00019294758 
0.193726 0.07008414241 0.00015685817 
0.194284 0.04162355861 0.00067202741 
0.194841 0.07917314997 0.00078541341 
0.195399 0.05379153167 -0.00047456984 
0.195956 0.09580212590 0.00072416131 
0.196514 0.11763214725 0.00012780836 
0.197071 0.03302810991 0.00002883418 
0.197628 0.07933879589 0.00077501705 
0.198186 0.06352312238 0.00086154036 
0.198743 0.05784805753 0.00074691159 
0.199301 0.09011079941 0.00058237817 
0.199858 0.09848094730 0.00146194425 
0.200416 0.15499705175 0.00071443207 
0.200973 0.07011382275 0.00002640590 
0.201530 0.06881766356 0.00086281844 
0.202088 0.06186705394 0.00079574261 
0.202645 0.00036785033 0.00011032759 
0.203203 0.03862836808 0.00055294963 
0.203760 0.06284355113 -0.00025031394 
0.204318 0.08027895946 0.00093390148 
0.204875 0.03140933009 -0.00021369300 
0.205432 0.06267882866 0.00014353123 
0.205990 0.08607469506 -0.00002095148 
0.206547 0.12566992930 -0.00009277944 
0.207105 0.12101479352 0.00010795123 
0.207662 0.04450712326 -0.00012628995 
0.208219 0.09367479107 0.00055806630 
0.208777 0.06378109673 -0.00017155949 
0.209334 0.06732592646 0.00101750300 
0.209892 0.06558759635 0.00080570376 
0.210449 0.03564814175 0.00154863692 
0.211007 0.09667370153 0.00007589700 
0.211564 0.09682417876 -0.00008844428 
0.212121 0.04556222038 -0.00003618397 
0.212679 0.10065324046 0.00049923514 
0.213236 0.11801148775 0.00012237157 
0.213794 0.11052896939 0.00052606439 
0.214351 0.08539200985 0.00018400906 
0.214908 0.08040532091 0.00058756977 
0.215466 0.08682183976 -0.00029857981 
0.216023 0.08791204081 0.00000216686 
0.216581 0.12447958249 0.00005636649 
0.217138 0.09023887574 0.00086951929 
0.217695 0.08490919725 -0.00044002522 
0.218253 0.09070749807 0.00046438093 
0.218810 0.10459256798 0.00010906956 
0.219368 0.05598873906 0.00060221440 
0.219925 0.06753148334 0.00072319300 
0.220483 0.06550266193 0.00039309444 
0.221040 0.07230326830 0.00014718022 
0.221597 0.05383594123 0.00075079982 
0.222155 0.03719579357 0.00018761029 
0.222712 0.05017394034 -0.00009927615 
0.223270 0.02778832825 0.00008954687 
0.223827 0.10987566080 0.00050728545 
0.224384 0.05177723298 0.00018429847 
0.224942 0.06723968932 0.00002688594 
0.225499 0.09256184236 0.00075077548 
0.226057 0.03350378490 0.00025047780 
0.226614 0.11369884363 0.00066365802 
0.227171 0.07451073337 -0.00013050841 
0.227729 0.06152129455 0.00050670335 
0.228286 0.05654075569 0.00033080681 
0.228844 0.10028542276 0.00081943987 
0.229401 0.08528272760 0.00039732820 
0.229958 0.07924477654 0.00051948924 
0.230516 0.03739862470 0.00034025402 
0.231073 0.04505690806 0.00063116599 
0.231630 0.06174745654 -0.00025123217 
0.232188 0.09762778073 0.00058257525 
0.232745 0.06072705691 0.00083014882 
0.233303 0.07433307218 0.00061944288 
0.233860 0.11091488723 0.00043235485 
0.234417 0.04994360662 0.00047535009 
0.234975 0.09725777220 0.00029670187 
0.235532 0.10956893689 0.00053032644 
0.236090 0.08527404627 0.00058529814 
0.236647 0.10976659715 0.00023177026 
0.237204 0.07545888175 0.00057331787 
0.237762 0.06970474513 0.00038845880 
0.238319 0.11581955345 0.00066859377 
0.238877 0.08383668508 0.00032949046 
0.239434 0.05374153891 0.00070734818 
0.239991 0.03902575022 0.00027778926 
0.240549 0.04201967550 0.00082782684 
0.241106 0.03352269090 0.00059649713 
0.241663 0.03198102848 0.00010634210 
0.242221 0.07498760746 0.00012117478 
0.242778 0.00874962331 -0.00032568242 
0.243336 0.02378768893 0.00028735633 
0.243893 0.05484747682 0.00030830750 
0.244450 0.04650395559 0.00099519525 
0.245008 0.10428531032 0.00022828496 
0.245565 0.07596042191 0.00017017981 
0.246123 0.03647618435 -0.00019239454 
0.246680 0.03686319102 -0.00002441303 
0.247237 0.05761112577 0.00033257980 
0.247795 0.07763741516 -0.00024668069 
0.248352 0.06241423139 -0.00008616255 
0.248909 0.04477726769 0.00060501609 
0.249467 0.10843689323 0.00025691899 
0.250024 0.07513513092 0.00008629740 
0.250582 0.06280013981 0.00034028139 
0.251139 0.08906409740 -0.00005756422 
0.251696 0.08425999595 0.00048848388 
0.252254 0.08367730780 0.00073637081 
0.252811 0.05195323281 0.00000710793 
0.253368 0.04685059665 -0.00010516470 
0.253926 0.03681822715 0.00012257671 
0.254483 0.04487339612 0.00040111245 
0.255041 0.08524843769 0.00015458771 
0.255598 0.11681561973 0.00090657485 
0.256155 0.05584500422 -0.00001498928 
0.256713 0.06409192320 0.00019414707 
0.257270 0.06195668088 0.01574916405 
0.257827 0.05815726569 0.00000407557 
0.258385 0.10931340080 0.00073340763 
0.258942 0.09318187254 0.00009174053 
0.259499 0.07557586347 0.00025530833 
0.260057 0.02923335295 -0.00004475184 
0.260614 0.08892354707 0.00070276543 
0.261172 0.05892976858 -0.00040348772 
0.261729 0.06411003580 0.00020871671 
0.262286 0.06468270498 0.00002782364 
0.262844 0.01802856842 0.00022644682 
0.263401 0.00627526701 0.00030713285 
0.263958 0.07626476795 0.00031273665 
0.264516 0.07846973477 0.00024212282 
0.265073 0.05354515521 0.00025657507 
0.265630 0.06574569627 -0.00030070531 
0.266188 0.05604316874 -0.00016340580 
0.266745 0.08936663025 0.00005301958 
0.267302 0.07082255762 0.00015031783 
0.267860 0.04620898344 0.00003011001 
0.268417 0.00681623317 -0.00032759590 
0.268975 0.07086406119 0.00022148357 
0.269532 0.07942152958 0.00054854288 
0.270089 0.05235006316 0.00008280747 
0.270647 0.03317056136 0.00028452660 
0.271204 0.04010319463 0.00020453590 
0.271761 0.07530284410 -0.00007600683 
0.272319 0.05227581230 -0.00000638204 
0.272876 0.06718768025 0.00026236783 
0.273433 0.04372942091 -0.00011295342 
0.273991 0.03016214588 -0.00004318494 
0.274548 0.05232692059 0.00029599433 
0.275105 0.04253101146 0.00013437381 
0.275663 0.07212928078 0.00071347585 
0.276220 0.06317919218 0.00024899845 
0.276777 0.08099236631 0.00015773619 
0.277335 0.04770475580 -0.00030628967 
0.277892 0.07860057892 0.00002199645 
0.278449 0.00910832891 0.00028834393 
0.279007 0.04971625227 0.00094103415 
0.279564 0.10664565083 0.00065258407 
0.280121 0.03423969476 0.00023753147 
0.280679 0.03196137043 0.00043512303 
0.281236 0.00991624759 0.00031806613 
0.281793 0.05987287551 0.00010869365 
0.282351 0.08318774811 0.00003352409 
0.282908 0.03836457473 0.00053738841 
0.283465 0.03332616669 0.00041325458 
0.284023 0.05063702525 0.00088098534 
0.284580 0.08546544874 0.00020819060 
0.285137 0.00274305895 0.00010676979 
0.285695 0.08273150373 0.00043185431 
0.286252 0.07726902666 0.00080990732 
0.286809 0.01014246419 -0.00003646276 
0.287367 0.06314065463 0.00005903776 
0.287924 0.05530809083 -0.00000273807 
0.288481 0.02802478774 -0.00025566422 
0.289039 0.09349950001 0.00054169521 
0.289596 0.04118237113 0.00030813005 
0.290153 0.05746267296 0.00038841043 
0.290711 0.03117957118 0.00013628477 
0.291268 0.06729705316 0.00029369929 
0.291825 0.04150313100 0.00005328059 
0.292383 0.04473598149 0.00055222283 
0.292940 0.07252759543 0.00052423767 
0.293497 0.03321478096 0.00038936812 
0.294055 0.07156362567 -0.00017489025 
0.294612 0.06955738724 0.00022381173 
0.295169 0.04326207777 0.00026670773 
0.295727 0.04226542292 0.00073547443 
0.296284 0.03441093642 0.00025067087 
0.296841 0.09477883636 0.00002509418 
0.297399 0.10976345785 -0.00011104298 
0.297956 0.03473495126 0.00032305286 
0.298513 0.09878496905 0.00018860881 
0.299071 0.04448051105 -0.00007780536 
0.299628 0.03148399961 0.00028785478 
0.300185 0.09610339200 -0.00017230079 
0.300742 -0.01812314619 0.00050475520 
0.301300 0.06850753672 0.00037638629 
0.301857 0.01437444805 0.00012516126 
0.302414 0.04937312227 0.00026318637 
0.302972 0.01863142385 0.00004460188 
0.303529 0.11068996883 0.00022980341 
0.304086 0.03763241155 0.00077554794 
0.304644 0.09602028195 0.00082479321 
0.305201 0.04903171819 -0.00002625964 
0.305758 0.05759385784 0.00091012663 
0.306316 0.04058918245 0.00070987918 
0.306873 0.00778415773 -0.00005438944 
0.307430 0.05633179604 0.00010513653 
0.307987 0.08012015799 0.00060238620 
0.308545 0.04013442814 -0.00031477256 
0.309102 0.02849707672 0.00025858361 
0.309659 0.01447490215 0.00029485922 
0.310217 0.05183687349 -0.00026050864 
0.310774 0.02713129769 0.00005772747 
0.311331 0.06232503303 -0.00032422692 
0.311889 -0.02659060911 -0.00047723123 
0.312446 0.02051425497 0.00011942122 
0.313003 0.05779156988 0.00029847995 
0.313560 0.00100891532 0.00001374128 
0.314118 0.03393074548 0.00001693378 
0.314675 0.04542516205 -0.00018921108 
0.315232 0.07110329897 0.00003126248 
0.315790 0.05938876901 0.00017273584 
0.316347 0.04264688493 -0.00020218000 
0.316904 0.06762485926 0.00034201847 
0.317461 0.03068579084 0.00045350180 
0.318019 0.03328943838 0.00085556104 
0.318576 0.02429078603 0.00051310341 
0.319133 0.02663019027 0.00002427197 
0.319691 0.05277030881 0.00094620357 
0.320248 0.03670032577 0.00000947396 
0.320805 0.03001793624 0.00059221501 
0.321362 0.04934145114 0.00082341038 
0.321920 0.04877728610 0.00038764956 
0.322477 0.02327642593 0.00000195484 
0.323034 0.06440288738 0.00057583345 
0.323592 0.07776860766 0.00019193645 
0.324149 0.07632313099 0.00057560986 
0.324706 0.05384502941 0.00040837952 
0.325263 0.04990232244 0.00060025650 
0.325821 0.02602314320 0.00052097532 
0.326378 0.03198555467 0.00115051431 
0.326935 0.03870072910 0.00051191961 
0.327493 0.05528050247 0.00058149971 
0.328050 0.05224490724 0.00005612912 
0.328607 0.01980712896 0.00025190118 
0.329164 0.06118513260 0.00088132654 
0.329722 0.06769589602 0.00034407268 
0.330279 0.07921854794 0.00055861139 
0.330836 0.04057049780 -0.00061576475 
0.331393 0.08650025637 0.00051508634 
0.331951 0.02150330912 0.00040107082 
0.332508 0.09315859772 0.00038859423 
0.333065 0.02012261632 -0.00062366721 
0.333622 0.08836742392 0.00026386828 
0.334180 0.02992075383 0.00035651856 
0.334737 0.04156554967 -0.00088359558 
0.335294 0.02528231212 -0.00027762647 
0.335852 0.06283825587 0.00097294953 
0.336409 0.05721160423 0.00078039564 
0.336966 0.01180918403 0.00018649778 
0.337523 0.03127595570 -0.00017910042 
0.338081 0.03951101723 0.00056863198 
0.338638 0.09448280890 -0.00006569576 
0.339195 0.01528035817 0.00064009003 
0.339752 0.07195665628 -0.00027489985 
0.340310 0.04077788093 -0.00045044005 
0.340867 0.02496115735 0.00065361951 
0.341424 0.06782770265 -0.00002397564 
0.341981 0.06155598649 0.00013900111 
0.342539 0.05196253755 0.00014775296 
0.343096 0.03061247733 -0.00010924728 
0.343653 0.02828854432 -0.00007423662 
0.344210 0.03440954100 0.00021039483 
0.344768 0.11046203461 -0.00016874262 
0.345325 0.12746602611 -0.00027735086 
0.345882 0.04875376302 0.00076864100 
0.346439 0.07966790854 0.00078735064 
0.346997 0.03904184469 0.00016312307 
0.347554 0.01869236397 -0.00050995537 
0.348111 -0.00433240072 0.00020406738 
0.348668 -0.02454867797 -0.00014748470 
0.349226 0.08852645862 0.00027268982 
0.349783 0.06006384657 0.00013863635 
0.350340 0.10441069409 0.00056833018 
0.350897 0.05963218204 0.00048209699 
0.351454 0.06412010566 0.00139262269 
0.352012 0.08701821441 0.00099997105 
0.352569 0.03413054757 -0.00050444977 
0.353126 0.05623957148 0.00005968660 
0.353683 -0.03971491234 0.00104260600 
0.354241 0.07865588774 -0.00042360564 
0.354798 0.08947547321 -0.00002142255 
0.355355 -0.04573679464 -0.00038329457 
0.355912 0.02626002608 -0.00088631683 
0.356470 -0.01430807645 -0.00029920740 
0.357027 0.02508226827 0.00027090558 
0.357584 0.01784440319 -0.00024592992 
0.358141 0.08360829377 0.00116576343 
0.358699 0.03557989419 0.00040693700 
0.359256 0.02563890601 0.00110854322 
0.359813 0.06150831330 0.00015582807 
0.360370 0.06532351335 0.00086886530 
0.360927 0.10555660024 -0.00032271712 
0.361485 0.10829370789 0.00038365371 
0.362042 0.09493372295 -0.00018507201 
0.362599 0.02486646098 -0.00055293256 
0.363156 0.11690865217 0.00117095305 
0.363714 0.11847091697 -0.00023877309 
0.364271 0.02199634695 -0.00027889067 
0.364828 0.02834147820 -0.00059911436 
0.365385 -0.02509218625 0.00001148154 
0.365942 -0.06888521573 -0.00012343618 
0.366500 0.04677325987 0.00053072347 
0.367057 0.04193680138 0.00065898159 
0.367614 0.04600477658 0.00130481006 
0.368171 0.11713821829 0.00125420718 
0.368728 0.02140604981 0.00197810991 
0.369286 0.09699449210 0.00044956637 
0.369843 0.16468799698 0.00140655725 
0.370400 0.01355385846 0.00022166199 
0.370957 0.11116616089 0.00234876620 
0.371514 -0.00532835379 0.00038438822 
0.372072 -0.02121854766 -0.00012571461 
0.372629 0.09662284473 0.00138544488 
0.373186 0.05927789020 -0.00042783726 
0.373743 -0.01580367805 -0.00079771730 
0.374300 0.09608564086 0.00062410678 
0.374858 0.06671351031 -0.00023084418 
0.375415 -0.00190829184 0.00097325138 
0.375972 0.02398685110 0.00167291459 
0.376529 0.05029861103 0.00121716679 
0.377086 0.08079533762 0.00121106980 
0.377644 0.03638537659 0.00080275842 
0.378201 0.14128861013 -0.00082417978 
0.378758 0.14417719485 0.00110845528 
0.379315 0.07731915958 0.00031113450 
0.379872 0.02922580884 0.00049992719 
0.380430 0.03144338842 0.00043811423 
0.380987 0.04699213622 0.00062476093 
0.381544 0.01694008230 0.00084380278 
0.382101 0.02050882588 0.00148527139 
0.382658 0.04244526406 -0.00079496275 
0.383216 0.02804271260 0.00051418449 
0.383773 0.05452709872 0.00127730549 
0.384330 -0.04284791393 0.00081297591 
0.384887 0.05675922072 0.00140555104 
0.385444 0.10754981355 0.00280570307 
0.386001 0.03379601588 -0.00115591132 
0.386559 0.07101627381 -0.00031961711 
0.387116 0.06653015825 -0.00140392973 
0.387673 0.03569785326 -0.00086332050 
0.388230 0.01051679926 -0.00123107816 
0.388787 0.06400429312 -0.00007041008 
0.389345 0.03136429112 -0.00090939548 
0.389902 0.05159573810 0.00153598505 
0.390459 0.11071440650 0.00142407957 
0.391016 0.11167422519 -0.00141457073 
0.391573 0.04269436857 0.00250126635 
0.392130 0.01544393112 -0.00036355424 
0.392688 0.07138821196 0.00043496570 
0.393245 0.01375417794 -0.00242497349 
0.393802 -0.07424252251 0.00016345182 
0.394359 0.09193298933 0.00250966401 
0.394916 0.09352831527 0.00483876975 
0.395473 0.14996723498 0.00271435440 
0.396031 -0.00319870036 0.00017490234 
0.396588 0.00629256556 0.00186346661 
0.397145 0.06234771794 0.00477681679 
0.397702 0.07986741634 0.00432654265 
0.398259 -0.04231197171 -0.00070914010 
0.398816 0.04501587563 -0.00431692792 
0.399374 -0.02434242547 -0.00005562659 
0.399931 0.23243554133 0.00413396444 
0.400488 0.03457548904 -0.00281684627 
0.401045 0.11073953742 0.00422618924 
0.401602 0.20365788888 0.00853055685 
0.402159 -0.12964705154 0.00281638091 
0.402716 0.04620103864 -0.00578339495 
0.403274 0.02014224462 -0.01242332553 
0.403831 -0.01515264753 -0.01217691269 
