# Supplementary material for: SAXS studies of X-ray induced disulfide bond damage: Engineering high-resolution insight from a low-resolution technique
Source: PLoS One. 2020 Nov 17;15(11):e0239702. doi: 10.1371/journal.pone.0239702 (PMC7671560; doi:10.1371/journal.pone.0239702)
Supplement: S1 Data — (GZ) [file pone.0239702.s023.gz › SupplementaryData/dimer_A3_ph5_2p5_00016.cbf.dat]

0.010314 3.20365584024 2.27972293370 
0.010872 9.87262331009 -0.03262465528 
0.011429 8.71403277478 -0.01518723479 
0.011987 8.74555703679 -0.05094509654 
0.012544 10.70826814750 0.09888326779 
0.013102 8.50858723636 0.02689170382 
0.013659 9.13265874111 0.03250732466 
0.014217 10.32116549110 0.07716447256 
0.014774 10.52808599715 0.08520142533 
0.015332 9.52901961475 0.00183296453 
0.015889 8.59851373486 0.08538425246 
0.016447 8.59206007890 -0.05202721672 
0.017004 8.71845322052 -0.00481423876 
0.017562 8.82807286314 -0.00192007491 
0.018119 8.94494213040 0.03972720493 
0.018677 8.64596853304 0.01519528874 
0.019234 9.03459866075 0.02846868816 
0.019792 8.73880313100 0.02047028530 
0.020349 8.28104223358 0.01303860007 
0.020907 8.76998245653 0.02644825243 
0.021464 8.23064330705 0.02181590717 
0.022022 7.99222016435 0.04051266735 
0.022579 8.11229171130 0.02862522289 
0.023137 8.29335691944 0.04778006186 
0.023694 8.27514346750 0.03431030276 
0.024252 8.00303695120 0.03748917822 
0.024809 7.93945857477 0.03102957144 
0.025367 8.21015904219 0.04326354409 
0.025924 7.80612082999 0.04289524843 
0.026482 7.92669274354 0.04924523718 
0.027039 7.60362984671 0.03430505211 
0.027597 7.47211022994 0.03859198465 
0.028154 7.26586642053 0.04358769543 
0.028712 7.29775409352 0.03577689454 
0.029269 7.25402192177 0.04825901868 
0.029827 7.06010907661 0.04120011721 
0.030384 7.12777154960 0.04903173749 
0.030942 7.07293717583 0.03259072900 
0.031500 7.07827723969 0.04043345622 
0.032057 6.99135428447 0.04415187816 
0.032615 6.81419659059 0.03927507065 
0.033172 6.76800167105 0.03618028298 
0.033730 6.61701499356 0.03509615021 
0.034287 6.53863061534 0.03707803376 
0.034845 6.38185345090 0.03689808245 
0.035402 6.32886010171 0.04243300755 
0.035960 6.41712085655 0.03273102273 
0.036517 6.23150135491 0.03069139078 
0.037075 6.11514240002 0.03447863719 
0.037632 6.36738481852 0.03077453074 
0.038190 6.23440059549 0.03169134423 
0.038747 6.08155173709 0.03331204293 
0.039305 5.74698177729 0.02884035266 
0.039862 5.73847955677 0.02788158844 
0.040420 5.93715990003 0.03224635161 
0.040977 5.55327790350 0.03162964061 
0.041535 5.51133737806 0.03148366404 
0.042092 5.59499417104 0.03068645426 
0.042650 5.48380335944 0.03256523610 
0.043207 5.48770052094 0.03423175607 
0.043765 5.28008865794 0.02881338587 
0.044322 5.15016083008 0.02871379984 
0.044880 5.15250232192 0.02967132525 
0.045437 5.13552523285 0.03112749184 
0.045995 5.07950119161 0.02925492035 
0.046552 5.10001751338 0.02866999627 
0.047110 4.85528006781 0.03051947771 
0.047667 4.77707709566 0.02429582976 
0.048225 4.67118041400 0.02351719454 
0.048782 4.82771008575 0.02747843527 
0.049340 4.53959975227 0.02222202979 
0.049897 4.37134183423 0.02092491032 
0.050455 4.49411693552 0.02565090461 
0.051012 4.49137563892 0.02315573870 
0.051570 4.38228844676 0.02261795344 
0.052127 4.12037311926 0.01974412848 
0.052685 4.23823234222 0.02365006398 
0.053242 4.12389761008 0.02178417418 
0.053800 4.02412687400 0.01960975858 
0.054357 3.98340482364 0.02341071369 
0.054915 3.96611606786 0.02106023728 
0.055472 3.93158193171 0.02238641335 
0.056030 3.86916288590 0.02168266860 
0.056587 3.90134453573 0.01746244427 
0.057145 3.76086419058 0.01943979389 
0.057702 3.64092928323 0.02029951301 
0.058260 3.58181423999 0.01787064853 
0.058817 3.54061490870 0.01568018663 
0.059375 3.52615202337 0.01809531930 
0.059932 3.48471195776 0.02126963332 
0.060490 3.54769914514 0.01678058432 
0.061048 3.42781193691 0.01546365320 
0.061605 3.39319405957 0.01588892058 
0.062163 3.20367142444 0.01673042068 
0.062720 3.17397886170 0.01711517379 
0.063278 3.14286142232 0.01753686782 
0.063835 3.15372018880 0.01546023482 
0.064393 3.09404957651 0.01679930646 
0.064950 2.94287774685 0.01479328232 
0.065508 2.88545039801 0.01418981415 
0.066065 3.07457031417 0.01739882486 
0.066623 2.89016959336 0.01258747170 
0.067180 2.90362653837 0.01270584182 
0.067738 2.93745675420 0.01593811751 
0.068295 2.72126604404 0.01390970991 
0.068853 2.66275922368 0.01543118673 
0.069410 2.72340837926 0.01544332216 
0.069968 2.70403611244 0.01246852660 
0.070525 2.61813016852 0.01200305208 
0.071083 2.64660514322 0.01355995820 
0.071640 2.56318562417 0.00923540076 
0.072198 2.53167872176 0.01507469054 
0.072755 2.52588925378 0.01303767249 
0.073313 2.48405791303 0.01319402055 
0.073870 2.38423866889 0.01211896345 
0.074428 2.38923500390 0.01209055525 
0.074985 2.35584459121 0.01111962706 
0.075543 2.35492888172 0.01073559775 
0.076100 2.32255168455 0.01081928764 
0.076658 2.22346677381 0.00978908043 
0.077215 2.19953260606 0.01112981298 
0.077773 2.10364966034 0.01147286610 
0.078330 2.12056078362 0.01222611642 
0.078888 2.05019454966 0.00966830813 
0.079445 1.97052426578 0.00952377065 
0.080003 2.04640023309 0.01130661749 
0.080560 1.97706676590 0.01088331879 
0.081118 1.93612509650 0.01108598125 
0.081675 1.97351252264 0.00951901831 
0.082233 1.96744906710 0.00931695233 
0.082790 1.84214787232 0.01074290251 
0.083348 1.91864535985 0.01100420358 
0.083905 1.82627116307 0.01058498138 
0.084463 1.88364905834 0.00728266507 
0.085020 1.80434954079 0.00766786829 
0.085578 1.77057718442 0.00814614612 
0.086135 1.75376863928 0.00793689987 
0.086693 1.63423969440 0.00765973199 
0.087250 1.61651564720 0.00912536084 
0.087808 1.69985774173 0.00672734812 
0.088365 1.53413528096 0.00696328524 
0.088923 1.59034023281 0.00708972201 
0.089480 1.58107182194 0.00692048807 
0.090038 1.59287247749 0.00741846115 
0.090595 1.49990469597 0.00672303511 
0.091153 1.48968079147 0.00571961795 
0.091710 1.53569248476 0.00758826815 
0.092268 1.45984533550 0.00590894828 
0.092825 1.52314412979 0.00629182722 
0.093383 1.41291512709 0.00781096772 
0.093940 1.45875156125 0.00688117679 
0.094498 1.35848633502 0.00619118339 
0.095055 1.33181994567 0.00808733968 
0.095613 1.25652639915 0.00574105800 
0.096170 1.28562136008 0.00807656069 
0.096728 1.34555229720 0.00659175314 
0.097285 1.29516914205 0.00733397219 
0.097842 1.20157608111 0.00648692459 
0.098400 1.19558712600 0.00481802406 
0.098957 1.20632281818 0.00502026818 
0.099515 1.19913375184 0.00573799197 
0.100072 1.18345276124 0.00627586024 
0.100630 1.06200925899 0.00626063861 
0.101187 1.13693935152 0.00523870209 
0.101745 1.20469835155 0.00633159014 
0.102302 1.14012769291 0.00550085560 
0.102860 1.07824077413 0.00578182374 
0.103417 1.10997990972 0.00479542724 
0.103975 1.04251325815 0.00512566321 
0.104532 1.01104463621 0.00512656074 
0.105090 1.04517069979 0.00583532193 
0.105647 1.08539350777 0.00621576515 
0.106205 1.00147271535 0.00552379033 
0.106762 0.99422788278 0.00436955202 
0.107320 0.94156009475 0.00333497086 
0.107877 0.95692061429 0.00453609918 
0.108435 0.92994737551 0.00427141611 
0.108992 0.93669212980 0.00475255610 
0.109550 0.98148633816 0.00421639072 
0.110107 0.87173093124 0.00420882309 
0.110665 0.94671839160 0.00367004360 
0.111222 0.90046860452 0.00251258514 
0.111780 0.83726510401 0.00248100508 
0.112337 0.82109685947 0.00474659699 
0.112895 0.89535144485 0.00386791033 
0.113452 0.77644641585 0.00307667796 
0.114010 0.84251419985 0.00430656243 
0.114567 0.72777615795 0.00362621056 
0.115125 0.77646185349 0.00319959461 
0.115682 0.75767448626 0.00307130849 
0.116240 0.71344783427 0.00417882218 
0.116797 0.75977205264 0.00310271045 
0.117355 0.70104377005 0.00361340050 
0.117912 0.68942228929 0.00310109873 
0.118470 0.74210238124 0.00243711558 
0.119027 0.68669875644 0.00267159233 
0.119585 0.71028913510 0.00291762328 
0.120142 0.72896536965 0.00331639805 
0.120699 0.75324953649 0.00370970742 
0.121257 0.64779074274 0.00283546245 
0.121814 0.61815106226 0.00318698264 
0.122372 0.66624852425 0.00228600895 
0.122929 0.66668184133 0.00229172459 
0.123487 0.56798495720 0.00293992372 
0.124044 0.59262357978 0.00275986597 
0.124602 0.51765967730 0.00284955932 
0.125159 0.57845237270 0.00243418432 
0.125717 0.54516576493 0.00280731242 
0.126274 0.56630652937 0.00187652949 
0.126832 0.56600242600 0.00213927321 
0.127389 0.51237694318 0.00202328239 
0.127947 0.49019388255 0.00382518800 
0.128504 0.54389346251 0.00274754401 
0.129062 0.54961745210 0.00200128323 
0.129619 0.56355800668 0.00122330448 
0.130177 0.48316350649 0.00229674147 
0.130734 0.47142443316 0.00061319446 
0.131292 0.53604602564 0.00178159976 
0.131849 0.41058287779 0.00210688525 
0.132407 0.48235318346 0.00224362684 
0.132964 0.43368009853 0.00182683373 
0.133521 0.52028587295 0.00263509012 
0.134079 0.39331259142 0.00147476687 
0.134636 0.44991822438 0.00367593780 
0.135194 0.45860916910 0.00199103557 
0.135751 0.38335901076 0.00176840104 
0.136309 0.41369983840 0.00151906896 
0.136866 0.37361257172 0.00155411383 
0.137424 0.37174532170 0.00191397176 
0.137981 0.32013328861 0.00138652557 
0.138539 0.40414221642 0.00168951487 
0.139096 0.36105058993 0.00149095825 
0.139654 0.36959269387 0.00170058552 
0.140211 0.31253560952 0.00094719144 
0.140769 0.41635973971 0.00267089119 
0.141326 0.33513472881 0.00096233231 
0.141884 0.38873585486 0.00148691186 
0.142441 0.35462667122 0.00134711712 
0.142998 0.37994956112 0.00211766627 
0.143556 0.32760596144 0.00128271202 
0.144113 0.31394071965 0.00131689779 
0.144671 0.34711834758 0.00151892181 
0.145228 0.29352138813 0.00125868230 
0.145786 0.30534648935 0.00196523923 
0.146343 0.30328871577 0.00157526977 
0.146901 0.29069327319 0.00171744976 
0.147458 0.27838060271 0.00143023999 
0.148016 0.27123255116 0.00140201664 
0.148573 0.26918471952 0.00231585735 
0.149131 0.33173893346 0.00105120335 
0.149688 0.23206858760 0.00146505876 
0.150246 0.27582905359 0.00048127365 
0.150803 0.18642133093 0.00095326270 
0.151360 0.20377314660 0.00086401679 
0.151918 0.23103382494 0.00118850621 
0.152475 0.30289119740 0.00112478278 
0.153033 0.24373805968 0.00085057999 
0.153590 0.25916360645 0.00175651932 
0.154148 0.22513987898 0.00190982696 
0.154705 0.20698054504 0.00083433921 
0.155263 0.24588922263 0.00087710562 
0.155820 0.17479531190 0.00123071180 
0.156378 0.19301444166 0.00185041300 
0.156935 0.18872494806 0.00061073784 
0.157493 0.19276928990 0.00020255405 
0.158050 0.12891437183 0.00049312815 
0.158607 0.14426089229 0.00145249296 
0.159165 0.24671673398 0.00140256846 
0.159722 0.19052872078 0.00081408492 
0.160280 0.17289398330 0.00116542362 
0.160837 0.22102290523 0.00131288757 
0.161395 0.17728863918 0.00131422664 
0.161952 0.16979019857 0.00107161162 
0.162510 0.12767168612 0.00073963053 
0.163067 0.12632396251 0.00080486366 
0.163625 0.15682967568 0.00150178631 
0.164182 0.13095398183 0.00050890740 
0.164739 0.15116216296 0.00050730273 
0.165297 0.17667903134 0.00029599587 
0.165854 0.15216071146 0.00104687193 
0.166412 0.21712667990 0.00095504497 
0.166969 0.16328953896 0.00030395454 
0.167527 0.13793654200 0.00049073291 
0.168084 0.14472440989 0.00074858560 
0.168642 0.12930735182 -0.00005904191 
0.169199 0.12617348250 -0.00014354379 
0.169757 0.15872440973 0.00080611911 
0.170314 0.13234582926 0.00069884125 
0.170871 0.13172561313 0.00117707529 
0.171429 0.12846091733 0.00077183768 
0.171986 0.06611553569 0.00054644800 
0.172544 0.11656077522 0.00038790616 
0.173101 0.11425314885 0.00144071016 
0.173659 0.13593836950 0.00049997592 
0.174216 0.09678583049 0.00024874798 
0.174774 0.12892087647 0.00106155205 
0.175331 0.11580156767 0.00082595382 
0.175888 0.10871120309 0.00012213776 
0.176446 0.12872439441 -0.00007132090 
0.177003 0.11919104942 0.00047984740 
0.177561 0.13816799488 0.00008944825 
0.178118 0.12080032023 0.00036600447 
0.178676 0.10498658289 0.00017789576 
0.179233 0.19360747511 0.00116323993 
0.179791 0.12216106633 0.00062439778 
0.180348 0.11295651045 0.00022287905 
0.180905 0.09333599642 0.00064806408 
0.181463 0.14056179914 0.00074565814 
0.182020 0.12103025631 0.00025667702 
0.182578 0.14460831610 0.00087590221 
0.183135 0.08722470488 -0.00035080468 
0.183693 0.15127749516 0.00120230829 
0.184250 0.08836534850 0.00105768279 
0.184808 0.09559509982 0.00082129916 
0.185365 0.07499770848 0.00059033564 
0.185922 0.10575741397 0.00021712321 
0.186480 0.08191330522 0.00145046149 
0.187037 0.12785485501 0.00051157905 
0.187595 0.09151322587 0.00048523589 
0.188152 0.09403369606 0.00098884377 
0.188710 0.06101327999 0.00051669321 
0.189267 0.08863995751 0.00056002591 
0.189824 0.12607120368 0.00056609060 
0.190382 0.05726770397 0.00003696709 
0.190939 0.08166186330 0.00068097168 
0.191497 0.08456176529 -0.00039453199 
0.192054 0.08601759681 0.00016190276 
0.192612 0.11039436184 0.00059153105 
0.193169 0.10998381555 0.00166530173 
0.193726 0.02279272104 0.00067146406 
0.194284 0.14827796328 0.00052080554 
0.194841 0.05895047747 0.00036190730 
0.195399 0.12150134324 -0.00005782661 
0.195956 0.05354334245 -0.00021939645 
0.196514 0.08714877724 0.00029094824 
0.197071 0.11034749791 0.00029769762 
0.197628 0.08070491250 0.00112738149 
0.198186 0.09122724725 0.00040346907 
0.198743 0.12518764096 0.00028992627 
0.199301 0.08352272634 0.00137037279 
0.199858 0.11109682140 -0.00020585971 
0.200416 0.10037244648 0.00068686601 
0.200973 0.14130593478 0.00130938398 
0.201530 0.12055947027 0.00021169518 
0.202088 0.06293789552 0.00042087868 
0.202645 0.10949514462 0.00071585121 
0.203203 0.07288788891 0.00044114783 
0.203760 0.06968776691 0.00067480725 
0.204318 0.05834270753 0.00001494544 
0.204875 0.09087624925 -0.00010218196 
0.205432 0.04036244656 0.00012238045 
0.205990 0.09150179468 0.00089210844 
0.206547 0.08277828840 -0.00019026423 
0.207105 0.00419432273 -0.00030788641 
0.207662 0.05056204886 -0.00003244251 
0.208219 0.10168975348 0.00057555453 
0.208777 0.04817711507 0.00042504848 
0.209334 0.10857620774 0.00077420794 
0.209892 0.11779428333 0.00056193174 
0.210449 0.10177830700 0.00038914400 
0.211007 0.02895021369 -0.00023924506 
0.211564 0.07882789428 0.00017946439 
0.212121 0.05886130713 0.00054866626 
0.212679 0.06536476708 -0.00020974661 
0.213236 0.06506961306 -0.00024762395 
0.213794 0.04986822818 0.00017153560 
0.214351 0.07346702480 -0.00005670857 
0.214908 0.08959585143 0.00055197742 
0.215466 0.08890831847 0.00064997559 
0.216023 0.02404023087 0.00087647361 
0.216581 0.11664155943 0.00017502377 
0.217138 0.05334016940 0.00040006437 
0.217695 0.10375989986 0.00001900269 
0.218253 0.07658951190 0.00043223049 
0.218810 0.05229958007 0.00052917148 
0.219368 0.05694093730 0.00036002616 
0.219925 0.08092076751 0.00016973966 
0.220483 0.05868424036 0.00002603440 
0.221040 0.02241492145 0.00028881973 
0.221597 0.03176861246 0.00036603348 
0.222155 0.08434786381 0.00019087273 
0.222712 0.05376308901 -0.00000079517 
0.223270 0.08520939371 0.00020342769 
0.223827 0.04461052916 -0.00037803820 
0.224384 0.07248853459 0.00036687573 
0.224942 0.03494329864 0.00034454668 
0.225499 0.02968154053 -0.00000702100 
0.226057 0.01342230399 -0.00012714669 
0.226614 0.07643162017 0.00062596915 
0.227171 0.06418790915 0.00053531908 
0.227729 0.03940634558 0.00033070893 
0.228286 0.06116207391 0.00010410727 
0.228844 0.04159207687 0.00045677232 
0.229401 0.09476880813 0.00034941919 
0.229958 0.04878136645 0.00047611643 
0.230516 0.02698283510 0.00007272961 
0.231073 0.02063650477 0.00038566880 
0.231630 0.07220776523 -0.00046394569 
0.232188 0.08543829498 0.00003611797 
0.232745 0.05752957615 0.00016797437 
0.233303 0.05451454167 0.00019508045 
0.233860 0.04278759391 0.00026605448 
0.234417 0.03582517743 0.00023529644 
0.234975 0.03282701859 0.00016478407 
0.235532 0.06987579529 0.00025730638 
0.236090 0.05146482541 0.00039043278 
0.236647 0.03453125839 -0.00028796457 
0.237204 0.06071842438 0.00040254290 
0.237762 0.06067091821 0.00099498099 
0.238319 0.03755049329 -0.00066701765 
0.238877 0.09142860925 0.00041848979 
0.239434 0.09038095205 0.00051328128 
0.239991 0.07605666102 0.00082976704 
0.240549 0.04180945483 -0.00004921605 
0.241106 0.02915233604 0.00006415338 
0.241663 0.06385071317 0.00025902446 
0.242221 0.07699477646 0.00041921192 
0.242778 0.05853899154 0.00031044852 
0.243336 0.08487255689 0.00037777892 
0.243893 0.08292871146 0.00012381329 
0.244450 0.05310147790 0.00039391782 
0.245008 0.05823620462 0.00023971896 
0.245565 0.04315068048 -0.00001759144 
0.246123 0.06613811717 0.00065385966 
0.246680 0.05225030204 0.00011714189 
0.247237 0.08282002013 0.00036555043 
0.247795 0.09179768030 0.00038603701 
0.248352 0.06611614037 0.00032633614 
0.248909 0.06247541222 0.00088347830 
0.249467 0.01392307931 0.00013920135 
0.250024 0.02720694716 -0.00019466897 
0.250582 0.07949914784 0.00020920048 
0.251139 0.05362155326 0.00002709031 
0.251696 0.04144343642 0.00026275528 
0.252254 0.08629163166 0.00051977788 
0.252811 0.04184001433 0.00087626644 
0.253368 0.01923950587 0.00024309156 
0.253926 0.05891745805 0.00012544898 
0.254483 0.02962527096 0.00008651363 
0.255041 0.04746955115 0.00035865875 
0.255598 0.05446138425 0.00011204656 
0.256155 0.07678385991 0.00015221840 
0.256713 0.04510307119 0.00052323914 
0.257270 0.04313855488 0.00949835630 
0.257827 0.05995089912 0.00043377388 
0.258385 0.05821663415 0.00003635812 
0.258942 0.03928734372 -0.00020381375 
0.259499 0.10439760143 0.00025028346 
0.260057 0.07370856520 -0.00014278603 
0.260614 0.03731430514 0.00005018746 
0.261172 0.07410563523 0.00011032168 
0.261729 0.07988012374 0.00043097282 
0.262286 0.03927484496 -0.00002451737 
0.262844 0.04802575411 -0.00004415107 
0.263401 -0.02843059530 0.00026538665 
0.263958 0.04483748857 -0.00035350670 
0.264516 0.04017920265 0.00035715111 
0.265073 0.05782201854 0.00048746123 
0.265630 0.01101265478 0.00033132943 
0.266188 0.07771275357 0.00016545647 
0.266745 0.07198577829 -0.00005606011 
0.267302 0.07309363435 0.00057400792 
0.267860 0.05579426280 0.00013493071 
0.268417 0.06838237220 0.00065228856 
0.268975 0.11612721321 0.00066282424 
0.269532 0.05727405965 0.00036295220 
0.270089 0.06167945127 0.00034667313 
0.270647 0.06329528286 0.00063332324 
0.271204 0.07807882385 -0.00005558985 
0.271761 0.05628350809 0.00023929219 
0.272319 0.03712057651 -0.00033076315 
0.272876 0.06244088763 0.00020726702 
0.273433 0.03143139250 0.00017378889 
0.273991 0.01691926226 0.00012878894 
0.274548 0.00330062272 -0.00022086469 
0.275105 0.05876997889 -0.00016199447 
0.275663 0.04434381971 -0.00004644136 
0.276220 0.02281054491 0.00011346954 
0.276777 0.03060009342 -0.00006194090 
0.277335 0.02803103179 0.00017433246 
0.277892 0.05557664289 0.00005645338 
0.278449 -0.00440680852 0.00029307759 
0.279007 0.06201407880 -0.00000386951 
0.279564 0.03389231202 0.00017795074 
0.280121 0.04434538551 0.00011005443 
0.280679 0.05478264234 0.00011338700 
0.281236 0.06775180827 0.00052683621 
0.281793 0.08838156135 0.00074547899 
0.282351 0.02416425505 0.00045338919 
0.282908 0.06935187776 0.00030899271 
0.283465 0.04612393029 -0.00002300794 
0.284023 0.01607691508 -0.00034629486 
0.284580 0.04197127843 0.00067241401 
0.285137 0.05660280749 0.00029482638 
0.285695 0.04065124431 -0.00003324797 
0.286252 0.07320293850 0.00073493856 
0.286809 0.01267672752 0.00024945758 
0.287367 0.01760648700 -0.00020745412 
0.287924 0.02481150000 0.00051379167 
0.288481 0.06398556698 -0.00025172017 
0.289039 0.03332535025 0.00027454582 
0.289596 0.03185779658 0.00001181701 
0.290153 0.04750457447 0.00042553463 
0.290711 0.02068166374 -0.00049958364 
0.291268 0.00085830569 -0.00000828493 
0.291825 0.00324596195 0.00049571128 
0.292383 0.02383625333 -0.00019326013 
0.292940 0.06563215024 0.00071332454 
0.293497 0.02829557624 0.00031597896 
0.294055 0.03616362125 -0.00050848739 
0.294612 0.05361705710 -0.00068736556 
0.295169 0.05104636712 0.00088271479 
0.295727 0.02351669667 0.00056778554 
0.296284 0.11754123280 0.00008367633 
0.296841 -0.00183250413 0.00063594679 
0.297399 0.08373564714 -0.00024626328 
0.297956 0.01747984384 0.00028039533 
0.298513 0.03580371434 -0.00025804424 
0.299071 0.06509220626 0.00064336226 
0.299628 0.07779419620 0.00090790441 
0.300185 0.06182649660 0.00018754709 
0.300742 0.03915624551 0.00021203858 
0.301300 0.03503961340 0.00033989282 
0.301857 0.01524448454 0.00039232961 
0.302414 0.04644745635 0.00027803449 
0.302972 -0.00083139426 0.00001166579 
0.303529 0.03798557856 0.00128827027 
0.304086 0.01061959449 -0.00006701174 
0.304644 0.03119505139 0.00010364096 
0.305201 0.03151775994 0.00019446683 
0.305758 0.04272082247 -0.00007640500 
0.306316 0.08503002464 -0.00037871200 
0.306873 0.05818980935 0.00095373667 
0.307430 0.05230522259 0.00025191245 
0.307987 0.01308837515 0.00020622540 
0.308545 0.07435834902 0.00004159318 
0.309102 0.06031029764 0.00049749302 
0.309659 0.04215042751 0.00071860071 
0.310217 0.07555808549 0.00007444558 
0.310774 0.07406502941 -0.00047172809 
0.311331 0.08211767881 0.00017439975 
0.311889 0.06068710905 0.00043854881 
0.312446 0.01868808270 0.00001819183 
0.313003 0.02979371532 0.00033084618 
0.313560 -0.00917341555 0.00044668130 
0.314118 0.04326933208 0.00029683966 
0.314675 0.05532805028 0.00044136683 
0.315232 0.02546036598 0.00029932652 
0.315790 0.06170478113 0.00101131037 
0.316347 0.01543637231 -0.00054595490 
0.316904 0.03782522655 -0.00029250689 
0.317461 0.05246545748 -0.00016644097 
0.318019 0.01427495635 0.00054025388 
0.318576 0.01121170385 0.00018886262 
0.319133 0.02291315925 -0.00064538117 
0.319691 0.01981361969 0.00056851578 
0.320248 0.06513362078 -0.00097479156 
0.320805 0.06424941992 -0.00005180255 
0.321362 0.02513518295 -0.00001119973 
0.321920 0.04340497047 -0.00035490604 
0.322477 0.01763431726 0.00030410640 
0.323034 0.01299222072 -0.00001275810 
0.323592 0.07542363508 0.00066979213 
0.324149 0.01819574372 0.00009616827 
0.324706 0.05130391831 0.00040777606 
0.325263 0.07366350576 0.00045847190 
0.325821 0.04209321052 0.00014778358 
0.326378 0.08164284794 0.00075451658 
0.326935 0.06071420891 0.00060553096 
0.327493 0.07353050522 0.00085474915 
0.328050 0.06789276718 0.00077904280 
0.328607 0.04302316927 0.00031892605 
0.329164 -0.00265558446 -0.00021200771 
0.329722 0.01724157994 0.00003747472 
0.330279 0.05906415983 -0.00006042215 
0.330836 0.01762895624 0.00046147852 
0.331393 0.03623703745 -0.00044561268 
0.331951 0.02942721363 0.00069309378 
0.332508 0.03031316795 -0.00086544901 
0.333065 0.06884034673 0.00051231586 
0.333622 0.01781577621 0.00017801652 
0.334180 0.06809778851 0.00043546259 
0.334737 0.03084215405 -0.00042631069 
0.335294 0.03448380342 0.00035984007 
0.335852 -0.03789658938 -0.00038227876 
0.336409 0.05654541946 0.00035867497 
0.336966 0.01091209258 -0.00008820997 
0.337523 0.10019757253 -0.00061131729 
0.338081 0.07225471734 -0.00015947320 
0.338638 0.00276117197 0.00063502448 
0.339195 0.00787403904 0.00029241545 
0.339752 0.04510942836 -0.00035608374 
0.340310 0.01444603202 0.00059094029 
0.340867 0.05824973510 0.00076782340 
0.341424 0.06012298573 0.00023143874 
0.341981 0.03202434808 0.00081080629 
0.342539 0.08348754372 0.00098112988 
0.343096 0.02590825089 0.00030150682 
0.343653 -0.01296837356 -0.00054425876 
0.344210 0.00907573511 -0.00010596547 
0.344768 0.05662562243 0.00025421765 
0.345325 0.06623579910 0.00077135997 
0.345882 0.01082081934 -0.00086886187 
0.346439 0.01511756503 -0.00036265821 
0.346997 0.09363439648 0.00005455579 
0.347554 0.01849090631 0.00065712963 
0.348111 0.02814354450 0.00047759851 
0.348668 0.06800203555 -0.00047513626 
0.349226 0.01515518996 0.00076401823 
0.349783 0.04361450153 0.00091887466 
0.350340 -0.00033570344 0.00026081407 
0.350897 -0.04927452390 0.00004113239 
0.351454 0.07906776901 0.00056039149 
0.352012 0.02111288472 -0.00015203584 
0.352569 -0.00126289894 0.00071031977 
0.353126 0.01703547710 -0.00065477171 
0.353683 0.01766581882 -0.00117562125 
0.354241 0.04341763302 0.00133702481 
0.354798 -0.02119156325 0.00076091760 
0.355355 0.02984095529 0.00054795373 
0.355912 0.13138862484 0.00108360736 
0.356470 -0.03370284020 0.00054859950 
0.357027 0.07130128818 -0.00046041652 
0.357584 0.00685879361 -0.00041672507 
0.358141 0.00024028620 0.00054803316 
0.358699 -0.00388182725 0.00135904547 
0.359256 0.04819627240 0.00079659759 
0.359813 0.01124417792 -0.00017005368 
0.360370 0.10381061533 0.00088565294 
0.360927 0.02398794815 0.00015883545 
0.361485 0.07096413186 -0.00141418851 
0.362042 0.08959345201 0.00054067535 
0.362599 0.02462808662 0.00080319648 
0.363156 0.07581096477 -0.00041492761 
0.363714 0.07799264562 0.00051853981 
0.364271 -0.06266068482 0.00095447212 
0.364828 0.02733589951 -0.00004700775 
0.365385 0.04723595256 0.00147556120 
0.365942 0.06377741826 0.00140725841 
0.366500 0.09712960111 0.00174726804 
0.367057 0.06074557291 -0.00051110267 
0.367614 0.08828783767 0.00041216831 
0.368171 0.05877688398 -0.00055842187 
0.368728 0.06227017355 0.00105628597 
0.369286 0.05640785986 -0.00221582215 
0.369843 -0.01628952828 0.00124621452 
0.370400 0.04127881743 0.00093005373 
0.370957 0.03785398574 -0.00014980125 
0.371514 0.11376424969 -0.00098487678 
0.372072 0.01117001666 0.00213253149 
0.372629 0.04028270730 0.00186577540 
0.373186 0.00604528037 -0.00040564384 
0.373743 -0.04530759259 -0.00137318809 
0.374300 0.02979811870 0.00053850257 
0.374858 0.03333413262 -0.00104025549 
0.375415 0.02633282532 -0.00129450129 
0.375972 0.06378297936 -0.00023792862 
0.376529 0.06477032415 0.00141707886 
0.377086 0.13904142249 0.00172652960 
0.377644 0.05480559400 0.00091077186 
0.378201 0.03161977759 -0.00057121231 
0.378758 0.06216917325 0.00135233591 
0.379315 0.07582795360 0.00021471133 
0.379872 0.08207158068 0.00063633409 
0.380430 0.08954808608 0.00226565051 
0.380987 0.07479167333 0.00000197595 
0.381544 0.06861696587 0.00183230954 
0.382101 0.04384418871 0.00035765510 
0.382658 -0.05531115785 -0.00018720171 
0.383216 0.07040521244 -0.00040092267 
0.383773 0.05158873985 -0.00020087880 
0.384330 0.03606627063 -0.00104411685 
0.384887 0.08925090726 0.00067457006 
0.385444 -0.04051514308 -0.00024045444 
0.386001 -0.01244242183 0.00079739802 
0.386559 0.07150367310 0.00070503641 
0.387116 0.06472419850 -0.00017731648 
0.387673 0.04203101422 -0.00055598521 
0.388230 -0.02744266198 0.00078865409 
0.388787 0.11061130076 0.00004106539 
0.389345 0.06344457990 0.00019530335 
0.389902 0.02500679968 0.00034892236 
0.390459 0.08038657195 0.00268393324 
0.391016 0.02204292012 -0.00074765660 
0.391573 -0.06602772322 -0.00074451091 
0.392130 0.07347922304 0.00155990198 
0.392688 0.07982889200 0.00367895352 
0.393245 -0.08919425152 -0.00233740317 
0.393802 0.06810433757 0.00143373634 
0.394359 0.12801092844 0.00577125069 
0.394916 -0.05482183294 0.00073599914 
0.395473 -0.05766611511 -0.00021125042 
0.396031 -0.02330704020 0.00033166149 
0.396588 -0.12397873767 0.00042727622 
0.397145 0.04299462757 -0.00224403756 
0.397702 0.04961537728 0.00115358941 
0.398259 0.07742168445 -0.00056315072 
0.398816 0.10750604573 -0.00190875805 
0.399374 0.12454332230 0.00019766173 
0.399931 -0.01865665914 -0.00274299267 
0.400488 0.16624989186 -0.00037976263 
0.401045 0.15831310547 0.00287900845 
0.401602 0.04218551729 -0.00505410148 
0.402159 -0.04479889170 -0.00028043289 
0.402716 0.18184934160 -0.00451317003 
0.403274 -0.01869501782 -0.01210738454 
0.403831 0.38751513230 -0.01545596342 
