# Supplementary material for: SAXS studies of X-ray induced disulfide bond damage: Engineering high-resolution insight from a low-resolution technique
Source: PLoS One. 2020 Nov 17;15(11):e0239702. doi: 10.1371/journal.pone.0239702 (PMC7671560; doi:10.1371/journal.pone.0239702)
Supplement: S1 Data — (GZ) [file pone.0239702.s023.gz › SupplementaryData/dimer_A3_ph5_2p5_00017.cbf.dat]

0.010314 9.61241597789 2.12404667247 
0.010872 9.56241226016 0.10595022110 
0.011429 8.55938961913 0.00010418336 
0.011987 9.13608078998 0.16317590497 
0.012544 10.16534989929 0.07696456092 
0.013102 8.82487920895 0.04779925949 
0.013659 10.09382224161 0.17671140859 
0.014217 10.35302087297 -0.03032662074 
0.014774 9.31083608533 0.03452593716 
0.015332 9.09062776676 0.05358570133 
0.015889 8.79846738088 0.03940543201 
0.016447 9.12300572291 -0.00660794917 
0.017004 8.82431542229 0.04340780245 
0.017562 8.91036212216 0.01833957503 
0.018119 8.58068672334 0.01866506469 
0.018677 8.62551366275 0.04864438288 
0.019234 8.57643800825 0.02273387712 
0.019792 8.52815342543 0.05355174699 
0.020349 8.61111811110 0.03316172093 
0.020907 8.95633881476 0.01351931183 
0.021464 8.57492892275 0.03308888413 
0.022022 8.26501699645 0.02711546010 
0.022579 8.34720937369 0.04568773676 
0.023137 8.23805166417 0.02794480557 
0.023694 8.77407501596 0.04287992247 
0.024252 8.65124669575 0.05205596662 
0.024809 8.23020194677 0.05222665154 
0.025367 7.95377410289 0.03929105490 
0.025924 8.07944181655 0.03573116997 
0.026482 7.78496493023 0.05031532049 
0.027039 7.82304950107 0.03889690294 
0.027597 7.54886636912 0.03702270928 
0.028154 7.61659996166 0.04319474057 
0.028712 7.87872501207 0.04915395961 
0.029269 7.02235106863 0.03631038040 
0.029827 7.56696462716 0.04574096295 
0.030384 7.12341198412 0.04775345276 
0.030942 7.01263265534 0.04830762549 
0.031500 6.89984073589 0.04854135438 
0.032057 7.00227039941 0.04199074337 
0.032615 7.00337711511 0.04316283936 
0.033172 6.70393840118 0.04007337301 
0.033730 6.73568191301 0.04171122268 
0.034287 6.61623671281 0.03362387486 
0.034845 6.58554244151 0.03370879547 
0.035402 6.58977754132 0.04260377791 
0.035960 6.51489886352 0.03322775303 
0.036517 6.38928806729 0.03789219807 
0.037075 6.22211193432 0.03297894036 
0.037632 6.30067057378 0.04283619586 
0.038190 6.07438161551 0.03536814900 
0.038747 5.87375423895 0.03660147057 
0.039305 5.95045801159 0.03162878866 
0.039862 5.96015496667 0.03528993892 
0.040420 5.98375076627 0.03308250725 
0.040977 5.71642188710 0.02915296040 
0.041535 5.67622809832 0.02826463850 
0.042092 5.63963635603 0.02442260008 
0.042650 5.38412276853 0.03192585530 
0.043207 5.53640623926 0.03062033149 
0.043765 5.31901264567 0.03111500388 
0.044322 5.17195313508 0.03765769068 
0.044880 5.27011554163 0.02589343951 
0.045437 5.18080998460 0.02933540217 
0.045995 4.99932357614 0.02836687843 
0.046552 5.10048535067 0.03134408607 
0.047110 5.03021586174 0.02969555009 
0.047667 4.87381850318 0.02518341736 
0.048225 4.67711198277 0.03006072550 
0.048782 4.72122682426 0.02655531987 
0.049340 4.59257111669 0.02054817608 
0.049897 4.48902108891 0.02796110771 
0.050455 4.53020670878 0.02437040615 
0.051012 4.44266266601 0.02529555043 
0.051570 4.29613134156 0.02135211737 
0.052127 4.31403194933 0.02099480167 
0.052685 4.19270500954 0.02117670825 
0.053242 4.18853322793 0.02177471605 
0.053800 4.18303871528 0.02170104530 
0.054357 4.23571402926 0.02016440020 
0.054915 4.00040343064 0.01888131688 
0.055472 3.97076846269 0.01994377737 
0.056030 3.91909112920 0.02078482535 
0.056587 3.77851811945 0.01760047574 
0.057145 3.86485347538 0.02085584570 
0.057702 3.71370012649 0.01936542755 
0.058260 3.60202981211 0.02101534361 
0.058817 3.58365361402 0.01926603653 
0.059375 3.45857399057 0.01720363501 
0.059932 3.50051795076 0.01660570932 
0.060490 3.47521494032 0.01908810452 
0.061048 3.41832054120 0.01817488012 
0.061605 3.27540530423 0.01934893842 
0.062163 3.23318196147 0.01460170227 
0.062720 3.21370170235 0.01631818372 
0.063278 3.29272086249 0.01502277047 
0.063835 3.12858011029 0.01356576233 
0.064393 3.11136136501 0.01509296255 
0.064950 3.08558814694 0.01681139104 
0.065508 3.02299670849 0.01565327938 
0.066065 3.01414451297 0.01619290452 
0.066623 3.00053024964 0.01712734089 
0.067180 2.89457568132 0.01484682928 
0.067738 2.91820294860 0.01592623018 
0.068295 2.82601095563 0.01159462130 
0.068853 2.74292329801 0.01269928084 
0.069410 2.56259540826 0.01268419053 
0.069968 2.78346173689 0.01587932261 
0.070525 2.58156539838 0.01357448624 
0.071083 2.54633236638 0.01280652933 
0.071640 2.54046061364 0.01314778806 
0.072198 2.64359619196 0.01327793466 
0.072755 2.47339980053 0.01279823703 
0.073313 2.52607548727 0.01134882402 
0.073870 2.22238024668 0.01010753084 
0.074428 2.39368011017 0.01198464963 
0.074985 2.35921135304 0.01161390975 
0.075543 2.34457118573 0.01131745592 
0.076100 2.29590025699 0.01235759338 
0.076658 2.32089684511 0.01117988860 
0.077215 2.28335852464 0.01112623120 
0.077773 2.23516245454 0.01204453489 
0.078330 2.19012236771 0.01126249421 
0.078888 2.10201649097 0.00997139835 
0.079445 2.01401556644 0.00869299708 
0.080003 1.99955233863 0.00979796111 
0.080560 1.96297844153 0.00896765448 
0.081118 2.02345562647 0.00918746206 
0.081675 1.91832398046 0.00723915900 
0.082233 1.88061819240 0.01037077186 
0.082790 1.89507682869 0.00950469167 
0.083348 1.88417435527 0.00750198630 
0.083905 1.81010569118 0.00939646788 
0.084463 1.75087905037 0.00785811446 
0.085020 1.88196557941 0.00915465909 
0.085578 1.77093921160 0.00947119111 
0.086135 1.75501827666 0.00790198304 
0.086693 1.70446219782 0.00851057566 
0.087250 1.58156245078 0.00768049855 
0.087808 1.71091632601 0.00611922462 
0.088365 1.68699498060 0.00769897437 
0.088923 1.60490553468 0.00815781764 
0.089480 1.63385202153 0.00627881667 
0.090038 1.62270184395 0.00873161615 
0.090595 1.58215744326 0.00595691773 
0.091153 1.44895905934 0.00829241171 
0.091710 1.53818356072 0.00863023125 
0.092268 1.44518089545 0.00462946218 
0.092825 1.39457745268 0.00534661018 
0.093383 1.46433542402 0.00884145593 
0.093940 1.40308382743 0.00744038350 
0.094498 1.41306282236 0.00574305381 
0.095055 1.41511436106 0.00753769467 
0.095613 1.30202845937 0.00589019973 
0.096170 1.29020363489 0.00645638625 
0.096728 1.31154984462 0.00520011766 
0.097285 1.24489427052 0.00387414610 
0.097842 1.30741311638 0.00823110251 
0.098400 1.38055137745 0.00608043304 
0.098957 1.26561873011 0.00500572655 
0.099515 1.04915049029 0.00531427512 
0.100072 1.18139186942 0.00553199674 
0.100630 1.24510405829 0.00739092763 
0.101187 1.17113935593 0.00737408669 
0.101745 1.14265991501 0.00629579339 
0.102302 1.12655782810 0.00685056686 
0.102860 1.12782459176 0.00530990017 
0.103417 1.07131153984 0.00656756077 
0.103975 0.95601826408 0.00433128775 
0.104532 1.04189921674 0.00461666919 
0.105090 1.06156516689 0.00498796768 
0.105647 0.96935839323 0.00490897321 
0.106205 1.04943096720 0.00422970090 
0.106762 0.87613189558 0.00511539935 
0.107320 0.95201638629 0.00502087059 
0.107877 0.96775255148 0.00422397164 
0.108435 0.90841533807 0.00480414591 
0.108992 0.95599833612 0.00369360102 
0.109550 0.92589368299 0.00539930528 
0.110107 0.84427876170 0.00410795403 
0.110665 0.88657790911 0.00457010992 
0.111222 0.85589295263 0.00468385271 
0.111780 0.87547294455 0.00321881992 
0.112337 0.93199541412 0.00447997805 
0.112895 0.76833643194 0.00357336371 
0.113452 0.86788334160 0.00377045724 
0.114010 0.81208424076 0.00469284472 
0.114567 0.80934443690 0.00423544897 
0.115125 0.73953498982 0.00227339601 
0.115682 0.76501945205 0.00526852945 
0.116240 0.81503450800 0.00372086276 
0.116797 0.79599221623 0.00316356521 
0.117355 0.81546476002 0.00415290411 
0.117912 0.74148122015 0.00427243567 
0.118470 0.69126456606 0.00319020176 
0.119027 0.71401764823 0.00376349064 
0.119585 0.68241061074 0.00192270059 
0.120142 0.72843987209 0.00341540972 
0.120699 0.68992732257 0.00321847970 
0.121257 0.67363658874 0.00312329465 
0.121814 0.62798884132 0.00248879001 
0.122372 0.64856259732 0.00258929685 
0.122929 0.69336264334 0.00330501007 
0.123487 0.62313174898 0.00407495312 
0.124044 0.56769847340 0.00270820653 
0.124602 0.55636121723 0.00253755920 
0.125159 0.58318587249 0.00265597198 
0.125717 0.54781159093 0.00210811792 
0.126274 0.61537274695 0.00228673231 
0.126832 0.57743994737 0.00228075418 
0.127389 0.54372441881 0.00247118388 
0.127947 0.50073271300 0.00156464787 
0.128504 0.61811379698 0.00309581051 
0.129062 0.55208097940 0.00177021504 
0.129619 0.51301697296 0.00240303047 
0.130177 0.46592138841 0.00123010216 
0.130734 0.47603419156 0.00216979785 
0.131292 0.48726515647 0.00195065634 
0.131849 0.41151870546 0.00173662132 
0.132407 0.51306089861 0.00271597539 
0.132964 0.42318735220 0.00217346956 
0.133521 0.45770086777 0.00216522147 
0.134079 0.44522687912 0.00233493919 
0.134636 0.46359566024 0.00171819578 
0.135194 0.39984647057 0.00217439645 
0.135751 0.43163171757 0.00215089242 
0.136309 0.40303437036 0.00065084699 
0.136866 0.38869109475 0.00203623400 
0.137424 0.35422436831 0.00133220649 
0.137981 0.42542030032 0.00140048475 
0.138539 0.38057479084 0.00143129656 
0.139096 0.38940921295 0.00087018127 
0.139654 0.36257479716 0.00124373814 
0.140211 0.39373523611 0.00093964017 
0.140769 0.36378354197 0.00146334753 
0.141326 0.40774015336 0.00191991203 
0.141884 0.33705209240 0.00254791648 
0.142441 0.36578709785 0.00170141474 
0.142998 0.35462278927 0.00183045458 
0.143556 0.37816005016 0.00098082481 
0.144113 0.28807712567 0.00115592283 
0.144671 0.30871286910 0.00212525764 
0.145228 0.33249609624 0.00159309836 
0.145786 0.31418087892 0.00144118525 
0.146343 0.35580158535 0.00235435230 
0.146901 0.33515065861 0.00119132955 
0.147458 0.27326689523 0.00136682434 
0.148016 0.17971038577 0.00053735915 
0.148573 0.26799766182 0.00099470683 
0.149131 0.32940464013 0.00145671997 
0.149688 0.27594948026 0.00095562457 
0.150246 0.24111493623 0.00124365579 
0.150803 0.27220114494 0.00118588264 
0.151360 0.22634071713 0.00088410325 
0.151918 0.23022911866 0.00081666740 
0.152475 0.22344707972 0.00011139979 
0.153033 0.28146663194 0.00164029145 
0.153590 0.15746308622 0.00069859549 
0.154148 0.22549075717 0.00198590209 
0.154705 0.27993088820 0.00087945952 
0.155263 0.24866076537 0.00157022574 
0.155820 0.21271716127 0.00077707830 
0.156378 0.18469408492 0.00170671237 
0.156935 0.17108002487 0.00138448513 
0.157493 0.21977017856 0.00038752376 
0.158050 0.22649246108 0.00150790307 
0.158607 0.16724813923 0.00025325564 
0.159165 0.20593705571 0.00070116963 
0.159722 0.22601326358 0.00076101035 
0.160280 0.10687521155 0.00037303056 
0.160837 0.19067793936 -0.00005286401 
0.161395 0.11880859892 0.00088997628 
0.161952 0.17062141976 -0.00015001574 
0.162510 0.14408567873 0.00134877262 
0.163067 0.13884123024 0.00118952133 
0.163625 0.19483424723 0.00033456271 
0.164182 0.17847052318 0.00085236450 
0.164739 0.16250536841 0.00044303711 
0.165297 0.12776147250 0.00052224792 
0.165854 0.15595774421 -0.00006916359 
0.166412 0.15237872188 0.00067532416 
0.166969 0.19516258330 0.00133014190 
0.167527 0.14277896740 0.00048024732 
0.168084 0.16463510030 0.00113336640 
0.168642 0.15833888302 0.00079526851 
0.169199 0.18035576175 0.00027190537 
0.169757 0.16483760613 0.00035147666 
0.170314 0.12153554276 0.00001615156 
0.170871 0.16371503282 0.00048912750 
0.171429 0.15564874796 0.00105216638 
0.171986 0.15115938293 0.00034262268 
0.172544 0.14251800010 0.00047052793 
0.173101 0.15469664931 0.00057820360 
0.173659 0.14144238328 0.00102366610 
0.174216 0.18512870080 0.00149843726 
0.174774 0.12981307127 0.00128695771 
0.175331 0.11824324415 0.00115667023 
0.175888 0.16849004475 0.00121587161 
0.176446 0.07357686299 0.00057914156 
0.177003 0.10346177511 0.00097110524 
0.177561 0.10502305648 0.00036158823 
0.178118 0.08554814342 -0.00008281688 
0.178676 0.10980405719 0.00042134427 
0.179233 0.08730952416 0.00036284520 
0.179791 0.13678909882 -0.00009154398 
0.180348 0.15173337070 -0.00003251286 
0.180905 0.09239070536 0.00108144138 
0.181463 0.14004438126 0.00045904609 
0.182020 0.11675296812 0.00035312574 
0.182578 0.09637767170 0.00062152851 
0.183135 0.05023151155 0.00037778811 
0.183693 0.06379619557 0.00013082516 
0.184250 0.11252467664 0.00097220287 
0.184808 0.09709830495 0.00079368231 
0.185365 0.14531227956 0.00005340976 
0.185922 0.09138760647 0.00084769552 
0.186480 0.14478228619 0.00109505480 
0.187037 0.07709291315 0.00027139847 
0.187595 0.09152255186 0.00046034060 
0.188152 0.06987424027 -0.00027639583 
0.188710 0.11404409692 0.00053836487 
0.189267 0.12311672956 -0.00012789670 
0.189824 0.15096879909 0.00080811247 
0.190382 0.08113360583 0.00054280372 
0.190939 0.09645302699 0.00040951506 
0.191497 0.09107878235 0.00018075763 
0.192054 0.08749886023 0.00050433502 
0.192612 0.12440981895 -0.00043445593 
0.193169 0.07390593319 0.00058096385 
0.193726 0.08266793384 0.00083265586 
0.194284 0.11818499764 0.00104120023 
0.194841 0.05886258056 0.00034816214 
0.195399 0.04060727477 0.00026256610 
0.195956 0.07433958222 -0.00003277817 
0.196514 0.03340362284 0.00066498692 
0.197071 0.11478307490 0.00001957880 
0.197628 0.12983715976 0.00151819586 
0.198186 0.07171123587 0.00013982548 
0.198743 0.04277983881 0.00006307104 
0.199301 0.09529268195 0.00025330421 
0.199858 0.06344489166 0.00018492478 
0.200416 0.11394024625 0.00055529625 
0.200973 0.04032406886 0.00000955946 
0.201530 0.04933904836 0.00023182300 
0.202088 0.08385002766 0.00065179951 
0.202645 0.03971057335 0.00011882696 
0.203203 0.11028220213 0.00024472942 
0.203760 0.06891604859 0.00060569346 
0.204318 0.08669827651 0.00055944664 
0.204875 0.05433660079 0.00050596872 
0.205432 0.09503430486 0.00045947191 
0.205990 0.09732073136 0.00105349727 
0.206547 0.09525891093 0.00098651300 
0.207105 0.07150544674 0.00042502598 
0.207662 0.05348001660 0.00104817464 
0.208219 0.09936739514 0.00060494377 
0.208777 0.08590878967 0.00059141739 
0.209334 0.05766001026 0.00041304669 
0.209892 0.07339495245 0.00059898428 
0.210449 0.07080317305 0.00070691026 
0.211007 0.07971275195 0.00008363456 
0.211564 0.05261202125 0.00024423579 
0.212121 0.08195704228 -0.00015733101 
0.212679 0.10066239478 -0.00045583738 
0.213236 0.05924904304 -0.00004351430 
0.213794 0.06639435228 0.00010097496 
0.214351 0.15314338054 0.00029034581 
0.214908 0.09286293153 0.00067341735 
0.215466 0.06197156975 0.00049096190 
0.216023 0.07086859568 0.00117348729 
0.216581 0.05077157283 -0.00045726090 
0.217138 0.04763296581 0.00033836828 
0.217695 0.05828298423 0.00043008335 
0.218253 0.06493475973 0.00050628744 
0.218810 0.05045548842 0.00024568269 
0.219368 0.06254311286 0.00066487953 
0.219925 0.07400319316 0.00017998360 
0.220483 0.04998367490 0.00025057989 
0.221040 0.05493661220 0.00044429655 
0.221597 -0.00037789105 -0.00002168216 
0.222155 0.07626550561 0.00036967723 
0.222712 0.05535587216 0.00087790578 
0.223270 0.06352211086 0.00094932041 
0.223827 0.06479409019 -0.00002546583 
0.224384 0.05401500411 0.00074895881 
0.224942 0.04816956438 0.00076524764 
0.225499 0.09940698024 0.00046807215 
0.226057 0.04146569845 0.00008756472 
0.226614 0.01972799321 0.00002959475 
0.227171 0.07179883442 0.00015723497 
0.227729 0.06324702426 0.00011769070 
0.228286 0.11875440693 0.00013229308 
0.228844 0.06648850677 0.00039832515 
0.229401 0.04463806420 0.00039125779 
0.229958 0.04048335877 0.00064879256 
0.230516 0.04309284855 0.00003570166 
0.231073 0.08724849040 0.00089994100 
0.231630 0.02519949018 0.00003126171 
0.232188 0.05743697317 0.00016323517 
0.232745 0.05520864715 -0.00005726539 
0.233303 0.04474199670 0.00049117835 
0.233860 0.03787965765 -0.00012994460 
0.234417 0.05618675021 0.00021319941 
0.234975 0.04846512988 0.00026476757 
0.235532 0.07622689083 0.00031211621 
0.236090 0.05958701167 0.00008909070 
0.236647 0.06244417373 0.00043815974 
0.237204 0.03423574552 0.00034037287 
0.237762 0.05516083983 0.00038637502 
0.238319 0.03875901846 0.00075733686 
0.238877 0.05220934061 0.00064673270 
0.239434 0.06992529691 0.00065321598 
0.239991 0.08492820362 0.00012503140 
0.240549 0.07230361791 0.00094391165 
0.241106 0.05306182334 0.00034563890 
0.241663 0.08639341184 0.00060425362 
0.242221 0.02886269696 -0.00001712694 
0.242778 0.08930869015 0.00034681638 
0.243336 0.08497569718 0.00019603054 
0.243893 0.08458713663 0.00037841122 
0.244450 0.06830231663 0.00027417305 
0.245008 0.05581516368 0.00008555813 
0.245565 0.06093970854 0.00021413318 
0.246123 0.05335463616 0.00006328627 
0.246680 0.05313040024 0.00067392598 
0.247237 0.05364958063 0.00009992430 
0.247795 0.10295368724 0.00020935068 
0.248352 0.06827074714 0.00056105496 
0.248909 0.06884176173 0.00026911114 
0.249467 0.08539082309 0.00033734820 
0.250024 0.08138862622 0.00010985412 
0.250582 0.08383611499 0.00036802653 
0.251139 0.03893231869 0.00035374070 
0.251696 0.04477809815 0.00048745405 
0.252254 0.08904151006 0.00032948392 
0.252811 0.07141633303 0.00027566853 
0.253368 -0.00172717884 -0.00008356829 
0.253926 0.05257315035 0.00023539061 
0.254483 0.04122898003 -0.00026419591 
0.255041 0.09264202010 0.00004309458 
0.255598 0.02681861630 -0.00019827454 
0.256155 0.04650704265 0.00037260346 
0.256713 0.06597310668 0.00045977730 
0.257270 0.10560722855 0.01071395216 
0.257827 0.04432157132 -0.00003781886 
0.258385 0.03374582207 0.00023338982 
0.258942 0.03357914910 0.00021460297 
0.259499 0.08596947533 0.00061080554 
0.260057 0.04600954361 -0.00025784218 
0.260614 0.02393739812 0.00032156955 
0.261172 0.09426881061 0.00013522089 
0.261729 0.08195626237 0.00020024922 
0.262286 0.06795358176 -0.00023819830 
0.262844 0.04975361733 -0.00017608511 
0.263401 0.04866274422 0.00018866956 
0.263958 0.06582201453 0.00034014897 
0.264516 0.08970435492 0.00062785233 
0.265073 0.09082959508 0.00033244482 
0.265630 0.06323557666 0.00031579408 
0.266188 0.08597540497 0.00027797080 
0.266745 0.01397479454 -0.00017315262 
0.267302 0.04420707598 0.00050567254 
0.267860 0.04300774199 0.00036034980 
0.268417 0.05460625760 0.00035919320 
0.268975 0.02093539183 0.00045632289 
0.269532 0.07083183178 -0.00050790987 
0.270089 0.04359908364 0.00059495884 
0.270647 0.00770554797 0.00014759014 
0.271204 -0.01481339435 0.00058349268 
0.271761 0.04524988792 0.00054215758 
0.272319 0.04819661145 -0.00004071795 
0.272876 0.06233058875 0.00041152588 
0.273433 0.03533527835 0.00023538826 
0.273991 0.00350650312 -0.00023016715 
0.274548 0.02344030579 0.00000234411 
0.275105 0.05675699975 0.00031949828 
0.275663 0.03995836932 0.00063416644 
0.276220 0.04867645106 -0.00026223606 
0.276777 0.00719884585 -0.00005177507 
0.277335 0.04449533365 0.00018266045 
0.277892 0.08569215615 0.00018329866 
0.278449 0.11070488489 0.00029579370 
0.279007 0.05084609506 0.00019207636 
0.279564 0.04104205533 -0.00019270365 
0.280121 0.06766566027 0.00057226049 
0.280679 0.03471459392 0.00014431614 
0.281236 0.08347570049 0.00046995392 
0.281793 0.06588582681 0.00079679545 
0.282351 0.02284053940 0.00033631492 
0.282908 0.03210332926 0.00017669972 
0.283465 0.04402817294 0.00027472533 
0.284023 0.01191554491 -0.00007180830 
0.284580 0.04890416759 0.00017409410 
0.285137 0.01175864769 -0.00025201620 
0.285695 0.06111737602 -0.00024353764 
0.286252 0.01034750106 0.00030311271 
0.286809 0.06704220048 0.00003418509 
0.287367 0.08173575655 0.00053209430 
0.287924 0.03612271535 0.00054569822 
0.288481 0.02798970314 -0.00026891883 
0.289039 0.05289223047 0.00038428935 
0.289596 0.03344478143 0.00035679823 
0.290153 0.02843365308 -0.00075154684 
0.290711 0.01906681298 0.00023691978 
0.291268 0.05443708645 0.00001836203 
0.291825 0.05753605557 0.00015837794 
0.292383 0.02777851374 0.00015792246 
0.292940 0.05433995320 0.00035200008 
0.293497 0.04898388224 -0.00013989710 
0.294055 0.04163803829 0.00036479263 
0.294612 0.04744098960 0.00047745612 
0.295169 0.03946454397 0.00044469057 
0.295727 0.00765773893 0.00106395109 
0.296284 0.05997169901 0.00108242232 
0.296841 0.06980138321 0.00024367532 
0.297399 0.01090858352 0.00009169766 
0.297956 0.07345435982 0.00060358085 
0.298513 0.07526524839 0.00028860496 
0.299071 0.06897459599 0.00045100522 
0.299628 0.02668989936 -0.00011076573 
0.300185 0.06740506035 0.00053506998 
0.300742 0.06024985968 0.00085959763 
0.301300 0.04820875626 0.00078098998 
0.301857 0.04007290187 0.00006251336 
0.302414 0.06849148541 0.00030401615 
0.302972 0.06610589267 0.00031339452 
0.303529 0.02192978893 0.00008517898 
0.304086 -0.01967773850 0.00008446223 
0.304644 0.05299209631 0.00065115614 
0.305201 0.02468791190 0.00034467478 
0.305758 0.02075126423 0.00057043067 
0.306316 0.02905242813 0.00050367252 
0.306873 0.03499397548 0.00015500710 
0.307430 0.03836155969 0.00061098335 
0.307987 0.04971639099 -0.00025678257 
0.308545 0.05380216197 -0.00031089272 
0.309102 0.01549571150 -0.00010520837 
0.309659 0.04200669603 0.00123362287 
0.310217 0.01271433986 0.00010530451 
0.310774 0.03008230497 0.00032816363 
0.311331 0.03659013984 0.00002793466 
0.311889 -0.01535470244 -0.00029481909 
0.312446 0.03357854941 -0.00023716317 
0.313003 0.05161262740 0.00006181906 
0.313560 0.03069115060 0.00026611843 
0.314118 0.06549770565 0.00020105354 
0.314675 0.02018799430 0.00050870733 
0.315232 0.05132790906 0.00027489586 
0.315790 0.02915033728 0.00036591889 
0.316347 0.00597773279 -0.00033182878 
0.316904 0.07579964640 0.00013887488 
0.317461 0.07728209962 0.00046202309 
0.318019 0.01323609832 -0.00066259867 
0.318576 0.00290052977 0.00048570876 
0.319133 0.04100228319 0.00032819421 
0.319691 0.10047619472 0.00123150409 
0.320248 0.00311114276 0.00052091071 
0.320805 0.02895070303 0.00037055741 
0.321362 0.01108303149 0.00044523575 
0.321920 0.10699062027 0.00075167476 
0.322477 0.07727122270 0.00040070502 
0.323034 0.01726930648 0.00021215989 
0.323592 0.05440036370 -0.00004318279 
0.324149 -0.00374307256 0.00030979522 
0.324706 0.02202575752 -0.00028405373 
0.325263 0.00562231458 0.00004978229 
0.325821 0.05653973488 -0.00021600840 
0.326378 -0.01472738919 0.00048738242 
0.326935 0.04111187988 0.00085846958 
0.327493 -0.00229681424 -0.00004112486 
0.328050 0.04794121327 0.00063612516 
0.328607 -0.01168834245 0.00034014000 
0.329164 0.00102875691 -0.00012759178 
0.329722 0.00765060246 0.00050870900 
0.330279 -0.00185480704 0.00104036489 
0.330836 0.02379730461 0.00048389621 
0.331393 0.02263489584 0.00011962312 
0.331951 0.02576580653 -0.00034028651 
0.332508 0.07289799797 0.00067656333 
0.333065 0.02129280305 0.00097622095 
0.333622 0.06631313085 0.00041699642 
0.334180 -0.00270228761 -0.00093370832 
0.334737 0.02996109498 0.00038701476 
0.335294 0.02916011595 -0.00060921157 
0.335852 0.05152057656 0.00032708050 
0.336409 0.06476868287 0.00109656493 
0.336966 0.02469023825 0.00009995204 
0.337523 0.02174957933 0.00060787970 
0.338081 0.01109485643 -0.00005807006 
0.338638 0.08197612701 -0.00069249240 
0.339195 0.00800269646 -0.00008886614 
0.339752 0.09101182067 0.00078902698 
0.340310 0.00147995759 -0.00002390665 
0.340867 0.05877841210 0.00032356245 
0.341424 0.08924874330 0.00055258174 
0.341981 0.03175855149 0.00028299895 
0.342539 0.05804322391 0.00003797556 
0.343096 0.01459933206 0.00062359843 
0.343653 0.03275631842 -0.00003578412 
0.344210 0.03659480387 0.00028923848 
0.344768 0.06881427934 0.00053321705 
0.345325 0.01411431942 0.00125835771 
0.345882 0.00574912036 0.00055913485 
0.346439 0.04037555243 0.00042127509 
0.346997 0.02094436326 0.00021280685 
0.347554 0.06837616592 0.00037877621 
0.348111 -0.01522236118 0.00033045495 
0.348668 0.08636619061 -0.00023683572 
0.349226 0.00067294528 0.00137304352 
0.349783 0.04517974468 -0.00069802573 
0.350340 0.05048346092 0.00031121441 
0.350897 0.06299553064 -0.00020796469 
0.351454 0.01410163944 -0.00076626190 
0.352012 0.05149614829 -0.00000803954 
0.352569 0.01942912263 -0.00039997885 
0.353126 -0.01632059735 0.00080955204 
0.353683 0.09290389449 0.00000724738 
0.354241 -0.02715529301 0.00060791427 
0.354798 0.04667403939 0.00045494073 
0.355355 -0.04247768587 0.00061023063 
0.355912 0.01970859179 0.00033423228 
0.356470 0.01607157409 -0.00014280078 
0.357027 0.01093365671 -0.00105584535 
0.357584 0.08433043307 0.00050834311 
0.358141 0.12442316886 0.00152631657 
0.358699 0.01302375073 0.00053932842 
0.359256 0.07660584073 0.00172402493 
0.359813 -0.00139066946 -0.00023999571 
0.360370 0.07969719302 -0.00002864253 
0.360927 0.03627692863 0.00139112212 
0.361485 -0.00224122933 0.00041133146 
0.362042 0.00751793467 -0.00062055610 
0.362599 0.03810441271 0.00175260316 
0.363156 0.08402243028 0.00071042457 
0.363714 0.05774341789 -0.00008494045 
0.364271 0.04854684375 0.00059842349 
0.364828 0.06910086591 0.00107834933 
0.365385 0.03088147635 0.00047330800 
0.365942 0.04148485289 -0.00036617888 
0.366500 0.05321390779 0.00056759533 
0.367057 0.10665408910 -0.00057996977 
0.367614 0.00125614868 -0.00054217517 
0.368171 0.01816347561 -0.00029741048 
0.368728 0.02775149240 0.00016793935 
0.369286 -0.01065579179 -0.00036767372 
0.369843 0.01867729783 0.00002210427 
0.370400 -0.01783053708 -0.00127417776 
0.370957 0.04533269144 -0.00035290667 
0.371514 0.07381757091 0.00148652986 
0.372072 0.04775715064 0.00041013034 
0.372629 0.04789286050 0.00141947402 
0.373186 0.04035236029 0.00026192651 
0.373743 0.12124789982 0.00300670023 
0.374300 0.01085649971 -0.00014651711 
0.374858 0.04816823775 0.00016427256 
0.375415 0.08467757665 0.00017107727 
0.375972 0.00616208811 0.00115587094 
0.376529 0.13328596156 0.00034428487 
0.377086 0.02058554100 0.00062780280 
0.377644 0.05376805110 0.00057794123 
0.378201 -0.00417612345 -0.00097825144 
0.378758 -0.04800631905 -0.00060908595 
0.379315 0.06191651068 -0.00012445065 
0.379872 0.00546726408 0.00145731457 
0.380430 -0.03746133442 0.00074259268 
0.380987 0.03502268536 0.00108055073 
0.381544 0.02453862011 -0.00203930724 
0.382101 0.00773741722 0.00142147561 
0.382658 -0.02708723531 -0.00062378718 
0.383216 0.03184042194 0.00167001983 
0.383773 0.04016300933 0.00059356452 
0.384330 0.07201991483 0.00144059162 
0.384887 -0.00419825802 0.00037307367 
0.385444 -0.03695587584 0.00008060696 
0.386001 0.01362551432 -0.00019415020 
0.386559 0.08133914666 0.00234152530 
0.387116 -0.06605012790 -0.00179578925 
0.387673 0.10233699627 0.00315772625 
0.388230 -0.05970176660 0.00275728409 
0.388787 0.14216054825 0.00059831556 
0.389345 0.05860982413 0.00194747654 
0.389902 0.01167180197 -0.00002119617 
0.390459 0.13019946708 0.00126861498 
0.391016 -0.06153558977 -0.00318054512 
0.391573 0.06348624817 0.00011207093 
0.392130 0.03381864037 0.00071165581 
0.392688 0.13720321708 0.00118204251 
0.393245 0.12935006639 0.00285536872 
0.393802 0.07594654172 0.00218923379 
0.394359 0.10351168170 -0.00072569773 
0.394916 0.03073061009 -0.00008145579 
0.395473 0.10684823896 0.00255569317 
0.396031 -0.02638823488 0.00096811986 
0.396588 0.06435197061 0.00320262060 
0.397145 0.02030447127 0.00168335165 
0.397702 0.05571365746 0.00377389456 
0.398259 -0.03454501047 0.00264934689 
0.398816 0.03294114348 -0.00233100483 
0.399374 -0.01838116786 -0.00142748883 
0.399931 0.10860916606 -0.00198237981 
0.400488 0.03699000660 -0.00065051778 
0.401045 0.02636658125 0.00622187547 
0.401602 -0.07155390768 -0.00456657223 
0.402159 -0.08653205584 -0.00106275865 
0.402716 -0.03972212094 -0.00340054879 
0.403274 0.13142069755 -0.01931467641 
0.403831 -0.18115938582 -0.02628554952 
