# Supplementary material for: SAXS studies of X-ray induced disulfide bond damage: Engineering high-resolution insight from a low-resolution technique
Source: PLoS One. 2020 Nov 17;15(11):e0239702. doi: 10.1371/journal.pone.0239702 (PMC7671560; doi:10.1371/journal.pone.0239702)
Supplement: S1 Data — (GZ) [file pone.0239702.s023.gz › SupplementaryData/dimer_A3_ph5_2p5_00018.cbf.dat]

0.010314 4.06254881366 -0.66916346051 
0.010872 12.26725237943 0.17632037299 
0.011429 8.95704046408 0.02098398981 
0.011987 9.59101019915 0.03172841340 
0.012544 10.88220351328 0.18284523986 
0.013102 10.38812960259 0.19266052728 
0.013659 10.11032669121 0.11869987514 
0.014217 8.81096865290 0.10907817095 
0.014774 10.89543000394 0.01388495462 
0.015332 9.60768724454 -0.00931288136 
0.015889 8.16096711585 0.00317767360 
0.016447 9.77945938585 0.00999392006 
0.017004 9.28542907358 0.02104935157 
0.017562 9.14871677145 0.06274702164 
0.018119 9.45765869887 0.04330959635 
0.018677 9.55491643170 0.01885318087 
0.019234 8.64353708560 0.04694254028 
0.019792 8.90789508553 0.00631312146 
0.020349 8.93169137334 0.00437792510 
0.020907 8.79912879903 0.02486466296 
0.021464 7.98567396938 0.01228980686 
0.022022 8.24166887597 0.03156062934 
0.022579 8.36350420449 0.03213942451 
0.023137 8.48524044488 0.02968379125 
0.023694 8.18659404936 0.04125764126 
0.024252 7.77896296028 0.04433235916 
0.024809 8.01290021878 0.03954787093 
0.025367 7.98290413485 0.04214865838 
0.025924 8.03299134609 0.03278470310 
0.026482 7.94585976618 0.03831519984 
0.027039 7.62228960871 0.04428090818 
0.027597 7.57012723774 0.04954515051 
0.028154 7.34075459465 0.02760552437 
0.028712 7.54714598014 0.03740631831 
0.029269 7.41332976712 0.04483783856 
0.029827 7.40905085761 0.04399966082 
0.030384 7.46415912165 0.04453086627 
0.030942 7.18955241940 0.04100420911 
0.031500 7.21007359560 0.04400426820 
0.032057 7.08848887244 0.04019674697 
0.032615 6.87699968213 0.03926986666 
0.033172 6.76205844741 0.04123911682 
0.033730 6.62928718680 0.03461805179 
0.034287 6.56945774290 0.03871895906 
0.034845 6.65436160457 0.04375630754 
0.035402 6.68228644821 0.03756946973 
0.035960 6.41780191048 0.03974412319 
0.036517 6.36228620369 0.03263116608 
0.037075 6.09340894332 0.03286406263 
0.037632 6.18734099294 0.03751028652 
0.038190 5.96220099212 0.03633673548 
0.038747 5.99367924814 0.03334939303 
0.039305 6.21547396444 0.03778535427 
0.039862 5.88532069866 0.03416679067 
0.040420 5.89755400116 0.03135280426 
0.040977 5.49940006643 0.02925301149 
0.041535 5.55807559007 0.03284606838 
0.042092 5.65706291908 0.03010537994 
0.042650 5.48546300708 0.03420605534 
0.043207 5.39706162072 0.03132844028 
0.043765 5.30397122089 0.03155845744 
0.044322 5.18160872645 0.02735351933 
0.044880 5.18921916587 0.02527829507 
0.045437 5.24730560022 0.03185786818 
0.045995 5.26738226090 0.02464000483 
0.046552 4.96033400441 0.02406063614 
0.047110 4.94112431584 0.02394231581 
0.047667 4.87125388716 0.02541380440 
0.048225 4.91083103721 0.02795690584 
0.048782 4.75974940504 0.02128024739 
0.049340 4.75267145110 0.02245291774 
0.049897 4.61670641012 0.02552425282 
0.050455 4.64634070749 0.02398478567 
0.051012 4.38150765309 0.02414960533 
0.051570 4.37544043401 0.02221491963 
0.052127 4.30977407399 0.02291259989 
0.052685 4.19904909863 0.02463924965 
0.053242 4.21667651113 0.02158436266 
0.053800 4.09638995804 0.02114220796 
0.054357 4.04124428297 0.02086879979 
0.054915 4.11075792667 0.02632226178 
0.055472 3.98606656469 0.01765566896 
0.056030 3.91885848599 0.02303996368 
0.056587 3.87602267643 0.01975095347 
0.057145 3.88451665474 0.01921483930 
0.057702 3.67821099929 0.01897513184 
0.058260 3.71609843107 0.02077978243 
0.058817 3.54435832680 0.02036022663 
0.059375 3.55673093248 0.01749702165 
0.059932 3.51912879965 0.01959533414 
0.060490 3.39432512890 0.01695173303 
0.061048 3.36513871669 0.01784501230 
0.061605 3.27667378211 0.01690446813 
0.062163 3.21975641325 0.01684205229 
0.062720 3.23490475788 0.01729807692 
0.063278 3.22103670481 0.01454581911 
0.063835 3.13931558103 0.01795795292 
0.064393 3.11443226498 0.01426329699 
0.064950 3.00884473804 0.01698823693 
0.065508 3.07068157652 0.01390920435 
0.066065 2.99704565209 0.01527198598 
0.066623 2.96469360323 0.01480665047 
0.067180 2.87081833107 0.01475515589 
0.067738 2.88155358539 0.01483199482 
0.068295 2.74858946171 0.01385646540 
0.068853 2.75741890074 0.01303868873 
0.069410 2.58353970767 0.01328600711 
0.069968 2.61528929336 0.01357053557 
0.070525 2.68120103427 0.01245496136 
0.071083 2.57976698461 0.01329529873 
0.071640 2.53242633268 0.01335712360 
0.072198 2.48654816151 0.01627279568 
0.072755 2.39882882953 0.01143407765 
0.073313 2.32888022446 0.01272452006 
0.073870 2.52438778692 0.01242778719 
0.074428 2.32778089136 0.01345240711 
0.074985 2.31805483795 0.01228128248 
0.075543 2.28668501195 0.01236053876 
0.076100 2.30368561184 0.00967358686 
0.076658 2.23076859588 0.01046811510 
0.077215 2.07232026514 0.01056253271 
0.077773 2.20455779083 0.01087231512 
0.078330 2.14210253987 0.00984070659 
0.078888 2.11313273451 0.01262056731 
0.079445 2.11914859987 0.01090791431 
0.080003 2.02544330045 0.00994473524 
0.080560 1.95638784504 0.00989121267 
0.081118 1.89693603141 0.00797659387 
0.081675 1.95255894004 0.01069770916 
0.082233 1.88958026390 0.00860176791 
0.082790 1.88676158537 0.00797672798 
0.083348 1.90845179214 0.00858041847 
0.083905 1.84271605651 0.00761299798 
0.084463 1.80578582023 0.00944308764 
0.085020 1.78191878260 0.00886054011 
0.085578 1.71178825146 0.00930240074 
0.086135 1.72515790015 0.00803800734 
0.086693 1.77056896714 0.00721652353 
0.087250 1.57360114561 0.00752841932 
0.087808 1.62451608373 0.00822391629 
0.088365 1.67393221029 0.00696055780 
0.088923 1.59668890378 0.00596677363 
0.089480 1.58157605455 0.00791304176 
0.090038 1.54918652452 0.00722842297 
0.090595 1.47901678599 0.00586696066 
0.091153 1.49850413602 0.00681451281 
0.091710 1.53031561131 0.00701668849 
0.092268 1.53004837041 0.00697015634 
0.092825 1.41088292273 0.00784857098 
0.093383 1.43541278747 0.00700508745 
0.093940 1.48295995128 0.00742226220 
0.094498 1.39425869298 0.00691682083 
0.095055 1.25260235035 0.00471496359 
0.095613 1.28264042622 0.00532102953 
0.096170 1.25526402464 0.00508074328 
0.096728 1.29477753024 0.00698725571 
0.097285 1.30349895256 0.00569526886 
0.097842 1.27149903876 0.00789688137 
0.098400 1.24454833663 0.00505648419 
0.098957 1.27337933538 0.00689425268 
0.099515 1.19666974810 0.00397014232 
0.100072 1.22853013036 0.00478307269 
0.100630 1.12732482857 0.00466492413 
0.101187 1.20934773724 0.00654665984 
0.101745 1.14704796384 0.00432929116 
0.102302 1.09075095588 0.00575296350 
0.102860 1.12834770016 0.00573130742 
0.103417 1.11571430190 0.00603539110 
0.103975 1.07862959063 0.00598709918 
0.104532 1.02499917100 0.00436021239 
0.105090 1.06532882703 0.00570794991 
0.105647 1.00300210342 0.00514028358 
0.106205 0.99992344336 0.00426614492 
0.106762 1.03018169271 0.00347229468 
0.107320 0.92964859578 0.00490812669 
0.107877 0.96650977426 0.00443263239 
0.108435 0.95989614673 0.00434081031 
0.108992 0.90838192081 0.00470962021 
0.109550 0.81551324333 0.00475401907 
0.110107 0.95703333146 0.00493770160 
0.110665 0.88716805771 0.00408877946 
0.111222 0.78306414681 0.00381888798 
0.111780 0.83808684728 0.00368810750 
0.112337 0.89657580859 0.00542481654 
0.112895 0.79049861706 0.00402884061 
0.113452 0.86623280377 0.00382802797 
0.114010 0.72776278001 0.00239244769 
0.114567 0.80338284765 0.00430540553 
0.115125 0.74360031566 0.00278714811 
0.115682 0.75708104439 0.00387798697 
0.116240 0.75636286905 0.00260670017 
0.116797 0.74730172439 0.00346464457 
0.117355 0.74224404731 0.00347148887 
0.117912 0.63033778020 0.00286892711 
0.118470 0.65976453425 0.00239735021 
0.119027 0.67121566930 0.00247625067 
0.119585 0.67579689378 0.00398163345 
0.120142 0.63865718318 0.00245790297 
0.120699 0.62853160459 0.00306496541 
0.121257 0.69567913364 0.00254203519 
0.121814 0.73967740221 0.00316835345 
0.122372 0.64133156249 0.00344090841 
0.122929 0.63050083667 0.00258695605 
0.123487 0.60727830107 0.00249301657 
0.124044 0.65351276782 0.00269953572 
0.124602 0.69151004325 0.00301571769 
0.125159 0.57361075563 0.00220732988 
0.125717 0.54929518287 0.00274247111 
0.126274 0.47665183187 0.00300415944 
0.126832 0.56032495444 0.00234185905 
0.127389 0.57249957336 0.00156295488 
0.127947 0.60582773167 0.00171354577 
0.128504 0.53718929601 0.00144408323 
0.129062 0.53465157326 0.00227133356 
0.129619 0.52070186403 0.00177373436 
0.130177 0.52064959648 0.00231605948 
0.130734 0.50385554821 0.00273738150 
0.131292 0.43233504460 0.00204299450 
0.131849 0.45836900594 0.00213987719 
0.132407 0.47817162204 0.00240228238 
0.132964 0.46671853286 0.00221059926 
0.133521 0.51439445780 0.00079392329 
0.134079 0.48126073755 0.00160220834 
0.134636 0.46042424245 0.00242579096 
0.135194 0.46134717277 0.00268596632 
0.135751 0.49187640655 0.00227915294 
0.136309 0.41909270999 0.00131078957 
0.136866 0.40210974319 0.00145051106 
0.137424 0.38119483708 0.00193547529 
0.137981 0.37571127189 0.00148970150 
0.138539 0.36710350364 0.00199925021 
0.139096 0.39677182026 0.00242571543 
0.139654 0.39380637786 0.00280037406 
0.140211 0.33984251683 0.00109662084 
0.140769 0.33600404238 0.00147232376 
0.141326 0.38169620385 0.00126023990 
0.141884 0.32660556220 0.00080505915 
0.142441 0.32629356152 0.00101793242 
0.142998 0.38018758318 0.00104199772 
0.143556 0.32564058827 0.00155369633 
0.144113 0.32184336968 0.00124840108 
0.144671 0.29742633725 0.00141858423 
0.145228 0.30646086069 0.00176676405 
0.145786 0.29099252120 0.00099777772 
0.146343 0.27444356814 0.00151002795 
0.146901 0.28301757515 0.00172151472 
0.147458 0.27243421128 0.00182439223 
0.148016 0.25588219151 0.00090361461 
0.148573 0.34979733227 0.00170866047 
0.149131 0.18071935740 0.00059928261 
0.149688 0.29070500415 0.00138735627 
0.150246 0.24186627691 0.00116916964 
0.150803 0.26809198367 0.00040318791 
0.151360 0.20769197991 0.00096808087 
0.151918 0.21330020782 0.00063840960 
0.152475 0.19697724120 0.00086054149 
0.153033 0.28985979968 0.00075369445 
0.153590 0.30215889742 0.00153595647 
0.154148 0.19247548309 0.00064259104 
0.154705 0.19101165505 0.00094800934 
0.155263 0.19498288008 0.00059829079 
0.155820 0.20894252590 0.00136660267 
0.156378 0.21871946969 0.00185892980 
0.156935 0.22362279743 0.00113712118 
0.157493 0.19231530258 0.00003908796 
0.158050 0.21414492686 0.00055658745 
0.158607 0.20617017565 0.00071803758 
0.159165 0.15802654792 0.00098199019 
0.159722 0.19895975034 0.00188881938 
0.160280 0.18498952449 0.00109647583 
0.160837 0.14353298326 0.00194012876 
0.161395 0.13507664855 -0.00020735471 
0.161952 0.22349366030 0.00175898165 
0.162510 0.18334422338 0.00049720641 
0.163067 0.20740292199 0.00108401442 
0.163625 0.16940332701 0.00068036891 
0.164182 0.21303918611 0.00047662548 
0.164739 0.15324025568 0.00078212860 
0.165297 0.11898779482 -0.00009251024 
0.165854 0.14032164216 0.00023121559 
0.166412 0.15352487712 0.00062587004 
0.166969 0.15887968757 0.00032308875 
0.167527 0.11337145941 0.00110788224 
0.168084 0.13808692044 0.00137685528 
0.168642 0.13902520878 0.00035492146 
0.169199 0.18287195040 0.00100904828 
0.169757 0.13253178295 0.00038563094 
0.170314 0.14557069702 0.00063510948 
0.170871 0.11147869853 -0.00006364156 
0.171429 0.11450274721 -0.00037166321 
0.171986 0.12110603273 0.00138829733 
0.172544 0.09224987843 0.00025253228 
0.173101 0.17604541378 0.00076493998 
0.173659 0.14062950836 0.00070286887 
0.174216 0.14630372373 0.00041938537 
0.174774 0.11905114768 0.00090880050 
0.175331 0.11377289367 0.00054564516 
0.175888 0.10405196453 0.00063656631 
0.176446 0.11283486553 0.00057472095 
0.177003 0.12376295237 0.00090234877 
0.177561 0.12128699713 0.00049299809 
0.178118 0.15908351691 0.00031603018 
0.178676 0.06033840518 0.00003026799 
0.179233 0.11203377844 0.00020088933 
0.179791 0.13724095619 -0.00007954907 
0.180348 0.08301069859 0.00106355577 
0.180905 0.09398175751 0.00017262763 
0.181463 0.07849973649 0.00010958430 
0.182020 0.12287971735 0.00016740779 
0.182578 0.08601062834 0.00097918708 
0.183135 0.16393815303 0.00038836792 
0.183693 0.07939654679 0.00034095121 
0.184250 0.10947988676 0.00051599975 
0.184808 0.09791726873 0.00085782198 
0.185365 0.06371085582 0.00064076905 
0.185922 0.11771103143 0.00112005619 
0.186480 0.05755763966 0.00002969286 
0.187037 0.06454517139 0.00015041865 
0.187595 0.12138101743 0.00006885538 
0.188152 0.11850968693 0.00063341345 
0.188710 0.12319329767 0.00068493355 
0.189267 0.07409411919 0.00071028274 
0.189824 0.09444171383 0.00029047055 
0.190382 0.06808703129 0.00016630695 
0.190939 0.08935460806 0.00031454275 
0.191497 0.06274032668 -0.00026825322 
0.192054 0.03954049119 0.00082671373 
0.192612 0.12001436703 0.00038236023 
0.193169 0.06709742372 0.00029128904 
0.193726 0.09204283384 0.00077263538 
0.194284 0.05901637760 0.00027847115 
0.194841 0.08274204070 0.00140780440 
0.195399 0.08660493462 0.00101858169 
0.195956 0.05622299023 0.00026236621 
0.196514 0.04840232408 0.00107848107 
0.197071 0.06974915818 0.00055947841 
0.197628 0.07575535291 0.00072546131 
0.198186 0.12365523884 0.00017807142 
0.198743 0.08750546923 0.00048780444 
0.199301 0.09273072586 0.00049762165 
0.199858 0.07653466509 -0.00054377910 
0.200416 0.03784969465 0.00073806061 
0.200973 0.06074944219 0.00046672708 
0.201530 0.05201014684 0.00072801677 
0.202088 0.09846055374 0.00007366320 
0.202645 0.17776494400 0.00109236422 
0.203203 0.03768923662 -0.00048582428 
0.203760 0.04021077786 0.00037021654 
0.204318 0.11362531586 0.00015250085 
0.204875 0.04603539687 0.00028118820 
0.205432 0.09102627988 0.00031192062 
0.205990 0.04101367020 0.00038704276 
0.206547 0.06744804406 0.00047171834 
0.207105 0.08159482439 0.00051005486 
0.207662 0.06663389128 0.00060970980 
0.208219 0.08712974615 0.00025740787 
0.208777 0.04605122929 0.00003754728 
0.209334 0.09711389227 0.00046346648 
0.209892 0.06034315798 0.00084366733 
0.210449 0.04610067623 0.00052610919 
0.211007 0.03768347989 0.00013954044 
0.211564 0.03440475050 0.00057335041 
0.212121 0.09279274227 0.00037323648 
0.212679 0.02021753627 0.00014358046 
0.213236 0.05303995432 0.00034708721 
0.213794 0.02258975215 0.00070410383 
0.214351 -0.02033610943 -0.00019369897 
0.214908 0.10579751939 0.00066150900 
0.215466 0.05011529713 0.00016749674 
0.216023 0.08747290861 -0.00004687723 
0.216581 0.07716340636 0.00027645567 
0.217138 0.10089693816 0.00004681906 
0.217695 0.07285606182 0.00047567303 
0.218253 0.08122957104 0.00019813615 
0.218810 0.08722327823 0.00023158659 
0.219368 0.06762001776 -0.00042714418 
0.219925 0.10339098379 0.00015175526 
0.220483 0.04153396901 0.00045400149 
0.221040 0.06046151093 0.00065870507 
0.221597 0.12726388955 0.00003422465 
0.222155 0.07385197061 0.00011489453 
0.222712 0.06044406371 0.00059089738 
0.223270 0.06417437034 0.00006055941 
0.223827 0.07613629954 0.00033252125 
0.224384 0.00709483775 -0.00009718836 
0.224942 0.07645681447 0.00012266398 
0.225499 0.02775645225 0.00021991268 
0.226057 0.09324647584 -0.00010869593 
0.226614 0.07721437528 0.00021437271 
0.227171 0.09981637512 0.00004216034 
0.227729 0.06062110369 0.00045531131 
0.228286 0.06558660147 0.00008910710 
0.228844 0.06097335117 0.00008382217 
0.229401 0.04272985740 0.00005588732 
0.229958 0.05425102888 0.00017974817 
0.230516 0.08290845824 0.00018429813 
0.231073 0.12267844641 0.00027157242 
0.231630 0.08461906572 0.00040751255 
0.232188 0.11084645805 0.00077812276 
0.232745 0.05454515320 -0.00018516452 
0.233303 0.05686736283 0.00002902095 
0.233860 0.09976034723 0.00012223664 
0.234417 0.06956179972 0.00005438430 
0.234975 0.07920822402 0.00060978085 
0.235532 0.02747784402 0.00038911069 
0.236090 0.04842201188 0.00072538210 
0.236647 0.09046156210 -0.00009293391 
0.237204 0.06612404766 0.00037325146 
0.237762 0.05200323022 0.00061077827 
0.238319 0.06543761811 0.00043507357 
0.238877 0.08528199606 0.00074275034 
0.239434 0.04071035024 0.00004183263 
0.239991 0.04995785534 0.00009686173 
0.240549 0.07585310149 -0.00044470835 
0.241106 0.05184053332 0.00059393365 
0.241663 0.05309758896 -0.00016463969 
0.242221 0.05286821771 0.00014278165 
0.242778 0.03451913261 -0.00027335596 
0.243336 0.05286155749 0.00014215300 
0.243893 0.03504094349 -0.00020872244 
0.244450 0.05101939088 0.00042527931 
0.245008 0.07127793101 0.00027497777 
0.245565 0.08207753670 0.00037386462 
0.246123 0.07287883113 0.00023681106 
0.246680 0.03555331986 0.00034342724 
0.247237 0.04578070787 0.00044571038 
0.247795 0.06391490192 0.00009593009 
0.248352 0.03171097512 0.00001474976 
0.248909 0.02608536783 0.00032077947 
0.249467 0.09452650208 0.00082500160 
0.250024 0.02846040906 -0.00010960748 
0.250582 0.11187604175 0.00035591528 
0.251139 0.08531534934 0.00051901875 
0.251696 0.07209166089 0.00052918717 
0.252254 0.07554177305 0.00047659502 
0.252811 0.05668854930 -0.00022214135 
0.253368 0.04923187076 0.00021333497 
0.253926 0.09661427339 0.00047343969 
0.254483 0.04248483706 0.00043578836 
0.255041 0.10329870380 0.00018917376 
0.255598 0.00855589889 0.00069948209 
0.256155 0.02865339584 0.00031739997 
0.256713 0.03443200265 0.00056757846 
0.257270 0.07291789091 0.01211335434 
0.257827 0.02214139523 0.00018516762 
0.258385 0.02715312129 0.00019740973 
0.258942 0.06795449753 0.00115179808 
0.259499 0.04789072166 0.00001313019 
0.260057 0.02009143012 0.00057673898 
0.260614 0.06203100626 -0.00001581528 
0.261172 0.02943065318 -0.00000111432 
0.261729 0.03911479223 0.00020416870 
0.262286 0.04309400258 0.00016684177 
0.262844 0.05046070349 0.00032482375 
0.263401 0.00092470480 -0.00010915071 
0.263958 0.05461518319 0.00044624985 
0.264516 0.05879963652 0.00037862517 
0.265073 0.04746852698 0.00044522036 
0.265630 0.07285760005 0.00076719490 
0.266188 0.02291328029 -0.00003261747 
0.266745 0.02318308367 0.00047366083 
0.267302 0.05256773824 -0.00007354865 
0.267860 0.06467884420 0.00049867415 
0.268417 0.02720705606 -0.00000369938 
0.268975 0.05533209803 -0.00019593720 
0.269532 0.03451176496 -0.00034104912 
0.270089 0.04520284528 -0.00015289573 
0.270647 0.02865314537 0.00020389018 
0.271204 0.04818224422 0.00062933895 
0.271761 0.03872527699 0.00022100327 
0.272319 0.08820186597 0.00033151929 
0.272876 0.05356748708 0.00036320639 
0.273433 0.08042699498 0.00031351162 
0.273991 0.04480068574 0.00002067789 
0.274548 0.03457961730 0.00037531376 
0.275105 0.01547553037 0.00014325338 
0.275663 0.05699838628 0.00052010514 
0.276220 0.03774874183 0.00012753955 
0.276777 -0.00210837604 0.00017394182 
0.277335 0.07365859726 0.00001288931 
0.277892 0.01400480042 0.00029346959 
0.278449 0.04615913348 0.00005466216 
0.279007 0.01847992702 0.00079051330 
0.279564 0.06575529316 0.00042901638 
0.280121 0.08087895332 0.00059687866 
0.280679 0.08209753457 0.00021800287 
0.281236 0.04428317986 -0.00002134777 
0.281793 0.08448995232 0.00003196777 
0.282351 0.04943179619 -0.00037831636 
0.282908 0.06501211238 0.00070716735 
0.283465 -0.00224771379 -0.00028818963 
0.284023 0.07657481808 0.00072688281 
0.284580 0.04701201475 -0.00002112389 
0.285137 0.05261221458 -0.00009370426 
0.285695 0.01597602676 -0.00001524910 
0.286252 0.07116588479 0.00007168618 
0.286809 0.05614908976 0.00054932132 
0.287367 0.02965124467 0.00026082961 
0.287924 0.06174110367 0.00066032556 
0.288481 0.02484300806 0.00030909323 
0.289039 0.04143582227 -0.00003630962 
0.289596 0.03177688822 0.00054872566 
0.290153 0.04240890640 0.00034990727 
0.290711 0.03455884385 0.00000565373 
0.291268 0.06781313724 -0.00004646539 
0.291825 0.03089420708 0.00033290562 
0.292383 -0.00653055280 -0.00025891143 
0.292940 0.00249020378 -0.00018072838 
0.293497 0.02212133908 0.00058982683 
0.294055 0.00289627320 0.00029839007 
0.294612 0.04630441014 -0.00093123990 
0.295169 0.06154040474 0.00017096217 
0.295727 0.01697334562 0.00032088406 
0.296284 0.08133483720 0.00002883086 
0.296841 0.00195574463 -0.00027455027 
0.297399 0.04164293825 0.00034643856 
0.297956 0.04017476407 -0.00038494894 
0.298513 0.04067538220 -0.00052026433 
0.299071 0.01945960705 0.00029254054 
0.299628 0.00873587463 0.00022472200 
0.300185 0.05069916396 0.00041260559 
0.300742 0.04041119920 -0.00014036325 
0.301300 0.07903914263 0.00060895405 
0.301857 0.03560016200 0.00052387948 
0.302414 0.04054882118 0.00044165585 
0.302972 0.06594517165 0.00003970972 
0.303529 0.04147128807 0.00024080593 
0.304086 0.01094943990 0.00012579079 
0.304644 -0.00740869239 0.00060054992 
0.305201 -0.00782334743 0.00047368715 
0.305758 0.01154897867 0.00025944628 
0.306316 0.04043218747 0.00088355496 
0.306873 0.02844758281 0.00069334651 
0.307430 0.07168174120 0.00119225509 
0.307987 0.03148434625 0.00008429155 
0.308545 0.00488182335 0.00021471571 
0.309102 0.06222043968 0.00037282560 
0.309659 0.07614470581 0.00007844777 
0.310217 0.01199407711 0.00040649303 
0.310774 0.02634167122 0.00008656262 
0.311331 0.01989090203 0.00031853136 
0.311889 0.04900591979 0.00009766769 
0.312446 -0.00146791689 0.00023512438 
0.313003 0.01249627287 0.00079387188 
0.313560 0.01776165629 0.00068306293 
0.314118 0.05493688582 -0.00006044246 
0.314675 0.10088587841 0.00038966155 
0.315232 0.04020864515 0.00036915189 
0.315790 -0.04572291537 0.00056699688 
0.316347 0.07767928509 0.00042635949 
0.316904 0.08519549700 0.00024751952 
0.317461 0.04561209441 0.00031742165 
0.318019 0.04428392836 0.00022934466 
0.318576 -0.01948717470 -0.00012579310 
0.319133 0.07489152114 -0.00003508161 
0.319691 0.06909920221 -0.00014843171 
0.320248 0.01540668128 0.00028398195 
0.320805 0.07608413662 -0.00028580713 
0.321362 0.06634285496 0.00063582691 
0.321920 0.01175836915 0.00050058234 
0.322477 0.08491798822 0.00059280248 
0.323034 0.02432229305 0.00017484442 
0.323592 0.06511549604 0.00005311614 
0.324149 -0.00285834743 -0.00025243613 
0.324706 0.07269576687 -0.00027542472 
0.325263 -0.04350566349 -0.00020995541 
0.325821 0.06456996374 0.00030278082 
0.326378 0.02843903336 -0.00019143505 
0.326935 0.01491470017 -0.00001007049 
0.327493 0.03623237404 0.00013830958 
0.328050 0.03651293635 0.00009135927 
0.328607 0.05466349448 0.00037336957 
0.329164 0.00778720128 0.00033405199 
0.329722 0.05210476922 -0.00019538381 
0.330279 0.03511726270 -0.00015438655 
0.330836 0.04756526072 -0.00012977861 
0.331393 0.07688454065 0.00002653876 
0.331951 0.07288904090 0.00031761219 
0.332508 0.01778588627 -0.00028777928 
0.333065 0.00489932398 0.00060332473 
0.333622 0.04309007659 0.00017353555 
0.334180 0.05600823044 -0.00025466760 
0.334737 -0.03322036803 0.00120968112 
0.335294 0.04612501457 0.00028137491 
0.335852 0.04854120144 0.00015441861 
0.336409 0.05238239949 -0.00007586234 
0.336966 0.02019911967 0.00045640085 
0.337523 0.02935875422 0.00022342479 
0.338081 0.05172649848 0.00061730954 
0.338638 0.05813547688 0.00011302185 
0.339195 0.01738750231 0.00009855555 
0.339752 -0.01548313537 0.00026350556 
0.340310 0.02263143229 0.00017788737 
0.340867 0.01788224034 -0.00026142836 
0.341424 0.09029573768 0.00027591105 
0.341981 -0.00777334629 -0.00012877416 
0.342539 0.00523760935 0.00041843674 
0.343096 0.00681209957 0.00043273583 
0.343653 0.15269565771 0.00102313903 
0.344210 -0.02769142856 0.00065091146 
0.344768 0.05320544414 0.00024469222 
0.345325 -0.00338162940 0.00079864242 
0.345882 0.06046805564 0.00028257967 
0.346439 0.07431522753 0.00087124345 
0.346997 0.08013512061 0.00044245157 
0.347554 0.03391546732 0.00003716219 
0.348111 0.04958081963 -0.00001547431 
0.348668 0.05462292138 0.00046904223 
0.349226 0.06148033287 0.00047461415 
0.349783 0.01657772026 -0.00049275853 
0.350340 0.05769167454 0.00006445085 
0.350897 0.02036423840 0.00182455034 
0.351454 -0.01384133255 0.00000197507 
0.352012 0.04170498765 -0.00022544455 
0.352569 0.04881277437 0.00050470058 
0.353126 0.06112289407 0.00116820892 
0.353683 0.03090055771 -0.00013265831 
0.354241 -0.00521448445 -0.00045820712 
0.354798 0.00611981683 -0.00028628601 
0.355355 0.03004515629 0.00109839940 
0.355912 0.06130042433 0.00100267725 
0.356470 0.00644082174 -0.00009582117 
0.357027 0.00512686623 -0.00093856718 
0.357584 -0.04831384611 0.00020509144 
0.358141 0.03190405714 -0.00049201527 
0.358699 0.07403741025 0.00245426934 
0.359256 -0.02867530882 -0.00087539969 
0.359813 -0.01892836155 0.00082732705 
0.360370 0.07232492374 -0.00052209370 
0.360927 0.03174133526 -0.00073471912 
0.361485 -0.01934439949 -0.00058759115 
0.362042 -0.02324933438 -0.00170108605 
0.362599 -0.09650390055 -0.00057923890 
0.363156 0.01181369194 0.00068664956 
0.363714 0.06403980783 -0.00019869573 
0.364271 0.05151484713 0.00026402081 
0.364828 0.09174433337 0.00014991589 
0.365385 0.08898683978 0.00062252788 
0.365942 0.03735745171 -0.00086411585 
0.366500 0.01714594739 0.00206815873 
0.367057 0.09934994473 0.00193306846 
0.367614 0.05310880110 -0.00001143113 
0.368171 0.03324011530 -0.00025622927 
0.368728 0.04196693591 0.00123202941 
0.369286 0.02115225654 0.00120588271 
0.369843 0.03200697707 -0.00094820941 
0.370400 0.07844270516 0.00201816604 
0.370957 0.08064825115 0.00078365404 
0.371514 -0.04889289978 -0.00087332160 
0.372072 -0.01294421518 0.00095485788 
0.372629 0.04744991707 -0.00020813243 
0.373186 0.09411304147 0.00151036477 
0.373743 -0.00631432360 -0.00123616099 
0.374300 0.05085902580 -0.00057406577 
0.374858 0.07652926181 0.00273947974 
0.375415 0.01648673256 0.00057940785 
0.375972 0.03772656857 -0.00074236396 
0.376529 0.08076401104 0.00153009077 
0.377086 0.02577286751 0.00111066662 
0.377644 0.06169965176 -0.00015299293 
0.378201 0.08669663099 0.00130450138 
0.378758 0.11187268482 0.00341808556 
0.379315 0.06084033342 0.00085876112 
0.379872 0.09031109615 0.00124574657 
0.380430 -0.01915402247 0.00107581090 
0.380987 0.01714953740 -0.00014650692 
0.381544 0.04430128691 -0.00125006155 
0.382101 0.07799351811 0.00164569148 
0.382658 -0.00761687195 0.00020062969 
0.383216 0.01512007132 0.00040783758 
0.383773 -0.05068256513 -0.00222305968 
0.384330 -0.05121839349 -0.00115138181 
0.384887 0.06535238114 0.00332532685 
0.385444 0.02831688387 0.00017394766 
0.386001 0.10030746982 -0.00061048915 
0.386559 -0.03070577233 0.00019744485 
0.387116 0.01043755671 0.00159205268 
0.387673 -0.01821960335 0.00001638033 
0.388230 0.01290620769 -0.00217432289 
0.388787 0.00427592123 0.00000010051 
0.389345 0.04667072959 -0.00098178116 
0.389902 -0.00313114996 -0.00238393230 
0.390459 -0.06564394207 -0.00096909496 
0.391016 0.03648255626 0.00073360465 
0.391573 0.01865028229 0.00039757514 
0.392130 -0.04841763330 -0.00019086192 
0.392688 -0.02547989135 0.00075102393 
0.393245 -0.04059473513 -0.00188643359 
0.393802 0.01523563360 -0.00160421310 
0.394359 -0.07439728954 -0.00068185330 
0.394916 -0.03931088022 0.00069237439 
0.395473 0.07721794610 0.00097252446 
0.396031 0.05843890783 0.00255783821 
0.396588 -0.02963984759 0.00054433030 
0.397145 -0.18394006072 0.00271917788 
0.397702 0.07148351584 -0.00026996579 
0.398259 0.11627697382 0.00054424169 
0.398816 -0.03593386489 0.00089076735 
0.399374 0.06545625559 0.00506354495 
0.399931 0.12463786833 -0.00111198003 
0.400488 0.11887400105 -0.00089841691 
0.401045 0.10525845897 -0.00336536295 
0.401602 0.07814857230 0.00355836802 
0.402159 0.15155464387 0.00159645086 
0.402716 -0.23945561478 0.00149206855 
0.403274 -0.06368555124 -0.00040017115 
0.403831 0.06644430158 0.02961913199 
