# Supplementary material for: SAXS studies of X-ray induced disulfide bond damage: Engineering high-resolution insight from a low-resolution technique
Source: PLoS One. 2020 Nov 17;15(11):e0239702. doi: 10.1371/journal.pone.0239702 (PMC7671560; doi:10.1371/journal.pone.0239702)
Supplement: S1 Data — (GZ) [file pone.0239702.s023.gz › SupplementaryData/dimer_A3_ph5_2p5_00019.cbf.dat]

0.010314 3.93176490358 -0.28818160712 
0.010872 10.12899873774 0.42272650750 
0.011429 9.72850915562 0.20884313652 
0.011987 10.89369206124 0.00232258906 
0.012544 10.48351910884 0.26502836641 
0.013102 7.77159822100 0.20897366461 
0.013659 9.29371899223 0.02005581136 
0.014217 10.87563596705 0.11499414906 
0.014774 9.56571827710 -0.02799399760 
0.015332 9.68766147064 0.00974032089 
0.015889 8.98644336297 -0.03483768981 
0.016447 8.76842717113 -0.03385874228 
0.017004 9.08169318967 0.03577621466 
0.017562 8.84402287283 -0.04087159194 
0.018119 9.69471645566 0.06317223436 
0.018677 9.22626181671 0.04344125646 
0.019234 8.65770164290 0.06520095784 
0.019792 8.88117052799 -0.00783249824 
0.020349 9.05690069832 0.03074907138 
0.020907 8.47920592389 0.02833930765 
0.021464 9.05891611432 0.03171097278 
0.022022 8.39531154160 0.00613685972 
0.022579 8.37909294416 0.03153744357 
0.023137 8.15762787308 0.04179724128 
0.023694 8.25870812049 0.03729876736 
0.024252 8.17907302731 0.03442428010 
0.024809 7.93561839073 0.02416546270 
0.025367 8.11622920435 0.04533682901 
0.025924 7.54387282786 0.04006637935 
0.026482 7.86113808508 0.04482382812 
0.027039 7.75820611530 0.04841220038 
0.027597 7.73741903647 0.03653714865 
0.028154 7.78948928531 0.04625463004 
0.028712 7.50330709958 0.04971696812 
0.029269 7.31176318155 0.04200718425 
0.029827 7.52477055940 0.03509471982 
0.030384 7.02652821232 0.04281788955 
0.030942 7.27608836322 0.03850590346 
0.031500 7.15263302855 0.03298806234 
0.032057 7.07632706197 0.03496032371 
0.032615 6.95953980785 0.04251509673 
0.033172 7.03406201334 0.03374085712 
0.033730 6.90102355265 0.04303378820 
0.034287 6.67239705943 0.03908310742 
0.034845 6.63538525893 0.03559507788 
0.035402 6.45178829575 0.03339433981 
0.035960 6.52852457306 0.03533770931 
0.036517 6.44043481826 0.03028893706 
0.037075 6.45154017657 0.03615090486 
0.037632 6.13678606934 0.03660194459 
0.038190 6.14400759372 0.03236590408 
0.038747 6.20163256193 0.03151109308 
0.039305 5.97345654549 0.03055096267 
0.039862 5.89142880975 0.03751927947 
0.040420 5.74664425630 0.02672228774 
0.040977 5.77317367747 0.03538295813 
0.041535 5.64302774475 0.03147049541 
0.042092 5.49659599096 0.02919986732 
0.042650 5.57505382930 0.03329054289 
0.043207 5.38312972652 0.03348367531 
0.043765 5.29620417249 0.03129258721 
0.044322 5.40451698078 0.02857227712 
0.044880 5.23107415663 0.02564030642 
0.045437 5.20381557238 0.03067223500 
0.045995 5.04496391708 0.02615022086 
0.046552 5.16702741084 0.03149850909 
0.047110 5.06869908948 0.02946668284 
0.047667 4.92145428759 0.02562384315 
0.048225 4.76197374606 0.02534660161 
0.048782 4.75488342409 0.02404467484 
0.049340 4.55253427291 0.02343075695 
0.049897 4.50730508117 0.02387542801 
0.050455 4.43243972075 0.02213978225 
0.051012 4.45922595100 0.02390070866 
0.051570 4.35766478221 0.02246469069 
0.052127 4.30615623673 0.02095327651 
0.052685 4.33401749407 0.02097184390 
0.053242 4.28467966626 0.02002660290 
0.053800 4.14177327339 0.01947662559 
0.054357 4.04918636620 0.01819681689 
0.054915 4.01960707268 0.02191421119 
0.055472 3.88989627815 0.02165542668 
0.056030 3.86764262068 0.02569318343 
0.056587 3.83692649513 0.02211973725 
0.057145 3.76406846755 0.02101077228 
0.057702 3.66117636630 0.02093735390 
0.058260 3.63760089100 0.01945165789 
0.058817 3.55583142735 0.01977649984 
0.059375 3.70337506531 0.02047729086 
0.059932 3.44615070933 0.01675120092 
0.060490 3.44551957092 0.01617881594 
0.061048 3.35825418157 0.02047135176 
0.061605 3.41538789165 0.01870413865 
0.062163 3.32267254950 0.01478889980 
0.062720 3.35988626489 0.01749664067 
0.063278 3.27267394277 0.01740060679 
0.063835 3.16248233922 0.01501019423 
0.064393 3.00676542978 0.01369404124 
0.064950 3.01703001787 0.01444226135 
0.065508 3.09522661072 0.01686309291 
0.066065 2.95121624711 0.01505300399 
0.066623 2.80851030070 0.01355330236 
0.067180 2.81383052237 0.01270706979 
0.067738 2.84123926397 0.01431420647 
0.068295 2.85056898100 0.01495818589 
0.068853 2.77346910981 0.01443582177 
0.069410 2.73271091800 0.01307056519 
0.069968 2.70103388512 0.01227539067 
0.070525 2.63907955398 0.01439549437 
0.071083 2.61920830502 0.01210375955 
0.071640 2.55253466566 0.01283239058 
0.072198 2.43658433211 0.01343889686 
0.072755 2.47614631895 0.01285476908 
0.073313 2.44369811959 0.01075468706 
0.073870 2.33704048641 0.01229685662 
0.074428 2.32855220796 0.01463119595 
0.074985 2.40417760853 0.01144953436 
0.075543 2.25808446525 0.01084601409 
0.076100 2.40216385737 0.01050528206 
0.076658 2.22747165161 0.01007014250 
0.077215 2.20005269855 0.01009954601 
0.077773 2.07763708879 0.01155840658 
0.078330 2.26626126526 0.01029469125 
0.078888 2.09240209339 0.01136572903 
0.079445 2.11839857767 0.00876322232 
0.080003 1.98910820356 0.01007500482 
0.080560 1.92926555352 0.00947177539 
0.081118 1.98130480672 0.00876903849 
0.081675 1.90251281266 0.00849053473 
0.082233 1.94714420773 0.00928240540 
0.082790 1.92301112905 0.00983979356 
0.083348 1.86143018153 0.00945358987 
0.083905 1.78108129390 0.00912866706 
0.084463 1.74880539464 0.00899455533 
0.085020 1.75184502062 0.00696223013 
0.085578 1.77486511588 0.00726712702 
0.086135 1.67744025710 0.00895042603 
0.086693 1.75665040882 0.00835002488 
0.087250 1.77890252038 0.00702147833 
0.087808 1.73754903499 0.00779209981 
0.088365 1.71948474517 0.00776522264 
0.088923 1.63890643045 0.00845828690 
0.089480 1.47553186176 0.00713031501 
0.090038 1.63235286965 0.00612248799 
0.090595 1.55596747107 0.00705801542 
0.091153 1.51781812278 0.00787285111 
0.091710 1.50461680084 0.00691981310 
0.092268 1.48049983263 0.00527702077 
0.092825 1.30237956178 0.00544661655 
0.093383 1.46210775358 0.00877622107 
0.093940 1.34269874547 0.00736456187 
0.094498 1.38925656717 0.00615635904 
0.095055 1.36532748524 0.00603568444 
0.095613 1.39337194231 0.00478733149 
0.096170 1.31965477031 0.00533038305 
0.096728 1.28482838359 0.00806744184 
0.097285 1.25854774099 0.00761979539 
0.097842 1.23474895177 0.00626528037 
0.098400 1.25759954098 0.00779976896 
0.098957 1.15174658981 0.00626638909 
0.099515 1.12972772648 0.00646153764 
0.100072 1.15418590427 0.00673975872 
0.100630 1.15657526764 0.00678935853 
0.101187 1.10154006255 0.00709524831 
0.101745 1.15716648982 0.00592915508 
0.102302 1.08110198837 0.00551884158 
0.102860 1.14767683815 0.00549524943 
0.103417 1.11080879599 0.00615989519 
0.103975 1.05927298928 0.00691659971 
0.104532 1.05891191919 0.00519261260 
0.105090 1.00262449902 0.00442625386 
0.105647 1.01257933290 0.00537172544 
0.106205 1.01067855245 0.00583937363 
0.106762 0.99844638296 0.00369988551 
0.107320 1.10909384525 0.00404998187 
0.107877 0.91553779900 0.00387049752 
0.108435 0.89215140915 0.00428940216 
0.108992 0.88308645866 0.00602550060 
0.109550 0.86321306952 0.00388107870 
0.110107 0.93182896833 0.00379227525 
0.110665 0.84121526429 0.00449933354 
0.111222 0.85455625555 0.00317159034 
0.111780 0.75990932506 0.00401983483 
0.112337 0.80774433146 0.00425213623 
0.112895 0.86005206273 0.00587904713 
0.113452 0.78436392041 0.00319713559 
0.114010 0.84216668595 0.00212714728 
0.114567 0.81913858843 0.00327639032 
0.115125 0.81156844076 0.00377911039 
0.115682 0.73630596158 0.00411145162 
0.116240 0.78978128371 0.00309085706 
0.116797 0.74071495380 0.00283778450 
0.117355 0.64930547680 0.00274258391 
0.117912 0.69771352161 0.00409081264 
0.118470 0.77301070783 0.00340328653 
0.119027 0.64948646157 0.00378149503 
0.119585 0.69923563264 0.00325996810 
0.120142 0.64775648376 0.00312271342 
0.120699 0.64882594220 0.00275169361 
0.121257 0.73616774343 0.00399456492 
0.121814 0.62406150329 0.00311989624 
0.122372 0.58059709558 0.00292534177 
0.122929 0.58434320879 0.00338360478 
0.123487 0.59124628209 0.00174684378 
0.124044 0.55899452510 0.00303505030 
0.124602 0.56704822009 0.00240776143 
0.125159 0.55382059249 0.00279353479 
0.125717 0.54863303610 0.00181223737 
0.126274 0.55955934379 0.00293381960 
0.126832 0.54023915504 0.00174946654 
0.127389 0.53288632524 0.00196056287 
0.127947 0.57143119123 0.00304145953 
0.128504 0.52148994626 0.00308099792 
0.129062 0.55374090394 0.00231703003 
0.129619 0.47419007644 0.00238080413 
0.130177 0.46982175936 0.00200744782 
0.130734 0.48747997005 0.00153224361 
0.131292 0.50314410580 0.00206194650 
0.131849 0.48480474998 0.00136917523 
0.132407 0.44724054653 0.00207292888 
0.132964 0.45737885463 0.00182854962 
0.133521 0.42586098788 0.00133512113 
0.134079 0.40423681214 0.00126495008 
0.134636 0.40398359914 0.00094750695 
0.135194 0.40231060071 0.00210437577 
0.135751 0.37759675939 0.00133549701 
0.136309 0.39749237763 0.00199979735 
0.136866 0.39639256535 0.00126312764 
0.137424 0.34697016274 0.00073913373 
0.137981 0.39672931800 0.00208534005 
0.138539 0.32155485820 0.00159813886 
0.139096 0.41841453587 0.00210288095 
0.139654 0.36100914995 0.00169411391 
0.140211 0.34286340015 0.00175360415 
0.140769 0.31139769834 0.00117692170 
0.141326 0.35366387624 0.00124368307 
0.141884 0.28610643870 0.00105105388 
0.142441 0.28183972741 0.00032897488 
0.142998 0.32859327936 0.00120683930 
0.143556 0.35534278396 0.00139799693 
0.144113 0.34786905028 0.00149289661 
0.144671 0.27387502919 0.00074603063 
0.145228 0.30401641653 0.00140321620 
0.145786 0.19246660130 -0.00009306924 
0.146343 0.27908499521 0.00186656289 
0.146901 0.26817960418 0.00135913710 
0.147458 0.30054341724 0.00059308836 
0.148016 0.25374403671 0.00078449411 
0.148573 0.26989197196 0.00092082146 
0.149131 0.19103269595 0.00072269903 
0.149688 0.32540154747 0.00033542385 
0.150246 0.24433228407 0.00085396403 
0.150803 0.28558120488 0.00167695320 
0.151360 0.26818326324 0.00060706313 
0.151918 0.23687676641 0.00044531259 
0.152475 0.17901981942 0.00145165514 
0.153033 0.25061429933 0.00184178426 
0.153590 0.12181733736 0.00052330214 
0.154148 0.17043867628 0.00083422974 
0.154705 0.17581395866 0.00037478529 
0.155263 0.19552986371 0.00091645641 
0.155820 0.18767998895 0.00127138504 
0.156378 0.22888978219 0.00170037352 
0.156935 0.24903671252 0.00136290698 
0.157493 0.17954214780 0.00137612106 
0.158050 0.17835059017 0.00108452805 
0.158607 0.17974238110 0.00142445032 
0.159165 0.18598111978 0.00053845600 
0.159722 0.15615643211 0.00113670142 
0.160280 0.17260607444 0.00168456518 
0.160837 0.10636682102 0.00143654002 
0.161395 0.19388818599 0.00114838832 
0.161952 0.19001844878 0.00046022246 
0.162510 0.17907509726 0.00087702100 
0.163067 0.14998663729 0.00042969948 
0.163625 0.18542120789 0.00088139406 
0.164182 0.13918614261 0.00011123243 
0.164739 0.16072396192 0.00034813654 
0.165297 0.13896669882 0.00137869445 
0.165854 0.15141594652 0.00127360333 
0.166412 0.19103847095 0.00091315196 
0.166969 0.15686046627 0.00089902101 
0.167527 0.20376979950 0.00132694043 
0.168084 0.09423768094 0.00057491489 
0.168642 0.14109309478 0.00107136329 
0.169199 0.18171049534 0.00082011286 
0.169757 0.10376022008 0.00066971972 
0.170314 0.12677063546 0.00019744188 
0.170871 0.16876023952 0.00002877210 
0.171429 0.13592494130 0.00098549034 
0.171986 0.10214107896 0.00016657864 
0.172544 0.11647300962 0.00043916790 
0.173101 0.11039707976 0.00125118263 
0.173659 0.10021275591 0.00056777044 
0.174216 0.12295736038 0.00096608813 
0.174774 0.12040088354 0.00096848240 
0.175331 0.16576780001 0.00082526864 
0.175888 0.10273212520 0.00101631041 
0.176446 0.08520109448 0.00080096330 
0.177003 0.10623495745 0.00008189094 
0.177561 0.10270323000 0.00081525297 
0.178118 0.12876303143 0.00117704954 
0.178676 0.12803032245 0.00050654327 
0.179233 0.10719370795 0.00041101297 
0.179791 0.15240857865 0.00067417178 
0.180348 0.12704848540 -0.00097448925 
0.180905 0.10438809454 0.00041129974 
0.181463 0.11120540942 0.00050408724 
0.182020 0.10645220706 -0.00021798458 
0.182578 0.08577852393 0.00012207621 
0.183135 0.05686831500 -0.00037384995 
0.183693 0.08998193468 0.00044809081 
0.184250 0.06996763564 0.00013003599 
0.184808 0.05448704577 0.00008006390 
0.185365 0.10742215989 0.00031144717 
0.185922 0.10734342483 0.00077331950 
0.186480 0.10220747772 0.00080394246 
0.187037 0.13995160521 0.00132239314 
0.187595 0.06541960460 0.00073305684 
0.188152 0.04500684122 0.00033860831 
0.188710 0.11495459255 0.00083677089 
0.189267 0.11900332824 0.00061804117 
0.189824 0.13722198788 -0.00018259449 
0.190382 0.09508937594 0.00131577542 
0.190939 0.07004869823 0.00134213326 
0.191497 0.09177318222 0.00036092062 
0.192054 0.08407887662 -0.00018745097 
0.192612 0.10523137594 0.00033177221 
0.193169 0.11615948501 -0.00003392454 
0.193726 0.05558050275 0.00016735066 
0.194284 0.12090683024 0.00083933301 
0.194841 0.08054709994 0.00023911471 
0.195399 0.02717841347 0.00032391861 
0.195956 0.08014534921 0.00079491274 
0.196514 0.03541250597 0.00042700386 
0.197071 0.09153050839 0.00108720842 
0.197628 0.13384535070 0.00072575864 
0.198186 0.10019968805 0.00084702012 
0.198743 0.05506658688 -0.00009989726 
0.199301 0.06797480641 0.00046291373 
0.199858 0.03102342483 -0.00055364481 
0.200416 0.12175630915 0.00064350196 
0.200973 0.06153767344 -0.00035439555 
0.201530 0.10842973822 0.00083881751 
0.202088 0.06464489322 -0.00015721003 
0.202645 0.10941096194 0.00061214723 
0.203203 0.08090475681 0.00098075309 
0.203760 0.11099572366 0.00049499543 
0.204318 0.08979990716 0.00068271675 
0.204875 0.07248742193 -0.00064243246 
0.205432 0.10043200996 0.00047311058 
0.205990 0.03778645574 -0.00023540459 
0.206547 0.10391479347 -0.00028270653 
0.207105 0.08228768568 -0.00035143054 
0.207662 0.05895819691 -0.00010228489 
0.208219 0.04444085594 0.00006945347 
0.208777 0.07274915459 0.00062614890 
0.209334 0.07903837968 0.00064264671 
0.209892 0.07217952248 0.00138695414 
0.210449 0.07130856561 -0.00003997211 
0.211007 0.10149280013 0.00014845461 
0.211564 0.07306271624 0.00058842452 
0.212121 0.04335427094 -0.00013002659 
0.212679 0.02704850008 0.00056955097 
0.213236 0.07305750338 0.00042100283 
0.213794 0.08600043503 0.00005156532 
0.214351 0.07805255209 -0.00005034938 
0.214908 0.06715165822 0.00111782577 
0.215466 0.03629219656 0.00068726923 
0.216023 0.08766508121 0.00027017296 
0.216581 0.03870147757 -0.00016050148 
0.217138 0.06774347873 0.00018677596 
0.217695 0.02111171420 0.00016037535 
0.218253 0.02552020198 -0.00004588295 
0.218810 0.09119968104 0.00030973835 
0.219368 0.03938813922 0.00013034942 
0.219925 0.05355963052 0.00045394312 
0.220483 0.04247966512 0.00037260199 
0.221040 0.05033906315 0.00006847855 
0.221597 0.07792645084 0.00071986858 
0.222155 0.07869141092 0.00027675499 
0.222712 0.08481709105 0.00062314432 
0.223270 0.04545947652 0.00043592905 
0.223827 0.05811220973 0.00077860096 
0.224384 0.06027224222 0.00020484122 
0.224942 0.07010640054 0.00071838797 
0.225499 0.04241641274 0.00018916089 
0.226057 0.04512258989 -0.00030137686 
0.226614 0.08124720100 0.00024783281 
0.227171 0.06216028887 -0.00016592831 
0.227729 0.10776082510 0.00007396425 
0.228286 0.07966439697 0.00104537342 
0.228844 0.02309171164 0.00000793809 
0.229401 0.09349228817 0.00030982876 
0.229958 0.04725629188 0.00003088806 
0.230516 0.05068781928 0.00011684910 
0.231073 0.04615805120 0.00042513453 
0.231630 0.07459520829 0.00043510739 
0.232188 0.07858087186 0.00069627852 
0.232745 0.05964336649 0.00050692744 
0.233303 0.03617367111 0.00031948576 
0.233860 0.04352225473 0.00009018087 
0.234417 0.08374887472 0.00002368942 
0.234975 0.04979446488 0.00003831621 
0.235532 0.05844768786 0.00028146661 
0.236090 0.08495968278 -0.00031393583 
0.236647 0.04167425022 0.00010651679 
0.237204 0.04087016818 0.00005946795 
0.237762 0.06080039825 0.00092674000 
0.238319 0.08486638152 0.00069560467 
0.238877 0.04272123630 0.00065104075 
0.239434 0.04647768985 -0.00028258905 
0.239991 -0.00785794760 0.00017755681 
0.240549 0.01170285083 0.00051861001 
0.241106 0.08894477510 0.00038231226 
0.241663 0.04762766838 0.00003707929 
0.242221 0.04729354595 0.00013593494 
0.242778 0.07696560121 0.00028987166 
0.243336 0.08238980228 0.00045045805 
0.243893 0.05479833686 -0.00020342745 
0.244450 0.01579248008 0.00014608703 
0.245008 0.05562656021 -0.00008464649 
0.245565 0.05788275838 -0.00005268984 
0.246123 0.06677010733 0.00031479382 
0.246680 0.06651602873 0.00072017137 
0.247237 0.08886918808 0.00055286910 
0.247795 0.04490055629 -0.00008559221 
0.248352 0.05124400401 0.00043839307 
0.248909 0.04745294071 -0.00013132714 
0.249467 0.04088651132 0.00003787718 
0.250024 0.00614204895 0.00010708469 
0.250582 0.08036994345 0.00018633545 
0.251139 0.10020166494 0.00064393182 
0.251696 0.05907418544 -0.00002874166 
0.252254 0.05603354155 0.00035417665 
0.252811 0.04482303204 0.00035682679 
0.253368 0.05639809462 0.00013265886 
0.253926 0.04218884741 0.00001423946 
0.254483 0.07242719959 0.00035043059 
0.255041 0.06931491018 0.00043460518 
0.255598 0.08149677269 0.00021575154 
0.256155 0.05123011949 0.00001895491 
0.256713 0.04896185533 0.00003102550 
0.257270 0.06618592788 0.00762990476 
0.257827 0.06586733239 0.00003595820 
0.258385 0.02693899056 -0.00020647774 
0.258942 -0.01337748807 0.00002319876 
0.259499 0.07141740873 0.00016579896 
0.260057 0.05703403240 0.00057091765 
0.260614 0.05695396055 0.00043532315 
0.261172 0.04158413937 0.00046991249 
0.261729 0.03081678207 0.00017316183 
0.262286 0.03795863919 0.00001383330 
0.262844 0.02984891411 0.00033818735 
0.263401 0.05094529463 0.00002653382 
0.263958 0.07336705928 0.00027432887 
0.264516 0.02101526011 0.00034832623 
0.265073 0.09480379306 0.00052384569 
0.265630 0.03870943802 -0.00004345414 
0.266188 0.04196154127 -0.00023583265 
0.266745 0.03643083154 0.00020398564 
0.267302 0.00829885901 -0.00019600112 
0.267860 0.09062043350 0.00032404830 
0.268417 0.05102531992 0.00023478948 
0.268975 0.02837136049 -0.00035954283 
0.269532 0.06153201257 0.00030626504 
0.270089 0.04844656908 0.00013829167 
0.270647 0.02274796735 0.00011403194 
0.271204 0.05372263237 0.00027522655 
0.271761 0.05305819443 0.00020304041 
0.272319 0.05917874046 0.00079876518 
0.272876 0.05167955434 0.00034334923 
0.273433 0.05423850531 0.00004496526 
0.273991 0.06293996789 0.00038578128 
0.274548 0.05203670208 0.00014389627 
0.275105 0.02530024329 0.00048055771 
0.275663 0.02765709317 0.00034630047 
0.276220 0.01936583837 0.00018242190 
0.276777 0.00773768387 0.00024452841 
0.277335 0.03144060179 0.00025764687 
0.277892 -0.02893979115 0.00055961240 
0.278449 0.01597161697 0.00021756414 
0.279007 0.01778371098 0.00022915988 
0.279564 0.02807500518 0.00026755963 
0.280121 0.03251575369 -0.00012550758 
0.280679 0.02533084937 0.00012531610 
0.281236 0.02882454759 -0.00020449362 
0.281793 0.05332548786 -0.00021001032 
0.282351 0.05819211596 0.00029172018 
0.282908 0.02196256726 -0.00017732945 
0.283465 -0.00329020324 -0.00069166886 
0.284023 0.05765032994 0.00010131047 
0.284580 0.00610238558 0.00037107412 
0.285137 0.05321793804 0.00015341876 
0.285695 0.03857289043 0.00062572167 
0.286252 0.03633769962 0.00000069829 
0.286809 0.11041954497 0.00065271843 
0.287367 0.07056019379 0.00047596866 
0.287924 0.06479851826 0.00047193656 
0.288481 0.01888713705 -0.00028109871 
0.289039 0.04750564103 0.00048774178 
0.289596 0.05751387181 0.00055603161 
0.290153 0.05646440334 0.00061158889 
0.290711 0.02441309684 -0.00012116255 
0.291268 0.02861677803 0.00011667250 
0.291825 0.04740786508 0.00038478772 
0.292383 0.03050002457 0.00032256238 
0.292940 0.02832779488 0.00009773232 
0.293497 0.04738457918 0.00029133479 
0.294055 0.06684019819 0.00055563613 
0.294612 0.02210435734 0.00004170040 
0.295169 0.02218789339 0.00045868206 
0.295727 0.04492380061 0.00058693084 
0.296284 0.04010985500 0.00019078908 
0.296841 0.10408241105 0.00054081420 
0.297399 -0.00528436021 0.00039679773 
0.297956 0.02637079306 0.00032443003 
0.298513 0.00994852730 -0.00009254341 
0.299071 0.05794184901 -0.00018323221 
0.299628 0.07892777671 0.00037681708 
0.300185 -0.02171258705 0.00026517796 
0.300742 0.05069027059 0.00016640521 
0.301300 0.01568894641 0.00082767875 
0.301857 0.02188256951 0.00029560133 
0.302414 0.00343981839 -0.00011366592 
0.302972 0.02909251995 0.00041489840 
0.303529 0.03037452290 0.00041344979 
0.304086 0.06230883140 -0.00016527992 
0.304644 0.05228422122 0.00048688016 
0.305201 0.04930263855 -0.00021366003 
0.305758 0.03334748585 0.00006499874 
0.306316 0.00512596469 0.00022365171 
0.306873 -0.00856214501 0.00015191820 
0.307430 0.03525356930 -0.00019672316 
0.307987 0.02869322250 -0.00016502168 
0.308545 0.03527895285 0.00112019149 
0.309102 0.03657313555 0.00046695855 
0.309659 0.07864280295 0.00125311898 
0.310217 0.05890161030 -0.00012916998 
0.310774 0.04925037620 -0.00058962317 
0.311331 0.02018823054 -0.00041265690 
0.311889 0.00575622695 0.00024291074 
0.312446 0.02407248493 0.00038508299 
0.313003 0.04529354554 -0.00068479768 
0.313560 0.05861565722 -0.00004147199 
0.314118 -0.00522800966 -0.00021437242 
0.314675 0.00364952060 0.00000721238 
0.315232 -0.00001354178 -0.00010329306 
0.315790 -0.00569090699 0.00005497959 
0.316347 0.05378961805 0.00011986116 
0.316904 0.03399257963 0.00045069593 
0.317461 0.06065186263 0.00065474283 
0.318019 0.00722536181 0.00027533828 
0.318576 0.09169536633 0.00004663192 
0.319133 0.02805215685 0.00008042929 
0.319691 0.10148455834 0.00109921874 
0.320248 0.07073666448 0.00037887600 
0.320805 0.07558927915 -0.00017165484 
0.321362 0.05381616301 -0.00009417461 
0.321920 0.00231993556 0.00038780061 
0.322477 0.03661688321 -0.00091038699 
0.323034 0.06733042203 0.00082461510 
0.323592 0.02124489423 -0.00004276081 
0.324149 0.04147837706 0.00046335599 
0.324706 0.06893077401 0.00041658389 
0.325263 -0.00976499284 0.00052700616 
0.325821 0.00108859944 0.00015152539 
0.326378 0.03953470212 0.00010894515 
0.326935 0.04823879223 -0.00052498392 
0.327493 0.04144805187 0.00035756694 
0.328050 -0.01222739346 0.00000160739 
0.328607 0.05828167959 0.00009647972 
0.329164 0.06744901490 0.00086470524 
0.329722 0.04311282568 0.00040968844 
0.330279 0.03563386181 0.00041297606 
0.330836 0.05410134232 0.00055260949 
0.331393 0.07284832484 0.00075264275 
0.331951 0.05502889552 0.00072076266 
0.332508 0.04729612264 -0.00036078235 
0.333065 0.04728134750 -0.00035572220 
0.333622 0.07439256212 0.00023045368 
0.334180 0.01021192600 -0.00033894968 
0.334737 0.04336988999 -0.00018263808 
0.335294 0.00909042288 -0.00011177857 
0.335852 0.03506873842 -0.00055205069 
0.336409 0.01660708072 -0.00018627668 
0.336966 -0.00178648701 0.00011941369 
0.337523 0.01780066901 0.00002935932 
0.338081 0.04448302639 0.00068137258 
0.338638 0.02587277174 0.00011042787 
0.339195 0.00199869623 0.00063909883 
0.339752 0.03442182539 -0.00001977347 
0.340310 -0.06943362519 0.00028222447 
0.340867 0.04168317337 -0.00018010716 
0.341424 0.02470396773 -0.00020505756 
0.341981 0.02467434631 0.00029418915 
0.342539 0.01556180065 0.00116826371 
0.343096 0.03837085672 0.00047757186 
0.343653 0.04661524733 0.00007706132 
0.344210 0.06249161735 0.00056775063 
0.344768 -0.00541336729 -0.00091664299 
0.345325 0.01619248090 0.00075715793 
0.345882 0.06604373320 0.00113744899 
0.346439 0.05358409835 0.00108254552 
0.346997 0.00542576548 0.00056263612 
0.347554 0.03059964902 0.00014497549 
0.348111 0.06314808407 0.00014607051 
0.348668 0.05586092863 -0.00043232800 
0.349226 -0.01511485415 0.00039722990 
0.349783 -0.02581926106 -0.00015446202 
0.350340 0.01730197776 0.00016779813 
0.350897 0.04632489659 0.00100464541 
0.351454 0.01252124245 0.00058710611 
0.352012 -0.01968094706 0.00013595191 
0.352569 0.05332537657 -0.00060448992 
0.353126 0.04878916162 0.00064112539 
0.353683 0.05463481884 0.00037939765 
0.354241 0.00509000185 -0.00044084175 
0.354798 0.01819375900 0.00014571259 
0.355355 -0.01923903311 0.00055137129 
0.355912 0.06094245057 -0.00058748215 
0.356470 -0.00211266202 0.00038773573 
0.357027 0.10108552025 0.00158597066 
0.357584 -0.00911092656 0.00061437312 
0.358141 0.10454206978 0.00150279011 
0.358699 0.04100945186 -0.00016477452 
0.359256 0.05860132857 -0.00004095391 
0.359813 0.02537094586 -0.00047408701 
0.360370 0.09977852238 0.00106650305 
0.360927 0.03218768126 0.00093253770 
0.361485 0.01967607245 -0.00007988788 
0.362042 0.01504479607 0.00020106977 
0.362599 -0.02238112463 0.00022039722 
0.363156 0.03837774489 0.00053243905 
0.363714 0.10124362695 -0.00011847644 
0.364271 0.05306834194 0.00094151967 
0.364828 0.02936119288 0.00189788576 
0.365385 0.00722426590 -0.00004301753 
0.365942 0.04437660334 -0.00003941751 
0.366500 0.11424879573 0.00168719043 
0.367057 0.02818095463 0.00040268660 
0.367614 0.15910300404 -0.00030917010 
0.368171 0.14285532502 0.00014560555 
0.368728 0.07341355602 -0.00052557310 
0.369286 0.04858953385 0.00113636439 
0.369843 0.02195235294 0.00003541300 
0.370400 -0.02275639982 0.00005320831 
0.370957 0.03127088127 0.00032943052 
0.371514 0.00994786419 0.00029413873 
0.372072 0.05570065051 0.00043768148 
0.372629 0.01777126687 -0.00047488902 
0.373186 0.04644075529 0.00026691199 
0.373743 0.05368569343 -0.00052350162 
0.374300 -0.02554808559 -0.00014660857 
0.374858 -0.03146905168 -0.00044660019 
0.375415 -0.00097163789 0.00109744664 
0.375972 0.05363960685 0.00038968546 
0.376529 0.08052032422 0.00013243204 
0.377086 -0.00229138109 0.00111016517 
0.377644 0.06903623981 0.00027768852 
0.378201 0.01588374982 -0.00108509196 
0.378758 0.08091541192 0.00055379623 
0.379315 0.08598531572 0.00011388281 
0.379872 0.03312991190 0.00111184569 
0.380430 0.03340330138 -0.00004974278 
0.380987 0.10902671554 -0.00044810858 
0.381544 0.05965308769 0.00062526838 
0.382101 0.03855138770 0.00175208987 
0.382658 -0.01722432682 0.00003336754 
0.383216 0.02204726604 0.00140968138 
0.383773 0.01092251786 -0.00111244617 
0.384330 0.03838143238 0.00059615337 
0.384887 0.06064487004 0.00275028342 
0.385444 -0.07676563596 0.00021712427 
0.386001 0.05635317819 0.00224299920 
0.386559 0.05965584426 -0.00139329304 
0.387116 0.10989576341 0.00094806298 
0.387673 0.04433221536 -0.00011913465 
0.388230 0.06797821239 0.00003955384 
0.388787 0.06061893912 0.00074725072 
0.389345 0.03015659944 -0.00004796113 
0.389902 0.05703196099 0.00059425126 
0.390459 0.03520208328 0.00207966530 
0.391016 0.05685256125 -0.00073189101 
0.391573 -0.01084545188 0.00061711256 
0.392130 0.13871093246 0.00164975232 
0.392688 -0.00367542672 0.00211516562 
0.393245 0.07798909784 0.00133893306 
0.393802 0.10653564842 0.00258077201 
0.394359 0.03663924813 -0.00211502875 
0.394916 0.10482055526 0.00353871629 
0.395473 0.03833172587 0.00226796198 
0.396031 -0.00407969769 0.00041833074 
0.396588 0.01837984852 -0.00209496769 
0.397145 -0.05522647922 -0.00291049919 
0.397702 0.05320015706 -0.00221413732 
0.398259 0.05900827260 0.00113665552 
0.398816 -0.02962368844 -0.00577285710 
0.399374 0.03939568710 -0.00023231601 
0.399931 0.03888276318 0.00784145469 
0.400488 0.08401042395 0.00723344495 
0.401045 0.24680359687 0.00379994383 
0.401602 0.06446705513 0.00463764348 
0.402159 0.15765510656 0.00822035462 
0.402716 0.12078498361 -0.00056785780 
0.403274 -0.00873689643 0.00092260366 
0.403831 -0.06797770030 0.04345919566 
