# Supplementary material for: SAXS studies of X-ray induced disulfide bond damage: Engineering high-resolution insight from a low-resolution technique
Source: PLoS One. 2020 Nov 17;15(11):e0239702. doi: 10.1371/journal.pone.0239702 (PMC7671560; doi:10.1371/journal.pone.0239702)
Supplement: S1 Data — (GZ) [file pone.0239702.s023.gz › SupplementaryData/dimer_A3_ph5_2p5_00020.cbf.dat]

0.010314 9.54620456941 3.13991405755 
0.010872 7.97956766008 0.34426528451 
0.011429 11.99957168428 0.32421722343 
0.011987 10.42765891866 0.04723671531 
0.012544 11.93448906127 -0.03345468785 
0.013102 11.34035637955 0.04229762275 
0.013659 8.26915386660 0.17438742244 
0.014217 10.30122004565 0.05226711712 
0.014774 11.37633799206 0.10423907952 
0.015332 9.74969548452 0.02908155682 
0.015889 9.16402730916 0.02134655317 
0.016447 8.97770499985 0.09386498114 
0.017004 9.24301497933 -0.02967255541 
0.017562 9.38137532945 -0.04934591804 
0.018119 9.31268624159 0.00809537286 
0.018677 9.26244700824 0.01731080549 
0.019234 9.13111324893 0.03327607102 
0.019792 9.30813382400 -0.00251893745 
0.020349 9.09559926958 0.02548456781 
0.020907 9.04674734598 0.03014840510 
0.021464 8.65670033600 0.05185970482 
0.022022 8.73674668139 0.04159455862 
0.022579 8.86760937050 0.05394321811 
0.023137 8.26051139653 0.02946186396 
0.023694 8.35930157855 0.03269103002 
0.024252 8.40839682861 0.03508281526 
0.024809 8.39026874578 0.04757082788 
0.025367 8.12945447243 0.04536050435 
0.025924 7.95625881385 0.04524907616 
0.026482 7.87845370609 0.04543473985 
0.027039 7.95345001970 0.04932896556 
0.027597 7.84070502592 0.03862267175 
0.028154 7.71827503268 0.04730545972 
0.028712 7.46804506443 0.04143999212 
0.029269 7.33733853776 0.03656577952 
0.029827 7.61924637868 0.04917915849 
0.030384 7.30454145263 0.04357513941 
0.030942 7.26260573016 0.04241041723 
0.031500 7.06053429880 0.04203124587 
0.032057 7.14105181747 0.03605296721 
0.032615 7.01730326139 0.03160975694 
0.033172 6.93931174237 0.04462998515 
0.033730 7.12966806031 0.04007237700 
0.034287 7.02314413843 0.03405715563 
0.034845 6.71897232055 0.03746206145 
0.035402 6.55327332187 0.03976951555 
0.035960 6.57534324567 0.04033947179 
0.036517 6.31399071895 0.04032420318 
0.037075 6.32383976972 0.03692058355 
0.037632 6.15925185136 0.03646724475 
0.038190 6.10608872127 0.03651190618 
0.038747 6.10733623824 0.03467123469 
0.039305 6.14674054971 0.03832444602 
0.039862 6.03294588885 0.03616047675 
0.040420 5.87824130783 0.03824790355 
0.040977 5.80342775556 0.03005519291 
0.041535 5.76000619158 0.04010513837 
0.042092 5.70947198087 0.03464630162 
0.042650 5.72023535504 0.02906560761 
0.043207 5.62040886488 0.03174896125 
0.043765 5.52804345600 0.02514028705 
0.044322 5.42141589436 0.02590047085 
0.044880 5.10566178018 0.02801242726 
0.045437 5.21779139449 0.02909305477 
0.045995 5.00168070221 0.02729690799 
0.046552 5.17004247353 0.02338702393 
0.047110 4.88907502496 0.02740520808 
0.047667 4.97252427453 0.02586475323 
0.048225 4.79558106979 0.02484550839 
0.048782 4.68260787138 0.02218672320 
0.049340 4.81722969091 0.02060375981 
0.049897 4.63644529572 0.02340587195 
0.050455 4.65389836994 0.02569619239 
0.051012 4.46223106045 0.02724787761 
0.051570 4.30828114836 0.02336846233 
0.052127 4.33042789940 0.02139433656 
0.052685 4.31313496148 0.02460665485 
0.053242 4.18334617200 0.02214595648 
0.053800 4.28384895766 0.02264101256 
0.054357 4.09425474838 0.02130319121 
0.054915 4.07631811485 0.02449332073 
0.055472 4.06386817644 0.02127787421 
0.056030 3.92556209443 0.01789075784 
0.056587 3.80539770057 0.01875297563 
0.057145 3.74748697120 0.01817515925 
0.057702 3.70757279191 0.01896901505 
0.058260 3.68332691977 0.02253029977 
0.058817 3.69807902863 0.02121880545 
0.059375 3.57811670737 0.01405536818 
0.059932 3.58983651541 0.01616251054 
0.060490 3.42486393334 0.01837231827 
0.061048 3.47217373080 0.01627455374 
0.061605 3.35525756024 0.01728747927 
0.062163 3.34939762465 0.01603937968 
0.062720 3.15867823276 0.01525036060 
0.063278 3.29147700220 0.01775996587 
0.063835 3.08082295295 0.01589292887 
0.064393 3.09033152134 0.01678901575 
0.064950 3.08647692510 0.01401435587 
0.065508 3.09003610332 0.01661036894 
0.066065 3.06357667957 0.01688529913 
0.066623 3.01636281370 0.01546735372 
0.067180 2.81844099639 0.01103861140 
0.067738 2.82033936093 0.01562998876 
0.068295 2.69749728272 0.01492704217 
0.068853 2.80701324215 0.01547242971 
0.069410 2.66630034443 0.01139570849 
0.069968 2.69090863145 0.01270792919 
0.070525 2.71014798394 0.01309262432 
0.071083 2.66750583397 0.01226684587 
0.071640 2.60316054573 0.01484491440 
0.072198 2.53854316454 0.01399077697 
0.072755 2.52109465327 0.01247035812 
0.073313 2.46499242165 0.01412644276 
0.073870 2.37971000431 0.01292842146 
0.074428 2.41614052139 0.01432480630 
0.074985 2.40534257607 0.01030858266 
0.075543 2.25410591164 0.01029029358 
0.076100 2.25341852727 0.01121886428 
0.076658 2.24358643074 0.00787789922 
0.077215 2.21023959512 0.01172890258 
0.077773 2.25938175667 0.01089646984 
0.078330 2.11067990057 0.00845401845 
0.078888 2.02668363429 0.01187537597 
0.079445 2.11110026743 0.00889412206 
0.080003 2.03002864661 0.00833423847 
0.080560 2.04287033541 0.00887578786 
0.081118 2.06889458563 0.01006531991 
0.081675 1.95982061643 0.00925970199 
0.082233 1.90271584457 0.00863333211 
0.082790 1.86206959675 0.00762380241 
0.083348 1.88169658582 0.00929369277 
0.083905 1.85115964150 0.00878334023 
0.084463 1.77040761580 0.00996747645 
0.085020 1.77357329297 0.00949662713 
0.085578 1.76316160945 0.00683557060 
0.086135 1.83393377737 0.00800427278 
0.086693 1.67952424930 0.00753228028 
0.087250 1.60265919444 0.00850523593 
0.087808 1.63374358311 0.00772871992 
0.088365 1.61334557396 0.00660047267 
0.088923 1.72185284760 0.00700867888 
0.089480 1.62604260347 0.00907152339 
0.090038 1.50264635007 0.00682309361 
0.090595 1.52516706996 0.00637855639 
0.091153 1.50229631518 0.00648068125 
0.091710 1.50519547853 0.00641475755 
0.092268 1.44103841133 0.00790334802 
0.092825 1.41455903918 0.00936854101 
0.093383 1.38501756226 0.00751958493 
0.093940 1.36544798508 0.00703497727 
0.094498 1.43352587046 0.00732135763 
0.095055 1.40961406386 0.00624551960 
0.095613 1.31843889871 0.00576736486 
0.096170 1.36131265830 0.00682774305 
0.096728 1.31297848369 0.00811083100 
0.097285 1.32071128547 0.00771069552 
0.097842 1.30241178569 0.00702364313 
0.098400 1.08912215742 0.00493149493 
0.098957 1.22571464909 0.00496055255 
0.099515 1.23184869531 0.00892971326 
0.100072 1.18004122463 0.00449204244 
0.100630 1.17811893771 0.00474944285 
0.101187 1.24952003143 0.00671752836 
0.101745 1.09993207969 0.00685085154 
0.102302 1.11840898157 0.00658152967 
0.102860 1.18545167413 0.00761757475 
0.103417 0.99988172812 0.00505640562 
0.103975 0.96963169346 0.00450269549 
0.104532 1.01213638280 0.00677839237 
0.105090 1.06566418521 0.00525863540 
0.105647 0.97323558416 0.00433168071 
0.106205 0.98443965719 0.00348822393 
0.106762 1.02935648611 0.00496761142 
0.107320 0.96012068187 0.00491947280 
0.107877 0.96066609627 0.00445541998 
0.108435 0.90844092232 0.00454122112 
0.108992 0.97316618708 0.00540298701 
0.109550 0.91476649905 0.00472119169 
0.110107 0.87283607213 0.00212259005 
0.110665 0.92183028191 0.00468075354 
0.111222 0.99134128181 0.00489402171 
0.111780 0.81686388900 0.00290437222 
0.112337 0.84708608186 0.00426745420 
0.112895 0.81488243300 0.00415335409 
0.113452 0.83551475054 0.00343349069 
0.114010 0.76540244774 0.00456719426 
0.114567 0.75131777196 0.00233827508 
0.115125 0.77795185403 0.00281948179 
0.115682 0.79736431105 0.00480014066 
0.116240 0.75963337745 0.00442972697 
0.116797 0.77804989966 0.00415801211 
0.117355 0.74781122855 0.00229590781 
0.117912 0.74252253330 0.00453433361 
0.118470 0.69128567986 0.00329604955 
0.119027 0.70336815847 0.00378725525 
0.119585 0.69027302191 0.00267090716 
0.120142 0.71464414080 0.00325641939 
0.120699 0.65767007448 0.00486139306 
0.121257 0.63818264319 0.00403858736 
0.121814 0.59858230874 0.00216012721 
0.122372 0.64782423378 0.00207312449 
0.122929 0.64646131541 0.00283531616 
0.123487 0.60472295210 0.00307439257 
0.124044 0.57995977377 0.00316523329 
0.124602 0.66267003459 0.00301690575 
0.125159 0.60296492815 0.00303874228 
0.125717 0.62523106762 0.00273911344 
0.126274 0.50045487956 0.00262456066 
0.126832 0.55523311522 0.00334329992 
0.127389 0.63883214319 0.00194121719 
0.127947 0.47031023369 0.00182746099 
0.128504 0.49732891610 0.00263160079 
0.129062 0.46159132302 0.00199991114 
0.129619 0.45238231897 0.00167492621 
0.130177 0.46014975105 0.00190811702 
0.130734 0.49020965583 0.00226628843 
0.131292 0.48506025520 0.00135056251 
0.131849 0.46805727275 0.00214021641 
0.132407 0.42647934608 0.00300821360 
0.132964 0.49238799031 0.00206793737 
0.133521 0.49336375217 0.00232905351 
0.134079 0.41513215442 0.00249494549 
0.134636 0.45134394379 0.00260781486 
0.135194 0.35808364341 0.00135815067 
0.135751 0.41289730671 0.00212049835 
0.136309 0.47093656118 0.00182551384 
0.136866 0.43795091481 0.00276233486 
0.137424 0.43577871634 0.00077391901 
0.137981 0.40803215602 0.00160369583 
0.138539 0.37751621246 0.00200832226 
0.139096 0.37491956048 0.00167192677 
0.139654 0.37878405367 0.00195792335 
0.140211 0.35377121494 0.00074857096 
0.140769 0.29991275736 0.00168697771 
0.141326 0.45891272012 0.00201208971 
0.141884 0.33412710380 0.00093689443 
0.142441 0.34724325866 0.00253310116 
0.142998 0.32759287179 0.00231364758 
0.143556 0.35556382643 0.00100830859 
0.144113 0.32237210684 0.00106946232 
0.144671 0.39059136710 0.00151673213 
0.145228 0.33804708045 0.00194720168 
0.145786 0.33903423175 0.00099549008 
0.146343 0.31176031635 0.00111537561 
0.146901 0.30311863351 0.00221904044 
0.147458 0.29931264156 0.00186921091 
0.148016 0.32984942396 0.00145481678 
0.148573 0.30368786934 0.00241852464 
0.149131 0.29442388998 0.00177938659 
0.149688 0.24872109462 0.00128910194 
0.150246 0.30239625371 0.00097939332 
0.150803 0.30397820413 0.00074611447 
0.151360 0.24812206887 0.00120520285 
0.151918 0.20859868006 0.00029594984 
0.152475 0.20768911401 0.00118872045 
0.153033 0.18414384924 -0.00099357957 
0.153590 0.24243635547 0.00114320456 
0.154148 0.21025319224 0.00132431652 
0.154705 0.22049107588 0.00110058201 
0.155263 0.17616733405 0.00000860186 
0.155820 0.29346387649 0.00220089932 
0.156378 0.17363544805 0.00090709356 
0.156935 0.21970131331 0.00075681004 
0.157493 0.18099765570 0.00146185462 
0.158050 0.21230678561 0.00176384954 
0.158607 0.20120173369 0.00127686979 
0.159165 0.19183666184 0.00172249286 
0.159722 0.18086770908 0.00141469382 
0.160280 0.21111040071 0.00068002711 
0.160837 0.13835310323 0.00078899671 
0.161395 0.18873524458 0.00011414581 
0.161952 0.20342602705 0.00106732249 
0.162510 0.25976853866 0.00158565734 
0.163067 0.15540450405 0.00039323372 
0.163625 0.19809931167 0.00048099936 
0.164182 0.15989590711 0.00101984667 
0.164739 0.16721397147 0.00048817760 
0.165297 0.16307170124 0.00132590066 
0.165854 0.14977213906 0.00088791188 
0.166412 0.15456412473 0.00130715755 
0.166969 0.16504989999 0.00054300167 
0.167527 0.07451738247 0.00050037925 
0.168084 0.16940667548 0.00158391732 
0.168642 0.16665288618 0.00061812659 
0.169199 0.19001904913 -0.00035887448 
0.169757 0.11884585783 0.00028592689 
0.170314 0.12728769090 -0.00042890273 
0.170871 0.12205300769 0.00062729058 
0.171429 0.14207230361 0.00003443776 
0.171986 0.20137628960 0.00047007377 
0.172544 0.15305261564 0.00037122444 
0.173101 0.14348367243 0.00020643213 
0.173659 0.14663247815 0.00087779468 
0.174216 0.11647262639 0.00001169337 
0.174774 0.13757836632 0.00020227617 
0.175331 0.16322421440 0.00061950918 
0.175888 0.12369531961 0.00079535563 
0.176446 0.12275226805 0.00083448840 
0.177003 0.10902424108 0.00062068724 
0.177561 0.12631180065 0.00128216276 
0.178118 0.13547922805 0.00070460229 
0.178676 0.12198624461 -0.00053063740 
0.179233 0.13825248528 0.00027962812 
0.179791 0.13569267234 0.00042886030 
0.180348 0.11554521507 0.00059896074 
0.180905 0.10283516026 0.00035485050 
0.181463 0.11627183411 0.00050581128 
0.182020 0.14709153179 0.00056105347 
0.182578 0.10298388919 0.00039303879 
0.183135 0.10656295687 0.00050160813 
0.183693 0.11027940621 -0.00019968312 
0.184250 0.08761593945 0.00054205272 
0.184808 0.11351933448 0.00067923706 
0.185365 0.12191866247 0.00035116497 
0.185922 0.12915302648 0.00039894217 
0.186480 0.13203214039 0.00050746708 
0.187037 0.08475203024 0.00011282148 
0.187595 0.14071788442 0.00002691390 
0.188152 0.08987952868 0.00080888600 
0.188710 0.08376529864 0.00049275828 
0.189267 0.10059409768 0.00012764133 
0.189824 0.11780353548 0.00035132025 
0.190382 0.10995303517 0.00042578526 
0.190939 0.10278098849 0.00067270867 
0.191497 0.13920904866 0.00029180550 
0.192054 0.05267011941 0.00023508050 
0.192612 0.03942442712 -0.00008896092 
0.193169 0.10909299784 0.00064401794 
0.193726 0.10504784581 0.00049613958 
0.194284 0.06788184975 -0.00006216639 
0.194841 0.04098377661 -0.00017858171 
0.195399 0.07382122577 0.00120168454 
0.195956 0.12791769262 0.00002072681 
0.196514 0.12490273679 0.00033200581 
0.197071 0.09615910686 0.00056777280 
0.197628 0.10674495906 -0.00001391715 
0.198186 0.03391934040 0.00048903327 
0.198743 0.09106160602 0.00068236066 
0.199301 0.09710685463 0.00017397937 
0.199858 0.07735817157 0.00030459480 
0.200416 0.07050763072 -0.00020108648 
0.200973 0.08322450759 0.00007945415 
0.201530 0.11327694183 0.00020306867 
0.202088 0.05588438094 -0.00001215335 
0.202645 0.14613292762 0.00104104906 
0.203203 0.09487504136 -0.00013810215 
0.203760 0.05807692162 0.00038492416 
0.204318 0.03887145974 -0.00030209146 
0.204875 0.04477440809 0.00041118292 
0.205432 0.06445012544 0.00015426139 
0.205990 0.09793317820 0.00106704445 
0.206547 0.09920268919 -0.00001673526 
0.207105 0.08502326625 0.00073872016 
0.207662 0.10999657855 0.00073764521 
0.208219 0.05737286529 0.00046203550 
0.208777 0.04779761384 0.00077624034 
0.209334 0.09725615772 0.00027612814 
0.209892 0.07586445369 0.00001606531 
0.210449 0.03937729465 0.00016189643 
0.211007 0.06162010132 0.00041719104 
0.211564 0.07711696033 -0.00001616001 
0.212121 0.11163812605 0.00032137006 
0.212679 0.08595296118 0.00055308288 
0.213236 0.08920965074 0.00014484634 
0.213794 0.06416895966 0.00046789033 
0.214351 0.04450880741 0.00011053424 
0.214908 0.10240547716 0.00068984721 
0.215466 0.05935009320 0.00021618455 
0.216023 0.03079970046 0.00024941928 
0.216581 0.11777244136 0.00088641816 
0.217138 0.07158922898 0.00089883485 
0.217695 0.09454773553 0.00038079534 
0.218253 0.09155717046 0.00055954638 
0.218810 0.11413704140 0.00039169043 
0.219368 0.08740308420 0.00046917832 
0.219925 0.08569948342 0.00020225733 
0.220483 0.04122384128 0.00043182625 
0.221040 0.07843172947 0.00080906338 
0.221597 0.07063877296 0.00023016545 
0.222155 0.07297697529 0.00016186549 
0.222712 0.08123613414 -0.00010494345 
0.223270 0.08606523713 0.00023123911 
0.223827 0.05898598795 0.00004214198 
0.224384 0.08384598306 0.00080032858 
0.224942 0.06111684232 -0.00011077514 
0.225499 0.07321009970 -0.00010643865 
0.226057 0.12602689683 0.00023959699 
0.226614 0.09283724309 0.00073105856 
0.227171 0.08539265904 0.00088214729 
0.227729 0.07228261483 0.00058459902 
0.228286 0.03407871833 -0.00072193441 
0.228844 0.08302200231 -0.00018620534 
0.229401 0.08866139948 -0.00008533804 
0.229958 0.09616359593 0.00081721882 
0.230516 0.04950995289 -0.00018442365 
0.231073 0.02410645605 0.00020706392 
0.231630 0.01358867494 -0.00022665534 
0.232188 0.08243809563 0.00062255467 
0.232745 0.06763956773 0.00054035037 
0.233303 0.08148825160 0.00007760111 
0.233860 0.07140046985 0.00031259294 
0.234417 0.07144702687 0.00064005673 
0.234975 0.06304470665 0.00018864969 
0.235532 0.02885379228 0.00041421675 
0.236090 0.09479282672 -0.00007262663 
0.236647 0.04519817316 0.00045501907 
0.237204 0.08409929501 0.00023494405 
0.237762 0.06273583714 -0.00012118241 
0.238319 0.06552272453 0.00030571001 
0.238877 0.04259266600 0.00002588786 
0.239434 0.08021894919 0.00013526500 
0.239991 0.01627996809 0.00010385114 
0.240549 0.04144848597 0.00016294566 
0.241106 0.04961329442 0.00004615952 
0.241663 0.07517140554 0.00009099421 
0.242221 0.08661379829 -0.00017594294 
0.242778 0.04524251252 -0.00008334227 
0.243336 0.04590795561 0.00052646204 
0.243893 0.05057654828 0.00064974396 
0.244450 0.09877549980 0.00047292189 
0.245008 0.02424504822 0.00030552085 
0.245565 0.05537914504 -0.00004016682 
0.246123 0.01976397330 0.00008878198 
0.246680 0.03752335098 0.00064890348 
0.247237 0.08821914716 0.00050069353 
0.247795 0.05798235313 0.00056580103 
0.248352 0.07264435011 0.00063407532 
0.248909 0.06011061230 0.00013402244 
0.249467 0.03667183193 -0.00038122524 
0.250024 0.08822529236 -0.00018037111 
0.250582 0.04814119998 0.00061715717 
0.251139 0.05672203467 0.00036920403 
0.251696 0.05715272021 0.00016996891 
0.252254 0.01456233331 0.00037671077 
0.252811 0.06609957433 0.00074770466 
0.253368 0.05404401054 0.00052560770 
0.253926 0.03597589204 0.00000714971 
0.254483 0.06002526750 0.00024642060 
0.255041 0.10308081071 0.00062938955 
0.255598 0.08855593462 0.00065173648 
0.256155 0.08543363165 -0.00030154674 
0.256713 0.05435017738 -0.00008616666 
0.257270 0.07517227339 0.01229365663 
0.257827 0.06109848815 0.00006362041 
0.258385 0.05491737203 0.00054388557 
0.258942 0.05808536298 0.00037943844 
0.259499 0.10604097962 0.00053770256 
0.260057 0.05734740542 0.00060438776 
0.260614 0.04718575775 -0.00008463421 
0.261172 0.06742078001 0.00027171342 
0.261729 0.00717102721 -0.00010806714 
0.262286 0.06922421522 0.00052832664 
0.262844 0.00883998427 -0.00021434597 
0.263401 0.08455307728 0.00011191088 
0.263958 0.01920571213 -0.00012678730 
0.264516 0.07809115885 0.00030296282 
0.265073 0.04648730549 0.00058792121 
0.265630 0.04875004164 0.00012730019 
0.266188 0.04285092000 -0.00010692299 
0.266745 0.06590449496 0.00050157556 
0.267302 0.04258131571 -0.00002822012 
0.267860 0.07333570932 0.00037436837 
0.268417 0.06875378799 0.00046869032 
0.268975 0.07274788778 0.00015446774 
0.269532 0.03483268836 -0.00012191997 
0.270089 0.02219492889 0.00049869488 
0.270647 0.05279504613 0.00003262355 
0.271204 0.01196990728 0.00045209707 
0.271761 0.06642611078 0.00044504866 
0.272319 0.04746300293 0.00001196339 
0.272876 0.02541239579 -0.00008572231 
0.273433 0.05988660146 -0.00010504215 
0.273991 0.07499480621 0.00034590797 
0.274548 0.00709094576 0.00048467109 
0.275105 0.07749959508 0.00011956303 
0.275663 0.08398470050 0.00017340966 
0.276220 0.04111117774 0.00012651328 
0.276777 0.07788804964 0.00017038099 
0.277335 0.00980366795 -0.00010186436 
0.277892 0.05358701382 -0.00023920237 
0.278449 0.02985326473 0.00013471379 
0.279007 0.04443756128 -0.00038131513 
0.279564 0.03789283270 0.00010724581 
0.280121 0.06980712510 0.00029164159 
0.280679 0.06106922690 0.00042598367 
0.281236 0.04488918373 -0.00011489038 
0.281793 0.03638517819 -0.00003831469 
0.282351 0.07231643654 0.00067906706 
0.282908 0.05768762407 0.00040345152 
0.283465 0.03728343990 -0.00013055861 
0.284023 0.06310133736 0.00069890751 
0.284580 0.06425982293 0.00028119077 
0.285137 0.04129122838 -0.00024350311 
0.285695 0.02706412861 0.00009740300 
0.286252 0.05405735305 0.00005759547 
0.286809 0.05770350675 0.00018905861 
0.287367 0.02567194106 0.00020867690 
0.287924 0.08547105317 0.00021149745 
0.288481 0.05869382914 0.00020872720 
0.289039 0.02823497354 0.00054374740 
0.289596 0.00699395994 0.00022913345 
0.290153 0.07151801710 0.00005920630 
0.290711 0.03384626558 0.00015696345 
0.291268 0.02984038802 0.00021037217 
0.291825 0.03566659761 0.00048567258 
0.292383 0.02930359335 -0.00012247799 
0.292940 0.05473492913 0.00038070101 
0.293497 0.02188869413 -0.00014037208 
0.294055 0.08197482935 0.00028132101 
0.294612 -0.00159028900 -0.00022445741 
0.295169 0.03896849509 0.00057494481 
0.295727 0.05585707638 0.00027519955 
0.296284 0.10429067268 0.00038718342 
0.296841 0.08955837350 0.00028607085 
0.297399 0.06776446213 0.00045329160 
0.297956 0.03808528187 0.00058357602 
0.298513 0.04397862474 0.00060890667 
0.299071 0.09254945555 0.00001385200 
0.299628 0.05369714520 0.00033426186 
0.300185 0.02222149176 0.00051198724 
0.300742 0.12242945804 0.00050648008 
0.301300 0.04811289596 0.00001965456 
0.301857 0.04760923640 0.00025490909 
0.302414 0.07110594582 0.00044490816 
0.302972 0.06479346426 0.00046161883 
0.303529 0.05061511370 0.00081220897 
0.304086 0.03546356672 0.00070318609 
0.304644 0.02376322223 -0.00051119191 
0.305201 0.06692003426 0.00095533949 
0.305758 0.03619702139 0.00003528332 
0.306316 0.04960621693 0.00044727377 
0.306873 0.05803557904 0.00001397765 
0.307430 0.03431073029 0.00081871681 
0.307987 0.07905103511 0.00045287712 
0.308545 0.03205449758 0.00039190466 
0.309102 0.09053295653 0.00069731663 
0.309659 0.02400625063 0.00100373227 
0.310217 0.06076397589 -0.00029205081 
0.310774 0.02226965781 0.00061691350 
0.311331 0.06234868792 -0.00006905588 
0.311889 0.02808672539 -0.00030333124 
0.312446 0.07115902180 0.00051317400 
0.313003 0.01918699316 0.00042974046 
0.313560 0.04121946321 0.00027545346 
0.314118 0.00964363396 -0.00021251733 
0.314675 0.02365849543 0.00008398965 
0.315232 0.06613788279 0.00063231249 
0.315790 -0.00453661999 -0.00026273193 
0.316347 0.06873505201 0.00002498186 
0.316904 0.01163178437 0.00017340320 
0.317461 0.10027591570 -0.00018902519 
0.318019 0.03078727205 0.00035097891 
0.318576 0.05767077318 0.00008483887 
0.319133 0.00595359257 0.00040131796 
0.319691 0.05095169540 0.00111831489 
0.320248 0.11458018894 0.00030660146 
0.320805 0.02534122236 0.00045281159 
0.321362 0.04993451813 0.00050962878 
0.321920 0.04375926848 -0.00047519365 
0.322477 0.10741413243 0.00011042863 
0.323034 0.05673301284 0.00043102875 
0.323592 0.07159246457 0.00030938694 
0.324149 0.06384788989 0.00029230695 
0.324706 0.04361053230 -0.00011337049 
0.325263 0.02999573559 0.00049202462 
0.325821 0.04298093820 -0.00005028466 
0.326378 0.06394466884 -0.00013655135 
0.326935 0.00277173070 -0.00017760533 
0.327493 0.06673105519 0.00112035794 
0.328050 0.03363024763 0.00021996867 
0.328607 0.05126611208 -0.00048815989 
0.329164 0.03647054867 0.00014742283 
0.329722 0.03934164515 -0.00003169082 
0.330279 0.08347456511 0.00009859307 
0.330836 0.02193109331 0.00023768177 
0.331393 0.08197854095 -0.00040334072 
0.331951 0.07568138601 0.00043325608 
0.332508 0.10390043502 0.00038162144 
0.333065 0.01519110361 0.00022729897 
0.333622 0.05486098260 0.00023916689 
0.334180 0.03818502693 0.00015683021 
0.334737 0.09905801616 0.00020374983 
0.335294 0.04163819156 0.00058689973 
0.335852 0.05160450423 0.00069432588 
0.336409 0.01842287191 0.00001637927 
0.336966 0.00226702155 -0.00062131447 
0.337523 0.06153540849 0.00030869408 
0.338081 0.03598784131 -0.00002753841 
0.338638 -0.00983695680 0.00048213906 
0.339195 0.03208123215 0.00047452434 
0.339752 0.01934256998 0.00003505084 
0.340310 0.06467914091 0.00055929483 
0.340867 0.03261653534 0.00002115331 
0.341424 0.02979038255 0.00029249520 
0.341981 -0.02292189569 0.00077383597 
0.342539 0.07160427951 -0.00021557451 
0.343096 0.03435580753 -0.00056792311 
0.343653 0.04404012123 0.00041991854 
0.344210 0.01903722280 -0.00001534533 
0.344768 0.07895483163 0.00030825206 
0.345325 -0.02617883186 0.00012679355 
0.345882 0.04303272045 0.00036545132 
0.346439 0.00873227709 -0.00076495534 
0.346997 0.02098277546 0.00040939664 
0.347554 0.05471884944 0.00089284705 
0.348111 0.01254664564 0.00096517325 
0.348668 0.05086359065 0.00075241865 
0.349226 0.07288249982 0.00074127858 
0.349783 -0.00599349161 0.00009224060 
0.350340 0.04067781360 0.00027789005 
0.350897 -0.03043122962 0.00055277365 
0.351454 0.06056177125 0.00112217600 
0.352012 0.06072456454 -0.00020245052 
0.352569 0.06166714806 -0.00063520459 
0.353126 0.09358663001 0.00152971187 
0.353683 0.04897873094 0.00074462023 
0.354241 0.04493505089 0.00078163385 
0.354798 0.03008012375 -0.00102193441 
0.355355 0.10714730251 0.00075997758 
0.355912 -0.02513227910 -0.00043644173 
0.356470 0.07255418211 0.00129155194 
0.357027 0.03763515554 0.00093572307 
0.357584 0.05244281212 -0.00018755322 
0.358141 0.08293845477 0.00069204669 
0.358699 0.05347549872 0.00030095333 
0.359256 0.01827821256 0.00031907343 
0.359813 0.02486818243 -0.00014264982 
0.360370 0.04280157262 0.00232209540 
0.360927 0.02321339864 -0.00053636550 
0.361485 0.03819856500 0.00016963296 
0.362042 -0.00587545901 -0.00032622843 
0.362599 0.05676965275 -0.00051042118 
0.363156 0.12036207792 -0.00243773874 
0.363714 0.01790735559 -0.00089123052 
0.364271 0.07919986869 0.00193155447 
0.364828 0.07357321262 0.00165313838 
0.365385 0.07489683947 0.00024006098 
0.365942 -0.02137391119 -0.00150927352 
0.366500 0.04762201650 0.00242665211 
0.367057 0.03356773352 0.00069988094 
0.367614 0.05752728285 0.00014072891 
0.368171 -0.04270610540 -0.00170062543 
0.368728 0.07330211459 0.00077487544 
0.369286 0.00771257424 0.00064763947 
0.369843 0.17190307022 0.00083952995 
0.370400 0.00222924820 0.00098749220 
0.370957 0.11803819190 0.00058440801 
0.371514 -0.05204768057 0.00171090433 
0.372072 0.07119542807 0.00044399315 
0.372629 0.04455436980 0.00063708448 
0.373186 0.05617560863 -0.00110257427 
0.373743 0.12990040672 0.00016118198 
0.374300 -0.01493293185 0.00159400000 
0.374858 0.02978327361 0.00103750338 
0.375415 -0.01537466337 -0.00023005517 
0.375972 -0.05971591395 0.00042839205 
0.376529 0.03809856096 -0.00193137820 
0.377086 0.03219243670 -0.00176689435 
0.377644 0.01791906073 0.00261707553 
0.378201 0.05108674788 0.00059541693 
0.378758 0.02905870876 0.00098055365 
0.379315 0.09330076649 0.00257912576 
0.379872 0.07849834160 0.00116284814 
0.380430 0.05960713932 -0.00080489484 
0.380987 0.02530613728 0.00099303017 
0.381544 0.01357930828 0.00021376239 
0.382101 0.01225730932 -0.00118887723 
0.382658 0.02739628389 0.00149457702 
0.383216 -0.01088964018 -0.00078220483 
0.383773 0.11645275874 -0.00118473860 
0.384330 0.00976368611 0.00036517235 
0.384887 0.11000329896 0.00086615586 
0.385444 -0.03359345879 0.00043301125 
0.386001 0.12339031083 0.00216123885 
0.386559 -0.00025183375 -0.00053544338 
0.387116 -0.00966018646 0.00065417591 
0.387673 -0.02859604823 -0.00112205878 
0.388230 0.08564949900 0.00019680874 
0.388787 -0.00362564464 0.00208450959 
0.389345 0.11702388946 0.00173154982 
0.389902 0.02072929482 0.00062822435 
0.390459 0.03638297899 -0.00055554999 
0.391016 0.14709195286 -0.00065850761 
0.391573 -0.02208053363 -0.00063332272 
0.392130 -0.04857631377 -0.00147868870 
0.392688 -0.00851740384 0.00101739209 
0.393245 -0.01326145046 0.00068224483 
0.393802 -0.06110071544 -0.00016173349 
0.394359 0.03410222003 -0.00065117192 
0.394916 0.06405651069 0.00291770507 
0.395473 0.07402026354 0.00074994649 
0.396031 0.06003175496 -0.00012460606 
0.396588 0.06683958345 -0.00300910428 
0.397145 -0.04141466997 -0.00224904724 
0.397702 0.04314249281 -0.00047507740 
0.398259 0.01829506715 0.00278341108 
0.398816 0.07175390540 -0.00322928188 
0.399374 0.08395781658 -0.00005584209 
0.399931 0.09881958098 0.00509146538 
0.400488 -0.05637886744 -0.00335960649 
0.401045 -0.04028776603 0.00010717914 
0.401602 0.00264769951 -0.00070654540 
0.402159 0.24726187614 0.00581397593 
0.402716 0.16181382485 0.00452156768 
0.403274 0.07556945373 -0.00437404590 
0.403831 -0.11079159830 0.00684679108 
