# Supplementary material for: SAXS studies of X-ray induced disulfide bond damage: Engineering high-resolution insight from a low-resolution technique
Source: PLoS One. 2020 Nov 17;15(11):e0239702. doi: 10.1371/journal.pone.0239702 (PMC7671560; doi:10.1371/journal.pone.0239702)
Supplement: S1 Data — (GZ) [file pone.0239702.s023.gz › SupplementaryData/dimer_A3_ph5_2p5_00021.cbf.dat]

0.010314 17.13649012066 1.81168384217 
0.010872 11.90380192907 0.34856974524 
0.011429 11.27769824628 0.09245457789 
0.011987 11.01737131309 0.22429591909 
0.012544 8.98458786246 -0.14439345102 
0.013102 7.15163090617 0.07300722302 
0.013659 9.77544828896 0.07201183496 
0.014217 10.94454155800 0.04326521261 
0.014774 9.26316401181 -0.09058848259 
0.015332 8.47801726155 -0.00247454755 
0.015889 8.73447189905 0.01264487567 
0.016447 9.87796813984 -0.00211582627 
0.017004 9.62453577212 0.02735325617 
0.017562 9.60514373576 -0.02531001152 
0.018119 8.89848932089 -0.02597022145 
0.018677 8.67810804882 -0.01013470715 
0.019234 9.14200629956 0.02363906324 
0.019792 9.08539043979 0.02450296180 
0.020349 8.66009354457 0.02061673859 
0.020907 8.85232183192 0.02934642382 
0.021464 8.99442992886 0.05018877525 
0.022022 8.32665484305 0.03449956369 
0.022579 8.38478281091 0.02958735004 
0.023137 8.58409030280 0.03886136494 
0.023694 8.56913122339 0.04045700982 
0.024252 8.03402391983 0.04609447327 
0.024809 8.45080589257 0.03589756397 
0.025367 8.18529962551 0.04226074610 
0.025924 8.00287053556 0.03832211826 
0.026482 8.00453255329 0.05757113812 
0.027039 8.05156774711 0.04052731480 
0.027597 7.93427411707 0.04647353210 
0.028154 7.67612974831 0.04677306185 
0.028712 7.81335975755 0.04751767539 
0.029269 7.41144537127 0.04560608788 
0.029827 7.44763917784 0.04157924724 
0.030384 7.50862064248 0.03442152395 
0.030942 7.16322208745 0.04393617457 
0.031500 7.33128873909 0.04947241228 
0.032057 7.23768825228 0.03608040580 
0.032615 6.97553432868 0.03677347247 
0.033172 6.94774629568 0.04904979143 
0.033730 6.88957405423 0.03955560445 
0.034287 6.91376382081 0.03519387098 
0.034845 6.70576937732 0.03985519014 
0.035402 6.63016681742 0.03823533525 
0.035960 6.47528568982 0.04517447689 
0.036517 6.41648929701 0.03559630700 
0.037075 6.53059632568 0.03949192235 
0.037632 6.35493080138 0.04057678575 
0.038190 6.26462004637 0.03433837242 
0.038747 6.12505114398 0.03450575104 
0.039305 6.05313918986 0.03551379019 
0.039862 5.83298134749 0.03166969119 
0.040420 5.88920712458 0.03154675794 
0.040977 5.69666951703 0.03136239872 
0.041535 5.55429569778 0.03050584270 
0.042092 5.45387415243 0.02662317777 
0.042650 5.73395585764 0.03076281247 
0.043207 5.65262557840 0.03054647447 
0.043765 5.29245441175 0.02595481979 
0.044322 5.27172319118 0.02862140806 
0.044880 5.24741596527 0.02871283317 
0.045437 5.30536265949 0.03044681317 
0.045995 5.17766013134 0.03113290691 
0.046552 4.97629437770 0.02846068557 
0.047110 5.01476581600 0.02638316044 
0.047667 4.93344937804 0.02576610908 
0.048225 4.69973475280 0.02691924769 
0.048782 4.73318302830 0.02514703014 
0.049340 4.65363862805 0.02237887609 
0.049897 4.58223729699 0.02526109370 
0.050455 4.54423393974 0.02252437981 
0.051012 4.35539447085 0.02398168397 
0.051570 4.36460050199 0.02095000166 
0.052127 4.35491724227 0.02305899328 
0.052685 4.29488393138 0.02462512504 
0.053242 4.26579403676 0.02240688643 
0.053800 4.23841078736 0.02283975386 
0.054357 4.13482829025 0.01986525537 
0.054915 4.06275842823 0.02267068854 
0.055472 3.99118648417 0.02028536388 
0.056030 3.87088588649 0.01828879595 
0.056587 3.93190857065 0.01827073494 
0.057145 3.70506068011 0.01850246254 
0.057702 3.75985614089 0.01826534516 
0.058260 3.68042453649 0.01930399916 
0.058817 3.60896351438 0.01854785994 
0.059375 3.53664456937 0.01930449873 
0.059932 3.55086451974 0.01741414813 
0.060490 3.47404068582 0.02039415531 
0.061048 3.56824917815 0.01540606257 
0.061605 3.35229610245 0.01796082807 
0.062163 3.29990308674 0.01954162213 
0.062720 3.24954008403 0.01944048043 
0.063278 3.31249639069 0.01735712099 
0.063835 3.18793031055 0.01781783166 
0.064393 3.07368923246 0.01577504885 
0.064950 3.09552265827 0.01691925185 
0.065508 3.05797114988 0.01431970741 
0.066065 2.95361858935 0.01231855751 
0.066623 3.11378016326 0.01810562567 
0.067180 2.84020196587 0.01265475540 
0.067738 2.84973251008 0.01519842219 
0.068295 2.75796393735 0.01417829837 
0.068853 2.85090317599 0.01534235564 
0.069410 2.62727628200 0.01523801040 
0.069968 2.64656943499 0.01037377190 
0.070525 2.61001665918 0.01337887411 
0.071083 2.61397240704 0.01237296879 
0.071640 2.53764107301 0.01372764809 
0.072198 2.59672585584 0.01359332688 
0.072755 2.48007991073 0.01015284522 
0.073313 2.38379069342 0.01119924165 
0.073870 2.36561082396 0.01183973715 
0.074428 2.32790722473 0.01140700096 
0.074985 2.32144271556 0.01259341549 
0.075543 2.39146153447 0.01273201443 
0.076100 2.25206481261 0.00998419871 
0.076658 2.28455078532 0.01118321985 
0.077215 2.21738936223 0.00804058530 
0.077773 2.12220428267 0.01103397108 
0.078330 2.07329508376 0.01101456689 
0.078888 2.04348604495 0.00890915914 
0.079445 2.09727351816 0.01060225547 
0.080003 2.00533293221 0.00869428405 
0.080560 1.97386367344 0.01053312161 
0.081118 1.99563330588 0.01015333146 
0.081675 1.94057145578 0.00777142712 
0.082233 1.93161413721 0.00858754998 
0.082790 1.90302584432 0.00927505721 
0.083348 1.90404262117 0.00985842953 
0.083905 1.80114307862 0.00800739927 
0.084463 1.78092741469 0.00819873240 
0.085020 1.73016891588 0.00871752820 
0.085578 1.81534111849 0.00784156898 
0.086135 1.68055573028 0.00867164126 
0.086693 1.64114421193 0.00776526662 
0.087250 1.66916805734 0.00936518726 
0.087808 1.60550478843 0.00784024195 
0.088365 1.58557581126 0.00650074533 
0.088923 1.60659388041 0.00795029362 
0.089480 1.52018331261 0.00753128304 
0.090038 1.53683396573 0.00858965604 
0.090595 1.49285661063 0.00765047544 
0.091153 1.47429875004 0.00737056206 
0.091710 1.45748402992 0.00565396796 
0.092268 1.50974262561 0.00716883600 
0.092825 1.38908772459 0.00687419146 
0.093383 1.41269967056 0.00658981675 
0.093940 1.37077705614 0.00660957295 
0.094498 1.45025156976 0.00733516721 
0.095055 1.44096992269 0.00574282318 
0.095613 1.36805099936 0.00734721938 
0.096170 1.28454559519 0.00775220671 
0.096728 1.26553863494 0.00689681617 
0.097285 1.36480108972 0.00619141085 
0.097842 1.24923013426 0.00703887746 
0.098400 1.28180613856 0.00585067839 
0.098957 1.22617978940 0.00880273840 
0.099515 1.19543064834 0.00603269928 
0.100072 1.19350532878 0.00490072614 
0.100630 1.24659296980 0.00605417338 
0.101187 1.12557191151 0.00512646086 
0.101745 1.10453528723 0.00351488213 
0.102302 1.12669084553 0.00600772900 
0.102860 1.19405173607 0.00712566959 
0.103417 1.11913389214 0.00471394165 
0.103975 1.04742367545 0.00510669083 
0.104532 0.98837303392 0.00565195946 
0.105090 0.99341833141 0.00377875439 
0.105647 1.02727402026 0.00530240068 
0.106205 1.01112346148 0.00328980667 
0.106762 1.00505797667 0.00433803489 
0.107320 0.94393060446 0.00442212763 
0.107877 1.02041517010 0.00365856139 
0.108435 0.97295530819 0.00416447052 
0.108992 0.87371318907 0.00464488963 
0.109550 0.90118430380 0.00321365332 
0.110107 0.85818875381 0.00517936581 
0.110665 0.80752127801 0.00311544084 
0.111222 0.81024898826 0.00339627502 
0.111780 0.82216966247 0.00341514773 
0.112337 0.77022637387 0.00301755934 
0.112895 0.85590317066 0.00488382293 
0.113452 0.75686172053 0.00404331695 
0.114010 0.81556180010 0.00409182099 
0.114567 0.84723912284 0.00363873716 
0.115125 0.77040629153 0.00296383102 
0.115682 0.68101096924 0.00321743321 
0.116240 0.72740991769 0.00300656543 
0.116797 0.79106967687 0.00367459995 
0.117355 0.76399726074 0.00342866230 
0.117912 0.76204667061 0.00404976707 
0.118470 0.70570903372 0.00306236802 
0.119027 0.67263115920 0.00354806269 
0.119585 0.65171244188 0.00333041988 
0.120142 0.68341506662 0.00312466040 
0.120699 0.69817402254 0.00280824127 
0.121257 0.58890650022 0.00270253606 
0.121814 0.67083972201 0.00181323665 
0.122372 0.57699467167 0.00326934202 
0.122929 0.65163988162 0.00224577332 
0.123487 0.59555912335 0.00290160992 
0.124044 0.58810575816 0.00233313081 
0.124602 0.61942999938 0.00290898494 
0.125159 0.56497390221 0.00314686699 
0.125717 0.53040361853 0.00186959921 
0.126274 0.49486301785 0.00121441113 
0.126832 0.55073312988 0.00258395585 
0.127389 0.46553819205 0.00274482495 
0.127947 0.53708389867 0.00237731946 
0.128504 0.48575824368 0.00179507913 
0.129062 0.52613911149 0.00217261518 
0.129619 0.50263116242 0.00123934531 
0.130177 0.51742495256 0.00169044202 
0.130734 0.46342083752 0.00142151682 
0.131292 0.57260786668 0.00239029288 
0.131849 0.43224063395 0.00171745930 
0.132407 0.44949367945 0.00220620401 
0.132964 0.40408205127 0.00091587301 
0.133521 0.44273768949 0.00181271298 
0.134079 0.52468771781 0.00216040876 
0.134636 0.39394742639 0.00087266170 
0.135194 0.47855256020 0.00185472836 
0.135751 0.37334693798 0.00233276053 
0.136309 0.38091942791 0.00180652705 
0.136866 0.36793930455 0.00210130593 
0.137424 0.40069926239 0.00088654547 
0.137981 0.36333767158 0.00090570498 
0.138539 0.36511129122 0.00081997719 
0.139096 0.36793893553 0.00124059477 
0.139654 0.40679396245 0.00204283726 
0.140211 0.36458948178 0.00133141571 
0.140769 0.38840351258 0.00041935472 
0.141326 0.37781084762 0.00142901430 
0.141884 0.37931389075 0.00130510272 
0.142441 0.33307222452 0.00163860359 
0.142998 0.31262300317 0.00124044698 
0.143556 0.26597576254 0.00136235960 
0.144113 0.30615018067 0.00157127472 
0.144671 0.28533549619 0.00107218203 
0.145228 0.30796520150 0.00133656391 
0.145786 0.30450300556 0.00186515254 
0.146343 0.30905602439 0.00080971899 
0.146901 0.33900209756 0.00102722689 
0.147458 0.31653863899 0.00110019126 
0.148016 0.28778753607 0.00132924097 
0.148573 0.21503164382 0.00183158183 
0.149131 0.30429555321 0.00225457706 
0.149688 0.28200361600 0.00150886056 
0.150246 0.29780873602 0.00130905760 
0.150803 0.20506438951 0.00105566198 
0.151360 0.22084927805 0.00074098965 
0.151918 0.24525021180 0.00145029708 
0.152475 0.18153518739 0.00016750295 
0.153033 0.22732670225 0.00041524864 
0.153590 0.24943828324 0.00078674470 
0.154148 0.17470512851 0.00109492754 
0.154705 0.17204571767 0.00103138915 
0.155263 0.21215832834 0.00001435565 
0.155820 0.19197244156 0.00070146720 
0.156378 0.29787853620 0.00119701482 
0.156935 0.15786495857 0.00014232948 
0.157493 0.17806748842 0.00051430262 
0.158050 0.21950697873 0.00130683111 
0.158607 0.14568912722 0.00026685227 
0.159165 0.20357953580 0.00085616450 
0.159722 0.17481297896 0.00099490279 
0.160280 0.17017577380 0.00163949335 
0.160837 0.23970158779 0.00141520829 
0.161395 0.20794805106 0.00053775866 
0.161952 0.20402582405 0.00028685754 
0.162510 0.17022862476 0.00081312543 
0.163067 0.17273264033 0.00067534632 
0.163625 0.12950142705 0.00086009659 
0.164182 0.17201142990 0.00004927738 
0.164739 0.22675155332 0.00092370968 
0.165297 0.16743194224 0.00120562179 
0.165854 0.18553528805 0.00108078483 
0.166412 0.08967830564 0.00019719215 
0.166969 0.08332521746 0.00040628577 
0.167527 0.18132843529 0.00060744568 
0.168084 0.15157362580 0.00099293448 
0.168642 0.12672151170 -0.00038853840 
0.169199 0.12867119352 0.00056018784 
0.169757 0.11701253226 0.00093063955 
0.170314 0.11813939422 -0.00016473731 
0.170871 0.14417078533 0.00026813782 
0.171429 0.13087624952 0.00098518197 
0.171986 0.14248633468 0.00069910599 
0.172544 0.17647807979 0.00104367580 
0.173101 0.18128412892 0.00092665334 
0.173659 0.14702981609 0.00123878004 
0.174216 0.10827724680 0.00027035116 
0.174774 0.18682141230 0.00009982023 
0.175331 0.12382382516 0.00019485377 
0.175888 0.12096686359 0.00030163318 
0.176446 0.09775129682 0.00003034151 
0.177003 0.11076274347 0.00000961683 
0.177561 0.07751392177 0.00076155016 
0.178118 0.10293925436 0.00041898375 
0.178676 0.10212437443 0.00007369709 
0.179233 0.10369003352 0.00007469361 
0.179791 0.06012001162 0.00086635571 
0.180348 0.09821786911 0.00059647079 
0.180905 0.13354869589 0.00118162957 
0.181463 0.11330561201 0.00042910773 
0.182020 0.13953870040 0.00010036673 
0.182578 0.14677930364 0.00049202203 
0.183135 0.12553333703 0.00003946369 
0.183693 0.03891926621 0.00019808626 
0.184250 0.03897333663 0.00020129236 
0.184808 0.05973454495 0.00089278023 
0.185365 0.10520817237 0.00073688141 
0.185922 0.08528738830 0.00068027521 
0.186480 0.07432083802 0.00034274611 
0.187037 0.09762770439 0.00043897539 
0.187595 0.10693308109 0.00019423849 
0.188152 0.09797975471 0.00087383734 
0.188710 0.10205644211 0.00068248363 
0.189267 0.12746119808 0.00101914918 
0.189824 0.11160675512 0.00030274425 
0.190382 0.10612622566 -0.00020623803 
0.190939 0.03443413236 0.00027360658 
0.191497 0.12409389277 0.00072540666 
0.192054 0.08534216005 0.00045403760 
0.192612 0.10030994226 0.00088727338 
0.193169 0.09130196629 0.00031018534 
0.193726 0.05998632686 0.00077141864 
0.194284 0.07773882137 0.00021110979 
0.194841 0.04454934945 -0.00010622531 
0.195399 0.04449065504 0.00019555015 
0.195956 0.11221095948 0.00010988294 
0.196514 0.09576125814 -0.00019439899 
0.197071 0.07135360544 0.00044632611 
0.197628 0.09716588613 0.00022220288 
0.198186 0.08855906140 0.00101762764 
0.198743 0.06910376668 -0.00026760977 
0.199301 0.03230858421 -0.00073096829 
0.199858 0.08261845712 -0.00027026168 
0.200416 0.10828017529 0.00013533395 
0.200973 0.05541573034 0.00007058330 
0.201530 0.09733820609 0.00114267866 
0.202088 0.11154164029 0.00057363956 
0.202645 0.12321822811 0.00065226369 
0.203203 0.04370722445 0.00053434430 
0.203760 0.07514012941 -0.00029945780 
0.204318 0.07130039245 0.00060300545 
0.204875 0.05995721236 0.00074074803 
0.205432 0.07950080254 0.00083714093 
0.205990 0.07663966769 0.00109104568 
0.206547 0.09428055562 0.00044804377 
0.207105 0.08943558345 0.00051854894 
0.207662 0.06594822767 0.00036535783 
0.208219 0.06056029702 0.00042786583 
0.208777 0.07488366011 -0.00034868578 
0.209334 0.05840762018 0.00037497929 
0.209892 0.10589764253 0.00025759487 
0.210449 0.04018911982 0.00025772893 
0.211007 0.05446921226 0.00030397523 
0.211564 0.04402034188 0.00028180268 
0.212121 0.05858041778 0.00026218075 
0.212679 0.06361052400 0.00045154211 
0.213236 0.09113418574 0.00041501226 
0.213794 0.09364398695 0.00019531110 
0.214351 0.13787018982 -0.00003538432 
0.214908 0.02818934501 0.00047808107 
0.215466 0.10851364847 0.00027946727 
0.216023 0.08075249866 0.00009478474 
0.216581 0.04806177481 -0.00043649848 
0.217138 0.01866745055 -0.00060262878 
0.217695 0.09456004804 0.00007227384 
0.218253 0.08290732837 0.00087192697 
0.218810 0.04695640260 0.00029589451 
0.219368 0.07959842790 0.00043490836 
0.219925 0.09855321109 0.00094512533 
0.220483 0.05652732973 0.00011006339 
0.221040 0.07088805822 0.00010815724 
0.221597 0.07783764201 0.00012220728 
0.222155 0.06457951856 0.00085962397 
0.222712 0.05942019129 0.00029548434 
0.223270 0.06689786506 0.00066426876 
0.223827 0.03021031207 0.00020766384 
0.224384 0.11625254836 0.00060370069 
0.224942 0.01135091227 0.00031142759 
0.225499 0.04052847631 0.00000521766 
0.226057 0.08950722344 0.00045921349 
0.226614 0.06747652434 0.00016793250 
0.227171 0.08184227066 0.00025158000 
0.227729 0.07657162887 0.00065492536 
0.228286 0.00987314838 -0.00038414289 
0.228844 0.01558224124 0.00024765604 
0.229401 0.06562943787 0.00010048904 
0.229958 0.08024195304 0.00022144304 
0.230516 0.05334228127 0.00123425013 
0.231073 0.02745487953 0.00034494446 
0.231630 0.07923948582 0.00020490307 
0.232188 0.04718767895 0.00008557006 
0.232745 0.07342197313 0.00024286452 
0.233303 0.08117004040 -0.00003514100 
0.233860 0.10255617359 0.00054620793 
0.234417 0.09044639403 0.00010815469 
0.234975 0.02676944496 0.00024369528 
0.235532 0.08370817186 0.00124365358 
0.236090 0.07542636223 0.00023011565 
0.236647 0.06566834407 0.00012881472 
0.237204 0.07764325945 0.00019544187 
0.237762 -0.00742362710 0.00005673540 
0.238319 0.03357089839 0.00003081430 
0.238877 0.02524891377 0.00067632044 
0.239434 0.05857786622 -0.00012515356 
0.239991 0.06992132167 0.00034291568 
0.240549 0.04694913671 0.00003816760 
0.241106 0.04275763515 0.00039198495 
0.241663 0.07624109306 -0.00013584628 
0.242221 0.06532504889 -0.00001030459 
0.242778 0.03535703273 -0.00015289081 
0.243336 0.11691563724 0.00079707899 
0.243893 0.04635610886 -0.00011541217 
0.244450 -0.00310333484 0.00046795885 
0.245008 0.00983875711 0.00019501299 
0.245565 0.12318091981 0.00056525746 
0.246123 0.02270985136 -0.00028985829 
0.246680 0.02955790514 0.00064060858 
0.247237 0.09289666012 0.00086353413 
0.247795 0.04542132044 0.00022762833 
0.248352 0.08639669533 0.00070146483 
0.248909 0.06533787549 0.00077749669 
0.249467 0.06673633471 0.00019514737 
0.250024 0.04761571116 0.00022711222 
0.250582 0.00086909208 0.00032021193 
0.251139 0.06249876563 0.00062958091 
0.251696 0.08444408598 0.00048235108 
0.252254 0.05174774450 0.00048159021 
0.252811 0.02080436012 0.00000927170 
0.253368 0.01337472697 -0.00046901070 
0.253926 0.04763046319 -0.00002104879 
0.254483 0.03139818065 -0.00005697470 
0.255041 0.07958765801 0.00012122401 
0.255598 0.05190912904 0.00006740255 
0.256155 0.08624956097 0.00037717579 
0.256713 0.08832026271 0.00068045832 
0.257270 0.07881422180 0.01368798313 
0.257827 0.05485426091 0.00015482076 
0.258385 0.05740386571 0.00052727301 
0.258942 0.04517077258 0.00035491552 
0.259499 0.04529909157 0.00002174663 
0.260057 0.05556999504 -0.00000520625 
0.260614 0.06338530815 0.00041489931 
0.261172 0.11286715995 0.00048673547 
0.261729 0.02813477329 -0.00043505369 
0.262286 0.05887117496 0.00008204675 
0.262844 0.03049764409 0.00006766542 
0.263401 0.05146865518 0.00021721187 
0.263958 0.05796045021 0.00009131568 
0.264516 0.01360144979 0.00007996673 
0.265073 0.00790729804 0.00032884026 
0.265630 0.03551794598 0.00001476170 
0.266188 0.05222447979 0.00088150153 
0.266745 0.01601943043 0.00058491275 
0.267302 0.03346887969 -0.00035204896 
0.267860 0.08260580840 0.00105047854 
0.268417 0.02260356736 0.00079059398 
0.268975 0.06292356177 0.00034614224 
0.269532 0.05614707398 0.00001936001 
0.270089 0.08650826174 0.00067447887 
0.270647 0.02666417372 0.00010410006 
0.271204 0.01634500384 0.00025330846 
0.271761 0.05914576407 0.00030975797 
0.272319 0.08456184424 0.00016829968 
0.272876 0.02819565765 -0.00000854753 
0.273433 0.04031517776 0.00072530878 
0.273991 0.00251084696 0.00003948766 
0.274548 0.04714808363 0.00004890311 
0.275105 0.08306266601 0.00042192344 
0.275663 0.01764510085 0.00012476298 
0.276220 0.06739074312 0.00036325269 
0.276777 0.07175003907 0.00010510276 
0.277335 0.07348351777 0.00030344492 
0.277892 0.05618868021 0.00017388150 
0.278449 0.02065056920 0.00051485791 
0.279007 0.02129808639 0.00004610374 
0.279564 0.01836374187 0.00008754061 
0.280121 0.00017158521 0.00021963453 
0.280679 0.08415385578 0.00010591972 
0.281236 0.03913899744 -0.00017268840 
0.281793 0.07708070804 0.00015626856 
0.282351 0.06830893546 0.00018957866 
0.282908 0.05381913929 0.00024542227 
0.283465 0.04467277498 0.00073417581 
0.284023 0.02115675003 0.00059405944 
0.284580 0.08389182773 -0.00026932710 
0.285137 0.08893950922 0.00061058412 
0.285695 0.08135686930 0.00049846353 
0.286252 0.06986855788 0.00044614412 
0.286809 0.01756930919 0.00020229412 
0.287367 0.04888419575 -0.00001678158 
0.287924 0.06662351481 0.00078686998 
0.288481 0.08360059995 0.00020102941 
0.289039 0.05507508280 0.00022413382 
0.289596 0.05322171875 0.00007754611 
0.290153 0.05651640951 0.00030041999 
0.290711 0.04810995235 0.00020434054 
0.291268 0.03541156212 0.00030688002 
0.291825 0.00174598874 0.00056484857 
0.292383 0.07838400280 0.00042237145 
0.292940 0.08858445043 0.00012640744 
0.293497 0.03918768974 -0.00019298094 
0.294055 0.06919153308 -0.00019754333 
0.294612 0.03063758550 0.00021589367 
0.295169 0.01396518303 -0.00005884441 
0.295727 0.01138343758 0.00067721411 
0.296284 0.05054503672 -0.00044509918 
0.296841 0.05495104314 -0.00017362703 
0.297399 0.04771289470 0.00060149155 
0.297956 0.03351129193 0.00048175163 
0.298513 0.02536103197 0.00008199788 
0.299071 0.03889026927 0.00060981484 
0.299628 0.05309230365 0.00002568717 
0.300185 0.08328696319 0.00016383414 
0.300742 0.07018212299 0.00025868925 
0.301300 -0.00913551746 -0.00010127246 
0.301857 0.03231329695 0.00003709850 
0.302414 0.03739429868 0.00067345815 
0.302972 0.01834322879 0.00011351209 
0.303529 0.08029586012 0.00037066099 
0.304086 0.06020973755 0.00074471544 
0.304644 0.03295459928 0.00033380019 
0.305201 0.08116278009 -0.00023947073 
0.305758 0.05489844759 0.00010704066 
0.306316 0.04530759709 0.00047285102 
0.306873 0.06239085719 0.00008496803 
0.307430 -0.00377125172 0.00002812977 
0.307987 0.06530764461 0.00066532599 
0.308545 0.01852742482 0.00001774784 
0.309102 0.01877088002 -0.00027704713 
0.309659 0.05837098307 0.00043441735 
0.310217 0.01781336078 0.00015792219 
0.310774 0.04971062805 0.00049444330 
0.311331 -0.02494581297 0.00001463878 
0.311889 0.05073391642 -0.00008497199 
0.312446 0.02820477891 -0.00038232356 
0.313003 0.05234296773 -0.00014637034 
0.313560 0.05200404213 -0.00017699764 
0.314118 0.05364194147 0.00027155911 
0.314675 0.04690352480 0.00032439237 
0.315232 0.01709071234 0.00014298054 
0.315790 0.02186257670 -0.00057162338 
0.316347 0.05307077095 -0.00016012663 
0.316904 0.03848251614 0.00093342292 
0.317461 0.04473702404 0.00072436473 
0.318019 0.05348510301 0.00042120498 
0.318576 0.04430349731 -0.00015280409 
0.319133 0.05464621965 -0.00012165670 
0.319691 0.01217574030 0.00012147458 
0.320248 0.00698728149 0.00019740929 
0.320805 0.09745370003 0.00104555987 
0.321362 0.12487983003 -0.00004482188 
0.321920 -0.00068364234 0.00127309568 
0.322477 0.06840867810 0.00019762193 
0.323034 -0.03335768256 -0.00055579303 
0.323592 0.03565794264 -0.00007174192 
0.324149 0.00731867993 0.00001982405 
0.324706 0.07416527647 0.00037695845 
0.325263 0.03863729417 0.00021811494 
0.325821 0.02972644335 -0.00042074780 
0.326378 0.07226279958 0.00020490787 
0.326935 0.07248128641 0.00009138476 
0.327493 0.04642190116 0.00042595802 
0.328050 0.03240911181 0.00016557531 
0.328607 0.06181269090 0.00051443826 
0.329164 0.04245631152 0.00034830122 
0.329722 0.04857945004 -0.00022895373 
0.330279 0.02914834311 -0.00048336095 
0.330836 0.00584566611 0.00006384411 
0.331393 0.01396279363 -0.00033014042 
0.331951 0.07011861551 0.00007987430 
0.332508 0.04511909643 0.00014184591 
0.333065 0.04298961078 -0.00017609276 
0.333622 0.02244577168 0.00001528174 
0.334180 0.04347317338 0.00016807719 
0.334737 0.00418425396 0.00066863615 
0.335294 0.00131654512 0.00003539628 
0.335852 0.02675022101 -0.00095759757 
0.336409 0.04384126490 0.00026153014 
0.336966 0.06255380044 -0.00001907575 
0.337523 0.03444402476 -0.00031985570 
0.338081 0.06416991752 0.00064632812 
0.338638 0.02824980611 0.00038907039 
0.339195 0.00100801113 -0.00013614844 
0.339752 0.07220904782 0.00076466998 
0.340310 0.03072337320 0.00017937218 
0.340867 -0.00497989742 0.00026596832 
0.341424 0.09263662982 0.00044247241 
0.341981 0.00459349349 -0.00063769066 
0.342539 0.00521353666 0.00008199322 
0.343096 0.00415428381 0.00064345892 
0.343653 0.11440950628 0.00014512577 
0.344210 0.02467172950 -0.00005429200 
0.344768 0.08426501302 0.00047218813 
0.345325 0.02683847553 0.00070720654 
0.345882 0.01344571904 0.00076619876 
0.346439 0.02311786828 -0.00071983977 
0.346997 0.04855934128 0.00072931843 
0.347554 0.02048263764 -0.00054394563 
0.348111 0.01059974888 -0.00037914280 
0.348668 0.02943907326 0.00054837170 
0.349226 0.01959674093 0.00068845572 
0.349783 0.04108224574 -0.00008894573 
0.350340 0.01363402100 -0.00000293012 
0.350897 0.04763907294 0.00098172713 
0.351454 0.03449147392 0.00039236127 
0.352012 0.02815674370 -0.00009547410 
0.352569 0.05767859574 0.00046685770 
0.353126 0.09845210948 0.00004437688 
0.353683 0.00228368636 0.00235024124 
0.354241 0.05099969540 0.00198529204 
0.354798 0.15031424067 0.00166940819 
0.355355 0.06624550819 -0.00027518519 
0.355912 0.05420539265 -0.00120728294 
0.356470 0.00086498927 0.00127916128 
0.357027 -0.01424870958 0.00011340507 
0.357584 0.07991057513 0.00001355472 
0.358141 0.02125329952 -0.00007635026 
0.358699 0.04197673927 -0.00140340514 
0.359256 0.01771859703 0.00122715492 
0.359813 0.05939500052 0.00019613542 
0.360370 0.00465232640 0.00081966119 
0.360927 -0.01252243649 0.00016670937 
0.361485 0.00591807138 0.00052350030 
0.362042 0.10457941769 0.00067732735 
0.362599 0.05953338819 0.00132121620 
0.363156 0.04744923348 -0.00017980825 
0.363714 0.00842602586 0.00068251461 
0.364271 0.00490646294 -0.00015947265 
0.364828 0.05535083538 0.00051312944 
0.365385 -0.02952307716 -0.00108012347 
0.365942 -0.05907184251 0.00044620278 
0.366500 0.05037264969 -0.00112330268 
0.367057 0.06926431621 -0.00041670441 
0.367614 0.02886839120 0.00116673538 
0.368171 0.11244121953 0.00143442528 
0.368728 0.05671935203 -0.00013869070 
0.369286 0.13918730694 0.00183210576 
0.369843 0.08096043373 0.00064927075 
0.370400 0.02861239056 -0.00039744979 
0.370957 0.04676814192 0.00082758190 
0.371514 -0.01237401827 0.00054544044 
0.372072 0.06105293578 0.00174710609 
0.372629 0.08853968158 0.00090071482 
0.373186 -0.04451539049 0.00005113741 
0.373743 -0.04871936663 0.00027095735 
0.374300 -0.05182399390 -0.00013632436 
0.374858 0.05387844555 -0.00082076930 
0.375415 0.00185332413 -0.00044614696 
0.375972 0.10103118804 0.00111732045 
0.376529 -0.02391211867 0.00101318634 
0.377086 0.01115510194 -0.00058112836 
0.377644 -0.02589522022 0.00188476828 
0.378201 0.05621585985 0.00181416692 
0.378758 0.03340859035 0.00136311530 
0.379315 0.06296126201 0.00160748073 
0.379872 0.05597452287 0.00104773214 
0.380430 0.02428791921 -0.00122093552 
0.380987 0.03146199661 0.00016333867 
0.381544 0.06113271527 -0.00042251026 
0.382101 0.11091456693 -0.00067652152 
0.382658 0.08563885613 0.00010579792 
0.383216 -0.00909426907 0.00020782923 
0.383773 -0.02555800115 -0.00069699803 
0.384330 -0.00980553052 0.00173439649 
0.384887 0.01849657456 -0.00051958156 
0.385444 0.02872337733 -0.00022217659 
0.386001 0.08173893238 -0.00031207246 
0.386559 0.18626236825 0.00190367582 
0.387116 0.09150953536 0.00024783353 
0.387673 0.04546233362 -0.00045514793 
0.388230 0.03436663010 -0.00149319792 
0.388787 0.02828963275 0.00100041858 
0.389345 0.02790330572 0.00191613498 
0.389902 0.11991000760 0.00013547141 
0.390459 0.07596079259 -0.00053685727 
0.391016 0.00117612037 0.00121192822 
0.391573 0.00153482973 0.00387592592 
0.392130 0.07325891876 -0.00206800657 
0.392688 -0.02972137367 -0.00165103243 
0.393245 -0.08748075571 -0.00059661440 
0.393802 0.00086530354 -0.00002037407 
0.394359 0.03959111409 0.00230049201 
0.394916 0.12230445909 0.00389516636 
0.395473 0.02730652158 0.00282008590 
0.396031 0.00950800150 0.00086924146 
0.396588 0.01557410288 0.00054295547 
0.397145 0.11755705730 0.00335046109 
0.397702 -0.03080590771 0.00195677700 
0.398259 0.12301184970 -0.00055887485 
0.398816 0.03725254430 -0.00291082825 
0.399374 0.01460584896 0.00036015441 
0.399931 -0.06051786533 -0.00000903089 
0.400488 0.01980941432 -0.00103324811 
0.401045 -0.10749750523 0.00033968022 
0.401602 0.01067898203 -0.00270458797 
0.402159 -0.08590416312 -0.00971905342 
0.402716 -0.04552639047 0.01147822488 
0.403274 -0.11905497747 -0.02180928787 
0.403831 -0.59208893990 -0.01546027471 
