# Supplementary material for: SAXS studies of X-ray induced disulfide bond damage: Engineering high-resolution insight from a low-resolution technique
Source: PLoS One. 2020 Nov 17;15(11):e0239702. doi: 10.1371/journal.pone.0239702 (PMC7671560; doi:10.1371/journal.pone.0239702)
Supplement: S1 Data — (GZ) [file pone.0239702.s023.gz › SupplementaryData/dimer_A3_ph5_2p5_00022.cbf.dat]

0.010314 11.37666519551 1.21162158674 
0.010872 9.18894812486 0.57176050905 
0.011429 8.28588934415 -0.17255912225 
0.011987 9.85564862048 -0.09657469523 
0.012544 10.12011264417 0.06931983085 
0.013102 8.21537559491 0.05154571430 
0.013659 10.04372104075 0.13439050138 
0.014217 9.63086040204 0.06573027972 
0.014774 10.19152541986 0.06951205803 
0.015332 7.76865082508 0.04538914309 
0.015889 9.98308802094 -0.02828763999 
0.016447 9.12932751507 0.00857566088 
0.017004 10.08798875160 0.06344660394 
0.017562 9.67667382548 -0.05009062527 
0.018119 9.33551401936 0.00963357752 
0.018677 9.18238972461 0.00132470848 
0.019234 9.47786273314 0.03282581795 
0.019792 8.81487071740 0.03297965946 
0.020349 9.26547047559 0.04076659882 
0.020907 8.97913852231 0.02208509448 
0.021464 8.58225947175 0.01506058976 
0.022022 8.61206594030 0.05137507471 
0.022579 8.73010211988 0.03080545380 
0.023137 8.74233333509 0.02402420002 
0.023694 8.32350085075 0.05755639664 
0.024252 8.70465981488 0.04083437552 
0.024809 8.19463084312 0.05069006307 
0.025367 8.03509734343 0.03143290061 
0.025924 8.04383575246 0.04899268253 
0.026482 8.10167971682 0.05258465533 
0.027039 8.03225511751 0.04891175506 
0.027597 8.05988772379 0.03705713680 
0.028154 7.67423751597 0.04423623310 
0.028712 7.67725283420 0.05229770923 
0.029269 7.54719238107 0.03833498969 
0.029827 7.27996012378 0.04977999244 
0.030384 7.61345308811 0.05762424210 
0.030942 7.13161743651 0.04556578901 
0.031500 7.10636853173 0.04393258610 
0.032057 6.93546942098 0.04383624339 
0.032615 7.01800427150 0.03556704938 
0.033172 6.96497447291 0.04060857819 
0.033730 6.83177578703 0.04060877674 
0.034287 6.58722022255 0.03874915037 
0.034845 6.81864131437 0.03838361466 
0.035402 6.79340337881 0.04135366927 
0.035960 6.61654534006 0.03619543108 
0.036517 6.44539726307 0.03441056426 
0.037075 6.57937026175 0.03841661897 
0.037632 6.30026516456 0.03932102054 
0.038190 6.11190808059 0.03299221204 
0.038747 6.08336663711 0.03570970727 
0.039305 6.14039403418 0.03415140485 
0.039862 6.06546234503 0.03171711410 
0.040420 5.74004235479 0.03351272968 
0.040977 5.93593366099 0.03244106123 
0.041535 5.62794576283 0.03148165643 
0.042092 5.80469911381 0.03460166447 
0.042650 5.60781729679 0.02938520106 
0.043207 5.62829433273 0.02855752483 
0.043765 5.40862271658 0.02861881628 
0.044322 5.52186364833 0.03124943027 
0.044880 5.30436679370 0.02910728958 
0.045437 5.12396070937 0.02603427829 
0.045995 5.06127065175 0.03012796174 
0.046552 5.08914809056 0.03036164919 
0.047110 4.97680207170 0.02777634673 
0.047667 4.91579561827 0.02622305281 
0.048225 4.94748145152 0.02605382324 
0.048782 4.75728054501 0.02464925030 
0.049340 4.81911092407 0.02369381973 
0.049897 4.57362977874 0.02173864572 
0.050455 4.50131733899 0.02220612538 
0.051012 4.56724850865 0.02403778084 
0.051570 4.53248492579 0.02629622098 
0.052127 4.33926879741 0.01817879766 
0.052685 4.29619187319 0.02086734314 
0.053242 4.26454460955 0.02133173778 
0.053800 4.21937426368 0.02260913951 
0.054357 4.22333783068 0.02126511135 
0.054915 4.03858280200 0.01740709280 
0.055472 3.97817092677 0.01975355507 
0.056030 3.80960239406 0.02141745497 
0.056587 3.86392662371 0.02116189522 
0.057145 3.84905666523 0.02088531891 
0.057702 3.76033102668 0.02013683798 
0.058260 3.66167870348 0.01992446923 
0.058817 3.70814958570 0.01780744047 
0.059375 3.49465857319 0.01898430104 
0.059932 3.61895634601 0.01910262094 
0.060490 3.35468868854 0.01542446554 
0.061048 3.49623241023 0.01910569773 
0.061605 3.32649257086 0.01586926528 
0.062163 3.34459877928 0.01830938891 
0.062720 3.28637740103 0.01827187946 
0.063278 3.21956544660 0.01731017576 
0.063835 3.14376731664 0.01518699869 
0.064393 3.06155524421 0.01546194338 
0.064950 3.02248333074 0.01347194437 
0.065508 3.01687648970 0.01340280850 
0.066065 2.97410703452 0.01298272274 
0.066623 2.94125582597 0.01723700166 
0.067180 2.94319389511 0.01450232081 
0.067738 2.92892447204 0.01711011478 
0.068295 2.89265622744 0.01480417406 
0.068853 2.82281341708 0.01264423946 
0.069410 2.72753469218 0.01496768564 
0.069968 2.67524160785 0.01310374658 
0.070525 2.61360102062 0.01386064828 
0.071083 2.49796018609 0.01093945565 
0.071640 2.52165265995 0.01140647270 
0.072198 2.56186716411 0.01231209885 
0.072755 2.47793593407 0.01288083803 
0.073313 2.44739975029 0.01351243107 
0.073870 2.44089348699 0.01131241953 
0.074428 2.45844634941 0.01246421692 
0.074985 2.34365490841 0.01264168385 
0.075543 2.27340667573 0.01039105742 
0.076100 2.31300121201 0.01171038496 
0.076658 2.23463608725 0.01063775130 
0.077215 2.22656935963 0.01248976958 
0.077773 2.21144861386 0.00990961189 
0.078330 2.03223191125 0.01045423271 
0.078888 2.07847696236 0.00954426157 
0.079445 1.99336334967 0.00878827503 
0.080003 1.99286907235 0.01097327808 
0.080560 2.02709125018 0.00956750559 
0.081118 2.04099633639 0.00976367037 
0.081675 1.91350849192 0.00958936736 
0.082233 1.85445728606 0.00919669977 
0.082790 1.85535945798 0.01008228787 
0.083348 1.86036186838 0.00810585034 
0.083905 1.87647938679 0.01081876504 
0.084463 1.83226048221 0.00752433087 
0.085020 1.78883172271 0.00780021000 
0.085578 1.75466800237 0.00917844848 
0.086135 1.54308089677 0.00607332719 
0.086693 1.63590800795 0.00831176442 
0.087250 1.69320540790 0.00894755506 
0.087808 1.65726380113 0.00807469960 
0.088365 1.57004675548 0.00701759711 
0.088923 1.64122078120 0.00782036501 
0.089480 1.50596915088 0.00819500018 
0.090038 1.57184344247 0.00602860516 
0.090595 1.55304438767 0.00551631458 
0.091153 1.49997312619 0.00604218464 
0.091710 1.50445971150 0.00740552162 
0.092268 1.48323983798 0.00611518267 
0.092825 1.48604692860 0.00746526819 
0.093383 1.43455281465 0.00637812385 
0.093940 1.35850772484 0.00553639183 
0.094498 1.39101919515 0.00714706688 
0.095055 1.42774814166 0.00788752751 
0.095613 1.30633274547 0.00558437472 
0.096170 1.28994481936 0.00644161344 
0.096728 1.35697195511 0.00757479151 
0.097285 1.27675677437 0.00649149651 
0.097842 1.28895390743 0.00803849448 
0.098400 1.21716261082 0.00662763012 
0.098957 1.34126786113 0.00687430892 
0.099515 1.13037685903 0.00765382021 
0.100072 1.16258267316 0.00804110232 
0.100630 1.09021015895 0.00551702584 
0.101187 1.11867301782 0.00610861141 
0.101745 1.16942881515 0.00543286866 
0.102302 1.17591429525 0.00735891589 
0.102860 1.10341435106 0.00610889521 
0.103417 0.96098683421 0.00451422340 
0.103975 1.07330735311 0.00573420350 
0.104532 1.02632646343 0.00430080369 
0.105090 0.95904576890 0.00392331584 
0.105647 1.06109986851 0.00531040748 
0.106205 1.01812797505 0.00586121165 
0.106762 1.03703988909 0.00486821069 
0.107320 1.04122386535 0.00517449959 
0.107877 0.87676849404 0.00394874648 
0.108435 0.98777528607 0.00401302630 
0.108992 0.90903092069 0.00377578180 
0.109550 0.89836074247 0.00359142282 
0.110107 0.86216017945 0.00348352572 
0.110665 0.89687218154 0.00549103330 
0.111222 0.79598953892 0.00408689750 
0.111780 0.83792114463 0.00543686008 
0.112337 0.89473933131 0.00525446652 
0.112895 0.84946088126 0.00305840845 
0.113452 0.80234404952 0.00413120727 
0.114010 0.82960183594 0.00479704303 
0.114567 0.75033034679 0.00309665416 
0.115125 0.78435044070 0.00205370552 
0.115682 0.70763701187 0.00303786892 
0.116240 0.75644422340 0.00419395003 
0.116797 0.79750157006 0.00426474212 
0.117355 0.74443230761 0.00380065629 
0.117912 0.73034194021 0.00300641243 
0.118470 0.75967145705 0.00443467695 
0.119027 0.67280627896 0.00295901585 
0.119585 0.69070212558 0.00269050532 
0.120142 0.71982462537 0.00363376776 
0.120699 0.72229143818 0.00315949072 
0.121257 0.65904340925 0.00320754578 
0.121814 0.69067876110 0.00275888805 
0.122372 0.65370819093 0.00338513601 
0.122929 0.61880736571 0.00229798849 
0.123487 0.65662235408 0.00319647331 
0.124044 0.68399200055 0.00239171391 
0.124602 0.58032711403 0.00279814350 
0.125159 0.54920505415 0.00222896880 
0.125717 0.60552561923 0.00285308638 
0.126274 0.56617527176 0.00187528104 
0.126832 0.54852509660 0.00315862268 
0.127389 0.54038107925 0.00269036455 
0.127947 0.56809930860 0.00181592990 
0.128504 0.49361554171 0.00252581940 
0.129062 0.54230846775 0.00359982336 
0.129619 0.49667073979 0.00217370488 
0.130177 0.49660417727 0.00204764338 
0.130734 0.45365112067 0.00222657403 
0.131292 0.48280528358 0.00211874478 
0.131849 0.47870693006 0.00113586936 
0.132407 0.48860361088 0.00240657061 
0.132964 0.43660600987 0.00269021896 
0.133521 0.45600671493 0.00196592431 
0.134079 0.39293928272 0.00111937517 
0.134636 0.47749020008 0.00189971343 
0.135194 0.37729253866 0.00174397311 
0.135751 0.42254620334 0.00037962573 
0.136309 0.39977068692 0.00215431324 
0.136866 0.37718494503 0.00047731719 
0.137424 0.47068904784 0.00214124135 
0.137981 0.41191109995 0.00207847875 
0.138539 0.41833747928 0.00183506401 
0.139096 0.37623302638 0.00136822666 
0.139654 0.37964664434 0.00201796895 
0.140211 0.41575253275 0.00140967451 
0.140769 0.35455682793 0.00173856659 
0.141326 0.29962131200 0.00123512029 
0.141884 0.35336770896 0.00154302901 
0.142441 0.34057348607 0.00162660581 
0.142998 0.34892950470 0.00185813547 
0.143556 0.27347141096 0.00086636649 
0.144113 0.32447634102 0.00219380773 
0.144671 0.28631045064 0.00191512250 
0.145228 0.31433745493 0.00046758489 
0.145786 0.30683328673 0.00073556787 
0.146343 0.32678723509 0.00156715189 
0.146901 0.28945102829 0.00166467086 
0.147458 0.28546599227 0.00157199275 
0.148016 0.29953739171 0.00099937448 
0.148573 0.26342195504 0.00208454469 
0.149131 0.27519654407 0.00122655596 
0.149688 0.26158115602 0.00120908873 
0.150246 0.21522803883 0.00049493241 
0.150803 0.22668961991 0.00137587030 
0.151360 0.22228860642 0.00142957737 
0.151918 0.17095712812 0.00120348500 
0.152475 0.18074283946 0.00137248341 
0.153033 0.25438688738 0.00116134338 
0.153590 0.15768694911 0.00120758686 
0.154148 0.26644488193 0.00087884846 
0.154705 0.21709578380 0.00114268583 
0.155263 0.22056692307 0.00082537837 
0.155820 0.20032727953 0.00072838864 
0.156378 0.22240382948 0.00124679320 
0.156935 0.19816783951 0.00096238412 
0.157493 0.20386919768 0.00024626232 
0.158050 0.22587593855 0.00142152231 
0.158607 0.11773420112 0.00084393691 
0.159165 0.17625200746 0.00133258520 
0.159722 0.22605994928 0.00089655257 
0.160280 0.19006420454 0.00079111304 
0.160837 0.14370978379 0.00091884729 
0.161395 0.16396620515 0.00072258114 
0.161952 0.11734153216 0.00046341948 
0.162510 0.22348625125 0.00206836015 
0.163067 0.13200263891 0.00088404276 
0.163625 0.17739981909 -0.00001212247 
0.164182 0.15002902773 0.00069702950 
0.164739 0.21218661762 0.00096540244 
0.165297 0.08401870141 0.00037135172 
0.165854 0.17653594315 -0.00007105236 
0.166412 0.09516409855 0.00125688439 
0.166969 0.12387531309 0.00022861204 
0.167527 0.20088670902 0.00093726832 
0.168084 0.11362441757 -0.00020818989 
0.168642 0.16177339724 0.00107108406 
0.169199 0.17725847044 0.00020076839 
0.169757 0.12457207740 0.00020496031 
0.170314 0.14303175897 0.00082917569 
0.170871 0.16820644741 0.00127256513 
0.171429 0.13743502923 0.00013697327 
0.171986 0.15819117449 0.00080895908 
0.172544 0.17495767614 0.00050529325 
0.173101 0.14439846516 0.00138393646 
0.173659 0.13136906018 -0.00006578554 
0.174216 0.13808234663 0.00083035974 
0.174774 0.12185594411 0.00064577817 
0.175331 0.11588070385 0.00017797035 
0.175888 0.07376975963 0.00083315579 
0.176446 0.10079251772 0.00032320318 
0.177003 0.09318039751 0.00019798975 
0.177561 0.16006526573 0.00085171782 
0.178118 0.09415141945 0.00021337370 
0.178676 0.13544331872 0.00075083713 
0.179233 0.09938727660 0.00075154681 
0.179791 0.09212100427 0.00075702920 
0.180348 0.11859420806 0.00085230345 
0.180905 0.12810396516 0.00075849612 
0.181463 0.12835140787 0.00073854330 
0.182020 0.13168780245 0.00079430344 
0.182578 0.10490817191 0.00063761728 
0.183135 0.04922211598 0.00097200920 
0.183693 0.14579451887 0.00113539651 
0.184250 0.18420027532 0.00090674339 
0.184808 0.09262480555 -0.00033043003 
0.185365 0.07942194885 0.00033833699 
0.185922 0.12803474217 0.00041441222 
0.186480 0.12974544419 0.00074048214 
0.187037 0.14266704746 0.00125915696 
0.187595 0.07921972467 0.00049324422 
0.188152 0.03464675761 0.00061722091 
0.188710 0.04796273569 0.00003788690 
0.189267 0.06327943889 0.00016176776 
0.189824 0.06890886220 0.00007158174 
0.190382 0.07405585620 0.00080399110 
0.190939 0.12534036292 0.00068008277 
0.191497 0.09304016187 0.00054502484 
0.192054 0.12730390991 0.00040447797 
0.192612 0.08111112464 0.00051473298 
0.193169 0.08755613141 0.00096669645 
0.193726 0.06673699468 0.00119322476 
0.194284 0.06175419783 -0.00007794470 
0.194841 0.05641380636 0.00054468673 
0.195399 0.04379651770 -0.00021392115 
0.195956 0.07299048282 0.00028214040 
0.196514 0.10566902551 0.00140022730 
0.197071 0.07957239855 0.00082459265 
0.197628 0.10435718875 0.00101292983 
0.198186 0.06645230288 -0.00077779148 
0.198743 0.07370401801 0.00120373401 
0.199301 0.11852085033 0.00050811684 
0.199858 0.09255737128 0.00059665990 
0.200416 0.10825526675 0.00063945278 
0.200973 0.09330074824 0.00039581595 
0.201530 0.06512523154 0.00072626891 
0.202088 0.06307575640 0.00043791000 
0.202645 0.10477248607 0.00075109924 
0.203203 0.11408598887 0.00032992436 
0.203760 0.06891904148 0.00004486320 
0.204318 0.04699524160 0.00059404541 
0.204875 0.03106099969 -0.00070263566 
0.205432 0.07174721202 0.00046441013 
0.205990 0.04400113487 0.00027804425 
0.206547 0.08376095336 0.00032141191 
0.207105 0.09506816522 0.00032865958 
0.207662 0.11050074028 -0.00011429028 
0.208219 0.11469649266 0.00102425334 
0.208777 0.07406952905 0.00054682217 
0.209334 0.07085581731 -0.00018578332 
0.209892 0.10048249839 0.00052180112 
0.210449 0.02363994677 0.00067892858 
0.211007 0.06613488483 0.00025748742 
0.211564 0.05868060196 0.00034106958 
0.212121 0.09949922713 0.00083630258 
0.212679 0.07667253027 0.00070051766 
0.213236 0.05036640525 -0.00043682000 
0.213794 0.06577409900 0.00008005357 
0.214351 0.09131815566 0.00033775017 
0.214908 0.10558780838 0.00081050247 
0.215466 0.10700710932 0.00016042128 
0.216023 0.09114732864 0.00029536883 
0.216581 0.08308619970 0.00103273417 
0.217138 0.07700227302 0.00011315464 
0.217695 0.05090844021 0.00017564593 
0.218253 0.09274550140 -0.00029449588 
0.218810 0.04937577462 0.00032677089 
0.219368 0.13796600757 0.00071600325 
0.219925 0.06255577577 0.00056884328 
0.220483 0.04323423619 0.00064122308 
0.221040 0.04895799399 -0.00006507112 
0.221597 0.02387551973 0.00039035073 
0.222155 0.11655175332 -0.00002840600 
0.222712 0.05088923568 0.00002511204 
0.223270 0.04831945043 -0.00012027137 
0.223827 0.01003303433 -0.00001933579 
0.224384 0.09063520573 0.00034219883 
0.224942 0.08778629802 -0.00007700430 
0.225499 0.08677426201 0.00042746182 
0.226057 0.09537897988 0.00049552177 
0.226614 0.05145821799 -0.00013036513 
0.227171 0.01060582385 0.00003109440 
0.227729 0.05357676197 0.00071427521 
0.228286 0.06112037998 -0.00004405527 
0.228844 0.03471785930 0.00017873549 
0.229401 0.07841080012 0.00034286645 
0.229958 0.04766294113 0.00050608615 
0.230516 0.09072933057 0.00041378574 
0.231073 0.08735023000 0.00029882596 
0.231630 0.03787760395 -0.00029047489 
0.232188 0.08045803483 -0.00001953531 
0.232745 0.07296557167 0.00052150838 
0.233303 0.04370646355 0.00009158156 
0.233860 0.09515613299 0.00002844363 
0.234417 0.06470000157 0.00072790298 
0.234975 0.06575816413 0.00017147855 
0.235532 0.04873555994 0.00040143970 
0.236090 0.06770737098 0.00072346687 
0.236647 0.04860103461 0.00038163035 
0.237204 0.08210960940 -0.00009434918 
0.237762 0.06520064624 0.00053802279 
0.238319 0.08129944284 0.00032317599 
0.238877 0.00127278385 0.00028732071 
0.239434 0.02334246415 0.00016706906 
0.239991 0.06113701507 0.00016251403 
0.240549 0.08431294266 0.00022920841 
0.241106 0.03519881175 0.00035825350 
0.241663 0.03164892600 0.00036794552 
0.242221 0.02435656800 0.00036273519 
0.242778 0.04808010269 0.00032483962 
0.243336 0.02856485461 -0.00026225548 
0.243893 0.05590897244 0.00095930772 
0.244450 0.05155817755 0.00036677291 
0.245008 0.05349610336 0.00031386201 
0.245565 0.05673523836 -0.00028295858 
0.246123 0.02967920563 0.00011324377 
0.246680 0.06128550357 0.00053664266 
0.247237 0.04101226079 0.00039371242 
0.247795 0.03000298299 0.00012244946 
0.248352 0.07855250520 0.00022956174 
0.248909 0.06250879407 0.00039709528 
0.249467 0.03179288840 -0.00007866089 
0.250024 0.02824314867 0.00006026111 
0.250582 0.07049854275 0.00026890328 
0.251139 0.07672157004 0.00070629784 
0.251696 0.07662014927 0.00014134671 
0.252254 0.08784435730 0.00032151405 
0.252811 0.07744919289 -0.00002910741 
0.253368 0.03324995950 0.00014037188 
0.253926 0.03934918531 -0.00011569042 
0.254483 0.07196671142 0.00056462522 
0.255041 0.06491103982 0.00029703266 
0.255598 0.04646895485 0.00037503923 
0.256155 0.06713693481 0.00068476319 
0.256713 0.07785145180 -0.00006992746 
0.257270 0.08651490735 0.01512684725 
0.257827 0.11069586040 0.00008066698 
0.258385 0.02096667695 0.00087267885 
0.258942 0.07960741622 0.00036224379 
0.259499 0.07426483112 0.00042352418 
0.260057 0.04536658446 0.00097555134 
0.260614 0.04498902118 0.00001422099 
0.261172 0.01444912703 0.00028120627 
0.261729 -0.00556694464 0.00004846606 
0.262286 0.04488694116 0.00050172365 
0.262844 0.04734782650 0.00018497084 
0.263401 0.07384519189 0.00052752273 
0.263958 0.06220950336 0.00052467370 
0.264516 0.06629093957 0.00038301819 
0.265073 0.08202440572 0.00027772161 
0.265630 0.02816139474 0.00015828333 
0.266188 0.06987109951 0.00002891305 
0.266745 0.06802852447 -0.00000254183 
0.267302 0.00208750800 -0.00036865136 
0.267860 0.09002182754 0.00008061840 
0.268417 0.05849447237 0.00037300974 
0.268975 0.04555283007 0.00045323093 
0.269532 0.05994848958 0.00065476262 
0.270089 0.07951291348 -0.00028021428 
0.270647 0.05858556644 0.00044878925 
0.271204 0.03456078398 -0.00015019237 
0.271761 0.07161518200 0.00028800475 
0.272319 0.06032721524 0.00057726574 
0.272876 0.05339175155 -0.00011851896 
0.273433 0.08302621969 0.00033269774 
0.273991 0.00958102571 0.00017850833 
0.274548 0.05778441035 0.00030269226 
0.275105 0.05308001469 0.00026667767 
0.275663 0.07772750833 0.00040913393 
0.276220 0.01773174657 -0.00003167973 
0.276777 0.01040039498 0.00003703793 
0.277335 0.03891874302 0.00038055190 
0.277892 0.03728751515 0.00038508258 
0.278449 0.06379364587 0.00059629961 
0.279007 0.04638524308 0.00076249857 
0.279564 0.04619472342 0.00062274399 
0.280121 0.02726341000 0.00014525150 
0.280679 0.05944995161 0.00057538610 
0.281236 0.07464818804 0.00062327988 
0.281793 0.07733912307 -0.00002691607 
0.282351 0.03443401359 0.00040922803 
0.282908 0.04471775962 0.00031042902 
0.283465 0.05178816921 0.00028194478 
0.284023 0.03573618081 0.00015384276 
0.284580 0.03103357358 0.00041657335 
0.285137 0.07450877328 0.00023439129 
0.285695 -0.00121010338 -0.00047876850 
0.286252 0.03257595165 0.00081780392 
0.286809 0.06452019037 0.00007607091 
0.287367 0.03202101850 0.00053094794 
0.287924 0.06043821051 0.00078469136 
0.288481 0.07771319796 0.00025802102 
0.289039 0.02393799683 0.00033118475 
0.289596 0.02636119569 0.00059361957 
0.290153 0.06697088985 0.00035888269 
0.290711 0.07381495076 -0.00027195119 
0.291268 0.02684416914 0.00050680060 
0.291825 0.06988213343 -0.00035758062 
0.292383 0.08201729071 0.00062942313 
0.292940 0.03274435820 -0.00007546514 
0.293497 0.04687397410 -0.00015180130 
0.294055 0.09205179412 0.00057555216 
0.294612 0.01289334982 0.00020867769 
0.295169 0.04315618002 0.00047807365 
0.295727 0.06917966096 0.00046028205 
0.296284 0.04569470592 0.00079752895 
0.296841 0.04348290480 0.00066853351 
0.297399 0.02293667528 -0.00002164483 
0.297956 0.05744271924 0.00037530411 
0.298513 0.08992536840 0.00008969397 
0.299071 0.05339840093 0.00027007732 
0.299628 0.04611638345 0.00045315909 
0.300185 0.03843025878 -0.00024303840 
0.300742 0.03768474199 -0.00006918009 
0.301300 0.04973661463 0.00014309888 
0.301857 0.01323715317 0.00009133291 
0.302414 0.03936696128 0.00036649768 
0.302972 0.03798054821 -0.00002280730 
0.303529 0.07240877420 0.00034636904 
0.304086 0.06041926553 0.00048708318 
0.304644 0.02040976949 0.00088220232 
0.305201 0.00300279556 0.00022166555 
0.305758 0.03246957407 0.00032295317 
0.306316 0.04588540574 0.00035244753 
0.306873 0.02254939346 0.00083632016 
0.307430 0.03304530420 0.00059685917 
0.307987 0.02532783890 0.00026695751 
0.308545 0.03041159590 -0.00072355220 
0.309102 0.05088616876 0.00047511783 
0.309659 0.07815005952 0.00054268793 
0.310217 0.06271339325 0.00001730859 
0.310774 0.02115223040 0.00021385932 
0.311331 0.04037504746 -0.00044780835 
0.311889 -0.00463381663 -0.00058828156 
0.312446 0.03732218457 -0.00036266047 
0.313003 0.03591830092 0.00020789837 
0.313560 0.06139697584 0.00033177893 
0.314118 0.07245903403 0.00020402407 
0.314675 0.01339127212 0.00092942029 
0.315232 0.01914253169 0.00013950520 
0.315790 0.06332831959 0.00054403229 
0.316347 0.02752352601 0.00049564219 
0.316904 0.06791270957 0.00034204439 
0.317461 0.05858676904 0.00009588684 
0.318019 0.04136938195 -0.00004458000 
0.318576 0.02676493065 -0.00000605702 
0.319133 0.02379076074 0.00046509468 
0.319691 0.01419392853 0.00042571982 
0.320248 0.03829270981 0.00055309754 
0.320805 0.05380604681 0.00022880079 
0.321362 0.03747493537 0.00007466119 
0.321920 0.05956120006 0.00079758377 
0.322477 0.04327996289 0.00090571231 
0.323034 0.02553081526 0.00031945443 
0.323592 0.06859919177 -0.00041242908 
0.324149 0.04603533992 0.00013217499 
0.324706 0.10747707191 0.00063535980 
0.325263 0.06357024299 0.00035727125 
0.325821 0.01012890462 0.00038019739 
0.326378 0.04834165937 0.00068146970 
0.326935 0.01614708262 0.00003954277 
0.327493 0.01926178936 0.00008101348 
0.328050 -0.00852680722 0.00000210828 
0.328607 0.03610975109 0.00066107372 
0.329164 0.00149985637 -0.00104382434 
0.329722 0.02961056447 -0.00042328746 
0.330279 0.07715479249 0.00007234455 
0.330836 0.08276775549 0.00127186494 
0.331393 0.03116859593 0.00042743377 
0.331951 0.01340330559 -0.00000215990 
0.332508 0.00224768726 -0.00000286722 
0.333065 0.04146607931 0.00005488302 
0.333622 0.00171692502 -0.00016516991 
0.334180 0.06864492169 0.00045487246 
0.334737 0.00810320035 -0.00005871111 
0.335294 0.05661469594 0.00138281925 
0.335852 0.00639169910 -0.00029310485 
0.336409 0.01151110674 0.00057140739 
0.336966 0.02538946944 -0.00058665074 
0.337523 0.04715519473 -0.00036114522 
0.338081 0.00838181868 0.00040089197 
0.338638 0.06510393525 0.00060575751 
0.339195 0.05647436288 0.00036960417 
0.339752 -0.00025714938 -0.00054158497 
0.340310 -0.01033152489 0.00060025107 
0.340867 0.08060206015 0.00031796507 
0.341424 0.02839449745 -0.00008461552 
0.341981 0.02676190122 -0.00007499613 
0.342539 0.02126768826 0.00008072478 
0.343096 0.05919207718 -0.00005411437 
0.343653 0.03323782536 -0.00039281610 
0.344210 0.03557615316 0.00042972249 
0.344768 0.07727572308 0.00023213704 
0.345325 0.03568125246 0.00127157523 
0.345882 0.01225219270 -0.00052578063 
0.346439 0.05819009286 0.00027057230 
0.346997 0.04032001315 -0.00076640140 
0.347554 0.03718991475 0.00099386986 
0.348111 0.07757276299 0.00119376310 
0.348668 0.09609711725 0.00057970797 
0.349226 0.06911094399 0.00089523323 
0.349783 0.01495326987 0.00026491277 
0.350340 -0.00004027041 0.00013497720 
0.350897 0.09452736640 -0.00059171343 
0.351454 0.03417272473 0.00034709849 
0.352012 0.00131135327 -0.00003168242 
0.352569 0.00572391231 0.00000001515 
0.353126 0.03890884855 -0.00089905222 
0.353683 0.00900368469 -0.00001423203 
0.354241 0.01916220882 0.00051213603 
0.354798 0.02207228373 0.00015113468 
0.355355 0.06332551183 -0.00006002196 
0.355912 0.06081761513 0.00067868266 
0.356470 0.06652674380 0.00039045544 
0.357027 0.03564092379 0.00110949843 
0.357584 0.05249615263 0.00070973063 
0.358141 0.00519936494 -0.00026232241 
0.358699 0.17326113702 0.00026961917 
0.359256 0.10305444605 0.00083091966 
0.359813 0.12784717460 0.00178489166 
0.360370 0.03521702783 0.00231606823 
0.360927 0.07002379006 -0.00029007858 
0.361485 0.03157228845 0.00131145927 
0.362042 -0.00448949826 -0.00050108985 
0.362599 0.02018384753 -0.00010150916 
0.363156 0.08969298199 0.00007708186 
0.363714 -0.00534027511 -0.00115296849 
0.364271 0.06775579011 0.00147653111 
0.364828 -0.00454357523 0.00182724929 
0.365385 0.04500063911 -0.00013347752 
0.365942 0.08503490227 0.00304462896 
0.366500 0.00657827854 -0.00149629921 
0.367057 0.01355243242 0.00025028604 
0.367614 0.12100789471 0.00085946007 
0.368171 0.04972028119 0.00096746676 
0.368728 0.06408402900 -0.00014839538 
0.369286 -0.01037273217 -0.00060069257 
0.369843 0.01435279783 0.00097453811 
0.370400 -0.00021276528 0.00002996884 
0.370957 0.04319207768 0.00110797495 
0.371514 -0.01080240259 -0.00181560383 
0.372072 0.02676560078 0.00090874494 
0.372629 -0.01881576470 0.00027893129 
0.373186 0.08165413802 -0.00010530757 
0.373743 0.04067510670 0.00245083878 
0.374300 0.03760881961 0.00021953313 
0.374858 0.04803337201 0.00081577421 
0.375415 0.00381631815 -0.00063739667 
0.375972 0.13381756981 -0.00010834943 
0.376529 -0.00382704010 -0.00067735247 
0.377086 0.03035364190 -0.00005188296 
0.377644 0.03899706998 0.00054289038 
0.378201 0.03564228285 -0.00074333403 
0.378758 0.01677483922 -0.00052734140 
0.379315 -0.06725549303 -0.00015420904 
0.379872 0.03529540090 -0.00095735206 
0.380430 0.11230847678 -0.00028343334 
0.380987 0.02186789596 -0.00112651686 
0.381544 -0.08281477294 0.00033878234 
0.382101 0.04540435661 0.00255067442 
0.382658 0.04189452750 -0.00042987484 
0.383216 0.08975433791 0.00059661137 
0.383773 0.04852905611 0.00108372431 
0.384330 0.05906074491 -0.00047991265 
0.384887 0.06966349657 0.00094287242 
0.385444 0.03156601004 0.00060578074 
0.386001 0.08288505372 -0.00084461491 
0.386559 0.06074373361 -0.00068504367 
0.387116 -0.05910231613 0.00057968809 
0.387673 0.06606626066 0.00198123505 
0.388230 0.01844388173 0.00039188890 
0.388787 0.14010025266 0.00032953711 
0.389345 0.05892134905 -0.00048976308 
0.389902 0.08574090434 0.00074408233 
0.390459 0.05172430072 0.00156709758 
0.391016 -0.03870701756 0.00078609319 
0.391573 0.12776860161 0.00124912001 
0.392130 0.15312291143 0.00110252158 
0.392688 0.13978334822 0.00414476084 
0.393245 0.04032107008 0.00133591055 
0.393802 -0.01796254937 0.00067955251 
0.394359 0.13880530734 -0.00065859457 
0.394916 -0.00875611677 -0.00004055448 
0.395473 0.02253684493 0.00181635602 
0.396031 0.14080120697 0.00149719879 
0.396588 0.02743422780 -0.00268296869 
0.397145 0.02682289148 0.00022435244 
0.397702 0.03865623653 -0.00053369852 
0.398259 0.04447592579 0.00126899319 
0.398816 0.03141534166 -0.00115363585 
0.399374 -0.04457705664 0.00344007080 
0.399931 0.06602137462 -0.00338245920 
0.400488 -0.01300699069 -0.00527693655 
0.401045 0.07915249260 0.01020345602 
0.401602 0.02184616636 0.00038439400 
0.402159 -0.19353591073 -0.00343868582 
0.402716 0.08854360430 0.00732539486 
0.403274 0.10456777425 0.00025646373 
0.403831 -0.09823202690 -0.05601341903 
