# Supplementary material for: SAXS studies of X-ray induced disulfide bond damage: Engineering high-resolution insight from a low-resolution technique
Source: PLoS One. 2020 Nov 17;15(11):e0239702. doi: 10.1371/journal.pone.0239702 (PMC7671560; doi:10.1371/journal.pone.0239702)
Supplement: S1 Data — (GZ) [file pone.0239702.s023.gz › SupplementaryData/dimer_A3_ph5_2p5_00023.cbf.dat]

0.010314 11.32361278184 1.25419075943 
0.010872 9.01061454405 0.67985840022 
0.011429 10.47025079494 0.10917259463 
0.011987 10.30294918039 0.17173023472 
0.012544 8.06068641788 0.11540559274 
0.013102 8.62368149293 0.21824042325 
0.013659 10.68970038588 0.11456061718 
0.014217 9.40648653330 0.15639974059 
0.014774 9.62522752058 0.13614840728 
0.015332 9.35304944200 0.04591947330 
0.015889 9.53143129835 0.04425301000 
0.016447 9.59274101734 0.05033037300 
0.017004 10.03888576390 0.01855197871 
0.017562 9.54475937565 0.04236881584 
0.018119 9.28986033136 0.03972341341 
0.018677 9.74687314149 0.01026628958 
0.019234 9.31727704636 0.02375415801 
0.019792 9.03295012841 0.00420084203 
0.020349 8.93867845659 0.01119386200 
0.020907 8.94619748447 0.02771931778 
0.021464 8.84964651475 0.03752839808 
0.022022 8.95041552869 0.01596664155 
0.022579 8.95072325658 0.01749573815 
0.023137 8.85201998402 0.02863261458 
0.023694 8.40128182149 0.04419539719 
0.024252 8.61883895834 0.04198346532 
0.024809 8.24008210231 0.04224082923 
0.025367 8.50865473207 0.04138443825 
0.025924 8.20241127939 0.04759152025 
0.026482 8.41073595747 0.04406385575 
0.027039 8.09171687459 0.04663292373 
0.027597 7.97475330425 0.04305000117 
0.028154 7.88846354439 0.04198032086 
0.028712 7.51589853465 0.04346411341 
0.029269 7.34818053799 0.04417177490 
0.029827 7.73472712244 0.04975588375 
0.030384 7.36608525621 0.04821669174 
0.030942 7.21204701581 0.03650341898 
0.031500 7.30871455813 0.04368221519 
0.032057 7.26810910735 0.03838268658 
0.032615 7.35417814091 0.04295817596 
0.033172 7.20720173620 0.04669005945 
0.033730 6.94257309292 0.02690171964 
0.034287 7.10491300347 0.03969250585 
0.034845 6.55703271890 0.03102629824 
0.035402 6.65848216817 0.03506073247 
0.035960 6.56488777551 0.03799992149 
0.036517 6.55173731236 0.03681173459 
0.037075 6.45834095839 0.03479257379 
0.037632 6.51499720487 0.03807351966 
0.038190 6.35763426194 0.03612980469 
0.038747 6.22643070891 0.03666544358 
0.039305 6.02419729805 0.03360102516 
0.039862 6.19094755511 0.04012656515 
0.040420 5.85816457840 0.03204714321 
0.040977 5.84434563442 0.03246633021 
0.041535 5.81061803948 0.02890380911 
0.042092 5.71296343529 0.02755707157 
0.042650 5.62548716272 0.03138388002 
0.043207 5.63648731424 0.03001465734 
0.043765 5.42054012686 0.02990903847 
0.044322 5.35743024353 0.02733075156 
0.044880 5.35220294394 0.02984156567 
0.045437 5.31267852544 0.02783337117 
0.045995 5.25067712170 0.02949094077 
0.046552 5.09734238644 0.02322243504 
0.047110 5.04455257854 0.02738641460 
0.047667 5.04267499758 0.02668032368 
0.048225 4.76191527211 0.02441464871 
0.048782 4.89236549053 0.02504141539 
0.049340 4.60308304124 0.02555110088 
0.049897 4.81452408248 0.02543734283 
0.050455 4.63062463968 0.02746922527 
0.051012 4.57537243346 0.02470648946 
0.051570 4.52236228875 0.02306882853 
0.052127 4.36904312927 0.02043903958 
0.052685 4.27748984332 0.02306970247 
0.053242 4.21738287882 0.02327233186 
0.053800 4.25909810473 0.02461925448 
0.054357 4.11413041564 0.02390531816 
0.054915 4.08396801250 0.02207791152 
0.055472 3.93871953792 0.02130548696 
0.056030 3.92278031247 0.01868309481 
0.056587 3.90142126623 0.01926267601 
0.057145 3.85748929874 0.01821839968 
0.057702 3.83646866498 0.02083465433 
0.058260 3.68344439830 0.01826492199 
0.058817 3.61385244423 0.01875481710 
0.059375 3.52920802285 0.01677214693 
0.059932 3.57014209296 0.01987533287 
0.060490 3.36592137729 0.01811544356 
0.061048 3.36264926691 0.01648255319 
0.061605 3.31530175766 0.01822726319 
0.062163 3.40689300381 0.01997247407 
0.062720 3.18462178417 0.01549926128 
0.063278 3.31034547787 0.01490598531 
0.063835 3.13881612410 0.01736568150 
0.064393 3.14586022206 0.01683306693 
0.064950 3.07147785306 0.01574582562 
0.065508 2.98254882271 0.01422694280 
0.066065 2.91173486026 0.01413938523 
0.066623 2.95890939934 0.01419157569 
0.067180 2.82381969316 0.01626636494 
0.067738 2.82003431827 0.01621947364 
0.068295 2.84874834942 0.01402641798 
0.068853 2.79234963358 0.01367715596 
0.069410 2.72647819713 0.01423943227 
0.069968 2.63719163778 0.01606080917 
0.070525 2.65312651878 0.01404273995 
0.071083 2.58570132912 0.01049791798 
0.071640 2.58190252591 0.01276898069 
0.072198 2.51124992324 0.01228412603 
0.072755 2.51535547624 0.01301330758 
0.073313 2.54543644948 0.01302113132 
0.073870 2.39950259826 0.01107472375 
0.074428 2.42930508667 0.01267782336 
0.074985 2.43085799258 0.01242117654 
0.075543 2.32340307383 0.01159029482 
0.076100 2.23601306621 0.01188015836 
0.076658 2.22766121119 0.00820793486 
0.077215 2.16835794134 0.01038255456 
0.077773 2.19809415766 0.01100290941 
0.078330 2.13260473971 0.01007896663 
0.078888 2.10702915001 0.00969693257 
0.079445 2.07797256412 0.00969794040 
0.080003 2.08539876917 0.01181243015 
0.080560 1.99884842412 0.00905133395 
0.081118 1.95531676060 0.01017787533 
0.081675 1.99517118797 0.00811895900 
0.082233 2.00147441067 0.00809191019 
0.082790 1.88788764676 0.00906911539 
0.083348 1.77503179561 0.00852276740 
0.083905 1.88361131338 0.00947996365 
0.084463 1.76070263817 0.00885843023 
0.085020 1.78617495722 0.00605610677 
0.085578 1.76551801324 0.00832258942 
0.086135 1.81165258150 0.01029821379 
0.086693 1.74884810032 0.00896906580 
0.087250 1.55163348217 0.00700689560 
0.087808 1.61096665563 0.00810107359 
0.088365 1.60984175294 0.00793553797 
0.088923 1.59477321153 0.00778294052 
0.089480 1.57766819558 0.00524244058 
0.090038 1.50971632289 0.00693071519 
0.090595 1.53765529908 0.00712661120 
0.091153 1.50018104945 0.00766742750 
0.091710 1.54747853875 0.00745960026 
0.092268 1.43400908915 0.00707974042 
0.092825 1.35839261408 0.00614381661 
0.093383 1.44044748463 0.00654076309 
0.093940 1.43253826471 0.00655270209 
0.094498 1.26544460139 0.00592542540 
0.095055 1.31630318476 0.00423549280 
0.095613 1.35246640234 0.00689719858 
0.096170 1.27639034839 0.00598612630 
0.096728 1.33818076521 0.00774847444 
0.097285 1.33560873182 0.00715085823 
0.097842 1.28947920228 0.00632718090 
0.098400 1.19878733058 0.00653599040 
0.098957 1.26552725691 0.00765185040 
0.099515 1.19183376564 0.00574090959 
0.100072 1.13956921267 0.00693363167 
0.100630 1.11195714600 0.00751320614 
0.101187 1.27312683738 0.00686799921 
0.101745 1.12589924935 0.00679941754 
0.102302 1.06557151006 0.00641369453 
0.102860 1.09922976742 0.00509725273 
0.103417 1.08497875636 0.00592184362 
0.103975 1.03018900404 0.00442839199 
0.104532 1.00300771709 0.00581963090 
0.105090 0.96595929868 0.00551628465 
0.105647 1.06356643147 0.00530366938 
0.106205 1.01285086890 0.00641728456 
0.106762 0.94469633195 0.00408731515 
0.107320 1.06524986133 0.00602037826 
0.107877 0.96746121045 0.00430953536 
0.108435 1.03813932882 0.00524453957 
0.108992 0.93374340504 0.00364368276 
0.109550 0.92923785683 0.00441474858 
0.110107 0.89714337605 0.00387391532 
0.110665 0.88730986556 0.00439252446 
0.111222 0.87850750928 0.00371887219 
0.111780 0.87064765906 0.00334747401 
0.112337 0.85055072416 0.00304772275 
0.112895 0.72674359765 0.00382129877 
0.113452 0.79086653860 0.00342870302 
0.114010 0.79294283572 0.00321878140 
0.114567 0.81344754112 0.00213128201 
0.115125 0.76435813092 0.00227032123 
0.115682 0.68620412906 0.00271161072 
0.116240 0.65979534228 0.00192011957 
0.116797 0.77421325410 0.00490582279 
0.117355 0.77242629042 0.00262110807 
0.117912 0.71697231677 0.00396501777 
0.118470 0.75184807457 0.00382514464 
0.119027 0.67690846391 0.00249385877 
0.119585 0.75878779245 0.00341883545 
0.120142 0.70424294786 0.00268412554 
0.120699 0.67058118522 0.00297968812 
0.121257 0.69468221485 0.00347808065 
0.121814 0.69118982980 0.00414316179 
0.122372 0.60662863375 0.00216187947 
0.122929 0.66364370961 0.00265186323 
0.123487 0.53817775937 0.00054919814 
0.124044 0.58186237025 0.00154943346 
0.124602 0.56560068487 0.00284844387 
0.125159 0.59339579114 0.00219048836 
0.125717 0.61343859302 0.00432807534 
0.126274 0.50792884360 0.00300378903 
0.126832 0.58958492289 0.00264010203 
0.127389 0.52304221214 0.00149022382 
0.127947 0.61205898750 0.00317473377 
0.128504 0.55435985916 0.00275583543 
0.129062 0.53468370122 0.00248577839 
0.129619 0.48390615326 0.00246909102 
0.130177 0.50598943369 0.00209376683 
0.130734 0.48697875338 0.00245257586 
0.131292 0.51093440972 0.00330704365 
0.131849 0.43600036530 0.00061452911 
0.132407 0.48105721853 0.00205313619 
0.132964 0.51741075850 0.00209497364 
0.133521 0.46323001604 0.00177214763 
0.134079 0.49903314007 0.00234401538 
0.134636 0.39801388056 0.00169434832 
0.135194 0.47374667322 0.00221757459 
0.135751 0.40919545616 0.00275451545 
0.136309 0.47160402252 0.00125213338 
0.136866 0.41982571899 0.00171002582 
0.137424 0.42595680247 0.00215360774 
0.137981 0.44910734695 0.00177218799 
0.138539 0.45315191341 0.00171871585 
0.139096 0.38674181690 0.00160690780 
0.139654 0.37739715588 0.00139227657 
0.140211 0.39023744755 0.00250026101 
0.140769 0.34972745852 0.00022112546 
0.141326 0.36436324787 0.00209474832 
0.141884 0.32724295124 0.00188816953 
0.142441 0.34207123477 0.00114807010 
0.142998 0.32349959354 0.00118856266 
0.143556 0.32773170652 0.00219737214 
0.144113 0.36918060436 0.00178403026 
0.144671 0.31793698251 0.00152866833 
0.145228 0.27039787995 0.00099538148 
0.145786 0.28485070209 0.00141653320 
0.146343 0.28549493265 0.00130638024 
0.146901 0.28841777803 0.00099080963 
0.147458 0.23555494236 0.00122429640 
0.148016 0.28561984570 0.00116280802 
0.148573 0.22142277353 0.00136157008 
0.149131 0.28963324212 0.00188890204 
0.149688 0.23043609910 0.00086345049 
0.150246 0.26674858466 0.00087138414 
0.150803 0.28590636933 0.00142353661 
0.151360 0.21995863122 0.00083502876 
0.151918 0.24721892872 0.00086160156 
0.152475 0.23330235437 0.00203504731 
0.153033 0.29207025701 0.00123857680 
0.153590 0.21168259067 0.00124225818 
0.154148 0.22841269531 0.00065133378 
0.154705 0.22103980632 0.00111235805 
0.155263 0.22535892942 0.00090861387 
0.155820 0.23553729382 0.00144985383 
0.156378 0.23371258546 0.00097707026 
0.156935 0.26676559000 0.00115736005 
0.157493 0.21736278145 0.00109020900 
0.158050 0.19105013657 0.00050357930 
0.158607 0.18236584895 0.00108360735 
0.159165 0.23882324969 0.00088199209 
0.159722 0.23237776701 0.00079999980 
0.160280 0.22440739483 0.00129997185 
0.160837 0.12169809154 0.00123657522 
0.161395 0.22765125582 0.00112608442 
0.161952 0.19110388915 0.00147683049 
0.162510 0.17313077680 0.00078170159 
0.163067 0.17152492910 0.00090373287 
0.163625 0.17032428154 0.00195973402 
0.164182 0.16231894031 0.00061150880 
0.164739 0.13343647765 0.00111500881 
0.165297 0.17831305126 0.00032077970 
0.165854 0.11936799778 0.00086094297 
0.166412 0.19484897387 0.00061528020 
0.166969 0.20429108780 0.00080953491 
0.167527 0.13161227236 0.00090531035 
0.168084 0.12001564200 0.00001838774 
0.168642 0.11608636678 0.00043858035 
0.169199 0.16143362909 0.00083646994 
0.169757 0.18303222308 0.00092867450 
0.170314 0.11656241234 0.00071970870 
0.170871 0.12102350869 0.00122916041 
0.171429 0.08824006553 0.00008079098 
0.171986 0.13052608929 0.00141917480 
0.172544 0.12169072591 0.00108609130 
0.173101 0.10510052120 0.00108230635 
0.173659 0.05292109867 0.00037967459 
0.174216 0.12226636730 -0.00034296521 
0.174774 0.14920196486 0.00180512725 
0.175331 0.12319852755 0.00002098512 
0.175888 0.15063391650 0.00046058826 
0.176446 0.17102748210 0.00005316353 
0.177003 0.12781648440 0.00052119537 
0.177561 0.09402552917 0.00000046318 
0.178118 0.13017913672 0.00087752133 
0.178676 0.10942473104 0.00065793159 
0.179233 0.10415838217 0.00011289721 
0.179791 0.13290230612 0.00054144793 
0.180348 0.16394810682 0.00062285991 
0.180905 0.12220855704 -0.00021167833 
0.181463 0.11426587299 0.00043942083 
0.182020 0.05771715547 0.00049387705 
0.182578 0.10081930340 0.00028536144 
0.183135 0.08544116587 0.00003136900 
0.183693 0.15366409406 0.00049974181 
0.184250 0.10032484481 0.00101092311 
0.184808 0.14642921903 0.00059720531 
0.185365 0.10677840153 0.00016201418 
0.185922 0.07693753724 0.00045416723 
0.186480 0.07372175450 0.00077508533 
0.187037 0.15645323293 0.00008208409 
0.187595 0.13949086255 0.00053436406 
0.188152 0.09166713134 0.00093157091 
0.188710 0.05234951129 0.00003364937 
0.189267 0.09062304971 0.00048110410 
0.189824 0.07280306493 0.00028191395 
0.190382 0.10180189658 0.00083200299 
0.190939 0.11414072108 0.00034009152 
0.191497 0.05848724901 -0.00071415306 
0.192054 0.14198354763 0.00033727152 
0.192612 0.07861555939 0.00060135850 
0.193169 0.05603142075 0.00012098325 
0.193726 0.08680751338 0.00071794872 
0.194284 0.10500238526 0.00000577466 
0.194841 0.10168868808 0.00090179777 
0.195399 0.10373448837 0.00047917218 
0.195956 0.11106800622 0.00025553479 
0.196514 0.08327843242 0.00025894034 
0.197071 0.05950968986 -0.00004258049 
0.197628 0.08410301292 -0.00003487356 
0.198186 0.10209598727 -0.00005706273 
0.198743 0.07088679620 0.00006527971 
0.199301 0.12024053504 0.00037636161 
0.199858 0.10221274797 0.00062718634 
0.200416 0.05780178610 -0.00087811982 
0.200973 0.10216541765 0.00006127485 
0.201530 0.09874543177 0.00077352625 
0.202088 0.04110644591 0.00038419763 
0.202645 0.06256847777 0.00017931713 
0.203203 0.12180103324 0.00098699400 
0.203760 0.07826430605 0.00100140936 
0.204318 0.03538644924 0.00017847222 
0.204875 0.05445166721 0.00128824537 
0.205432 0.05519896306 0.00049627285 
0.205990 0.07400003737 0.00040999388 
0.206547 0.04752668137 0.00051115469 
0.207105 0.08058798087 0.00005607186 
0.207662 0.11129083480 -0.00005053680 
0.208219 0.08236300782 0.00001347261 
0.208777 0.04689700962 0.00002569890 
0.209334 0.14965839681 0.00115429107 
0.209892 0.03950950284 -0.00052809572 
0.210449 0.05073817120 0.00061687417 
0.211007 0.08851147438 0.00069289762 
0.211564 0.09298411076 0.00000893797 
0.212121 0.09470886702 0.00014427877 
0.212679 0.07177274244 0.00049296259 
0.213236 0.06532079100 0.00048864557 
0.213794 0.06179580594 -0.00014344615 
0.214351 0.07203373434 0.00000504279 
0.214908 0.02203362197 0.00025079735 
0.215466 0.00272098504 -0.00008324027 
0.216023 0.08343717926 0.00063900615 
0.216581 0.07072748639 -0.00041678227 
0.217138 0.04901512849 -0.00005236396 
0.217695 0.03491644787 0.00028457345 
0.218253 0.09966156657 0.00017610770 
0.218810 0.09922139150 0.00035570032 
0.219368 0.03269145601 0.00067702630 
0.219925 0.04592814261 0.00031111639 
0.220483 0.04840455367 -0.00026270572 
0.221040 0.07720839308 0.00084313704 
0.221597 0.06818044123 0.00063328958 
0.222155 0.11889946295 0.00084454940 
0.222712 0.04971018960 0.00052153249 
0.223270 0.05529033305 -0.00002685353 
0.223827 0.03864559404 -0.00039044017 
0.224384 0.07646680742 0.00088844674 
0.224942 0.04239859340 0.00009377545 
0.225499 0.08062097727 -0.00011304687 
0.226057 0.08989182143 0.00073612057 
0.226614 0.05188711821 0.00083393069 
0.227171 0.07253950014 0.00004182367 
0.227729 0.09977850440 0.00050941520 
0.228286 0.06638032783 0.00037803913 
0.228844 0.03342696022 0.00069964960 
0.229401 0.05506266718 0.00044295447 
0.229958 0.03806685946 0.00044742153 
0.230516 0.08891781531 -0.00041414637 
0.231073 0.09530254565 0.00041130665 
0.231630 0.06716943244 0.00021525651 
0.232188 0.07021595405 0.00082945179 
0.232745 0.04824213063 -0.00016933556 
0.233303 0.04019674269 0.00079430311 
0.233860 0.06338833960 0.00032235841 
0.234417 0.09806942886 0.00090803707 
0.234975 0.06732252509 0.00054575729 
0.235532 0.06017945357 0.00021422280 
0.236090 0.03393988459 0.00010608365 
0.236647 0.08662357097 0.00114275187 
0.237204 0.03543997732 0.00013749742 
0.237762 0.06075364411 0.00014022719 
0.238319 0.07467393590 0.00039268096 
0.238877 0.01715168707 -0.00005846574 
0.239434 0.07017214944 0.00057300537 
0.239991 0.06860622288 0.00006074794 
0.240549 0.08653304643 0.00006368498 
0.241106 0.06991737500 0.00019171119 
0.241663 0.06818814354 0.00051263994 
0.242221 0.09612870179 0.00082710035 
0.242778 0.06254286838 0.00052393478 
0.243336 0.05583606327 0.00034142990 
0.243893 0.06788369299 0.00068579835 
0.244450 0.03345206571 0.00017443228 
0.245008 0.04101780577 0.00032322736 
0.245565 0.07379890760 0.00010885430 
0.246123 0.07409297009 0.00000494634 
0.246680 0.05648041538 0.00048013561 
0.247237 0.03449656106 0.00089606089 
0.247795 0.05764939848 0.00046491236 
0.248352 0.05196084089 0.00060173726 
0.248909 0.04221967987 0.00014899550 
0.249467 0.07419462889 0.00027599857 
0.250024 0.00392652311 0.00008932312 
0.250582 0.08496488870 0.00032741839 
0.251139 0.06914391555 -0.00022483325 
0.251696 0.05832549930 -0.00010509467 
0.252254 0.03516341387 0.00088211596 
0.252811 0.05063115900 0.00000939595 
0.253368 0.05075288973 0.00063435837 
0.253926 0.09014662598 0.00047987936 
0.254483 0.10542898545 0.00065101906 
0.255041 0.08902993780 0.00067605693 
0.255598 0.08109859275 0.00007753968 
0.256155 0.08417880550 0.00039626484 
0.256713 0.10409307341 0.00041094766 
0.257270 0.09141634127 0.01385987204 
0.257827 0.02022733565 0.00032937254 
0.258385 0.01039636088 0.00040392851 
0.258942 0.08612808144 0.00028586944 
0.259499 0.01936561307 0.00028477258 
0.260057 0.05058068109 -0.00003514333 
0.260614 -0.00941238533 0.00011209485 
0.261172 0.02621578488 0.00013347554 
0.261729 0.06570675482 0.00031390035 
0.262286 0.06559798496 0.00017530992 
0.262844 0.05978998846 0.00054531855 
0.263401 0.04460529060 0.00049213253 
0.263958 0.05476486507 0.00055335924 
0.264516 0.07768102978 0.00035020597 
0.265073 0.03826931094 0.00049838734 
0.265630 0.08582593940 0.00022710787 
0.266188 0.00971083611 0.00006649401 
0.266745 0.04655096787 0.00008632947 
0.267302 0.09068605194 0.00028679051 
0.267860 0.04740718352 0.00012811879 
0.268417 0.00823695229 0.00046302327 
0.268975 0.04894018790 0.00019907210 
0.269532 0.02591993303 0.00034690260 
0.270089 0.06877091583 0.00025183543 
0.270647 0.05848789033 0.00011127011 
0.271204 0.05134445401 0.00016927745 
0.271761 0.09211992807 0.00055645138 
0.272319 0.03874784176 0.00001418011 
0.272876 0.08786865705 0.00041343065 
0.273433 0.06936822398 0.00002407010 
0.273991 0.06285773566 -0.00007660608 
0.274548 0.11325799525 0.00003180468 
0.275105 0.06390257448 0.00025406609 
0.275663 0.03886476087 -0.00028822531 
0.276220 0.05916903086 0.00049077495 
0.276777 0.03608699167 0.00051324442 
0.277335 0.07029408208 0.00006328966 
0.277892 0.06858317805 0.00016888925 
0.278449 0.05049045646 0.00046027319 
0.279007 0.01959037254 0.00028825602 
0.279564 0.01804847018 0.00012487611 
0.280121 0.04091716439 -0.00034563471 
0.280679 0.04274885917 0.00026606781 
0.281236 0.06305325541 -0.00015849740 
0.281793 0.03625565443 -0.00010693849 
0.282351 0.07822959111 0.00006870789 
0.282908 0.02537459314 0.00007475600 
0.283465 0.05458794287 0.00063016725 
0.284023 0.03393473353 -0.00037304122 
0.284580 0.01423802894 -0.00010898062 
0.285137 0.05031841056 0.00014146220 
0.285695 0.02317530604 0.00034862514 
0.286252 0.07646013576 0.00010062869 
0.286809 0.06440521415 0.00012370109 
0.287367 0.05350169440 -0.00022170943 
0.287924 0.01097490178 0.00033327006 
0.288481 0.06187037427 0.00058465631 
0.289039 0.06551416762 -0.00007743899 
0.289596 0.03938037464 -0.00006646056 
0.290153 0.04783865552 -0.00024467798 
0.290711 0.06406625117 0.00042034391 
0.291268 0.04647139947 0.00071298309 
0.291825 0.01823511736 0.00035760038 
0.292383 0.07320991453 0.00024328795 
0.292940 0.03606150238 0.00022624155 
0.293497 0.06271458301 -0.00009954190 
0.294055 0.07637697542 0.00059810028 
0.294612 0.05833203851 0.00003980459 
0.295169 0.03344799811 0.00028200479 
0.295727 0.03863294312 0.00068153189 
0.296284 0.04896486993 0.00003806237 
0.296841 0.09166440638 0.00062217374 
0.297399 0.04888139017 0.00107940064 
0.297956 0.06153473217 -0.00031601609 
0.298513 0.01542584669 0.00053541906 
0.299071 0.04186760476 0.00047041179 
0.299628 0.06920328863 0.00025243502 
0.300185 0.08921977085 0.00014221331 
0.300742 0.03714446435 0.00040564382 
0.301300 0.03132874815 0.00045205394 
0.301857 0.04825056636 -0.00038042044 
0.302414 0.02406013784 0.00091783216 
0.302972 0.05272949295 0.00040156603 
0.303529 0.05833254236 0.00048502455 
0.304086 0.01238746186 -0.00025352950 
0.304644 0.11031736484 -0.00021172807 
0.305201 0.04204657969 0.00034541559 
0.305758 0.03695432086 0.00059500427 
0.306316 0.07326336866 0.00025665701 
0.306873 0.05055365349 0.00044915497 
0.307430 0.06071160514 0.00085124286 
0.307987 -0.00300091681 -0.00016479581 
0.308545 0.03870247860 0.00058380291 
0.309102 0.07163740980 0.00059305720 
0.309659 0.10972006485 0.00060212734 
0.310217 0.05712530711 0.00075025539 
0.310774 0.03996559417 0.00070887442 
0.311331 0.02927950824 0.00029291572 
0.311889 0.05390662679 0.00053997678 
0.312446 0.02147447417 0.00020781526 
0.313003 0.10335136186 0.00078314169 
0.313560 0.01904455540 0.00036713718 
0.314118 0.06256373944 0.00030492922 
0.314675 0.05820408610 0.00062131564 
0.315232 0.06451838276 0.00014637102 
0.315790 0.01732425655 -0.00033050215 
0.316347 0.03812282925 -0.00046895406 
0.316904 0.06332132747 0.00036392801 
0.317461 0.11244303199 0.00069843106 
0.318019 0.05972458410 0.00009496684 
0.318576 0.11724325722 0.00062324492 
0.319133 0.03127576358 0.00006283676 
0.319691 0.03338841758 0.00102053968 
0.320248 0.02116126170 0.00066932313 
0.320805 0.02337745185 0.00026521614 
0.321362 0.02969316774 0.00123504401 
0.321920 0.02833693155 0.00035799827 
0.322477 0.07774007076 0.00083123288 
0.323034 0.02814628200 0.00010124260 
0.323592 -0.00229858512 0.00008034601 
0.324149 0.04314582741 -0.00072365172 
0.324706 -0.02887790929 -0.00054750235 
0.325263 0.03332523936 0.00012175824 
0.325821 0.01921443470 -0.00016328342 
0.326378 0.04298046674 0.00035387287 
0.326935 0.00929448878 0.00047286649 
0.327493 0.05613624366 0.00099230325 
0.328050 0.04998857449 0.00104088197 
0.328607 0.07133042440 0.00046286345 
0.329164 0.03900922497 -0.00003156505 
0.329722 -0.03637438189 -0.00031893200 
0.330279 0.07080209906 0.00095881912 
0.330836 0.05299286567 -0.00047744519 
0.331393 0.04725477651 0.00029234213 
0.331951 0.06490097062 0.00028398604 
0.332508 0.08608807402 0.00122019807 
0.333065 0.06552193513 0.00034471200 
0.333622 0.00158973284 0.00065252622 
0.334180 0.05989006928 -0.00019939141 
0.334737 0.03151168625 0.00043945877 
0.335294 0.02910945659 0.00061737834 
0.335852 0.06405294210 0.00050147436 
0.336409 0.03671591777 0.00026411999 
0.336966 0.07626974372 -0.00013197359 
0.337523 0.02663492038 0.00042577590 
0.338081 0.01690386884 0.00044707128 
0.338638 0.00472890863 0.00021289778 
0.339195 0.03844254694 0.00068113315 
0.339752 0.04436709132 0.00013418207 
0.340310 0.02308122297 -0.00043459772 
0.340867 0.03977590288 0.00090284235 
0.341424 0.03400716423 0.00009937867 
0.341981 0.04527055797 0.00135858775 
0.342539 0.03492592609 -0.00029666989 
0.343096 0.02953565278 -0.00020209543 
0.343653 0.07196907537 0.00017147126 
0.344210 0.01853592581 0.00081628938 
0.344768 0.02248783474 0.00028820234 
0.345325 0.04196978637 0.00092564437 
0.345882 0.04619218419 -0.00030759614 
0.346439 0.04798385099 0.00070807467 
0.346997 0.00453714271 0.00007711349 
0.347554 0.02729954546 0.00076377078 
0.348111 0.08774082966 0.00126669059 
0.348668 0.07794016633 0.00107045770 
0.349226 0.02944614130 0.00053730462 
0.349783 0.07278466100 0.00005224130 
0.350340 0.05087686530 0.00060650636 
0.350897 0.04899147463 0.00071950642 
0.351454 0.08856983523 -0.00032879668 
0.352012 0.00009516794 0.00100504765 
0.352569 -0.02530286451 0.00019251839 
0.353126 0.03836785080 0.00032240098 
0.353683 0.05696719539 -0.00047878653 
0.354241 0.05524071447 -0.00042673678 
0.354798 0.01813763030 -0.00020008239 
0.355355 0.00323596736 0.00028412848 
0.355912 0.04448238738 -0.00002773896 
0.356470 0.10408034732 0.00030709214 
0.357027 0.06244391012 0.00100875293 
0.357584 -0.00379290398 0.00057666305 
0.358141 0.02061586370 -0.00098870600 
0.358699 0.05452801030 0.00086833262 
0.359256 -0.03022862674 -0.00025758627 
0.359813 0.09672135162 0.00125273253 
0.360370 0.05708476973 0.00037002621 
0.360927 0.10943214359 0.00119264247 
0.361485 -0.02858224688 0.00001223244 
0.362042 0.01108714368 0.00118986889 
0.362599 0.02337333856 0.00063050167 
0.363156 0.02602826764 0.00054714167 
0.363714 0.09823326788 -0.00021142894 
0.364271 0.04183293738 0.00052173178 
0.364828 0.00521224552 -0.00009477221 
0.365385 0.00130525676 0.00141689568 
0.365942 -0.00939019874 -0.00131810011 
0.366500 0.07268331964 0.00049971715 
0.367057 0.08833959843 0.00112128157 
0.367614 0.00695563644 0.00056098105 
0.368171 0.05963107233 0.00122586979 
0.368728 0.07419101587 0.00137178392 
0.369286 0.04369757881 -0.00132803497 
0.369843 -0.02406516782 0.00084155485 
0.370400 -0.04043624940 -0.00118796469 
0.370957 0.04226917439 0.00036616485 
0.371514 0.04905440476 -0.00168021327 
0.372072 0.04722471400 0.00025504601 
0.372629 0.00781905113 -0.00108457316 
0.373186 0.04838590306 0.00237626562 
0.373743 0.01187036584 -0.00010799512 
0.374300 0.00534376039 0.00129139657 
0.374858 0.02027563186 0.00028120543 
0.375415 -0.01184032327 0.00007419509 
0.375972 0.01427048610 0.00022401413 
0.376529 0.10560617459 0.00088564844 
0.377086 0.01026882160 0.00175624260 
0.377644 0.01908465503 0.00005817601 
0.378201 0.00817513676 0.00097640649 
0.378758 0.01092586410 -0.00114255244 
0.379315 0.03386631021 0.00128938782 
0.379872 0.05995588912 0.00087357414 
0.380430 0.02470864242 -0.00052270369 
0.380987 0.05593100963 -0.00081681916 
0.381544 0.03088581134 0.00027162256 
0.382101 -0.01550232070 0.00108224758 
0.382658 -0.00703358283 -0.00092348552 
0.383216 -0.04897894638 -0.00081391542 
0.383773 0.02185434576 -0.00091209763 
0.384330 0.06419642499 -0.00079143039 
0.384887 0.01172614443 0.00003411887 
0.385444 0.06182481753 0.00127478385 
0.386001 0.09162800467 0.00034436577 
0.386559 -0.05035045687 0.00109460227 
0.387116 0.01205838030 0.00103096261 
0.387673 0.12050455276 0.00126569904 
0.388230 0.11764583731 -0.00043904226 
0.388787 0.08665997909 0.00133885917 
0.389345 0.00881145936 -0.00076935766 
0.389902 0.00854961019 -0.00059763219 
0.390459 0.07901974121 -0.00115665956 
0.391016 0.08343408036 0.00150050926 
0.391573 0.00697832283 0.00114028635 
0.392130 -0.00794909821 0.00232468783 
0.392688 0.10509817000 -0.00163056461 
0.393245 0.09709968614 0.00059419568 
0.393802 0.11998548770 -0.00019970370 
0.394359 -0.07013213799 0.00215267387 
0.394916 0.03707069702 0.00032333453 
0.395473 0.06276920414 -0.00036418884 
0.396031 -0.08867994743 -0.00246383055 
0.396588 -0.08847517886 0.00160293647 
0.397145 0.03916489700 -0.00132069513 
0.397702 -0.05976947529 -0.00084940227 
0.398259 0.03851014015 0.00061964158 
0.398816 0.10462765549 0.00440854123 
0.399374 0.16201251257 0.00227173026 
0.399931 0.01617251518 0.00139264540 
0.400488 -0.09287872947 0.00361373888 
0.401045 0.07850343291 -0.00286162622 
0.401602 0.14548982371 0.00313347603 
0.402159 0.03266807465 0.00358694448 
0.402716 0.06645063021 0.00914628216 
0.403274 0.04014305080 -0.00269478755 
0.403831 -0.14787893285 0.06799996197 
