# Supplementary material for: SAXS studies of X-ray induced disulfide bond damage: Engineering high-resolution insight from a low-resolution technique
Source: PLoS One. 2020 Nov 17;15(11):e0239702. doi: 10.1371/journal.pone.0239702 (PMC7671560; doi:10.1371/journal.pone.0239702)
Supplement: S1 Data — (GZ) [file pone.0239702.s023.gz › SupplementaryData/dimer_A3_ph5_2p5_00024.cbf.dat]

0.010314 7.30640944378 1.94457643684 
0.010872 7.71064288073 0.06539406494 
0.011429 10.09539107465 0.25941829726 
0.011987 10.08850823520 -0.10302235850 
0.012544 10.23300328968 0.22168737792 
0.013102 9.18192055818 0.19882413533 
0.013659 10.11241197721 0.07800112925 
0.014217 9.30952213678 0.00320347482 
0.014774 10.80410830482 -0.00143363683 
0.015332 9.34239286047 0.06616214349 
0.015889 10.23118079535 0.00573610838 
0.016447 9.36639085242 0.00672180795 
0.017004 9.96416699874 0.03081386467 
0.017562 9.35730977440 -0.02414855242 
0.018119 9.46118361684 -0.04908071312 
0.018677 10.10513069218 -0.02422071473 
0.019234 8.84392318905 0.04776392079 
0.019792 9.23419302770 0.02733542670 
0.020349 9.17467816533 0.04555643095 
0.020907 9.13198944316 0.02573677692 
0.021464 8.87536978396 0.02832293163 
0.022022 8.84026330456 0.02544016074 
0.022579 8.66608263464 0.04684373903 
0.023137 8.62075711224 0.04204734630 
0.023694 8.63396281518 0.03077338104 
0.024252 8.58970001545 0.04953145512 
0.024809 8.30745253112 0.02759553415 
0.025367 8.43656026857 0.05164328831 
0.025924 8.37917282110 0.03885098247 
0.026482 8.01266034942 0.04756989164 
0.027039 8.07997447835 0.04908338078 
0.027597 7.79533808240 0.03464158261 
0.028154 8.04860133213 0.05309944036 
0.028712 7.63842167037 0.04507672655 
0.029269 7.91518979006 0.05335618662 
0.029827 7.55708461119 0.04300426195 
0.030384 7.40176771762 0.05188989914 
0.030942 7.14580909255 0.04801446894 
0.031500 7.41300219462 0.03823117554 
0.032057 7.19467518596 0.03808808995 
0.032615 7.23477245924 0.04446354755 
0.033172 7.09940956784 0.04017058231 
0.033730 7.09391656701 0.03972068344 
0.034287 6.99764895367 0.03836658282 
0.034845 6.78451646979 0.03521304654 
0.035402 6.68699399991 0.03593964153 
0.035960 6.70153172596 0.04317565937 
0.036517 6.54191631002 0.03906242392 
0.037075 6.38780638459 0.03586962904 
0.037632 6.37941555222 0.03775427542 
0.038190 6.30301108815 0.03838781194 
0.038747 6.29698737248 0.03619116757 
0.039305 6.01665637080 0.03399179103 
0.039862 6.07695034715 0.03860462546 
0.040420 5.83442516635 0.03492595367 
0.040977 5.94507260025 0.03736419340 
0.041535 5.85144856089 0.03141509051 
0.042092 5.63040588495 0.03002975448 
0.042650 5.70646052410 0.02678456823 
0.043207 5.41285888458 0.03202524945 
0.043765 5.55565928885 0.02903147839 
0.044322 5.42498974978 0.02967104045 
0.044880 5.47110653216 0.02753343877 
0.045437 5.23483902673 0.03049260505 
0.045995 5.25757961149 0.02283052477 
0.046552 5.09285808083 0.02707726849 
0.047110 4.99489697436 0.02729246055 
0.047667 4.88970289537 0.02399024648 
0.048225 4.94377892569 0.02457341043 
0.048782 4.71985006854 0.02729071966 
0.049340 4.52882699282 0.02516162443 
0.049897 4.74616219996 0.02885238562 
0.050455 4.55338729790 0.02401303260 
0.051012 4.56187775192 0.02334087356 
0.051570 4.44414932740 0.02432590925 
0.052127 4.27985251717 0.02253093527 
0.052685 4.29006077860 0.02360216292 
0.053242 4.27067904931 0.02526550208 
0.053800 4.26570904898 0.02301671434 
0.054357 4.08992955335 0.02146853220 
0.054915 4.10029731369 0.02152390586 
0.055472 3.90412622677 0.02074262495 
0.056030 3.98510538412 0.02156362314 
0.056587 3.93984236662 0.01889666405 
0.057145 3.77602811580 0.01682679226 
0.057702 3.71302096116 0.01809396631 
0.058260 3.78846529335 0.02068090571 
0.058817 3.65577416302 0.01889964444 
0.059375 3.62202784253 0.01885945785 
0.059932 3.61883748483 0.01926253800 
0.060490 3.48302064661 0.01798035400 
0.061048 3.38580614628 0.01641025809 
0.061605 3.23574083098 0.01577134819 
0.062163 3.29321429661 0.01640247962 
0.062720 3.31702794374 0.01900054744 
0.063278 3.27591980348 0.01897181219 
0.063835 3.22035568282 0.01753095663 
0.064393 3.16658964493 0.01459672029 
0.064950 3.09944430500 0.01491260255 
0.065508 2.94609557261 0.01330947373 
0.066065 3.05726829050 0.01402180469 
0.066623 2.87523541603 0.01247136334 
0.067180 2.94664222823 0.01386897001 
0.067738 2.83341126808 0.01291595404 
0.068295 2.83320016733 0.01485652024 
0.068853 2.73470641664 0.01138082118 
0.069410 2.78956315778 0.01362079745 
0.069968 2.73215231146 0.01316203348 
0.070525 2.61022931190 0.01465922360 
0.071083 2.59467380496 0.01279037852 
0.071640 2.54847409879 0.01295887548 
0.072198 2.49484887962 0.01344965433 
0.072755 2.42804055375 0.01324534729 
0.073313 2.41538272180 0.01070387425 
0.073870 2.38639405354 0.01086693327 
0.074428 2.28668037214 0.01272737514 
0.074985 2.36210126058 0.01306821304 
0.075543 2.26298689027 0.01298189687 
0.076100 2.29224127904 0.01200171733 
0.076658 2.25973437115 0.01193065381 
0.077215 2.22511812521 0.00972157398 
0.077773 2.14459067781 0.01070249227 
0.078330 2.10956540520 0.01065035927 
0.078888 2.11071759435 0.01020829432 
0.079445 2.00216259504 0.00870000199 
0.080003 2.02274837823 0.00992021491 
0.080560 1.94527461845 0.00918702864 
0.081118 2.05561908130 0.01113290144 
0.081675 2.05298821854 0.00906284665 
0.082233 1.88358005854 0.00778542116 
0.082790 1.88219571362 0.00992599538 
0.083348 1.87067189176 0.00969723038 
0.083905 1.85865077450 0.00985278025 
0.084463 1.83094314268 0.00738478111 
0.085020 1.85432028575 0.00850504530 
0.085578 1.71290630209 0.00686900898 
0.086135 1.73538901932 0.00753556684 
0.086693 1.75096213243 0.00858674857 
0.087250 1.63064062915 0.00885888676 
0.087808 1.70811810923 0.00840813345 
0.088365 1.56762404773 0.01006364115 
0.088923 1.54394163209 0.00812885248 
0.089480 1.57845561355 0.00761049607 
0.090038 1.46334055772 0.00682509435 
0.090595 1.55494361044 0.00677482838 
0.091153 1.53431345664 0.00741136712 
0.091710 1.46697831042 0.00614964519 
0.092268 1.46965553449 0.00762025707 
0.092825 1.43223434700 0.00636852871 
0.093383 1.40138944259 0.00631015166 
0.093940 1.39710075960 0.00586096522 
0.094498 1.44734150237 0.00729942756 
0.095055 1.38397189201 0.00590213120 
0.095613 1.34215744284 0.00800391169 
0.096170 1.30881801822 0.00666331493 
0.096728 1.37091681577 0.00655274631 
0.097285 1.36311309537 0.00697982541 
0.097842 1.15118372707 0.00542273919 
0.098400 1.24046039435 0.00545564718 
0.098957 1.27890393695 0.00627236136 
0.099515 1.24449361304 0.00619453315 
0.100072 1.20328321671 0.00638564291 
0.100630 1.31575897565 0.00761637575 
0.101187 1.16347913787 0.00627667623 
0.101745 1.16652496770 0.00776782636 
0.102302 1.13391569986 0.00382199750 
0.102860 1.07560416353 0.00459795228 
0.103417 1.06254015144 0.00434454984 
0.103975 1.02998654217 0.00506713252 
0.104532 0.98248547187 0.00427605702 
0.105090 1.02552599430 0.00472058187 
0.105647 1.01731157967 0.00592013008 
0.106205 0.96298942013 0.00489277921 
0.106762 0.94053595052 0.00377179380 
0.107320 1.05273754987 0.00268306948 
0.107877 0.91571923978 0.00466420629 
0.108435 0.91453849646 0.00414182419 
0.108992 0.93565663395 0.00540959235 
0.109550 0.95920264760 0.00449047091 
0.110107 0.89380511345 0.00521532983 
0.110665 0.88284627430 0.00392987226 
0.111222 0.88480569263 0.00325122845 
0.111780 0.85829662795 0.00425439219 
0.112337 0.88473997402 0.00478736400 
0.112895 0.76899970773 0.00418498671 
0.113452 0.81869607343 0.00473785254 
0.114010 0.87565328814 0.00462586662 
0.114567 0.77260430868 0.00357613235 
0.115125 0.70443577969 0.00368306319 
0.115682 0.79881261773 0.00324402022 
0.116240 0.77837367229 0.00373673917 
0.116797 0.75290953299 0.00220882184 
0.117355 0.69569572980 0.00353339828 
0.117912 0.73117365764 0.00289021306 
0.118470 0.67113137905 0.00301856763 
0.119027 0.72320522551 0.00329377907 
0.119585 0.69992200359 0.00187481694 
0.120142 0.66160611793 0.00279416649 
0.120699 0.67106520937 0.00352569453 
0.121257 0.59715227549 0.00288234438 
0.121814 0.58525388945 0.00227894501 
0.122372 0.68968388415 0.00329831561 
0.122929 0.65981077782 0.00212823983 
0.123487 0.65630874073 0.00304315535 
0.124044 0.60436980582 0.00327027319 
0.124602 0.57880631583 0.00219252351 
0.125159 0.53699313139 0.00044508386 
0.125717 0.55823115358 0.00282047167 
0.126274 0.57619593432 0.00231376237 
0.126832 0.60313447145 0.00196261358 
0.127389 0.51933178987 0.00187549293 
0.127947 0.49316542797 0.00210984181 
0.128504 0.48361792887 0.00246737877 
0.129062 0.48636933925 0.00213428511 
0.129619 0.49721558718 0.00233935465 
0.130177 0.50868878760 0.00262250943 
0.130734 0.52842687386 0.00318215823 
0.131292 0.50644197763 0.00163655208 
0.131849 0.50214831332 0.00170374567 
0.132407 0.44653375586 0.00206839290 
0.132964 0.40848068000 0.00233241114 
0.133521 0.41924144418 0.00159344938 
0.134079 0.44181404826 0.00092210048 
0.134636 0.46466412284 0.00279438373 
0.135194 0.43799307538 0.00216584959 
0.135751 0.36689393465 0.00207849014 
0.136309 0.40070959288 0.00107469595 
0.136866 0.45104995222 0.00204125168 
0.137424 0.45631380563 0.00229595598 
0.137981 0.38331697072 0.00174256751 
0.138539 0.39060319873 0.00110921500 
0.139096 0.39709951232 0.00214071845 
0.139654 0.40834169600 0.00156230056 
0.140211 0.38093415024 0.00168660812 
0.140769 0.40435435866 0.00156639662 
0.141326 0.36358117646 0.00152766419 
0.141884 0.30769085212 0.00084585204 
0.142441 0.34355111109 0.00147286703 
0.142998 0.26134057896 0.00103691122 
0.143556 0.29161920716 0.00123297889 
0.144113 0.33166903899 0.00175917025 
0.144671 0.41801432132 0.00143099340 
0.145228 0.29114432249 0.00104371698 
0.145786 0.30363181684 0.00241095410 
0.146343 0.28036837520 0.00158470685 
0.146901 0.24220085685 0.00062328143 
0.147458 0.26682454826 0.00116845425 
0.148016 0.30646378155 0.00101938704 
0.148573 0.28354275416 0.00125755378 
0.149131 0.27189686894 0.00093377937 
0.149688 0.25473063697 0.00199243192 
0.150246 0.25971559613 0.00132821099 
0.150803 0.27090294418 0.00128284459 
0.151360 0.26762594104 0.00081956974 
0.151918 0.22206414462 0.00054303903 
0.152475 0.20569927999 0.00016756668 
0.153033 0.23466771471 0.00063055245 
0.153590 0.20314548373 0.00099085483 
0.154148 0.28046519175 0.00111340085 
0.154705 0.23269191416 0.00111637495 
0.155263 0.17387604692 0.00082015205 
0.155820 0.25700830253 0.00196531393 
0.156378 0.22839291506 0.00175933182 
0.156935 0.21013354471 0.00037076198 
0.157493 0.24916179087 0.00132476992 
0.158050 0.13205220138 0.00134072176 
0.158607 0.18889768169 0.00071364770 
0.159165 0.19807240191 0.00060557250 
0.159722 0.14623190219 0.00094319167 
0.160280 0.17337660253 0.00067926329 
0.160837 0.18211640522 0.00135088331 
0.161395 0.13686916832 -0.00008596515 
0.161952 0.15165124802 0.00025180957 
0.162510 0.15145158156 0.00049164408 
0.163067 0.17295304473 0.00163452023 
0.163625 0.12588175460 0.00055524008 
0.164182 0.11681271147 0.00099441144 
0.164739 0.12932479406 0.00094219206 
0.165297 0.17932757821 0.00082336641 
0.165854 0.13594546181 0.00087443671 
0.166412 0.16876049371 0.00122863131 
0.166969 0.14591199028 0.00071581524 
0.167527 0.12888608345 0.00033858536 
0.168084 0.16061223278 0.00061624824 
0.168642 0.15419657938 0.00096311822 
0.169199 0.14596341430 -0.00023944282 
0.169757 0.14695822769 0.00044678646 
0.170314 0.15029815929 0.00021984752 
0.170871 0.10816366920 0.00134056327 
0.171429 0.09179104914 0.00020285906 
0.171986 0.11130102912 0.00112036512 
0.172544 0.13630852263 -0.00042941117 
0.173101 0.06616575257 0.00131415429 
0.173659 0.10936219678 0.00148784779 
0.174216 0.10287570100 0.00055914239 
0.174774 0.14748652077 0.00033986369 
0.175331 0.14771075133 0.00083888040 
0.175888 0.13137369530 0.00012155247 
0.176446 0.12329312545 0.00062827407 
0.177003 0.17611782233 0.00055712868 
0.177561 0.04579702008 0.00025175820 
0.178118 0.16388572435 0.00058375197 
0.178676 0.08368618932 0.00055768691 
0.179233 0.07244472449 0.00039248965 
0.179791 0.09900142973 0.00103181785 
0.180348 0.10576218283 0.00031690053 
0.180905 0.10678857414 0.00075048581 
0.181463 0.12965808042 0.00085484244 
0.182020 0.10542169071 0.00111160128 
0.182578 0.10201652761 0.00057233320 
0.183135 0.09048733798 0.00024893924 
0.183693 0.12411143773 0.00069878442 
0.184250 0.09812208471 0.00001703282 
0.184808 0.13157585544 0.00117005708 
0.185365 0.09502362306 0.00060377990 
0.185922 0.10630287074 0.00063978462 
0.186480 0.07227188552 -0.00000600593 
0.187037 0.09513850387 0.00042327543 
0.187595 0.09470925685 0.00000726360 
0.188152 0.08479787899 0.00021722670 
0.188710 0.13093717051 0.00099101832 
0.189267 0.11312618959 0.00106270794 
0.189824 0.05289156098 0.00039630156 
0.190382 0.07724749894 0.00020768744 
0.190939 0.12875227120 0.00081687290 
0.191497 0.06612665273 0.00090703666 
0.192054 0.07753878164 0.00053349541 
0.192612 0.09368556125 0.00002226256 
0.193169 0.05610789858 0.00038772290 
0.193726 0.12132852175 0.00038684276 
0.194284 0.09411485405 0.00060714620 
0.194841 0.03617958930 0.00042002770 
0.195399 0.14333689096 0.00003152828 
0.195956 0.07016917055 0.00119238542 
0.196514 0.08794684603 0.00062522987 
0.197071 0.09309484186 0.00025350414 
0.197628 0.06579351976 0.00077255779 
0.198186 0.09644576813 0.00049088915 
0.198743 0.04778579412 0.00017592149 
0.199301 0.04162067669 -0.00012675644 
0.199858 0.03174889110 0.00067188425 
0.200416 0.06508541147 0.00093712825 
0.200973 0.07278313883 -0.00024840465 
0.201530 0.03207038647 -0.00028780953 
0.202088 0.09699404078 -0.00018702859 
0.202645 0.07455530490 0.00020751884 
0.203203 0.08548039080 0.00119387017 
0.203760 0.04476757430 -0.00007823730 
0.204318 0.06560517428 0.00032010898 
0.204875 0.03800839854 0.00092451089 
0.205432 0.03995137272 -0.00018026078 
0.205990 0.11849137458 0.00057498967 
0.206547 0.04661017893 0.00030766494 
0.207105 0.07820009740 0.00027649768 
0.207662 0.08654001308 0.00058306625 
0.208219 0.11434834308 0.00044220192 
0.208777 0.07701085475 0.00006732111 
0.209334 0.06793534925 0.00028560628 
0.209892 0.07121862954 0.00101122740 
0.210449 0.07860499697 0.00046807320 
0.211007 0.10881674919 0.00023222664 
0.211564 0.05639928957 -0.00040167994 
0.212121 0.10430805098 0.00071458451 
0.212679 0.03329270454 0.00038741707 
0.213236 0.10335135362 0.00029931376 
0.213794 0.09145082024 0.00060454847 
0.214351 0.08703303874 0.00004570342 
0.214908 0.09541002662 -0.00007982126 
0.215466 0.08409758011 0.00059999954 
0.216023 0.06110698392 -0.00008557106 
0.216581 0.08253263876 -0.00028638595 
0.217138 0.02796261701 0.00011476565 
0.217695 0.06911845472 0.00041152725 
0.218253 0.05071935432 0.00034494776 
0.218810 0.03886576011 0.00008005574 
0.219368 0.05288490806 0.00082051479 
0.219925 0.06979792866 0.00020169993 
0.220483 0.09147535982 0.00072149604 
0.221040 0.04536805323 0.00038477382 
0.221597 0.07992173874 0.00032520018 
0.222155 0.06812078114 0.00017566532 
0.222712 0.09753841729 0.00041015440 
0.223270 0.08707956070 0.00023497649 
0.223827 0.02345811729 0.00005946518 
0.224384 0.07131571935 0.00023476458 
0.224942 0.01266586223 0.00026710638 
0.225499 0.07549525005 0.00005157317 
0.226057 0.03664074613 0.00035884333 
0.226614 0.05004128850 0.00003129286 
0.227171 0.08472515944 -0.00005680645 
0.227729 0.11070622481 0.00074639024 
0.228286 0.03551059263 0.00040885026 
0.228844 0.05862608295 0.00032965366 
0.229401 0.05000699510 -0.00000679173 
0.229958 0.10100850456 0.00035161464 
0.230516 0.09470629850 0.00051218843 
0.231073 0.05961113340 0.00048084906 
0.231630 0.10071774877 0.00041679841 
0.232188 0.05615681011 -0.00017044722 
0.232745 0.03958602088 -0.00012309685 
0.233303 0.07215546660 0.00022451660 
0.233860 0.08808859083 -0.00003235953 
0.234417 0.10279148794 0.00032099009 
0.234975 0.08562874320 0.00016556494 
0.235532 0.09592600672 0.00052191078 
0.236090 0.01417502334 0.00002845114 
0.236647 0.05616113293 0.00031297109 
0.237204 0.09921717780 0.00097124352 
0.237762 0.01178595513 0.00033948722 
0.238319 0.03391824472 0.00032363623 
0.238877 0.10416361747 0.00042864482 
0.239434 0.03953945910 -0.00012264671 
0.239991 0.12578020291 0.00021859302 
0.240549 0.04624568982 0.00010741349 
0.241106 0.03983260076 0.00003401727 
0.241663 0.08345646209 0.00023243313 
0.242221 0.05451951032 -0.00031410549 
0.242778 -0.00000348715 0.00021335526 
0.243336 0.03394524805 0.00004190956 
0.243893 0.10017659853 0.00058003222 
0.244450 0.05892638937 -0.00010591325 
0.245008 0.07713932711 -0.00025324333 
0.245565 0.03562288472 0.00022587569 
0.246123 0.05253658323 0.00073873392 
0.246680 0.08629675348 -0.00008769971 
0.247237 0.04340342541 0.00032353901 
0.247795 0.04707667308 0.00051934519 
0.248352 0.03995029958 0.00006187281 
0.248909 0.04275509743 0.00061533448 
0.249467 -0.00134695903 0.00018583445 
0.250024 0.03612610084 0.00005707193 
0.250582 0.05365690072 0.00043007732 
0.251139 0.05852287084 -0.00018304643 
0.251696 0.06411187504 0.00046414402 
0.252254 0.04328820809 -0.00038979794 
0.252811 0.04207552316 0.00024783453 
0.253368 0.05969151858 0.00027838206 
0.253926 0.01558526705 0.00011783652 
0.254483 0.09608418993 0.00020801265 
0.255041 0.04091002998 -0.00016666483 
0.255598 0.07148911620 0.00055339811 
0.256155 0.05683757509 -0.00035669173 
0.256713 0.05344997554 0.00062238097 
0.257270 0.02367632771 0.01256639079 
0.257827 0.05897421323 0.00021484678 
0.258385 0.08049184345 0.00031159084 
0.258942 0.04515336648 -0.00004169996 
0.259499 0.05374006760 0.00026171520 
0.260057 0.05904541194 0.00074377220 
0.260614 0.05975972794 -0.00010558862 
0.261172 0.03183209135 0.00026770852 
0.261729 0.08155191801 0.00040504819 
0.262286 0.02025398812 0.00021463746 
0.262844 0.03061161891 -0.00004681869 
0.263401 0.04541825043 -0.00011055041 
0.263958 0.04679421206 -0.00028318380 
0.264516 0.06661018196 -0.00006758670 
0.265073 -0.00054003176 -0.00000153643 
0.265630 0.03060403702 -0.00001312313 
0.266188 0.08186633681 0.00054059026 
0.266745 0.08579858179 0.00094836033 
0.267302 0.03806572437 0.00024392414 
0.267860 0.04310277020 0.00005806818 
0.268417 0.09554503917 0.00012644981 
0.268975 0.02236052741 0.00026065640 
0.269532 0.02208733988 -0.00018504563 
0.270089 0.04897203047 0.00054281902 
0.270647 0.03813645313 0.00081047932 
0.271204 0.00996870940 0.00015859541 
0.271761 0.00984962608 0.00034576801 
0.272319 0.06006145646 -0.00018897911 
0.272876 0.06895897355 0.00010544631 
0.273433 0.03218168984 0.00050644017 
0.273991 0.04953667689 0.00021619125 
0.274548 0.08191279444 0.00026339635 
0.275105 0.03595806815 0.00037210742 
0.275663 0.02083231207 0.00016693248 
0.276220 0.05182295502 0.00024051987 
0.276777 0.05878000146 0.00028494838 
0.277335 0.06777105894 0.00016783729 
0.277892 0.09751004102 0.00051422031 
0.278449 0.04141104513 0.00037390918 
0.279007 0.02694441127 0.00019081870 
0.279564 0.07431906195 0.00002705062 
0.280121 0.06720746759 -0.00011041517 
0.280679 0.10631987885 0.00040430523 
0.281236 0.02907114088 -0.00000314226 
0.281793 0.06723695533 0.00007286389 
0.282351 0.08548660711 0.00028022196 
0.282908 0.09111084344 0.00101230227 
0.283465 0.10040709050 0.00076229089 
0.284023 0.05630181763 -0.00021447231 
0.284580 0.05665481731 0.00017608304 
0.285137 0.06200744385 0.00014037075 
0.285695 0.02096750614 -0.00046183940 
0.286252 0.06470016023 0.00011803670 
0.286809 0.02702026188 0.00037751585 
0.287367 0.03540823889 0.00035841088 
0.287924 0.06381724973 0.00037127567 
0.288481 0.05459615642 0.00043867814 
0.289039 0.06104735889 -0.00019622569 
0.289596 0.00314036922 0.00003037428 
0.290153 0.01423344382 0.00081580522 
0.290711 0.06130040342 -0.00002469148 
0.291268 0.07604448647 0.00052339839 
0.291825 0.04559173860 -0.00023522759 
0.292383 0.02517875598 0.00021460275 
0.292940 0.04431907617 -0.00005399970 
0.293497 0.04798593187 0.00024893119 
0.294055 0.06371416796 0.00043737700 
0.294612 0.00546938826 0.00002314350 
0.295169 0.04922721342 0.00051263989 
0.295727 0.07722190823 0.00083418473 
0.296284 0.04387255280 0.00028277075 
0.296841 0.02202832503 0.00056648804 
0.297399 0.06243271895 0.00076525181 
0.297956 0.06464689095 0.00000125049 
0.298513 -0.03115572855 -0.00007775567 
0.299071 0.02220302009 -0.00054065045 
0.299628 0.02059879743 -0.00055514531 
0.300185 0.06903709776 0.00029862798 
0.300742 0.03511736304 0.00030761050 
0.301300 0.04521447919 0.00021383888 
0.301857 0.05117349204 0.00036452076 
0.302414 0.03648452069 -0.00025065646 
0.302972 0.02847116674 0.00023445822 
0.303529 0.06327948110 0.00033408657 
0.304086 0.04398189445 0.00020161238 
0.304644 0.06988779785 0.00056783650 
0.305201 0.01142162732 0.00002140191 
0.305758 0.04225941519 -0.00007604378 
0.306316 0.10961641045 0.00075797730 
0.306873 0.06836871411 0.00012551459 
0.307430 0.05083491027 0.00017309059 
0.307987 0.06204557563 0.00059684139 
0.308545 0.07327637635 0.00036529103 
0.309102 0.00955535753 0.00061248582 
0.309659 0.03464053011 0.00007814874 
0.310217 -0.01335158669 0.00053803463 
0.310774 0.01410789619 0.00019467801 
0.311331 0.07354778191 0.00036146390 
0.311889 0.06480975174 -0.00038952879 
0.312446 0.08372235182 0.00066064787 
0.313003 0.00643479190 0.00045353005 
0.313560 0.05046639120 0.00039547446 
0.314118 0.07118327617 0.00037258129 
0.314675 0.05103462437 0.00064280392 
0.315232 0.03646981457 0.00013454416 
0.315790 0.05230543017 0.00048334508 
0.316347 0.03727498426 0.00033857313 
0.316904 0.03811831768 0.00037117400 
0.317461 0.01404801217 -0.00026487790 
0.318019 0.06493552788 0.00048051775 
0.318576 0.06678167532 0.00028058181 
0.319133 0.03790932208 0.00055590233 
0.319691 0.09152950490 0.00070687425 
0.320248 0.01661366755 0.00028327515 
0.320805 0.09908578258 0.00097772432 
0.321362 0.03682434927 -0.00019664966 
0.321920 0.04833544592 0.00010634139 
0.322477 0.08395805470 0.00011992482 
0.323034 0.00412986520 0.00070225503 
0.323592 0.04155125936 0.00050103973 
0.324149 0.00041244146 -0.00014610759 
0.324706 0.07716190762 0.00031619237 
0.325263 0.02365133047 0.00051946052 
0.325821 0.05622420948 -0.00005511753 
0.326378 0.05102018787 0.00013673506 
0.326935 0.04237501719 0.00045734088 
0.327493 0.03915839235 0.00120698328 
0.328050 0.01353067386 0.00022530940 
0.328607 -0.01315632058 0.00003716682 
0.329164 0.01900728257 0.00086891847 
0.329722 0.02544446531 0.00006588366 
0.330279 0.02445640479 0.00072475067 
0.330836 0.02942011099 0.00062489481 
0.331393 0.02756054846 0.00061910058 
0.331951 0.05759129194 0.00055009582 
0.332508 0.00588998083 -0.00001313865 
0.333065 0.00755622608 0.00096327343 
0.333622 0.06029709771 -0.00083710415 
0.334180 -0.01570921655 -0.00100970457 
0.334737 0.08297118819 0.00056688293 
0.335294 0.00687753992 -0.00010941205 
0.335852 0.05430496442 0.00017545929 
0.336409 0.07122169561 0.00058273192 
0.336966 0.02580367256 0.00041720894 
0.337523 0.03911138109 0.00064733472 
0.338081 0.00485557792 0.00034753235 
0.338638 0.05155924797 0.00056201708 
0.339195 -0.00439919752 -0.00032465608 
0.339752 0.02638603268 0.00031402650 
0.340310 0.01578456905 -0.00031967332 
0.340867 0.01819645121 -0.00037706022 
0.341424 0.02907154464 0.00078555465 
0.341981 0.03957891262 0.00159898900 
0.342539 0.02190638964 -0.00002942516 
0.343096 0.05590279211 -0.00055164581 
0.343653 0.03937527249 0.00049086254 
0.344210 0.03834328614 0.00031115903 
0.344768 0.00984577511 0.00040801485 
0.345325 0.01505233704 0.00053295805 
0.345882 0.01241355657 -0.00047310786 
0.346439 0.02154634897 -0.00065397719 
0.346997 -0.00162004527 -0.00003819944 
0.347554 0.01790293343 0.00043597266 
0.348111 0.02987594406 0.00017325267 
0.348668 0.01110527666 0.00092100951 
0.349226 0.02379596344 -0.00041154633 
0.349783 0.07595962370 0.00063273977 
0.350340 0.05838059798 0.00091763722 
0.350897 0.00870744875 -0.00066722022 
0.351454 -0.05124799410 -0.00064115720 
0.352012 0.03209955525 0.00004260128 
0.352569 0.07618117306 0.00069838512 
0.353126 0.00667736339 0.00111288708 
0.353683 0.06078109614 -0.00024650129 
0.354241 0.05771155024 0.00118405127 
0.354798 -0.02947179492 0.00010210900 
0.355355 0.04776626694 0.00060530042 
0.355912 0.01243992843 0.00060171276 
0.356470 -0.01806103569 0.00060826368 
0.357027 0.08780695035 -0.00015871447 
0.357584 0.15872059362 0.00063821825 
0.358141 0.08502834284 -0.00058607788 
0.358699 0.05954320485 -0.00070388514 
0.359256 0.06676194930 -0.00029089690 
0.359813 0.06769011133 0.00249320769 
0.360370 0.07474906837 0.00101665135 
0.360927 -0.04008601170 0.00235068982 
0.361485 -0.01952350769 0.00052938317 
0.362042 0.03008783364 0.00164188851 
0.362599 -0.00088776859 0.00019957822 
0.363156 0.03873631439 0.00025280328 
0.363714 0.06509291046 0.00009655482 
0.364271 0.06120306775 -0.00092405501 
0.364828 0.05688183265 0.00127767166 
0.365385 0.01246448706 0.00016502465 
0.365942 0.07294489884 -0.00018417467 
0.366500 0.08972759060 -0.00048464866 
0.367057 -0.00704577241 0.00348345595 
0.367614 0.06824579008 0.00061747657 
0.368171 -0.02490343795 0.00129473439 
0.368728 0.05882898333 0.00117717554 
0.369286 0.05067604293 0.00062829890 
0.369843 -0.00353657138 0.00154743758 
0.370400 0.03305144601 -0.00028246764 
0.370957 0.02111678396 0.00078747283 
0.371514 -0.01919731883 0.00048598345 
0.372072 0.05775529027 0.00070787996 
0.372629 0.04059845379 -0.00086308046 
0.373186 0.00036280640 -0.00062358314 
0.373743 0.05648089822 0.00094850272 
0.374300 0.05394975251 0.00010350832 
0.374858 -0.06271514589 0.00113672043 
0.375415 0.07894149794 0.00091985485 
0.375972 0.07692149783 0.00039393594 
0.376529 0.04308902092 -0.00181387070 
0.377086 0.09322324207 0.00120462692 
0.377644 0.10302110737 0.00125270041 
0.378201 -0.00281488730 -0.00189422571 
0.378758 0.00440467504 0.00125814745 
0.379315 0.01130404916 -0.00107304925 
0.379872 0.01620504589 -0.00008285660 
0.380430 0.00868388849 0.00132462421 
0.380987 -0.01836150766 -0.00077791044 
0.381544 -0.02920281126 -0.00011868620 
0.382101 0.04276169983 0.00191929029 
0.382658 0.08308540600 0.00083354328 
0.383216 -0.02923208420 -0.00026443114 
0.383773 0.06697740577 -0.00102972893 
0.384330 0.14092526832 0.00119100550 
0.384887 -0.03630833131 -0.00092338631 
0.385444 0.08465485038 0.00022134592 
0.386001 -0.01295952878 0.00036967495 
0.386559 0.05868921902 0.00018407009 
0.387116 0.03748368085 0.00199717056 
0.387673 0.14947663324 0.00270800798 
0.388230 -0.05049953978 0.00160912871 
0.388787 0.11725897218 0.00033753113 
0.389345 0.07504263511 -0.00077770366 
0.389902 0.03277034403 0.00143192438 
0.390459 0.01717851852 0.00253160106 
0.391016 0.07709139310 0.00174288366 
0.391573 0.01394645795 0.00140109278 
0.392130 0.02204240880 0.00200809002 
0.392688 0.04699896849 0.00038016756 
0.393245 -0.03452433373 0.00267568688 
0.393802 0.10954032318 0.00151398120 
0.394359 0.08164633613 -0.00036986224 
0.394916 0.12505870026 -0.00076032328 
0.395473 -0.06487068915 -0.00252062736 
0.396031 0.09151428584 0.00036480176 
0.396588 0.00913829476 -0.00024971384 
0.397145 -0.07564452875 0.00062730794 
0.397702 0.12008707750 0.00264781168 
0.398259 0.06081292884 0.00259957461 
0.398816 0.07791065293 0.00092263983 
0.399374 0.16661812844 0.00358867997 
0.399931 -0.09842096194 -0.00609396338 
0.400488 0.05486891432 0.00079310140 
0.401045 0.10188421726 -0.00074527560 
0.401602 0.16142485227 -0.00023107406 
0.402159 0.06606592430 0.00655374767 
0.402716 0.18774000900 0.00584017931 
0.403274 -0.11406307076 0.01085477507 
0.403831 0.03696911379 -0.03126908966 
