# Supplementary material for: SAXS studies of X-ray induced disulfide bond damage: Engineering high-resolution insight from a low-resolution technique
Source: PLoS One. 2020 Nov 17;15(11):e0239702. doi: 10.1371/journal.pone.0239702 (PMC7671560; doi:10.1371/journal.pone.0239702)
Supplement: S1 Data — (GZ) [file pone.0239702.s023.gz › SupplementaryData/dimer_A3_ph5_2p5_00025.cbf.dat]

0.010314 9.00286751024 1.19046348292 
0.010872 9.31841936402 0.24476013359 
0.011429 9.60329598010 0.30137023000 
0.011987 12.66195648183 0.08259731672 
0.012544 8.15131413848 0.30976953025 
0.013102 10.47247851117 0.16888727517 
0.013659 10.23650993980 0.13713375223 
0.014217 7.99471105971 -0.14778774441 
0.014774 9.99812786702 0.05890629296 
0.015332 9.26838984091 0.05925768169 
0.015889 10.10665759881 0.06797445270 
0.016447 9.34343814268 0.01951089540 
0.017004 9.87220818663 0.03974162937 
0.017562 9.37035501740 0.02779131680 
0.018119 9.70749370898 0.02709275946 
0.018677 9.54620707346 0.04454578081 
0.019234 9.70369496330 0.02893087212 
0.019792 9.44939119509 0.03116639287 
0.020349 9.20630349125 0.05656074285 
0.020907 9.57373601136 0.05139990442 
0.021464 9.77354525635 0.02386442046 
0.022022 8.70927075614 0.01415055417 
0.022579 8.69833371333 0.02208060758 
0.023137 8.83714733954 0.05436436657 
0.023694 8.40862367754 0.05110652229 
0.024252 8.26429641003 0.03555701430 
0.024809 8.53562760028 0.05608717230 
0.025367 8.27302228133 0.04017477469 
0.025924 8.11743700667 0.05074931389 
0.026482 8.30206220551 0.05522315941 
0.027039 8.01805290179 0.04758175613 
0.027597 8.17656744719 0.04925443747 
0.028154 8.06218932342 0.05253714271 
0.028712 7.84765199423 0.03476539701 
0.029269 7.76361452886 0.04833349358 
0.029827 7.60923433972 0.04293475742 
0.030384 7.67957420443 0.03732554018 
0.030942 7.61936264083 0.04107089791 
0.031500 7.32493477895 0.05658614470 
0.032057 7.27842047747 0.03882709430 
0.032615 6.93422237050 0.03256834509 
0.033172 7.03828277080 0.03348953620 
0.033730 6.98980070349 0.03929272079 
0.034287 7.01802720494 0.03123230081 
0.034845 7.10046602967 0.04575566466 
0.035402 6.76778800018 0.03985193743 
0.035960 6.75145691358 0.03411673213 
0.036517 6.57811444189 0.03809328966 
0.037075 6.58593573176 0.03888729653 
0.037632 6.52101294074 0.03524780290 
0.038190 6.28432504567 0.03416465149 
0.038747 6.25621689195 0.03824216118 
0.039305 6.08568007383 0.03680297117 
0.039862 6.12929822367 0.03824314165 
0.040420 6.04790227781 0.03252632581 
0.040977 5.73931509189 0.03683262634 
0.041535 5.56899484753 0.03425659981 
0.042092 5.78454854875 0.02939404113 
0.042650 5.85279096862 0.02954107342 
0.043207 5.55798895214 0.02983724951 
0.043765 5.43252717483 0.02851009584 
0.044322 5.42094559175 0.03098710062 
0.044880 5.28624910830 0.03155567233 
0.045437 5.11507136751 0.02339133214 
0.045995 5.14924361849 0.02804825416 
0.046552 5.11275385402 0.02984922816 
0.047110 4.96818409635 0.02592171045 
0.047667 4.92439768421 0.02476156788 
0.048225 4.79963229293 0.02760083286 
0.048782 5.01243502889 0.02662404861 
0.049340 4.72447681617 0.02627808894 
0.049897 4.68352574464 0.02285055529 
0.050455 4.51865971741 0.02283455211 
0.051012 4.55961253427 0.02438616465 
0.051570 4.61076035567 0.02416516972 
0.052127 4.25193093826 0.02037305040 
0.052685 4.21719341554 0.02184041158 
0.053242 4.11042030214 0.02068125566 
0.053800 4.23898098079 0.02194302052 
0.054357 4.18835137147 0.02259424592 
0.054915 4.14036477832 0.01851603525 
0.055472 3.98593673044 0.02096840453 
0.056030 3.91655327534 0.02244475480 
0.056587 3.79467342766 0.01999557273 
0.057145 3.86124555865 0.01941380884 
0.057702 3.86356815804 0.02114581258 
0.058260 3.74540491509 0.01694096002 
0.058817 3.75976521952 0.02118388819 
0.059375 3.47068882393 0.01795833233 
0.059932 3.59826344545 0.02199198372 
0.060490 3.41437805883 0.01742616302 
0.061048 3.31555033260 0.01504762527 
0.061605 3.33455539405 0.01713684704 
0.062163 3.27558945149 0.01764533334 
0.062720 3.35319626025 0.01871971888 
0.063278 3.29538813930 0.01636445419 
0.063835 3.24454027350 0.01574827055 
0.064393 3.07872231840 0.01681806300 
0.064950 3.14187702420 0.01428328481 
0.065508 3.05539106448 0.01598340086 
0.066065 2.88294369706 0.01478528418 
0.066623 3.02778921838 0.01672810969 
0.067180 2.93517736200 0.01340720613 
0.067738 2.73206788720 0.01066340232 
0.068295 2.79157538430 0.01400489667 
0.068853 2.72380738125 0.01331599125 
0.069410 2.68344115365 0.01312169472 
0.069968 2.71743584239 0.01404187963 
0.070525 2.59825401648 0.01411462133 
0.071083 2.48609156500 0.01475898623 
0.071640 2.56865056706 0.01243016662 
0.072198 2.47744444382 0.01280457657 
0.072755 2.53324654367 0.01148711042 
0.073313 2.43888478049 0.01296387678 
0.073870 2.48073126063 0.01437340587 
0.074428 2.33738214506 0.01093631231 
0.074985 2.39426711322 0.00936249204 
0.075543 2.30687393532 0.00989041377 
0.076100 2.30764025543 0.01115621319 
0.076658 2.25316447751 0.01331334982 
0.077215 2.14869647347 0.01157728939 
0.077773 2.12984481980 0.01076943789 
0.078330 2.03877914646 0.00956077849 
0.078888 2.14743926590 0.01149028620 
0.079445 2.06499669417 0.01046104363 
0.080003 2.04819327965 0.01128698270 
0.080560 2.07144778018 0.01075755454 
0.081118 1.98209301618 0.00858651417 
0.081675 1.81939885395 0.00696991053 
0.082233 1.98762289194 0.01067109637 
0.082790 1.97686398183 0.01011060314 
0.083348 1.84652067595 0.00972146698 
0.083905 1.86008212119 0.00859664025 
0.084463 1.76734720641 0.00940679269 
0.085020 1.72916218078 0.00970062334 
0.085578 1.85123780330 0.01002453958 
0.086135 1.70131450087 0.00908117214 
0.086693 1.60981458764 0.00989957168 
0.087250 1.59717746646 0.00652951760 
0.087808 1.68360415574 0.00909745842 
0.088365 1.64584635825 0.00846471278 
0.088923 1.63078976728 0.00926273859 
0.089480 1.58604219476 0.00690521309 
0.090038 1.61014359217 0.00527108607 
0.090595 1.57092292136 0.00749997585 
0.091153 1.47879670552 0.00743904817 
0.091710 1.53511483230 0.00835603396 
0.092268 1.54346560765 0.00819110020 
0.092825 1.38165556093 0.00715410313 
0.093383 1.39966588451 0.00615536741 
0.093940 1.37304587609 0.00716009998 
0.094498 1.33993385339 0.00671584365 
0.095055 1.40437631973 0.00668349560 
0.095613 1.35368936148 0.00722115044 
0.096170 1.26143949088 0.00540649206 
0.096728 1.27650563105 0.00646826084 
0.097285 1.31316730077 0.00507695683 
0.097842 1.32002459639 0.00670477954 
0.098400 1.30386825802 0.00614298449 
0.098957 1.16174012243 0.00545159939 
0.099515 1.31033142934 0.00593980128 
0.100072 1.24088874730 0.00673087514 
0.100630 1.21729972305 0.00618129560 
0.101187 1.10299042281 0.00577588735 
0.101745 1.15406241337 0.00635222851 
0.102302 1.04465644299 0.00511939541 
0.102860 1.11375920574 0.00616490014 
0.103417 1.12957846148 0.00410924337 
0.103975 1.07659520334 0.00568492860 
0.104532 1.03319885159 0.00628996765 
0.105090 1.02911308840 0.00459651841 
0.105647 1.00427261613 0.00388112381 
0.106205 1.03784954635 0.00604614042 
0.106762 0.84999150365 0.00399563445 
0.107320 0.99292362289 0.00378219530 
0.107877 0.97087050478 0.00435602239 
0.108435 0.95005353899 0.00453038180 
0.108992 0.95464803063 0.00444460516 
0.109550 0.84156261597 0.00492775986 
0.110107 0.91960153099 0.00389348430 
0.110665 0.86213435200 0.00278252123 
0.111222 0.84984467533 0.00417432978 
0.111780 0.87100188682 0.00315278934 
0.112337 0.84246783979 0.00286774276 
0.112895 0.86796590259 0.00408803656 
0.113452 0.84523076619 0.00169879885 
0.114010 0.78129451216 0.00363849656 
0.114567 0.74316289798 0.00440593179 
0.115125 0.83546848677 0.00329031826 
0.115682 0.76399691113 0.00433503627 
0.116240 0.72335609307 0.00464189312 
0.116797 0.75204735776 0.00446787933 
0.117355 0.74760178263 0.00384896676 
0.117912 0.68999756027 0.00326299323 
0.118470 0.75694275970 0.00396545574 
0.119027 0.72512291140 0.00316695669 
0.119585 0.73565094303 0.00277255567 
0.120142 0.65788301859 0.00365515367 
0.120699 0.67481569903 0.00206406054 
0.121257 0.59087714884 0.00317746499 
0.121814 0.60860260881 0.00327383190 
0.122372 0.66921594631 0.00240527879 
0.122929 0.68521674589 0.00241174798 
0.123487 0.56800817893 0.00258928898 
0.124044 0.59498442652 0.00349531708 
0.124602 0.64501116373 0.00277484384 
0.125159 0.57630327511 0.00333810199 
0.125717 0.60656066869 0.00335565647 
0.126274 0.57064625315 0.00308171734 
0.126832 0.55351272468 0.00202215921 
0.127389 0.52517976917 0.00232232880 
0.127947 0.59589822609 0.00259331800 
0.128504 0.50585403598 0.00200520656 
0.129062 0.60805749900 0.00246938710 
0.129619 0.54320952244 0.00164138096 
0.130177 0.45018388064 0.00173701726 
0.130734 0.46630636226 0.00227195103 
0.131292 0.47433569437 0.00307874444 
0.131849 0.49838902254 0.00235316412 
0.132407 0.48950913057 0.00107727733 
0.132964 0.47169358949 0.00278021751 
0.133521 0.38154069980 0.00102051512 
0.134079 0.45212972943 0.00205050048 
0.134636 0.49246354002 0.00197522959 
0.135194 0.43304373846 0.00236578581 
0.135751 0.47018806250 0.00279939525 
0.136309 0.36742774453 0.00171829891 
0.136866 0.39958129756 0.00116095632 
0.137424 0.47605604482 0.00233202487 
0.137981 0.42858414280 0.00131249008 
0.138539 0.35688834684 0.00099357485 
0.139096 0.36640829616 0.00082881335 
0.139654 0.41517409098 0.00201684176 
0.140211 0.31971490060 0.00147560638 
0.140769 0.34813150645 0.00091247860 
0.141326 0.36821366113 0.00164536952 
0.141884 0.32638411636 0.00125324964 
0.142441 0.31533549727 0.00111093585 
0.142998 0.30853814945 0.00140060670 
0.143556 0.31445606558 0.00168670273 
0.144113 0.29419366720 0.00160347781 
0.144671 0.27951903499 0.00170567358 
0.145228 0.26230260801 0.00197256437 
0.145786 0.29874457557 0.00158426646 
0.146343 0.25948992896 0.00154784547 
0.146901 0.30987022070 0.00114599799 
0.147458 0.33826941473 0.00123946773 
0.148016 0.31510778858 0.00166354194 
0.148573 0.24073979464 0.00182135277 
0.149131 0.27027917880 0.00176416399 
0.149688 0.26390356057 0.00127757211 
0.150246 0.21753331939 0.00147778363 
0.150803 0.19974177163 0.00052895459 
0.151360 0.29879486869 0.00184183959 
0.151918 0.28838070459 0.00146109148 
0.152475 0.23633783826 0.00067665677 
0.153033 0.19230258210 0.00102565664 
0.153590 0.29567698875 0.00153689529 
0.154148 0.21955994829 0.00004213508 
0.154705 0.20168185980 0.00050139697 
0.155263 0.20056797998 0.00107679325 
0.155820 0.21848757083 0.00074525962 
0.156378 0.19193101282 0.00019065001 
0.156935 0.22583666227 0.00041336008 
0.157493 0.21758995269 0.00223816742 
0.158050 0.23421161612 0.00024455879 
0.158607 0.17678379645 0.00018983196 
0.159165 0.20161340237 0.00050980519 
0.159722 0.16392247572 0.00098963060 
0.160280 0.17734368588 0.00068146749 
0.160837 0.20680368904 0.00129153418 
0.161395 0.18508154297 0.00093458188 
0.161952 0.21680651393 0.00032058915 
0.162510 0.13679113809 0.00153354585 
0.163067 0.14006006861 0.00165409736 
0.163625 0.16401545705 0.00149108835 
0.164182 0.16472799373 0.00039868181 
0.164739 0.15804138350 0.00130668956 
0.165297 0.15645730729 0.00155009567 
0.165854 0.12337374112 0.00017512444 
0.166412 0.19690825700 0.00102235527 
0.166969 0.13037694708 -0.00020201496 
0.167527 0.15989290046 0.00083715765 
0.168084 0.12420721080 0.00082413106 
0.168642 0.18620072836 0.00070810192 
0.169199 0.10003381232 0.00098321239 
0.169757 0.16299138503 0.00093737155 
0.170314 0.13886830941 0.00099310651 
0.170871 0.08385563798 0.00088091108 
0.171429 0.16390732855 0.00102292050 
0.171986 0.14442888163 0.00105409548 
0.172544 0.14247030805 0.00112193943 
0.173101 0.14276884273 0.00077922068 
0.173659 0.15479855524 0.00053649361 
0.174216 0.15485134403 0.00093458695 
0.174774 0.12267859222 0.00133977598 
0.175331 0.09370332307 0.00061906059 
0.175888 0.12388363483 0.00051172997 
0.176446 0.11802272426 -0.00006984676 
0.177003 0.14553930906 -0.00004170466 
0.177561 0.10030957594 0.00084014047 
0.178118 0.10630067349 0.00061643338 
0.178676 0.09619901461 0.00041820592 
0.179233 0.06290041427 0.00070905439 
0.179791 0.14660942559 0.00082391875 
0.180348 0.05420100447 0.00026725508 
0.180905 0.10008623482 0.00063977280 
0.181463 0.14325702755 0.00044620853 
0.182020 0.07577874412 0.00109225888 
0.182578 0.16282546997 0.00092201250 
0.183135 0.08571078583 0.00072165423 
0.183693 0.11197572510 -0.00005559951 
0.184250 0.09965405375 0.00016140172 
0.184808 0.14466988917 0.00054266792 
0.185365 0.05713188611 0.00057332290 
0.185922 0.08120727817 0.00055865012 
0.186480 0.11207698326 0.00080956366 
0.187037 0.13170431377 0.00056214908 
0.187595 0.06180516911 0.00059554240 
0.188152 0.10237042484 0.00002412009 
0.188710 0.10532675173 0.00068727002 
0.189267 0.10671405926 0.00064514281 
0.189824 0.10973257611 0.00003905935 
0.190382 0.09387010333 0.00045435871 
0.190939 0.10967220034 0.00065123676 
0.191497 0.05953579572 -0.00022590299 
0.192054 0.09192926968 0.00050289576 
0.192612 0.09068953160 0.00034991255 
0.193169 0.08541697349 0.00036805913 
0.193726 0.05641763136 0.00008550908 
0.194284 0.09336983087 0.00018353749 
0.194841 0.07307175430 -0.00004892937 
0.195399 0.06954486896 0.00009977005 
0.195956 0.09107225833 0.00084826038 
0.196514 0.10094513144 0.00058740881 
0.197071 0.08799740194 0.00080460808 
0.197628 0.10924097555 -0.00071105367 
0.198186 0.06994003435 -0.00001245094 
0.198743 0.10680222047 0.00032543184 
0.199301 0.06769217273 -0.00012295509 
0.199858 0.07432371452 0.00006921700 
0.200416 0.14117582979 0.00016172588 
0.200973 0.11345126272 0.00090885770 
0.201530 0.05235954720 0.00023658890 
0.202088 0.16577398864 0.00053014816 
0.202645 0.12126253333 0.00053530381 
0.203203 0.07575440588 0.00008082351 
0.203760 0.08383115085 0.00026543235 
0.204318 0.06548825389 0.00038695876 
0.204875 0.07078128918 0.00016023111 
0.205432 0.09677681589 -0.00007884024 
0.205990 0.06377481036 0.00069249495 
0.206547 0.03548029066 -0.00009697703 
0.207105 0.05983181050 0.00003493579 
0.207662 0.07052270478 -0.00068093895 
0.208219 0.04456506287 0.00041325793 
0.208777 0.05767049168 0.00011772629 
0.209334 0.09631776827 0.00062385089 
0.209892 0.07163629048 0.00034016489 
0.210449 0.05579232846 0.00049545185 
0.211007 0.06409882809 0.00028407999 
0.211564 0.05753681889 0.00019340730 
0.212121 0.06155237365 0.00072345864 
0.212679 0.09732785865 0.00012138498 
0.213236 0.03247405196 -0.00001295574 
0.213794 0.12710489787 0.00047971472 
0.214351 0.09542281697 -0.00064752036 
0.214908 0.12667065888 0.00090001573 
0.215466 0.05804559939 -0.00015184796 
0.216023 0.04946426337 0.00031371695 
0.216581 0.03683080686 -0.00023931625 
0.217138 0.09967789671 0.00068053930 
0.217695 0.13108647480 0.00048019563 
0.218253 0.07930742434 0.00010531913 
0.218810 0.12537018732 0.00086639669 
0.219368 0.06887662176 0.00047051982 
0.219925 0.05666188486 0.00023604350 
0.220483 0.08175402680 0.00025452855 
0.221040 0.05770596867 0.00057876648 
0.221597 0.06411840169 0.00036850174 
0.222155 0.11336427628 0.00027707870 
0.222712 0.09398993558 0.00056255506 
0.223270 0.01657674952 -0.00009944907 
0.223827 0.07113944794 0.00059585103 
0.224384 0.05309758953 0.00024701438 
0.224942 0.02487431995 0.00025075105 
0.225499 0.03587681003 0.00013771968 
0.226057 0.13138370655 0.00108097170 
0.226614 0.08950481893 0.00030281551 
0.227171 0.07625885617 0.00064326694 
0.227729 0.08819681286 0.00019794767 
0.228286 0.13695643939 -0.00008250624 
0.228844 0.04489931828 0.00022649601 
0.229401 0.06230201603 -0.00025682818 
0.229958 0.10310140709 0.00013210051 
0.230516 0.05110149155 0.00003565821 
0.231073 0.06721323962 0.00038022219 
0.231630 0.06056147695 0.00010047725 
0.232188 0.09794394325 0.00071709230 
0.232745 0.06290836353 0.00043191438 
0.233303 0.06458488696 0.00101367606 
0.233860 0.09419694582 -0.00008795797 
0.234417 0.07140160969 0.00075643121 
0.234975 0.01626246426 0.00030770855 
0.235532 0.04729686672 0.00070612037 
0.236090 0.04629249423 -0.00008169445 
0.236647 0.07764512197 -0.00036112574 
0.237204 0.01440303744 0.00007449632 
0.237762 0.01729946327 -0.00027191179 
0.238319 0.01893830879 0.00089654628 
0.238877 0.06250201748 0.00018605811 
0.239434 0.04740141745 0.00009868885 
0.239991 0.05511168790 0.00019262079 
0.240549 0.07889382250 -0.00005699749 
0.241106 0.06895083004 0.00058159217 
0.241663 0.04593450543 0.00016138046 
0.242221 0.08303737918 0.00046924972 
0.242778 0.04795869040 -0.00044537683 
0.243336 0.07107666623 0.00015702826 
0.243893 0.04180497145 -0.00007086599 
0.244450 0.07245357967 0.00010829769 
0.245008 0.06760451066 0.00049024278 
0.245565 0.04643268006 0.00026533535 
0.246123 0.06482117300 -0.00019492307 
0.246680 0.07472771330 0.00019661059 
0.247237 0.05733784705 -0.00019285044 
0.247795 0.08992720804 0.00050063884 
0.248352 0.03974771302 -0.00017927849 
0.248909 0.06628815534 -0.00016749500 
0.249467 0.08520046934 0.00024849746 
0.250024 0.08052213809 -0.00007665933 
0.250582 0.05773013220 0.00031330114 
0.251139 0.04490333555 0.00029057926 
0.251696 0.01931677438 0.00034594847 
0.252254 0.08166922866 0.00099480770 
0.252811 0.05279112675 -0.00017544926 
0.253368 0.04768204271 0.00022758391 
0.253926 0.09233061731 0.00091006214 
0.254483 0.05233664153 0.00011928584 
0.255041 0.08076914643 0.00035001339 
0.255598 0.05207242607 0.00066351622 
0.256155 0.06138564523 0.00069694818 
0.256713 0.06706533418 0.00030625811 
0.257270 0.05314960966 0.01434198519 
0.257827 0.03135161690 0.00042666286 
0.258385 -0.00382817725 0.00009220074 
0.258942 0.05376712954 -0.00029505036 
0.259499 0.07210298191 0.00107168354 
0.260057 0.10063578106 0.00100419665 
0.260614 0.05523168876 -0.00000974979 
0.261172 0.06285076256 0.00004554026 
0.261729 0.04487273592 0.00079602430 
0.262286 0.05163762918 0.00006948595 
0.262844 0.07148061376 0.00015943103 
0.263401 0.05764581228 0.00000560697 
0.263958 0.03927957091 0.00044619841 
0.264516 0.02972226480 0.00037075768 
0.265073 0.05353959485 0.00035558880 
0.265630 0.02785633652 0.00005365551 
0.266188 0.04818867733 0.00045548834 
0.266745 0.04847910820 0.00025184368 
0.267302 0.02543940186 -0.00033143705 
0.267860 0.03751715262 0.00042865648 
0.268417 0.04566763322 0.00063989748 
0.268975 0.07479753084 0.00050347686 
0.269532 0.02621735678 -0.00010913037 
0.270089 0.07444858556 0.00010598606 
0.270647 0.05377869508 0.00002551616 
0.271204 0.05207789123 -0.00011603511 
0.271761 0.05273318748 -0.00005471814 
0.272319 0.04161846052 0.00011688983 
0.272876 0.06680519604 0.00037780829 
0.273433 0.06145740049 -0.00004207199 
0.273991 0.03525782138 0.00052588351 
0.274548 0.00183788172 -0.00008498763 
0.275105 0.01774207216 -0.00008719502 
0.275663 0.03701743273 0.00001993418 
0.276220 0.04758354363 0.00008698927 
0.276777 0.01075346677 0.00020846306 
0.277335 0.04695369868 0.00004861961 
0.277892 0.04556031542 0.00046406826 
0.278449 0.05144464574 0.00006741001 
0.279007 0.03286984548 0.00034972431 
0.279564 0.04876383531 0.00042660071 
0.280121 0.04495210180 0.00046765217 
0.280679 0.01235609128 -0.00004919967 
0.281236 0.06474315837 0.00048102594 
0.281793 0.04395969952 0.00023445134 
0.282351 0.03282893314 0.00015021871 
0.282908 0.06424594643 0.00058773765 
0.283465 0.04611035042 0.00015246330 
0.284023 0.05313176056 -0.00013962070 
0.284580 0.04680206685 0.00006035869 
0.285137 0.05021460535 0.00049412144 
0.285695 0.04666875013 -0.00014953582 
0.286252 0.05038112432 0.00037889889 
0.286809 0.02627678251 -0.00002766158 
0.287367 0.02918556958 0.00016859265 
0.287924 0.02692907932 0.00047343560 
0.288481 0.05329949334 -0.00022120830 
0.289039 0.02763436494 0.00020171547 
0.289596 0.01276951633 0.00033651541 
0.290153 0.05125486599 -0.00046895379 
0.290711 0.04642032710 0.00025473414 
0.291268 -0.00088287426 -0.00012236115 
0.291825 0.06617288240 0.00024471184 
0.292383 0.07350001661 0.00005379482 
0.292940 0.05064168106 0.00129824076 
0.293497 -0.00464144778 -0.00002735861 
0.294055 0.03316961702 0.00026981121 
0.294612 0.04922047143 0.00012647196 
0.295169 0.06360686889 0.00011968774 
0.295727 0.04069715893 0.00105647665 
0.296284 0.02451784303 0.00003254133 
0.296841 0.05547412221 -0.00020497273 
0.297399 -0.01316135570 0.00028854144 
0.297956 0.04555318457 0.00021407375 
0.298513 0.04641559048 -0.00035486357 
0.299071 -0.00246201784 -0.00031863711 
0.299628 0.06122048682 0.00041865844 
0.300185 0.05133920436 0.00060583846 
0.300742 0.05052125664 0.00068027333 
0.301300 0.05993675042 0.00076282870 
0.301857 0.03856534815 -0.00000201876 
0.302414 0.03296235766 0.00020953316 
0.302972 0.04367997549 0.00025754327 
0.303529 0.05234970265 0.00071893804 
0.304086 0.01279710014 0.00004601355 
0.304644 0.04437893348 0.00017959541 
0.305201 0.00341052894 -0.00020812063 
0.305758 0.08107752943 0.00055809060 
0.306316 0.04254463550 -0.00070801954 
0.306873 0.08196390557 0.00016778397 
0.307430 0.04224599169 0.00041154118 
0.307987 0.03857653855 0.00038486645 
0.308545 0.03255873477 -0.00018641482 
0.309102 0.03981386268 0.00010995914 
0.309659 0.07818443081 0.00006515606 
0.310217 0.00758837092 0.00091851307 
0.310774 -0.02437863605 0.00051905790 
0.311331 0.02494427151 0.00016419287 
0.311889 0.04801167489 0.00066387152 
0.312446 0.04648208577 0.00019338788 
0.313003 0.00701783376 0.00013455056 
0.313560 0.03923499797 -0.00014350879 
0.314118 0.09674436159 0.00071527459 
0.314675 0.07722085076 -0.00032503983 
0.315232 0.04696415083 0.00042127985 
0.315790 0.00386814825 0.00059713949 
0.316347 0.04267073964 -0.00007275834 
0.316904 0.03685058906 0.00028757505 
0.317461 0.06777471632 -0.00002109756 
0.318019 0.07087080580 0.00078488808 
0.318576 0.03512812213 -0.00043980316 
0.319133 0.04925290055 -0.00034457109 
0.319691 0.08461739672 0.00029902517 
0.320248 0.05897523484 0.00051668836 
0.320805 0.04538792029 0.00007397410 
0.321362 0.05367321508 0.00002160811 
0.321920 0.02676719165 0.00073718484 
0.322477 0.02953506503 0.00037095215 
0.323034 0.05157855804 0.00026653791 
0.323592 0.04858906133 0.00013247146 
0.324149 0.04878410858 -0.00081393881 
0.324706 0.07812746527 0.00082263729 
0.325263 0.09384832457 0.00062814594 
0.325821 0.01403009733 0.00036023106 
0.326378 0.03170995864 0.00116371928 
0.326935 0.02086444247 -0.00008245801 
0.327493 0.03761822065 -0.00006979589 
0.328050 0.01879649561 0.00021639760 
0.328607 0.02548018962 -0.00025014631 
0.329164 0.02312091024 0.00018440366 
0.329722 0.02732577380 0.00006490203 
0.330279 0.03107037839 0.00017802308 
0.330836 0.02914591693 0.00000382727 
0.331393 0.01425009434 -0.00001055489 
0.331951 0.04923453377 0.00033480466 
0.332508 0.05793349832 0.00043635387 
0.333065 0.04717515911 0.00001666996 
0.333622 0.09224654951 0.00064999956 
0.334180 0.02093360120 0.00057869758 
0.334737 0.04314197709 0.00061131664 
0.335294 0.02308580013 0.00005641143 
0.335852 -0.00535467983 0.00058148012 
0.336409 0.04759786557 0.00071481435 
0.336966 -0.00754740120 -0.00016961941 
0.337523 0.00690895088 0.00093156867 
0.338081 0.03486029562 -0.00001882048 
0.338638 0.07584303637 -0.00000304496 
0.339195 0.05751286346 0.00052394697 
0.339752 0.02025156792 0.00093563437 
0.340310 0.09134294778 0.00076593694 
0.340867 0.00303676618 0.00028967665 
0.341424 0.04957524840 0.00042176008 
0.341981 0.01046880782 -0.00018677297 
0.342539 0.09075559167 -0.00020081848 
0.343096 0.04264403041 0.00012693786 
0.343653 -0.02425699313 -0.00074466196 
0.344210 -0.00810482891 0.00010426585 
0.344768 -0.05386477015 -0.00038559237 
0.345325 0.02283005236 0.00234541282 
0.345882 -0.00141760070 0.00102283642 
0.346439 0.06472784218 0.00006159833 
0.346997 0.05753402082 -0.00037354377 
0.347554 -0.01102588660 0.00128272505 
0.348111 0.03966470779 0.00086419863 
0.348668 0.10933285637 0.00059149349 
0.349226 -0.01165900690 0.00051309199 
0.349783 0.03838922352 0.00029009310 
0.350340 0.07542034176 -0.00050156171 
0.350897 0.04913595642 0.00027186034 
0.351454 0.03064169510 0.00032796609 
0.352012 0.05423003746 0.00141372511 
0.352569 0.08475858721 0.00038382837 
0.353126 0.02986753467 -0.00078347681 
0.353683 0.04917654991 0.00049956361 
0.354241 -0.00011466964 -0.00095914006 
0.354798 0.12150883330 0.00149506778 
0.355355 0.05790579074 0.00067342438 
0.355912 -0.02018637014 0.00030940233 
0.356470 0.07903270437 0.00108450071 
0.357027 0.03903878450 0.00004048352 
0.357584 -0.00159521963 0.00012495141 
0.358141 -0.00970647019 -0.00022317654 
0.358699 0.15801706654 0.00155167823 
0.359256 0.02631248210 0.00078317480 
0.359813 0.03731132488 -0.00081464850 
0.360370 0.02561799781 0.00004809420 
0.360927 0.16509147656 0.00025489507 
0.361485 0.07108546535 0.00025467498 
0.362042 0.00371176958 -0.00094245276 
0.362599 -0.01744821122 -0.00029402411 
0.363156 -0.00974392104 0.00115987448 
0.363714 0.13556953755 0.00129380647 
0.364271 0.05152879432 0.00028776337 
0.364828 0.08602204242 -0.00003397330 
0.365385 0.07793562289 -0.00012678530 
0.365942 0.09567433416 0.00106236812 
0.366500 0.12628587136 0.00103229357 
0.367057 0.03548171783 -0.00010238741 
0.367614 0.04372051243 0.00007654911 
0.368171 -0.05947505525 0.00149743056 
0.368728 0.03485900948 0.00254063775 
0.369286 0.12777550663 0.00002503304 
0.369843 0.00637528672 0.00142562467 
0.370400 0.07712046178 0.00020209061 
0.370957 0.05341481972 -0.00093788523 
0.371514 -0.01127924134 -0.00154874555 
0.372072 0.02583272327 -0.00059685302 
0.372629 0.08800883025 0.00115654745 
0.373186 0.04278575130 -0.00016293503 
0.373743 0.07849643524 0.00120776254 
0.374300 -0.00364800275 -0.00068209395 
0.374858 0.11636128030 0.00227858805 
0.375415 0.05648197177 0.00153355857 
0.375972 0.08529679401 0.00157771598 
0.376529 0.04693167252 0.00186269012 
0.377086 -0.00802451176 -0.00074738973 
0.377644 -0.00275651390 0.00039681698 
0.378201 0.09260247221 0.00030571381 
0.378758 -0.03683000009 -0.00116223345 
0.379315 -0.05817067924 0.00091662761 
0.379872 -0.00931109932 -0.00032053117 
0.380430 0.02111386175 -0.00200880974 
0.380987 -0.01612315203 0.00028861622 
0.381544 -0.01108885133 -0.00009677739 
0.382101 -0.02363475716 0.00083720817 
0.382658 0.02898658636 0.00029778129 
0.383216 0.00886488208 0.00055623512 
0.383773 0.00701340523 0.00067798484 
0.384330 0.00725863429 0.00163313552 
0.384887 -0.05379984601 0.00119971945 
0.385444 0.03124897350 -0.00220403750 
0.386001 -0.00758709570 0.00103538577 
0.386559 0.14812588567 0.00103514669 
0.387116 0.07749274620 0.00057571214 
0.387673 -0.01529640603 0.00114478462 
0.388230 0.00265823722 0.00099187454 
0.388787 0.11701802557 0.00274396059 
0.389345 -0.02341777857 -0.00213837534 
0.389902 0.03981990824 -0.00012720474 
0.390459 0.04404309808 0.00065969847 
0.391016 -0.01327444235 -0.00141618538 
0.391573 0.06367975080 0.00061242413 
0.392130 -0.05632144515 0.00133440562 
0.392688 0.13985170711 0.00083880477 
0.393245 -0.00845333862 0.00125414341 
0.393802 0.03547953802 -0.00116164971 
0.394359 -0.01197075316 0.00165600745 
0.394916 0.11523144359 0.00258385475 
0.395473 0.07155904383 0.00191086301 
0.396031 0.07281393056 0.00033142777 
0.396588 0.05257890240 0.00295112158 
0.397145 -0.02154084532 0.00360593381 
0.397702 0.10286597403 0.00222787664 
0.398259 -0.02875707040 0.00160757845 
0.398816 0.15690373695 0.00406581277 
0.399374 0.08310476407 0.00367259007 
0.399931 0.01340602966 -0.00015695792 
0.400488 -0.02691905196 0.00333422568 
0.401045 0.00638042186 -0.00032446650 
0.401602 -0.13826969060 -0.00178295453 
0.402159 -0.05913577210 -0.00199851683 
0.402716 0.18316990905 -0.00096311520 
0.403274 0.06055605417 0.00273796549 
0.403831 0.26730728815 0.02190500255 
