# Supplementary material for: SAXS studies of X-ray induced disulfide bond damage: Engineering high-resolution insight from a low-resolution technique
Source: PLoS One. 2020 Nov 17;15(11):e0239702. doi: 10.1371/journal.pone.0239702 (PMC7671560; doi:10.1371/journal.pone.0239702)
Supplement: S1 Data — (GZ) [file pone.0239702.s023.gz › SupplementaryData/dimer_A3_ph5_2p5_00026.cbf.dat]

0.010314 7.08062013874 1.37190971080 
0.010872 9.64826485455 0.37561173898 
0.011429 9.56117567854 0.18750212375 
0.011987 10.56686060400 0.23517217385 
0.012544 10.97239053559 -0.02136344515 
0.013102 9.57946460085 0.16037624922 
0.013659 9.75789826178 0.10367373429 
0.014217 9.17571717790 -0.05912481310 
0.014774 10.08867600056 0.01542165704 
0.015332 10.54732810542 0.09272882307 
0.015889 10.07028443536 0.00518096603 
0.016447 9.45228855513 -0.04746418865 
0.017004 9.86325444445 0.03846993767 
0.017562 10.21814755108 0.00152973967 
0.018119 9.76302553044 -0.00394115090 
0.018677 8.87078762970 0.02788970961 
0.019234 9.58881003248 0.01536452720 
0.019792 9.41467754269 -0.01749516056 
0.020349 9.48483883924 0.02892847727 
0.020907 8.87919607912 0.03626285334 
0.021464 9.35743869973 0.02267448034 
0.022022 9.42433694905 0.04193062641 
0.022579 9.02706616252 0.04729131902 
0.023137 8.78396589527 0.04243247324 
0.023694 8.77839606932 0.03131614416 
0.024252 8.51926228584 0.03536760531 
0.024809 8.53293974781 0.04086796575 
0.025367 8.47470559742 0.04844905215 
0.025924 8.40254711787 0.04643389729 
0.026482 8.14258334994 0.04773965302 
0.027039 8.23452309902 0.04798282054 
0.027597 8.04154119640 0.03546358510 
0.028154 7.70634524748 0.03830008410 
0.028712 7.84448654442 0.03577487860 
0.029269 7.59455555530 0.04489553903 
0.029827 7.56449415089 0.05132102364 
0.030384 7.74438536718 0.05029231269 
0.030942 7.58009787502 0.04287829864 
0.031500 7.44139616058 0.04385382653 
0.032057 7.52613627461 0.03503916031 
0.032615 7.18006186838 0.04581924567 
0.033172 7.00512021047 0.03809162513 
0.033730 7.24167245199 0.04015904859 
0.034287 6.85871858553 0.03828974607 
0.034845 6.99549017643 0.03869672945 
0.035402 6.85440649662 0.04489500500 
0.035960 6.74504633449 0.03729049431 
0.036517 6.57946916773 0.03698430561 
0.037075 6.58903068887 0.04184029046 
0.037632 6.53255080887 0.03285061344 
0.038190 6.39837222771 0.03778532062 
0.038747 6.35295618258 0.03083322059 
0.039305 6.19263964083 0.03212933429 
0.039862 5.96125919091 0.03469530353 
0.040420 5.99885507350 0.03390398788 
0.040977 6.01332922541 0.03507976674 
0.041535 5.85179739712 0.03212549984 
0.042092 5.67513569514 0.03040273518 
0.042650 5.83207012803 0.03148215984 
0.043207 5.71935447289 0.03189134026 
0.043765 5.45556029505 0.02682217910 
0.044322 5.56747806755 0.02985763511 
0.044880 5.40955463567 0.02855687196 
0.045437 5.35374379378 0.02861104174 
0.045995 5.03224710761 0.02369857259 
0.046552 5.14757872642 0.02823927545 
0.047110 4.98224943571 0.02800554273 
0.047667 4.90126002474 0.02640410507 
0.048225 4.75661166177 0.02692050953 
0.048782 4.76544485357 0.02695085034 
0.049340 4.62988952019 0.02549618719 
0.049897 4.61685661022 0.02440485183 
0.050455 4.64629305888 0.02309621682 
0.051012 4.60740135205 0.02481087069 
0.051570 4.41122879336 0.02411161560 
0.052127 4.34866009524 0.02060023445 
0.052685 4.39699019564 0.02257092799 
0.053242 4.19919612535 0.02125382904 
0.053800 4.23690398188 0.02233676685 
0.054357 4.19949176970 0.02282062989 
0.054915 4.09715443862 0.02381169336 
0.055472 3.97527615766 0.02103184491 
0.056030 4.02161230346 0.01907924739 
0.056587 3.92651745453 0.02162054634 
0.057145 3.83909035708 0.02040327212 
0.057702 3.80675395589 0.01959567839 
0.058260 3.57461371331 0.01771082673 
0.058817 3.60189227522 0.01898026133 
0.059375 3.64785241704 0.01718638691 
0.059932 3.62225215435 0.01541088318 
0.060490 3.48001689481 0.01979807328 
0.061048 3.42542246700 0.01893637960 
0.061605 3.26570121901 0.01571155071 
0.062163 3.29631391937 0.01844658980 
0.062720 3.22087707414 0.01540287278 
0.063278 3.15747238819 0.01634096098 
0.063835 3.21718199261 0.01651308589 
0.064393 3.17468653797 0.01972080266 
0.064950 2.99175390005 0.01432235025 
0.065508 3.09199022290 0.01410347865 
0.066065 2.94436412420 0.01584955465 
0.066623 2.99211704210 0.01598689651 
0.067180 2.80557203632 0.01484733176 
0.067738 2.92521859385 0.01509848944 
0.068295 2.83678211191 0.01553693563 
0.068853 2.69947631970 0.01317480764 
0.069410 2.76950149738 0.01398804424 
0.069968 2.63756476247 0.01341790458 
0.070525 2.53919586947 0.01237053517 
0.071083 2.62658253534 0.01251263650 
0.071640 2.53798021900 0.01247647062 
0.072198 2.52022536562 0.01114832143 
0.072755 2.53404292635 0.01291870190 
0.073313 2.44470964594 0.01251082119 
0.073870 2.27141791503 0.01165577616 
0.074428 2.35347526487 0.01143554375 
0.074985 2.37416115704 0.01375733638 
0.075543 2.38765316878 0.00969301586 
0.076100 2.26399750306 0.01056371482 
0.076658 2.26236318422 0.00880313032 
0.077215 2.11340907926 0.01153382542 
0.077773 2.10655768745 0.01230676070 
0.078330 2.11951529391 0.01160447532 
0.078888 2.14861818980 0.01055638815 
0.079445 2.07985831092 0.00967977826 
0.080003 1.96197532127 0.00897440731 
0.080560 1.92790493310 0.00899444067 
0.081118 1.98555801361 0.01025917165 
0.081675 1.99350064874 0.00842006926 
0.082233 1.87566974033 0.00957100123 
0.082790 1.91062288782 0.00923741844 
0.083348 1.83828779640 0.01012402390 
0.083905 1.81085746649 0.00894235621 
0.084463 1.80284114864 0.00742095901 
0.085020 1.68609968538 0.00722825430 
0.085578 1.82103059378 0.00943501292 
0.086135 1.82588655109 0.00847115146 
0.086693 1.66989356142 0.00846422085 
0.087250 1.73156734245 0.00819012387 
0.087808 1.68404724276 0.00801247335 
0.088365 1.65600047565 0.00707053543 
0.088923 1.55788852491 0.00769625052 
0.089480 1.61502001386 0.00711753784 
0.090038 1.51662424021 0.00656490966 
0.090595 1.48266185491 0.00671152901 
0.091153 1.48247288314 0.00658701547 
0.091710 1.54012524498 0.00685477930 
0.092268 1.49704157597 0.00738648313 
0.092825 1.46473743383 0.00710373057 
0.093383 1.37582541006 0.00786832397 
0.093940 1.41148437448 0.00512186762 
0.094498 1.35126727801 0.00639813071 
0.095055 1.32440390703 0.00584566176 
0.095613 1.25814021141 0.00570609287 
0.096170 1.32034929742 0.00683891968 
0.096728 1.29991781176 0.00713165722 
0.097285 1.27302411872 0.00748586063 
0.097842 1.25581676166 0.00738625360 
0.098400 1.22020378246 0.00707393652 
0.098957 1.20345229142 0.00791958366 
0.099515 1.09302461976 0.00530414307 
0.100072 1.20322471690 0.00528551957 
0.100630 1.09684693744 0.00444879830 
0.101187 1.15556360043 0.00651381525 
0.101745 1.12673143423 0.00471328615 
0.102302 1.10602332699 0.00587531110 
0.102860 1.07065184442 0.00544869959 
0.103417 1.06734231194 0.00586784338 
0.103975 0.97333326166 0.00468205150 
0.104532 1.05005135400 0.00604968485 
0.105090 0.97174766870 0.00502652138 
0.105647 1.07118397192 0.00461139410 
0.106205 0.94007389434 0.00419732113 
0.106762 1.02045462884 0.00490436053 
0.107320 0.99757685282 0.00461203591 
0.107877 0.93458825798 0.00460664997 
0.108435 0.95415947188 0.00367618756 
0.108992 0.93747339557 0.00495043044 
0.109550 0.85801770641 0.00322167496 
0.110107 0.89265873298 0.00300403162 
0.110665 0.84834014040 0.00495011768 
0.111222 0.86785006482 0.00497323888 
0.111780 0.87131940083 0.00342054106 
0.112337 0.81829108646 0.00350324090 
0.112895 0.80475490158 0.00345228734 
0.113452 0.88405540615 0.00382328820 
0.114010 0.73645728179 0.00186086056 
0.114567 0.77567932690 0.00571189973 
0.115125 0.74155508831 0.00399351407 
0.115682 0.83854547685 0.00502582488 
0.116240 0.72061814629 0.00285546633 
0.116797 0.73424774791 0.00254444897 
0.117355 0.66280310699 0.00247129336 
0.117912 0.65374865249 0.00337224687 
0.118470 0.67945781071 0.00166301683 
0.119027 0.63192836589 0.00109159027 
0.119585 0.68433810818 0.00475409940 
0.120142 0.71062838904 0.00273261300 
0.120699 0.58799166299 0.00248622931 
0.121257 0.62216726674 0.00298040889 
0.121814 0.64064090093 0.00233689801 
0.122372 0.56824805041 0.00270753812 
0.122929 0.64947625054 0.00220221313 
0.123487 0.62782357415 0.00290759503 
0.124044 0.59890703412 0.00341986658 
0.124602 0.52540109538 0.00194748259 
0.125159 0.55790576013 0.00322072648 
0.125717 0.57375168621 0.00309749116 
0.126274 0.52861855249 0.00172549717 
0.126832 0.45428172080 0.00314070074 
0.127389 0.47369544845 0.00174334636 
0.127947 0.55076956434 0.00187004465 
0.128504 0.57055167661 0.00201054529 
0.129062 0.49969444835 0.00240980059 
0.129619 0.51065366525 0.00232324552 
0.130177 0.48855991454 0.00225273927 
0.130734 0.45711259977 0.00312954189 
0.131292 0.47354928630 0.00173251825 
0.131849 0.52522999682 0.00222613878 
0.132407 0.43443173424 0.00240698904 
0.132964 0.49919153262 0.00185002124 
0.133521 0.46853963718 0.00196776703 
0.134079 0.42864026222 0.00107173983 
0.134636 0.48352312358 0.00184998735 
0.135194 0.37522801814 0.00251556113 
0.135751 0.40144692814 0.00206677729 
0.136309 0.40298826150 0.00165971388 
0.136866 0.38202558061 0.00247046834 
0.137424 0.40386121728 0.00248155996 
0.137981 0.36995284452 0.00149401573 
0.138539 0.38124166219 0.00171141264 
0.139096 0.33197687391 0.00239389217 
0.139654 0.36101826131 0.00131766756 
0.140211 0.33344631205 0.00160379751 
0.140769 0.34276251965 0.00212893989 
0.141326 0.36115750716 0.00155636373 
0.141884 0.29491831460 0.00149535673 
0.142441 0.36577416967 0.00217060511 
0.142998 0.29171519823 0.00159102943 
0.143556 0.27334924029 0.00155096826 
0.144113 0.32837101858 0.00156679281 
0.144671 0.30454295143 0.00098208276 
0.145228 0.26948076674 0.00066290135 
0.145786 0.33433551820 0.00062027846 
0.146343 0.30404927226 0.00092702824 
0.146901 0.25401974945 0.00052915069 
0.147458 0.20653820597 0.00112824680 
0.148016 0.27980139927 0.00199086167 
0.148573 0.28733245772 0.00141907135 
0.149131 0.28308117821 0.00065399037 
0.149688 0.22806136694 0.00082863022 
0.150246 0.21875503534 0.00170923464 
0.150803 0.26735805747 0.00144662439 
0.151360 0.26367404340 0.00111378883 
0.151918 0.23679116059 0.00057427723 
0.152475 0.22607179544 0.00127672421 
0.153033 0.25186770160 0.00210061305 
0.153590 0.19071362675 0.00087075939 
0.154148 0.29741037087 0.00108654943 
0.154705 0.18804276147 0.00157696388 
0.155263 0.16429664365 0.00140538245 
0.155820 0.20431030815 0.00068934965 
0.156378 0.25410942206 0.00020727148 
0.156935 0.25209381764 0.00058211928 
0.157493 0.23028941780 0.00071244824 
0.158050 0.22589674098 0.00051129391 
0.158607 0.18934401061 0.00032687120 
0.159165 0.14471510821 0.00121498584 
0.159722 0.20341985934 0.00088150126 
0.160280 0.19593927115 0.00074278735 
0.160837 0.09211838213 0.00069644980 
0.161395 0.20100939797 0.00103778423 
0.161952 0.15405039855 0.00085406112 
0.162510 0.13832718126 0.00099502699 
0.163067 0.17585829294 0.00069496046 
0.163625 0.17227934361 0.00150521131 
0.164182 0.13819579341 0.00094279247 
0.164739 0.13222325054 -0.00019955001 
0.165297 0.16844948382 0.00061930338 
0.165854 0.09168424130 0.00153606170 
0.166412 0.24800119895 0.00114675227 
0.166969 0.13969087930 0.00086409004 
0.167527 0.19056771072 0.00121146109 
0.168084 0.18988024439 0.00148775629 
0.168642 0.16340018840 0.00109161563 
0.169199 0.13501020219 0.00100420734 
0.169757 0.13034869009 0.00063180246 
0.170314 0.14827282226 0.00060731959 
0.170871 0.14648322881 0.00088112945 
0.171429 0.10190356256 0.00066149822 
0.171986 0.14548307223 0.00124734065 
0.172544 0.09010815103 0.00044516623 
0.173101 0.10656436572 0.00045875235 
0.173659 0.08602435937 0.00049668983 
0.174216 0.08669760910 0.00032340734 
0.174774 0.10873324692 0.00106905562 
0.175331 0.14568883026 0.00112801093 
0.175888 0.14963427520 0.00137835340 
0.176446 0.07970788267 -0.00022923702 
0.177003 0.09056799000 -0.00024452656 
0.177561 0.09141324475 0.00069052785 
0.178118 0.09406877754 -0.00009537447 
0.178676 0.10788804765 0.00044522122 
0.179233 0.09901352626 0.00016622034 
0.179791 0.09050398430 0.00095552163 
0.180348 0.08195962308 -0.00011237215 
0.180905 0.10293838691 0.00080375153 
0.181463 0.13726106672 0.00072234371 
0.182020 0.07169617975 0.00007541250 
0.182578 0.09477851977 -0.00055538894 
0.183135 0.06975200336 -0.00016104655 
0.183693 0.10544683044 0.00081526457 
0.184250 0.07655644834 -0.00049545352 
0.184808 0.08833690552 0.00073129523 
0.185365 0.05263512519 0.00028314097 
0.185922 0.12399981109 0.00066406281 
0.186480 0.15135308812 0.00025806747 
0.187037 0.10048660482 0.00046375296 
0.187595 0.13335541502 0.00103660064 
0.188152 0.03820278492 0.00014559808 
0.188710 0.08823652433 0.00019789533 
0.189267 0.07803033445 0.00092691847 
0.189824 0.07297411310 0.00034852271 
0.190382 0.04979459214 0.00036056246 
0.190939 0.08447162686 0.00069560794 
0.191497 0.05177244048 0.00037838768 
0.192054 0.05233632561 -0.00031318065 
0.192612 0.07275178308 0.00068260580 
0.193169 0.11184896528 0.00053788733 
0.193726 0.06231392418 0.00046044018 
0.194284 0.08129856699 -0.00022825995 
0.194841 0.11770702135 0.00086916478 
0.195399 0.09502276606 0.00054818962 
0.195956 0.08378300609 0.00064877247 
0.196514 0.08315863882 0.00089331291 
0.197071 0.06233523791 -0.00001085665 
0.197628 0.11780184012 0.00038568105 
0.198186 0.06468302442 0.00022440769 
0.198743 0.07398190245 0.00106072718 
0.199301 0.08765115851 -0.00025543237 
0.199858 0.16339842334 -0.00059131018 
0.200416 0.09865925088 0.00043056009 
0.200973 0.08153132071 0.00157977631 
0.201530 0.03854935074 -0.00022313379 
0.202088 0.04136685453 0.00029416367 
0.202645 0.06031098955 0.00026630642 
0.203203 0.00724421026 0.00027371268 
0.203760 0.00145801027 -0.00018358026 
0.204318 0.09572086380 0.00013620545 
0.204875 0.05674775478 0.00044643695 
0.205432 0.10423919304 0.00097309626 
0.205990 0.02805949191 0.00008858933 
0.206547 0.09427363882 0.00022710844 
0.207105 0.04739950462 0.00023053210 
0.207662 0.03527196644 0.00054315601 
0.208219 0.06626659709 0.00035885804 
0.208777 0.10431100051 0.00054877305 
0.209334 0.08161181483 0.00077267137 
0.209892 0.05855283489 0.00047734781 
0.210449 0.09354467798 0.00002086954 
0.211007 0.07233537506 -0.00030440579 
0.211564 0.06329994100 0.00044751641 
0.212121 0.06086832284 0.00061936801 
0.212679 0.10853616438 0.00020998798 
0.213236 0.08196445767 0.00025906966 
0.213794 0.01269242982 0.00043689655 
0.214351 0.05155669377 0.00020705107 
0.214908 0.08984618999 0.00099968336 
0.215466 0.08306100780 0.00090735575 
0.216023 0.09701972914 0.00061474428 
0.216581 0.11448504349 0.00040242883 
0.217138 0.04802028963 0.00031630040 
0.217695 0.12274216512 0.00068818824 
0.218253 0.01185568131 0.00026130853 
0.218810 0.07534413498 0.00006720471 
0.219368 0.04644008739 0.00057183606 
0.219925 0.06250817445 0.00058161170 
0.220483 0.06425181714 0.00009249118 
0.221040 0.05060030790 0.00035693292 
0.221597 0.07880847271 0.00023852308 
0.222155 0.08553764824 -0.00003687925 
0.222712 0.04986779711 -0.00030421611 
0.223270 0.11560198499 0.00048019531 
0.223827 0.07499448397 0.00022576967 
0.224384 0.07368860129 0.00049700690 
0.224942 0.08897743890 0.00110278026 
0.225499 0.05784569371 0.00008544269 
0.226057 0.08196910316 0.00010522221 
0.226614 0.06950924853 0.00001878663 
0.227171 0.06136957650 0.00080764230 
0.227729 0.06636670237 -0.00019601228 
0.228286 0.07031622550 0.00066299510 
0.228844 0.04625910797 0.00044859510 
0.229401 0.03975263350 0.00031544488 
0.229958 0.06594343065 -0.00043194052 
0.230516 0.06614962259 0.00000898996 
0.231073 0.07801089483 0.00027618962 
0.231630 0.06046411355 0.00047150680 
0.232188 0.03263865572 0.00060124500 
0.232745 0.06749996023 0.00029367371 
0.233303 0.07383051066 0.00046635783 
0.233860 0.06102647313 0.00021808443 
0.234417 0.06471069508 0.00040033545 
0.234975 0.05724040093 0.00005943019 
0.235532 0.10030197441 0.00066577718 
0.236090 0.01445080654 -0.00019793371 
0.236647 0.04466958375 0.00094321017 
0.237204 0.03359891244 0.00089105804 
0.237762 0.07307949835 0.00020207385 
0.238319 0.07497146970 0.00088514089 
0.238877 0.05675223024 0.00017195991 
0.239434 0.07528308411 0.00037856958 
0.239991 0.06579336400 0.00076194028 
0.240549 0.04160586512 0.00073259153 
0.241106 0.05482044555 0.00049291676 
0.241663 0.03836046324 0.00027204132 
0.242221 0.05822482195 0.00049152360 
0.242778 0.00947357207 -0.00010698157 
0.243336 0.07210971447 0.00043042303 
0.243893 0.03293469798 0.00048116713 
0.244450 0.05852467919 0.00020270976 
0.245008 0.07430605189 0.00046831964 
0.245565 0.06124017745 -0.00003221288 
0.246123 0.03353784833 0.00004219803 
0.246680 0.05249678364 -0.00007564270 
0.247237 0.05477277895 0.00018940853 
0.247795 0.07076244300 0.00032908933 
0.248352 0.02338276638 0.00010395144 
0.248909 0.06685642222 0.00086854852 
0.249467 0.05715192817 0.00024529370 
0.250024 0.06204848943 0.00048225219 
0.250582 0.05263919592 0.00035272417 
0.251139 0.07891862644 0.00008799957 
0.251696 0.07365705486 0.00005572670 
0.252254 0.03788262100 0.00017571763 
0.252811 0.06066033633 0.00030839951 
0.253368 0.02033351008 0.00038892884 
0.253926 0.05845863582 0.00007987021 
0.254483 0.03721341483 0.00040446394 
0.255041 0.00183423664 -0.00037337501 
0.255598 0.05953986687 0.00050028690 
0.256155 0.04708760264 0.00015646066 
0.256713 0.04073427222 0.00023915831 
0.257270 0.02646952782 0.01058066041 
0.257827 0.06463452019 0.00015524704 
0.258385 0.04030324695 0.00006383605 
0.258942 0.04134716046 0.00069480324 
0.259499 0.05058894159 -0.00004962779 
0.260057 0.06210734457 -0.00006909145 
0.260614 0.00330859118 0.00019627234 
0.261172 0.07100195487 0.00017240550 
0.261729 0.01688903710 0.00009077060 
0.262286 0.02689687654 0.00009301623 
0.262844 0.03503321490 -0.00049012878 
0.263401 0.07297800585 0.00048202143 
0.263958 0.04344650794 -0.00010584213 
0.264516 0.06322756278 0.00040753793 
0.265073 0.04440293690 0.00011775401 
0.265630 0.04385741089 0.00024007804 
0.266188 0.03738477247 0.00040577893 
0.266745 0.01701110128 -0.00020269432 
0.267302 0.04259417904 0.00052936298 
0.267860 0.06049569154 0.00001816781 
0.268417 0.04728979746 0.00037085954 
0.268975 0.04503479871 -0.00027141143 
0.269532 0.04633486953 0.00053985760 
0.270089 0.02407950857 0.00041681605 
0.270647 0.05974184118 0.00055876019 
0.271204 0.07053275002 -0.00017047920 
0.271761 0.05585152631 0.00040268444 
0.272319 0.06031100461 -0.00013499621 
0.272876 0.07002760354 -0.00002198441 
0.273433 0.03427013379 0.00044653298 
0.273991 -0.00637258012 0.00055529469 
0.274548 0.06394746556 0.00017547598 
0.275105 0.07529434284 0.00067007501 
0.275663 0.06478599389 0.00021468844 
0.276220 0.04928933011 0.00025672862 
0.276777 0.01972860943 -0.00021625452 
0.277335 0.04532891207 -0.00009924014 
0.277892 0.04632830866 0.00026080184 
0.278449 0.08016355051 0.00002503563 
0.279007 0.02374295687 0.00045167220 
0.279564 0.03429851791 -0.00010553010 
0.280121 0.05536779125 0.00053208120 
0.280679 0.07035934441 0.00056983795 
0.281236 0.04216866404 0.00034527576 
0.281793 -0.01932625009 -0.00019547927 
0.282351 0.04582544979 -0.00006804530 
0.282908 0.03978900674 0.00009072472 
0.283465 0.04077830989 -0.00013798227 
0.284023 0.08882294547 0.00045872363 
0.284580 0.04573304343 -0.00008533110 
0.285137 0.04688083508 0.00028196708 
0.285695 0.07242234262 -0.00004286408 
0.286252 0.02544305160 0.00018422302 
0.286809 0.05069684554 -0.00046293512 
0.287367 0.05494634194 0.00046089168 
0.287924 0.05705573169 0.00023891338 
0.288481 0.01622744814 -0.00032039635 
0.289039 0.04440806560 -0.00014717534 
0.289596 0.01265882148 0.00017466614 
0.290153 0.03826922457 -0.00040605970 
0.290711 0.01633160761 0.00027022129 
0.291268 0.02681303554 0.00112174236 
0.291825 -0.01603258602 0.00007848705 
0.292383 0.02407033725 -0.00043091362 
0.292940 0.06049771872 0.00044571549 
0.293497 0.03263130000 0.00049421967 
0.294055 0.09923441882 0.00026022558 
0.294612 0.05401044317 0.00061951475 
0.295169 0.04423770909 0.00101381261 
0.295727 0.04174496623 -0.00026142377 
0.296284 0.04527309034 0.00030789954 
0.296841 0.03993944947 -0.00036087789 
0.297399 0.07074891574 0.00024672429 
0.297956 0.03453282213 0.00055566673 
0.298513 0.00369720289 0.00072674766 
0.299071 0.05184255774 0.00067968216 
0.299628 0.01715686783 0.00054868485 
0.300185 0.07647660706 0.00035163124 
0.300742 0.02638448979 0.00009670021 
0.301300 -0.01739932449 -0.00044873619 
0.301857 0.04808323949 -0.00074067166 
0.302414 0.03897952258 0.00019401283 
0.302972 0.00935596930 0.00012698417 
0.303529 0.05214211783 -0.00022549057 
0.304086 0.06506254932 0.00066486284 
0.304644 0.03700650332 -0.00037436323 
0.305201 0.01734675351 -0.00020610967 
0.305758 -0.00107601217 0.00079138064 
0.306316 0.03644637644 -0.00037010826 
0.306873 0.05366452083 0.00043216948 
0.307430 0.02763069813 0.00005366839 
0.307987 0.00201335979 -0.00026266954 
0.308545 0.01039889241 0.00043254035 
0.309102 -0.01397863826 -0.00082887336 
0.309659 0.06353371312 0.00013556414 
0.310217 0.04500481170 0.00007649464 
0.310774 0.05299431602 0.00009924014 
0.311331 0.06086917567 -0.00009482602 
0.311889 0.00842521452 -0.00074756832 
0.312446 0.06574932785 0.00047756244 
0.313003 0.00745724177 0.00016809437 
0.313560 -0.01181452192 -0.00083784656 
0.314118 0.06118200051 0.00007862229 
0.314675 0.07163885942 0.00022765071 
0.315232 0.03617058171 -0.00008426812 
0.315790 0.01956972066 0.00053401819 
0.316347 0.06455416189 0.00072182019 
0.316904 0.06619698796 0.00051418575 
0.317461 0.04507346971 0.00026713744 
0.318019 0.06084511994 0.00092731133 
0.318576 0.05843320912 0.00031585467 
0.319133 0.03085408233 -0.00018875964 
0.319691 0.05773114973 0.00089719448 
0.320248 0.03220594026 -0.00039959708 
0.320805 0.05213689753 0.00022519330 
0.321362 0.01425859900 0.00062452526 
0.321920 0.03505404133 0.00045302869 
0.322477 0.00814280432 0.00057388166 
0.323034 0.04963509595 0.00078142457 
0.323592 0.03377870287 0.00051132950 
0.324149 0.03108239074 0.00066621375 
0.324706 0.03156790703 0.00010103613 
0.325263 0.00377696244 0.00030965318 
0.325821 0.00188589411 0.00015705371 
0.326378 0.05905872147 0.00013456595 
0.326935 0.01472487582 0.00063125412 
0.327493 0.04859469945 0.00015434688 
0.328050 0.05229273881 0.00059075517 
0.328607 -0.01347385828 0.00043993062 
0.329164 0.08816630856 0.00073977187 
0.329722 0.02443499673 0.00066942855 
0.330279 -0.00617751013 -0.00031411691 
0.330836 0.02087126912 -0.00011068093 
0.331393 0.06349276370 -0.00017810248 
0.331951 0.10920921373 0.00070815945 
0.332508 0.03695998803 -0.00014582156 
0.333065 0.06925156937 0.00008270200 
0.333622 0.04627239015 -0.00063837831 
0.334180 -0.00120837760 -0.00016065282 
0.334737 0.09260380792 -0.00016518443 
0.335294 0.02365805342 -0.00048970930 
0.335852 0.05826655562 0.00137220831 
0.336409 0.04365399366 0.00007853562 
0.336966 0.05853205073 -0.00062381028 
0.337523 0.05956396669 -0.00011402722 
0.338081 0.07651938533 -0.00018169192 
0.338638 0.02672044230 0.00019328320 
0.339195 0.08086861482 -0.00008441699 
0.339752 -0.01148034373 0.00017608315 
0.340310 0.01883448957 -0.00000584751 
0.340867 0.00055350488 0.00070891616 
0.341424 0.04388074323 -0.00011539423 
0.341981 0.01594923100 -0.00042059864 
0.342539 0.05438232254 0.00031296900 
0.343096 0.07520854659 0.00032303277 
0.343653 0.00947784061 -0.00013097560 
0.344210 0.03077863536 -0.00003521048 
0.344768 0.05234503307 0.00073280403 
0.345325 0.01296046457 0.00020633615 
0.345882 0.04608669495 0.00002679996 
0.346439 0.01115823747 0.00040176672 
0.346997 0.03596938873 -0.00024002986 
0.347554 0.02643743144 -0.00040554840 
0.348111 0.07070343928 -0.00010834091 
0.348668 0.05128140954 0.00060291979 
0.349226 0.06397070164 0.00066559393 
0.349783 0.00466778344 -0.00028906687 
0.350340 0.05144152354 0.00119996842 
0.350897 -0.00997453701 -0.00031398820 
0.351454 0.07600036101 0.00039433493 
0.352012 0.00550778517 -0.00000564988 
0.352569 -0.00801514653 0.00013903223 
0.353126 0.02182010444 0.00021265388 
0.353683 0.02671011293 0.00049789373 
0.354241 0.02480392922 -0.00050419530 
0.354798 -0.01681554015 -0.00012414905 
0.355355 0.07289225700 0.00130288550 
0.355912 0.01893579010 0.00093669985 
0.356470 0.02189422753 -0.00131137565 
0.357027 0.03974795102 -0.00012778510 
0.357584 -0.03434213533 -0.00031983222 
0.358141 -0.05048059241 0.00024203572 
0.358699 0.00093856328 0.00075419771 
0.359256 0.01538994826 -0.00051805955 
0.359813 -0.02344838947 0.00185099153 
0.360370 -0.02685850617 0.00068359962 
0.360927 0.01560278060 0.00044287281 
0.361485 0.02389693177 -0.00039819739 
0.362042 0.09021989953 0.00051210102 
0.362599 -0.02387337910 0.00056047696 
0.363156 0.06401305375 0.00067410114 
0.363714 -0.05280956783 -0.00001080452 
0.364271 0.01519461612 0.00079227006 
0.364828 0.03466401958 -0.00008784177 
0.365385 0.07234077903 0.00045760600 
0.365942 0.02189324441 0.00147164822 
0.366500 0.05724789124 0.00358905411 
0.367057 0.07889670579 -0.00072257926 
0.367614 0.09547149534 0.00129450047 
0.368171 0.03028958667 0.00149441784 
0.368728 0.02547507665 -0.00029583533 
0.369286 0.04698589562 -0.00078865465 
0.369843 -0.00508541979 -0.00036443000 
0.370400 0.06701423260 0.00006023253 
0.370957 0.04009115234 0.00010896922 
0.371514 0.07735147710 -0.00032463948 
0.372072 0.01489237582 0.00064390677 
0.372629 0.08819309584 0.00041369438 
0.373186 -0.00346649451 0.00098531031 
0.373743 0.04370086804 0.00085172271 
0.374300 0.09799619321 -0.00200214710 
0.374858 0.00765034190 -0.00008392203 
0.375415 0.05421928693 -0.00064423428 
0.375972 0.03414697252 0.00188472421 
0.376529 0.03791559461 -0.00051025077 
0.377086 -0.02923998584 -0.00026245431 
0.377644 -0.01281085993 -0.00101010730 
0.378201 0.05523637205 0.00164640610 
0.378758 0.01233621742 0.00059766093 
0.379315 0.06870493419 0.00095939266 
0.379872 0.13400824075 0.00063050259 
0.380430 0.08234811979 0.00205988423 
0.380987 -0.07237971292 -0.00094554698 
0.381544 -0.01785561373 0.00164643256 
0.382101 0.02058594825 0.00005228090 
0.382658 -0.08489329835 -0.00140174404 
0.383216 0.07412456490 0.00121501832 
0.383773 0.01604292009 0.00100807354 
0.384330 0.01154374832 -0.00046758484 
0.384887 -0.00068941943 -0.00085442950 
0.385444 -0.02327701131 0.00099631339 
0.386001 0.08659237670 -0.00078895214 
0.386559 0.01252800211 0.00148974300 
0.387116 0.03066567962 -0.00035465740 
0.387673 -0.00020869124 0.00219914805 
0.388230 0.03061897716 0.00116826716 
0.388787 0.01680391296 0.00299115827 
0.389345 0.04296964610 0.00041872453 
0.389902 0.07114144425 0.00139111660 
0.390459 0.05904976826 0.00033676377 
0.391016 0.05276483820 -0.00048102327 
0.391573 -0.01706435661 0.00196410794 
0.392130 0.12134163938 0.00529284092 
0.392688 0.09707900108 0.00122354444 
0.393245 -0.00698230569 -0.00100183591 
0.393802 0.00814594415 0.00054127450 
0.394359 0.19769239613 0.00315205742 
0.394916 0.06649401016 0.00077188014 
0.395473 -0.08933534869 -0.00368912825 
0.396031 0.05044388797 0.00006671447 
0.396588 0.08716670439 0.00161110028 
0.397145 0.04522123769 0.00276726851 
0.397702 0.01789947103 0.00143617282 
0.398259 0.05613240481 -0.00067931722 
0.398816 0.04133906795 0.00132817377 
0.399374 -0.00002277899 0.00172216310 
0.399931 -0.07932948846 0.00563213292 
0.400488 -0.07696121461 0.00315998144 
0.401045 -0.02510780940 0.00645538729 
0.401602 -0.03839375540 -0.00028328450 
0.402159 -0.03459548841 -0.00077034307 
0.402716 0.17472716587 -0.00154042792 
0.403274 -0.17902460224 -0.00857248892 
0.403831 0.60624038594 -0.00939371259 
