# Supplementary material for: SAXS studies of X-ray induced disulfide bond damage: Engineering high-resolution insight from a low-resolution technique
Source: PLoS One. 2020 Nov 17;15(11):e0239702. doi: 10.1371/journal.pone.0239702 (PMC7671560; doi:10.1371/journal.pone.0239702)
Supplement: S1 Data — (GZ) [file pone.0239702.s023.gz › SupplementaryData/dimer_A3_ph5_2p5_00027.cbf.dat]

0.010314 5.95502034206 0.61518918740 
0.010872 8.52953533575 0.66753061549 
0.011429 10.04633583539 0.06127717894 
0.011987 9.64967870441 0.07299328776 
0.012544 10.89474692098 -0.14916236736 
0.013102 10.64849382224 0.07643748622 
0.013659 9.38798664283 0.03177108477 
0.014217 11.26363793521 0.12689356981 
0.014774 10.73664591039 -0.00817617525 
0.015332 9.95515914525 0.06669373184 
0.015889 9.81879232403 0.05129409254 
0.016447 9.35934223402 0.03390666149 
0.017004 9.95971704319 0.00104776476 
0.017562 9.50918375044 0.00239027405 
0.018119 9.48820618237 -0.00381462224 
0.018677 9.96467593868 0.02104724440 
0.019234 9.27859641716 0.05845669163 
0.019792 9.29116767147 0.05952973816 
0.020349 9.27553595053 0.04162652326 
0.020907 9.60881631377 0.00301713992 
0.021464 8.82671375859 0.05743519017 
0.022022 9.19554682056 0.02085831809 
0.022579 9.20418064517 0.04327131190 
0.023137 9.13190666057 0.02795363496 
0.023694 8.91921603589 0.04050207134 
0.024252 8.67023199959 0.05170098907 
0.024809 8.77022214939 0.04807553533 
0.025367 8.42574195397 0.03287649632 
0.025924 8.49767339234 0.04379681253 
0.026482 8.19960457259 0.05448907650 
0.027039 8.30286667137 0.03967729660 
0.027597 7.90597398470 0.04519401205 
0.028154 7.79859075047 0.04793072140 
0.028712 7.83195233770 0.04200897211 
0.029269 7.87151827583 0.04547651851 
0.029827 7.88870503379 0.05231169543 
0.030384 7.66338955711 0.04500861556 
0.030942 7.54718238760 0.04672730149 
0.031500 7.42064369837 0.03718066350 
0.032057 7.53673328375 0.04340244758 
0.032615 7.32148482136 0.04392006440 
0.033172 7.12626997475 0.04629700355 
0.033730 7.31283734243 0.04293869300 
0.034287 6.90015301836 0.03407331671 
0.034845 6.95411084891 0.03753254119 
0.035402 6.82174834265 0.04589574685 
0.035960 6.61002357974 0.03386312549 
0.036517 6.72704086260 0.03711848923 
0.037075 6.39216161323 0.03782709815 
0.037632 6.48914239797 0.03398434213 
0.038190 6.39311599937 0.03485458069 
0.038747 6.23053484108 0.03756049694 
0.039305 6.13968269269 0.03721747653 
0.039862 5.96142396543 0.03461620782 
0.040420 6.17027697879 0.02949637667 
0.040977 5.92503943966 0.03444319340 
0.041535 5.71264550207 0.02790828349 
0.042092 5.75594974096 0.02896647402 
0.042650 5.45302739378 0.02989992897 
0.043207 5.60906573049 0.03088754701 
0.043765 5.60085101263 0.02826526952 
0.044322 5.50826439024 0.02687085575 
0.044880 5.52808049689 0.02536346836 
0.045437 5.25912008149 0.03013072492 
0.045995 5.23094858195 0.03027849332 
0.046552 5.20602809952 0.02500990891 
0.047110 5.06854926537 0.02413127311 
0.047667 4.93466905695 0.02466098606 
0.048225 4.95697689363 0.02686516923 
0.048782 4.82413206922 0.02605540849 
0.049340 4.94748052866 0.02617668509 
0.049897 4.55995298143 0.02570527794 
0.050455 4.53737042012 0.02201674645 
0.051012 4.54305215783 0.02066209195 
0.051570 4.52658530583 0.02474046887 
0.052127 4.30833193596 0.02308301720 
0.052685 4.43267924179 0.02153244575 
0.053242 4.17531722824 0.02342913024 
0.053800 4.21180524518 0.02609366385 
0.054357 4.14538355332 0.02366401157 
0.054915 4.08048742708 0.02236284706 
0.055472 3.98181238064 0.02037700951 
0.056030 3.97872120772 0.01942728019 
0.056587 3.86179843010 0.02014876143 
0.057145 3.84149883975 0.02308442205 
0.057702 3.72843397521 0.02305690994 
0.058260 3.75978773233 0.02004286381 
0.058817 3.66908862767 0.02109322737 
0.059375 3.57396871101 0.01653295288 
0.059932 3.61017396544 0.01754741218 
0.060490 3.44599564645 0.01936372716 
0.061048 3.31813377183 0.01634368008 
0.061605 3.47419263295 0.01913650503 
0.062163 3.27267035324 0.01629166035 
0.062720 3.30529332899 0.01438087661 
0.063278 3.30469422905 0.01621307167 
0.063835 3.17907386885 0.01787751861 
0.064393 3.07553192623 0.01586399107 
0.064950 3.01857067817 0.01440011312 
0.065508 2.95442638767 0.01460055693 
0.066065 2.85286613973 0.01497917896 
0.066623 2.91551586340 0.01274305291 
0.067180 2.81040876114 0.01616122273 
0.067738 2.79915198151 0.01546025406 
0.068295 2.76474904834 0.01545418298 
0.068853 2.73552666515 0.01331838580 
0.069410 2.72840412879 0.01226191620 
0.069968 2.64081270127 0.01220590204 
0.070525 2.71223698957 0.01156078022 
0.071083 2.62845932157 0.01014388264 
0.071640 2.47193655841 0.01405366674 
0.072198 2.56122588801 0.01350356498 
0.072755 2.50304957667 0.01433506944 
0.073313 2.43224379383 0.01179317805 
0.073870 2.42427265243 0.01304148355 
0.074428 2.36968123405 0.01078984833 
0.074985 2.48299280775 0.01281846023 
0.075543 2.31787238045 0.01254948695 
0.076100 2.33841954170 0.01056252891 
0.076658 2.34316033597 0.00932494107 
0.077215 2.17602542366 0.00963779033 
0.077773 2.14864735010 0.01334100722 
0.078330 2.13651404157 0.01054895040 
0.078888 2.03612531103 0.01023093318 
0.079445 2.00422430312 0.01069001052 
0.080003 2.04586578608 0.01155861620 
0.080560 1.99940880144 0.00841396347 
0.081118 1.99606414197 0.01000335358 
0.081675 1.96661016727 0.00870604057 
0.082233 1.79028243714 0.00888034252 
0.082790 1.84463958987 0.00751962560 
0.083348 1.86267534460 0.01022923743 
0.083905 1.82463075861 0.00839973300 
0.084463 1.79591628239 0.01025956313 
0.085020 1.86306195388 0.00919774330 
0.085578 1.78270184410 0.00722420198 
0.086135 1.73499557137 0.00795167194 
0.086693 1.71226663464 0.00751980913 
0.087250 1.58004991880 0.00788392478 
0.087808 1.69705804349 0.00887542748 
0.088365 1.66726622362 0.00610096198 
0.088923 1.58077109851 0.00776555555 
0.089480 1.55112228774 0.00759544665 
0.090038 1.51251425745 0.00799945515 
0.090595 1.49640847882 0.00519854813 
0.091153 1.46163492344 0.00697505742 
0.091710 1.45352388643 0.00779488514 
0.092268 1.47943592204 0.00679853011 
0.092825 1.41450064129 0.00744466265 
0.093383 1.43577618526 0.00635271850 
0.093940 1.36838526478 0.00692444335 
0.094498 1.40057297329 0.00807711836 
0.095055 1.38451834234 0.00567550120 
0.095613 1.33081824552 0.00547361822 
0.096170 1.27579543734 0.00677244000 
0.096728 1.25825865897 0.00498420329 
0.097285 1.25320142476 0.00522706115 
0.097842 1.13709975464 0.00431238252 
0.098400 1.27549483316 0.00698534095 
0.098957 1.05258646848 0.00638981217 
0.099515 1.13337769405 0.00571166310 
0.100072 1.22310132623 0.00482372722 
0.100630 1.16459285425 0.00540176254 
0.101187 1.15507954702 0.00594879451 
0.101745 1.17970025802 0.00561012465 
0.102302 1.07749563584 0.00679307872 
0.102860 1.03483750908 0.00570872694 
0.103417 1.02787258733 0.00514206780 
0.103975 1.00578901868 0.00481097808 
0.104532 1.11376341331 0.00439999393 
0.105090 1.10408072378 0.00610544277 
0.105647 1.00071922405 0.00476891540 
0.106205 1.04141028631 0.00463843176 
0.106762 0.95825208252 0.00531283354 
0.107320 0.96392944195 0.00557347803 
0.107877 0.91766816187 0.00466807660 
0.108435 0.89846082402 0.00465950423 
0.108992 0.92102173957 0.00386144725 
0.109550 0.93975685066 0.00493416043 
0.110107 0.86503477832 0.00289495095 
0.110665 0.85480398957 0.00419959702 
0.111222 0.85292589313 0.00327600897 
0.111780 0.81508154138 0.00337468084 
0.112337 0.80491646497 0.00498774757 
0.112895 0.79438262656 0.00359449878 
0.113452 0.83265729723 0.00495610714 
0.114010 0.80239571376 0.00317915781 
0.114567 0.75734458317 0.00264990984 
0.115125 0.75565302555 0.00286742459 
0.115682 0.71597589550 0.00309324817 
0.116240 0.71689971042 0.00365946526 
0.116797 0.76422038645 0.00227551054 
0.117355 0.77143264383 0.00286313917 
0.117912 0.73014613531 0.00195142066 
0.118470 0.76822691152 0.00376654865 
0.119027 0.70364437544 0.00388329694 
0.119585 0.68314480341 0.00396134791 
0.120142 0.67006322587 0.00361995509 
0.120699 0.62355959716 0.00223765162 
0.121257 0.62455727400 0.00241499701 
0.121814 0.53294350327 0.00209038248 
0.122372 0.56181186447 0.00199932945 
0.122929 0.60353630322 0.00291918193 
0.123487 0.58088193663 0.00229770282 
0.124044 0.62923050155 0.00231313551 
0.124602 0.53170265908 0.00236889342 
0.125159 0.59321485350 0.00270559894 
0.125717 0.56457371008 0.00156364636 
0.126274 0.55156966086 0.00205333387 
0.126832 0.52722928776 0.00215116810 
0.127389 0.59987094383 0.00295675381 
0.127947 0.54868122941 0.00246467347 
0.128504 0.46755551218 0.00254245968 
0.129062 0.47663577037 0.00207743074 
0.129619 0.50323437236 0.00213131106 
0.130177 0.47359982773 0.00296570393 
0.130734 0.48867965426 0.00325945868 
0.131292 0.43401056044 0.00220799914 
0.131849 0.47661527554 0.00194033427 
0.132407 0.39003391163 0.00259287813 
0.132964 0.48018244876 0.00199264569 
0.133521 0.43859260631 0.00206865646 
0.134079 0.45568826274 0.00137270111 
0.134636 0.44407739471 0.00243407938 
0.135194 0.43769459325 0.00169850923 
0.135751 0.43300792757 0.00179003612 
0.136309 0.42700078184 0.00245266751 
0.136866 0.45270305726 0.00230715694 
0.137424 0.31725472539 0.00139903113 
0.137981 0.41314702840 0.00220081155 
0.138539 0.39219615160 0.00184755195 
0.139096 0.36434572972 0.00170519319 
0.139654 0.33767994455 0.00117833332 
0.140211 0.39187919113 0.00213709854 
0.140769 0.31508350501 0.00098157805 
0.141326 0.37334200324 0.00193232281 
0.141884 0.28083452244 0.00151775451 
0.142441 0.29995566670 0.00122349108 
0.142998 0.37105587840 0.00041287752 
0.143556 0.33973909413 0.00075039780 
0.144113 0.32491221218 0.00096443344 
0.144671 0.30683753620 0.00132375172 
0.145228 0.35406717813 0.00065181867 
0.145786 0.34715292574 0.00197054495 
0.146343 0.28685874913 0.00139960370 
0.146901 0.29025583004 0.00150401287 
0.147458 0.38810493643 0.00236762449 
0.148016 0.26527852276 0.00029006040 
0.148573 0.26723435036 0.00106835070 
0.149131 0.21680653818 0.00086740936 
0.149688 0.33675390974 0.00151522326 
0.150246 0.28749325042 0.00158854856 
0.150803 0.27643032265 0.00058678938 
0.151360 0.21511789685 0.00114443212 
0.151918 0.23260893616 0.00054355586 
0.152475 0.28440126562 0.00158717169 
0.153033 0.20289151147 0.00032330780 
0.153590 0.25043100257 0.00107763411 
0.154148 0.29401824082 0.00154852941 
0.154705 0.30521535446 0.00136685982 
0.155263 0.21441357231 0.00121276540 
0.155820 0.23057921141 0.00083484362 
0.156378 0.19060639982 0.00182815504 
0.156935 0.21308991626 0.00023267477 
0.157493 0.21341938471 -0.00042404378 
0.158050 0.18360040944 0.00123496089 
0.158607 0.19841074368 0.00121942850 
0.159165 0.18425799901 0.00063179999 
0.159722 0.24359876795 0.00086878415 
0.160280 0.17562357626 0.00103845342 
0.160837 0.16965139353 0.00009732614 
0.161395 0.17036595161 0.00049791633 
0.161952 0.14980912256 0.00033211349 
0.162510 0.18440228045 0.00060995101 
0.163067 0.13346155673 0.00053016139 
0.163625 0.14951295185 0.00096488393 
0.164182 0.15066512842 0.00067245522 
0.164739 0.17221634903 -0.00009026591 
0.165297 0.09864288273 0.00108769767 
0.165854 0.18349829083 0.00046248131 
0.166412 0.11642566817 0.00054108253 
0.166969 0.19704911364 0.00054315636 
0.167527 0.09138181554 0.00046303691 
0.168084 0.14584980622 0.00006377001 
0.168642 0.17416783060 0.00078717364 
0.169199 0.18266447440 0.00113863536 
0.169757 0.14574003780 0.00021876129 
0.170314 0.10351059473 0.00058965116 
0.170871 0.14258166491 0.00106669129 
0.171429 0.12942877693 0.00059185436 
0.171986 0.07738171266 -0.00009220129 
0.172544 0.12241335191 0.00023958161 
0.173101 0.17399702889 0.00086612347 
0.173659 0.16181028348 0.00036429112 
0.174216 0.11743583768 0.00095790675 
0.174774 0.08336919441 -0.00027372940 
0.175331 0.12828798191 0.00098342229 
0.175888 0.12702824625 0.00071112656 
0.176446 0.13790184158 0.00038308944 
0.177003 0.12694896359 0.00096025038 
0.177561 0.07766500058 0.00085413676 
0.178118 0.12776091346 0.00057237740 
0.178676 0.13042833505 0.00034893174 
0.179233 0.07226406864 0.00016690758 
0.179791 0.09805213480 0.00020884731 
0.180348 0.14270461276 0.00098127248 
0.180905 0.07802245279 0.00025170045 
0.181463 0.11050978507 0.00062374262 
0.182020 0.08898259697 0.00068151368 
0.182578 0.13856170647 0.00048908325 
0.183135 0.08843141925 0.00047218443 
0.183693 0.12885758645 0.00078450728 
0.184250 0.09714938442 0.00032610392 
0.184808 0.10129020171 0.00007841702 
0.185365 0.04302721376 -0.00042313906 
0.185922 0.07679915859 0.00017459079 
0.186480 0.09225181977 0.00090678065 
0.187037 0.08828708349 0.00010380994 
0.187595 0.10695472113 -0.00028502466 
0.188152 0.06849656620 0.00033789819 
0.188710 0.08317861671 0.00041462494 
0.189267 0.10580165932 0.00026400602 
0.189824 0.08848120560 0.00067439824 
0.190382 0.05804691840 0.00067470646 
0.190939 0.10604200444 0.00035775136 
0.191497 0.12438590634 0.00008310547 
0.192054 0.07460660112 -0.00035693612 
0.192612 0.09874364803 0.00049005718 
0.193169 0.09414643141 0.00098066603 
0.193726 0.05336097152 -0.00016910813 
0.194284 0.09360392741 0.00048270735 
0.194841 0.07823116647 0.00095084479 
0.195399 0.08041264015 0.00125712009 
0.195956 0.11974763470 0.00057766790 
0.196514 0.11960768034 0.00171144277 
0.197071 0.08570279539 0.00014870731 
0.197628 0.11960839600 -0.00012553393 
0.198186 0.09183471053 0.00037599051 
0.198743 0.08078335972 0.00055769441 
0.199301 0.10086903067 -0.00010734531 
0.199858 0.13701464580 0.00054430677 
0.200416 0.09095208577 0.00102813930 
0.200973 0.08357554269 0.00071617819 
0.201530 0.09690953409 0.00023246361 
0.202088 0.08174019276 0.00032410731 
0.202645 0.12545803823 0.00044379510 
0.203203 0.06067119799 0.00022636975 
0.203760 0.11139703471 0.00028185244 
0.204318 0.13385608474 0.00043202446 
0.204875 0.04526806701 0.00065503034 
0.205432 0.07968639319 0.00109285750 
0.205990 0.08822716814 0.00016391261 
0.206547 0.04426928419 -0.00041056048 
0.207105 0.11210178729 -0.00022488015 
0.207662 0.10500990753 0.00064686086 
0.208219 0.04648854453 0.00073824766 
0.208777 0.02682361694 0.00066003670 
0.209334 0.04435335566 0.00012589901 
0.209892 0.08173041571 -0.00005970932 
0.210449 0.04443777134 0.00019548688 
0.211007 0.05203858711 0.00021671333 
0.211564 0.08871029905 0.00065783882 
0.212121 0.06770514211 0.00052337937 
0.212679 -0.00518640111 -0.00044679822 
0.213236 0.07345590794 0.00009034695 
0.213794 0.02782153056 0.00005515900 
0.214351 0.13829413437 0.00087550461 
0.214908 0.07757200347 0.00038390101 
0.215466 0.07896509177 0.00019478045 
0.216023 0.07050256684 0.00027569955 
0.216581 0.07234801449 0.00077702366 
0.217138 0.01859538678 -0.00028739370 
0.217695 0.07327794977 -0.00005484901 
0.218253 0.04694821358 0.00079225298 
0.218810 0.06803578290 -0.00017204427 
0.219368 0.06244044792 0.00005520209 
0.219925 0.00902082226 0.00040830966 
0.220483 0.10341976807 0.00060484493 
0.221040 0.08346125460 0.00108765579 
0.221597 0.04893300618 0.00038919880 
0.222155 0.10070694104 0.00083203927 
0.222712 0.04397603958 0.00060969552 
0.223270 0.09832641514 0.00035550300 
0.223827 0.05699256022 0.00023205633 
0.224384 0.05501977501 -0.00007931007 
0.224942 0.03243055506 0.00037495454 
0.225499 0.09099198837 0.00063485293 
0.226057 0.02570252309 -0.00002834087 
0.226614 0.06043058196 0.00037982402 
0.227171 0.08358729868 0.00045838344 
0.227729 0.04555614109 0.00021551230 
0.228286 0.02217867211 0.00007519838 
0.228844 0.04269900218 0.00048517100 
0.229401 0.09121283557 0.00016616872 
0.229958 0.00988430402 0.00088365281 
0.230516 0.03467815801 0.00065972994 
0.231073 0.08515720654 -0.00021258379 
0.231630 0.04467848483 -0.00013416231 
0.232188 0.04327857191 0.00006860755 
0.232745 0.03109493530 0.00050019207 
0.233303 0.05470691545 0.00028876323 
0.233860 0.04704970822 0.00050417832 
0.234417 0.06012511565 0.00073776802 
0.234975 0.07657166380 0.00060947334 
0.235532 0.06325159633 0.00048244239 
0.236090 0.10197968262 0.00064369854 
0.236647 0.07350238954 0.00029072622 
0.237204 0.04245187513 0.00043014056 
0.237762 0.06569964429 0.00045838290 
0.238319 0.02977886817 -0.00004172083 
0.238877 0.03068171586 -0.00024854100 
0.239434 0.07955177663 0.00018540094 
0.239991 0.08774610695 0.00010847091 
0.240549 0.09533297270 0.00047250152 
0.241106 0.08299513303 0.00062672385 
0.241663 0.08388267226 -0.00043342884 
0.242221 0.08523307026 -0.00017037428 
0.242778 0.06513707963 -0.00009572121 
0.243336 0.03694598685 0.00023672901 
0.243893 0.02241791672 0.00006208453 
0.244450 0.07153204264 0.00011547065 
0.245008 0.07784095892 0.00068038814 
0.245565 0.10264411633 0.00018167363 
0.246123 0.04035529023 0.00043378213 
0.246680 0.08353460098 -0.00016600227 
0.247237 0.05735712221 0.00041820396 
0.247795 0.03094538393 0.00020253570 
0.248352 0.03890234727 0.00036999763 
0.248909 0.01762943700 0.00012272316 
0.249467 0.00310854271 0.00054555737 
0.250024 0.09199042798 0.00042497524 
0.250582 0.06860180225 0.00070550484 
0.251139 0.06106390761 0.00083396216 
0.251696 0.03773486095 0.00007472264 
0.252254 0.05766408912 0.00041947560 
0.252811 0.04609098743 -0.00013761212 
0.253368 0.05401992854 -0.00017184906 
0.253926 0.02534726978 0.00017759110 
0.254483 0.05052934036 0.00042465620 
0.255041 0.05020964265 0.00041738725 
0.255598 0.04889167312 0.00044639892 
0.256155 0.05127539538 -0.00007457981 
0.256713 0.08456464080 -0.00007095391 
0.257270 0.02896358646 0.01107342820 
0.257827 0.06567314958 0.00026539145 
0.258385 0.04069663909 0.00020702610 
0.258942 0.02361741303 -0.00011831269 
0.259499 0.02681322248 0.00022382623 
0.260057 0.03697579349 0.00036276185 
0.260614 0.06999335642 0.00026013759 
0.261172 0.05521532057 -0.00008719936 
0.261729 0.01272839126 -0.00006966427 
0.262286 0.05979901175 -0.00008404312 
0.262844 0.05306040759 -0.00000545589 
0.263401 0.04934928713 0.00054967534 
0.263958 0.06462678893 0.00043645929 
0.264516 0.04886492483 0.00027752161 
0.265073 0.04066557580 0.00046882865 
0.265630 0.09625970882 -0.00003163814 
0.266188 0.02741300528 0.00008201449 
0.266745 0.07140688304 0.00073862097 
0.267302 0.06668719694 0.00110546885 
0.267860 0.04661482589 0.00042876892 
0.268417 0.08493848793 0.00044125706 
0.268975 0.08861209474 0.00032960772 
0.269532 0.09332901950 0.00063863319 
0.270089 0.04466439045 0.00061342782 
0.270647 0.03181297329 -0.00024875002 
0.271204 0.04619853510 0.00012467088 
0.271761 0.02907642830 0.00000467908 
0.272319 0.05079271526 0.00005284789 
0.272876 0.02706810013 -0.00011419507 
0.273433 0.00707145384 -0.00021147845 
0.273991 0.07970245096 0.00049223456 
0.274548 0.03703216733 0.00000938112 
0.275105 0.04944452724 0.00041400136 
0.275663 0.06303991593 0.00036103696 
0.276220 0.08211256540 -0.00018866119 
0.276777 0.02421649675 0.00015630740 
0.277335 0.05337434510 0.00062911317 
0.277892 0.01464135616 -0.00009204531 
0.278449 0.05216472762 0.00048036191 
0.279007 0.07450748636 0.00034278273 
0.279564 0.06008501943 0.00090557372 
0.280121 0.00660004229 0.00053946039 
0.280679 0.02724547145 0.00053349150 
0.281236 0.03735006668 0.00010906230 
0.281793 0.05627266595 0.00045513956 
0.282351 0.05059929940 -0.00025757586 
0.282908 0.04796728240 -0.00006279781 
0.283465 0.05352922846 0.00043920861 
0.284023 0.05237308224 0.00036623212 
0.284580 0.03023489830 0.00036405694 
0.285137 0.07507935188 0.00078143041 
0.285695 0.03943063061 0.00054855572 
0.286252 0.05634422507 0.00013999322 
0.286809 0.03118452743 -0.00026690348 
0.287367 0.05531801995 0.00013991987 
0.287924 0.00683348025 -0.00028562185 
0.288481 0.02841624778 0.00005448539 
0.289039 0.00952755637 -0.00006899344 
0.289596 0.01806358086 0.00058071329 
0.290153 0.04746877390 0.00033099661 
0.290711 0.04871435096 0.00011208897 
0.291268 0.05335224947 0.00005613783 
0.291825 0.01231924441 0.00061916670 
0.292383 0.05852496482 0.00067057998 
0.292940 0.03839294816 0.00051176230 
0.293497 0.06693540853 -0.00000529808 
0.294055 0.04332192745 0.00002716773 
0.294612 0.06883370624 0.00053306022 
0.295169 0.08581667895 0.00104716364 
0.295727 0.01355397213 0.00006869195 
0.296284 0.03240897563 0.00045011276 
0.296841 0.03997907956 0.00007724911 
0.297399 0.04702597470 0.00012791656 
0.297956 0.02337284189 -0.00066978469 
0.298513 0.01706707573 -0.00003356987 
0.299071 0.07527992393 0.00026189765 
0.299628 0.04267257109 -0.00028125705 
0.300185 0.04599965094 0.00094258915 
0.300742 0.01969611509 0.00039325938 
0.301300 0.09609946411 0.00041894805 
0.301857 0.07358376928 0.00067759268 
0.302414 0.04794195189 -0.00052313203 
0.302972 0.04922519576 -0.00003779336 
0.303529 0.04766698487 0.00045876649 
0.304086 0.01541852914 -0.00001971019 
0.304644 0.01620707531 -0.00075186507 
0.305201 0.02646418985 0.00104644385 
0.305758 0.07691207867 0.00065608525 
0.306316 0.05859301255 0.00001145345 
0.306873 0.04718555237 -0.00012774414 
0.307430 0.03038377452 -0.00037221772 
0.307987 0.01015669327 0.00054493540 
0.308545 0.03718003964 0.00020701780 
0.309102 0.01475839918 0.00002135711 
0.309659 0.02747936135 0.00030386764 
0.310217 0.06060446689 -0.00005778450 
0.310774 0.07101124127 0.00084477549 
0.311331 -0.01017084318 0.00045258257 
0.311889 0.06001461208 0.00025038131 
0.312446 0.07259844843 0.00063717683 
0.313003 0.06693813699 -0.00028179989 
0.313560 0.04670988764 -0.00048857768 
0.314118 0.06168894915 -0.00007548953 
0.314675 0.02688451181 0.00016559215 
0.315232 0.08944784353 0.00031453830 
0.315790 0.04400882638 -0.00055612446 
0.316347 0.02682159757 0.00004673977 
0.316904 0.03394807676 0.00031598571 
0.317461 0.00207310853 -0.00013989497 
0.318019 -0.01882871223 0.00075522402 
0.318576 0.05253229150 0.00052196912 
0.319133 -0.00690295328 0.00015309992 
0.319691 0.03654563739 0.00076621909 
0.320248 0.02228898955 0.00069245546 
0.320805 0.06149619491 0.00087270081 
0.321362 0.06751211431 0.00096066372 
0.321920 0.07469808248 0.00056360178 
0.322477 0.06389396260 0.00012281064 
0.323034 0.08206954528 0.00070878245 
0.323592 0.07387313850 -0.00005920808 
0.324149 0.03314172386 0.00012912532 
0.324706 0.01494747843 0.00020260433 
0.325263 0.03731296255 0.00087852968 
0.325821 -0.00735631482 -0.00061296381 
0.326378 0.03762539667 0.00039674906 
0.326935 0.04165835466 0.00061577411 
0.327493 0.04151312668 -0.00012188836 
0.328050 0.05590194630 0.00087444884 
0.328607 0.02500665900 -0.00009794545 
0.329164 0.06611887417 0.00001391073 
0.329722 0.03420239972 0.00074206010 
0.330279 0.01000043867 0.00004314024 
0.330836 0.05515598405 0.00075724755 
0.331393 0.01143472802 -0.00051738216 
0.331951 0.04812689827 0.00073232665 
0.332508 0.04955563038 0.00071143902 
0.333065 0.04662241652 0.00029550139 
0.333622 0.10250633865 0.00165869496 
0.334180 0.07702341866 0.00059976900 
0.334737 0.03946020477 0.00036539473 
0.335294 0.06325375100 0.00000399755 
0.335852 0.02494757852 0.00063486502 
0.336409 0.06476620403 0.00005058376 
0.336966 0.01387412174 -0.00014227765 
0.337523 0.01947251889 0.00059807628 
0.338081 0.03764587071 -0.00014961647 
0.338638 0.05980094422 -0.00000956177 
0.339195 0.01993549821 0.00034410628 
0.339752 0.01837180400 0.00098149232 
0.340310 0.05133217595 0.00074529016 
0.340867 0.03359955504 -0.00020035707 
0.341424 0.07135715754 0.00033718905 
0.341981 0.00916130844 0.00018810679 
0.342539 0.05490856612 0.00033748523 
0.343096 0.04515354012 0.00058825960 
0.343653 0.08009860885 0.00052189493 
0.344210 0.01998237590 0.00017898495 
0.344768 0.04000621865 0.00030291483 
0.345325 0.00131876114 -0.00000211472 
0.345882 0.06210481773 -0.00001050626 
0.346439 0.03797105046 0.00040158688 
0.346997 -0.00796172149 -0.00080357086 
0.347554 -0.00351107991 -0.00018676581 
0.348111 0.01085593427 0.00068768484 
0.348668 0.06239553313 0.00079079514 
0.349226 -0.00863678144 -0.00014829212 
0.349783 0.09261019786 -0.00032218589 
0.350340 -0.00997370475 -0.00040659617 
0.350897 -0.00770764334 -0.00009437696 
0.351454 0.02944282415 0.00045689696 
0.352012 0.04208056041 -0.00022271521 
0.352569 0.02655796232 0.00038226785 
0.353126 -0.00049396208 -0.00045162584 
0.353683 0.01412951970 0.00040573495 
0.354241 0.08624697008 0.00103840170 
0.354798 0.02315128214 0.00165895017 
0.355355 0.03898293149 0.00139013651 
0.355912 0.04236604579 0.00119386050 
0.356470 0.05992172967 0.00001201822 
0.357027 0.01703054136 0.00050171615 
0.357584 0.04088778699 -0.00033635411 
0.358141 0.10547142841 0.00005197339 
0.358699 0.10140178219 -0.00057980518 
0.359256 -0.02951291792 -0.00039412674 
0.359813 0.05355980673 -0.00013414083 
0.360370 0.04947602579 -0.00078683384 
0.360927 0.06366263375 0.00058829829 
0.361485 0.07723792158 0.00032827662 
0.362042 0.03626794640 0.00111978981 
0.362599 0.09018851391 0.00042532812 
0.363156 0.08161519106 0.00048342876 
0.363714 0.07397883796 -0.00042897101 
0.364271 0.05129986578 -0.00028696066 
0.364828 0.03835345774 0.00238706750 
0.365385 0.06271788074 -0.00105638160 
0.365942 -0.00876156902 0.00170521246 
0.366500 -0.05339007048 0.00147949696 
0.367057 0.02711625252 0.00018091179 
0.367614 -0.08304714440 -0.00198373505 
0.368171 0.03596278738 0.00080941952 
0.368728 0.10352861028 0.00076742484 
0.369286 0.01786826487 -0.00179986748 
0.369843 0.09630696193 0.00063792597 
0.370400 0.12264217154 0.00177250334 
0.370957 0.10292772894 0.00136126245 
0.371514 0.06326209162 0.00053816436 
0.372072 0.05049667231 0.00107761368 
0.372629 0.02862450873 -0.00057209207 
0.373186 0.07708366422 0.00081802770 
0.373743 0.01892582176 0.00076412784 
0.374300 0.03768211269 0.00142205753 
0.374858 -0.05384078009 -0.00080961833 
0.375415 0.09291870782 0.00075973142 
0.375972 -0.01208598213 -0.00235175029 
0.376529 0.08754032489 0.00014711334 
0.377086 0.09360434283 0.00003698283 
0.377644 0.11060966164 -0.00015445705 
0.378201 0.05300903580 0.00156994738 
0.378758 0.01257012091 -0.00007752317 
0.379315 0.04992153434 0.00056997723 
0.379872 0.06450470353 -0.00032767931 
0.380430 0.04490079427 0.00055900743 
0.380987 0.09487686191 0.00073018407 
0.381544 0.10370855327 0.00157519944 
0.382101 -0.02153179071 -0.00150789126 
0.382658 -0.01762036249 -0.00071179205 
0.383216 0.10769223186 0.00031809473 
0.383773 -0.01367343531 0.00097382674 
0.384330 -0.00095707397 -0.00018255688 
0.384887 0.12965951028 0.00238465733 
0.385444 0.02105565076 -0.00086097071 
0.386001 0.08315803619 -0.00104587603 
0.386559 0.03796529418 -0.00116493689 
0.387116 0.10157279018 0.00139609403 
0.387673 0.01934146246 0.00031631150 
0.388230 0.08815244745 -0.00077155336 
0.388787 0.03059478312 0.00073911368 
0.389345 0.03136255941 -0.00055404569 
0.389902 -0.08445256553 -0.00261616625 
0.390459 0.07222538778 -0.00132728488 
0.391016 0.10709434641 0.00009256706 
0.391573 -0.00689018156 -0.00200865813 
0.392130 0.08500829533 0.00359132003 
0.392688 -0.04695903119 -0.00075501770 
0.393245 0.00856253508 0.00056259487 
0.393802 0.00081422157 -0.00300700612 
0.394359 -0.06966992762 -0.00075346695 
0.394916 0.07254155116 0.00408899700 
0.395473 0.01648150317 0.00335849131 
0.396031 0.04651695607 0.00067171395 
0.396588 0.00698127267 0.00204478120 
0.397145 0.05964986653 0.00076811506 
0.397702 0.03334079032 0.00065033170 
0.398259 0.09156012195 0.00206076390 
0.398816 0.00543476411 0.00222650388 
0.399374 0.09301017279 0.00269057483 
0.399931 0.02801187500 0.00304819008 
0.400488 0.04578118967 -0.00176448487 
0.401045 -0.05782971072 -0.00370098822 
0.401602 -0.09369106392 0.00619188334 
0.402159 0.12639928728 0.00672056396 
0.402716 0.13879020416 -0.00224066425 
0.403274 -0.01956144638 -0.00350235884 
0.403831 0.04443026143 0.07454660932 
