# Supplementary material for: SAXS studies of X-ray induced disulfide bond damage: Engineering high-resolution insight from a low-resolution technique
Source: PLoS One. 2020 Nov 17;15(11):e0239702. doi: 10.1371/journal.pone.0239702 (PMC7671560; doi:10.1371/journal.pone.0239702)
Supplement: S1 Data — (GZ) [file pone.0239702.s023.gz › SupplementaryData/dimer_A3_ph5_2p5_00028.cbf.dat]

0.010314 6.18508309061 -0.03013583153 
0.010872 8.73905354638 0.58832845539 
0.011429 10.11904550566 0.32950208509 
0.011987 9.63100991626 -0.12395427288 
0.012544 11.88173630398 0.10355169956 
0.013102 8.89061812027 -0.14471453369 
0.013659 11.54289459893 -0.04023915405 
0.014217 10.30472227844 -0.06575711946 
0.014774 9.86792883920 -0.00607104482 
0.015332 10.06800346557 -0.00251102886 
0.015889 9.78113096086 0.00636368041 
0.016447 9.99678251444 0.03460646450 
0.017004 9.86549887741 0.07838993029 
0.017562 9.50710849870 0.03220257360 
0.018119 9.92594487222 0.05973907109 
0.018677 9.51761398470 0.01660666583 
0.019234 9.45768906190 0.06557459228 
0.019792 9.47219783634 0.00679707989 
0.020349 9.57324876982 0.02062843620 
0.020907 9.87118879606 0.03364485888 
0.021464 8.89784059118 0.04827349595 
0.022022 9.31717440231 0.00627218622 
0.022579 8.85735076803 0.02925589358 
0.023137 8.66154626055 0.03166493845 
0.023694 8.62592220816 0.03950822461 
0.024252 8.75177950861 0.05201076652 
0.024809 8.50225103855 0.02805834114 
0.025367 8.39676464600 0.05291417944 
0.025924 8.52497850622 0.05160470479 
0.026482 8.28373250672 0.04628764247 
0.027039 8.23702830553 0.05435202571 
0.027597 8.17875833766 0.04514961951 
0.028154 7.77345377643 0.04734448884 
0.028712 7.84994937913 0.03959161947 
0.029269 7.83917079422 0.04152165314 
0.029827 7.87779718753 0.04583508262 
0.030384 7.63811407291 0.03903209252 
0.030942 7.56379672669 0.03612534256 
0.031500 7.30775298696 0.04107094592 
0.032057 7.30106299496 0.04525170025 
0.032615 7.20210862989 0.03685145230 
0.033172 7.33332378216 0.03424306082 
0.033730 7.12270591095 0.03983049622 
0.034287 6.93543785253 0.04434360642 
0.034845 7.08176841972 0.03878506388 
0.035402 6.89481028948 0.03629745298 
0.035960 6.81217750695 0.03937822073 
0.036517 6.69291730551 0.03721534662 
0.037075 6.58744884570 0.04142301342 
0.037632 6.49513711177 0.03773970670 
0.038190 6.40714222420 0.03850234672 
0.038747 6.14881929829 0.03384099925 
0.039305 6.23402492271 0.03786150263 
0.039862 6.15432326831 0.03352224928 
0.040420 6.07856173579 0.03449540281 
0.040977 5.78674976339 0.03825785147 
0.041535 5.83734115523 0.03201620060 
0.042092 5.77335985749 0.02939193756 
0.042650 5.62381395531 0.03064481220 
0.043207 5.61534842902 0.02916868004 
0.043765 5.51329510499 0.03319960473 
0.044322 5.39991973662 0.03205907308 
0.044880 5.33429088831 0.02879661976 
0.045437 5.36678462912 0.02787436449 
0.045995 5.21580772660 0.02603548250 
0.046552 5.21502050217 0.02203458132 
0.047110 4.88935973807 0.02516522154 
0.047667 5.10960581993 0.03179794423 
0.048225 4.76130992783 0.02580048321 
0.048782 4.91250078254 0.02542545096 
0.049340 4.70668957140 0.02381289292 
0.049897 4.75934740878 0.02690725177 
0.050455 4.54629096727 0.02431031118 
0.051012 4.56544847132 0.02624160870 
0.051570 4.37966406367 0.02348090960 
0.052127 4.39951025317 0.02201331905 
0.052685 4.35798387391 0.02083556052 
0.053242 4.35690238231 0.02082477593 
0.053800 4.27188259893 0.02719755733 
0.054357 4.19019993413 0.02183314008 
0.054915 4.12955062531 0.01696540035 
0.055472 4.04003049917 0.01872062627 
0.056030 3.98185472905 0.01792305174 
0.056587 4.00537248455 0.02137035805 
0.057145 3.83962669635 0.01999700967 
0.057702 3.75222395951 0.01815270989 
0.058260 3.78426193381 0.02004971463 
0.058817 3.62610188313 0.01941430266 
0.059375 3.56560706848 0.01943659811 
0.059932 3.52211947679 0.01404211129 
0.060490 3.47590057148 0.01935781161 
0.061048 3.30344188271 0.01770559656 
0.061605 3.24009188349 0.01700017631 
0.062163 3.20949468332 0.01827598096 
0.062720 3.29918356502 0.01565426288 
0.063278 3.21339360257 0.01542161281 
0.063835 3.15115675160 0.01661946415 
0.064393 3.14112455719 0.01550964564 
0.064950 3.10179308366 0.01793737846 
0.065508 2.96575130386 0.01510397353 
0.066065 2.91840621587 0.01419248357 
0.066623 2.92535004541 0.01507897669 
0.067180 2.79393460307 0.01584616206 
0.067738 2.79123988122 0.01397747116 
0.068295 2.80338308497 0.01211138027 
0.068853 2.71283523461 0.01124014312 
0.069410 2.73819164897 0.01327179019 
0.069968 2.66493195590 0.01358924868 
0.070525 2.66823303364 0.01473927176 
0.071083 2.51436479209 0.01125914588 
0.071640 2.52945853897 0.01554062300 
0.072198 2.44371893026 0.01040052937 
0.072755 2.58484500054 0.01377546399 
0.073313 2.47503532833 0.01458426744 
0.073870 2.47196080272 0.01332936067 
0.074428 2.34780509793 0.00930591858 
0.074985 2.33464580675 0.01172105872 
0.075543 2.31089845489 0.01277945281 
0.076100 2.12819621673 0.01126397816 
0.076658 2.21012431229 0.01157337032 
0.077215 2.19151798467 0.00954557268 
0.077773 2.16789793933 0.01000776304 
0.078330 2.23701549940 0.00834390987 
0.078888 2.12753267643 0.00948752990 
0.079445 2.10667172265 0.01076462161 
0.080003 2.00393024700 0.00902304465 
0.080560 2.00411325588 0.00969619082 
0.081118 2.00830083290 0.01035321058 
0.081675 1.86541503189 0.01002092841 
0.082233 1.83272362150 0.00699190035 
0.082790 1.91400947804 0.00964918540 
0.083348 1.89396397666 0.00915720653 
0.083905 1.84684175314 0.00931147389 
0.084463 1.81416051808 0.00994772373 
0.085020 1.81062511926 0.00876645545 
0.085578 1.77789804302 0.01024758484 
0.086135 1.75352291113 0.00926250280 
0.086693 1.67859387882 0.00685282127 
0.087250 1.64728552691 0.00729556340 
0.087808 1.62861127124 0.00573478137 
0.088365 1.62814433088 0.00769948451 
0.088923 1.61336882765 0.00743583720 
0.089480 1.56590738573 0.00943777821 
0.090038 1.57659574277 0.00682237467 
0.090595 1.44360970154 0.00574351467 
0.091153 1.45424590008 0.00710282855 
0.091710 1.45428897409 0.00702765995 
0.092268 1.49109816696 0.00800985295 
0.092825 1.40561674685 0.00638337517 
0.093383 1.44222495485 0.00679185745 
0.093940 1.48120397004 0.00737248398 
0.094498 1.39590022349 0.00708515951 
0.095055 1.36483879251 0.00675036135 
0.095613 1.33195080473 0.00768135783 
0.096170 1.45741661484 0.00515490217 
0.096728 1.30904485345 0.00497953208 
0.097285 1.16164241763 0.00684193170 
0.097842 1.25132957915 0.00695112762 
0.098400 1.28667543231 0.00761468111 
0.098957 1.29653794002 0.00556875526 
0.099515 1.19170196048 0.00609997710 
0.100072 1.18924658858 0.00711790647 
0.100630 1.14155667303 0.00516188680 
0.101187 1.01801280933 0.00752051883 
0.101745 1.13878539334 0.00321321359 
0.102302 0.99837391670 0.00531153933 
0.102860 0.99170390888 0.00605076190 
0.103417 1.08784480918 0.00505671356 
0.103975 1.15284610475 0.00517197331 
0.104532 1.02785902853 0.00633623226 
0.105090 0.97066304140 0.00565784421 
0.105647 0.96173222404 0.00430297046 
0.106205 1.08229587130 0.00431616996 
0.106762 1.06081747426 0.00525802813 
0.107320 0.97275315025 0.00361121923 
0.107877 0.97746922352 0.00413067423 
0.108435 0.91573119573 0.00394014586 
0.108992 0.93600667193 0.00413607548 
0.109550 0.85385247263 0.00363283832 
0.110107 0.87938857153 0.00384686024 
0.110665 0.83905346731 0.00338422113 
0.111222 0.89021692671 0.00411290475 
0.111780 0.83880387089 0.00502412559 
0.112337 0.83438097128 0.00542387834 
0.112895 0.79061141935 0.00387707565 
0.113452 0.76617601608 0.00316023826 
0.114010 0.80904585404 0.00424660912 
0.114567 0.82898338636 0.00363174014 
0.115125 0.81749682036 0.00381046984 
0.115682 0.71473521278 0.00372437197 
0.116240 0.74016300183 0.00373794597 
0.116797 0.69878634728 0.00339632843 
0.117355 0.77500015389 0.00344832690 
0.117912 0.72342981280 0.00354202074 
0.118470 0.67537735264 0.00296428244 
0.119027 0.68491825257 0.00338347655 
0.119585 0.65711961394 0.00281555759 
0.120142 0.64531772942 0.00315579620 
0.120699 0.58950831289 0.00376965798 
0.121257 0.65462465968 0.00255360807 
0.121814 0.66049318432 0.00302360046 
0.122372 0.58629857504 0.00216259734 
0.122929 0.56645890735 0.00317893124 
0.123487 0.59617675459 0.00149126608 
0.124044 0.63126644911 0.00254633654 
0.124602 0.59984389480 0.00333576432 
0.125159 0.58587939965 0.00208050588 
0.125717 0.52942793377 0.00161324039 
0.126274 0.52046070222 0.00250186577 
0.126832 0.47774655663 0.00206318067 
0.127389 0.54156691723 0.00198841363 
0.127947 0.55544406913 0.00177046551 
0.128504 0.53737664488 0.00235746711 
0.129062 0.45186225061 0.00123159492 
0.129619 0.42633745563 0.00162123633 
0.130177 0.54354878329 0.00153713288 
0.130734 0.51636426486 0.00249594000 
0.131292 0.44791589340 0.00207910816 
0.131849 0.56203711246 0.00218141439 
0.132407 0.47418585378 0.00175681555 
0.132964 0.41998192770 0.00212071560 
0.133521 0.44524556047 0.00281947451 
0.134079 0.38156434360 0.00306290326 
0.134636 0.41210918910 0.00206412192 
0.135194 0.43066131087 0.00234231294 
0.135751 0.42104751689 0.00117491175 
0.136309 0.46217155055 0.00228431102 
0.136866 0.42391108660 0.00189850549 
0.137424 0.42507528559 0.00176035557 
0.137981 0.31664757641 0.00229779351 
0.138539 0.40002497972 0.00235010321 
0.139096 0.44062675803 0.00181026744 
0.139654 0.38142134680 0.00175118481 
0.140211 0.37775347649 0.00203694582 
0.140769 0.35323212045 0.00181795748 
0.141326 0.38027233336 0.00154193969 
0.141884 0.30968536849 0.00127330137 
0.142441 0.33896906396 0.00122179621 
0.142998 0.30796578979 0.00156194027 
0.143556 0.29556469566 0.00251860277 
0.144113 0.29300462180 0.00129371731 
0.144671 0.32050650552 0.00126617638 
0.145228 0.27582712968 0.00152885737 
0.145786 0.34417925043 0.00082815288 
0.146343 0.24958657594 0.00098995157 
0.146901 0.27547348694 0.00173704729 
0.147458 0.28816848578 0.00123839337 
0.148016 0.30310864423 0.00203692796 
0.148573 0.27183828559 0.00114580301 
0.149131 0.31714417568 0.00202725981 
0.149688 0.23232551954 0.00100976184 
0.150246 0.23441147507 0.00254985973 
0.150803 0.22953946085 0.00152208129 
0.151360 0.24453671138 0.00084099023 
0.151918 0.23684319414 0.00078855325 
0.152475 0.32164278648 0.00175098572 
0.153033 0.20660688258 0.00160685094 
0.153590 0.18995124187 0.00083908104 
0.154148 0.19891704451 0.00011729660 
0.154705 0.20550968915 0.00161717247 
0.155263 0.20296966053 0.00054039229 
0.155820 0.18005218278 0.00124098300 
0.156378 0.18768503463 0.00123638633 
0.156935 0.19875719385 -0.00010462744 
0.157493 0.17285823211 0.00137398310 
0.158050 0.13359688733 -0.00022348468 
0.158607 0.14126926312 0.00084129001 
0.159165 0.18004385712 0.00024421484 
0.159722 0.15757134935 0.00033312148 
0.160280 0.20065648363 0.00112777125 
0.160837 0.19582080513 0.00109013298 
0.161395 0.18772811869 0.00085020676 
0.161952 0.22926138482 0.00093465341 
0.162510 0.16506477036 0.00088612116 
0.163067 0.15255340055 0.00104698061 
0.163625 0.10573490637 0.00087754008 
0.164182 0.19910193882 0.00109517839 
0.164739 0.13165625973 0.00090648209 
0.165297 0.16226451106 -0.00013405876 
0.165854 0.15963971397 0.00095526748 
0.166412 0.16837154914 0.00106139948 
0.166969 0.15356544991 0.00044958316 
0.167527 0.17738101850 0.00107739962 
0.168084 0.15598169043 0.00150174424 
0.168642 0.13138913216 0.00081708300 
0.169199 0.11495482510 0.00028401052 
0.169757 0.18597097835 0.00084063168 
0.170314 0.15507995496 -0.00020298756 
0.170871 0.08345724962 0.00092415166 
0.171429 0.10693483431 0.00081313054 
0.171986 0.10562570094 0.00027215190 
0.172544 0.09960780588 -0.00064718984 
0.173101 0.17379221706 0.00087737776 
0.173659 0.17832642951 0.00101576703 
0.174216 0.11246440801 0.00081789346 
0.174774 0.09850620820 0.00034636605 
0.175331 0.13835446793 0.00051363900 
0.175888 0.16976265082 0.00108147319 
0.176446 0.14257955889 0.00045078134 
0.177003 0.11154434493 0.00077757148 
0.177561 0.16168527307 0.00049130677 
0.178118 0.13437146539 0.00039235916 
0.178676 0.08679798420 0.00021269421 
0.179233 0.15701154858 0.00051492203 
0.179791 0.16822544558 0.00091058009 
0.180348 0.08125756975 0.00054474287 
0.180905 0.14579105871 0.00077583516 
0.181463 0.12498769580 -0.00003389179 
0.182020 0.10341710645 0.00037468546 
0.182578 0.09970396061 0.00121038240 
0.183135 0.09423049975 0.00071544471 
0.183693 0.10849843284 0.00021082157 
0.184250 0.10243487436 0.00079729219 
0.184808 0.14976275684 0.00062189564 
0.185365 0.08376431165 0.00077705335 
0.185922 0.09939783431 0.00010335404 
0.186480 0.14387348532 0.00048442543 
0.187037 0.08100298929 -0.00034294925 
0.187595 0.11099973694 0.00063073142 
0.188152 0.11109024851 0.00064660299 
0.188710 0.04815364864 -0.00002637438 
0.189267 0.09586251614 0.00044853434 
0.189824 0.05097829268 0.00070451472 
0.190382 0.12949637398 0.00040845613 
0.190939 0.07928337925 0.00104837496 
0.191497 0.08346488236 0.00009325212 
0.192054 0.05765008727 0.00027816225 
0.192612 0.09803198395 0.00033594936 
0.193169 0.11094346255 0.00121883438 
0.193726 0.09149931783 0.00060900574 
0.194284 0.11228738473 0.00056656851 
0.194841 0.08247679811 0.00045809291 
0.195399 0.09968367962 0.00043514684 
0.195956 0.08205955026 0.00055644294 
0.196514 -0.00914734879 0.00023601594 
0.197071 0.07098575672 0.00023683528 
0.197628 0.12259467777 0.00048873721 
0.198186 0.08285335518 0.00015602534 
0.198743 0.03489701242 -0.00015321631 
0.199301 0.09786778685 0.00130939761 
0.199858 0.07673509795 0.00069394643 
0.200416 0.01938916154 0.00015358066 
0.200973 0.05537006880 -0.00083996020 
0.201530 0.09101431587 0.00004539127 
0.202088 0.10583355763 0.00037263211 
0.202645 0.10426736104 0.00046642576 
0.203203 0.10765337574 0.00078472048 
0.203760 0.08986870977 -0.00002783629 
0.204318 0.04209776934 0.00020817582 
0.204875 0.10603856809 0.00006801414 
0.205432 0.09415501891 0.00029047020 
0.205990 0.09172807746 -0.00008742662 
0.206547 0.04602108184 0.00024901726 
0.207105 0.07698785956 0.00022660290 
0.207662 0.11797684248 0.00055538765 
0.208219 0.09640841685 0.00086547994 
0.208777 0.08526329860 0.00030209714 
0.209334 0.07232272277 0.00020583860 
0.209892 0.09712216732 0.00011667870 
0.210449 0.05133477494 0.00038630354 
0.211007 0.07170712316 0.00041850671 
0.211564 0.01880058092 -0.00016094879 
0.212121 0.11294528299 0.00087263780 
0.212679 0.05457758029 0.00075476343 
0.213236 0.08824732042 0.00093483808 
0.213794 0.02492611282 0.00037827940 
0.214351 0.03280530290 -0.00020071396 
0.214908 0.09745209717 0.00007557573 
0.215466 0.03366807779 0.00059722520 
0.216023 0.08553421463 0.00010641728 
0.216581 0.04500716298 0.00028195240 
0.217138 0.08846822067 0.00037890132 
0.217695 0.09523648757 0.00035064982 
0.218253 0.05837203004 -0.00005719942 
0.218810 0.10838145865 0.00030503644 
0.219368 0.08184551291 0.00030697479 
0.219925 0.08472165075 0.00006073703 
0.220483 0.04696077412 0.00036488103 
0.221040 0.08125376478 0.00021653035 
0.221597 0.06731022576 0.00097325640 
0.222155 0.01684116740 -0.00028647130 
0.222712 0.04922628853 0.00022464210 
0.223270 0.06189197190 -0.00020227480 
0.223827 0.13047419955 0.00030942619 
0.224384 0.02526187297 0.00048521976 
0.224942 0.08363016160 0.00018372164 
0.225499 0.02904892141 -0.00003722894 
0.226057 0.07550617769 -0.00000333191 
0.226614 0.06943618065 -0.00025935753 
0.227171 0.09654745734 0.00037744937 
0.227729 0.03440917718 0.00059866018 
0.228286 0.02987541656 0.00080961776 
0.228844 0.05273784085 0.00060024993 
0.229401 0.07994201002 0.00028601457 
0.229958 0.06875621410 0.00063055221 
0.230516 0.07950437630 0.00063332201 
0.231073 0.06604617726 0.00076026773 
0.231630 0.07388469430 0.00030955185 
0.232188 0.05885407074 0.00012186944 
0.232745 0.06461094342 0.00018463416 
0.233303 0.05315910518 0.00034927315 
0.233860 0.06303369245 -0.00010472112 
0.234417 0.06536225640 0.00022915249 
0.234975 0.03798548939 0.00050865913 
0.235532 0.04510219148 0.00017852682 
0.236090 0.04470770205 0.00004101204 
0.236647 0.03803606610 0.00089760915 
0.237204 0.09576679385 0.00083920343 
0.237762 0.09066818357 0.00012778281 
0.238319 0.05284363456 0.00012061861 
0.238877 0.07941644179 0.00016786077 
0.239434 0.07432883070 -0.00000186191 
0.239991 0.06632260799 0.00046303833 
0.240549 0.07394804002 0.00050587623 
0.241106 0.06250090760 0.00053295676 
0.241663 0.05119771667 -0.00018060444 
0.242221 0.06056396350 0.00001123274 
0.242778 0.05906633900 0.00060271324 
0.243336 0.04627479218 0.00065576789 
0.243893 0.09613174910 0.00043772083 
0.244450 0.06948147329 0.00073355152 
0.245008 0.07979937729 0.00023521142 
0.245565 0.07523977644 0.00050283506 
0.246123 0.04881948577 0.00006938931 
0.246680 0.03716555124 -0.00028328148 
0.247237 0.03637285648 0.00035075663 
0.247795 0.04023346168 0.00006037468 
0.248352 0.03159443121 0.00045000331 
0.248909 0.01806659073 0.00064992138 
0.249467 0.05388095748 0.00048437470 
0.250024 0.07249071477 0.00038705974 
0.250582 0.02827370581 0.00081243694 
0.251139 0.07104769007 0.00003522616 
0.251696 0.06663810661 0.00032998794 
0.252254 0.07484461019 0.00026755475 
0.252811 0.04932419194 -0.00000162771 
0.253368 0.01949390125 0.00019250187 
0.253926 0.01055396258 -0.00028123063 
0.254483 0.03290792707 0.00016910637 
0.255041 0.07362976061 0.00019366272 
0.255598 0.06012167665 0.00005547412 
0.256155 0.07908862113 -0.00003931005 
0.256713 0.08002950014 0.00069091248 
0.257270 0.10725533273 0.01407635331 
0.257827 0.00139966473 0.00059581216 
0.258385 0.03145088170 0.00011068551 
0.258942 0.08117492666 0.00031817143 
0.259499 0.00784987197 -0.00015003648 
0.260057 0.03770023051 0.00011772051 
0.260614 0.02800395637 -0.00032768610 
0.261172 0.06504687600 -0.00019095698 
0.261729 0.04809714586 0.00003895477 
0.262286 0.02698933335 0.00017265304 
0.262844 0.06520476297 0.00004516791 
0.263401 0.08679413848 0.00082547681 
0.263958 0.04885770406 0.00061171580 
0.264516 0.06718980960 0.00083909417 
0.265073 0.02571874537 0.00043049599 
0.265630 0.06010572065 0.00015353948 
0.266188 0.05380606429 -0.00005260043 
0.266745 0.07132388730 0.00018737815 
0.267302 0.02265669301 0.00006901491 
0.267860 0.05453570380 0.00016934727 
0.268417 0.02044307804 -0.00014179519 
0.268975 0.07381535625 0.00050605994 
0.269532 0.03614351322 0.00018152567 
0.270089 0.04512350232 0.00058115530 
0.270647 0.06601771872 0.00025565520 
0.271204 0.06845379799 -0.00028101199 
0.271761 0.07810725049 0.00021071214 
0.272319 0.01862996557 -0.00036144352 
0.272876 0.06404648725 -0.00009748942 
0.273433 0.07107644870 -0.00004002583 
0.273991 0.01812369324 0.00001557512 
0.274548 0.01879270739 -0.00028334692 
0.275105 0.05420148241 0.00010323518 
0.275663 0.04756357126 0.00060510860 
0.276220 0.05071684000 0.00044838762 
0.276777 0.06767560118 -0.00009022777 
0.277335 -0.00483217685 0.00017083178 
0.277892 0.06880932735 0.00026057610 
0.278449 0.03901390061 0.00066796517 
0.279007 0.03781932295 0.00000505237 
0.279564 0.02910591273 0.00065760103 
0.280121 0.01764874137 0.00022582308 
0.280679 0.04912716434 0.00019370226 
0.281236 0.08227527003 0.00038518042 
0.281793 0.05282512613 0.00056124311 
0.282351 0.04528321496 0.00036202959 
0.282908 0.00516973179 0.00005899766 
0.283465 0.02255285805 0.00004448005 
0.284023 0.09524315546 -0.00004422671 
0.284580 0.03441287324 0.00040110142 
0.285137 0.04369126620 0.00079416309 
0.285695 0.04704801518 0.00015395401 
0.286252 0.06032095787 0.00016049211 
0.286809 0.06807422127 0.00063219131 
0.287367 0.03172899383 -0.00037931573 
0.287924 0.07174388320 0.00014035453 
0.288481 0.03032407579 0.00059804634 
0.289039 0.02923978072 0.00045966220 
0.289596 0.06881832802 0.00055980866 
0.290153 0.01773288822 -0.00042168845 
0.290711 0.06653412975 -0.00003352030 
0.291268 0.06432973280 0.00066029035 
0.291825 0.05360519293 0.00066211618 
0.292383 0.05208164391 0.00038062589 
0.292940 0.11983613780 0.00035513478 
0.293497 0.04001467205 0.00085431767 
0.294055 0.05930101725 -0.00012449229 
0.294612 0.02280728150 0.00039459610 
0.295169 0.09948052966 0.00024626243 
0.295727 0.02438987317 0.00069148720 
0.296284 0.03940856820 0.00047297761 
0.296841 0.08610654135 0.00025429160 
0.297399 0.06888801423 0.00020044158 
0.297956 0.02923133565 -0.00002883415 
0.298513 0.02917208457 0.00097499213 
0.299071 0.03917655170 0.00032043951 
0.299628 0.05548688656 -0.00032024436 
0.300185 0.03255676031 0.00036179070 
0.300742 0.04705903419 -0.00013280110 
0.301300 -0.02132435573 0.00022968855 
0.301857 0.04094012321 0.00006153890 
0.302414 0.03375747002 0.00017723129 
0.302972 0.02616964726 0.00028220269 
0.303529 0.01772256239 0.00070504906 
0.304086 0.07719558118 -0.00021640873 
0.304644 -0.00057420709 0.00010808658 
0.305201 0.01874434887 0.00014095612 
0.305758 0.04427986011 0.00020383878 
0.306316 0.04802414533 -0.00039547316 
0.306873 0.05988301295 -0.00008859517 
0.307430 0.03419489047 -0.00010884189 
0.307987 -0.04861083633 0.00006317944 
0.308545 0.03531001636 0.00036003624 
0.309102 0.01025102170 -0.00052403686 
0.309659 -0.02345531990 -0.00019627527 
0.310217 0.04220106396 0.00014307865 
0.310774 0.02105014266 -0.00095407642 
0.311331 0.05402178298 0.00019571555 
0.311889 0.02209237617 -0.00010586587 
0.312446 0.04761582191 0.00060998249 
0.313003 0.02803722720 0.00012287639 
0.313560 0.06533491424 0.00060025552 
0.314118 -0.00171884207 0.00016836395 
0.314675 0.01240064663 -0.00025118895 
0.315232 0.11115875967 -0.00005384419 
0.315790 0.04419720165 0.00068439501 
0.316347 0.06120798979 0.00053218481 
0.316904 0.08172346021 0.00086721844 
0.317461 0.02920837407 0.00003814660 
0.318019 0.01309371169 -0.00075413006 
0.318576 0.03676296153 0.00023034901 
0.319133 0.04392743432 -0.00027341699 
0.319691 0.02301523799 0.00021469103 
0.320248 0.03618283780 0.00040973627 
0.320805 0.02490788364 -0.00000092317 
0.321362 0.05367845401 0.00103136476 
0.321920 0.07277647851 0.00023839635 
0.322477 0.02123909257 0.00019202914 
0.323034 0.04260053021 0.00024832288 
0.323592 0.02391923060 0.00092917215 
0.324149 0.06341637349 0.00089245573 
0.324706 0.04175925561 0.00154583617 
0.325263 0.04347689410 0.00130293896 
0.325821 0.08393435943 0.00017235365 
0.326378 0.05060197421 0.00018706266 
0.326935 0.01657517399 0.00014271130 
0.327493 0.01451477961 0.00013280137 
0.328050 0.04771390942 0.00031190569 
0.328607 0.06930698431 -0.00009941109 
0.329164 0.08366773895 -0.00006968788 
0.329722 0.03019864344 0.00063443133 
0.330279 0.05863220526 0.00025534127 
0.330836 0.03605770698 -0.00016555183 
0.331393 0.00661418457 0.00005652831 
0.331951 0.07527879288 0.00042601290 
0.332508 0.05553723196 0.00057008867 
0.333065 0.00893351074 -0.00013521459 
0.333622 0.03746124746 0.00044047427 
0.334180 0.05960429805 0.00069278100 
0.334737 0.05760768618 0.00056607388 
0.335294 0.01863166914 -0.00035919303 
0.335852 0.05565336093 0.00031858638 
0.336409 0.01620396007 0.00044413015 
0.336966 0.05212908145 -0.00003511770 
0.337523 0.03648831832 0.00018088815 
0.338081 0.01593231424 -0.00138944840 
0.338638 0.06943377161 0.00049950659 
0.339195 0.00590857696 -0.00049112917 
0.339752 0.08160555294 0.00010760684 
0.340310 -0.00562253335 0.00014108504 
0.340867 0.05436499936 0.00008527622 
0.341424 0.03176479298 -0.00033226947 
0.341981 0.00174812617 0.00083123703 
0.342539 0.00546847237 -0.00045333603 
0.343096 0.01640610491 0.00024714230 
0.343653 0.01831634466 0.00036198458 
0.344210 0.02677549708 0.00008521858 
0.344768 0.09727383487 0.00060214787 
0.345325 -0.01463802161 -0.00044810467 
0.345882 0.05430089290 -0.00006537323 
0.346439 -0.05049449153 -0.00094409347 
0.346997 -0.03341672981 0.00005397395 
0.347554 -0.04650508504 -0.00133465448 
0.348111 0.04315251775 0.00010206712 
0.348668 0.01113359905 0.00120235318 
0.349226 0.05243502990 0.00032241428 
0.349783 0.06955836796 -0.00007559771 
0.350340 0.00114821729 0.00062284966 
0.350897 -0.01472480570 -0.00074739804 
0.351454 0.02043948435 -0.00007287008 
0.352012 0.03787747046 -0.00055604177 
0.352569 0.03337531948 0.00022520210 
0.353126 0.05785384562 -0.00013306647 
0.353683 0.05232252302 0.00081644726 
0.354241 0.02736240283 0.00241295055 
0.354798 -0.02552190250 -0.00089325315 
0.355355 0.09145172889 -0.00010942671 
0.355912 0.03630715813 0.00079100636 
0.356470 -0.01673691391 -0.00014226881 
0.357027 0.00437533431 0.00014220240 
0.357584 0.08508453676 0.00005480698 
0.358141 -0.00918639507 0.00000306378 
0.358699 0.05855157791 0.00059413420 
0.359256 0.03539277337 0.00105594367 
0.359813 0.05659091224 -0.00006237106 
0.360370 0.05540277794 -0.00088524979 
0.360927 0.01928844073 0.00091776478 
0.361485 -0.02338276887 -0.00035127237 
0.362042 0.04070434653 0.00111234416 
0.362599 0.03134866244 -0.00059927382 
0.363156 -0.00709856144 0.00016613114 
0.363714 -0.03054710618 -0.00041771293 
0.364271 0.01830409530 -0.00004871571 
0.364828 0.05514291670 0.00140159434 
0.365385 0.01252662925 0.00029444086 
0.365942 0.09992045120 0.00132301613 
0.366500 0.05260086418 0.00087304206 
0.367057 -0.00523805661 0.00016824039 
0.367614 0.05824683469 0.00092261784 
0.368171 0.03296488774 -0.00051523612 
0.368728 -0.04408805034 -0.00110034798 
0.369286 -0.00519064588 -0.00018839409 
0.369843 0.03037012130 0.00100647994 
0.370400 0.07092711421 -0.00120537792 
0.370957 0.05446824693 0.00066062409 
0.371514 0.03639975233 0.00001235812 
0.372072 0.08317362770 0.00047739040 
0.372629 0.02536700993 -0.00024104075 
0.373186 0.03948084014 -0.00113018438 
0.373743 0.07063082258 0.00121195790 
0.374300 0.11972035330 0.00179254813 
0.374858 0.03658334545 -0.00105825736 
0.375415 0.02318306298 -0.00064360882 
0.375972 0.06010153880 0.00016093526 
0.376529 0.07540739952 0.00294247008 
0.377086 0.01286935871 -0.00153968639 
0.377644 0.04167027891 0.00007701192 
0.378201 0.03125795046 0.00210915454 
0.378758 0.07979892814 0.00032747257 
0.379315 0.05139645148 -0.00069039226 
0.379872 0.09980998894 0.00007075914 
0.380430 0.08428646280 0.00252945118 
0.380987 0.01756321942 0.00038626526 
0.381544 0.05962955752 0.00177771226 
0.382101 0.11282668862 0.00298342969 
0.382658 0.12582121020 0.00026565685 
0.383216 0.01518442961 0.00056112410 
0.383773 0.06033146658 -0.00011997904 
0.384330 0.02627393682 0.00094787621 
0.384887 0.09043607325 0.00047509671 
0.385444 0.04504065298 0.00224399180 
0.386001 0.02767748631 0.00043652427 
0.386559 0.04754305628 -0.00092952872 
0.387116 0.05146746861 0.00067463312 
0.387673 -0.02692567669 -0.00071571961 
0.388230 -0.01896037654 0.00061475924 
0.388787 0.13376330083 0.00252748543 
0.389345 0.12380968148 -0.00034694840 
0.389902 0.06592294901 0.00103185139 
0.390459 -0.10042425957 -0.00066541216 
0.391016 0.02969782563 0.00118249069 
0.391573 -0.03172197495 0.00104623025 
0.392130 0.04066348891 0.00022216652 
0.392688 -0.04569510258 -0.00071155349 
0.393245 -0.00176062709 -0.00055902410 
0.393802 -0.01413259167 0.00173943380 
0.394359 -0.01559619961 0.00284495278 
0.394916 0.07569575501 0.00282516103 
0.395473 0.15141053797 0.00275696240 
0.396031 0.08574090214 0.00032379978 
0.396588 0.06274474298 -0.00231460951 
0.397145 -0.04512655074 -0.00120822852 
0.397702 0.10021179546 -0.00253547232 
0.398259 0.00919537067 -0.00066055513 
0.398816 -0.12417265051 -0.00559881906 
0.399374 0.07112301068 0.00147840280 
0.399931 0.11554522492 0.00170003364 
0.400488 0.03461950911 0.00167431648 
0.401045 -0.09761724501 0.00180147348 
0.401602 0.02147141407 0.00445084767 
0.402159 -0.04430873699 -0.01074116647 
0.402716 -0.16134374515 -0.01645756983 
0.403274 0.15636758496 0.01994811846 
0.403831 0.01984202600 -0.03948820458 
