# Supplementary material for: SAXS studies of X-ray induced disulfide bond damage: Engineering high-resolution insight from a low-resolution technique
Source: PLoS One. 2020 Nov 17;15(11):e0239702. doi: 10.1371/journal.pone.0239702 (PMC7671560; doi:10.1371/journal.pone.0239702)
Supplement: S1 Data — (GZ) [file pone.0239702.s023.gz › SupplementaryData/dimer_A3_ph5_2p5_00029.cbf.dat]

0.010314 2.79371486696 0.33263988578 
0.010872 7.71170317628 0.00809572488 
0.011429 12.21158305842 0.15437139250 
0.011987 11.89299850824 0.30082439326 
0.012544 11.77550083222 0.15077324500 
0.013102 11.32579746535 0.12151333559 
0.013659 9.35997716230 0.05096826008 
0.014217 10.57714154380 0.02164725788 
0.014774 10.89827779583 0.14324915235 
0.015332 10.20185361632 0.01803755537 
0.015889 10.47136842402 0.01790489359 
0.016447 9.60258997926 0.02465152136 
0.017004 10.28615231174 0.02631368043 
0.017562 9.57394636357 0.02122098661 
0.018119 9.52675531325 0.01366197746 
0.018677 9.90729968429 0.01323536085 
0.019234 9.61519429615 0.03459279931 
0.019792 9.44661701690 0.03494946055 
0.020349 9.22195205604 0.04678162911 
0.020907 9.48633501092 0.04627670293 
0.021464 9.59197768206 0.02784716380 
0.022022 9.14018002045 0.03145310492 
0.022579 9.01823322322 0.02423234236 
0.023137 8.60832168173 0.03646981030 
0.023694 8.90708956973 0.04745323611 
0.024252 9.03961870103 0.05571329349 
0.024809 8.75307933497 0.05104837051 
0.025367 8.54140478787 0.03725539051 
0.025924 8.64334396480 0.03869781349 
0.026482 8.46144672485 0.04426687498 
0.027039 8.21089918753 0.04272415694 
0.027597 7.91550684856 0.04337324777 
0.028154 8.05108116452 0.05072513298 
0.028712 8.09470433572 0.04662871068 
0.029269 7.86713032945 0.04580767144 
0.029827 7.96942300914 0.04603719512 
0.030384 7.70512410601 0.03803602899 
0.030942 7.71815109650 0.04318802487 
0.031500 7.73791275612 0.03820056132 
0.032057 7.37309751835 0.04586063916 
0.032615 7.13423971878 0.03929087751 
0.033172 7.21134130681 0.04143552085 
0.033730 7.32220383374 0.04346512102 
0.034287 7.14334837754 0.04443905506 
0.034845 7.10520785229 0.03960375501 
0.035402 6.87806120027 0.03771947522 
0.035960 6.75991420578 0.03777235040 
0.036517 6.72166175065 0.03441926138 
0.037075 6.57691256616 0.04125124267 
0.037632 6.50513102941 0.03489140498 
0.038190 6.60786064767 0.04102694840 
0.038747 6.39497206007 0.02993756767 
0.039305 6.13820337593 0.03199539325 
0.039862 6.14640479796 0.03219155817 
0.040420 5.86149273093 0.03484878771 
0.040977 6.06703939523 0.03118904287 
0.041535 5.90940744206 0.02940746783 
0.042092 5.74642644871 0.02773430649 
0.042650 5.66932622357 0.03377605957 
0.043207 5.56664338602 0.03022997276 
0.043765 5.48775067685 0.03285332220 
0.044322 5.45259333738 0.02584301696 
0.044880 5.33960923254 0.02573365969 
0.045437 5.22634020331 0.02715049143 
0.045995 5.24222643121 0.02907192061 
0.046552 5.15462698509 0.02620288628 
0.047110 4.96227986178 0.02712898093 
0.047667 4.97063908491 0.02616546629 
0.048225 4.80477261525 0.02496279348 
0.048782 4.79023783438 0.02969214578 
0.049340 4.70574179746 0.02839025106 
0.049897 4.66423250941 0.02603494498 
0.050455 4.63173910163 0.02372929812 
0.051012 4.65459134909 0.02567146645 
0.051570 4.48319746103 0.02600146637 
0.052127 4.48915987067 0.02350060300 
0.052685 4.36563174919 0.02419586891 
0.053242 4.21491942166 0.02222565225 
0.053800 4.14258403856 0.02524452771 
0.054357 4.19597600433 0.02152950837 
0.054915 4.09822910095 0.01937740107 
0.055472 4.07698025473 0.01888537170 
0.056030 3.92118610271 0.02088434731 
0.056587 3.93967537553 0.02098696820 
0.057145 3.88324122753 0.02129399992 
0.057702 3.80029524465 0.01864682075 
0.058260 3.69076229229 0.02136968131 
0.058817 3.62883796584 0.01942383839 
0.059375 3.59354021747 0.01988236482 
0.059932 3.49836393316 0.01827155060 
0.060490 3.54718523157 0.01498404017 
0.061048 3.47301237119 0.01639048764 
0.061605 3.29056410373 0.01718275842 
0.062163 3.28071698534 0.01691322569 
0.062720 3.33463617055 0.01688528437 
0.063278 3.28871595202 0.01510268514 
0.063835 3.18828016699 0.01445962611 
0.064393 3.37422811494 0.01733347606 
0.064950 3.11696391098 0.01447737996 
0.065508 3.12462790695 0.01452571819 
0.066065 3.06775594554 0.01726498739 
0.066623 2.83992727689 0.01333461345 
0.067180 2.81485677886 0.01388716856 
0.067738 2.90154056782 0.01377107277 
0.068295 2.86902401974 0.01386900379 
0.068853 2.81377916786 0.01423511072 
0.069410 2.68412322602 0.01382860273 
0.069968 2.71792710417 0.01165993953 
0.070525 2.66336030745 0.01227709660 
0.071083 2.60492958487 0.01075442668 
0.071640 2.58303873738 0.01253173493 
0.072198 2.45143263130 0.01271507542 
0.072755 2.46858517524 0.01606334539 
0.073313 2.35156967366 0.01205662782 
0.073870 2.43348470894 0.01203397843 
0.074428 2.40725061383 0.01219656043 
0.074985 2.34270325144 0.00980349409 
0.075543 2.24402811270 0.01243234954 
0.076100 2.27263376139 0.01080233245 
0.076658 2.22064277723 0.01141136446 
0.077215 2.35218567586 0.01209502035 
0.077773 2.13661648430 0.01065349158 
0.078330 2.12448831655 0.00955268353 
0.078888 2.14091816085 0.01080390225 
0.079445 2.10484448855 0.00962808412 
0.080003 2.03068558893 0.00781146763 
0.080560 2.01757061276 0.00969959151 
0.081118 1.91374835963 0.00869219769 
0.081675 1.98603763114 0.00970983914 
0.082233 1.84550276212 0.00887793496 
0.082790 1.89748615621 0.00962095238 
0.083348 1.88932730405 0.00960524374 
0.083905 1.70042662561 0.00821399406 
0.084463 1.78536173746 0.00916637670 
0.085020 1.78877398147 0.00915764512 
0.085578 1.80650343148 0.00900257573 
0.086135 1.68392226903 0.00695898930 
0.086693 1.65537783651 0.00900661960 
0.087250 1.69739749000 0.00861196132 
0.087808 1.58943786055 0.00819396578 
0.088365 1.68326527956 0.00756916578 
0.088923 1.55176956488 0.00707782655 
0.089480 1.58290000129 0.00687253287 
0.090038 1.58108198547 0.00544385513 
0.090595 1.51020766015 0.00704154237 
0.091153 1.44128521138 0.00766402058 
0.091710 1.45117994255 0.00645158860 
0.092268 1.44541784598 0.00689996776 
0.092825 1.42166923392 0.00594306575 
0.093383 1.47569616707 0.00732304561 
0.093940 1.42743034190 0.00561830405 
0.094498 1.47525709382 0.00618943647 
0.095055 1.35930936801 0.00684709047 
0.095613 1.32376948511 0.00747590812 
0.096170 1.23941020794 0.00521792164 
0.096728 1.25153133784 0.00497513865 
0.097285 1.21789487871 0.00836668623 
0.097842 1.20778032714 0.00476610175 
0.098400 1.20598535154 0.00501239574 
0.098957 1.21252672653 0.00635714824 
0.099515 1.20246533330 0.00701173585 
0.100072 1.20807089654 0.00633340902 
0.100630 1.12755378022 0.00598970408 
0.101187 1.09192091235 0.00509648132 
0.101745 1.15387468453 0.00600070120 
0.102302 1.05994877326 0.00476729639 
0.102860 1.03146792934 0.00566590719 
0.103417 1.06126503978 0.00594797337 
0.103975 0.93865737835 0.00681964151 
0.104532 0.97962309483 0.00638234673 
0.105090 1.15749222346 0.00446806922 
0.105647 1.07806346318 0.00455942731 
0.106205 0.94793653970 0.00524739649 
0.106762 1.03127822629 0.00482019827 
0.107320 0.92956296154 0.00400070532 
0.107877 0.94171781468 0.00478819096 
0.108435 0.89545653289 0.00457621888 
0.108992 0.93317560744 0.00461238208 
0.109550 0.92033628412 0.00347290197 
0.110107 0.88593036327 0.00489825116 
0.110665 0.86171703014 0.00587267213 
0.111222 0.86196911339 0.00528973583 
0.111780 0.90413429455 0.00420527229 
0.112337 0.79275767870 0.00412969623 
0.112895 0.77856959660 0.00387517298 
0.113452 0.79987139873 0.00270190621 
0.114010 0.79319035781 0.00488483395 
0.114567 0.83606188615 0.00286342884 
0.115125 0.81318876397 0.00327309343 
0.115682 0.69355930512 0.00267040065 
0.116240 0.78771972344 0.00437338697 
0.116797 0.77287532723 0.00348575097 
0.117355 0.75654608387 0.00352107965 
0.117912 0.75000275637 0.00303326572 
0.118470 0.73743169366 0.00340419592 
0.119027 0.67784820330 0.00313121586 
0.119585 0.69587580577 0.00306157078 
0.120142 0.60802415805 0.00416014330 
0.120699 0.73596503638 0.00199673445 
0.121257 0.63723257246 0.00299289895 
0.121814 0.64707946531 0.00268775718 
0.122372 0.67134769150 0.00334375984 
0.122929 0.55421431674 0.00259886862 
0.123487 0.59412930778 0.00250529135 
0.124044 0.62307655499 0.00224682902 
0.124602 0.59837649891 0.00414381846 
0.125159 0.60234590751 0.00237367501 
0.125717 0.59015448804 0.00378626195 
0.126274 0.55233879293 0.00299231183 
0.126832 0.51390954936 0.00200579476 
0.127389 0.47768233283 0.00284013036 
0.127947 0.51721678797 0.00258848307 
0.128504 0.58745874990 0.00362139742 
0.129062 0.48611645790 0.00139927177 
0.129619 0.51156202940 0.00117838648 
0.130177 0.56170036854 0.00311768246 
0.130734 0.47567311790 0.00310885412 
0.131292 0.47913217622 0.00144475839 
0.131849 0.49220761385 0.00246565455 
0.132407 0.45666547348 0.00110416132 
0.132964 0.45217980557 0.00202851624 
0.133521 0.43406246889 0.00178240062 
0.134079 0.45501188531 0.00246112122 
0.134636 0.45640288240 0.00194822910 
0.135194 0.40894863956 0.00210903476 
0.135751 0.43920157123 0.00185910002 
0.136309 0.39208321646 0.00172843350 
0.136866 0.43417128829 0.00140031388 
0.137424 0.47512773063 0.00237284750 
0.137981 0.37989067178 0.00135638582 
0.138539 0.36006130178 0.00100665310 
0.139096 0.39311547705 0.00125708802 
0.139654 0.40930540508 0.00194945450 
0.140211 0.34099880657 0.00192298515 
0.140769 0.37439878264 0.00189062488 
0.141326 0.29291291269 0.00013398127 
0.141884 0.30787265523 0.00141847560 
0.142441 0.30502217182 0.00178511141 
0.142998 0.32763375747 0.00063822858 
0.143556 0.31973246292 0.00036146951 
0.144113 0.25197793030 0.00110667645 
0.144671 0.32699391318 0.00173345514 
0.145228 0.32116269596 0.00147538823 
0.145786 0.25279012873 0.00088274003 
0.146343 0.37630349017 0.00236900804 
0.146901 0.30583238872 0.00173387547 
0.147458 0.30441266402 0.00150981252 
0.148016 0.27735872423 0.00147700727 
0.148573 0.25078313948 0.00147177592 
0.149131 0.20294318171 0.00122069892 
0.149688 0.31295185798 0.00155075869 
0.150246 0.27753984302 0.00097265003 
0.150803 0.22385267987 0.00050898532 
0.151360 0.25358158956 0.00155402814 
0.151918 0.26215249821 0.00103238533 
0.152475 0.20569403051 0.00179635444 
0.153033 0.26799147699 0.00103830561 
0.153590 0.18156729940 0.00131843091 
0.154148 0.26817541556 0.00172254938 
0.154705 0.18557819576 0.00101297926 
0.155263 0.19465984635 0.00044819165 
0.155820 0.21605235207 0.00066199253 
0.156378 0.18770744319 0.00085169608 
0.156935 0.19663278370 0.00127197749 
0.157493 0.19237636347 0.00112779135 
0.158050 0.18058036051 0.00040748397 
0.158607 0.18344126816 0.00134128967 
0.159165 0.21535346803 0.00106989674 
0.159722 0.22705892730 0.00160857013 
0.160280 0.25375225165 0.00157953784 
0.160837 0.16219917698 0.00109576395 
0.161395 0.19807632049 0.00118535928 
0.161952 0.11713699898 0.00032521108 
0.162510 0.13219194302 0.00103207633 
0.163067 0.12927726237 0.00019782477 
0.163625 0.17609053288 0.00080250204 
0.164182 0.16883184819 0.00105959691 
0.164739 0.23858203043 0.00139046477 
0.165297 0.15622389314 0.00046198882 
0.165854 0.14179240748 0.00111033169 
0.166412 0.14411054171 0.00112553362 
0.166969 0.18067648986 0.00075623770 
0.167527 0.15359871925 0.00074091693 
0.168084 0.11072787018 0.00071152063 
0.168642 0.14383804174 0.00109452754 
0.169199 0.13447251226 0.00054468318 
0.169757 0.16659077377 0.00160722199 
0.170314 0.15418493532 0.00041245633 
0.170871 0.10766411800 0.00104254322 
0.171429 0.13520303446 0.00041287012 
0.171986 0.11649825430 0.00103188135 
0.172544 0.15779806581 0.00074185684 
0.173101 0.16127910865 0.00030653692 
0.173659 0.12521016489 0.00110381170 
0.174216 0.11571440357 0.00117740098 
0.174774 0.13573510228 0.00073628053 
0.175331 0.12102428500 0.00083291942 
0.175888 0.10779581644 0.00042378387 
0.176446 0.13449977323 0.00044183357 
0.177003 0.11918337255 0.00117384498 
0.177561 0.14559757456 0.00086056775 
0.178118 0.10997366276 0.00103201535 
0.178676 0.10522703827 0.00071625739 
0.179233 0.04818539042 -0.00018595805 
0.179791 0.11222707844 0.00070730618 
0.180348 0.13639765180 0.00123262045 
0.180905 0.13700893707 0.00045410068 
0.181463 0.12228579194 0.00101847593 
0.182020 0.12699963414 0.00068203944 
0.182578 0.06665774068 0.00085167996 
0.183135 0.10180686231 0.00047492430 
0.183693 0.06898581840 0.00062409508 
0.184250 0.11862891763 0.00039733335 
0.184808 0.16264239173 0.00056159773 
0.185365 0.08721999875 0.00019025367 
0.185922 0.10844101129 0.00079833625 
0.186480 0.08019200387 0.00031558054 
0.187037 0.09244589067 0.00031490990 
0.187595 0.11708397897 -0.00004225669 
0.188152 0.12863222279 0.00056691279 
0.188710 0.12540224437 0.00070310986 
0.189267 0.06322630930 -0.00015801584 
0.189824 0.11701215354 0.00016878195 
0.190382 0.08791473925 0.00006913552 
0.190939 0.07930922277 -0.00023248293 
0.191497 0.07545708543 0.00075018770 
0.192054 0.05784105999 0.00022751443 
0.192612 0.08404902074 0.00089852410 
0.193169 0.04101659310 0.00029022609 
0.193726 0.10729671870 0.00002114610 
0.194284 0.09659136492 0.00113445071 
0.194841 0.06542536995 0.00103780327 
0.195399 0.14142265762 0.00066836298 
0.195956 0.02443275446 0.00138943734 
0.196514 0.08490163630 0.00038651076 
0.197071 0.07681622438 0.00075495240 
0.197628 0.08244248908 -0.00014917273 
0.198186 0.07723301626 -0.00073708206 
0.198743 0.07880038152 0.00014704434 
0.199301 0.02289119340 0.00051101109 
0.199858 0.06056522042 0.00067523590 
0.200416 0.12716533086 0.00078568165 
0.200973 0.11453376016 -0.00009707099 
0.201530 0.07113361221 0.00065383217 
0.202088 0.08339749612 0.00023910668 
0.202645 0.07090155125 -0.00012521377 
0.203203 0.07507383780 0.00016795218 
0.203760 0.03285953714 -0.00054322667 
0.204318 0.08479546113 0.00096092021 
0.204875 0.08791958685 0.00017734884 
0.205432 0.06379585149 0.00012675149 
0.205990 0.08012698632 0.00034026438 
0.206547 0.09704948438 -0.00013260087 
0.207105 0.08218882499 0.00075659185 
0.207662 0.09736996160 0.00025422044 
0.208219 0.04721900364 0.00084506210 
0.208777 0.04201898051 0.00010163808 
0.209334 0.00237890095 0.00018245658 
0.209892 -0.00682450771 0.00021961602 
0.210449 0.06452996821 0.00072098491 
0.211007 0.06084347917 0.00060841793 
0.211564 0.03611907381 0.00021969317 
0.212121 0.07568627270 0.00021338611 
0.212679 0.06215670657 0.00078341773 
0.213236 0.06198120003 0.00020090840 
0.213794 0.07468971971 -0.00015178750 
0.214351 0.05641533946 0.00029683419 
0.214908 0.08261280413 0.00087030556 
0.215466 0.08629686465 0.00028032765 
0.216023 0.04471524682 -0.00026510472 
0.216581 0.06365231566 0.00012475410 
0.217138 0.03600814699 0.00001267640 
0.217695 0.07581693802 0.00011970157 
0.218253 0.07039974440 0.00009286331 
0.218810 0.06435318385 0.00065096770 
0.219368 0.06534873474 0.00032719214 
0.219925 0.05619156607 0.00037780295 
0.220483 0.04652467168 -0.00001233238 
0.221040 0.06622656074 0.00030522781 
0.221597 0.00636203714 0.00033787834 
0.222155 0.08895565933 0.00015683415 
0.222712 0.03003918598 0.00021552392 
0.223270 0.04995691273 0.00078687461 
0.223827 0.16010597019 0.00074313546 
0.224384 0.09735764615 0.00008382084 
0.224942 0.07269752160 0.00027984683 
0.225499 0.01616600647 -0.00024074389 
0.226057 0.05836416667 -0.00006331315 
0.226614 0.05136842115 0.00046481657 
0.227171 0.09938880807 0.00033407993 
0.227729 0.07073298869 0.00045414774 
0.228286 0.06901427183 0.00019918150 
0.228844 0.02885160583 0.00004942678 
0.229401 0.03477653547 -0.00002025456 
0.229958 0.06100939682 0.00010974045 
0.230516 0.08285222807 0.00060948119 
0.231073 0.09846552462 0.00032648419 
0.231630 0.08712364393 0.00034812575 
0.232188 -0.00021048719 0.00040151815 
0.232745 0.04774423143 0.00009470520 
0.233303 0.04095081507 -0.00033294939 
0.233860 0.04139750800 0.00012082037 
0.234417 0.02071255229 0.00039178582 
0.234975 0.04501276372 0.00018524330 
0.235532 0.07149184110 0.00065112632 
0.236090 0.06607325943 0.00027832812 
0.236647 0.07779142745 0.00012910222 
0.237204 0.07257134595 0.00033323392 
0.237762 0.05066414531 0.00060759727 
0.238319 0.01372576755 0.00037211210 
0.238877 0.05669007254 0.00052725532 
0.239434 0.09079932274 0.00056587041 
0.239991 0.06818750096 -0.00029057875 
0.240549 0.03434740029 -0.00013550590 
0.241106 0.06161151281 0.00057310126 
0.241663 0.02767312617 0.00049597693 
0.242221 0.00957918633 0.00005970417 
0.242778 0.06303198753 0.00059463050 
0.243336 0.04528271038 0.00029760322 
0.243893 0.07128425816 0.00021288326 
0.244450 0.05800587337 0.00024180139 
0.245008 0.06001396413 0.00015718540 
0.245565 0.06409433063 0.00052237141 
0.246123 0.03236644817 0.00038865360 
0.246680 0.04841090165 0.00023664105 
0.247237 0.03144129376 0.00026825874 
0.247795 0.09901786161 0.00008871372 
0.248352 0.07299795302 -0.00000187655 
0.248909 0.05515395954 0.00038841550 
0.249467 0.10565106761 0.00014406471 
0.250024 0.06865582396 0.00028355851 
0.250582 0.04790317022 0.00021491006 
0.251139 0.09595646911 0.00012105770 
0.251696 0.02881508003 0.00003057064 
0.252254 0.04837318776 0.00003781934 
0.252811 0.08358048477 -0.00020815677 
0.253368 0.03602073539 0.00009599230 
0.253926 0.07499722061 -0.00015282621 
0.254483 0.06222586992 0.00030935012 
0.255041 0.11940394952 0.00025680531 
0.255598 0.05203144995 0.00059225697 
0.256155 0.06410604685 0.00006071814 
0.256713 0.04261349373 -0.00013459168 
0.257270 0.03045365051 0.01172015124 
0.257827 0.05420798050 0.00030197487 
0.258385 0.02773553875 0.00014515340 
0.258942 0.06259310970 0.00026424613 
0.259499 0.08049014271 0.00058109917 
0.260057 0.08246575724 0.00022578070 
0.260614 0.05258507491 0.00015181478 
0.261172 0.04344772834 -0.00001329714 
0.261729 0.04070197505 0.00005325267 
0.262286 0.03738139748 0.00032113356 
0.262844 0.07060235666 0.00014733590 
0.263401 0.04669718795 -0.00019291778 
0.263958 0.05392369083 -0.00027363555 
0.264516 0.05232672089 0.00051127527 
0.265073 0.06264051828 0.00021821142 
0.265630 0.07251061330 0.00028773661 
0.266188 0.02185388403 0.00017378282 
0.266745 0.04585992352 0.00054530666 
0.267302 0.02526016855 0.00020533178 
0.267860 0.09294329403 0.00073039913 
0.268417 0.06359753315 0.00079058976 
0.268975 0.07060698811 -0.00012879611 
0.269532 0.10378133552 0.00049170468 
0.270089 0.03748085404 0.00042425071 
0.270647 0.01051262274 -0.00001829367 
0.271204 0.04203059713 0.00043195785 
0.271761 0.02216210774 0.00074866025 
0.272319 0.01664683980 0.00029897305 
0.272876 0.03075961357 0.00020214439 
0.273433 0.05988473301 -0.00028564681 
0.273991 0.04054113932 -0.00034025219 
0.274548 0.02167100980 -0.00009367280 
0.275105 0.04451820744 -0.00031164567 
0.275663 0.03944864861 -0.00043885286 
0.276220 0.05369012000 0.00032620277 
0.276777 0.03835869235 -0.00029330845 
0.277335 0.05461032126 -0.00056560902 
0.277892 0.02249478504 0.00045612332 
0.278449 0.05359055632 0.00037309231 
0.279007 0.05304600756 -0.00006418798 
0.279564 0.08846882732 0.00030933567 
0.280121 0.06522424558 0.00028954826 
0.280679 0.04107217604 0.00062229622 
0.281236 0.03748184402 0.00000408166 
0.281793 0.09437189502 0.00009152861 
0.282351 0.10422392519 0.00031234536 
0.282908 0.03932966714 0.00034072509 
0.283465 0.01262885541 -0.00033807081 
0.284023 0.05826207834 -0.00002425675 
0.284580 0.07388838887 0.00034284766 
0.285137 0.04077836517 0.00024115095 
0.285695 0.05833753895 0.00014614020 
0.286252 0.06566607106 0.00028054188 
0.286809 0.03623995643 0.00063275219 
0.287367 0.03093373503 0.00027490009 
0.287924 0.02767580304 -0.00040474030 
0.288481 0.03522373636 0.00049494745 
0.289039 0.07337528821 0.00044284238 
0.289596 0.08972545005 0.00024310855 
0.290153 0.08825720208 0.00010125561 
0.290711 0.03393953964 0.00003290848 
0.291268 0.05536931926 -0.00002383395 
0.291825 0.02750538448 0.00054472373 
0.292383 0.07986719011 0.00079440865 
0.292940 0.01627147071 0.00009437419 
0.293497 0.07768707833 0.00059475927 
0.294055 0.07835238717 0.00040318518 
0.294612 0.04640410923 0.00019667490 
0.295169 0.02944702387 0.00003225246 
0.295727 0.02569968595 -0.00001804618 
0.296284 0.07711222086 -0.00020346058 
0.296841 0.08505592471 0.00024067357 
0.297399 0.04448967200 0.00063877121 
0.297956 0.02935432940 0.00010351882 
0.298513 0.02767761032 0.00027118376 
0.299071 0.10979329813 0.00065050231 
0.299628 0.05768997619 0.00007368605 
0.300185 0.03721490119 -0.00001113498 
0.300742 0.08287028876 0.00115843605 
0.301300 0.02312340710 0.00014853248 
0.301857 0.07011381905 0.00078358914 
0.302414 0.03194658292 0.00058233737 
0.302972 -0.01856403933 0.00045578519 
0.303529 0.05760997744 0.00037579148 
0.304086 -0.00027607940 -0.00050959076 
0.304644 0.05684621304 0.00039327227 
0.305201 0.02977304313 0.00036485153 
0.305758 0.05425032844 -0.00032915982 
0.306316 0.11543420851 0.00062282306 
0.306873 0.02580894539 0.00078580332 
0.307430 0.03195192646 -0.00014442478 
0.307987 0.07715056133 0.00056433401 
0.308545 0.04865479137 0.00023984056 
0.309102 0.07943834416 0.00038161104 
0.309659 0.06939706558 0.00037028433 
0.310217 0.06594861865 0.00010812637 
0.310774 0.03764865063 0.00072823256 
0.311331 0.05435506109 0.00080072239 
0.311889 0.05471777378 0.00011189977 
0.312446 0.07930299607 0.00030972714 
0.313003 0.07053840973 -0.00099044994 
0.313560 0.05791486417 0.00049440913 
0.314118 0.03577359488 0.00016126148 
0.314675 0.03986214629 0.00007128460 
0.315232 0.02106016695 -0.00020628255 
0.315790 -0.00176405636 0.00024900405 
0.316347 0.02671488749 0.00035194068 
0.316904 0.02481304436 0.00042070707 
0.317461 0.07443434277 -0.00013285870 
0.318019 0.04911132555 -0.00021713516 
0.318576 0.07382726794 0.00004756888 
0.319133 0.04119148989 -0.00012713295 
0.319691 0.05550142604 0.00075989820 
0.320248 0.02211410048 0.00057050686 
0.320805 0.02562838748 0.00003171537 
0.321362 0.03477989552 0.00093619545 
0.321920 0.01268535460 -0.00006935749 
0.322477 0.01780866667 0.00038055479 
0.323034 0.01243740099 -0.00003169316 
0.323592 0.07425057775 0.00062189525 
0.324149 0.02705370776 -0.00012641293 
0.324706 0.06741454424 -0.00005938849 
0.325263 0.03480020926 -0.00058433735 
0.325821 -0.01945723940 -0.00016955571 
0.326378 0.05822119875 0.00027775271 
0.326935 0.01423314596 0.00005799596 
0.327493 0.01487407533 0.00043815096 
0.328050 0.03489334551 -0.00043216555 
0.328607 0.04720742038 0.00013972916 
0.329164 0.08049072283 0.00051666909 
0.329722 0.08642466926 -0.00058772160 
0.330279 -0.01964702941 0.00077095302 
0.330836 0.05640214610 0.00091003095 
0.331393 0.02444828399 -0.00007805523 
0.331951 0.05458549009 0.00085257506 
0.332508 0.07470725217 0.00080704503 
0.333065 0.05915672296 -0.00046710871 
0.333622 0.04910127668 0.00035369169 
0.334180 0.00914039372 0.00018676146 
0.334737 0.02731616184 -0.00001811620 
0.335294 0.01375034059 0.00026637243 
0.335852 0.04772076384 0.00012947932 
0.336409 0.04949349256 0.00056883241 
0.336966 0.04088714138 -0.00013930002 
0.337523 0.07835173814 0.00060869137 
0.338081 0.03658383310 -0.00117284402 
0.338638 0.04891663089 0.00011117541 
0.339195 0.01328074611 -0.00049338774 
0.339752 0.06302549301 -0.00036718746 
0.340310 0.00608088546 -0.00015359941 
0.340867 -0.02995045423 -0.00019082720 
0.341424 0.04832588624 0.00010175428 
0.341981 0.06430716306 -0.00000839208 
0.342539 0.02025783984 -0.00057452343 
0.343096 0.03208435447 -0.00003352527 
0.343653 0.00441844268 0.00017632587 
0.344210 0.04612564484 0.00029387919 
0.344768 0.05472963530 0.00004409797 
0.345325 0.05185046586 0.00011099297 
0.345882 0.00486631920 0.00109885700 
0.346439 -0.03415666092 0.00043050559 
0.346997 0.02286960326 0.00025002746 
0.347554 0.06411834449 0.00019008818 
0.348111 0.05327570593 0.00053848682 
0.348668 -0.00176805591 -0.00000445013 
0.349226 0.08675930035 0.00184203151 
0.349783 0.03149064412 0.00070289867 
0.350340 -0.01720601434 0.00050180988 
0.350897 0.01674421254 0.00085552403 
0.351454 0.06127369708 -0.00029695017 
0.352012 0.01715325469 0.00083498923 
0.352569 -0.00330784881 0.00108793252 
0.353126 0.02228874376 -0.00035756188 
0.353683 0.06878015607 0.00144656016 
0.354241 0.00847739748 0.00048125134 
0.354798 0.07592684700 0.00073362526 
0.355355 0.00825775352 0.00201563905 
0.355912 0.04515723655 0.00057163311 
0.356470 0.07507131084 0.00040732657 
0.357027 0.07028734996 -0.00047096315 
0.357584 0.07503743078 0.00017821468 
0.358141 0.09105851198 0.00114971562 
0.358699 0.00824819525 0.00025140879 
0.359256 0.03894306799 0.00189850123 
0.359813 0.04552472768 0.00069691952 
0.360370 0.03046985529 0.00089849532 
0.360927 -0.05054606198 0.00023516621 
0.361485 0.02189734016 0.00035309542 
0.362042 0.01951591393 -0.00093756925 
0.362599 0.04699852862 0.00221753945 
0.363156 -0.01581921979 -0.00152650126 
0.363714 0.08055012065 -0.00053780416 
0.364271 0.17738789528 0.00114635835 
0.364828 0.00311707314 0.00186225139 
0.365385 0.01967543772 -0.00068885279 
0.365942 0.02744917481 0.00019663333 
0.366500 0.01134626548 0.00106155940 
0.367057 -0.01525498513 0.00061039564 
0.367614 0.05916903130 0.00116634740 
0.368171 0.08302241970 0.00221193909 
0.368728 0.03285408969 -0.00019675749 
0.369286 -0.07056429091 -0.00090434234 
0.369843 0.03135976127 0.00003115765 
0.370400 -0.00518713855 0.00055286493 
0.370957 0.01300035667 -0.00188447931 
0.371514 0.03402533184 -0.00036331386 
0.372072 0.01881235081 0.00139627478 
0.372629 0.03313911082 0.00075450864 
0.373186 0.12286881725 0.00238837741 
0.373743 -0.00521972679 0.00127182557 
0.374300 0.05364815971 0.00192179304 
0.374858 0.04880100719 0.00023606568 
0.375415 -0.00323523651 0.00223666405 
0.375972 0.05054049263 0.00288370109 
0.376529 0.02039041556 0.00016688519 
0.377086 -0.02177569013 0.00058373495 
0.377644 0.02968566226 0.00090334650 
0.378201 0.06387584084 -0.00091662390 
0.378758 -0.01313956756 0.00113213999 
0.379315 0.09579038726 0.00015972317 
0.379872 0.09742514790 0.00061859761 
0.380430 0.04323178883 -0.00068031124 
0.380987 0.00883302280 0.00172395676 
0.381544 -0.01644851740 0.00219248452 
0.382101 -0.01642854751 -0.00014648652 
0.382658 0.04449539293 -0.00004212085 
0.383216 0.09153730350 -0.00124743157 
0.383773 0.12870295747 0.00129391107 
0.384330 0.07198191938 -0.00066074137 
0.384887 0.10749549126 0.00105453126 
0.385444 0.06403382734 -0.00038571666 
0.386001 0.11208543175 0.00259519481 
0.386559 0.00935215088 -0.00002979205 
0.387116 0.15235491303 -0.00054094026 
0.387673 0.02078984799 -0.00030506480 
0.388230 -0.02861289743 -0.00031833096 
0.388787 -0.01468165325 -0.00163232222 
0.389345 0.02211440171 0.00169262754 
0.389902 0.05023926007 -0.00082086428 
0.390459 0.08540074956 -0.00132084483 
0.391016 -0.00395143737 -0.00178397229 
0.391573 -0.06033832588 0.00015010101 
0.392130 0.07232114188 -0.00036114433 
0.392688 0.04974208708 0.00049197950 
0.393245 0.09435662236 0.00046558718 
0.393802 0.01535967452 0.00174918162 
0.394359 0.12964073845 0.00146952482 
0.394916 0.01973808739 0.00034927176 
0.395473 0.03360782198 -0.00168359187 
0.396031 0.01079342531 -0.00237819158 
0.396588 0.00909809312 0.00182331292 
0.397145 0.12359828568 0.00100368285 
0.397702 0.00634236932 -0.00068887073 
0.398259 0.08197396549 0.00342730597 
0.398816 -0.04288423185 -0.00294429451 
0.399374 -0.02554833825 0.00165748499 
0.399931 -0.04708907272 -0.00275070730 
0.400488 0.00783131926 0.00323203558 
0.401045 -0.15614267720 0.00011203498 
0.401602 0.06426561790 0.00044705703 
0.402159 -0.15872033390 -0.00500683693 
0.402716 -0.06150879439 -0.00953181314 
0.403274 0.18479765709 -0.00138620254 
0.403831 -0.10237513863 0.02650636478 
