# Supplementary material for: SAXS studies of X-ray induced disulfide bond damage: Engineering high-resolution insight from a low-resolution technique
Source: PLoS One. 2020 Nov 17;15(11):e0239702. doi: 10.1371/journal.pone.0239702 (PMC7671560; doi:10.1371/journal.pone.0239702)
Supplement: S1 Data — (GZ) [file pone.0239702.s023.gz › SupplementaryData/dimer_A3_ph5_2p5_00030.cbf.dat]

0.010314 4.52076395589 1.70987055327 
0.010872 9.10541180134 0.75640838227 
0.011429 7.41745667700 -0.03740214204 
0.011987 10.34574833816 0.00492852699 
0.012544 11.75902900157 0.23399752676 
0.013102 9.59434149712 0.20331540742 
0.013659 10.03373152504 -0.15140585553 
0.014217 9.30806582433 0.10073836835 
0.014774 11.62689637375 0.03999017928 
0.015332 10.26850311965 -0.01455460323 
0.015889 10.06256839343 0.08569118197 
0.016447 10.39924232894 -0.03997044125 
0.017004 10.23438469991 0.01317529773 
0.017562 9.79185568677 0.03534780972 
0.018119 9.47890999046 -0.00478079046 
0.018677 9.63171667107 0.02263900529 
0.019234 9.39921217479 0.02136154164 
0.019792 9.65092701186 0.00455161004 
0.020349 9.65622454860 0.02677893070 
0.020907 9.58644048622 0.02607352019 
0.021464 9.28154312467 0.06510043315 
0.022022 8.89616611080 0.03417250714 
0.022579 9.44406443076 0.02190527574 
0.023137 8.92367112023 0.04178242087 
0.023694 8.75651709139 0.06278927102 
0.024252 8.85184956635 0.04652201527 
0.024809 8.61133263181 0.04492500426 
0.025367 8.68065616183 0.04038997107 
0.025924 8.35383045641 0.04428786053 
0.026482 8.22242592995 0.04948083149 
0.027039 8.15241448416 0.05347149819 
0.027597 8.10500922234 0.05218888282 
0.028154 8.31118350285 0.05222345069 
0.028712 7.74140396466 0.04241962421 
0.029269 8.02832819418 0.05257924733 
0.029827 7.70124136900 0.03677458598 
0.030384 7.62657350495 0.05168067630 
0.030942 7.65464762051 0.04343776986 
0.031500 7.61559658105 0.04079875816 
0.032057 7.45675292513 0.03558667444 
0.032615 7.40269466556 0.04570578144 
0.033172 7.23836295560 0.04816442299 
0.033730 7.12230264837 0.04474347285 
0.034287 7.13250551159 0.04874600262 
0.034845 6.86205737722 0.03894746410 
0.035402 6.84563173322 0.03891941110 
0.035960 6.75287467248 0.04108970970 
0.036517 6.68667056079 0.03725916068 
0.037075 6.51179464613 0.03722383329 
0.037632 6.66527203872 0.03174172538 
0.038190 6.39745763470 0.04534864552 
0.038747 6.39671201613 0.03330035336 
0.039305 6.22684187727 0.03767698849 
0.039862 6.16112104579 0.03276221746 
0.040420 6.18375098931 0.03154691085 
0.040977 6.13102537773 0.03943735983 
0.041535 5.89945958743 0.03135007220 
0.042092 5.67047534683 0.02815344212 
0.042650 5.59669184004 0.03108822260 
0.043207 5.62405965634 0.03387544941 
0.043765 5.67161697512 0.03110644764 
0.044322 5.44118103725 0.02960156128 
0.044880 5.33291043452 0.03082582936 
0.045437 5.32125826220 0.03131664095 
0.045995 5.25498316360 0.02675568219 
0.046552 5.11816029441 0.03043229860 
0.047110 5.06799077472 0.02792981719 
0.047667 4.95016610582 0.02259129513 
0.048225 4.86827180622 0.02546156000 
0.048782 4.79859453663 0.02593703942 
0.049340 4.79455682896 0.02422265275 
0.049897 4.64653735526 0.02877341907 
0.050455 4.60870872743 0.02399317740 
0.051012 4.48704403946 0.02556313447 
0.051570 4.41724597861 0.02341065426 
0.052127 4.45868032713 0.02153380476 
0.052685 4.20274933778 0.02174690693 
0.053242 4.35136262777 0.02255405504 
0.053800 4.18156726268 0.02177277272 
0.054357 4.17016428446 0.02371162613 
0.054915 4.03109789421 0.02152889394 
0.055472 3.91477282728 0.01896869570 
0.056030 3.91520571515 0.01911980299 
0.056587 3.93022650471 0.01891691713 
0.057145 3.75569256384 0.01957926728 
0.057702 3.68871086725 0.01719175397 
0.058260 3.64178022235 0.01582272909 
0.058817 3.68678784267 0.01815282995 
0.059375 3.60633649127 0.01617677475 
0.059932 3.59107875761 0.02123492509 
0.060490 3.47578826108 0.01680151336 
0.061048 3.44896024327 0.01555709327 
0.061605 3.32197462931 0.01698544620 
0.062163 3.28057752245 0.01720815276 
0.062720 3.27319149570 0.01770993280 
0.063278 3.15015608183 0.01584358768 
0.063835 3.09804205406 0.01642917828 
0.064393 3.16096966663 0.01761168066 
0.064950 3.06740686819 0.01377871305 
0.065508 3.02643283715 0.01579909691 
0.066065 3.00619476113 0.01449384642 
0.066623 2.98004950609 0.01635006906 
0.067180 2.90953218102 0.01702709901 
0.067738 2.77398256101 0.01311165049 
0.068295 2.75863048070 0.01160219089 
0.068853 2.73339941465 0.01319845033 
0.069410 2.76279103964 0.01586530840 
0.069968 2.65777597543 0.01421773968 
0.070525 2.58199798447 0.01471140717 
0.071083 2.52876109699 0.01097217792 
0.071640 2.43896217449 0.01360069293 
0.072198 2.50821556109 0.01230697578 
0.072755 2.54019099634 0.01472435549 
0.073313 2.41441549377 0.01220232995 
0.073870 2.33322721612 0.01231166846 
0.074428 2.40724332002 0.01286043535 
0.074985 2.32414351858 0.01103823038 
0.075543 2.27528855600 0.01247761758 
0.076100 2.39281502528 0.01180943644 
0.076658 2.19407517374 0.01145768824 
0.077215 2.19372665166 0.01073708257 
0.077773 2.08423055525 0.01085279523 
0.078330 2.13806557110 0.00787165510 
0.078888 2.13033355909 0.01130685927 
0.079445 2.03133992392 0.00852158604 
0.080003 1.98582175185 0.00936210379 
0.080560 1.91934608790 0.00880279815 
0.081118 1.95160538463 0.01028353329 
0.081675 2.01846461489 0.00890059053 
0.082233 1.88864922282 0.00868728875 
0.082790 1.89710071890 0.01134612523 
0.083348 1.79220402068 0.00896250809 
0.083905 1.88806298409 0.01050833490 
0.084463 1.77765423525 0.00649089965 
0.085020 1.75376869299 0.00720348959 
0.085578 1.73922633564 0.01038915934 
0.086135 1.70794307693 0.00858877800 
0.086693 1.69739327925 0.00717636949 
0.087250 1.65766042871 0.00810354020 
0.087808 1.59940459019 0.00764404514 
0.088365 1.61532040650 0.00675817919 
0.088923 1.55176385627 0.00610408431 
0.089480 1.58464309148 0.00750436360 
0.090038 1.46244174782 0.00796337958 
0.090595 1.45745811353 0.00784403221 
0.091153 1.39243008717 0.00620856855 
0.091710 1.42417095890 0.00770128186 
0.092268 1.46627316443 0.00615116727 
0.092825 1.41760162908 0.00773593062 
0.093383 1.45131408399 0.00678355184 
0.093940 1.40412380317 0.00674146155 
0.094498 1.42708777369 0.00664856475 
0.095055 1.31227461185 0.00532556585 
0.095613 1.30658252614 0.00635030254 
0.096170 1.29537935867 0.00597665873 
0.096728 1.29764960011 0.00729499256 
0.097285 1.23804399764 0.00656586141 
0.097842 1.36081225054 0.00514738707 
0.098400 1.25057912448 0.00593843811 
0.098957 1.13123936269 0.00652324198 
0.099515 1.24590172682 0.00688951456 
0.100072 1.14856187241 0.00600604136 
0.100630 1.15069797213 0.00556804040 
0.101187 1.04017937449 0.00673403712 
0.101745 1.19168638249 0.00453741198 
0.102302 1.22389012043 0.00668907667 
0.102860 1.16291303899 0.00553717201 
0.103417 1.10919684109 0.00679046896 
0.103975 1.09496814923 0.00400688663 
0.104532 1.05890220688 0.00580057669 
0.105090 1.01760383267 0.00533132711 
0.105647 0.98153109982 0.00602573349 
0.106205 1.08663211917 0.00604449672 
0.106762 0.99402920285 0.00588565863 
0.107320 0.94415506277 0.00509629100 
0.107877 0.95526425342 0.00600591908 
0.108435 0.92412624531 0.00322670401 
0.108992 1.01045057778 0.00537103457 
0.109550 0.88823785129 0.00472203030 
0.110107 0.87506311172 0.00355454937 
0.110665 0.89514533992 0.00468691521 
0.111222 0.86098533045 0.00451658265 
0.111780 0.84538632067 0.00274682788 
0.112337 0.81247282609 0.00238496228 
0.112895 0.82277146741 0.00360229059 
0.113452 0.78280194877 0.00346060846 
0.114010 0.76229069742 0.00279256513 
0.114567 0.77305634285 0.00280455092 
0.115125 0.75369412266 0.00390383874 
0.115682 0.70724995137 0.00273055964 
0.116240 0.77717707961 0.00375898311 
0.116797 0.74891192217 0.00304546755 
0.117355 0.69835174324 0.00508313806 
0.117912 0.72763234563 0.00469374356 
0.118470 0.73133939352 0.00335982623 
0.119027 0.62305187524 0.00308274080 
0.119585 0.69628758928 0.00354510049 
0.120142 0.72269736941 0.00326997758 
0.120699 0.66150729248 0.00289606475 
0.121257 0.63617638860 0.00216146521 
0.121814 0.62156939533 0.00283148531 
0.122372 0.62576543954 0.00322022448 
0.122929 0.63170822382 0.00136837385 
0.123487 0.64934877488 0.00310853612 
0.124044 0.53369316005 0.00192681967 
0.124602 0.62937320680 0.00260607404 
0.125159 0.61803784496 0.00292569194 
0.125717 0.52249022050 0.00322518271 
0.126274 0.51664609272 0.00237314060 
0.126832 0.54766634614 0.00238644454 
0.127389 0.55981073313 0.00296924200 
0.127947 0.55943613030 0.00212315040 
0.128504 0.52709601807 0.00265747116 
0.129062 0.46398966756 0.00099248201 
0.129619 0.56687406583 0.00308066777 
0.130177 0.50351584004 0.00305830300 
0.130734 0.49679137397 0.00187550193 
0.131292 0.45314474305 0.00259680029 
0.131849 0.46149753050 0.00224667417 
0.132407 0.42868110819 0.00398798548 
0.132964 0.40517736047 0.00135696608 
0.133521 0.35841186793 0.00144029001 
0.134079 0.40145791296 0.00239005221 
0.134636 0.43131286429 0.00254349125 
0.135194 0.40184125971 0.00133473355 
0.135751 0.44719441453 0.00280415075 
0.136309 0.37375760045 0.00231012096 
0.136866 0.42463553970 0.00172703848 
0.137424 0.36936272030 0.00115377317 
0.137981 0.33255468165 0.00114835787 
0.138539 0.42384917857 0.00131194871 
0.139096 0.34134333911 0.00088559819 
0.139654 0.32876471125 0.00168029552 
0.140211 0.34758512343 0.00133697106 
0.140769 0.33718534860 0.00188489159 
0.141326 0.34220488276 0.00145418385 
0.141884 0.36551956169 0.00180207734 
0.142441 0.36261062498 0.00182165920 
0.142998 0.31278369970 0.00120342006 
0.143556 0.28868908436 0.00035019208 
0.144113 0.35380742004 0.00160261730 
0.144671 0.31782551132 0.00167398285 
0.145228 0.31600599795 0.00191555310 
0.145786 0.32247846301 0.00048233899 
0.146343 0.24995951655 0.00080502566 
0.146901 0.26081559065 -0.00036951133 
0.147458 0.25435097407 0.00140897296 
0.148016 0.25066114403 0.00172445571 
0.148573 0.29464113463 0.00076136841 
0.149131 0.24084368519 0.00058817228 
0.149688 0.25771226450 0.00096819715 
0.150246 0.22782434393 0.00091158031 
0.150803 0.26057274886 0.00096310236 
0.151360 0.21421720252 0.00035620549 
0.151918 0.19705231965 0.00071579079 
0.152475 0.17114223437 0.00171186887 
0.153033 0.22887202538 0.00032829567 
0.153590 0.24387461920 0.00096201785 
0.154148 0.24649338495 0.00136551194 
0.154705 0.22714280811 0.00146247380 
0.155263 0.23822253432 0.00123552087 
0.155820 0.21005224015 0.00094598516 
0.156378 0.22464332018 0.00147920697 
0.156935 0.15954561679 0.00040980311 
0.157493 0.22108528590 0.00099899155 
0.158050 0.20053855102 0.00162444065 
0.158607 0.19716901453 0.00063613699 
0.159165 0.10877285653 0.00036191804 
0.159722 0.13466343712 0.00118416457 
0.160280 0.19650410766 0.00109238148 
0.160837 0.19602902680 -0.00001911289 
0.161395 0.21579325618 0.00037595581 
0.161952 0.16830847017 0.00041882914 
0.162510 0.22803194250 0.00090708865 
0.163067 0.20126698363 0.00102919713 
0.163625 0.12314620435 0.00126735299 
0.164182 0.12520502812 0.00047841191 
0.164739 0.13071959602 0.00140889622 
0.165297 0.14272726881 0.00110330203 
0.165854 0.13124416987 0.00086932904 
0.166412 0.13766309034 0.00071173162 
0.166969 0.09195495950 0.00077579782 
0.167527 0.18129294721 0.00071909893 
0.168084 0.09502582144 0.00046381476 
0.168642 0.11334413042 0.00019396110 
0.169199 0.16029621312 0.00082762844 
0.169757 0.13583090273 0.00070846477 
0.170314 0.11720364382 0.00063851863 
0.170871 0.12325519971 -0.00014160290 
0.171429 0.15188490115 0.00073859337 
0.171986 0.08159729903 -0.00035664743 
0.172544 0.15954268100 0.00060877445 
0.173101 0.14371476130 0.00043770395 
0.173659 0.14184871586 0.00043671335 
0.174216 0.15053750223 -0.00023122824 
0.174774 0.10313882023 0.00086715416 
0.175331 0.09822056061 0.00046921581 
0.175888 0.14977557302 0.00016567483 
0.176446 0.12809964478 0.00025072503 
0.177003 0.11909581065 0.00022902475 
0.177561 0.12189026150 0.00066041128 
0.178118 0.11483535967 0.00062124746 
0.178676 0.08799276941 0.00026085947 
0.179233 0.08103081422 -0.00022630579 
0.179791 0.15133319073 0.00062202546 
0.180348 0.08352882307 0.00088881332 
0.180905 0.07269458609 0.00014485961 
0.181463 0.10197630958 0.00055173512 
0.182020 0.07591962261 0.00101695459 
0.182578 0.07234717865 0.00046545003 
0.183135 0.05506098778 0.00065382004 
0.183693 0.05758760453 0.00016574105 
0.184250 0.09804062037 0.00013025044 
0.184808 0.09029809001 0.00046763317 
0.185365 0.11478989023 0.00050635509 
0.185922 0.13676765164 0.00048050177 
0.186480 0.12974964688 0.00068066197 
0.187037 0.07100018232 0.00052122029 
0.187595 0.10739342788 0.00113563381 
0.188152 0.10469991321 0.00093190398 
0.188710 0.03071099328 0.00079224019 
0.189267 0.11588396526 0.00051632269 
0.189824 0.03277270406 0.00072933819 
0.190382 0.12060173188 0.00046360106 
0.190939 0.06317440286 0.00039689087 
0.191497 0.11469161672 0.00092344910 
0.192054 0.10848295488 0.00046161695 
0.192612 0.10200335732 0.00011004739 
0.193169 0.05195730937 0.00048806844 
0.193726 0.08593742378 0.00134840890 
0.194284 0.06572101150 0.00000539290 
0.194841 0.09833074621 0.00090346000 
0.195399 0.07849351035 0.00034019995 
0.195956 0.10249263383 0.00028459681 
0.196514 0.05325542413 0.00089731684 
0.197071 0.12061429254 0.00047744696 
0.197628 0.09252159764 0.00082128332 
0.198186 0.10400399389 0.00048695033 
0.198743 0.08718284638 -0.00032333759 
0.199301 0.07441761214 0.00078812287 
0.199858 0.07821362058 0.00044288612 
0.200416 0.12004860044 0.00097487640 
0.200973 0.09966223136 0.00076784857 
0.201530 0.04729201884 0.00041828898 
0.202088 0.05184695850 0.00082018968 
0.202645 0.05377787555 0.00017689943 
0.203203 0.11072416158 0.00048810812 
0.203760 0.05728269636 0.00046382577 
0.204318 0.05768152240 0.00003977152 
0.204875 0.03759561238 0.00055041000 
0.205432 0.12150012372 0.00086133947 
0.205990 0.11272667208 0.00028393440 
0.206547 0.08304470546 0.00027719389 
0.207105 0.10058063622 -0.00002637197 
0.207662 0.10528393064 0.00034939049 
0.208219 0.05161098998 0.00020876396 
0.208777 0.05490771064 0.00064090273 
0.209334 0.02130723807 0.00022456825 
0.209892 0.10736453685 0.00078689939 
0.210449 0.12376389174 0.00016276050 
0.211007 0.06653542085 0.00067720805 
0.211564 0.05262469291 0.00022338330 
0.212121 0.05781222557 -0.00019749949 
0.212679 0.01126698689 -0.00003381844 
0.213236 0.07115746362 -0.00009607563 
0.213794 0.04857189138 0.00025991653 
0.214351 0.05185420689 -0.00019902526 
0.214908 0.06130654840 0.00065453436 
0.215466 0.04735072908 0.00062160778 
0.216023 0.11683223219 0.00042077368 
0.216581 0.06051664704 -0.00031688217 
0.217138 0.10708003539 0.00019626074 
0.217695 0.04553940315 0.00049309500 
0.218253 0.10665303693 0.00061359959 
0.218810 0.07338856060 0.00036704103 
0.219368 0.09023512372 0.00012349264 
0.219925 0.02384389468 0.00022169056 
0.220483 0.03685722687 0.00017451776 
0.221040 0.09494989699 0.00020653560 
0.221597 0.07905762730 0.00053651629 
0.222155 0.06436031959 0.00065852065 
0.222712 0.02744103235 0.00044818061 
0.223270 0.05590830133 0.00069449362 
0.223827 0.02589088120 0.00027335171 
0.224384 0.07057331800 0.00010735408 
0.224942 0.05258511614 0.00001128882 
0.225499 0.08370581162 -0.00027706312 
0.226057 0.00538698723 0.00008124316 
0.226614 0.11091355727 0.00028216796 
0.227171 0.07880180062 0.00013656734 
0.227729 0.06725630964 0.00041712980 
0.228286 0.07427830590 0.00047468909 
0.228844 0.03581123302 -0.00006254281 
0.229401 0.10010488156 0.00064795926 
0.229958 0.06488168165 0.00046436893 
0.230516 0.11976506020 0.00030841686 
0.231073 0.09668147754 0.00028124022 
0.231630 0.04207600162 0.00027585966 
0.232188 0.08587637462 0.00062120263 
0.232745 0.05619937098 -0.00009354942 
0.233303 0.07634327749 0.00053638107 
0.233860 0.05683869918 -0.00018694489 
0.234417 0.05071414403 0.00096882123 
0.234975 0.07368012298 0.00068776009 
0.235532 0.07086169539 0.00013142301 
0.236090 0.07759300950 0.00057581624 
0.236647 0.03459515175 -0.00012386219 
0.237204 0.04484110837 0.00063976441 
0.237762 0.06954488392 0.00040526579 
0.238319 0.08527719247 0.00032633232 
0.238877 0.05626701210 0.00045698687 
0.239434 0.05406294815 0.00043177976 
0.239991 0.03707028384 0.00090612707 
0.240549 0.08097133546 0.00040008046 
0.241106 0.05303539270 -0.00005237107 
0.241663 0.04477757321 0.00048688859 
0.242221 0.05343600006 0.00022409028 
0.242778 0.06665826235 0.00100077720 
0.243336 0.05781523626 -0.00015069949 
0.243893 0.04331690056 0.00017039097 
0.244450 0.06159623218 0.00039080563 
0.245008 0.03763075570 0.00035030885 
0.245565 0.07838750900 0.00089579053 
0.246123 0.03824704200 0.00029227085 
0.246680 0.00369275904 0.00039287820 
0.247237 0.07160790744 0.00030999225 
0.247795 0.02088842233 0.00033534921 
0.248352 0.05004061492 0.00041945061 
0.248909 0.08527484984 0.00015252086 
0.249467 0.03792507123 0.00023698623 
0.250024 0.05123444791 0.00055934680 
0.250582 0.06498246489 0.00014893795 
0.251139 0.09865766554 0.00053419148 
0.251696 0.03821499522 0.00029017381 
0.252254 0.04670464388 -0.00003273318 
0.252811 0.12761594050 0.00048189772 
0.253368 0.04307138557 0.00003928197 
0.253926 0.06392896498 0.00033706494 
0.254483 0.06685848509 -0.00022553634 
0.255041 0.08822951173 0.00004317868 
0.255598 0.07907889864 0.00038640139 
0.256155 0.02787947105 -0.00031420709 
0.256713 0.03878139234 0.00024964826 
0.257270 0.05029629292 0.01409304789 
0.257827 0.07567903383 0.00006701981 
0.258385 0.05072686783 0.00037295826 
0.258942 0.04715623317 0.00008381231 
0.259499 0.02492430590 0.00022616174 
0.260057 0.06264500595 0.00051713433 
0.260614 0.08154466514 0.00004851505 
0.261172 0.05464008210 0.00037649218 
0.261729 0.01184111212 -0.00006014396 
0.262286 0.03508549532 0.00008917534 
0.262844 0.07244090761 0.00051987543 
0.263401 0.05085494167 0.00048261769 
0.263958 0.02942807496 -0.00005289805 
0.264516 0.03772928910 -0.00007656263 
0.265073 0.02907127725 0.00030094965 
0.265630 0.02431818416 0.00041131961 
0.266188 0.06413534476 0.00000932663 
0.266745 0.05692009905 0.00016549109 
0.267302 0.06115930209 0.00006295904 
0.267860 0.10146467533 0.00037819742 
0.268417 0.09378292428 0.00048831191 
0.268975 0.06869296104 0.00006108936 
0.269532 0.04698581536 0.00044409010 
0.270089 0.06066048848 0.00027035262 
0.270647 0.05632866528 0.00035925295 
0.271204 0.04883809527 0.00021321361 
0.271761 0.07961297737 0.00044303376 
0.272319 0.05076588071 0.00049519689 
0.272876 0.06033088449 0.00015353948 
0.273433 0.05197398097 0.00017502873 
0.273991 -0.01438483180 0.00024697416 
0.274548 0.05315768427 -0.00014288826 
0.275105 0.02660848096 0.00035456327 
0.275663 0.02818573261 0.00017775126 
0.276220 0.06354728880 0.00048271877 
0.276777 0.05827177958 0.00039178970 
0.277335 0.04407330653 0.00015106218 
0.277892 0.06092099506 0.00011670094 
0.278449 0.03185830166 -0.00009613863 
0.279007 0.07080848990 0.00098042402 
0.279564 0.07392391465 -0.00015582862 
0.280121 0.01880210303 0.00039343895 
0.280679 0.07826652537 -0.00009034663 
0.281236 0.03265715181 -0.00022365160 
0.281793 0.04772211745 0.00043499975 
0.282351 0.06653769767 0.00030719815 
0.282908 0.01399219105 0.00022214842 
0.283465 0.06992111557 0.00012834379 
0.284023 0.07852039749 0.00014644503 
0.284580 0.02986943220 -0.00007104593 
0.285137 0.02456158816 0.00027313961 
0.285695 0.04370977651 -0.00035247303 
0.286252 0.04227926648 0.00010791216 
0.286809 0.06601359367 0.00052813756 
0.287367 0.06106904001 0.00046156619 
0.287924 0.01601979423 -0.00037458770 
0.288481 0.05065253540 0.00028881783 
0.289039 0.03954140530 0.00018094800 
0.289596 0.08699031731 0.00064977219 
0.290153 0.05348854502 0.00058064603 
0.290711 0.09546131101 0.00079110053 
0.291268 0.03493343039 -0.00026858321 
0.291825 0.06886582651 0.00090987439 
0.292383 0.07750049020 -0.00008579473 
0.292940 0.04473475330 0.00027244381 
0.293497 0.05778934606 0.00032372094 
0.294055 0.03799745052 0.00040669708 
0.294612 0.06304923438 0.00014713227 
0.295169 0.02732258781 0.00033451024 
0.295727 0.04206053396 0.00043306973 
0.296284 0.02070751533 0.00047783636 
0.296841 0.07467076770 0.00043207936 
0.297399 0.05965049031 0.00069530633 
0.297956 -0.00898610572 0.00076202288 
0.298513 0.02835813874 -0.00020133000 
0.299071 0.00063136500 0.00014591264 
0.299628 0.02195222469 0.00000944343 
0.300185 0.07795004655 0.00095719404 
0.300742 0.03280276273 0.00041219040 
0.301300 0.00255020402 0.00049502522 
0.301857 0.09509131755 0.00071811699 
0.302414 0.02333886994 -0.00002225905 
0.302972 0.02575679530 0.00014464957 
0.303529 0.06000057764 0.00113742355 
0.304086 0.04459060053 0.00031660951 
0.304644 0.06705077394 -0.00004040287 
0.305201 0.07231244494 0.00017936050 
0.305758 0.01175836031 0.00061554372 
0.306316 0.05113941219 0.00073550617 
0.306873 0.03422515754 0.00058134510 
0.307430 0.01664832480 0.00065105956 
0.307987 0.06023314009 0.00100207158 
0.308545 0.07136427187 -0.00002981273 
0.309102 0.07141059086 -0.00027461855 
0.309659 0.01369466461 -0.00009901206 
0.310217 0.05153495304 0.00070743677 
0.310774 0.02946883531 0.00012706094 
0.311331 0.04445861997 0.00009065351 
0.311889 -0.04539188108 0.00012769067 
0.312446 0.01016588304 -0.00016466977 
0.313003 0.04417379316 -0.00005292710 
0.313560 0.06098926992 0.00066555574 
0.314118 0.10108346052 -0.00000517292 
0.314675 0.06941534663 -0.00014436096 
0.315232 0.01674744875 0.00020275053 
0.315790 0.03044205548 0.00017640800 
0.316347 0.01158140796 0.00161720826 
0.316904 0.05852702056 0.00068468817 
0.317461 0.02889928716 0.00050218242 
0.318019 0.07086624196 0.00025130236 
0.318576 0.01954498269 -0.00027246724 
0.319133 0.04244750156 0.00085305613 
0.319691 0.04978661475 0.00063452646 
0.320248 0.03049327500 0.00100224606 
0.320805 0.03599119356 0.00057248807 
0.321362 -0.00729440928 -0.00013437147 
0.321920 0.07563013374 0.00055839958 
0.322477 0.02562182975 0.00021883741 
0.323034 0.05353421820 0.00039427365 
0.323592 -0.01224869501 -0.00020022000 
0.324149 0.10742663344 0.00020117736 
0.324706 0.02377107150 0.00042989047 
0.325263 -0.00708775614 0.00053628043 
0.325821 0.04323136046 0.00060525450 
0.326378 0.03817164780 0.00017982392 
0.326935 0.04480413633 0.00099047378 
0.327493 0.07500192254 0.00052460309 
0.328050 0.04201131001 -0.00023344149 
0.328607 0.02386581578 0.00052470661 
0.329164 0.06453912919 0.00008971990 
0.329722 0.04151466533 -0.00072885374 
0.330279 0.10711804716 0.00080751511 
0.330836 0.04730624292 0.00047837936 
0.331393 0.06133436870 0.00007874847 
0.331951 0.02680478092 0.00080076612 
0.332508 0.04686966434 0.00051416544 
0.333065 0.07475526068 0.00018972406 
0.333622 0.05405693017 0.00022997202 
0.334180 0.00145057539 0.00088511497 
0.334737 0.06445641691 0.00042106984 
0.335294 -0.00499470335 -0.00014440544 
0.335852 0.07430490817 0.00078017791 
0.336409 0.02063230769 0.00033544696 
0.336966 0.03685567281 -0.00012715936 
0.337523 0.09527124678 -0.00021849603 
0.338081 0.00384478573 -0.00058795270 
0.338638 -0.00698086812 0.00018886759 
0.339195 0.04940900559 0.00001331474 
0.339752 0.03617130202 0.00060831900 
0.340310 0.03614184939 0.00001708678 
0.340867 0.01784192395 0.00040207064 
0.341424 0.01501905240 -0.00049570956 
0.341981 0.03391930523 0.00038639273 
0.342539 0.01736959576 0.00036587924 
0.343096 0.03177318332 0.00035609558 
0.343653 0.08589440377 0.00059312237 
0.344210 0.05305930898 0.00106000065 
0.344768 0.02605416166 0.00010799138 
0.345325 0.08050515386 -0.00001932204 
0.345882 0.05883500469 -0.00039550119 
0.346439 0.07032672745 0.00063766149 
0.346997 0.06786919478 0.00089841538 
0.347554 -0.00454102796 -0.00095483803 
0.348111 0.09107866074 0.00162474920 
0.348668 0.01318487219 -0.00074774461 
0.349226 -0.00053114665 -0.00030008205 
0.349783 0.06270911340 0.00108281446 
0.350340 -0.00098212752 0.00010014091 
0.350897 -0.04411392519 0.00108239332 
0.351454 0.02689892274 0.00044987388 
0.352012 0.05096304951 0.00018291147 
0.352569 0.02857027762 -0.00006367513 
0.353126 0.05886833700 0.00109398449 
0.353683 0.03738062262 0.00128212787 
0.354241 0.00646337000 -0.00164746285 
0.354798 0.06875160711 0.00131104970 
0.355355 0.06441010558 0.00004814083 
0.355912 0.04416409680 0.00077839179 
0.356470 0.01278571159 0.00062597793 
0.357027 0.07060023254 0.00062888388 
0.357584 -0.02572691596 0.00072712283 
0.358141 0.07224451302 0.00081388331 
0.358699 0.06299253913 0.00209458893 
0.359256 0.04821102749 -0.00024311065 
0.359813 0.03635377405 0.00024761883 
0.360370 0.15152622463 0.00173004781 
0.360927 0.05801556674 -0.00006941978 
0.361485 0.02822551568 -0.00025416743 
0.362042 0.00649131888 0.00123261753 
0.362599 0.10746607383 -0.00052462314 
0.363156 0.02639087471 0.00029192274 
0.363714 0.03802142500 -0.00040884024 
0.364271 0.01142215318 0.00028789392 
0.364828 -0.02100763938 -0.00203621355 
0.365385 0.09422057464 0.00168751792 
0.365942 0.04240933781 -0.00028430120 
0.366500 0.02676529068 0.00160261901 
0.367057 0.01891476967 -0.00089736730 
0.367614 0.02706426328 0.00007078262 
0.368171 0.10413709522 0.00061768174 
0.368728 0.06357426124 -0.00033379919 
0.369286 0.04205561654 -0.00033308199 
0.369843 0.00900337139 -0.00004058294 
0.370400 0.02090164070 0.00165837081 
0.370957 0.04691899428 0.00060579073 
0.371514 0.04289498536 -0.00004886458 
0.372072 0.08449982341 -0.00006421543 
0.372629 0.02919269704 0.00045618873 
0.373186 0.04363321724 0.00062282912 
0.373743 0.06081080120 0.00032582595 
0.374300 0.07456251345 0.00247606109 
0.374858 0.13861962307 0.00132978346 
0.375415 -0.04344648460 -0.00034851171 
0.375972 0.09317560568 0.00058085497 
0.376529 0.03057579898 0.00095186410 
0.377086 0.02828667098 -0.00190641822 
0.377644 0.03326388563 -0.00057847473 
0.378201 0.01782558383 0.00045397443 
0.378758 -0.00860813454 -0.00008872773 
0.379315 0.13452647340 0.00352961450 
0.379872 0.13194345171 0.00153714138 
0.380430 0.00572868627 0.00026875566 
0.380987 0.01916764017 -0.00026739893 
0.381544 0.03524842726 0.00092432016 
0.382101 0.08931925557 0.00182147748 
0.382658 0.03496863323 0.00028936466 
0.383216 0.12515836538 0.00027956858 
0.383773 0.00673663676 -0.00266924186 
0.384330 0.01173391613 0.00113707291 
0.384887 0.03477430227 0.00171926346 
0.385444 0.17377395225 0.00101980922 
0.386001 0.06728879558 0.00040388753 
0.386559 0.04288615700 -0.00132329672 
0.387116 -0.04558945710 0.00196055958 
0.387673 0.09396874976 0.00098551584 
0.388230 0.01399026447 0.00071753599 
0.388787 0.05143418614 -0.00027409110 
0.389345 -0.05945425549 0.00227729816 
0.389902 0.01733457290 0.00138328281 
0.390459 0.12210523954 0.00030171181 
0.391016 0.06698804095 0.00091188609 
0.391573 0.08749739266 -0.00086413041 
0.392130 0.02981512592 0.00140810117 
0.392688 0.11563758297 0.00119418595 
0.393245 0.00600491984 0.00010876689 
0.393802 -0.01793029211 0.00015939327 
0.394359 0.07576331580 0.00000219119 
0.394916 -0.00036322271 -0.00306862651 
0.395473 -0.01136622026 0.00016119689 
0.396031 0.02178536330 -0.00076752725 
0.396588 -0.08144986623 0.00266823627 
0.397145 0.07314336726 0.00564278851 
0.397702 0.03559451688 -0.00103326818 
0.398259 -0.02442905809 0.00200209881 
0.398816 0.05755149552 -0.00438746207 
0.399374 0.11926038709 0.00693751935 
0.399931 0.02788285566 -0.00213849749 
0.400488 0.07859067332 0.00007928240 
0.401045 -0.01450555452 0.00232411774 
0.401602 -0.00674658193 0.00566448830 
0.402159 -0.00600386316 0.00487917432 
0.402716 0.19534797393 -0.00209805995 
0.403274 -0.11870920927 -0.01501781759 
0.403831 0.21746211113 0.00013834511 
