# Supplementary material for: SAXS studies of X-ray induced disulfide bond damage: Engineering high-resolution insight from a low-resolution technique
Source: PLoS One. 2020 Nov 17;15(11):e0239702. doi: 10.1371/journal.pone.0239702 (PMC7671560; doi:10.1371/journal.pone.0239702)
Supplement: S1 Data — (GZ) [file pone.0239702.s023.gz › SupplementaryData/dimer_A3_ph5_2p5_00031.cbf.dat]

0.010314 7.26366554641 1.42775625708 
0.010872 11.52527943364 0.48107165058 
0.011429 11.10884046857 0.13017180605 
0.011987 11.03525168871 0.04850824457 
0.012544 9.43131087225 0.09812050385 
0.013102 12.60241088941 -0.11881942081 
0.013659 12.50018560061 0.04895917208 
0.014217 10.91877531885 0.06398011031 
0.014774 11.35057238127 0.03598844485 
0.015332 10.20920467883 -0.00163426433 
0.015889 10.45544862431 0.04669462110 
0.016447 10.05618085633 0.06046181084 
0.017004 9.91163330584 0.00762069196 
0.017562 9.88119194732 -0.02105548571 
0.018119 9.50974787942 -0.01071040770 
0.018677 9.98902289865 0.03087251064 
0.019234 9.67691898258 -0.00776950277 
0.019792 9.50149775360 0.02225008491 
0.020349 9.49358248143 0.02852595069 
0.020907 9.75704228667 0.01663443459 
0.021464 9.64698583801 0.04404013504 
0.022022 9.58492211366 0.04180675977 
0.022579 8.91134630962 0.02973628119 
0.023137 9.00815761635 0.02728221584 
0.023694 8.88397928132 0.02314415687 
0.024252 8.73948950382 0.05393687378 
0.024809 8.84777781445 0.05824260383 
0.025367 8.69521971462 0.06297514292 
0.025924 8.36533216354 0.03528894174 
0.026482 8.41075019737 0.04197281043 
0.027039 8.23591035742 0.04397271300 
0.027597 8.17465502943 0.05666584328 
0.028154 8.14949281855 0.04054321690 
0.028712 8.17155896097 0.04616147271 
0.029269 7.91266432523 0.04712001944 
0.029827 7.74281280279 0.05031277873 
0.030384 7.66340327366 0.04164357657 
0.030942 7.69925343910 0.04508496562 
0.031500 7.60644220864 0.03753826524 
0.032057 7.36269146955 0.04335175843 
0.032615 7.39065916640 0.03864348560 
0.033172 7.15415532949 0.04322526059 
0.033730 7.41092295776 0.04042081557 
0.034287 7.07255876561 0.04657053236 
0.034845 7.29610467909 0.04549993683 
0.035402 7.03082379787 0.04086835235 
0.035960 6.93639676790 0.04483834152 
0.036517 6.44477362793 0.04336112666 
0.037075 6.79198728845 0.03325121745 
0.037632 6.48628031730 0.04054520288 
0.038190 6.34868856601 0.03453385913 
0.038747 6.42496669187 0.03699256776 
0.039305 6.19604597971 0.03256276354 
0.039862 6.28543966006 0.03484818294 
0.040420 5.94533062617 0.03763014299 
0.040977 5.95711979722 0.03372007359 
0.041535 5.91947612649 0.03263492856 
0.042092 5.92986360072 0.03305562381 
0.042650 5.78283935072 0.03174559753 
0.043207 5.62295367553 0.03459999532 
0.043765 5.62069114741 0.03012454435 
0.044322 5.44345865751 0.03084699139 
0.044880 5.47608861022 0.02564796672 
0.045437 5.38323104284 0.03473862083 
0.045995 5.30429455556 0.02835485148 
0.046552 5.08836863225 0.03162590344 
0.047110 5.03258340130 0.02873239925 
0.047667 4.99548898848 0.02752867477 
0.048225 5.01272235408 0.02488673377 
0.048782 4.87280424071 0.02356967200 
0.049340 4.72478234910 0.02397251285 
0.049897 4.71727655760 0.02698155763 
0.050455 4.59512382694 0.02456959026 
0.051012 4.56485946102 0.02468788935 
0.051570 4.54731192111 0.02216500831 
0.052127 4.33717828202 0.02307204161 
0.052685 4.42709164535 0.02323960672 
0.053242 4.29073991138 0.02335681269 
0.053800 4.40683389983 0.02577152047 
0.054357 4.11614564165 0.02221318965 
0.054915 3.98344645011 0.02100045954 
0.055472 3.99149448760 0.01977841274 
0.056030 3.98032773068 0.02061422298 
0.056587 3.91181659610 0.01646566279 
0.057145 3.88885383251 0.02142315573 
0.057702 3.82954346336 0.01674311580 
0.058260 3.62676356425 0.02002751371 
0.058817 3.58530338985 0.01736630618 
0.059375 3.63346611110 0.02063952328 
0.059932 3.44911673434 0.01520246606 
0.060490 3.32071311778 0.01710610643 
0.061048 3.43478387630 0.01435282935 
0.061605 3.41134867077 0.01911105967 
0.062163 3.37888993707 0.01578627745 
0.062720 3.37910871009 0.01841234248 
0.063278 3.29768841767 0.01705661219 
0.063835 3.23562383437 0.01613281598 
0.064393 3.04921376195 0.01257535510 
0.064950 3.02915616862 0.01631262896 
0.065508 3.00150573886 0.01579643186 
0.066065 2.79261635328 0.01332988131 
0.066623 2.84108496324 0.01630590771 
0.067180 2.89799542100 0.01519411540 
0.067738 2.80685381807 0.01220175491 
0.068295 2.75872356575 0.01463347164 
0.068853 2.72542167220 0.01461264613 
0.069410 2.63501777157 0.01338944468 
0.069968 2.64878075543 0.01198813487 
0.070525 2.68055209839 0.01309218791 
0.071083 2.48495303073 0.01417118164 
0.071640 2.50102144866 0.01342842282 
0.072198 2.45730574632 0.01188682406 
0.072755 2.47831554857 0.01214139960 
0.073313 2.43207903662 0.01390150392 
0.073870 2.47252097287 0.01450926310 
0.074428 2.32739443686 0.01098526590 
0.074985 2.41132176342 0.01156958605 
0.075543 2.33940873175 0.01241251958 
0.076100 2.34037550402 0.01219063577 
0.076658 2.25512797375 0.01194827297 
0.077215 2.20106489582 0.01005989460 
0.077773 2.19211796748 0.01095986107 
0.078330 2.11298021960 0.01079886636 
0.078888 2.03738191514 0.01017489028 
0.079445 1.99162651701 0.01032753511 
0.080003 2.11654898397 0.01065465462 
0.080560 1.98947119002 0.01076007946 
0.081118 1.97118416914 0.00996336837 
0.081675 1.86569379603 0.00682437038 
0.082233 1.88582439280 0.00809791488 
0.082790 1.82136880850 0.00935664854 
0.083348 1.91537466790 0.00803995725 
0.083905 1.85593675134 0.00957963002 
0.084463 1.68495090612 0.00934593616 
0.085020 1.77982076179 0.00879216315 
0.085578 1.74846053354 0.01031658760 
0.086135 1.76167324576 0.00818254950 
0.086693 1.69850170482 0.00739889786 
0.087250 1.74669695955 0.00753512904 
0.087808 1.58423238395 0.00907236731 
0.088365 1.60616898837 0.00755552494 
0.088923 1.62420206483 0.00851619352 
0.089480 1.60218093307 0.00782371040 
0.090038 1.40141604770 0.00637627860 
0.090595 1.54781056295 0.00641061525 
0.091153 1.53017003035 0.00691780982 
0.091710 1.48103003137 0.00651201161 
0.092268 1.42452220877 0.00714267835 
0.092825 1.45740562570 0.00630060416 
0.093383 1.39635309061 0.00531995035 
0.093940 1.40661525159 0.00600543903 
0.094498 1.36664023402 0.00669374357 
0.095055 1.31610843555 0.00681785263 
0.095613 1.28932898848 0.00834880436 
0.096170 1.27341945856 0.00615913236 
0.096728 1.29906373534 0.00725097316 
0.097285 1.28400379981 0.00847684659 
0.097842 1.28569805306 0.00734899300 
0.098400 1.15312113741 0.00604047715 
0.098957 1.23770323231 0.00620818352 
0.099515 1.19457190970 0.00698183160 
0.100072 1.24285269612 0.00504692148 
0.100630 1.10246750254 0.00587024867 
0.101187 1.08768057031 0.00640668251 
0.101745 1.13885350319 0.00526788027 
0.102302 1.03280152626 0.00365914899 
0.102860 1.14678163598 0.00514064878 
0.103417 1.08239971400 0.00358193770 
0.103975 1.08458061201 0.00508648281 
0.104532 0.98720393989 0.00391047922 
0.105090 0.99474997313 0.00450684060 
0.105647 1.02250501511 0.00452006591 
0.106205 0.96078102172 0.00454346661 
0.106762 1.02423496832 0.00471849850 
0.107320 0.94344966063 0.00490786419 
0.107877 0.98897481494 0.00441814803 
0.108435 0.95976379538 0.00473837459 
0.108992 0.89904165181 0.00481279539 
0.109550 0.89897897639 0.00251562356 
0.110107 0.88349264341 0.00389764551 
0.110665 0.86458470978 0.00411298396 
0.111222 0.81130699432 0.00483538425 
0.111780 0.84740182130 0.00430440547 
0.112337 0.82522541860 0.00534717479 
0.112895 0.78812832974 0.00570489906 
0.113452 0.78124544443 0.00432392863 
0.114010 0.84998214257 0.00418257759 
0.114567 0.69270784917 0.00357241479 
0.115125 0.73551481924 0.00160083973 
0.115682 0.77147390438 0.00431168009 
0.116240 0.82175189742 0.00411635194 
0.116797 0.73307016265 0.00396321077 
0.117355 0.78125768738 0.00378564550 
0.117912 0.66579192244 0.00349060289 
0.118470 0.68537686492 0.00259094247 
0.119027 0.71538519202 0.00441634311 
0.119585 0.63296997051 0.00226842325 
0.120142 0.61258566199 0.00250943216 
0.120699 0.64782290480 0.00223678868 
0.121257 0.63263970044 0.00389030087 
0.121814 0.64377647944 0.00326364493 
0.122372 0.65949883906 0.00320938136 
0.122929 0.57492802478 0.00326719265 
0.123487 0.60615332102 0.00388509520 
0.124044 0.64812467523 0.00257055863 
0.124602 0.61426805832 0.00317257126 
0.125159 0.57726879615 0.00293753758 
0.125717 0.53024117250 0.00351849306 
0.126274 0.56113587175 0.00288710943 
0.126832 0.63276575504 0.00217033849 
0.127389 0.51816820720 0.00396671689 
0.127947 0.50976684079 0.00288358129 
0.128504 0.55975837550 0.00235742885 
0.129062 0.45067914464 0.00280475857 
0.129619 0.52499192262 0.00259809518 
0.130177 0.49271340430 0.00243635819 
0.130734 0.42829641597 0.00148515870 
0.131292 0.51307133614 0.00301053065 
0.131849 0.46618134995 0.00210620197 
0.132407 0.43872658099 0.00141387799 
0.132964 0.46559447055 0.00306556645 
0.133521 0.48597113392 0.00155199740 
0.134079 0.42851139245 0.00152934564 
0.134636 0.42545186942 0.00148305391 
0.135194 0.43278211645 0.00235234575 
0.135751 0.40598343588 0.00259750189 
0.136309 0.37093129884 0.00208609889 
0.136866 0.40132187137 0.00152337427 
0.137424 0.41787528255 0.00203365940 
0.137981 0.33928774038 0.00185168960 
0.138539 0.34976175371 0.00124096535 
0.139096 0.39353298408 0.00095734946 
0.139654 0.34259593385 0.00110944203 
0.140211 0.32086020221 0.00145221997 
0.140769 0.34784523903 0.00175475441 
0.141326 0.31417738441 0.00109845849 
0.141884 0.42018947382 0.00241999214 
0.142441 0.28379095083 0.00115732012 
0.142998 0.34612710638 0.00064796146 
0.143556 0.25041698806 0.00052932884 
0.144113 0.29485373541 0.00101406465 
0.144671 0.34219187050 0.00241721957 
0.145228 0.32730031631 0.00166444154 
0.145786 0.27664507167 0.00164991302 
0.146343 0.32787423828 0.00112455987 
0.146901 0.32047360276 0.00187636632 
0.147458 0.32474183713 0.00136087380 
0.148016 0.27843537707 0.00049594042 
0.148573 0.28641733710 0.00148086648 
0.149131 0.27822652480 0.00130344088 
0.149688 0.24433567936 0.00152600531 
0.150246 0.28249653006 0.00208754343 
0.150803 0.21728950877 0.00073608091 
0.151360 0.25600335227 0.00078968759 
0.151918 0.24005007393 0.00003347431 
0.152475 0.20731615604 0.00107683623 
0.153033 0.21576027771 0.00120695310 
0.153590 0.27821300920 0.00144053391 
0.154148 0.25762746315 0.00102036305 
0.154705 0.16262736465 0.00127518773 
0.155263 0.18143623651 0.00048891143 
0.155820 0.25017918791 0.00159561497 
0.156378 0.20174055949 0.00165038084 
0.156935 0.18167746771 0.00146692932 
0.157493 0.20936558344 0.00007782231 
0.158050 0.22975816374 0.00061603472 
0.158607 0.19127980116 0.00087625620 
0.159165 0.19584840135 0.00129322287 
0.159722 0.21168823801 0.00118831666 
0.160280 0.17771843978 0.00042886534 
0.160837 0.19606400691 0.00075611761 
0.161395 0.20887739638 0.00032789634 
0.161952 0.15442425628 0.00067688242 
0.162510 0.22471241019 0.00038030803 
0.163067 0.14015864890 0.00061119744 
0.163625 0.11763667227 0.00029196233 
0.164182 0.18094906006 0.00182506895 
0.164739 0.19938800178 0.00078366449 
0.165297 0.12031410989 0.00145512419 
0.165854 0.12237842842 0.00040936959 
0.166412 0.13533271948 0.00097323219 
0.166969 0.17433707917 0.00104649217 
0.167527 0.11793454923 0.00078244553 
0.168084 0.12202173721 -0.00012435605 
0.168642 0.12485131505 0.00116850358 
0.169199 0.13915322693 0.00056754758 
0.169757 0.13570405191 0.00087638600 
0.170314 0.13931581727 0.00119689533 
0.170871 0.11885183479 0.00120525735 
0.171429 0.11829938471 -0.00041481408 
0.171986 0.12386182227 -0.00012671915 
0.172544 0.14182846012 0.00019719163 
0.173101 0.08356192703 0.00048245534 
0.173659 0.14086217777 0.00048558662 
0.174216 0.11672437919 0.00058728182 
0.174774 0.16295526649 0.00077167251 
0.175331 0.10127364747 0.00043061632 
0.175888 0.10984909323 0.00044952094 
0.176446 0.09783602181 0.00033809639 
0.177003 0.13113083706 0.00046742614 
0.177561 0.17427429789 0.00104826362 
0.178118 0.16634941157 0.00104905463 
0.178676 0.09020450673 0.00036024007 
0.179233 0.18523475991 0.00086262007 
0.179791 0.12381384088 0.00104374146 
0.180348 0.11455525362 0.00022413851 
0.180905 0.11121476332 0.00098245350 
0.181463 0.12812428693 0.00092239452 
0.182020 0.11127356325 0.00095648633 
0.182578 0.11649558053 0.00017854341 
0.183135 0.08420235794 0.00008722473 
0.183693 0.10037605562 -0.00029957755 
0.184250 0.10449614273 0.00035801628 
0.184808 0.12874325827 0.00058846563 
0.185365 0.12809086984 0.00030009713 
0.185922 0.03529463844 0.00057340038 
0.186480 0.10113988772 0.00020284038 
0.187037 0.09773335046 0.00064691518 
0.187595 0.11309518036 0.00006189755 
0.188152 0.08785144894 0.00039231351 
0.188710 0.08925169070 0.00078566403 
0.189267 0.12135347354 0.00036150323 
0.189824 0.09610511335 0.00081590337 
0.190382 0.13071513817 0.00055515572 
0.190939 0.06873492312 0.00065835882 
0.191497 0.13262798143 0.00054239806 
0.192054 0.09759068188 0.00077079888 
0.192612 0.11644739254 0.00126219306 
0.193169 0.07387100073 0.00061395207 
0.193726 0.07533324855 0.00047314144 
0.194284 0.08451262444 0.00044695576 
0.194841 0.11674014627 0.00080777944 
0.195399 0.04352735244 0.00026278632 
0.195956 0.08669693855 0.00034518467 
0.196514 0.10747132458 0.00032831785 
0.197071 0.05451848804 0.00135751233 
0.197628 0.12079490702 0.00106640016 
0.198186 0.05296157486 0.00033420347 
0.198743 0.06540216210 0.00034938337 
0.199301 0.11834974783 -0.00003697181 
0.199858 0.09009693341 -0.00021832850 
0.200416 0.05229777943 -0.00048241185 
0.200973 0.10920504841 0.00028572515 
0.201530 0.06704340936 0.00008149508 
0.202088 0.09008073580 0.00085081163 
0.202645 0.04367406252 0.00069589784 
0.203203 0.09962036169 0.00116721816 
0.203760 0.06200391455 0.00024695107 
0.204318 0.06788538037 0.00025172016 
0.204875 0.11375237509 -0.00009889841 
0.205432 0.12121568650 0.00046549392 
0.205990 0.07897397697 -0.00021674013 
0.206547 0.07624598381 0.00044005771 
0.207105 0.11943178245 0.00089133209 
0.207662 0.05768171113 -0.00058272972 
0.208219 0.08967455750 0.00042753179 
0.208777 0.08605904304 0.00065671075 
0.209334 0.09736808473 0.00136678858 
0.209892 0.11690575799 0.00063997370 
0.210449 0.09338538437 0.00007685695 
0.211007 0.07717571558 0.00015373871 
0.211564 0.08562002706 0.00103178834 
0.212121 0.06860938595 0.00050644734 
0.212679 0.08719643740 0.00046875253 
0.213236 0.08336885762 0.00013763362 
0.213794 0.08246869546 0.00024997182 
0.214351 0.10156969828 0.00117531259 
0.214908 0.08299128983 0.00091707140 
0.215466 0.06348246926 0.00115294376 
0.216023 0.09533373786 0.00033665880 
0.216581 0.03466122249 -0.00048499407 
0.217138 0.07945187264 0.00042289379 
0.217695 0.03688905390 -0.00037833977 
0.218253 0.07670374203 0.00028744865 
0.218810 0.04223629949 0.00023793829 
0.219368 0.09506515130 0.00085687600 
0.219925 0.07027849974 0.00048451595 
0.220483 0.09837370965 0.00009409233 
0.221040 0.11216769388 0.00005495204 
0.221597 0.08850959903 0.00084335128 
0.222155 0.07921697865 0.00091678957 
0.222712 0.06061082917 -0.00019220076 
0.223270 0.04363612774 0.00043723411 
0.223827 0.04939088946 0.00039405388 
0.224384 0.04485128777 -0.00014995895 
0.224942 0.06432601745 -0.00021788378 
0.225499 0.05152950848 0.00065062878 
0.226057 0.05975715239 -0.00013317415 
0.226614 0.03906888411 0.00056949741 
0.227171 0.05842128766 -0.00016942739 
0.227729 0.07661481362 0.00045278784 
0.228286 0.03034039537 0.00005072843 
0.228844 0.08886758533 -0.00021636963 
0.229401 0.03729287128 0.00066335285 
0.229958 0.03202984822 0.00012758836 
0.230516 0.04929536181 0.00007969413 
0.231073 0.03964973763 0.00057173830 
0.231630 0.08346098115 0.00080303354 
0.232188 0.07563278322 0.00000861802 
0.232745 -0.01238654246 -0.00010052916 
0.233303 0.05358792061 0.00020525833 
0.233860 0.05815515371 0.00076311307 
0.234417 0.11004162445 0.00095359711 
0.234975 0.04633707656 0.00025061987 
0.235532 0.04947219436 0.00054505410 
0.236090 0.07870828489 -0.00009764416 
0.236647 0.05308484608 0.00023924954 
0.237204 0.02559734003 0.00005101686 
0.237762 0.08474731662 0.00036249193 
0.238319 0.09754825353 0.00077336775 
0.238877 0.04082085245 0.00041331718 
0.239434 0.06360057272 -0.00049345960 
0.239991 0.09408811405 0.00002886642 
0.240549 0.05893411974 -0.00013730202 
0.241106 0.01647436757 0.00016094527 
0.241663 0.03678182116 0.00055787060 
0.242221 0.05956982283 0.00068715833 
0.242778 0.03931395882 0.00034084099 
0.243336 0.08375149590 0.00045591471 
0.243893 0.06881383430 0.00017193543 
0.244450 -0.00276499656 0.00080045275 
0.245008 0.07885544303 0.00018679399 
0.245565 0.03715124103 0.00028773520 
0.246123 0.07071381528 -0.00019465633 
0.246680 0.10612949815 0.00018282452 
0.247237 0.05637469823 0.00003213728 
0.247795 0.05887199797 0.00024254547 
0.248352 0.07198037083 0.00023920669 
0.248909 0.04582983453 0.00006453905 
0.249467 0.03689164886 0.00025377157 
0.250024 0.05089095708 0.00066563540 
0.250582 0.04710809331 0.00006869850 
0.251139 0.03199130758 0.00049676317 
0.251696 0.08075363808 0.00073011186 
0.252254 0.04963274258 0.00059256397 
0.252811 0.07599016361 0.00000923138 
0.253368 0.03913921301 0.00042539037 
0.253926 0.03018613869 -0.00041300022 
0.254483 0.07306892564 0.00005136986 
0.255041 0.10415733044 0.00008287021 
0.255598 0.05413388847 0.00056238260 
0.256155 0.06908646706 0.00022985625 
0.256713 0.06242278450 0.00020631874 
0.257270 0.08392769748 0.01491819692 
0.257827 0.04664926832 0.00043943993 
0.258385 0.04317333703 -0.00029117375 
0.258942 0.08098775833 0.00009496268 
0.259499 0.03757805395 0.00019253644 
0.260057 0.07773122059 0.00009626813 
0.260614 0.08215545169 -0.00003973273 
0.261172 0.07407258770 0.00011078628 
0.261729 0.02973806538 0.00003128620 
0.262286 0.05153667222 0.00016588435 
0.262844 0.04782111559 -0.00010354806 
0.263401 0.05140083119 0.00012096086 
0.263958 0.06817147236 0.00050542380 
0.264516 0.03875807061 0.00022910548 
0.265073 0.06855383276 0.00028255492 
0.265630 0.03000230892 -0.00036132292 
0.266188 0.07288063067 -0.00032994164 
0.266745 0.03185707021 0.00038559277 
0.267302 0.04677397843 0.00026479639 
0.267860 0.06153688239 -0.00009905773 
0.268417 0.05463381893 0.00039289898 
0.268975 0.04716293122 0.00074347442 
0.269532 0.05456326844 -0.00004199200 
0.270089 0.03679149577 0.00060734397 
0.270647 0.07466567054 -0.00002459006 
0.271204 0.06049177017 0.00044913994 
0.271761 0.05960448447 -0.00009879527 
0.272319 0.05608048963 -0.00017589775 
0.272876 0.04480507279 0.00020842876 
0.273433 0.06826309234 0.00019808099 
0.273991 0.02109478262 0.00021486864 
0.274548 0.07763623830 0.00036144510 
0.275105 0.08430379683 0.00075984131 
0.275663 0.07503068410 0.00051386589 
0.276220 0.02014682987 0.00049194099 
0.276777 0.00782023357 0.00000071266 
0.277335 0.04467341461 0.00073854596 
0.277892 0.00112798553 0.00010781613 
0.278449 0.07442558996 0.00011221518 
0.279007 0.05354721018 -0.00001727246 
0.279564 0.02325011092 -0.00007085189 
0.280121 0.04933218377 0.00020973547 
0.280679 0.05122439638 0.00032361799 
0.281236 0.03239581448 -0.00040712480 
0.281793 0.05609930579 0.00008455395 
0.282351 0.03344229372 0.00010403289 
0.282908 0.05991986470 0.00016953717 
0.283465 0.06008682792 -0.00038110207 
0.284023 0.09679473017 0.00030736701 
0.284580 0.04392374068 0.00022787851 
0.285137 0.03381384904 0.00017693357 
0.285695 0.04931839316 0.00009396834 
0.286252 0.06646345207 0.00017526514 
0.286809 0.05127437632 0.00018089575 
0.287367 0.03164076610 0.00040899467 
0.287924 0.01673781620 -0.00037871598 
0.288481 0.06520649723 -0.00023137744 
0.289039 0.03955221535 0.00018105774 
0.289596 0.04337526753 0.00082180078 
0.290153 0.05136839486 0.00050134351 
0.290711 0.08520119809 0.00044702076 
0.291268 0.07208683503 0.00041024477 
0.291825 0.03961627465 0.00055115065 
0.292383 0.02945392996 0.00013465824 
0.292940 0.06323218842 0.00069302041 
0.293497 0.01411212760 -0.00003201051 
0.294055 0.07002858851 0.00046344710 
0.294612 0.11091229871 0.00020757045 
0.295169 0.07936407257 -0.00006066664 
0.295727 0.04558575195 0.00072306204 
0.296284 0.00217189014 -0.00020114516 
0.296841 0.07439640620 0.00011092055 
0.297399 0.00650562862 0.00045638088 
0.297956 0.08604798098 0.00001540118 
0.298513 0.02604214102 -0.00053081376 
0.299071 0.07187880073 0.00054842111 
0.299628 0.04228192606 0.00033656093 
0.300185 0.10897577626 0.00047209817 
0.300742 0.01852534588 0.00039494696 
0.301300 0.04999579974 0.00020836990 
0.301857 0.02584314525 0.00087177981 
0.302414 0.06246786125 0.00082353070 
0.302972 0.03264330071 0.00021322583 
0.303529 0.07910210203 0.00054924904 
0.304086 -0.00996807759 -0.00022278561 
0.304644 0.02909753065 0.00048527023 
0.305201 0.04975968061 -0.00050165810 
0.305758 0.03371620237 0.00009959860 
0.306316 0.03798642797 -0.00035531280 
0.306873 0.04707755357 0.00002698500 
0.307430 0.01913702596 0.00068910673 
0.307987 0.04525839849 0.00021260651 
0.308545 0.05730399611 0.00076536459 
0.309102 0.04177848861 -0.00002036131 
0.309659 0.02538042342 0.00024524127 
0.310217 0.03816787305 0.00062774204 
0.310774 0.11798955418 0.00115257367 
0.311331 0.02902814328 0.00091647319 
0.311889 0.00744572988 0.00003588401 
0.312446 0.02652672956 0.00054889279 
0.313003 0.00439237258 -0.00086159649 
0.313560 0.02758177562 0.00025661228 
0.314118 0.08485362317 0.00007431363 
0.314675 0.02947710652 0.00023573513 
0.315232 0.05143479402 0.00017439072 
0.315790 0.01600592417 -0.00022611117 
0.316347 0.07695107111 0.00032743895 
0.316904 0.04251171514 0.00031583213 
0.317461 0.04444003419 0.00051886293 
0.318019 0.09737194472 0.00025521405 
0.318576 0.04992649322 0.00049480400 
0.319133 0.03172437124 0.00041044381 
0.319691 0.07407556657 0.00088902820 
0.320248 0.03133894429 0.00032311464 
0.320805 0.03211362046 0.00084365674 
0.321362 0.02100848979 0.00062160497 
0.321920 0.06657071329 0.00010487448 
0.322477 0.04713824837 0.00033313760 
0.323034 0.02838600995 0.00070544302 
0.323592 0.00986546177 0.00017045569 
0.324149 0.03037403685 0.00046086068 
0.324706 0.07543339419 0.00045163848 
0.325263 0.04064706819 0.00064016123 
0.325821 -0.00387702460 0.00013204802 
0.326378 0.04364803190 -0.00005687696 
0.326935 0.03358178405 0.00046721433 
0.327493 -0.02041343705 -0.00081984846 
0.328050 0.01602036411 -0.00039529273 
0.328607 0.04425904977 0.00045399007 
0.329164 0.00436572716 -0.00001271493 
0.329722 0.00800657062 0.00052383256 
0.330279 0.00951363725 0.00026413733 
0.330836 0.00309546612 0.00050503032 
0.331393 0.04557447800 0.00089903049 
0.331951 0.04307884320 0.00078211929 
0.332508 0.04626022894 0.00040727790 
0.333065 0.02370073497 0.00060798764 
0.333622 0.05342649869 0.00019668819 
0.334180 -0.00756758131 0.00032241031 
0.334737 -0.00378473438 -0.00096536143 
0.335294 0.04852635228 0.00084101774 
0.335852 0.00289723863 0.00025579462 
0.336409 0.13051067673 0.00007262750 
0.336966 0.04004495323 0.00072790914 
0.337523 0.05531982189 0.00029380356 
0.338081 0.07828541244 -0.00002653737 
0.338638 0.02608452678 0.00022273599 
0.339195 0.02739391028 -0.00021623200 
0.339752 0.07175261293 0.00033163741 
0.340310 0.08396768087 0.00072787366 
0.340867 0.04882926227 0.00074736991 
0.341424 0.05911545473 0.00079953114 
0.341981 0.06656007404 -0.00035402376 
0.342539 0.04925629841 0.00015026182 
0.343096 0.04835862206 0.00059864587 
0.343653 0.06930958591 0.00020474956 
0.344210 -0.01860304668 -0.00022760760 
0.344768 0.03184141501 0.00031883333 
0.345325 0.02424124466 0.00020651469 
0.345882 -0.00657014286 0.00029637591 
0.346439 -0.01459638667 0.00002701424 
0.346997 0.02334659956 0.00030013881 
0.347554 0.01189723946 0.00022045863 
0.348111 0.02817460150 -0.00026612238 
0.348668 0.06696438107 0.00060185066 
0.349226 0.04564460683 0.00053657272 
0.349783 0.01444669569 0.00117248232 
0.350340 0.02906881399 0.00042842086 
0.350897 0.07881478914 0.00123502885 
0.351454 0.06944358536 -0.00143312049 
0.352012 0.06902194712 0.00041700514 
0.352569 0.06450664013 0.00155084821 
0.353126 0.06101910068 0.00082347536 
0.353683 0.09168007343 0.00152943098 
0.354241 0.07742235218 -0.00031229564 
0.354798 -0.00638751455 -0.00078935317 
0.355355 0.06361294567 0.00008785029 
0.355912 0.03267596381 0.00082699072 
0.356470 0.03626748860 -0.00007442617 
0.357027 0.02218733820 0.00012329552 
0.357584 0.11218847175 0.00117707072 
0.358141 0.10631756810 0.00008376887 
0.358699 -0.07723941297 -0.00150423584 
0.359256 0.06635134580 -0.00001491895 
0.359813 0.03856078566 0.00046260634 
0.360370 0.06835015947 0.00069751534 
0.360927 -0.06826023979 -0.00086299411 
0.361485 0.00655092408 -0.00020085175 
0.362042 0.05647886689 0.00079530152 
0.362599 0.08831214765 0.00081238042 
0.363156 0.03708982570 0.00011330595 
0.363714 0.02533961993 -0.00043403097 
0.364271 0.08523958528 0.00095629268 
0.364828 0.08875657701 0.00051683074 
0.365385 -0.03168675922 0.00058909055 
0.365942 0.02314790485 0.00088126033 
0.366500 -0.02664331709 -0.00168641785 
0.367057 0.02327555472 0.00162957455 
0.367614 0.04465775983 -0.00013465845 
0.368171 0.03547922615 -0.00037019388 
0.368728 -0.02165691766 0.00070874003 
0.369286 0.04520438135 -0.00061550793 
0.369843 0.12049354318 -0.00081749737 
0.370400 0.06781686040 0.00094036247 
0.370957 0.01559749795 0.00059605157 
0.371514 0.12699592204 0.00102231147 
0.372072 0.12212499412 0.00123637026 
0.372629 -0.01691225093 -0.00114679218 
0.373186 0.04915395815 -0.00009585208 
0.373743 0.00353263692 0.00073036318 
0.374300 0.02777547211 0.00086264831 
0.374858 -0.01589756981 0.00113937874 
0.375415 0.04130068986 0.00143919134 
0.375972 0.11290948253 0.00288539607 
0.376529 0.07204711800 -0.00017922063 
0.377086 0.11129515008 -0.00051944172 
0.377644 0.02011924040 0.00056151513 
0.378201 0.03905147415 -0.00068025150 
0.378758 0.08856129042 -0.00119807034 
0.379315 0.01270828564 0.00074167295 
0.379872 0.03313748107 -0.00032184219 
0.380430 -0.01025957665 0.00151634982 
0.380987 -0.04534522954 0.00131458324 
0.381544 0.02579054867 0.00088181822 
0.382101 0.06405348338 0.00199971045 
0.382658 -0.02890846810 -0.00002237393 
0.383216 0.01065540251 -0.00126022731 
0.383773 0.02443049962 0.00010610515 
0.384330 0.08143797410 0.00042999345 
0.384887 0.05909235077 0.00094398552 
0.385444 -0.02088588569 -0.00063008362 
0.386001 0.01959080856 0.00087080200 
0.386559 0.01876103627 0.00174915023 
0.387116 -0.01291519769 0.00105927344 
0.387673 0.00788764340 0.00118757017 
0.388230 0.01205747851 0.00019042752 
0.388787 0.01028882607 0.00146388524 
0.389345 -0.00955054148 0.00247103508 
0.389902 0.08290173698 0.00166305978 
0.390459 -0.00563808777 0.00110534405 
0.391016 0.01244622170 0.00061149589 
0.391573 0.00472225317 0.00023768090 
0.392130 0.08647210119 0.00163063740 
0.392688 0.02140386080 -0.00337300570 
0.393245 0.05439962907 0.00107945026 
0.393802 -0.02739872760 -0.00246775802 
0.394359 0.05714712932 -0.00074175823 
0.394916 0.18452130146 -0.00107912070 
0.395473 0.05747076706 -0.00212464257 
0.396031 0.02056063317 -0.00151622674 
0.396588 -0.00959959475 0.00060070659 
0.397145 0.02944580258 0.00071805865 
0.397702 0.11094372001 -0.00213154607 
0.398259 -0.09343627862 -0.00420162999 
0.398816 0.11535307114 0.00188991188 
0.399374 0.03180742857 0.00818595124 
0.399931 0.11916753463 0.00665271847 
0.400488 0.05496164050 0.00285162599 
0.401045 0.03063192081 0.00848911160 
0.401602 0.04262926147 0.00339142993 
0.402159 -0.06605685902 0.00460514398 
0.402716 -0.03753045772 0.00813176789 
0.403274 0.06610580318 -0.01221629639 
0.403831 -0.01989355622 0.01632415219 
