# Supplementary material for: SAXS studies of X-ray induced disulfide bond damage: Engineering high-resolution insight from a low-resolution technique
Source: PLoS One. 2020 Nov 17;15(11):e0239702. doi: 10.1371/journal.pone.0239702 (PMC7671560; doi:10.1371/journal.pone.0239702)
Supplement: S1 Data — (GZ) [file pone.0239702.s023.gz › SupplementaryData/dimer_A3_ph5_2p5_00032.cbf.dat]

0.010314 9.83999014462 0.47265599959 
0.010872 12.25332988936 0.83095532970 
0.011429 10.55210637441 0.19160944615 
0.011987 8.75697747437 -0.23045398556 
0.012544 11.87946903424 0.12329491640 
0.013102 12.52948803306 -0.12214959969 
0.013659 10.75220016461 0.10341126017 
0.014217 9.40696061028 -0.01084872588 
0.014774 9.14286124579 -0.08857577777 
0.015332 10.10614183099 -0.09757126102 
0.015889 10.94711243803 0.02023601465 
0.016447 10.58898237099 0.06425182757 
0.017004 9.54398856622 0.01129462821 
0.017562 10.13608757161 0.09125101106 
0.018119 10.53786948305 0.01124774849 
0.018677 9.53783061579 0.03665319391 
0.019234 9.57539797523 0.02275998070 
0.019792 10.04684121719 -0.00454789921 
0.020349 9.60645367561 0.04037269021 
0.020907 9.38395942719 0.04377483823 
0.021464 9.22437512822 0.02232877523 
0.022022 9.41194197113 0.04567301022 
0.022579 9.12120113343 0.01202941897 
0.023137 9.03979042094 0.03133067687 
0.023694 8.89960485353 0.03575445830 
0.024252 9.03761564228 0.03711414005 
0.024809 8.91136455384 0.04596059274 
0.025367 8.70878465077 0.05675636473 
0.025924 8.91419356907 0.05424416513 
0.026482 8.32029564269 0.04307902447 
0.027039 8.52455462501 0.05080368320 
0.027597 8.23379886602 0.04491263417 
0.028154 8.27172125027 0.04619263183 
0.028712 8.07117558167 0.03508984882 
0.029269 7.90953551741 0.03964682240 
0.029827 8.03295427833 0.05211279604 
0.030384 7.77778397184 0.04045286625 
0.030942 7.75925957873 0.04841791077 
0.031500 7.64858238808 0.04620761646 
0.032057 7.43763333330 0.04734485774 
0.032615 7.36643132211 0.03860750503 
0.033172 7.29073487289 0.04285224488 
0.033730 7.27050824058 0.03983452551 
0.034287 7.21391688578 0.04067440627 
0.034845 7.12312661246 0.04269202247 
0.035402 6.96878757400 0.03764744012 
0.035960 7.07350705295 0.03795102953 
0.036517 6.71571078438 0.03533242002 
0.037075 6.60894544918 0.03656617637 
0.037632 6.39572683516 0.04002405865 
0.038190 6.46049528198 0.03073211594 
0.038747 6.32728458094 0.04159611755 
0.039305 6.26785521691 0.03782342567 
0.039862 6.24687896315 0.03542604252 
0.040420 5.93098226702 0.02705994241 
0.040977 6.07519557956 0.02923329007 
0.041535 5.99116292593 0.03036573165 
0.042092 5.81462597235 0.03300854276 
0.042650 5.88403786090 0.03442879222 
0.043207 5.60555497362 0.02879295542 
0.043765 5.60389554355 0.03215353831 
0.044322 5.47020053279 0.02841085294 
0.044880 5.34745560868 0.03291105261 
0.045437 5.18559958164 0.02406607773 
0.045995 5.29462480581 0.03004657569 
0.046552 5.08206044507 0.02849567459 
0.047110 5.17508206579 0.03094305868 
0.047667 4.94914455696 0.03069432369 
0.048225 4.89060381148 0.02537141681 
0.048782 4.72350913719 0.02465128236 
0.049340 4.78451125825 0.02498108011 
0.049897 4.64857069524 0.02490910260 
0.050455 4.70656190361 0.02322244740 
0.051012 4.49870880703 0.02193606518 
0.051570 4.59746439611 0.02407898155 
0.052127 4.42234876345 0.02377572046 
0.052685 4.44667356553 0.02271256379 
0.053242 4.35803566228 0.01882633331 
0.053800 4.16736924275 0.02282265049 
0.054357 4.29525095329 0.02082613365 
0.054915 4.07479946528 0.02388281008 
0.055472 4.02784047374 0.01863033626 
0.056030 3.89667650685 0.01998862424 
0.056587 3.82083066554 0.01853076212 
0.057145 3.93298474900 0.02030289355 
0.057702 3.82144937178 0.02094147815 
0.058260 3.72979789134 0.02020834938 
0.058817 3.71253024969 0.01666997959 
0.059375 3.56048640246 0.01716066530 
0.059932 3.71349270032 0.01660086270 
0.060490 3.54959264074 0.01534397477 
0.061048 3.49961017953 0.01828721078 
0.061605 3.53268371505 0.01689578198 
0.062163 3.32815172224 0.01958133451 
0.062720 3.21689901510 0.01452201332 
0.063278 3.25972176391 0.01685066210 
0.063835 3.18672228634 0.01588643034 
0.064393 3.22434372894 0.01831374605 
0.064950 3.04747574640 0.01561238182 
0.065508 2.92949423804 0.01492125682 
0.066065 3.01272939996 0.01591513145 
0.066623 2.89471571868 0.01508902183 
0.067180 2.88471744827 0.01664724418 
0.067738 2.83917820135 0.01717417181 
0.068295 2.76216286165 0.01494776130 
0.068853 2.78983490110 0.01563171729 
0.069410 2.71276069386 0.01232358838 
0.069968 2.74622785255 0.01619814638 
0.070525 2.61564621482 0.01197352664 
0.071083 2.60469487407 0.01447185371 
0.071640 2.62032065721 0.01370503566 
0.072198 2.51864955579 0.01200839475 
0.072755 2.50840687433 0.00947416213 
0.073313 2.53088836107 0.01575489456 
0.073870 2.35667815822 0.01223053824 
0.074428 2.33768684025 0.01282986921 
0.074985 2.23946709994 0.01073836105 
0.075543 2.40944739151 0.01300503597 
0.076100 2.26842477318 0.01081895270 
0.076658 2.22797554539 0.01271068298 
0.077215 2.06179204538 0.01027995519 
0.077773 2.18924377179 0.01084054549 
0.078330 2.03473595110 0.00944840227 
0.078888 2.10963421441 0.01159121289 
0.079445 2.09527297934 0.01071457572 
0.080003 2.05869993704 0.01052026795 
0.080560 1.98826167249 0.01091486367 
0.081118 1.94508513811 0.00853942561 
0.081675 1.92526964659 0.00883310341 
0.082233 1.99209123276 0.00802799439 
0.082790 1.86415924879 0.00907893149 
0.083348 1.79319217328 0.00728922365 
0.083905 1.88850184085 0.00841433800 
0.084463 1.86254368752 0.00931827106 
0.085020 1.75259855715 0.00903369977 
0.085578 1.79539582911 0.00939580737 
0.086135 1.76058566649 0.00898318817 
0.086693 1.62550411583 0.00801020825 
0.087250 1.63562536088 0.00720225061 
0.087808 1.69423808602 0.00738914842 
0.088365 1.63513157394 0.00840821069 
0.088923 1.56420701033 0.00637242241 
0.089480 1.58182319427 0.00689758481 
0.090038 1.53869310885 0.00793437880 
0.090595 1.49454925538 0.00709371728 
0.091153 1.49560831173 0.00664943179 
0.091710 1.48429987897 0.00842811157 
0.092268 1.45536618314 0.00737444965 
0.092825 1.48237585867 0.00611868811 
0.093383 1.31525908314 0.00740474190 
0.093940 1.38590950111 0.00590377895 
0.094498 1.36900369895 0.00781114918 
0.095055 1.36601852109 0.00644426233 
0.095613 1.38817477156 0.00508645469 
0.096170 1.26661643152 0.00608183272 
0.096728 1.30139947239 0.00633272746 
0.097285 1.27522369963 0.00612296993 
0.097842 1.20386751695 0.00621408144 
0.098400 1.29267748713 0.00647880041 
0.098957 1.19541607573 0.00786009980 
0.099515 1.17276542492 0.00477500250 
0.100072 1.04299928619 0.00466471186 
0.100630 1.19844761241 0.00643224190 
0.101187 1.15429114509 0.00644959844 
0.101745 1.12723669079 0.00589683437 
0.102302 1.06968054749 0.00624126397 
0.102860 1.11088870604 0.00544356589 
0.103417 1.09783772606 0.00622595542 
0.103975 1.04089804394 0.00515619997 
0.104532 1.06419042358 0.00450269297 
0.105090 1.04398030076 0.00434054600 
0.105647 0.93717974303 0.00418927742 
0.106205 1.02081407094 0.00467651863 
0.106762 0.97573242424 0.00534819228 
0.107320 1.02280730843 0.00542357913 
0.107877 0.84834495771 0.00304582460 
0.108435 0.98072755451 0.00403081987 
0.108992 0.91279109674 0.00341949848 
0.109550 0.96862900684 0.00453001406 
0.110107 0.90077400243 0.00365621182 
0.110665 0.89569334739 0.00400171366 
0.111222 0.87551365317 0.00433182879 
0.111780 0.86991224085 0.00431350012 
0.112337 0.80334303500 0.00511085411 
0.112895 0.76608508695 0.00458351731 
0.113452 0.79272313302 0.00389068298 
0.114010 0.74584491302 0.00234205488 
0.114567 0.73572519220 0.00322105146 
0.115125 0.73888412779 0.00398864822 
0.115682 0.73261837702 0.00424018529 
0.116240 0.67427492406 0.00328379169 
0.116797 0.71201732538 0.00321455578 
0.117355 0.67153409104 0.00447755034 
0.117912 0.67373348065 0.00378019743 
0.118470 0.77813582911 0.00345514673 
0.119027 0.69089079367 0.00306602655 
0.119585 0.64604460178 0.00495466770 
0.120142 0.64126926290 0.00237250274 
0.120699 0.65369019235 0.00287581486 
0.121257 0.62491641223 0.00324256614 
0.121814 0.62576284519 0.00213962485 
0.122372 0.61011955442 0.00290539146 
0.122929 0.62561755774 0.00194100558 
0.123487 0.61988558032 0.00109630713 
0.124044 0.62551319393 0.00196099679 
0.124602 0.55971956896 0.00349224368 
0.125159 0.60359836763 0.00222338842 
0.125717 0.60178523025 0.00376825747 
0.126274 0.52140486208 0.00300811310 
0.126832 0.56308107437 0.00248524454 
0.127389 0.57351369579 0.00348968723 
0.127947 0.56510751990 0.00336565559 
0.128504 0.51632104095 0.00248732362 
0.129062 0.49800177605 0.00233186534 
0.129619 0.43840927475 0.00287411116 
0.130177 0.51911069974 0.00305692828 
0.130734 0.55534684067 0.00214961366 
0.131292 0.45700375121 0.00268086785 
0.131849 0.42235645377 0.00171755205 
0.132407 0.48435168464 0.00207720487 
0.132964 0.51416386168 0.00149187800 
0.133521 0.46439605827 0.00198200145 
0.134079 0.44825513777 0.00217786707 
0.134636 0.34495348382 0.00136633630 
0.135194 0.44329499809 0.00229463247 
0.135751 0.44459919601 0.00216357870 
0.136309 0.42728729188 0.00184761228 
0.136866 0.37199323000 0.00119907027 
0.137424 0.40245969967 0.00245304175 
0.137981 0.36185610848 0.00126122026 
0.138539 0.38746133209 0.00240234763 
0.139096 0.40364256373 0.00201858960 
0.139654 0.39199918220 0.00151370955 
0.140211 0.37760640963 0.00132533594 
0.140769 0.33693748370 0.00133064597 
0.141326 0.31264357377 0.00154373117 
0.141884 0.40284165398 0.00122066369 
0.142441 0.29785884431 0.00175671551 
0.142998 0.37684145713 0.00163002896 
0.143556 0.33942196112 0.00226700360 
0.144113 0.24201887108 0.00135586389 
0.144671 0.30307757222 0.00205182313 
0.145228 0.35991513867 0.00215088868 
0.145786 0.28232487560 0.00119012375 
0.146343 0.31136045123 0.00074814211 
0.146901 0.31926476000 0.00153832229 
0.147458 0.28113634443 0.00125161676 
0.148016 0.25097015954 0.00147691814 
0.148573 0.29018623861 0.00110554643 
0.149131 0.32892435814 0.00121022361 
0.149688 0.22995748438 0.00152941693 
0.150246 0.18705904033 0.00162586070 
0.150803 0.20173326897 0.00126604561 
0.151360 0.26640998892 0.00148851271 
0.151918 0.22967543304 0.00166895483 
0.152475 0.26729224941 0.00101925686 
0.153033 0.26479548112 0.00134762786 
0.153590 0.26782765703 0.00046777609 
0.154148 0.25790082927 0.00125872460 
0.154705 0.25682051190 0.00076058832 
0.155263 0.25202071697 0.00135584378 
0.155820 0.24867591923 0.00188931547 
0.156378 0.20302861068 0.00033898384 
0.156935 0.19095576404 -0.00017728104 
0.157493 0.16313494286 0.00001925157 
0.158050 0.15575595645 0.00096438728 
0.158607 0.22518663308 0.00121876801 
0.159165 0.19042997487 0.00148508234 
0.159722 0.19754616108 0.00031439308 
0.160280 0.20288595912 0.00114287931 
0.160837 0.11356718714 -0.00047988096 
0.161395 0.17423346232 0.00086639203 
0.161952 0.18468495276 0.00002198457 
0.162510 0.20607812616 0.00107518705 
0.163067 0.12932920823 0.00071888000 
0.163625 0.15900774619 0.00077796785 
0.164182 0.17726465236 0.00068512658 
0.164739 0.15635151451 0.00088013137 
0.165297 0.11485639137 0.00028578281 
0.165854 0.17396363527 0.00154206304 
0.166412 0.16619637228 0.00068633172 
0.166969 0.19420406279 0.00139000522 
0.167527 0.12732023918 0.00054969904 
0.168084 0.13810070279 0.00105558953 
0.168642 0.17519400085 -0.00000846213 
0.169199 0.11449730753 0.00053699328 
0.169757 0.11755972186 0.00055747099 
0.170314 0.08936833914 0.00076390549 
0.170871 0.15063046560 0.00007527924 
0.171429 0.13525466921 0.00091553793 
0.171986 0.12705981194 0.00117973887 
0.172544 0.15985055745 0.00058228434 
0.173101 0.10236148025 0.00095417980 
0.173659 0.14912518242 0.00094275945 
0.174216 0.13528289699 0.00088042620 
0.174774 0.07302134587 0.00019917859 
0.175331 0.18112983330 0.00029337231 
0.175888 0.09692476579 0.00056533748 
0.176446 0.16391719396 0.00067612485 
0.177003 0.11000822936 -0.00023990224 
0.177561 0.09248359926 0.00085373944 
0.178118 0.07894440478 0.00063885896 
0.178676 0.12118453180 0.00058538724 
0.179233 0.09860668241 0.00060269512 
0.179791 0.06512389893 0.00003289370 
0.180348 0.08793654222 0.00093087838 
0.180905 0.16212479778 0.00005218454 
0.181463 0.13304072899 0.00046135414 
0.182020 0.10171404390 0.00048553001 
0.182578 0.11796446925 0.00022172114 
0.183135 0.09778434694 0.00094047661 
0.183693 0.07187520946 0.00007599393 
0.184250 0.10003976851 0.00138007853 
0.184808 0.11513446199 0.00141428039 
0.185365 0.08849672699 0.00010151443 
0.185922 0.08868916255 0.00092502126 
0.186480 0.10457006473 0.00061284675 
0.187037 0.04152672375 0.00088391987 
0.187595 0.09020308568 0.00014099457 
0.188152 0.14021438227 0.00100357262 
0.188710 0.06665872395 0.00030433011 
0.189267 0.06782366715 0.00007221407 
0.189824 0.09843345433 0.00071268943 
0.190382 0.09826647689 0.00118761584 
0.190939 0.06771672194 -0.00061641145 
0.191497 0.08385287481 -0.00042726435 
0.192054 0.14329494248 0.00043348918 
0.192612 0.06233173200 -0.00019874946 
0.193169 0.05485173123 0.00029500553 
0.193726 0.09346885402 0.00068502740 
0.194284 0.10865446512 0.00009431455 
0.194841 0.07779963678 -0.00064788480 
0.195399 0.07512163466 -0.00000277397 
0.195956 0.13738072072 0.00018817996 
0.196514 0.07795413534 0.00074290778 
0.197071 0.05724426596 0.00010888487 
0.197628 0.11146658997 0.00032415933 
0.198186 0.06706760360 -0.00007729796 
0.198743 0.06267410550 0.00053301308 
0.199301 0.06881636397 0.00110693113 
0.199858 0.06991386158 0.00019989958 
0.200416 0.05832070591 0.00093962223 
0.200973 0.04455295834 0.00017631403 
0.201530 0.02197180108 0.00001289593 
0.202088 0.13036945585 0.00052995734 
0.202645 0.08439411785 -0.00015267243 
0.203203 0.04653926668 -0.00001674277 
0.203760 0.10114750285 0.00093344949 
0.204318 0.12777886649 0.00014941400 
0.204875 0.07456217603 0.00079744120 
0.205432 0.07790178557 0.00062061774 
0.205990 0.08286673823 0.00038690605 
0.206547 0.06480840536 0.00060618076 
0.207105 0.07379433715 0.00032540530 
0.207662 0.08591574973 0.00140795642 
0.208219 0.03062056386 0.00047140657 
0.208777 0.10833777332 0.00147841193 
0.209334 0.04332265861 0.00034942895 
0.209892 0.08442156991 0.00056028357 
0.210449 0.08161724299 -0.00001936882 
0.211007 0.04805897517 0.00081969798 
0.211564 0.06785232864 0.00021654429 
0.212121 0.09666780039 0.00092577324 
0.212679 0.06147600978 0.00051175947 
0.213236 0.09795132472 0.00112582856 
0.213794 0.10427658990 0.00035874964 
0.214351 0.06730155726 0.00027194623 
0.214908 0.10430842267 0.00085279965 
0.215466 0.06774296625 0.00085653639 
0.216023 0.05689721593 0.00017517004 
0.216581 0.03440098330 0.00067202331 
0.217138 0.05581889593 0.00060243833 
0.217695 0.03694863756 0.00053228459 
0.218253 0.10547969305 -0.00025521158 
0.218810 0.07255749382 0.00077691843 
0.219368 0.06092919882 0.00027671799 
0.219925 0.09849342949 0.00045666533 
0.220483 0.07511043741 -0.00039897928 
0.221040 0.11351159181 0.00055258939 
0.221597 0.09484855105 0.00042440274 
0.222155 0.03473208411 -0.00000679595 
0.222712 0.06399890439 0.00093422869 
0.223270 0.06300911880 0.00030567946 
0.223827 0.05129289138 0.00013663269 
0.224384 0.07990622640 0.00042596209 
0.224942 0.06179411906 0.00063751877 
0.225499 0.04110387901 -0.00024750727 
0.226057 0.03467984311 0.00089867858 
0.226614 0.08477330094 -0.00026575120 
0.227171 0.08541130851 0.00078436604 
0.227729 0.01720021504 -0.00052476411 
0.228286 0.09270733316 0.00067717952 
0.228844 0.12626943722 0.00040033453 
0.229401 0.10976168300 0.00043095244 
0.229958 0.08423555889 -0.00004607098 
0.230516 0.01604967031 -0.00018155413 
0.231073 0.04437420315 -0.00022468297 
0.231630 0.07895200997 0.00076182849 
0.232188 0.06339689390 0.00067652257 
0.232745 0.07225856920 0.00004868064 
0.233303 0.08037623235 0.00008757548 
0.233860 0.04723849388 0.00054896145 
0.234417 0.06503846622 -0.00028823845 
0.234975 0.04643919076 0.00007969570 
0.235532 0.06782438916 -0.00027072057 
0.236090 0.05333941315 0.00005106955 
0.236647 0.02946861063 -0.00028640457 
0.237204 0.09062535617 0.00029898965 
0.237762 0.04060491126 -0.00004548791 
0.238319 0.07816525021 0.00019743720 
0.238877 0.00000521259 0.00009404633 
0.239434 0.08463450448 0.00061091375 
0.239991 0.08344291647 -0.00011913768 
0.240549 0.03807272161 0.00026512029 
0.241106 0.05482870352 0.00064260351 
0.241663 0.06347232962 0.00043789214 
0.242221 0.03281843616 0.00029280927 
0.242778 0.06597872474 0.00015402248 
0.243336 0.03991245991 0.00040998438 
0.243893 0.08058329187 -0.00009225880 
0.244450 0.08814394331 0.00063485326 
0.245008 0.08644610219 0.00038291949 
0.245565 0.01229654383 0.00098883955 
0.246123 0.08557211870 0.00028445752 
0.246680 0.05346474614 0.00056945717 
0.247237 0.05704130053 0.00026368910 
0.247795 0.03916599364 0.00056381632 
0.248352 0.03714862384 -0.00044147526 
0.248909 0.03375405146 0.00011428084 
0.249467 0.06343691165 0.00013343623 
0.250024 0.05957982455 0.00057555097 
0.250582 0.08045422499 0.00041397491 
0.251139 0.06884793513 -0.00003919308 
0.251696 0.02131648060 0.00011545188 
0.252254 0.05236377680 0.00012504598 
0.252811 0.09179176511 0.00035220104 
0.253368 0.09354818654 0.00043328138 
0.253926 0.07785676321 0.00013612364 
0.254483 0.05859843817 0.00065596766 
0.255041 0.06612217511 -0.00011409174 
0.255598 0.02792585398 0.00029360528 
0.256155 0.07031406967 -0.00008087633 
0.256713 0.06431391336 0.00034959535 
0.257270 0.04263048874 0.01432817273 
0.257827 0.06080809283 0.00043959358 
0.258385 0.01956935608 0.00052063085 
0.258942 0.06068817738 -0.00033566130 
0.259499 0.06986722678 0.00068108240 
0.260057 0.08405316902 0.00067890213 
0.260614 0.04608508453 0.00039681216 
0.261172 0.03523372306 0.00038635152 
0.261729 0.07917268605 0.00031566509 
0.262286 0.11164250947 0.00062135776 
0.262844 0.07450795232 0.00067417195 
0.263401 0.03482342058 0.00037735043 
0.263958 0.04216785459 0.00022595144 
0.264516 0.04158760909 -0.00018693963 
0.265073 0.06794364367 0.00025632545 
0.265630 0.06997358131 0.00055866622 
0.266188 0.02930156438 0.00068188664 
0.266745 0.06700984817 0.00080406041 
0.267302 0.07201608324 -0.00027099850 
0.267860 0.04290377260 0.00057524600 
0.268417 0.03566521011 0.00007524273 
0.268975 0.00304245550 0.00000672219 
0.269532 0.04891092881 0.00008468281 
0.270089 0.05835668991 0.00012308039 
0.270647 0.08339453142 0.00016341459 
0.271204 0.04891500766 0.00005302196 
0.271761 0.04723247546 0.00023851375 
0.272319 0.07515262276 0.00039796958 
0.272876 0.07122639077 -0.00010891023 
0.273433 0.05502595040 0.00027930921 
0.273991 0.03285329813 -0.00021505337 
0.274548 0.08788346454 0.00031191040 
0.275105 0.06629466459 0.00047192051 
0.275663 0.04704029669 -0.00015609845 
0.276220 0.09438971706 0.00012085417 
0.276777 0.05062883319 0.00048836825 
0.277335 0.04298545171 0.00024382090 
0.277892 0.05900268201 -0.00000011070 
0.278449 0.11259365605 0.00002965718 
0.279007 0.08293793264 0.00029058750 
0.279564 0.04322582304 0.00042616108 
0.280121 0.05629905343 -0.00008355722 
0.280679 0.03066041397 0.00001093092 
0.281236 0.08057320809 0.00014609263 
0.281793 0.00825570454 -0.00024177416 
0.282351 0.04265004015 0.00036692707 
0.282908 0.04077211867 -0.00023795428 
0.283465 0.07139569055 -0.00004390351 
0.284023 0.04744041729 0.00031391980 
0.284580 0.01462129077 -0.00036574224 
0.285137 0.06585561562 0.00066515389 
0.285695 0.07211906584 0.00014528498 
0.286252 0.01251760958 0.00019323565 
0.286809 0.04978877113 0.00112872117 
0.287367 0.09727800936 0.00045487738 
0.287924 0.06725854214 -0.00010439154 
0.288481 0.08682113257 0.00034396867 
0.289039 0.04176307452 0.00002729059 
0.289596 0.05558239854 -0.00024412434 
0.290153 0.07675812878 0.00011087881 
0.290711 -0.01612971325 0.00044773657 
0.291268 0.04267111005 -0.00030434155 
0.291825 0.03021419171 0.00013317770 
0.292383 0.02047165128 -0.00014876592 
0.292940 0.07200928265 -0.00018080038 
0.293497 0.08517385889 0.00036502932 
0.294055 0.04145673295 0.00024310240 
0.294612 0.00332243162 0.00078408228 
0.295169 0.06532437697 0.00044459984 
0.295727 0.04733686721 0.00067843306 
0.296284 0.07997614777 0.00050264537 
0.296841 -0.00028658440 0.00003332321 
0.297399 0.06499084125 0.00032559217 
0.297956 -0.00919992475 -0.00053117534 
0.298513 0.02251545689 0.00013855204 
0.299071 0.02814626224 -0.00022570126 
0.299628 0.01405361418 0.00034775353 
0.300185 0.02442850349 0.00020709227 
0.300742 0.02563227209 -0.00016230090 
0.301300 0.03642210158 0.00071632120 
0.301857 0.05756891712 0.00018229675 
0.302414 0.01168147316 -0.00030717118 
0.302972 0.04132518975 0.00033250084 
0.303529 0.08267045289 -0.00019298055 
0.304086 0.01600978033 0.00005318993 
0.304644 0.07587730079 0.00029415226 
0.305201 0.02016385217 -0.00056950605 
0.305758 0.08083822613 0.00005574490 
0.306316 0.02674092069 0.00029634639 
0.306873 0.04707072082 0.00055367794 
0.307430 0.03224206975 -0.00010296329 
0.307987 0.05970557571 -0.00002113057 
0.308545 0.09275579572 0.00001997206 
0.309102 0.04485210063 -0.00001909289 
0.309659 0.06513551156 0.00052419628 
0.310217 0.08183125710 -0.00013968094 
0.310774 0.06441995198 0.00029348202 
0.311331 -0.01979459462 -0.00064667903 
0.311889 0.04102020868 0.00016207752 
0.312446 0.02101913803 0.00044465050 
0.313003 0.04365609823 -0.00011106125 
0.313560 0.05763427174 0.00015424075 
0.314118 0.05362487834 0.00063990300 
0.314675 0.01290900051 -0.00028004308 
0.315232 0.05789725374 0.00042284898 
0.315790 0.00914943732 -0.00054006007 
0.316347 0.00104270704 -0.00065655508 
0.316904 0.02917309585 -0.00035103102 
0.317461 0.03218399486 -0.00014832380 
0.318019 0.07970682221 0.00055289752 
0.318576 0.02205717619 0.00048923621 
0.319133 0.01778816675 -0.00011733679 
0.319691 0.00704290080 -0.00024768325 
0.320248 0.08273127052 0.00080872941 
0.320805 -0.00848087740 -0.00002303908 
0.321362 0.03431147981 -0.00017204703 
0.321920 0.07711639782 0.00004464331 
0.322477 0.04238175451 0.00048385435 
0.323034 -0.00142686338 -0.00023400664 
0.323592 0.10545798870 0.00086755291 
0.324149 0.05752648606 0.00022256111 
0.324706 0.04643654540 0.00012985933 
0.325263 0.06447232364 0.00087276124 
0.325821 0.06319771564 0.00047368773 
0.326378 0.03452335594 0.00096477451 
0.326935 0.05966037711 0.00021609869 
0.327493 0.02134978620 0.00051012398 
0.328050 0.03835696633 0.00099797875 
0.328607 0.05942278294 0.00053953482 
0.329164 0.06866306905 0.00038894253 
0.329722 0.00008417661 0.00025970576 
0.330279 0.04407544841 0.00022952605 
0.330836 0.12041661734 -0.00016673845 
0.331393 -0.00735931790 0.00010946463 
0.331951 0.03112624122 0.00006217053 
0.332508 0.01554610320 0.00030199796 
0.333065 0.02391511231 -0.00044109959 
0.333622 0.09624065957 0.00013391425 
0.334180 -0.02575381447 -0.00019050026 
0.334737 0.08002002460 0.00028240329 
0.335294 -0.01389226492 0.00068934855 
0.335852 0.04859144433 -0.00020553231 
0.336409 0.05227480856 0.00071648520 
0.336966 0.02422221891 0.00050767160 
0.337523 0.05274809060 0.00052423449 
0.338081 0.04269741968 0.00034549717 
0.338638 -0.01882509739 -0.00075128111 
0.339195 0.00539577047 0.00029588451 
0.339752 0.03832822037 -0.00036581964 
0.340310 0.06087386994 0.00105040409 
0.340867 0.07157044253 0.00036411937 
0.341424 0.00007120658 0.00033557828 
0.341981 0.04259576579 -0.00026440295 
0.342539 -0.00135006004 -0.00033625481 
0.343096 0.05204227780 -0.00018344749 
0.343653 0.03775412840 -0.00065010987 
0.344210 0.05324106103 0.00025980700 
0.344768 0.07055835314 0.00054364490 
0.345325 0.09436623218 0.00039482534 
0.345882 0.05145039217 0.00056038820 
0.346439 0.04639453839 0.00019766935 
0.346997 0.05160757005 0.00002894425 
0.347554 0.05113174715 0.00030244270 
0.348111 0.07525583500 0.00091949317 
0.348668 0.04271466538 0.00049398952 
0.349226 0.05549466070 0.00059364162 
0.349783 0.04778006494 0.00031287464 
0.350340 0.02960883113 -0.00156363541 
0.350897 0.06047949654 0.00108878026 
0.351454 0.01910419263 0.00011353266 
0.352012 0.01862694375 -0.00016798615 
0.352569 0.02063659253 0.00087056298 
0.353126 0.03460902504 0.00174688575 
0.353683 0.01296422074 0.00050139608 
0.354241 0.00428574724 0.00039082833 
0.354798 -0.00108409261 -0.00051941978 
0.355355 -0.02073766099 0.00048362802 
0.355912 0.00807790035 0.00177845963 
0.356470 0.04397275492 0.00102562553 
0.357027 0.01476186550 -0.00061519373 
0.357584 0.02281920025 0.00112014604 
0.358141 0.02516578245 -0.00034693612 
0.358699 0.05237574038 0.00016177211 
0.359256 -0.03108994643 0.00062520138 
0.359813 0.07028928333 -0.00182245365 
0.360370 0.03373311058 -0.00105932922 
0.360927 0.04282874207 0.00097703810 
0.361485 0.06561383386 -0.00045365818 
0.362042 0.01321485792 0.00084712988 
0.362599 0.00229580446 0.00020474935 
0.363156 -0.01693348771 -0.00104264199 
0.363714 0.09911282163 0.00063697005 
0.364271 0.00548635109 -0.00034629665 
0.364828 -0.04929104290 -0.00149536486 
0.365385 0.04463379015 -0.00025934948 
0.365942 0.05758294520 0.00084057549 
0.366500 0.11827750111 0.00186244869 
0.367057 0.11273436648 0.00070132102 
0.367614 0.04814092446 -0.00025899873 
0.368171 0.05644211477 0.00082781236 
0.368728 0.01976173214 -0.00026398110 
0.369286 0.06870189915 0.00023433673 
0.369843 0.02639521283 -0.00079715604 
0.370400 0.04217244108 -0.00000564251 
0.370957 0.08414877551 0.00078266682 
0.371514 0.01930789030 0.00080840853 
0.372072 0.05592898499 0.00073447626 
0.372629 -0.00561676361 0.00052797197 
0.373186 -0.00354851207 0.00123042603 
0.373743 0.06042161763 -0.00037155467 
0.374300 0.00060382097 0.00125194219 
0.374858 0.00073555366 -0.00014341448 
0.375415 0.09730101372 -0.00005050380 
0.375972 0.09775007287 -0.00010714591 
0.376529 -0.01983143799 -0.00014762382 
0.377086 0.08356597615 -0.00133837406 
0.377644 0.08422453797 0.00290166524 
0.378201 0.06445676299 -0.00031253589 
0.378758 0.08072563746 0.00109882854 
0.379315 0.07233542167 0.00086506092 
0.379872 0.08700435315 0.00069237198 
0.380430 0.00849501919 -0.00062037236 
0.380987 0.11208716474 -0.00063900764 
0.381544 0.01613745776 0.00070666199 
0.382101 0.04450031001 0.00001043392 
0.382658 0.09152492995 -0.00043811832 
0.383216 0.02416161727 0.00007623816 
0.383773 0.09266171333 0.00119618417 
0.384330 -0.01410590502 -0.00096968977 
0.384887 0.06900327814 0.00229904290 
0.385444 0.08420492164 -0.00119877740 
0.386001 -0.02425370868 0.00087187720 
0.386559 0.08027273354 0.00123168597 
0.387116 -0.08997597622 -0.00067921185 
0.387673 0.15357942154 -0.00036158101 
0.388230 0.01227852280 0.00285421785 
0.388787 0.02540298902 0.00043312309 
0.389345 0.00512095613 0.00262006141 
0.389902 0.05690570162 0.00207801754 
0.390459 0.11120768375 0.00107154206 
0.391016 0.07461427615 0.00284305280 
0.391573 0.12508817494 -0.00061072752 
0.392130 0.04765995197 0.00174528112 
0.392688 -0.06945396816 -0.00071242478 
0.393245 0.05444351231 -0.00086726567 
0.393802 0.14702366198 -0.00067548727 
0.394359 0.05675180233 -0.00310412569 
0.394916 -0.03305959967 -0.00038150098 
0.395473 0.09490243144 0.00133916497 
0.396031 -0.04334479675 0.00135332500 
0.396588 0.01253244034 -0.00054551707 
0.397145 0.10463812113 -0.00166404107 
0.397702 0.07946696367 0.00191931368 
0.398259 0.03105327464 0.00046388013 
0.398816 0.01262200591 -0.00016217755 
0.399374 0.04571053089 0.00478664892 
0.399931 -0.05489638992 -0.00216759875 
0.400488 0.01124324708 0.00166486573 
0.401045 -0.03130103483 0.00108075429 
0.401602 -0.11803586134 -0.00017742472 
0.402159 0.14191098864 0.00223450794 
0.402716 -0.17152903300 0.01157329317 
0.403274 0.33854651955 0.00033221072 
0.403831 -0.24758827274 -0.02728584151 
