# Supplementary material for: SAXS studies of X-ray induced disulfide bond damage: Engineering high-resolution insight from a low-resolution technique
Source: PLoS One. 2020 Nov 17;15(11):e0239702. doi: 10.1371/journal.pone.0239702 (PMC7671560; doi:10.1371/journal.pone.0239702)
Supplement: S1 Data — (GZ) [file pone.0239702.s023.gz › SupplementaryData/dimer_A3_ph5_2p5_00033.cbf.dat]

0.010314 1.37068566127 1.56957475817 
0.010872 8.36870481068 0.45015331098 
0.011429 14.81461771349 0.54097010191 
0.011987 10.89708090552 0.06847973034 
0.012544 10.59466633381 -0.01312274993 
0.013102 11.88541812311 0.07849547462 
0.013659 11.18122092001 0.08729499555 
0.014217 10.89133712783 0.18522895863 
0.014774 10.85515103492 -0.03934527427 
0.015332 10.83163498480 -0.07307893639 
0.015889 11.03547176009 0.02044871457 
0.016447 10.51345237814 0.02880191913 
0.017004 10.99560132106 0.04149003262 
0.017562 10.09093497847 0.06023647733 
0.018119 9.76771916565 0.01327299093 
0.018677 9.98035554593 0.02871698088 
0.019234 9.68921645384 -0.00952253313 
0.019792 9.83517897017 0.02663563106 
0.020349 9.69739576886 -0.02181414567 
0.020907 9.87183333420 0.01690436227 
0.021464 9.50060966763 0.03695040760 
0.022022 9.39372340398 0.03023260548 
0.022579 9.46344324243 0.02117367099 
0.023137 9.31317845045 0.03299443593 
0.023694 9.04641163005 0.04676774176 
0.024252 8.90524020376 0.04990339268 
0.024809 9.08609309471 0.05271298196 
0.025367 8.88036645417 0.02687286549 
0.025924 8.63297196438 0.06062709097 
0.026482 8.35407384036 0.05740306614 
0.027039 8.43525217147 0.04383395912 
0.027597 8.40406426634 0.04789523227 
0.028154 8.22449782093 0.03992776124 
0.028712 8.07410452799 0.04024959193 
0.029269 7.98089491974 0.04044277336 
0.029827 7.98431319292 0.04228042775 
0.030384 7.71355190088 0.04043168218 
0.030942 7.61192053237 0.04045619956 
0.031500 7.62780248526 0.04699116092 
0.032057 7.38879393697 0.04538449853 
0.032615 7.23278321463 0.04092693654 
0.033172 7.35309153756 0.04477100407 
0.033730 7.16062619732 0.04369395923 
0.034287 7.36462105109 0.04422096224 
0.034845 6.92058831877 0.03583223864 
0.035402 7.03464884821 0.03832395588 
0.035960 6.67117200411 0.03956070523 
0.036517 6.57197372857 0.03654594491 
0.037075 6.74382434683 0.03956939102 
0.037632 6.71823573329 0.04083759908 
0.038190 6.43306075081 0.03710476932 
0.038747 6.36824604405 0.03679595969 
0.039305 6.21676588703 0.03810753378 
0.039862 6.30563787160 0.03671125974 
0.040420 5.98427730369 0.03776087025 
0.040977 5.92208607690 0.03352304270 
0.041535 5.80413411695 0.03074572078 
0.042092 5.75002975509 0.03107807410 
0.042650 5.84268973803 0.03218410073 
0.043207 5.62756129915 0.02889908041 
0.043765 5.58602642964 0.03170123581 
0.044322 5.50124949943 0.03102141374 
0.044880 5.46841691263 0.02896761958 
0.045437 5.37602990292 0.02660862533 
0.045995 5.31991769287 0.02599494170 
0.046552 5.22379567814 0.02853180250 
0.047110 5.06603639831 0.02826551874 
0.047667 4.91931735247 0.02912848816 
0.048225 4.89474075144 0.02387357880 
0.048782 4.91179658241 0.02192415367 
0.049340 4.88533409930 0.02620427481 
0.049897 4.73187492925 0.03187705076 
0.050455 4.69511349856 0.02547307529 
0.051012 4.50060854437 0.02260490018 
0.051570 4.50233306552 0.02149113508 
0.052127 4.51711873054 0.02039393193 
0.052685 4.37222161821 0.02341896011 
0.053242 4.40309881492 0.02644486770 
0.053800 4.18663200412 0.02166077223 
0.054357 4.21249875160 0.01936766730 
0.054915 4.19301511238 0.02050111867 
0.055472 4.08779225827 0.02100497383 
0.056030 3.97720509834 0.02128789447 
0.056587 3.88782800422 0.02093398543 
0.057145 3.95518479608 0.01992187304 
0.057702 3.67578033286 0.01822529135 
0.058260 3.79132160979 0.01756053534 
0.058817 3.66821998941 0.01740604916 
0.059375 3.64474769287 0.01915821722 
0.059932 3.51997735123 0.01801936975 
0.060490 3.45158462435 0.01853262664 
0.061048 3.41325322792 0.01806659402 
0.061605 3.29410307117 0.01612050974 
0.062163 3.26472220493 0.01769114987 
0.062720 3.29053782501 0.01829234234 
0.063278 3.22513423021 0.01437620312 
0.063835 3.25586458049 0.01754582024 
0.064393 3.14595542105 0.01671892069 
0.064950 3.16656474983 0.01662865177 
0.065508 3.07467172516 0.01481981150 
0.066065 3.00838899704 0.01121098515 
0.066623 2.90670918932 0.01325399807 
0.067180 2.86614210347 0.01213869705 
0.067738 2.82433202638 0.01299579952 
0.068295 2.74891292658 0.01298724128 
0.068853 2.75219903153 0.01156061248 
0.069410 2.67969734970 0.01525163149 
0.069968 2.65367781805 0.01344250453 
0.070525 2.70417562088 0.01376079330 
0.071083 2.61612102607 0.01343393305 
0.071640 2.49767445496 0.01260741782 
0.072198 2.52450413975 0.01452957656 
0.072755 2.37658652287 0.01247154202 
0.073313 2.40980834451 0.01268661849 
0.073870 2.44006191446 0.01202361257 
0.074428 2.39079824737 0.01137664912 
0.074985 2.30042579142 0.01053388784 
0.075543 2.30675497945 0.00984945399 
0.076100 2.29738652287 0.01343356236 
0.076658 2.12430692587 0.01093239963 
0.077215 2.17592197119 0.01124630334 
0.077773 2.21890511574 0.01292868806 
0.078330 2.12151221875 0.00944673051 
0.078888 2.07765365653 0.01001474610 
0.079445 2.08393536960 0.01170241721 
0.080003 1.92993412722 0.00965274426 
0.080560 1.97224578353 0.01097564039 
0.081118 1.87702264650 0.01053909313 
0.081675 1.98100297505 0.00748571732 
0.082233 1.96710495846 0.00885024424 
0.082790 1.91185915089 0.00958338307 
0.083348 1.81605836392 0.00825730241 
0.083905 1.79048587653 0.01024652588 
0.084463 1.76853367332 0.00876001654 
0.085020 1.78913786899 0.00797878923 
0.085578 1.83487957623 0.00902206745 
0.086135 1.73728083132 0.00864065879 
0.086693 1.56457276559 0.00758013710 
0.087250 1.61244442259 0.00743381025 
0.087808 1.55996307023 0.00678655201 
0.088365 1.54283756645 0.00685407493 
0.088923 1.58429572017 0.00649464656 
0.089480 1.56504129678 0.00855944173 
0.090038 1.60205850521 0.00870555559 
0.090595 1.51481355815 0.00635508011 
0.091153 1.42744026878 0.00733533499 
0.091710 1.46624021942 0.00732374147 
0.092268 1.48081380355 0.00666158700 
0.092825 1.36859190850 0.00727791051 
0.093383 1.40839370625 0.00786894010 
0.093940 1.36809176051 0.00671251839 
0.094498 1.37200814558 0.00738009230 
0.095055 1.45761566981 0.00699050575 
0.095613 1.33897378151 0.00520380626 
0.096170 1.30409362352 0.00623371091 
0.096728 1.31779881389 0.00635860781 
0.097285 1.26947127182 0.00602164734 
0.097842 1.27426475527 0.00756168248 
0.098400 1.27083530854 0.00646805643 
0.098957 1.19646254279 0.00624420729 
0.099515 1.28159878763 0.00623939420 
0.100072 1.15312585366 0.00662036087 
0.100630 1.12217197003 0.00658568990 
0.101187 1.13493584207 0.00601252750 
0.101745 1.01532366459 0.00532399379 
0.102302 1.12817404564 0.00418353299 
0.102860 1.06311655455 0.00505161828 
0.103417 0.99846076273 0.00298734931 
0.103975 1.02977063679 0.00515044740 
0.104532 1.05978740214 0.00490759253 
0.105090 1.04641584495 0.00554306499 
0.105647 0.96347450485 0.00456150576 
0.106205 0.97375407772 0.00470668684 
0.106762 0.96488116728 0.00503604618 
0.107320 1.06436716623 0.00621232568 
0.107877 0.91748108017 0.00342107609 
0.108435 0.84970637609 0.00407540903 
0.108992 0.91230354177 0.00254544668 
0.109550 0.86968601034 0.00330764521 
0.110107 0.81915116182 0.00377974689 
0.110665 0.86296595530 0.00420620451 
0.111222 0.90695161909 0.00281787277 
0.111780 0.85198755170 0.00440093173 
0.112337 0.78808518500 0.00376858275 
0.112895 0.80583318195 0.00414313717 
0.113452 0.81337596929 0.00319690042 
0.114010 0.78045820266 0.00421452341 
0.114567 0.76807741916 0.00413314964 
0.115125 0.78016504348 0.00388392154 
0.115682 0.74271454201 0.00439711796 
0.116240 0.71657204356 0.00446870643 
0.116797 0.78745665214 0.00264078852 
0.117355 0.69868429078 0.00378594076 
0.117912 0.69365307457 0.00292189581 
0.118470 0.58663276496 0.00254214543 
0.119027 0.68722148729 0.00221458247 
0.119585 0.65551607861 0.00257735244 
0.120142 0.73718587690 0.00448157851 
0.120699 0.67356814892 0.00340880317 
0.121257 0.63996881303 0.00226826421 
0.121814 0.59091538352 0.00265009117 
0.122372 0.64350998774 0.00346819852 
0.122929 0.61229942656 0.00285175466 
0.123487 0.59187209400 0.00179605397 
0.124044 0.54875144741 0.00210860280 
0.124602 0.55184910456 0.00253993405 
0.125159 0.62590456050 0.00183060442 
0.125717 0.57120098864 0.00361849176 
0.126274 0.50637163371 0.00126624877 
0.126832 0.62040039281 0.00244930636 
0.127389 0.56008443172 0.00214682489 
0.127947 0.53540172153 0.00197794575 
0.128504 0.48447887764 0.00303128959 
0.129062 0.49332034984 0.00247553682 
0.129619 0.51401022900 0.00294895107 
0.130177 0.45205591504 0.00326499114 
0.130734 0.50533062826 0.00192981501 
0.131292 0.51866215380 0.00202571347 
0.131849 0.38965612313 0.00131077388 
0.132407 0.44113272552 0.00169316875 
0.132964 0.41007938007 0.00269949894 
0.133521 0.47668883324 0.00272020239 
0.134079 0.39665173808 0.00175014840 
0.134636 0.37528264878 0.00144649702 
0.135194 0.40780723711 0.00154088685 
0.135751 0.35952991163 0.00236274303 
0.136309 0.37107548057 0.00115383352 
0.136866 0.48733555538 0.00146339996 
0.137424 0.39527241703 0.00202494087 
0.137981 0.37419542805 0.00264498596 
0.138539 0.35289626889 0.00170256565 
0.139096 0.35730170435 0.00147742690 
0.139654 0.37081717151 0.00154300571 
0.140211 0.40741734247 0.00204610701 
0.140769 0.32801248140 0.00205650199 
0.141326 0.31086028118 0.00186368473 
0.141884 0.31616996904 0.00139013612 
0.142441 0.32010714037 0.00111985247 
0.142998 0.34118811489 0.00151460529 
0.143556 0.31548820297 0.00231754683 
0.144113 0.31597447914 0.00243980863 
0.144671 0.29889732627 0.00144823658 
0.145228 0.30976458893 0.00115521898 
0.145786 0.31372986637 0.00093082906 
0.146343 0.27573336135 0.00148499794 
0.146901 0.30910142702 0.00109733938 
0.147458 0.35697711683 0.00101375938 
0.148016 0.29924068794 0.00119975036 
0.148573 0.29359656466 0.00158836862 
0.149131 0.26389022704 0.00102312558 
0.149688 0.26954373848 0.00144848218 
0.150246 0.29461054916 0.00094107533 
0.150803 0.27766938056 0.00055535107 
0.151360 0.19880283582 0.00127311298 
0.151918 0.25301201795 0.00060424821 
0.152475 0.20419986802 0.00038140178 
0.153033 0.28920588404 0.00010203596 
0.153590 0.25418368727 0.00124720655 
0.154148 0.29690153152 0.00055524548 
0.154705 0.17618575437 0.00095139298 
0.155263 0.21433114865 0.00082706866 
0.155820 0.20327142218 0.00092143506 
0.156378 0.21623971075 0.00087670576 
0.156935 0.20685678131 0.00172157946 
0.157493 0.18668434970 -0.00020980962 
0.158050 0.24428784416 0.00102612453 
0.158607 0.16626705058 0.00029130300 
0.159165 0.15449468627 0.00034622511 
0.159722 0.16752791834 0.00155516449 
0.160280 0.14113520263 0.00068056670 
0.160837 0.18084624252 0.00030657002 
0.161395 0.14644381588 0.00063060415 
0.161952 0.13917606359 -0.00006656127 
0.162510 0.17669889253 0.00062524163 
0.163067 0.20152869962 0.00078993329 
0.163625 0.21643354885 0.00132793171 
0.164182 0.16490758867 0.00023738301 
0.164739 0.23428354261 0.00081577568 
0.165297 0.15515363203 0.00068523791 
0.165854 0.18039542088 0.00129953053 
0.166412 0.17480750434 0.00027606899 
0.166969 0.10296166766 0.00044012472 
0.167527 0.13540110874 0.00065755579 
0.168084 0.10156718292 0.00041336454 
0.168642 0.11609430306 0.00054607944 
0.169199 0.15905115383 0.00072304170 
0.169757 0.16046542001 0.00120611951 
0.170314 0.14259335536 0.00084910945 
0.170871 0.19394971069 0.00056932635 
0.171429 0.14077070534 0.00038243917 
0.171986 0.18013660368 0.00148073725 
0.172544 0.12710372188 0.00071958548 
0.173101 0.21071264837 0.00069922646 
0.173659 0.10892626758 0.00105977223 
0.174216 0.10041869890 0.00120957468 
0.174774 0.10448661400 0.00118361487 
0.175331 0.16935246007 0.00129924455 
0.175888 0.09697812003 0.00049590055 
0.176446 0.11290710501 0.00093739591 
0.177003 0.12910701277 0.00115000367 
0.177561 0.12092319182 0.00083676522 
0.178118 0.08205851965 0.00065788147 
0.178676 0.13848571305 0.00058383255 
0.179233 0.06956448466 0.00062923845 
0.179791 0.13441127291 0.00052730100 
0.180348 0.12316171359 0.00079124727 
0.180905 0.12058660829 0.00007365441 
0.181463 0.10201444776 0.00069159538 
0.182020 0.13510941558 0.00088028406 
0.182578 0.10581007378 0.00071288854 
0.183135 0.09734641323 0.00036118988 
0.183693 0.07738247386 0.00098041551 
0.184250 0.09103331893 0.00018392180 
0.184808 0.08741116992 0.00046748563 
0.185365 0.11744509163 0.00012246472 
0.185922 0.15670142927 0.00054883991 
0.186480 0.13473036141 0.00011848716 
0.187037 0.11314325606 0.00005540068 
0.187595 0.07410904927 0.00024200019 
0.188152 0.09272737210 0.00087281717 
0.188710 0.11613025252 0.00101482536 
0.189267 0.11433697638 0.00045788614 
0.189824 0.11767180333 -0.00005121440 
0.190382 0.12865057615 -0.00011521350 
0.190939 0.07594253380 0.00080359620 
0.191497 0.10794015884 0.00058483947 
0.192054 0.09431648877 -0.00001330846 
0.192612 0.11705286577 0.00111850066 
0.193169 0.09216921867 0.00039438164 
0.193726 0.08274903197 0.00069454620 
0.194284 0.04475704768 0.00075655368 
0.194841 0.11864152120 0.00026919429 
0.195399 0.09901367934 0.00109756347 
0.195956 0.11355980708 0.00039507720 
0.196514 0.07960929813 0.00001278286 
0.197071 0.12595060149 0.00007952063 
0.197628 0.09606752180 0.00050652658 
0.198186 0.09030425532 0.00073781579 
0.198743 0.05048387939 0.00014948471 
0.199301 0.05791390213 0.00051271069 
0.199858 0.07446286167 0.00124777264 
0.200416 0.07507663112 -0.00013903469 
0.200973 0.08961828414 0.00021542284 
0.201530 0.09956934979 0.00030806345 
0.202088 0.05237371995 0.00026518822 
0.202645 0.05663044257 0.00030528090 
0.203203 0.11424212540 -0.00027391955 
0.203760 0.07357607457 -0.00017426375 
0.204318 0.03940895331 0.00071469305 
0.204875 0.03185360233 0.00032711136 
0.205432 0.04856944368 -0.00015124767 
0.205990 0.00384445121 0.00006702522 
0.206547 0.06601903089 0.00003054198 
0.207105 0.05424243253 0.00015324965 
0.207662 0.09141043259 0.00047161397 
0.208219 0.07757918075 -0.00015850623 
0.208777 0.04798398231 -0.00028932661 
0.209334 0.04402725563 0.00029152570 
0.209892 0.06650775291 0.00071334552 
0.210449 0.06206716133 0.00047765472 
0.211007 0.08384803300 0.00022232363 
0.211564 0.07884880767 0.00035889785 
0.212121 0.01514003853 -0.00044405529 
0.212679 0.09005723754 0.00035177607 
0.213236 0.05826822704 0.00056125581 
0.213794 0.09202146103 0.00077592097 
0.214351 0.06214162838 0.00042525088 
0.214908 0.02648529170 0.00033416213 
0.215466 0.03816372266 0.00058043944 
0.216023 0.06538846492 0.00000339131 
0.216581 0.08875684237 0.00017345393 
0.217138 0.09438638854 0.00056395157 
0.217695 0.06589947970 0.00050147826 
0.218253 0.07914921186 0.00017160786 
0.218810 0.09284142004 0.00021357187 
0.219368 0.06611863865 0.00050846655 
0.219925 0.05440530355 0.00040055392 
0.220483 0.07736676333 -0.00029843717 
0.221040 0.06591719147 0.00013919321 
0.221597 0.06151516871 0.00026687325 
0.222155 0.07615486176 -0.00013211767 
0.222712 0.12706842104 -0.00009233200 
0.223270 0.08366145491 0.00070991162 
0.223827 0.06158756776 0.00067484009 
0.224384 0.08078453100 0.00035844514 
0.224942 0.02443335624 0.00030071390 
0.225499 0.07689057999 0.00012028307 
0.226057 0.05613347941 0.00045579661 
0.226614 0.03698456350 0.00002777561 
0.227171 0.08049564919 0.00042544141 
0.227729 0.02058741178 0.00021769192 
0.228286 0.01922604892 0.00040050466 
0.228844 0.00401811519 0.00016518333 
0.229401 0.04291588332 -0.00007778278 
0.229958 0.04739977888 0.00067717888 
0.230516 0.04546800149 0.00015139013 
0.231073 0.02947326192 0.00070947028 
0.231630 0.00314986463 -0.00012445129 
0.232188 0.04644427485 0.00076727416 
0.232745 0.06609262505 -0.00032257315 
0.233303 0.04211317532 0.00076315354 
0.233860 0.06599406787 0.00075946374 
0.234417 0.06585550934 0.00014751094 
0.234975 0.04608891801 0.00011730979 
0.235532 0.05033273282 0.00006417966 
0.236090 0.03423703163 0.00034465290 
0.236647 0.05136460512 0.00063980269 
0.237204 0.09237777503 0.00060152216 
0.237762 0.05273491089 0.00020145107 
0.238319 0.03989956221 -0.00078741556 
0.238877 0.07715530597 -0.00008121970 
0.239434 0.02569759840 0.00001810333 
0.239991 0.09167785178 0.00039526331 
0.240549 0.04863246894 0.00044799186 
0.241106 0.06019590538 0.00086044948 
0.241663 0.05199623271 0.00006345094 
0.242221 0.07878994494 -0.00002982920 
0.242778 0.05968772830 0.00045972067 
0.243336 0.06026067250 0.00019143902 
0.243893 0.08546251057 0.00007302460 
0.244450 0.03640583321 0.00061921713 
0.245008 0.07622137518 0.00062382012 
0.245565 0.04892350828 -0.00002588338 
0.246123 0.07883315099 0.00036432067 
0.246680 0.03397575800 0.00005731558 
0.247237 0.05365152546 0.00006375150 
0.247795 0.07387006449 0.00042930956 
0.248352 0.05545400179 0.00072523009 
0.248909 0.06996372950 0.00033478465 
0.249467 0.06164754949 0.00011418880 
0.250024 0.07165581064 0.00057767340 
0.250582 0.03947424927 0.00025334361 
0.251139 0.06552191836 0.00059871904 
0.251696 0.03802370619 0.00050376940 
0.252254 0.07508705335 0.00053801427 
0.252811 0.05974851171 0.00005804450 
0.253368 0.03270705076 0.00062702322 
0.253926 0.06002933441 0.00044629294 
0.254483 0.05317385082 0.00049397698 
0.255041 0.05539393218 0.00011030353 
0.255598 0.06911747882 0.00031696261 
0.256155 0.04375126160 0.00019671237 
0.256713 0.06171842652 0.00057432038 
0.257270 0.05007662215 0.01161289946 
0.257827 0.05881574089 0.00060823372 
0.258385 0.03507806671 0.00016078232 
0.258942 0.02355556634 0.00014167369 
0.259499 0.03929767627 0.00022697394 
0.260057 0.03416454381 -0.00021312169 
0.260614 0.01420730996 0.00043108897 
0.261172 0.07741464975 0.00086881860 
0.261729 0.01480592370 0.00015903479 
0.262286 0.02215092379 0.00062207003 
0.262844 0.06019694526 -0.00015323229 
0.263401 0.06619690873 0.00037388556 
0.263958 0.06010455806 0.00061769795 
0.264516 0.03199396639 -0.00020535476 
0.265073 0.01473258357 -0.00019441522 
0.265630 0.02503183273 0.00006509509 
0.266188 0.05743349253 -0.00002624545 
0.266745 0.02712254921 0.00029679747 
0.267302 0.04453600523 0.00031563436 
0.267860 0.05315696624 0.00040195290 
0.268417 0.05976283160 0.00028955530 
0.268975 0.06183733396 0.00031393806 
0.269532 0.02770913728 0.00010844115 
0.270089 0.05564668146 -0.00005808517 
0.270647 0.04583602992 0.00020472839 
0.271204 0.08589805126 0.00057182233 
0.271761 0.03729223702 0.00016986884 
0.272319 0.03640373540 0.00044283073 
0.272876 0.03945758441 0.00023348446 
0.273433 0.03614256323 0.00051600710 
0.273991 0.05519344725 0.00025712042 
0.274548 0.07191034549 0.00025669111 
0.275105 0.08331107400 0.00055970359 
0.275663 0.03193526296 0.00027400759 
0.276220 0.03631718199 -0.00023280486 
0.276777 0.03005793948 0.00013654947 
0.277335 0.05131903737 -0.00053262101 
0.277892 0.07213388995 0.00039976830 
0.278449 0.06496345732 0.00033110870 
0.279007 0.04182626397 0.00009639618 
0.279564 0.02546005612 0.00016680366 
0.280121 0.01173210431 0.00006586285 
0.280679 0.04266540214 0.00027476557 
0.281236 0.11150351003 0.00000139490 
0.281793 0.03833887961 0.00042654255 
0.282351 0.08578268709 -0.00000353170 
0.282908 0.04276554928 0.00059457075 
0.283465 0.07740217455 -0.00023173468 
0.284023 0.03528590074 0.00022536345 
0.284580 0.01549987878 -0.00005212608 
0.285137 0.04348347629 -0.00011676706 
0.285695 0.01531492177 0.00051791623 
0.286252 0.07858881947 -0.00000089955 
0.286809 0.07387912879 0.00018416416 
0.287367 0.06187487339 -0.00031763683 
0.287924 0.07469731151 -0.00024730823 
0.288481 0.00759723952 0.00002955957 
0.289039 0.00543295800 0.00090742196 
0.289596 0.03264908951 -0.00009214036 
0.290153 0.04430440408 0.00025661096 
0.290711 0.04200956181 0.00034880732 
0.291268 0.06243686500 0.00042531595 
0.291825 0.03134620334 0.00012738621 
0.292383 0.07372580023 -0.00013484695 
0.292940 0.04148837716 0.00105035530 
0.293497 0.05962836152 -0.00015674628 
0.294055 0.02434257586 0.00001197932 
0.294612 0.02885097603 0.00024505180 
0.295169 0.05299567174 0.00046822722 
0.295727 0.02316058350 0.00024725219 
0.296284 0.02263373259 0.00002729783 
0.296841 0.06580769320 -0.00029278755 
0.297399 -0.00089141164 0.00053613867 
0.297956 0.09909767307 0.00061540935 
0.298513 0.02477440783 0.00031138135 
0.299071 0.03125669960 0.00034774822 
0.299628 0.04978780898 0.00078971803 
0.300185 0.01709680639 -0.00005932180 
0.300742 0.10810450894 0.00013833821 
0.301300 0.05756165793 0.00030442950 
0.301857 0.05375156882 0.00022538820 
0.302414 0.01387899125 0.00055834778 
0.302972 0.04562984377 0.00038790730 
0.303529 0.02069986762 -0.00030060012 
0.304086 0.02097135430 0.00116914859 
0.304644 0.03392629790 0.00064923115 
0.305201 0.07608314852 0.00095451496 
0.305758 0.01678999682 0.00040964750 
0.306316 0.04654192555 -0.00046902996 
0.306873 0.07507566003 0.00067198556 
0.307430 0.06125774583 0.00073999126 
0.307987 0.07365062427 -0.00001166218 
0.308545 0.04912749406 -0.00002854968 
0.309102 0.02773487248 0.00006890285 
0.309659 0.07950695322 0.00098733870 
0.310217 0.01465427119 -0.00022621281 
0.310774 0.01252217600 0.00037993266 
0.311331 0.05824924092 -0.00004381808 
0.311889 0.02416201742 -0.00005353664 
0.312446 0.04528014782 -0.00029211813 
0.313003 0.01965551875 -0.00016259351 
0.313560 0.04952677205 -0.00001217754 
0.314118 0.05957499241 0.00122470287 
0.314675 -0.01360315525 -0.00044103278 
0.315232 0.03400573885 0.00096264872 
0.315790 0.00605781334 0.00108996760 
0.316347 0.02532886666 0.00078195375 
0.316904 0.00428172360 0.00010426549 
0.317461 0.00571140503 0.00009895189 
0.318019 0.01868701567 -0.00000236708 
0.318576 -0.00229098298 -0.00038145454 
0.319133 0.04238260329 0.00000249613 
0.319691 0.04572864760 0.00056051065 
0.320248 0.02757763955 0.00024710446 
0.320805 0.05838325159 0.00082315443 
0.321362 0.00619198344 0.00012127764 
0.321920 0.07164065914 0.00021945476 
0.322477 0.04408720053 0.00050356340 
0.323034 0.07401638284 -0.00008485892 
0.323592 0.05369469461 0.00009839163 
0.324149 0.06060237827 0.00065650480 
0.324706 -0.00641057771 0.00022386257 
0.325263 0.02455008433 0.00081626661 
0.325821 0.06906918043 -0.00011899818 
0.326378 0.05484366664 0.00038213000 
0.326935 0.02220923529 0.00028033143 
0.327493 0.02816046535 -0.00003740992 
0.328050 0.01255655177 -0.00032393707 
0.328607 0.08728622600 0.00051452582 
0.329164 0.01017195646 0.00015526194 
0.329722 0.03785170794 -0.00001223912 
0.330279 0.02639570575 -0.00053065775 
0.330836 0.04834874799 0.00011331505 
0.331393 0.05638367620 -0.00011190527 
0.331951 0.03371782537 0.00019065043 
0.332508 0.04558858572 -0.00010873465 
0.333065 0.05543075047 0.00049040902 
0.333622 0.04251817239 0.00034490280 
0.334180 0.08741449896 0.00055576719 
0.334737 0.06955122351 0.00024488635 
0.335294 0.02377083848 -0.00026454162 
0.335852 0.04806300891 0.00027407757 
0.336409 -0.01295528375 0.00013231684 
0.336966 0.01951077135 0.00009471776 
0.337523 0.08558738658 -0.00001825422 
0.338081 0.02242058881 -0.00045440793 
0.338638 0.04378440057 0.00025825879 
0.339195 0.06167320045 0.00098868950 
0.339752 0.08758616456 0.00070535953 
0.340310 0.05715503580 0.00015527904 
0.340867 0.05378385284 0.00080661908 
0.341424 0.04562308759 0.00107397516 
0.341981 0.07987487899 0.00040046071 
0.342539 0.06378442632 -0.00028064982 
0.343096 0.04219995688 0.00080568630 
0.343653 0.06231204235 -0.00005656997 
0.344210 -0.01320089224 0.00024429577 
0.344768 0.07163855393 -0.00003037793 
0.345325 -0.01571740287 0.00036192600 
0.345882 0.09076177716 0.00020049771 
0.346439 0.02727922574 -0.00027021825 
0.346997 0.05775754771 -0.00017524768 
0.347554 0.02625274271 0.00015237630 
0.348111 0.06840239749 0.00010981325 
0.348668 0.09548164891 -0.00025130107 
0.349226 0.04551690492 -0.00016236638 
0.349783 0.03235818860 0.00035051484 
0.350340 0.01818824138 0.00067383873 
0.350897 0.00942534086 -0.00005991731 
0.351454 0.05388026821 -0.00036853323 
0.352012 0.07171977413 0.00088347756 
0.352569 0.00844026534 -0.00008870922 
0.353126 0.02400589769 0.00050137534 
0.353683 0.09895081872 -0.00029529629 
0.354241 0.07857062569 -0.00019645058 
0.354798 -0.03913524017 -0.00126987366 
0.355355 0.05498390951 0.00155369414 
0.355912 0.04480738886 -0.00001587803 
0.356470 0.07931412888 0.00069583215 
0.357027 0.08527984562 -0.00047808531 
0.357584 0.01863232664 -0.00023347392 
0.358141 0.06848460261 -0.00000781951 
0.358699 0.03225169471 0.00112518163 
0.359256 0.07087770597 0.00051658302 
0.359813 -0.02814645952 0.00105953487 
0.360370 0.08713177665 -0.00014292376 
0.360927 0.04642044383 0.00101073350 
0.361485 -0.04429818238 -0.00039187996 
0.362042 0.00231732669 -0.00069315154 
0.362599 0.08343778293 0.00033727122 
0.363156 0.02916968830 0.00057867539 
0.363714 0.06855022135 0.00124201375 
0.364271 0.10201078504 0.00106631799 
0.364828 0.04179655761 0.00058750729 
0.365385 0.03363936120 0.00076996537 
0.365942 0.08227434239 0.00008216075 
0.366500 0.06054291345 -0.00038908181 
0.367057 0.00312032152 -0.00212143258 
0.367614 0.07924125498 -0.00151072191 
0.368171 0.08152366288 0.00111977263 
0.368728 0.11505730124 0.00201948997 
0.369286 0.10868689102 0.00008168198 
0.369843 -0.01967721436 0.00056126856 
0.370400 0.09694405597 0.00003368713 
0.370957 -0.00035292801 0.00164956970 
0.371514 0.03133422650 -0.00038884723 
0.372072 0.01850226921 0.00051972087 
0.372629 0.06849668207 0.00095598835 
0.373186 0.02981734677 0.00184749277 
0.373743 0.05258173476 -0.00201489101 
0.374300 -0.01363349871 0.00165671802 
0.374858 -0.00672796894 -0.00048319814 
0.375415 0.06541704949 0.00044374220 
0.375972 -0.02103843731 0.00033399477 
0.376529 0.05817101312 0.00269890112 
0.377086 0.06456718186 0.00052024470 
0.377644 0.00039994127 -0.00113218529 
0.378201 0.04627540614 0.00008643082 
0.378758 0.02109382927 0.00175225533 
0.379315 -0.01726125528 0.00096953147 
0.379872 0.04096085161 0.00245450956 
0.380430 0.00875340146 0.00103666939 
0.380987 0.05886653322 0.00000612480 
0.381544 0.04270838792 0.00138998333 
0.382101 0.11563030793 0.00132031588 
0.382658 0.01197287508 -0.00091138138 
0.383216 0.03722389661 -0.00018285548 
0.383773 -0.01836444460 -0.00006044030 
0.384330 0.06409173899 0.00194910401 
0.384887 0.01394131341 -0.00184148091 
0.385444 0.08867037068 0.00280221076 
0.386001 0.02650685690 -0.00072245023 
0.386559 0.08138868427 -0.00099295374 
0.387116 0.02473656038 0.00205164287 
0.387673 -0.00618544779 0.00218019439 
0.388230 -0.01781578247 -0.00047601855 
0.388787 0.14855475670 0.00016968352 
0.389345 0.01018912987 -0.00028147294 
0.389902 0.03431237372 0.00106402001 
0.390459 0.02535502232 -0.00016075409 
0.391016 0.03731813933 0.00336128543 
0.391573 -0.02219140631 -0.00001232691 
0.392130 0.04016795752 -0.00010977536 
0.392688 0.03739794981 -0.00146413836 
0.393245 0.07930859459 0.00001591822 
0.393802 -0.00457165744 -0.00067887442 
0.394359 0.04015354736 0.00237012680 
0.394916 0.00582396186 -0.00056916515 
0.395473 0.23207342273 -0.00027332505 
0.396031 0.02884900606 0.00076470483 
0.396588 0.05565515931 -0.00027062591 
0.397145 0.09131952623 0.00252544805 
0.397702 -0.03207379919 0.00079344028 
0.398259 0.09094133009 -0.00350458141 
0.398816 0.01539534924 0.00111987855 
0.399374 -0.01881376236 -0.00182625252 
0.399931 0.11579717100 -0.00848971463 
0.400488 -0.00601516703 0.00453041587 
0.401045 -0.02975318936 0.00236355315 
0.401602 -0.07735025311 -0.00776666036 
0.402159 0.05743364313 0.00274471269 
0.402716 0.20297463577 0.00179684425 
0.403274 0.14356331595 0.01280519719 
0.403831 -0.18052186367 -0.01391506131 
