# Supplementary material for: SAXS studies of X-ray induced disulfide bond damage: Engineering high-resolution insight from a low-resolution technique
Source: PLoS One. 2020 Nov 17;15(11):e0239702. doi: 10.1371/journal.pone.0239702 (PMC7671560; doi:10.1371/journal.pone.0239702)
Supplement: S1 Data — (GZ) [file pone.0239702.s023.gz › SupplementaryData/dimer_A4_ph5_1p25_00001.cbf.dat]

0.010314 4.19977069198 1.27989587514 
0.010872 2.36204867332 0.13427473970 
0.011429 3.64713921439 0.11855338114 
0.011987 5.54382727681 0.18699064414 
0.012544 5.67217853175 0.00113447976 
0.013102 6.92952471334 0.16778314764 
0.013659 5.41771935658 0.03627627260 
0.014217 5.57082701203 0.13441948004 
0.014774 3.55723286992 -0.07537907332 
0.015332 4.81939779521 0.01888734707 
0.015889 5.07378765158 0.00298053678 
0.016447 4.53353603046 -0.03434074450 
0.017004 4.71325350102 0.00631360452 
0.017562 4.54322808992 0.02175651265 
0.018119 4.14713373037 0.05786462061 
0.018677 4.15158032143 0.02786300144 
0.019234 4.85525616303 0.03361342257 
0.019792 4.52818769474 -0.00192684413 
0.020349 4.48898760737 0.03165370891 
0.020907 4.25951931135 0.00270375760 
0.021464 4.25428961723 0.00909605353 
0.022022 4.66718883044 0.02406846358 
0.022579 4.30609033452 0.02675077960 
0.023137 4.32234267681 0.03349892533 
0.023694 4.11103489467 0.01910661501 
0.024252 4.15634359661 0.02822514823 
0.024809 4.27897148576 0.01429286686 
0.025367 4.17586162415 0.01233245418 
0.025924 4.00053176391 0.00961476566 
0.026482 4.17581672478 0.01824090269 
0.027039 4.16708199602 0.02838276718 
0.027597 3.90087643958 0.01688264903 
0.028154 4.13772642324 0.02153434633 
0.028712 3.68899355744 0.01763337443 
0.029269 3.76975619829 0.02968228522 
0.029827 3.73897032165 0.01901632630 
0.030384 3.72833428747 0.02592721864 
0.030942 3.77862361411 0.02661262230 
0.031500 3.65000198410 0.02571276843 
0.032057 3.70282210468 0.01747218952 
0.032615 3.56345723961 0.02373997577 
0.033172 3.66982911934 0.01847147811 
0.033730 3.27245801813 0.02760592633 
0.034287 3.47027433568 0.02299425966 
0.034845 3.32458681449 0.02050268168 
0.035402 3.20233700881 0.02467132734 
0.035960 3.35522657255 0.01719612224 
0.036517 3.40885059672 0.02560871822 
0.037075 3.16291890775 0.01993580473 
0.037632 3.15994621101 0.02551331733 
0.038190 3.31931756240 0.02172894895 
0.038747 3.11483636296 0.02136172092 
0.039305 2.98811108761 0.01830946178 
0.039862 3.08580019185 0.01906882878 
0.040420 3.09563775544 0.01995488612 
0.040977 3.09194854547 0.01651979044 
0.041535 2.93783363954 0.01649013089 
0.042092 3.04688992882 0.01727581059 
0.042650 2.92993744024 0.01493047278 
0.043207 2.90634633744 0.01512154581 
0.043765 2.89496491566 0.01526776365 
0.044322 2.78073863177 0.01679984383 
0.044880 2.76193285410 0.01611376108 
0.045437 2.54604624237 0.01578892909 
0.045995 2.66626600122 0.01789235616 
0.046552 2.48903869463 0.01416318376 
0.047110 2.52915069976 0.01223475469 
0.047667 2.48134542092 0.01590716032 
0.048225 2.45081921663 0.01703976644 
0.048782 2.49129500227 0.01534213377 
0.049340 2.46527109300 0.01404830715 
0.049897 2.58345803594 0.01382777266 
0.050455 2.29920350033 0.01601212990 
0.051012 2.26996150993 0.01155229306 
0.051570 2.27935709098 0.01228309258 
0.052127 2.20115100627 0.01258946198 
0.052685 2.21812208319 0.01337134467 
0.053242 2.21231128746 0.01400875208 
0.053800 2.14808031398 0.01280689551 
0.054357 2.23211028663 0.01408742115 
0.054915 2.12854102120 0.01043527033 
0.055472 2.02972862947 0.01416542165 
0.056030 1.96161192407 0.01229331132 
0.056587 2.02372418264 0.01040784590 
0.057145 2.09355778592 0.01407960687 
0.057702 2.04191198810 0.01240773576 
0.058260 1.89423913475 0.01270323858 
0.058817 1.94844612202 0.01241958792 
0.059375 1.81737260601 0.00999670580 
0.059932 1.76685031690 0.00971053570 
0.060490 1.77219700231 0.00917563092 
0.061048 1.85629063004 0.01172706206 
0.061605 1.64676721773 0.00816401867 
0.062163 1.78348035391 0.00913722221 
0.062720 1.61113234995 0.01017013186 
0.063278 1.60961245707 0.00857485171 
0.063835 1.57150310316 0.00778732087 
0.064393 1.39128502206 0.00796748555 
0.064950 1.55164429292 0.00820698099 
0.065508 1.55600072595 0.00887854633 
0.066065 1.50589975665 0.00624562108 
0.066623 1.59972692570 0.00905932707 
0.067180 1.52772144015 0.00775694281 
0.067738 1.44188829909 0.00787443393 
0.068295 1.33007263212 0.00546413303 
0.068853 1.44310402822 0.00796862474 
0.069410 1.26056734382 0.00671785578 
0.069968 1.37285592718 0.00807732818 
0.070525 1.29528707074 0.00856415849 
0.071083 1.37792590584 0.00601720539 
0.071640 1.31615823850 0.00538709505 
0.072198 1.31093548569 0.00653287257 
0.072755 1.29997411232 0.00756691332 
0.073313 1.18721073175 0.00650219980 
0.073870 1.20226319966 0.00698648406 
0.074428 1.28351738735 0.00669362594 
0.074985 1.23277382739 0.00637574766 
0.075543 1.16273740596 0.00619451375 
0.076100 1.21383779110 0.00528356158 
0.076658 1.19014400101 0.00688468406 
0.077215 1.11212699741 0.00557318973 
0.077773 1.05399660206 0.00566265227 
0.078330 1.07508326725 0.00449206506 
0.078888 1.07325777611 0.00621524283 
0.079445 0.91819630418 0.00376505624 
0.080003 0.98874431983 0.00447657678 
0.080560 1.02610175456 0.00581201220 
0.081118 0.98176141568 0.00522198691 
0.081675 0.97881401837 0.00553735929 
0.082233 0.97585280463 0.00427820304 
0.082790 0.88804563703 0.00338502156 
0.083348 0.91971647013 0.00423125970 
0.083905 0.85029017989 0.00263604182 
0.084463 0.73395370494 0.00362409315 
0.085020 0.92190580823 0.00338699135 
0.085578 0.87079673084 0.00264547916 
0.086135 0.80772269647 0.00581126519 
0.086693 0.81410554139 0.00302984988 
0.087250 0.80068529753 0.00320011770 
0.087808 0.83021026089 0.00339361958 
0.088365 0.77872851442 0.00426824240 
0.088923 0.85098629261 0.00474600664 
0.089480 0.80923144510 0.00474351432 
0.090038 0.75948604068 0.00345853242 
0.090595 0.85737979262 0.00528653860 
0.091153 0.67891586470 0.00420784188 
0.091710 0.81473883666 0.00183010546 
0.092268 0.65947243589 0.00254349107 
0.092825 0.69347108716 0.00359544004 
0.093383 0.64163236661 0.00287434924 
0.093940 0.67056330236 0.00358494132 
0.094498 0.63043750645 0.00388530769 
0.095055 0.70907738105 0.00418456638 
0.095613 0.63300901183 0.00440440889 
0.096170 0.67271459727 0.00574150471 
0.096728 0.64524268130 0.00434565481 
0.097285 0.67736471707 0.00213529930 
0.097842 0.67725555621 0.00377555072 
0.098400 0.56174061104 0.00433459911 
0.098957 0.52320440822 0.00286953717 
0.099515 0.52022339531 0.00341149731 
0.100072 0.61878203881 0.00202557074 
0.100630 0.65049286178 0.00460793015 
0.101187 0.60894813310 0.00465068042 
0.101745 0.64038959563 0.00478145573 
0.102302 0.53882528256 0.00137066365 
0.102860 0.50747301040 0.00189309351 
0.103417 0.48669629596 0.00196194785 
0.103975 0.56741132132 0.00286550832 
0.104532 0.52556420963 0.00246858890 
0.105090 0.46736955928 0.00230733310 
0.105647 0.52326552427 0.00285256484 
0.106205 0.45529840533 0.00256680924 
0.106762 0.53568800254 0.00297117671 
0.107320 0.48369495749 0.00238721234 
0.107877 0.55967301235 0.00229710021 
0.108435 0.51199980923 0.00245338493 
0.108992 0.51948566640 0.00195104345 
0.109550 0.45499379336 0.00205784017 
0.110107 0.50760246711 0.00223716883 
0.110665 0.42130560257 0.00268328579 
0.111222 0.48112603962 0.00451850712 
0.111780 0.47924217688 0.00195999731 
0.112337 0.44906274325 0.00174382096 
0.112895 0.45762476968 0.00197515839 
0.113452 0.43524867917 0.00238317349 
0.114010 0.47179716743 0.00199642445 
0.114567 0.40054247254 0.00197892930 
0.115125 0.48201160094 0.00194173803 
0.115682 0.40680680506 0.00312207931 
0.116240 0.37141018247 0.00293724820 
0.116797 0.39199608341 0.00228437475 
0.117355 0.34671751801 0.00131204922 
0.117912 0.39689614951 0.00121710685 
0.118470 0.30214223254 0.00049478465 
0.119027 0.33852474542 0.00130164254 
0.119585 0.38149150542 0.00251685344 
0.120142 0.41408432003 0.00182131717 
0.120699 0.40528459055 0.00128468654 
0.121257 0.30522920294 0.00117199538 
0.121814 0.39627417683 0.00116519347 
0.122372 0.32089428805 0.00105581992 
0.122929 0.31881332283 0.00116168438 
0.123487 0.34061684350 0.00210589263 
0.124044 0.28487842576 0.00178297814 
0.124602 0.23691875843 0.00109965072 
0.125159 0.31732479033 0.00185290068 
0.125717 0.30469502926 0.00097595428 
0.126274 0.28216524742 0.00138490941 
0.126832 0.29441370595 0.00140463944 
0.127389 0.24469330783 0.00134249618 
0.127947 0.37870832091 0.00236467494 
0.128504 0.27370643420 0.00105860053 
0.129062 0.21078005011 0.00090188331 
0.129619 0.28301050436 0.00031680966 
0.130177 0.26733245124 0.00193620313 
0.130734 0.23253296646 0.00142279431 
0.131292 0.25296829414 0.00170260984 
0.131849 0.28028801576 0.00169917832 
0.132407 0.29343543996 0.00063205200 
0.132964 0.26093918175 0.00041720270 
0.133521 0.25870512598 0.00101615262 
0.134079 0.19502382714 0.00075128816 
0.134636 0.24297707487 0.00053671919 
0.135194 0.28102210533 0.00080299997 
0.135751 0.24130394599 0.00067943308 
0.136309 0.20439233056 -0.00010904845 
0.136866 0.18959620214 0.00086703405 
0.137424 0.16148578385 0.00129117820 
0.137981 0.22730944936 0.00036746108 
0.138539 0.20346194887 0.00167377912 
0.139096 0.24942180294 0.00131045021 
0.139654 0.16364463232 0.00098624035 
0.140211 0.18981659794 0.00126874110 
0.140769 0.15644935114 0.00080756174 
0.141326 0.13727896167 0.00035958172 
0.141884 0.16448469920 0.00114111291 
0.142441 0.16109411368 0.00094803880 
0.142998 0.13605962155 0.00155122620 
0.143556 0.19677244148 0.00030573024 
0.144113 0.15451244283 0.00113774436 
0.144671 0.10332259713 -0.00006217340 
0.145228 0.13062994251 0.00074274208 
0.145786 0.16051066414 0.00082255078 
0.146343 0.11689218938 0.00092097752 
0.146901 0.12891703998 0.00126482644 
0.147458 0.15459486863 0.00050311048 
0.148016 0.15555384597 0.00165282736 
0.148573 0.14769784155 0.00108361359 
0.149131 0.18133002716 0.00055954976 
0.149688 0.14765990258 0.00106798940 
0.150246 0.09119461943 0.00025663874 
0.150803 0.09581612476 0.00128333514 
0.151360 0.14361477720 0.00119647425 
0.151918 0.19343385780 0.00061996818 
0.152475 0.14511531936 0.00025844275 
0.153033 0.07135101896 0.00049013334 
0.153590 0.13480260473 0.00015252765 
0.154148 0.09462723046 0.00049801199 
0.154705 0.11882124700 0.00031973765 
0.155263 0.09108801303 0.00114161710 
0.155820 0.11263143211 0.00104476821 
0.156378 0.14367994844 0.00109576423 
0.156935 0.14863548826 0.00008944662 
0.157493 0.10250053811 0.00022165267 
0.158050 0.10127793991 0.00105654272 
0.158607 0.03600222383 0.00016883167 
0.159165 0.09490128659 0.00016685042 
0.159722 0.14323658330 0.00128300154 
0.160280 0.09860431648 0.00024738227 
0.160837 0.05445766887 0.00067873438 
0.161395 0.07858889741 0.00122137173 
0.161952 0.08189372968 0.00073595383 
0.162510 0.12384652387 0.00101949423 
0.163067 0.08503819342 0.00012559972 
0.163625 0.13321977815 -0.00017678805 
0.164182 0.12613892417 0.00088840350 
0.164739 0.12989557922 0.00042464292 
0.165297 0.08650980215 -0.00028429470 
0.165854 0.06006388476 -0.00019508292 
0.166412 0.08420122256 0.00144376471 
0.166969 0.13081189737 0.00021453359 
0.167527 0.14474383738 -0.00091250944 
0.168084 0.06755088838 0.00137093862 
0.168642 0.13087760385 0.00033967621 
0.169199 0.03323251017 0.00037414993 
0.169757 0.11217355506 0.00057858374 
0.170314 0.16213045848 0.00101697178 
0.170871 0.05981419149 0.00037970995 
0.171429 0.02400867205 0.00056009259 
0.171986 0.04580489037 0.00045619325 
0.172544 0.03173722982 0.00056487940 
0.173101 0.07883616622 0.00001653355 
0.173659 0.04588729340 0.00018430272 
0.174216 0.06117243625 -0.00046961049 
0.174774 0.04263357410 0.00039629503 
0.175331 0.09819901951 0.00019985188 
0.175888 0.09123734616 0.00076648000 
0.176446 0.02154222052 -0.00028642613 
0.177003 0.05094112562 0.00021976649 
0.177561 0.11590996571 -0.00002640249 
0.178118 0.08296706741 0.00067074990 
0.178676 0.05840564625 0.00017684622 
0.179233 0.03331985715 -0.00000006051 
0.179791 0.01138443831 0.00021064025 
0.180348 0.02489308605 0.00000463649 
0.180905 0.08991780304 0.00009943341 
0.181463 0.09350981816 -0.00001242584 
0.182020 0.04094407582 0.00017904029 
0.182578 0.08913041721 0.00048399410 
0.183135 0.01495549772 0.00071990139 
0.183693 0.04119120206 0.00023333646 
0.184250 0.07776017635 0.00000424667 
0.184808 0.04919233611 -0.00013509292 
0.185365 -0.00603125644 0.00062403148 
0.185922 0.10659300222 0.00004447820 
0.186480 0.03311915410 0.00063469219 
0.187037 0.07562762046 0.00016276240 
0.187595 0.05279685506 0.00017670139 
0.188152 0.03322688251 0.00078785353 
0.188710 0.08143391672 0.00055675324 
0.189267 0.01514375868 -0.00010663555 
0.189824 0.07254544344 0.00054758322 
0.190382 0.02635640508 0.00023612251 
0.190939 0.03715163690 0.00001030356 
0.191497 0.04347208273 0.00088723865 
0.192054 0.04357743014 0.00020113315 
0.192612 0.06261753302 -0.00021965150 
0.193169 0.06009043559 -0.00049768206 
0.193726 0.02071880237 0.00059225378 
0.194284 0.04700710801 0.00060656779 
0.194841 0.07688036319 0.00059008454 
0.195399 0.09972750595 0.00041747573 
0.195956 0.01810820659 -0.00016716396 
0.196514 0.03752088848 -0.00003056668 
0.197071 0.02589969509 0.00031519253 
0.197628 0.03302054060 0.00057943904 
0.198186 -0.02644945656 0.00047089187 
0.198743 0.02973288655 0.00053147176 
0.199301 0.06017342250 -0.00006416305 
0.199858 0.03262443483 0.00038331381 
0.200416 0.01695690455 -0.00000268124 
0.200973 0.08450387648 0.00027452037 
0.201530 0.08068347836 -0.00022797493 
0.202088 0.02083312679 0.00031083937 
0.202645 0.05362172920 -0.00014338737 
0.203203 0.11111228658 0.00073461028 
0.203760 0.02184751105 0.00021758987 
0.204318 0.06973502943 0.00087683532 
0.204875 0.06461640618 0.00020240158 
0.205432 0.06896004464 -0.00015252019 
0.205990 0.02052322606 0.00028550546 
0.206547 0.07595349185 -0.00009731127 
0.207105 0.04217354113 0.00043043104 
0.207662 0.04949586665 0.00093375314 
0.208219 0.05368424678 0.00028833548 
0.208777 0.02665678675 -0.00034383622 
0.209334 0.05882829117 0.00058912608 
0.209892 0.08491365240 0.00026142418 
0.210449 0.01187014633 0.00057700163 
0.211007 0.05902676038 0.00014237975 
0.211564 0.00668570744 -0.00036861919 
0.212121 0.03725659838 0.00071102008 
0.212679 0.10255114310 -0.00003727617 
0.213236 0.04961885653 0.00014908838 
0.213794 0.07915922803 0.00002405013 
0.214351 0.01296092251 0.00019416771 
0.214908 0.02761508577 -0.00063135821 
0.215466 0.05418601077 0.00058039205 
0.216023 0.06054538838 0.00065669386 
0.216581 0.01551516659 -0.00030254873 
0.217138 0.02878147034 -0.00023549140 
0.217695 -0.00694913452 -0.00051628781 
0.218253 0.06494274828 0.00064175632 
0.218810 0.08106129117 0.00021207302 
0.219368 0.00889398863 0.00061988075 
0.219925 0.01275657059 0.00078541761 
0.220483 0.06029122145 -0.00024306957 
0.221040 0.06727974177 -0.00014899259 
0.221597 0.03131914873 0.00027501236 
0.222155 0.03144600680 0.00033069959 
0.222712 0.07574832180 0.00032295053 
0.223270 -0.00466414529 0.00015681444 
0.223827 0.03821538426 0.00073795966 
0.224384 0.05981076391 0.00096110656 
0.224942 -0.01982153946 0.00013137958 
0.225499 0.00673922692 0.00038927730 
0.226057 0.03376407351 0.00007229743 
0.226614 0.02657081353 0.00046391370 
0.227171 0.00470255539 0.00033278334 
0.227729 0.04496236048 0.00070203112 
0.228286 -0.00033005096 0.00015994931 
0.228844 0.03023216846 0.00008810947 
0.229401 -0.00837442078 0.00021431724 
0.229958 0.06429943970 0.00004975241 
0.230516 0.05614114986 -0.00037346537 
0.231073 0.04299080766 0.00090441344 
0.231630 0.04090963839 -0.00020222341 
0.232188 0.00048542005 0.00010871916 
0.232745 0.04885498919 0.00080301693 
0.233303 0.03503398334 0.00048721402 
0.233860 0.03521495790 0.00031811159 
0.234417 0.03497065163 -0.00022743826 
0.234975 0.08188627240 0.00012448596 
0.235532 0.06108369887 0.00059216201 
0.236090 0.05105789841 0.00043655616 
0.236647 0.02856388244 0.00022130730 
0.237204 0.02994687245 -0.00011819106 
0.237762 0.05671975353 0.00040707066 
0.238319 0.05228696271 0.00009210118 
0.238877 0.03035190382 0.00003971843 
0.239434 0.02666749315 -0.00014163205 
0.239991 0.04006344937 0.00043029892 
0.240549 0.05416637989 0.00043535722 
0.241106 0.04827894516 -0.00010343182 
0.241663 0.02354236928 0.00027427796 
0.242221 0.04457785256 -0.00008956887 
0.242778 0.05334598380 0.00004877473 
0.243336 0.06341161825 0.00014484470 
0.243893 0.07072055268 0.00035162922 
0.244450 0.03837073674 0.00025920499 
0.245008 0.03415101404 0.00014990846 
0.245565 0.04274784115 0.00042939773 
0.246123 0.02147014020 0.00043457721 
0.246680 0.10377461318 0.00008773437 
0.247237 0.02869109862 0.00000795886 
0.247795 0.07935791802 0.00078184493 
0.248352 0.06689069722 0.00067935844 
0.248909 0.04102463932 0.00059001881 
0.249467 0.05888955396 0.00030746902 
0.250024 0.06257329112 0.00011185884 
0.250582 0.06423261514 0.00037506906 
0.251139 0.07279162127 0.00038519548 
0.251696 0.02119717277 0.00018735595 
0.252254 0.02398325366 0.00021323241 
0.252811 0.08380163419 0.00007592357 
0.253368 0.02749079741 -0.00010887895 
0.253926 0.04148521341 0.00009404392 
0.254483 0.04897006193 0.00032192004 
0.255041 0.05719125324 0.00011943246 
0.255598 0.05862488738 0.00003436317 
0.256155 0.00074329881 -0.00006890556 
0.256713 0.02705840684 0.00078045736 
0.257270 0.04934342077 0.01170819532 
0.257827 0.03627347102 0.00012859710 
0.258385 0.00214838862 -0.00031572499 
0.258942 0.02142939956 0.00022240774 
0.259499 0.06809993289 0.00088127745 
0.260057 0.00515448438 0.00013627470 
0.260614 0.05909499369 0.00021131243 
0.261172 0.05244779789 0.00039452128 
0.261729 0.00479252919 -0.00022848058 
0.262286 0.06066074628 0.00000824065 
0.262844 0.03133211219 -0.00008310658 
0.263401 0.02937675277 0.00042675578 
0.263958 0.03115304695 0.00014254125 
0.264516 0.10070294788 0.00023069816 
0.265073 0.06880682939 0.00005897872 
0.265630 0.03675527068 0.00059275519 
0.266188 0.02331067639 0.00007307406 
0.266745 0.03494040790 0.00010836886 
0.267302 -0.00012288524 -0.00025112273 
0.267860 0.02485993904 0.00033390059 
0.268417 0.03290282332 0.00001587332 
0.268975 0.00769891810 -0.00023460708 
0.269532 0.03127094056 0.00022738418 
0.270089 0.01952007844 0.00043537301 
0.270647 0.05321541105 -0.00002278585 
0.271204 0.01330947601 -0.00001414340 
0.271761 0.03579046167 0.00048660682 
0.272319 0.01632434866 -0.00030346804 
0.272876 0.05482327289 0.00028936238 
0.273433 0.02997654857 -0.00005822871 
0.273991 0.04586682374 0.00034482273 
0.274548 0.02555493869 0.00008163649 
0.275105 0.03555640741 0.00043933764 
0.275663 0.03831800543 0.00000143313 
0.276220 0.07515185566 -0.00025041304 
0.276777 0.04213316096 -0.00008016072 
0.277335 0.03792873793 0.00056120804 
0.277892 0.03940234430 0.00017243354 
0.278449 -0.01087464402 0.00000108494 
0.279007 0.05991278021 0.00006279568 
0.279564 0.02802420296 -0.00001115297 
0.280121 0.03701005369 0.00069018062 
0.280679 0.02993339230 0.00011229113 
0.281236 0.05661932646 0.00023493120 
0.281793 0.04758670165 0.00014470469 
0.282351 0.04138798151 0.00035744869 
0.282908 0.02755245742 -0.00007644316 
0.283465 0.07641627937 0.00012781258 
0.284023 0.01500103980 -0.00015894494 
0.284580 0.02572119004 -0.00031765692 
0.285137 0.00753192529 -0.00025926312 
0.285695 -0.01469801515 -0.00038983137 
0.286252 0.04023407408 0.00048639798 
0.286809 0.04085020917 -0.00030072401 
0.287367 0.03174614705 0.00017114111 
0.287924 0.06173549233 -0.00014719842 
0.288481 0.00802093259 0.00023668756 
0.289039 0.03415962260 0.00024246790 
0.289596 0.03441830573 0.00038409393 
0.290153 0.04297319043 -0.00025976691 
0.290711 0.00223614088 0.00024596360 
0.291268 0.01878029936 -0.00029412241 
0.291825 0.04497936691 -0.00014886078 
0.292383 0.06057594119 -0.00005622909 
0.292940 0.03376932440 -0.00020613362 
0.293497 0.01308453640 0.00007881776 
0.294055 0.05327804593 0.00067010773 
0.294612 0.03755824566 0.00036943143 
0.295169 0.00528567832 0.00020766194 
0.295727 0.05094075888 -0.00010304685 
0.296284 0.05312225896 -0.00016083917 
0.296841 0.06189992826 0.00032709816 
0.297399 0.06500885522 0.00121364234 
0.297956 0.06332320265 0.00011804654 
0.298513 0.05976331366 0.00055736429 
0.299071 0.07595865247 0.00019470898 
0.299628 0.00996455161 -0.00063668675 
0.300185 0.00490493719 -0.00039395926 
0.300742 0.00161717354 -0.00000439626 
0.301300 0.01705766561 0.00002281731 
0.301857 0.07621250589 0.00056548183 
0.302414 0.02951957090 0.00003180865 
0.302972 0.01234157746 -0.00015919360 
0.303529 0.06453815607 0.00007479595 
0.304086 0.01410292908 -0.00018591880 
0.304644 0.03158869866 0.00058377733 
0.305201 0.02833903340 -0.00030590296 
0.305758 -0.01119284553 0.00025050673 
0.306316 0.06668413739 0.00020365843 
0.306873 0.01487660572 -0.00002128357 
0.307430 0.06355304616 -0.00031043637 
0.307987 0.03600099531 0.00012825737 
0.308545 -0.00191271875 -0.00055717610 
0.309102 0.00909138679 0.00046274608 
0.309659 0.05856509212 0.00097466255 
0.310217 0.01310181094 0.00034732339 
0.310774 0.00653856885 0.00014816895 
0.311331 0.03436445401 0.00028392496 
0.311889 0.02813757002 0.00049636664 
0.312446 0.07934079236 0.00012246488 
0.313003 0.01066643036 0.00052804391 
0.313560 0.06819477429 0.00042930987 
0.314118 0.01962755723 -0.00011021280 
0.314675 0.00142909397 0.00037902413 
0.315232 0.01984938867 -0.00001953860 
0.315790 0.00711348300 -0.00001973232 
0.316347 0.01767591210 0.00051402967 
0.316904 0.00227942648 0.00018283151 
0.317461 0.04973005342 -0.00003289293 
0.318019 0.06002931867 0.00063412810 
0.318576 -0.01591987699 0.00077233067 
0.319133 -0.00480844688 0.00023050870 
0.319691 -0.01472044940 -0.00034689873 
0.320248 -0.03926122035 0.00020623345 
0.320805 -0.00258892434 -0.00017563312 
0.321362 -0.01834844168 -0.00010674554 
0.321920 -0.01297057149 -0.00043690612 
0.322477 0.06273093265 0.00025106556 
0.323034 0.05551436328 0.00012887098 
0.323592 0.04337427855 0.00109777583 
0.324149 0.04175924733 0.00030417583 
0.324706 -0.00110827505 0.00002940637 
0.325263 0.03222412222 0.00103315399 
0.325821 0.01897257642 0.00078747511 
0.326378 -0.00900529388 -0.00064284151 
0.326935 0.01249018330 -0.00019861718 
0.327493 0.04148769148 0.00010443520 
0.328050 0.06600998823 0.00102678619 
0.328607 -0.02932222997 -0.00027960967 
0.329164 0.05067963298 0.00016739026 
0.329722 0.03254817834 0.00054248880 
0.330279 0.00689108455 -0.00006886784 
0.330836 0.08327735503 0.00093102137 
0.331393 0.03729798983 -0.00010721526 
0.331951 0.06364751404 0.00082147334 
0.332508 -0.00845918004 -0.00056893384 
0.333065 0.08896628266 -0.00005259398 
0.333622 0.04984122421 -0.00013476758 
0.334180 0.03660213461 0.00022604077 
0.334737 -0.00637329680 0.00012789311 
0.335294 0.02583941341 0.00048252287 
0.335852 -0.00428171727 0.00039032143 
0.336409 0.02747247721 -0.00009682033 
0.336966 0.04233674520 -0.00013594949 
0.337523 -0.00482294794 -0.00049252798 
0.338081 0.03925600538 -0.00047866523 
0.338638 0.03202599334 0.00030018565 
0.339195 0.09002396672 0.00017975511 
0.339752 0.06877402154 0.00127909843 
0.340310 0.01009334358 -0.00002338471 
0.340867 0.08962140857 0.00031288924 
0.341424 0.02700834356 0.00053624710 
0.341981 0.04227949098 -0.00043773572 
0.342539 0.04848818914 0.00070974518 
0.343096 0.06963075652 0.00004366812 
0.343653 -0.01409534059 -0.00047702292 
0.344210 0.04130491655 -0.00020929094 
0.344768 0.03848276574 0.00028792486 
0.345325 -0.01594942845 0.00018688639 
0.345882 -0.04468035170 0.00030013986 
0.346439 0.04840685950 0.00071836498 
0.346997 0.07772393554 0.00042604629 
0.347554 0.00601293144 0.00027248030 
0.348111 -0.05142310757 -0.00079490421 
0.348668 0.02344952695 -0.00036981295 
0.349226 0.10790563642 -0.00006455454 
0.349783 0.01703596778 0.00127216433 
0.350340 0.03805976200 0.00040945464 
0.350897 0.07605641948 -0.00008773974 
0.351454 0.03705449937 0.00020106314 
0.352012 0.01673958762 0.00014451868 
0.352569 0.04048658409 0.00049211079 
0.353126 0.06016533959 0.00028540253 
0.353683 0.00429510567 -0.00017622751 
0.354241 -0.01320239550 0.00127843754 
0.354798 0.02169239564 0.00107604464 
0.355355 0.06160682790 -0.00041838661 
0.355912 -0.01971189515 -0.00092718632 
0.356470 0.03191048633 0.00026030900 
0.357027 -0.00284101239 0.00250995403 
0.357584 0.03632984082 0.00198841602 
0.358141 0.03799983763 0.00059118975 
0.358699 0.00867315940 0.00035775332 
0.359256 0.05918291213 -0.00056869363 
0.359813 0.01060883098 0.00130774761 
0.360370 0.01808178160 0.00108304584 
0.360927 0.00611496258 -0.00008277927 
0.361485 0.05347121683 -0.00020344380 
0.362042 -0.01801386821 0.00091266795 
0.362599 0.02366954127 0.00124103903 
0.363156 0.07838064638 0.00186182335 
0.363714 0.06903233682 0.00060350870 
0.364271 0.04216488091 -0.00012976704 
0.364828 0.11676111882 0.00049482062 
0.365385 -0.02215411487 -0.00023826511 
0.365942 -0.00339074593 -0.00086428418 
0.366500 -0.04132955925 0.00004430691 
0.367057 -0.00734968890 -0.00012222276 
0.367614 0.05501875765 -0.00047352879 
0.368171 0.01428888699 0.00047352743 
0.368728 -0.01363515933 -0.00087796613 
0.369286 0.08706045869 0.00001906335 
0.369843 0.07497204669 0.00031035260 
0.370400 0.02866603857 -0.00004316143 
0.370957 0.00985894855 -0.00183460709 
0.371514 0.04471319071 -0.00010343164 
0.372072 0.02595756683 -0.00146853973 
0.372629 0.00235732531 0.00104058438 
0.373186 -0.00615596957 -0.00140660870 
0.373743 0.05054399541 0.00157121376 
0.374300 0.10030286255 0.00149211432 
0.374858 -0.06417341055 -0.00067738941 
0.375415 0.00862130747 0.00039249741 
0.375972 -0.09165321375 0.00010521675 
0.376529 0.07046498737 0.00024736592 
0.377086 -0.02724961939 -0.00080030124 
0.377644 0.00254363672 0.00155163957 
0.378201 0.01868449773 -0.00050395349 
0.378758 0.05965836056 0.00073980384 
0.379315 0.08282286660 0.00084087404 
0.379872 0.08453644309 0.00129329774 
0.380430 -0.00524664821 0.00096915236 
0.380987 -0.01269701246 -0.00027968239 
0.381544 0.04794333880 0.00149416539 
0.382101 0.07630698142 0.00066256476 
0.382658 0.01342591879 -0.00239309237 
0.383216 0.05363399843 0.00305786394 
0.383773 0.01436075553 -0.00145050524 
0.384330 0.02620914364 0.00118564133 
0.384887 -0.04524186816 -0.00207639239 
0.385444 0.04889988254 -0.00132690916 
0.386001 -0.01089432967 -0.00013194896 
0.386559 -0.04846500928 0.00266602887 
0.387116 0.07297462072 -0.00073226995 
0.387673 -0.07235796976 -0.00210113180 
0.388230 0.04895585910 0.00030919400 
0.388787 0.09325334113 0.00136133621 
0.389345 -0.03350766650 -0.00158875476 
0.389902 -0.06750121887 0.00025293455 
0.390459 -0.03363751811 0.00084304142 
0.391016 0.09574621316 0.00125289470 
0.391573 0.01764577231 0.00000622944 
0.392130 0.05578892517 0.00065651778 
0.392688 -0.05094288512 -0.00202460469 
0.393245 0.04755857731 0.00229609142 
0.393802 0.04577878991 -0.00047584069 
0.394359 -0.06047263139 -0.00135956325 
0.394916 0.02319606235 -0.00161537887 
0.395473 0.04932808411 -0.00284797876 
0.396031 0.01331510025 0.00104958352 
0.396588 0.02342486027 0.00023321109 
0.397145 -0.15195508363 -0.00265037603 
0.397702 -0.08074631095 -0.00468670515 
0.398259 -0.00275116256 -0.00030560131 
0.398816 -0.10336979760 0.00305303189 
0.399374 -0.05306975175 0.00330152977 
0.399931 -0.01682074042 -0.00393897621 
0.400488 -0.03873504499 0.00021518355 
0.401045 0.02282825838 0.00049577723 
0.401602 -0.05670443786 -0.00368713905 
0.402159 -0.11948430384 -0.00270064901 
0.402716 0.08329562105 0.00383901592 
0.403274 -0.15170453694 0.00171290623 
0.403831 0.24452055684 0.01831880435 
