# Supplementary material for: SAXS studies of X-ray induced disulfide bond damage: Engineering high-resolution insight from a low-resolution technique
Source: PLoS One. 2020 Nov 17;15(11):e0239702. doi: 10.1371/journal.pone.0239702 (PMC7671560; doi:10.1371/journal.pone.0239702)
Supplement: S1 Data — (GZ) [file pone.0239702.s023.gz › SupplementaryData/dimer_A4_ph5_1p25_00002.cbf.dat]

0.010314 -2.11818743028 0.62137498620 
0.010872 3.20394493048 0.06978023887 
0.011429 6.09275689136 0.41167656331 
0.011987 7.08684352119 0.41002240938 
0.012544 5.22382662313 0.11016458505 
0.013102 5.26027548183 0.02617266382 
0.013659 6.26290900345 0.02243870261 
0.014217 4.14760708396 0.16719194031 
0.014774 4.77495132783 -0.03474887118 
0.015332 5.00415717212 -0.00481888954 
0.015889 4.30761504493 0.03546643740 
0.016447 4.27824512028 0.04625348363 
0.017004 4.86466997344 0.04464145687 
0.017562 3.64495779917 0.05677493696 
0.018119 4.57832577664 -0.00707581026 
0.018677 4.30992482822 0.02839636172 
0.019234 4.42429302525 0.00620626322 
0.019792 4.46239391282 0.00196713681 
0.020349 4.41971452225 0.02168032883 
0.020907 4.70971420118 0.00561819716 
0.021464 4.23206587242 0.01238139595 
0.022022 4.30844149710 0.00082356607 
0.022579 4.00432608124 0.00741662325 
0.023137 4.24893147746 0.01988069357 
0.023694 3.97617241630 0.02189010068 
0.024252 3.97700217712 0.02632819137 
0.024809 3.98966248764 0.02865684420 
0.025367 3.72572970966 0.02347333778 
0.025924 3.89763167217 0.03012660720 
0.026482 3.86496701986 0.01680382340 
0.027039 3.76737422926 0.02474685367 
0.027597 3.81385106897 0.02383279018 
0.028154 3.75263019802 0.01543705234 
0.028712 3.50103792424 0.02387791113 
0.029269 3.77377018987 0.02838155218 
0.029827 3.68408251914 0.02520124638 
0.030384 3.42525972498 0.02833219673 
0.030942 3.47948627362 0.02527083017 
0.031500 3.66279784437 0.02176916764 
0.032057 3.67542519586 0.02135664513 
0.032615 3.62653670733 0.02292613967 
0.033172 3.45043118826 0.02203041511 
0.033730 3.32437877972 0.02202468569 
0.034287 3.31441351913 0.02063772946 
0.034845 3.20094237403 0.02382227826 
0.035402 3.45459385712 0.01802036938 
0.035960 3.32130721191 0.02472652915 
0.036517 3.26977252964 0.02028804686 
0.037075 3.07340408663 0.02253216116 
0.037632 3.08811798739 0.01360961974 
0.038190 3.12218977215 0.02083355278 
0.038747 3.03772491756 0.01947512440 
0.039305 3.01739592526 0.01740006913 
0.039862 2.95744635398 0.01844861587 
0.040420 3.07087058624 0.01663471286 
0.040977 3.14552459414 0.01885435921 
0.041535 2.99609702549 0.02024119945 
0.042092 2.94847121849 0.01725876478 
0.042650 2.76394536292 0.01863145126 
0.043207 2.89742042536 0.01497797977 
0.043765 2.76077131579 0.01801677438 
0.044322 2.82764270826 0.01702320217 
0.044880 2.68333457850 0.01481691257 
0.045437 2.56749724434 0.01493479300 
0.045995 2.60899555837 0.01403857888 
0.046552 2.47423603694 0.01573503541 
0.047110 2.48963290637 0.01636136252 
0.047667 2.44089653496 0.01904020136 
0.048225 2.44081092048 0.01407128930 
0.048782 2.43774430380 0.01366228863 
0.049340 2.37429835648 0.01880403846 
0.049897 2.39102132843 0.01186679186 
0.050455 2.30537957249 0.01309461634 
0.051012 2.27746153323 0.01412191878 
0.051570 2.30902371366 0.01450302893 
0.052127 2.26369211993 0.01262991193 
0.052685 2.24029659733 0.01243298072 
0.053242 2.14765229927 0.01152291356 
0.053800 2.12802287537 0.01251062539 
0.054357 2.10591260769 0.01137339606 
0.054915 2.15529871236 0.01363622325 
0.055472 2.04410892549 0.01155067970 
0.056030 1.98608398062 0.01154577632 
0.056587 2.11503081969 0.01158546784 
0.057145 1.93323158273 0.01085572869 
0.057702 1.95883664085 0.00980797294 
0.058260 2.07041238798 0.00975356011 
0.058817 1.76966002655 0.01021071197 
0.059375 1.88715804966 0.01088958350 
0.059932 1.95672014800 0.00891117158 
0.060490 1.65948262177 0.01111249766 
0.061048 1.82977425099 0.01158769453 
0.061605 1.63851238569 0.00825132836 
0.062163 1.64334736393 0.00821698048 
0.062720 1.68772743982 0.01091132725 
0.063278 1.70182747490 0.01069255845 
0.063835 1.65091153719 0.01122144437 
0.064393 1.60317151273 0.00783236357 
0.064950 1.64114988448 0.00963271453 
0.065508 1.42273751851 0.00692529083 
0.066065 1.47797336112 0.01068742785 
0.066623 1.49819964908 0.00918462889 
0.067180 1.45108740103 0.01090360470 
0.067738 1.42080315514 0.00602257977 
0.068295 1.43234005269 0.00908181780 
0.068853 1.45701348960 0.00712243847 
0.069410 1.45249502254 0.00843746790 
0.069968 1.35460646374 0.00858264025 
0.070525 1.39444546120 0.00700530962 
0.071083 1.33392053389 0.00735296456 
0.071640 1.33899448336 0.00894131541 
0.072198 1.30396297248 0.00866190951 
0.072755 1.34905016549 0.00660133126 
0.073313 1.12873617649 0.00547589752 
0.073870 1.17833411810 0.00521895732 
0.074428 1.17581493942 0.00467570604 
0.074985 1.11741816976 0.00603589030 
0.075543 1.15119140672 0.00590493224 
0.076100 1.15975177067 0.00543513716 
0.076658 1.04442815906 0.00601852581 
0.077215 1.05590998637 0.00707456885 
0.077773 1.04457936498 0.00682556768 
0.078330 1.13293985492 0.00597744338 
0.078888 1.03804458828 0.00404321765 
0.079445 1.02553053143 0.00742850078 
0.080003 1.02858989807 0.00407361252 
0.080560 0.99985118829 0.00403816800 
0.081118 1.05050727699 0.00618746179 
0.081675 0.97383703878 0.00472101972 
0.082233 1.00886466851 0.00584470381 
0.082790 1.00268139335 0.00556273069 
0.083348 0.91693989231 0.00624651079 
0.083905 0.87738399937 0.00607668061 
0.084463 0.86903872085 0.00299935412 
0.085020 0.90230674391 0.00381094170 
0.085578 0.91210799918 0.00543232213 
0.086135 0.83034385740 0.00482016619 
0.086693 0.90173788887 0.00469420977 
0.087250 0.93995634373 0.00306994092 
0.087808 0.75989913438 0.00293990020 
0.088365 0.77574128933 0.00189787396 
0.088923 0.85907235303 0.00418558740 
0.089480 0.75249888896 0.00249721224 
0.090038 0.77074372779 0.00277215878 
0.090595 0.72410199471 0.00361229950 
0.091153 0.72069759618 0.00411631557 
0.091710 0.82044454418 0.00413513419 
0.092268 0.77341493471 0.00258723917 
0.092825 0.71891394949 0.00385183513 
0.093383 0.63160142817 0.00238908200 
0.093940 0.70576824104 0.00245800409 
0.094498 0.67134743706 0.00331117523 
0.095055 0.63813672849 0.00342116882 
0.095613 0.64898419560 0.00256796400 
0.096170 0.74020782053 0.00384545227 
0.096728 0.66142997333 0.00410816570 
0.097285 0.67215393962 0.00275881199 
0.097842 0.66701393751 0.00292400649 
0.098400 0.58645378858 0.00259297815 
0.098957 0.55989098120 0.00388213538 
0.099515 0.50411939867 0.00090519445 
0.100072 0.69560438164 0.00333781636 
0.100630 0.59733989168 0.00360232009 
0.101187 0.61153767172 0.00332696074 
0.101745 0.60104120760 0.00270194470 
0.102302 0.46460331248 0.00128058177 
0.102860 0.55700450986 0.00295177170 
0.103417 0.54359935206 0.00317539455 
0.103975 0.63284816049 0.00356270609 
0.104532 0.46813354209 0.00307632822 
0.105090 0.47013897662 0.00169179018 
0.105647 0.46183283548 0.00299251784 
0.106205 0.45689052012 0.00224792718 
0.106762 0.54762885837 0.00396825292 
0.107320 0.46430683675 0.00287159091 
0.107877 0.52033827480 0.00224929030 
0.108435 0.50855021021 0.00371935932 
0.108992 0.38204127073 0.00133895407 
0.109550 0.46630138714 0.00269567046 
0.110107 0.44539666940 0.00245997971 
0.110665 0.48537169932 0.00219545673 
0.111222 0.40049930421 0.00254490377 
0.111780 0.43600893589 0.00201988311 
0.112337 0.44616780070 0.00108880261 
0.112895 0.44183299704 0.00196307944 
0.113452 0.38659383184 0.00064479712 
0.114010 0.44743736394 0.00247497144 
0.114567 0.42561725826 0.00125047820 
0.115125 0.39393278179 0.00097720995 
0.115682 0.39740950713 0.00068169469 
0.116240 0.42200448971 0.00230458847 
0.116797 0.38697567336 0.00316923283 
0.117355 0.27562640366 0.00153895313 
0.117912 0.36227027800 0.00037987463 
0.118470 0.32621736936 0.00149223586 
0.119027 0.37810401073 0.00223050909 
0.119585 0.34700401812 0.00068518733 
0.120142 0.30830175810 0.00177091630 
0.120699 0.40815846609 0.00193542939 
0.121257 0.36465866097 0.00138977925 
0.121814 0.35137500834 0.00205191375 
0.122372 0.37157271999 0.00180325218 
0.122929 0.29162232016 0.00174895003 
0.123487 0.36395577951 0.00093473725 
0.124044 0.28884739702 0.00147893150 
0.124602 0.32954461082 0.00107064729 
0.125159 0.29053908764 0.00112632444 
0.125717 0.31335713085 0.00089624405 
0.126274 0.32214752063 0.00104533468 
0.126832 0.23859727295 0.00182268231 
0.127389 0.30864021219 0.00178850570 
0.127947 0.33406237815 0.00036825467 
0.128504 0.21807741344 -0.00030757107 
0.129062 0.31065316796 0.00117807476 
0.129619 0.33817735636 0.00127495175 
0.130177 0.25093375589 0.00100923890 
0.130734 0.28841702978 0.00106367525 
0.131292 0.31612015294 0.00005879458 
0.131849 0.24426946202 0.00100714685 
0.132407 0.27918414548 0.00096303912 
0.132964 0.24696978504 -0.00019891623 
0.133521 0.25622385311 0.00191606842 
0.134079 0.20055540218 0.00153563296 
0.134636 0.27695530327 0.00113234974 
0.135194 0.22616081303 0.00119282361 
0.135751 0.19531712217 0.00089167360 
0.136309 0.20818412624 0.00113804850 
0.136866 0.25598499892 0.00192074801 
0.137424 0.25058369319 0.00144565471 
0.137981 0.26987443881 0.00055921877 
0.138539 0.14385179342 0.00129757089 
0.139096 0.18079740826 0.00145459986 
0.139654 0.23126608048 0.00103073478 
0.140211 0.25285322596 0.00198187080 
0.140769 0.19671801815 0.00056653655 
0.141326 0.16225912374 0.00093421332 
0.141884 0.18055046842 0.00138174446 
0.142441 0.17176628304 0.00180877330 
0.142998 0.18714075789 0.00076185254 
0.143556 0.19250739280 0.00155727503 
0.144113 0.15290721166 0.00149504969 
0.144671 0.19283593859 0.00112811454 
0.145228 0.15685421711 0.00095144178 
0.145786 0.17721104941 0.00010935059 
0.146343 0.12792283618 0.00055552577 
0.146901 0.20201208873 0.00021938590 
0.147458 0.17574306735 0.00025650133 
0.148016 0.15409932835 0.00120189892 
0.148573 0.09165223891 -0.00002154904 
0.149131 0.14136676832 0.00067165143 
0.149688 0.18700260497 0.00087222930 
0.150246 0.17048776247 0.00062807377 
0.150803 0.06215304798 -0.00016671729 
0.151360 0.18106312287 0.00044249659 
0.151918 0.14978919975 0.00045946837 
0.152475 0.09978705431 0.00168254877 
0.153033 0.09432521645 0.00104326559 
0.153590 0.10774760535 0.00053646780 
0.154148 0.13379960275 0.00091975433 
0.154705 0.16667376376 0.00029145338 
0.155263 0.05794507591 0.00042695145 
0.155820 0.10603794824 0.00116161459 
0.156378 0.11999099894 0.00043190522 
0.156935 0.09657371088 0.00030725485 
0.157493 0.15875849196 0.00160328424 
0.158050 0.10534781352 0.00121972029 
0.158607 0.13686303531 0.00182682058 
0.159165 0.10784751202 0.00097607744 
0.159722 0.09003227252 0.00082105958 
0.160280 0.09028022485 -0.00045216657 
0.160837 0.01597760228 0.00038723258 
0.161395 0.04696185226 0.00083439947 
0.161952 0.07234156711 0.00098355907 
0.162510 0.09892059438 0.00072241026 
0.163067 0.16091991771 0.00019231421 
0.163625 0.07447155467 0.00034464983 
0.164182 0.07147701299 0.00000568785 
0.164739 0.06962258617 0.00081020373 
0.165297 0.06956045498 0.00015955369 
0.165854 0.03757566074 0.00095128446 
0.166412 0.11873555337 0.00106269871 
0.166969 0.15507121977 0.00036566405 
0.167527 0.04613739825 0.00060950173 
0.168084 0.08888278054 0.00098322998 
0.168642 0.08449418599 0.00104296657 
0.169199 0.05525214045 0.00027686335 
0.169757 0.11567124712 0.00023938974 
0.170314 0.07404431457 -0.00017352557 
0.170871 0.10098235706 0.00020458944 
0.171429 0.04136048507 0.00063329995 
0.171986 0.09653789022 0.00019362347 
0.172544 0.07211196593 -0.00027260348 
0.173101 0.05032579132 0.00037550205 
0.173659 0.04177857514 -0.00022731240 
0.174216 0.06538446433 0.00064350350 
0.174774 0.10819444754 0.00022138750 
0.175331 0.10400360058 -0.00008473626 
0.175888 0.06279619708 0.00040493819 
0.176446 0.06889136549 0.00020109807 
0.177003 0.07958639712 0.00011397733 
0.177561 0.07761944521 0.00019327051 
0.178118 0.09840632962 0.00061438334 
0.178676 0.06768894945 0.00052601338 
0.179233 0.12100386153 -0.00027531940 
0.179791 0.05361371616 0.00068715101 
0.180348 0.05921122716 0.00008559635 
0.180905 0.07491860563 -0.00011556046 
0.181463 0.10190085802 0.00065527164 
0.182020 0.03912746626 0.00082903367 
0.182578 0.07526029805 0.00025648656 
0.183135 0.06464486401 0.00046374944 
0.183693 0.01917068278 0.00065489438 
0.184250 0.10289077029 0.00122274006 
0.184808 0.02716825799 0.00058960410 
0.185365 0.05191207793 0.00027185651 
0.185922 0.09311224862 -0.00062625898 
0.186480 0.02692504450 0.00041682883 
0.187037 -0.00734345984 0.00014432008 
0.187595 0.09200903343 -0.00031920587 
0.188152 0.07411414527 -0.00008964994 
0.188710 0.06717358483 0.00039204709 
0.189267 0.03157451226 0.00018762830 
0.189824 0.00072611950 0.00073531826 
0.190382 0.05006458263 -0.00029734575 
0.190939 0.06897441376 0.00063533895 
0.191497 0.07721083505 0.00017766403 
0.192054 0.00631107845 0.00073868594 
0.192612 0.02913184468 0.00074444108 
0.193169 0.00628744398 0.00043693078 
0.193726 0.10091009859 0.00016687887 
0.194284 0.06174909317 0.00019360127 
0.194841 0.03690691393 -0.00019236234 
0.195399 0.05968998635 0.00017960192 
0.195956 0.00738714769 0.00058592762 
0.196514 0.05185684874 -0.00017243834 
0.197071 0.01904987075 -0.00070452741 
0.197628 0.12081138649 0.00055771602 
0.198186 0.07054393146 -0.00052239313 
0.198743 0.05247413467 -0.00058200628 
0.199301 0.02294335019 0.00019806958 
0.199858 0.03182918263 0.00039438203 
0.200416 0.01993366608 0.00009533818 
0.200973 0.03105310908 -0.00000846232 
0.201530 0.04461974310 -0.00061799536 
0.202088 0.01390025017 0.00070184179 
0.202645 0.06684201969 0.00038873989 
0.203203 0.02636978202 -0.00030995649 
0.203760 0.05677235951 0.00000863266 
0.204318 0.03915738128 -0.00018288841 
0.204875 0.07106257364 0.00035147842 
0.205432 -0.01597811629 0.00016518760 
0.205990 0.03935428949 0.00046541648 
0.206547 0.02629246395 -0.00032914061 
0.207105 0.04462419478 0.00027084751 
0.207662 0.03300212686 0.00035317082 
0.208219 0.02208300956 0.00035988670 
0.208777 0.01831247639 0.00006193379 
0.209334 0.02261960839 -0.00000712168 
0.209892 0.01327819021 0.00056775751 
0.210449 0.04845709664 0.00014656902 
0.211007 0.04233524237 -0.00063712436 
0.211564 0.06355026014 0.00006848675 
0.212121 0.05105520097 0.00030953439 
0.212679 0.08690031716 -0.00023437244 
0.213236 0.01166786899 -0.00005568141 
0.213794 0.10411507632 0.00050935770 
0.214351 -0.00203113654 0.00034356816 
0.214908 0.01220474454 0.00085618626 
0.215466 0.01588542237 0.00065460985 
0.216023 0.07125563828 0.00013300623 
0.216581 0.08664782611 0.00058527921 
0.217138 0.07814755278 0.00000364668 
0.217695 0.05289458060 0.00011161691 
0.218253 0.05121553355 0.00020745261 
0.218810 0.05316636271 -0.00011567274 
0.219368 0.03828937219 0.00022216563 
0.219925 0.05747680541 0.00026833866 
0.220483 0.04248674743 0.00010591201 
0.221040 0.00437537802 -0.00007982347 
0.221597 0.03646952942 0.00010352503 
0.222155 0.03786025022 0.00076903718 
0.222712 0.05986078332 0.00068127451 
0.223270 0.02341144166 0.00044952926 
0.223827 0.06454872615 0.00023811847 
0.224384 0.03122105390 0.00042870696 
0.224942 0.02719460152 -0.00006549763 
0.225499 0.02742598854 -0.00033061816 
0.226057 -0.01786774503 -0.00031479138 
0.226614 0.01551410281 0.00056608956 
0.227171 0.03101696555 0.00021202740 
0.227729 0.02137782201 -0.00009963938 
0.228286 0.02934868613 0.00021255206 
0.228844 0.03854664859 0.00088487491 
0.229401 0.06796096668 0.00050632892 
0.229958 -0.00439612818 0.00001350591 
0.230516 -0.01085271131 -0.00037828808 
0.231073 0.03150100070 0.00049347364 
0.231630 0.03177044191 0.00010750023 
0.232188 0.04893109247 0.00032226752 
0.232745 0.02887942435 0.00012679259 
0.233303 0.01127684294 0.00078031256 
0.233860 0.03559053466 0.00012523773 
0.234417 0.00780121827 0.00058787781 
0.234975 0.03199831378 0.00030131178 
0.235532 0.10425223166 0.00036653414 
0.236090 0.02088545125 0.00033918938 
0.236647 0.02482099070 0.00007270494 
0.237204 -0.02990298000 0.00002656188 
0.237762 0.03693724007 0.00038930772 
0.238319 0.02548505169 0.00021005203 
0.238877 0.04935966656 -0.00000464034 
0.239434 0.01632629086 -0.00006783049 
0.239991 0.02217266836 0.00012678795 
0.240549 0.05824955177 0.00010003387 
0.241106 0.03038773527 0.00012546112 
0.241663 0.06326501293 0.00078787526 
0.242221 0.02578430988 -0.00056690607 
0.242778 0.03114674639 0.00028285968 
0.243336 0.02389210653 0.00039244952 
0.243893 0.02963277453 0.00040820296 
0.244450 0.06484024203 0.00003731100 
0.245008 0.05554059029 0.00040570975 
0.245565 0.04607134814 0.00012987680 
0.246123 0.05485584946 -0.00008897535 
0.246680 0.04113893678 0.00030944964 
0.247237 0.06119077554 0.00014628004 
0.247795 0.08764340727 0.00012721233 
0.248352 0.05446756885 0.00037334086 
0.248909 0.04216879530 0.00057379357 
0.249467 0.04775138867 -0.00036245710 
0.250024 0.02767431711 0.00004186611 
0.250582 0.00987814358 0.00015488126 
0.251139 0.06269666557 0.00020747059 
0.251696 0.03290980760 0.00026710489 
0.252254 0.01585723788 -0.00036012025 
0.252811 0.05188327189 0.00030568875 
0.253368 0.02664226096 -0.00023892413 
0.253926 0.01760822689 0.00004485977 
0.254483 0.06359062338 0.00019606144 
0.255041 0.04318058706 0.00006587999 
0.255598 0.04621953899 0.00028721557 
0.256155 0.05913485898 -0.00003885285 
0.256713 0.06321630510 0.00044673435 
0.257270 0.00865287425 0.00749172811 
0.257827 0.06971275266 0.00060415379 
0.258385 0.01841905867 -0.00037173957 
0.258942 0.06098375815 0.00045213051 
0.259499 0.04192131228 -0.00009266714 
0.260057 0.02506279226 0.00043586011 
0.260614 0.03284909221 0.00012380392 
0.261172 0.05101976170 -0.00000787239 
0.261729 0.01349611977 0.00055249298 
0.262286 0.02947387644 0.00008684473 
0.262844 0.03160797084 0.00021332053 
0.263401 0.04962782618 -0.00002558672 
0.263958 0.06133214492 0.00009867179 
0.264516 0.03925730535 0.00000790894 
0.265073 0.02883217685 0.00055984907 
0.265630 0.02196589184 0.00100825955 
0.266188 0.05485775940 0.00018919824 
0.266745 0.04766755166 0.00068405895 
0.267302 0.02177026581 0.00012337725 
0.267860 0.07956583711 0.00015192229 
0.268417 0.05837883266 0.00032082348 
0.268975 0.05999587520 0.00049313314 
0.269532 -0.00302721949 -0.00033492492 
0.270089 0.06128204306 -0.00013130103 
0.270647 0.02182645724 0.00001973989 
0.271204 0.04975050349 0.00047781774 
0.271761 0.02757270572 -0.00005551212 
0.272319 0.04010226467 -0.00017314748 
0.272876 0.04901740671 0.00040158719 
0.273433 0.01053255938 0.00048044384 
0.273991 0.05548975812 -0.00026226604 
0.274548 0.04170208496 0.00017585035 
0.275105 0.07933655658 -0.00010655406 
0.275663 0.05795225278 0.00020881007 
0.276220 0.05443429624 0.00053995845 
0.276777 0.03903572440 0.00028641498 
0.277335 -0.01305375727 -0.00009888505 
0.277892 0.00643523350 0.00020875948 
0.278449 0.03388265354 0.00028632979 
0.279007 0.02613147209 -0.00022256971 
0.279564 0.03799562530 0.00062465140 
0.280121 0.04874451320 -0.00013153675 
0.280679 0.04474892340 0.00020749402 
0.281236 0.06190615389 0.00027637753 
0.281793 0.03466462959 0.00031428482 
0.282351 0.01594838222 -0.00041262385 
0.282908 0.04678018302 0.00010247309 
0.283465 0.06985450110 0.00031209414 
0.284023 -0.00068533075 -0.00038361614 
0.284580 0.05449067267 0.00008368481 
0.285137 0.00896691659 0.00051778178 
0.285695 0.03293134458 0.00053925600 
0.286252 0.04079931211 0.00010808382 
0.286809 0.06020867674 0.00036326382 
0.287367 0.05526669554 0.00014561943 
0.287924 0.02829468107 0.00087503269 
0.288481 0.03229593429 0.00039634305 
0.289039 0.02597205223 0.00069111528 
0.289596 0.04237589579 0.00008352750 
0.290153 0.05372720748 0.00073605580 
0.290711 0.02575495145 0.00007669988 
0.291268 0.07820579964 0.00005052334 
0.291825 0.04930852995 0.00033274131 
0.292383 0.00503570845 0.00047811998 
0.292940 0.06477207807 0.00030004999 
0.293497 0.00624460469 0.00000354292 
0.294055 0.01456423219 -0.00005765231 
0.294612 0.00130578442 -0.00030655658 
0.295169 0.02663867093 -0.00006874866 
0.295727 0.06198765304 0.00046102233 
0.296284 0.00420408928 0.00024627596 
0.296841 0.03064711764 0.00062317024 
0.297399 0.04566760943 0.00035179515 
0.297956 0.04994479935 0.00012789238 
0.298513 0.00861348434 0.00012977218 
0.299071 0.04706985267 0.00054525858 
0.299628 -0.00417617297 0.00056167410 
0.300185 0.05884721634 -0.00011636273 
0.300742 0.07041883023 0.00028110908 
0.301300 0.01936631811 0.00034228982 
0.301857 0.03143471174 0.00058941363 
0.302414 0.01580349780 -0.00045643759 
0.302972 0.02165987376 -0.00028432479 
0.303529 0.01407399301 0.00004624325 
0.304086 -0.03220948058 -0.00081523971 
0.304644 0.01681894890 0.00089901837 
0.305201 0.01424670768 -0.00048625188 
0.305758 0.04810507581 0.00067110236 
0.306316 0.00915570799 -0.00001584412 
0.306873 0.01231658317 0.00021558442 
0.307430 0.03575942092 0.00066694362 
0.307987 0.04827400459 -0.00011033942 
0.308545 0.01269783733 -0.00046871288 
0.309102 0.03076840326 0.00055825437 
0.309659 0.02841105501 -0.00013771000 
0.310217 0.04991749583 0.00027063636 
0.310774 -0.00370481001 0.00021275534 
0.311331 0.02038711856 0.00026803446 
0.311889 0.00345947606 0.00065116568 
0.312446 0.06613091107 0.00084880356 
0.313003 0.03552152517 0.00017672471 
0.313560 0.05582313183 -0.00025919386 
0.314118 0.01130721565 -0.00026770384 
0.314675 -0.00619582568 -0.00013334178 
0.315232 0.06710210629 0.00031378996 
0.315790 0.04217500792 0.00031450742 
0.316347 0.01877123115 -0.00027601858 
0.316904 0.02471589695 -0.00035737453 
0.317461 0.06468341731 0.00037861682 
0.318019 0.04341709481 0.00015352211 
0.318576 0.04156042263 0.00044562385 
0.319133 0.05933607254 0.00044681416 
0.319691 0.03400394661 -0.00000022137 
0.320248 0.03836589196 0.00055681002 
0.320805 0.02187664463 -0.00021250416 
0.321362 0.03000725296 0.00036297878 
0.321920 0.06315043007 0.00062021106 
0.322477 0.03691340477 0.00028082193 
0.323034 0.06350233049 0.00061535203 
0.323592 0.06002170610 -0.00008749146 
0.324149 -0.00026857498 0.00036160179 
0.324706 -0.02268181650 -0.00031448772 
0.325263 0.01478266160 0.00011901332 
0.325821 0.06498994026 0.00014946002 
0.326378 0.01993012854 -0.00016541026 
0.326935 0.03536270855 0.00009580583 
0.327493 0.07292933594 0.00004278277 
0.328050 0.06764282242 0.00030766584 
0.328607 0.00474881008 0.00039208288 
0.329164 0.05232802710 0.00047542146 
0.329722 -0.01009275244 0.00036883008 
0.330279 0.09467135454 0.00121538370 
0.330836 -0.03984597227 -0.00014900316 
0.331393 -0.02374961946 0.00001005858 
0.331951 -0.00806596822 0.00051768175 
0.332508 0.03370907041 0.00046095847 
0.333065 0.01808138965 0.00025365629 
0.333622 0.07288951132 0.00009202613 
0.334180 0.08673436124 0.00021569516 
0.334737 0.04074166068 0.00020452911 
0.335294 0.05695574830 0.00042988247 
0.335852 0.05869740108 0.00047568852 
0.336409 0.05552159259 -0.00019749404 
0.336966 -0.00524752573 -0.00045568481 
0.337523 0.05847787551 0.00085166568 
0.338081 0.01833940152 0.00030530713 
0.338638 0.06362904666 0.00074958309 
0.339195 0.03703271954 -0.00035026530 
0.339752 0.08885865763 0.00044119195 
0.340310 -0.00395255431 0.00008911754 
0.340867 0.01963686342 0.00042173172 
0.341424 0.00847661964 -0.00025326959 
0.341981 0.00879804469 0.00024534765 
0.342539 0.01546635260 -0.00017834849 
0.343096 0.03832059850 0.00064139248 
0.343653 0.06621883938 0.00030779873 
0.344210 -0.04988077264 0.00018582463 
0.344768 0.07965941703 0.00107090759 
0.345325 0.01912482568 0.00040574864 
0.345882 0.03669795871 0.00028712408 
0.346439 0.03148706864 0.00012161600 
0.346997 -0.00433663731 -0.00058903933 
0.347554 0.01799806544 0.00040663329 
0.348111 0.04544194530 -0.00008254404 
0.348668 -0.00494087413 -0.00025031859 
0.349226 0.04433172637 0.00042630980 
0.349783 0.03336455211 0.00041967814 
0.350340 0.04716625204 -0.00057809003 
0.350897 0.01336645785 0.00146245738 
0.351454 0.06691940596 0.00070593255 
0.352012 -0.00965905976 0.00051502015 
0.352569 0.02449450942 -0.00033932741 
0.353126 0.01328783006 0.00055584768 
0.353683 0.03741926810 -0.00001204159 
0.354241 0.01437765644 -0.00079864297 
0.354798 0.05352447852 -0.00011454175 
0.355355 0.01806701591 0.00026968085 
0.355912 0.03714771925 0.00111340652 
0.356470 0.01086327297 0.00037239164 
0.357027 -0.00689843403 0.00107093711 
0.357584 0.07165121942 -0.00000441698 
0.358141 0.01584809573 -0.00200115432 
0.358699 -0.00962574378 0.00100494991 
0.359256 0.00210638505 0.00000256260 
0.359813 0.01490757831 0.00051695356 
0.360370 -0.03402496248 0.00106138577 
0.360927 -0.00048382156 0.00134536483 
0.361485 0.08571949096 0.00057007309 
0.362042 0.04408330220 -0.00082445457 
0.362599 0.03465085932 0.00097626510 
0.363156 0.03749008473 0.00093935110 
0.363714 -0.00756457955 -0.00000924291 
0.364271 -0.00666350304 -0.00111861135 
0.364828 0.04887299414 -0.00043220498 
0.365385 -0.01288300385 -0.00084529636 
0.365942 0.03260103365 0.00208021782 
0.366500 0.04680478866 -0.00029423768 
0.367057 0.02015608099 -0.00100233694 
0.367614 -0.03924381070 0.00033671492 
0.368171 0.05040541892 -0.00130557210 
0.368728 -0.00502436001 0.00017802090 
0.369286 0.02785626927 -0.00054358042 
0.369843 0.04132248055 -0.00026918861 
0.370400 0.03032020989 0.00147720988 
0.370957 0.07520641085 -0.00040889661 
0.371514 0.01289523303 0.00084045468 
0.372072 0.00846434232 -0.00079557275 
0.372629 -0.00301625441 0.00014353789 
0.373186 0.03852681618 -0.00019486399 
0.373743 -0.04338575006 -0.00110624406 
0.374300 0.00356894801 -0.00229622419 
0.374858 -0.03593992000 0.00025793884 
0.375415 0.09966302679 0.00132833091 
0.375972 0.03557905492 -0.00058090516 
0.376529 -0.00945791485 0.00183373010 
0.377086 0.11034147640 -0.00022311066 
0.377644 0.14012566937 0.00069172721 
0.378201 0.02279654343 -0.00051465013 
0.378758 -0.02310093418 -0.00002975989 
0.379315 0.06277160074 -0.00010828827 
0.379872 0.07100106034 0.00191258287 
0.380430 -0.00658066856 0.00034798032 
0.380987 0.05441003029 -0.00159161867 
0.381544 0.04160249107 0.00006723830 
0.382101 0.08162449072 -0.00049173849 
0.382658 -0.01775047098 0.00048873220 
0.383216 0.03350516357 -0.00009450910 
0.383773 0.07850634863 -0.00017075908 
0.384330 0.05068686800 -0.00272639025 
0.384887 0.03385199634 -0.00054975426 
0.385444 0.00388615067 0.00076313506 
0.386001 -0.11769927385 -0.00096863962 
0.386559 0.07902874891 -0.00029193916 
0.387116 0.10028632269 0.00191869687 
0.387673 0.04108410982 0.00034159168 
0.388230 0.07282936033 0.00027980753 
0.388787 -0.01568259606 0.00034478232 
0.389345 -0.03373098391 0.00173971172 
0.389902 -0.03409270356 0.00039063479 
0.390459 -0.08212893349 -0.00257275800 
0.391016 0.11186714778 0.00058745838 
0.391573 -0.04757586650 -0.00166449524 
0.392130 0.04633972548 0.00081524922 
0.392688 0.00439978832 -0.00094135597 
0.393245 -0.00484278811 0.00045587377 
0.393802 -0.11788212226 0.00175725701 
0.394359 0.09564545928 0.00048527705 
0.394916 0.05776978813 0.00007299691 
0.395473 0.10749652216 0.00106978743 
0.396031 0.01975400666 0.00183246035 
0.396588 0.04566109083 0.00008627206 
0.397145 -0.07628744839 -0.00228824488 
0.397702 0.08481139692 0.00417074091 
0.398259 0.06442077648 0.00024484136 
0.398816 0.04312714202 0.00078437721 
0.399374 -0.02014138734 -0.00203250623 
0.399931 0.15159675466 0.00385183303 
0.400488 -0.08190199930 -0.00180305099 
0.401045 0.10806304840 -0.00228804227 
0.401602 -0.12312192450 -0.01025868702 
0.402159 0.20348561140 -0.00057052154 
0.402716 0.13814121195 0.00513067421 
0.403274 0.01550108400 -0.00092776803 
0.403831 -0.24611674445 0.06699322756 
