# Supplementary material for: SAXS studies of X-ray induced disulfide bond damage: Engineering high-resolution insight from a low-resolution technique
Source: PLoS One. 2020 Nov 17;15(11):e0239702. doi: 10.1371/journal.pone.0239702 (PMC7671560; doi:10.1371/journal.pone.0239702)
Supplement: S1 Data — (GZ) [file pone.0239702.s023.gz › SupplementaryData/dimer_A4_ph5_1p25_00003.cbf.dat]

0.010314 2.36410760952 1.76666178341 
0.010872 1.96071669895 0.14182032953 
0.011429 4.61062284391 0.14544628747 
0.011987 5.58760580613 0.18102438354 
0.012544 4.41417125520 0.19919806052 
0.013102 5.16607824890 0.05223850314 
0.013659 4.19686446912 -0.04050795650 
0.014217 4.43460189558 -0.00493973059 
0.014774 5.94744853262 0.05942057367 
0.015332 4.33215677965 -0.10363562858 
0.015889 3.73894305998 0.04276765322 
0.016447 3.99046307376 -0.01880825610 
0.017004 4.06770321189 0.00071046514 
0.017562 4.19628708534 0.03423293574 
0.018119 4.37726301242 0.05951465445 
0.018677 4.12834823103 -0.00820727809 
0.019234 4.04147244461 -0.01416601201 
0.019792 3.98584661149 0.02682390451 
0.020349 4.21212145978 0.01899730997 
0.020907 3.74071838040 0.00978262916 
0.021464 4.13813953281 0.00053562002 
0.022022 3.78574667208 -0.00102632236 
0.022579 4.03181097243 0.02206252258 
0.023137 4.15971205598 0.01771819529 
0.023694 3.83903019947 0.02520310573 
0.024252 3.64336596704 0.01311710949 
0.024809 3.55525456352 0.02041679584 
0.025367 3.62347090379 0.01751435682 
0.025924 3.62162605009 0.02693532449 
0.026482 3.47580635852 0.02792968151 
0.027039 3.69897029130 0.02635104449 
0.027597 3.56391029266 0.01820261405 
0.028154 3.70654874190 0.02943409109 
0.028712 3.64331852434 0.02607377011 
0.029269 3.47243633174 0.01283843470 
0.029827 3.41661622058 0.01939527308 
0.030384 3.42998122372 0.01588822718 
0.030942 3.36586975676 0.02404840784 
0.031500 3.48539146560 0.02114267788 
0.032057 3.39586837125 0.02509464738 
0.032615 3.38561550201 0.02465683880 
0.033172 3.31687452662 0.02032161067 
0.033730 3.28694405277 0.02068137120 
0.034287 3.24504787042 0.01935018627 
0.034845 3.25517038927 0.02136577580 
0.035402 3.20318103738 0.01765695892 
0.035960 3.17407090451 0.01959012899 
0.036517 3.06978372562 0.01826249085 
0.037075 3.23068162107 0.01871017804 
0.037632 3.21592608057 0.01734101266 
0.038190 3.01891159231 0.02428561230 
0.038747 2.99772994937 0.01990227591 
0.039305 2.97595761532 0.01928863209 
0.039862 2.91359070868 0.01638640343 
0.040420 2.81556977956 0.01602699361 
0.040977 2.88396285079 0.01838844913 
0.041535 2.73401037045 0.01888896997 
0.042092 2.74320636770 0.01445304102 
0.042650 2.78093658113 0.01650651075 
0.043207 2.70935433834 0.01878677450 
0.043765 2.64674955933 0.01489487353 
0.044322 2.68280973094 0.01418662159 
0.044880 2.62253772277 0.01240537816 
0.045437 2.57959843667 0.01792939912 
0.045995 2.51831673461 0.01590198137 
0.046552 2.47981487231 0.01283201810 
0.047110 2.45763481847 0.01740369800 
0.047667 2.45945031152 0.01552939700 
0.048225 2.31807165059 0.01410180797 
0.048782 2.47696370716 0.01127750841 
0.049340 2.38456833368 0.01251587639 
0.049897 2.38527918845 0.01378313592 
0.050455 2.36175902966 0.01153212995 
0.051012 2.28712079030 0.01189785244 
0.051570 2.25060980548 0.01393986751 
0.052127 2.10667501711 0.01152760454 
0.052685 2.07041299518 0.01497040280 
0.053242 2.00995913401 0.01215126595 
0.053800 2.06884560060 0.01236047439 
0.054357 2.03188908988 0.01221069014 
0.054915 2.10267952330 0.01226686897 
0.055472 2.09765384086 0.01134812540 
0.056030 2.03811690039 0.01325859485 
0.056587 2.00842025089 0.01114425867 
0.057145 1.81234474573 0.01184387482 
0.057702 1.85725842354 0.00937312701 
0.058260 1.69683884297 0.00836115150 
0.058817 1.77823897552 0.00805500696 
0.059375 1.76173485061 0.01138609794 
0.059932 1.81025684155 0.00946071426 
0.060490 1.64583533900 0.01068756641 
0.061048 1.81027527996 0.01074795231 
0.061605 1.88085064518 0.00977029855 
0.062163 1.66902131530 0.00847082319 
0.062720 1.67310926974 0.00987558801 
0.063278 1.69848843585 0.00783036284 
0.063835 1.52989426537 0.00691091278 
0.064393 1.53644863152 0.00685413929 
0.064950 1.62473362237 0.00934603661 
0.065508 1.51326315570 0.00718412783 
0.066065 1.54808460695 0.00961071629 
0.066623 1.48757855294 0.01050575936 
0.067180 1.39781314350 0.00784443610 
0.067738 1.46091949703 0.00712278149 
0.068295 1.34045905662 0.00954352534 
0.068853 1.42821293911 0.00428350346 
0.069410 1.43226173169 0.00763394307 
0.069968 1.39323127051 0.00798244971 
0.070525 1.36956920659 0.00635100823 
0.071083 1.32831483217 0.00714032161 
0.071640 1.31191266203 0.00549598449 
0.072198 1.31471045845 0.00703717264 
0.072755 1.20716214497 0.00619672962 
0.073313 1.31672052988 0.00796502059 
0.073870 1.22339987247 0.00753521819 
0.074428 1.23480243434 0.00473605064 
0.074985 1.21586113217 0.00594855326 
0.075543 1.17854535826 0.00779618821 
0.076100 1.16833070559 0.00652042618 
0.076658 1.17800534048 0.00953546478 
0.077215 1.14084158731 0.00380976019 
0.077773 1.02901207132 0.00374233631 
0.078330 1.10986166033 0.00599242391 
0.078888 1.04879322102 0.00555206422 
0.079445 1.07594694956 0.00545526151 
0.080003 1.04022796342 0.00484699172 
0.080560 0.96565850447 0.00363044635 
0.081118 0.97051717623 0.00517418306 
0.081675 1.07260678120 0.00361276918 
0.082233 1.06596427351 0.00718519914 
0.082790 0.97513603301 0.00526024084 
0.083348 0.93458573507 0.00488531529 
0.083905 0.93410145827 0.00451353342 
0.084463 0.89406105413 0.00547792411 
0.085020 0.96830739867 0.00562233211 
0.085578 0.86354911403 0.00307580741 
0.086135 0.79656413646 0.00548675067 
0.086693 0.86936045748 0.00449609773 
0.087250 0.90000095896 0.00505613647 
0.087808 0.85218562885 0.00384694712 
0.088365 0.75637678088 0.00386137541 
0.088923 0.75662039072 0.00283903516 
0.089480 0.78624227891 0.00450217567 
0.090038 0.88593734847 0.00311599723 
0.090595 0.78557071055 0.00316438777 
0.091153 0.75387821490 0.00380053144 
0.091710 0.79249548043 0.00292895923 
0.092268 0.71544823593 0.00314598526 
0.092825 0.71089566227 0.00377903889 
0.093383 0.77593062399 0.00382803097 
0.093940 0.68844534972 0.00410907404 
0.094498 0.65022166373 0.00357441119 
0.095055 0.70843656228 0.00396015016 
0.095613 0.60058010450 0.00447464769 
0.096170 0.68893618668 0.00443338940 
0.096728 0.68708561667 0.00268707462 
0.097285 0.66136514749 0.00531241215 
0.097842 0.62133625990 0.00358150613 
0.098400 0.68915114870 0.00259868506 
0.098957 0.62742287908 0.00401782693 
0.099515 0.66235718846 0.00243531667 
0.100072 0.63325259460 0.00313893346 
0.100630 0.72127854253 0.00456071205 
0.101187 0.58164375822 0.00286349725 
0.101745 0.61930187388 0.00259706561 
0.102302 0.63223140793 0.00195183790 
0.102860 0.64261042287 0.00216016781 
0.103417 0.49506050721 0.00146682720 
0.103975 0.53474607238 0.00378450396 
0.104532 0.52365524244 0.00365665552 
0.105090 0.54458063166 0.00409391588 
0.105647 0.60132608307 0.00237472122 
0.106205 0.42800603463 0.00197398711 
0.106762 0.50085034281 0.00285665722 
0.107320 0.50130543575 0.00213354518 
0.107877 0.40199622188 0.00355162842 
0.108435 0.54939552483 0.00365147976 
0.108992 0.48241395968 0.00312823387 
0.109550 0.45080847081 0.00215589918 
0.110107 0.42518808198 0.00147418583 
0.110665 0.46974870402 0.00176806036 
0.111222 0.50648735750 0.00270251480 
0.111780 0.46545269244 0.00296591341 
0.112337 0.42583677131 0.00072980583 
0.112895 0.44951455374 0.00287027602 
0.113452 0.38103517557 0.00160185003 
0.114010 0.42312096564 0.00202667638 
0.114567 0.35911050164 0.00226940620 
0.115125 0.44002849240 0.00173704396 
0.115682 0.47390501210 0.00048873668 
0.116240 0.38894184850 0.00125540531 
0.116797 0.36691711666 0.00151613587 
0.117355 0.45447165157 0.00167356066 
0.117912 0.37591261206 0.00190343999 
0.118470 0.40779964272 0.00257558644 
0.119027 0.41192641968 0.00235679921 
0.119585 0.35915275581 0.00122880281 
0.120142 0.37470713681 0.00096540152 
0.120699 0.33049145651 0.00240163781 
0.121257 0.38160161944 0.00275365891 
0.121814 0.33376736706 0.00117678770 
0.122372 0.27850981641 0.00191378081 
0.122929 0.30820274245 0.00121249188 
0.123487 0.36646738688 0.00220120764 
0.124044 0.37158996055 0.00153055427 
0.124602 0.23373633556 0.00087827161 
0.125159 0.30541822097 0.00104114658 
0.125717 0.31185140063 0.00136525256 
0.126274 0.27065224009 0.00191917712 
0.126832 0.28193632185 0.00078787554 
0.127389 0.32403202273 0.00137637672 
0.127947 0.24823610356 0.00054218378 
0.128504 0.28366686746 0.00147025305 
0.129062 0.26818627275 0.00124857688 
0.129619 0.25023314290 0.00066533473 
0.130177 0.24316825958 0.00134317734 
0.130734 0.25299890098 0.00059759156 
0.131292 0.28242637588 0.00205627063 
0.131849 0.25433178134 0.00140930006 
0.132407 0.22090379575 0.00015216112 
0.132964 0.21747539355 0.00068325277 
0.133521 0.22601176785 0.00033294432 
0.134079 0.22375762602 0.00109395184 
0.134636 0.17220785975 0.00139980974 
0.135194 0.22463310607 0.00062177931 
0.135751 0.20823309201 0.00078029977 
0.136309 0.25295110879 0.00176870301 
0.136866 0.24857522742 0.00043679098 
0.137424 0.19366278069 0.00067146445 
0.137981 0.16042664575 0.00014377076 
0.138539 0.19420451996 0.00161529597 
0.139096 0.19653211216 0.00102944990 
0.139654 0.13799220010 0.00029356788 
0.140211 0.25968478553 0.00115782156 
0.140769 0.19751745909 0.00182152572 
0.141326 0.23037804564 0.00163240560 
0.141884 0.19636716425 0.00075804966 
0.142441 0.16475632881 0.00146746006 
0.142998 0.19010828459 0.00108044291 
0.143556 0.17864219048 0.00020521575 
0.144113 0.16241554855 0.00075689201 
0.144671 0.18669136921 0.00089119931 
0.145228 0.18681039777 0.00139724214 
0.145786 0.08270034438 0.00035885906 
0.146343 0.16656791667 0.00048368734 
0.146901 0.17321244438 0.00072199171 
0.147458 0.18498722382 0.00073515204 
0.148016 0.14695416863 0.00065776021 
0.148573 0.14566387165 0.00017845315 
0.149131 0.15406911764 0.00097467734 
0.149688 0.10040633209 0.00124275813 
0.150246 0.16317702253 0.00124043430 
0.150803 0.15584777041 0.00079532338 
0.151360 0.14370910523 0.00043574052 
0.151918 0.05691896263 0.00035468828 
0.152475 0.13135763926 0.00030189780 
0.153033 0.18765985281 0.00119460952 
0.153590 0.15174030169 0.00096300994 
0.154148 0.16199941976 0.00028717685 
0.154705 0.07920308852 0.00077034871 
0.155263 0.10514237286 0.00045588679 
0.155820 0.11631882811 0.00050876811 
0.156378 0.11665976719 0.00054106830 
0.156935 0.09245830866 0.00045959716 
0.157493 0.07659040313 0.00075656859 
0.158050 0.15120761560 -0.00064139304 
0.158607 0.12059689541 0.00115125704 
0.159165 0.07147696391 0.00027424411 
0.159722 0.09711350194 0.00084614219 
0.160280 0.03728399155 0.00136142276 
0.160837 0.08715341335 0.00023653005 
0.161395 0.08410429338 -0.00002143501 
0.161952 0.04523204527 0.00049703568 
0.162510 0.06518141925 0.00047090889 
0.163067 0.04905490870 0.00072820855 
0.163625 0.09595187215 0.00126043713 
0.164182 0.10129715434 0.00125507872 
0.164739 0.10007409918 0.00104053689 
0.165297 0.09738353029 0.00043492523 
0.165854 0.10347706837 0.00013736072 
0.166412 0.08599139659 -0.00015314496 
0.166969 0.06124804017 0.00059101054 
0.167527 0.10485994702 0.00072581837 
0.168084 0.07216970858 -0.00032772238 
0.168642 0.07587125810 -0.00016765673 
0.169199 0.03986803644 0.00014986601 
0.169757 0.00755006501 0.00039727599 
0.170314 0.08091014088 -0.00019754310 
0.170871 0.08274474081 0.00097056610 
0.171429 0.02716075097 0.00052986651 
0.171986 0.07974917605 0.00080368937 
0.172544 0.07857292835 0.00033718117 
0.173101 0.06935396329 -0.00035436696 
0.173659 0.06003977106 0.00046263874 
0.174216 0.12254069557 0.00026475683 
0.174774 0.14135686882 0.00025831341 
0.175331 0.05592990701 0.00044471215 
0.175888 0.09294666596 0.00055361392 
0.176446 0.06652466376 0.00108048368 
0.177003 0.01042396946 0.00026386914 
0.177561 0.06468582955 0.00004978299 
0.178118 0.05330352272 0.00107644071 
0.178676 0.05710652517 -0.00005468071 
0.179233 0.07029941648 0.00019585624 
0.179791 0.05694266331 0.00049359545 
0.180348 0.08083864417 0.00022242322 
0.180905 0.06263620627 0.00076648603 
0.181463 0.12664081815 -0.00010259399 
0.182020 0.04133993548 -0.00026366799 
0.182578 0.08825730365 0.00017126590 
0.183135 0.08511565753 0.00011590535 
0.183693 0.11028775293 0.00035287746 
0.184250 0.10671383588 0.00038369201 
0.184808 0.03931743828 0.00002605097 
0.185365 0.03109911176 0.00033007394 
0.185922 0.01370182491 -0.00003233077 
0.186480 0.02447143454 -0.00028314911 
0.187037 0.02882910314 0.00016487924 
0.187595 0.05622364414 -0.00017102819 
0.188152 0.11064103452 0.00006299904 
0.188710 0.06461221176 -0.00041994705 
0.189267 0.05515271207 0.00054077198 
0.189824 0.00938771577 -0.00057608996 
0.190382 0.03631903332 0.00036307214 
0.190939 0.07285902449 0.00073234617 
0.191497 0.10091990503 0.00048582692 
0.192054 0.10559960243 0.00049118171 
0.192612 0.07713490473 -0.00014778206 
0.193169 0.05545880654 0.00018481495 
0.193726 0.07726451488 -0.00056734306 
0.194284 0.03351187832 -0.00003054986 
0.194841 0.08524780733 0.00035651713 
0.195399 0.00753279609 0.00072940402 
0.195956 -0.07535308960 0.00023355442 
0.196514 0.02200206549 0.00035374303 
0.197071 0.07785431364 0.00012696133 
0.197628 0.09294249189 0.00083910844 
0.198186 0.02726086479 -0.00002731349 
0.198743 0.04025946799 0.00029572351 
0.199301 0.01872903636 0.00040118559 
0.199858 0.04453800010 0.00009660426 
0.200416 0.06509857189 -0.00002986910 
0.200973 0.04235562193 -0.00023167797 
0.201530 0.05450359191 0.00081598693 
0.202088 0.02801543374 -0.00018055096 
0.202645 0.00594130777 0.00040828357 
0.203203 0.02668823339 -0.00018040986 
0.203760 -0.00713469869 -0.00023824558 
0.204318 0.01900963310 0.00001585021 
0.204875 0.02252664993 -0.00027844808 
0.205432 0.03344061235 0.00054152436 
0.205990 0.08974191978 0.00085187718 
0.206547 0.02104646317 -0.00006631561 
0.207105 0.09904770937 0.00024167993 
0.207662 0.06846969299 0.00050260176 
0.208219 0.02780156470 0.00031130621 
0.208777 -0.03376585299 -0.00007160235 
0.209334 0.04138157078 0.00061206621 
0.209892 -0.00132114706 0.00056602785 
0.210449 0.03332438911 -0.00007628174 
0.211007 0.07358879338 0.00052159340 
0.211564 0.04321819933 -0.00021956342 
0.212121 0.05304426854 0.00086558074 
0.212679 -0.01161853130 0.00000721989 
0.213236 0.02518992948 0.00018316768 
0.213794 0.05947931730 -0.00031159589 
0.214351 -0.02025427898 -0.00003234963 
0.214908 0.01774938646 0.00029749381 
0.215466 0.03026531227 0.00007741851 
0.216023 0.09432450007 0.00013578321 
0.216581 0.02376977504 -0.00012264580 
0.217138 0.05552716797 -0.00038290263 
0.217695 0.04183130956 0.00033164376 
0.218253 0.04857642761 -0.00002638663 
0.218810 0.05135515181 0.00002537275 
0.219368 0.05124338219 0.00021653561 
0.219925 0.03309073573 0.00025182505 
0.220483 0.00793520906 0.00001656579 
0.221040 -0.01320270269 -0.00037595446 
0.221597 0.02774128537 -0.00049831731 
0.222155 0.01749969348 0.00005754522 
0.222712 0.02767843439 0.00008535055 
0.223270 0.05678451229 0.00009423117 
0.223827 0.06615610946 0.00055964979 
0.224384 0.04335982782 0.00004798873 
0.224942 -0.02196534102 -0.00023296298 
0.225499 0.05592192856 0.00023111313 
0.226057 0.02115696565 0.00049788339 
0.226614 -0.00253270089 -0.00009479917 
0.227171 0.05048537652 -0.00053576918 
0.227729 0.04611246750 0.00080002282 
0.228286 0.03874551515 -0.00001268495 
0.228844 0.03915671140 0.00058248744 
0.229401 0.04984716533 -0.00013733423 
0.229958 0.08616923557 0.00038197448 
0.230516 0.04232959652 -0.00022387875 
0.231073 0.01550708188 -0.00022138307 
0.231630 0.03533416274 -0.00021614307 
0.232188 0.02768677886 0.00059403041 
0.232745 0.06890724067 0.00024330162 
0.233303 0.00481437906 -0.00049953409 
0.233860 0.02522102528 0.00036940482 
0.234417 0.02303838895 0.00032816625 
0.234975 0.04911939958 -0.00010123870 
0.235532 0.07725902348 0.00064429669 
0.236090 0.05336154513 0.00003696072 
0.236647 0.02863345974 -0.00003536705 
0.237204 0.04689158965 -0.00022626718 
0.237762 0.04108572298 0.00019410969 
0.238319 0.03061031913 -0.00028111349 
0.238877 0.01062184394 -0.00009402528 
0.239434 0.02500485963 0.00032977633 
0.239991 0.07277156778 0.00037737478 
0.240549 0.05895346488 0.00028665921 
0.241106 0.06585243570 0.00052487183 
0.241663 0.02251563846 -0.00012369273 
0.242221 0.05468907399 0.00039747729 
0.242778 0.03908647822 -0.00039262854 
0.243336 0.05918996970 -0.00014275202 
0.243893 0.04201577108 0.00013490231 
0.244450 0.01848561295 0.00012367031 
0.245008 0.06144120183 0.00035562817 
0.245565 0.01729765921 0.00031938219 
0.246123 0.02490112953 0.00024507811 
0.246680 0.04513090293 0.00029329931 
0.247237 0.02260792326 -0.00005224106 
0.247795 0.03038222837 -0.00010315082 
0.248352 0.04877191182 0.00046339910 
0.248909 0.00606490086 -0.00029725869 
0.249467 0.02124260849 -0.00020572043 
0.250024 0.00165860627 0.00018170022 
0.250582 0.00702077354 0.00042124945 
0.251139 0.01483494967 -0.00020307010 
0.251696 0.03239353350 0.00061014889 
0.252254 0.02492623462 -0.00019538106 
0.252811 0.02654084978 -0.00046605469 
0.253368 0.04740464969 0.00008250560 
0.253926 0.05683017834 0.00003730002 
0.254483 -0.00285738085 0.00020267294 
0.255041 0.03904664167 0.00054207525 
0.255598 0.02384426608 -0.00012803606 
0.256155 0.04075415301 0.00039899174 
0.256713 0.02354870912 -0.00013472389 
0.257270 0.02906523795 0.00855838362 
0.257827 0.00477922161 0.00009264021 
0.258385 0.06570338183 0.00010188163 
0.258942 0.02288533320 0.00010605428 
0.259499 0.05450213076 0.00087683912 
0.260057 0.00766266264 -0.00039956080 
0.260614 -0.00248183914 0.00014720133 
0.261172 0.00991388027 0.00045428671 
0.261729 0.06743519418 0.00015445558 
0.262286 0.02184919920 0.00019332522 
0.262844 0.00260790195 -0.00076320437 
0.263401 0.02778570899 -0.00004000030 
0.263958 0.05582562390 0.00026967564 
0.264516 0.02887239841 0.00022712262 
0.265073 0.01553377567 -0.00022105282 
0.265630 0.02616353304 0.00017650018 
0.266188 0.08260628317 -0.00017521083 
0.266745 0.04683217581 0.00015389417 
0.267302 0.03867616508 0.00016420251 
0.267860 0.03514575252 0.00000590510 
0.268417 0.00904167324 0.00046322451 
0.268975 0.04806852521 0.00000429066 
0.269532 0.01517843165 0.00004820579 
0.270089 0.02079508301 0.00024780446 
0.270647 0.01059917243 0.00006901064 
0.271204 0.07659587283 0.00010626690 
0.271761 0.00184000957 0.00000592309 
0.272319 0.01300816005 0.00021018161 
0.272876 0.04760113229 -0.00009209401 
0.273433 0.04813963970 0.00046362919 
0.273991 0.02189222272 0.00001824793 
0.274548 0.02230935433 0.00017401945 
0.275105 0.07478748760 0.00045957492 
0.275663 0.01194184605 -0.00032395792 
0.276220 0.04609288701 -0.00003793509 
0.276777 0.01165320481 -0.00048703798 
0.277335 0.01497292284 -0.00012490683 
0.277892 0.04234885973 0.00052595375 
0.278449 0.09956752122 0.00013891570 
0.279007 0.07920077523 0.00016918523 
0.279564 0.03458974049 0.00009268681 
0.280121 0.01591330951 0.00007918446 
0.280679 0.07124251005 0.00027457404 
0.281236 -0.01755465223 0.00011357136 
0.281793 0.05526903909 0.00030971419 
0.282351 0.00457991086 -0.00030737638 
0.282908 0.00287954812 -0.00039296527 
0.283465 0.01563064060 0.00006612789 
0.284023 0.01642536537 0.00002964763 
0.284580 0.03519422596 -0.00003767813 
0.285137 0.04438525865 0.00031028675 
0.285695 -0.00147930050 0.00022457517 
0.286252 0.04832355092 0.00011295733 
0.286809 0.07421834159 0.00081007288 
0.287367 0.03162730934 -0.00002955268 
0.287924 0.10398960402 0.00032809606 
0.288481 0.00947832288 -0.00023976235 
0.289039 -0.00377481351 -0.00002745383 
0.289596 0.07782768429 0.00007636237 
0.290153 0.02529711940 0.00049056822 
0.290711 0.04326232021 -0.00008267960 
0.291268 0.04178760213 -0.00047043624 
0.291825 0.05045899119 -0.00008843637 
0.292383 0.09577598023 0.00031428696 
0.292940 0.03443127875 -0.00000537483 
0.293497 0.01985482423 0.00054508646 
0.294055 0.04257953508 0.00043403356 
0.294612 0.02783180757 -0.00043426169 
0.295169 0.00991847128 0.00038605976 
0.295727 0.02280352965 -0.00008785755 
0.296284 0.02400212130 0.00083984586 
0.296841 0.02958074180 0.00020704105 
0.297399 0.03519720825 0.00023724279 
0.297956 0.01749304312 -0.00061681448 
0.298513 0.03883140624 0.00023825245 
0.299071 0.01479260033 -0.00041538875 
0.299628 0.04093874246 0.00052389237 
0.300185 0.01734282334 0.00078336483 
0.300742 0.01236917947 -0.00015836767 
0.301300 0.04947305963 0.00052874307 
0.301857 -0.00166293837 0.00003853499 
0.302414 0.00851207610 -0.00026697488 
0.302972 0.03519419491 0.00026812570 
0.303529 0.07219831153 -0.00006363625 
0.304086 0.00171936324 -0.00022410422 
0.304644 0.02372199723 0.00003436120 
0.305201 0.06165088595 -0.00019636402 
0.305758 0.03510933786 0.00074535521 
0.306316 -0.00345804607 0.00028909623 
0.306873 0.03150379989 0.00000066349 
0.307430 0.02474785180 0.00042024265 
0.307987 -0.00656067929 0.00014135638 
0.308545 0.04186538402 0.00053143072 
0.309102 0.06791277929 0.00042089921 
0.309659 0.08496586122 0.00056526629 
0.310217 0.01692583532 0.00092036365 
0.310774 0.00475175617 -0.00008077289 
0.311331 -0.00801480195 0.00007339195 
0.311889 0.00830746976 0.00017221851 
0.312446 0.01583089730 0.00080443267 
0.313003 0.03517859854 0.00003714181 
0.313560 0.02612588876 -0.00043426598 
0.314118 -0.00549018858 -0.00025240546 
0.314675 0.09544404003 0.00053206912 
0.315232 0.01949280042 -0.00011795575 
0.315790 0.05388167563 0.00041130222 
0.316347 0.01572453168 0.00028854014 
0.316904 0.05810054823 0.00051967956 
0.317461 -0.00258652516 -0.00001605962 
0.318019 0.03228303942 0.00013298876 
0.318576 0.05053018347 0.00037161933 
0.319133 0.01137461353 0.00041868079 
0.319691 0.01889770187 0.00078729391 
0.320248 0.09007655389 0.00079191721 
0.320805 0.03434228181 0.00085958332 
0.321362 0.00939914812 0.00043515728 
0.321920 0.07687545159 0.00103052527 
0.322477 0.01008800205 0.00054876060 
0.323034 0.00306296354 0.00017951189 
0.323592 0.06309971167 0.00021780030 
0.324149 0.03495974865 0.00023356960 
0.324706 0.01507518701 -0.00054576525 
0.325263 0.04267339632 0.00031424099 
0.325821 0.00589061637 0.00046515655 
0.326378 0.01403015682 0.00035570929 
0.326935 0.01541493770 0.00017120707 
0.327493 0.01658424485 -0.00010955271 
0.328050 0.01611675233 0.00054708350 
0.328607 0.03456027676 -0.00006291274 
0.329164 0.05267643675 0.00043519781 
0.329722 0.06564931738 0.00001525631 
0.330279 0.04059029406 0.00080705993 
0.330836 0.04887438895 -0.00041189373 
0.331393 0.01012184511 -0.00002643754 
0.331951 0.00460600125 0.00007945164 
0.332508 0.08562165141 0.00047868686 
0.333065 0.05982144564 0.00053118795 
0.333622 0.05010974270 -0.00058921187 
0.334180 0.01954112807 0.00018851773 
0.334737 0.06891333954 -0.00017533373 
0.335294 0.01446975058 -0.00060969719 
0.335852 0.01904485377 0.00003729803 
0.336409 0.00198550987 0.00018640331 
0.336966 0.05085936331 0.00066858343 
0.337523 0.00124293624 -0.00004784453 
0.338081 0.03994839961 -0.00003389436 
0.338638 -0.00029282984 0.00023706844 
0.339195 0.05007726514 -0.00000988219 
0.339752 0.05799247470 0.00088555965 
0.340310 0.04230395641 0.00054222678 
0.340867 -0.01548405990 0.00013886077 
0.341424 0.03507104899 0.00069667917 
0.341981 -0.03011793268 -0.00056310400 
0.342539 -0.00345948614 0.00057445557 
0.343096 0.09461553571 0.00061710105 
0.343653 0.01821293729 0.00019207139 
0.344210 -0.00452663170 -0.00033798433 
0.344768 0.01559007022 0.00017872083 
0.345325 0.03471353343 -0.00024740842 
0.345882 0.00666873628 0.00067273283 
0.346439 0.02280617672 0.00131012450 
0.346997 0.07948451905 0.00012460506 
0.347554 0.08218535165 0.00109297110 
0.348111 0.02873162318 0.00050657615 
0.348668 0.02927854564 0.00011477541 
0.349226 0.03663510010 -0.00005018912 
0.349783 0.03323031599 0.00003321248 
0.350340 0.01104529260 0.00080989575 
0.350897 0.02164835948 -0.00058877763 
0.351454 0.05831286429 0.00060311416 
0.352012 -0.01597794763 0.00090769288 
0.352569 0.04170305139 0.00037760203 
0.353126 -0.00699986122 -0.00083162618 
0.353683 0.07024066542 0.00220766760 
0.354241 -0.00400838415 0.00056126324 
0.354798 -0.03620650663 0.00034632080 
0.355355 0.05066491414 0.00057122106 
0.355912 0.02399416484 -0.00123793356 
0.356470 0.01356514501 0.00073591044 
0.357027 0.05036518328 0.00050103404 
0.357584 0.04974433922 0.00090514242 
0.358141 -0.03924645010 0.00065664354 
0.358699 -0.01480680458 -0.00058247796 
0.359256 0.00942238559 0.00019529699 
0.359813 0.05329857095 -0.00012333140 
0.360370 -0.01132763665 -0.00046030410 
0.360927 -0.04652902702 0.00137188419 
0.361485 0.00909668563 -0.00013279856 
0.362042 0.05506295408 0.00106327442 
0.362599 0.02868044500 -0.00031583792 
0.363156 0.07760479004 0.00144750027 
0.363714 0.01040609683 -0.00033833523 
0.364271 0.09785649617 -0.00018365148 
0.364828 0.05235087928 0.00000939937 
0.365385 0.08202670788 0.00018490170 
0.365942 0.02781761106 0.00040420252 
0.366500 0.01182826160 -0.00135006077 
0.367057 0.07120510542 -0.00064360791 
0.367614 0.07120534034 -0.00000752478 
0.368171 0.09363848918 0.00232280848 
0.368728 0.01817623101 0.00210392581 
0.369286 0.03552587103 0.00020607463 
0.369843 -0.01537179789 -0.00084265030 
0.370400 0.06181311204 -0.00102002552 
0.370957 0.06232664006 0.00129522156 
0.371514 -0.02381688517 -0.00088776932 
0.372072 0.01006875218 0.00049503206 
0.372629 0.11504442681 0.00104703952 
0.373186 0.07709471187 -0.00075055698 
0.373743 -0.03180672811 -0.00061335764 
0.374300 -0.07637746640 -0.00016915982 
0.374858 0.01285621895 0.00102727605 
0.375415 -0.05898227550 -0.00081964825 
0.375972 0.10261738521 0.00103790152 
0.376529 0.05492565514 0.00081543185 
0.377086 -0.01536567438 -0.00008880498 
0.377644 -0.00091211414 -0.00067061438 
0.378201 0.05636240716 0.00065808841 
0.378758 -0.04102687583 0.00081340602 
0.379315 0.02321924918 0.00255413301 
0.379872 0.09914812285 0.00138724617 
0.380430 -0.00537139056 -0.00089751420 
0.380987 -0.07022704992 -0.00175221184 
0.381544 0.04674086160 0.00057890499 
0.382101 0.00249508678 -0.00000321244 
0.382658 0.03081532637 0.00077469545 
0.383216 -0.02723456727 0.00145445692 
0.383773 0.04655232797 0.00188318968 
0.384330 0.10376536650 0.00229229565 
0.384887 -0.04028350580 -0.00069060319 
0.385444 0.01065683267 -0.00030641021 
0.386001 0.03587523545 0.00003053368 
0.386559 0.01626699262 0.00144983018 
0.387116 0.11965103179 0.00100192291 
0.387673 -0.06102856223 -0.00023598483 
0.388230 -0.07009226068 0.00066937683 
0.388787 0.01921201724 -0.00172798355 
0.389345 0.05006151534 0.00228330036 
0.389902 -0.02781511627 0.00034417154 
0.390459 0.07762211484 0.00037239253 
0.391016 0.05982757101 0.00273682953 
0.391573 0.03209693040 0.00054277042 
0.392130 0.12199777565 0.00055428892 
0.392688 0.00312362667 -0.00168208143 
0.393245 0.09108901316 0.00033719624 
0.393802 0.07326512389 0.00025645199 
0.394359 0.05209960825 0.00003946153 
0.394916 0.04676009216 0.00183785117 
0.395473 0.02444238166 0.00257933148 
0.396031 0.07700990287 -0.00066816182 
0.396588 -0.02039615796 -0.00026270247 
0.397145 0.01326526202 0.00037993348 
0.397702 0.06889011821 0.00454713437 
0.398259 -0.00227840966 -0.00240745180 
0.398816 0.00313531329 0.00257086248 
0.399374 -0.02932504520 -0.00367413722 
0.399931 0.04095527657 0.00214389342 
0.400488 0.07358441791 -0.00154811638 
0.401045 0.17914791936 0.00335816423 
0.401602 -0.04516157960 -0.00072956592 
0.402159 0.15659672240 -0.00215441084 
0.402716 -0.02859676578 -0.00028277307 
0.403274 -0.10190460961 -0.01306270469 
0.403831 0.09122163745 0.01674218339 
