# Supplementary material for: SAXS studies of X-ray induced disulfide bond damage: Engineering high-resolution insight from a low-resolution technique
Source: PLoS One. 2020 Nov 17;15(11):e0239702. doi: 10.1371/journal.pone.0239702 (PMC7671560; doi:10.1371/journal.pone.0239702)
Supplement: S1 Data — (GZ) [file pone.0239702.s023.gz › SupplementaryData/dimer_A4_ph5_1p25_00004.cbf.dat]

0.010314 1.53273309850 1.76567026905 
0.010872 4.83610931475 0.52414779879 
0.011429 4.91241280038 0.25792039748 
0.011987 4.70417560091 0.00978277936 
0.012544 5.43040870543 0.11129615346 
0.013102 6.14019200917 0.19831907075 
0.013659 4.39781064150 0.06576585096 
0.014217 4.38033499214 0.03779864045 
0.014774 3.66308742983 0.06837817620 
0.015332 4.58235530229 0.00594159989 
0.015889 4.52479965932 0.00175279369 
0.016447 4.40340393587 0.02385275537 
0.017004 4.45838158959 0.01879963859 
0.017562 4.47055474467 0.03769576897 
0.018119 4.06287548542 -0.00220421390 
0.018677 3.97238933732 0.01112897379 
0.019234 3.88282399871 0.03158604673 
0.019792 3.97907023820 0.02447784540 
0.020349 3.97588805493 0.01575416801 
0.020907 4.05882271505 -0.00945469728 
0.021464 4.19396818531 0.00693379244 
0.022022 4.13088021473 0.01564760283 
0.022579 3.95909192185 0.00911055689 
0.023137 3.80989785231 -0.00227770493 
0.023694 3.92161703584 0.02318899888 
0.024252 3.70648506770 0.01713067304 
0.024809 3.75742178236 0.01905422389 
0.025367 3.69810496082 0.01886316039 
0.025924 3.68183764336 0.03077216365 
0.026482 3.49864975012 0.02487556594 
0.027039 3.53453149905 0.02486612031 
0.027597 3.42868882883 0.01693576400 
0.028154 3.40081852556 0.01950044819 
0.028712 3.30537812917 0.01903577045 
0.029269 3.49936492765 0.02412046855 
0.029827 3.44306254572 0.01190477511 
0.030384 3.48138983029 0.02152517073 
0.030942 3.24503726743 0.01706489907 
0.031500 3.43340749335 0.01945179038 
0.032057 3.41537452246 0.01757750669 
0.032615 3.41277198133 0.01854860052 
0.033172 3.53306815055 0.02131158654 
0.033730 3.19275990848 0.01931829643 
0.034287 3.14294289094 0.01775327649 
0.034845 3.17613111800 0.01696643692 
0.035402 3.22800370827 0.02228319134 
0.035960 3.21935355257 0.02104595414 
0.036517 3.12796348704 0.01749773836 
0.037075 2.94688777621 0.01548801861 
0.037632 2.96396802112 0.01739913401 
0.038190 2.96284703293 0.01977426819 
0.038747 2.91505701829 0.01267393485 
0.039305 2.94724365552 0.01997063729 
0.039862 2.99653116421 0.01923420934 
0.040420 2.86856732273 0.01755623272 
0.040977 2.76999950666 0.01628261057 
0.041535 2.76639636590 0.01576053639 
0.042092 2.83987017723 0.01679741435 
0.042650 2.67289492158 0.01123876360 
0.043207 2.66923822173 0.01728554735 
0.043765 2.52753185788 0.01165579094 
0.044322 2.68514138427 0.01212527729 
0.044880 2.65533872349 0.01610083392 
0.045437 2.59709985671 0.01389287089 
0.045995 2.54389981062 0.01409370976 
0.046552 2.41090959306 0.01767013981 
0.047110 2.47571415716 0.01410025969 
0.047667 2.28240110805 0.01095306329 
0.048225 2.34950114282 0.01368868147 
0.048782 2.41400423186 0.01596573311 
0.049340 2.35891725501 0.01627127862 
0.049897 2.22138903350 0.01226340087 
0.050455 2.31085292221 0.01327540887 
0.051012 2.22897210788 0.00984330390 
0.051570 2.14575876191 0.01305770983 
0.052127 2.08689689804 0.01498585954 
0.052685 2.08871041327 0.01414475437 
0.053242 2.08423359874 0.01034344207 
0.053800 1.98517288894 0.01618150764 
0.054357 2.11305517644 0.01116857456 
0.054915 2.05600121694 0.00958965314 
0.055472 1.80732650100 0.01132493164 
0.056030 1.95478624941 0.00914146176 
0.056587 2.01372445037 0.01396760247 
0.057145 1.96371840070 0.01064659523 
0.057702 1.89474258247 0.01212161018 
0.058260 1.81738244664 0.01238109314 
0.058817 1.84063619703 0.01019047726 
0.059375 1.69385732727 0.01118149137 
0.059932 1.71198620593 0.01001940736 
0.060490 1.69948214515 0.00917931264 
0.061048 1.75429736672 0.01013387886 
0.061605 1.63921096780 0.01037374256 
0.062163 1.68815152818 0.00853706450 
0.062720 1.59575307371 0.00928992720 
0.063278 1.64011623517 0.00808201410 
0.063835 1.62631903829 0.00997978916 
0.064393 1.66732479034 0.01211246466 
0.064950 1.57909826094 0.00995595705 
0.065508 1.51206826443 0.00679815971 
0.066065 1.59947766501 0.00827354121 
0.066623 1.50864201358 0.00822357895 
0.067180 1.52693634562 0.00815869434 
0.067738 1.50834460268 0.00847720893 
0.068295 1.36993459986 0.00618376707 
0.068853 1.37332351106 0.00787333960 
0.069410 1.45433507328 0.00784299059 
0.069968 1.34914074315 0.00711483601 
0.070525 1.37844915755 0.00779751984 
0.071083 1.31720522324 0.00648085209 
0.071640 1.31735711390 0.00482041529 
0.072198 1.26194339340 0.00764924718 
0.072755 1.23944894243 0.00629536625 
0.073313 1.28982132225 0.00577681554 
0.073870 1.32293716406 0.00738972992 
0.074428 1.15832984722 0.00838921441 
0.074985 1.14935182707 0.00718282135 
0.075543 1.15308385404 0.00785289532 
0.076100 1.09435029597 0.00532897204 
0.076658 0.99375039268 0.00468324291 
0.077215 1.13263388213 0.00587505485 
0.077773 1.15194295669 0.00631360803 
0.078330 1.03937090520 0.00363091038 
0.078888 1.03674560107 0.00550584541 
0.079445 0.99905457311 0.00488366774 
0.080003 1.07725915591 0.00433223010 
0.080560 0.90765177383 0.00574049792 
0.081118 0.98926902805 0.00412037210 
0.081675 1.04148606065 0.00589711108 
0.082233 1.05810820074 0.00578831922 
0.082790 0.99072494069 0.00725776004 
0.083348 0.93273610470 0.00406809353 
0.083905 0.91899296975 0.00409256093 
0.084463 1.00387116662 0.00553135980 
0.085020 0.88302387291 0.00429676215 
0.085578 0.90241608742 0.00478376603 
0.086135 0.92129421809 0.00559628978 
0.086693 1.00252482266 0.00534394338 
0.087250 0.84189378263 0.00399424918 
0.087808 0.86566749885 0.00403827286 
0.088365 0.78294031872 0.00577808051 
0.088923 0.89595061101 0.00435889709 
0.089480 0.85538069379 0.00334565829 
0.090038 0.87673259495 0.00522159547 
0.090595 0.81459114435 0.00370019488 
0.091153 0.79254641197 0.00500479355 
0.091710 0.72189424676 0.00378506001 
0.092268 0.74254688645 0.00391594863 
0.092825 0.72950180014 0.00476710589 
0.093383 0.77351626760 0.00354489215 
0.093940 0.69855312502 0.00231299799 
0.094498 0.71469954394 0.00181876518 
0.095055 0.66146786057 0.00406901093 
0.095613 0.70344400992 0.00389227130 
0.096170 0.64763703811 0.00233407816 
0.096728 0.60178994480 0.00354688663 
0.097285 0.62505334166 0.00352661299 
0.097842 0.60051680762 0.00640822372 
0.098400 0.61235193007 0.00335434267 
0.098957 0.69169974081 0.00496358953 
0.099515 0.61093838050 0.00092524707 
0.100072 0.62635602013 0.00303208062 
0.100630 0.61110058134 0.00258689615 
0.101187 0.62524704219 0.00428856387 
0.101745 0.54989552313 0.00261373012 
0.102302 0.57672773391 0.00172073983 
0.102860 0.51234904424 0.00372527215 
0.103417 0.63099726350 0.00421233526 
0.103975 0.58812728788 0.00376933146 
0.104532 0.49647767115 0.00164517047 
0.105090 0.59017387503 0.00277352404 
0.105647 0.52066947769 0.00357438596 
0.106205 0.58872629565 0.00277310812 
0.106762 0.53843832961 0.00280501925 
0.107320 0.49142167911 0.00223103174 
0.107877 0.51541774727 0.00236778113 
0.108435 0.47825992860 0.00256058821 
0.108992 0.47639642218 0.00210852381 
0.109550 0.47995106024 0.00345634116 
0.110107 0.39239606981 0.00258572387 
0.110665 0.48091138636 0.00147884175 
0.111222 0.43406319117 0.00080302562 
0.111780 0.44210263374 0.00238792182 
0.112337 0.36172240634 0.00278185153 
0.112895 0.40209177163 0.00190617137 
0.113452 0.45788433401 0.00203204139 
0.114010 0.44511997478 0.00247161584 
0.114567 0.37655704000 0.00204355770 
0.115125 0.43696106588 0.00220896966 
0.115682 0.44790906136 0.00200322092 
0.116240 0.40453201043 0.00094415854 
0.116797 0.36651861207 0.00222948122 
0.117355 0.36748622745 0.00268549210 
0.117912 0.31750472027 0.00190715456 
0.118470 0.37323656483 0.00241878606 
0.119027 0.39244943476 0.00155617832 
0.119585 0.39244565252 0.00223648145 
0.120142 0.35233493025 0.00133111554 
0.120699 0.33297944924 0.00226390636 
0.121257 0.35315635043 0.00050767253 
0.121814 0.34937420135 0.00174477231 
0.122372 0.30149342101 0.00180508868 
0.122929 0.35109350574 0.00142511310 
0.123487 0.35078143590 0.00193586840 
0.124044 0.32439582679 0.00168769555 
0.124602 0.26584135414 0.00149814531 
0.125159 0.33115853861 0.00044378681 
0.125717 0.33519107322 0.00009181560 
0.126274 0.32434660823 0.00054620720 
0.126832 0.33675581270 0.00242428890 
0.127389 0.27999462723 0.00204739594 
0.127947 0.29681066722 0.00260207285 
0.128504 0.28743786424 0.00130942662 
0.129062 0.31469235466 0.00192726962 
0.129619 0.31584045657 0.00084228743 
0.130177 0.30095483115 0.00172785368 
0.130734 0.29100673113 0.00110893626 
0.131292 0.26326104498 0.00186559905 
0.131849 0.27155661365 0.00141690438 
0.132407 0.30243504896 0.00116284524 
0.132964 0.28797723404 0.00131183051 
0.133521 0.27246887785 0.00075058220 
0.134079 0.25531406403 0.00206195929 
0.134636 0.24709339417 0.00101188184 
0.135194 0.24326333131 0.00111194336 
0.135751 0.21303103426 0.00143697727 
0.136309 0.18396878557 0.00159813260 
0.136866 0.24409254362 0.00203384767 
0.137424 0.21312464982 0.00058282198 
0.137981 0.23316127951 0.00164204430 
0.138539 0.24537815291 0.00139948467 
0.139096 0.21465108360 0.00181416838 
0.139654 0.24571374810 0.00156563151 
0.140211 0.24485924830 0.00094846141 
0.140769 0.12641563585 0.00017790077 
0.141326 0.18722231954 0.00054157040 
0.141884 0.21227584747 0.00157617314 
0.142441 0.17074288118 0.00070340501 
0.142998 0.18842030401 0.00071354305 
0.143556 0.18133713479 0.00100334602 
0.144113 0.18039300103 0.00082779605 
0.144671 0.21312666945 0.00186369095 
0.145228 0.14794346947 0.00131574535 
0.145786 0.14779952453 0.00101383519 
0.146343 0.15448506440 0.00009621016 
0.146901 0.15872143598 0.00061297781 
0.147458 0.15193657137 0.00138449705 
0.148016 0.08467475029 0.00049438549 
0.148573 0.11521768315 0.00010357575 
0.149131 0.08307298746 0.00059140207 
0.149688 0.19846440310 0.00047628696 
0.150246 0.10439623163 -0.00024784403 
0.150803 0.13553173531 0.00140514208 
0.151360 0.10766969873 0.00173228018 
0.151918 0.15423793954 0.00057507936 
0.152475 0.16579417316 0.00026386035 
0.153033 0.14124906003 0.00115003171 
0.153590 0.09518204003 -0.00006398131 
0.154148 0.11428464732 0.00099934670 
0.154705 0.14206779431 0.00019260804 
0.155263 0.10244167958 0.00185060069 
0.155820 0.10531520712 0.00019958522 
0.156378 0.11848392662 0.00082425929 
0.156935 0.10154254431 0.00002092301 
0.157493 0.13376558764 0.00050097523 
0.158050 0.09781718771 0.00083287396 
0.158607 0.12952088315 0.00044786712 
0.159165 0.12884103385 0.00092463212 
0.159722 0.10369619417 0.00075743967 
0.160280 0.05325164922 0.00020533593 
0.160837 0.10970180923 0.00072449295 
0.161395 0.12324176596 -0.00009432537 
0.161952 0.12130831115 0.00055192395 
0.162510 0.10058053256 0.00036625038 
0.163067 0.05439118523 -0.00011407358 
0.163625 0.10831554826 0.00106942212 
0.164182 0.14017564073 0.00051049345 
0.164739 0.10277169518 0.00018442512 
0.165297 0.12780305672 0.00011206860 
0.165854 0.05858737232 0.00068442486 
0.166412 0.03281266384 0.00017008761 
0.166969 0.07294033224 0.00063017416 
0.167527 0.04035529346 -0.00020028070 
0.168084 0.13227644231 0.00037770077 
0.168642 0.06512070244 0.00050604632 
0.169199 0.07001379100 0.00005191101 
0.169757 0.05495530931 0.00067589382 
0.170314 0.08627980055 0.00063003238 
0.170871 0.09107833032 0.00078366562 
0.171429 0.09291197459 -0.00020611848 
0.171986 0.04253069278 0.00125204113 
0.172544 0.10523208585 0.00025990201 
0.173101 0.06142704286 0.00085994665 
0.173659 0.06487373600 0.00017113295 
0.174216 0.00342563028 0.00009922660 
0.174774 0.11333310316 0.00011377867 
0.175331 0.08306286934 -0.00065253303 
0.175888 0.01130979510 0.00027797276 
0.176446 0.08020575272 0.00022080133 
0.177003 0.08245054136 0.00076205346 
0.177561 0.11155594402 0.00036683828 
0.178118 0.04782716284 0.00013184819 
0.178676 0.02808883120 0.00006630992 
0.179233 0.07283782475 0.00098356938 
0.179791 0.04279278063 0.00021945499 
0.180348 0.04942836779 0.00068917154 
0.180905 0.05600542765 -0.00023795145 
0.181463 0.06999651366 0.00015290783 
0.182020 0.06477448852 0.00094744679 
0.182578 0.04617398111 -0.00016640448 
0.183135 0.06785291353 0.00032476724 
0.183693 0.03726337323 0.00071922771 
0.184250 0.03957656902 0.00007411645 
0.184808 0.06416425454 -0.00042230916 
0.185365 0.09905517520 0.00060694491 
0.185922 0.07009710739 0.00052347014 
0.186480 0.11337453474 0.00045011851 
0.187037 0.11401814452 0.00021952104 
0.187595 0.04356929186 -0.00005760189 
0.188152 0.00582873699 0.00055361880 
0.188710 0.04126124546 -0.00022681484 
0.189267 0.03508468260 0.00034807373 
0.189824 0.02039506586 0.00011089976 
0.190382 0.00140995681 0.00045849201 
0.190939 0.08778965841 0.00000805948 
0.191497 0.03650971293 0.00051136208 
0.192054 0.03461526139 -0.00002373626 
0.192612 0.07432150860 -0.00007405105 
0.193169 0.05246744485 0.00032041148 
0.193726 0.03154781852 0.00072090885 
0.194284 0.08478871175 -0.00017161895 
0.194841 0.07607309546 0.00137373744 
0.195399 0.02125444534 0.00034928465 
0.195956 0.03590439036 0.00037966394 
0.196514 0.02572875708 0.00001967391 
0.197071 0.07734421861 0.00055753805 
0.197628 0.03000787598 0.00086125593 
0.198186 0.04893800722 0.00021198914 
0.198743 0.06699370045 0.00061325072 
0.199301 -0.00364726182 -0.00003866829 
0.199858 0.03956803994 0.00003165826 
0.200416 0.04492243278 -0.00072167110 
0.200973 0.01519885893 0.00002872861 
0.201530 0.02538374510 0.00028987661 
0.202088 -0.00218792698 0.00038142282 
0.202645 0.14561586914 0.00099049351 
0.203203 0.05839833781 0.00051273992 
0.203760 0.04550812435 0.00119221220 
0.204318 0.05375990949 -0.00042909540 
0.204875 0.01989898873 0.00045644286 
0.205432 0.03772640986 0.00053789104 
0.205990 0.04822819723 -0.00000389036 
0.206547 0.07518787057 -0.00007118936 
0.207105 0.06837036804 0.00057401326 
0.207662 0.03221762887 0.00001753865 
0.208219 0.09307759321 -0.00016255796 
0.208777 0.01683556386 0.00047003096 
0.209334 0.04202319301 0.00105438778 
0.209892 0.01027775320 0.00040378438 
0.210449 0.03055565172 0.00018016233 
0.211007 0.02537849130 0.00043737718 
0.211564 0.05944695770 0.00033078289 
0.212121 0.05957703257 -0.00017627559 
0.212679 0.07405209123 0.00026459358 
0.213236 0.02587716169 0.00016503107 
0.213794 0.05310714440 -0.00008170873 
0.214351 0.07977645879 0.00115761862 
0.214908 0.03127027405 0.00035419219 
0.215466 0.03746009567 0.00031346167 
0.216023 0.04784268272 0.00055708789 
0.216581 0.04521781094 0.00066155103 
0.217138 0.08814009441 0.00023913550 
0.217695 -0.01522655726 0.00001884748 
0.218253 -0.03354160024 0.00022018989 
0.218810 0.09895424306 0.00074166516 
0.219368 0.02372755033 0.00024799899 
0.219925 -0.02427812697 0.00011850212 
0.220483 0.03718360634 -0.00011538259 
0.221040 0.02877083678 0.00045781643 
0.221597 0.05270470303 0.00008267481 
0.222155 0.06988632900 -0.00013837530 
0.222712 0.04727248543 0.00005139749 
0.223270 0.04137510995 0.00052780138 
0.223827 0.00615200178 -0.00017903948 
0.224384 0.04921947956 0.00048898224 
0.224942 0.07534954153 0.00044508243 
0.225499 0.08183770533 0.00093389622 
0.226057 0.09847703093 0.00008919784 
0.226614 0.06392835568 -0.00010611376 
0.227171 0.00041367705 0.00028220498 
0.227729 0.03257508693 0.00030718112 
0.228286 0.00680003744 -0.00005324056 
0.228844 0.08019185920 0.00031084824 
0.229401 0.03147313195 0.00051460093 
0.229958 0.04472845887 -0.00012033308 
0.230516 0.01813591297 0.00005855638 
0.231073 0.03078643739 0.00032866289 
0.231630 -0.01941508951 -0.00016371830 
0.232188 0.02653940614 0.00098041828 
0.232745 0.02389164045 0.00014673561 
0.233303 0.05830216373 -0.00005544237 
0.233860 0.09603157287 0.00109291285 
0.234417 0.01011092487 -0.00037170083 
0.234975 0.01915364499 0.00048426172 
0.235532 0.03475004176 -0.00014241846 
0.236090 0.08737809564 0.00013877924 
0.236647 -0.02373171317 0.00028845668 
0.237204 0.03141317040 -0.00036756585 
0.237762 0.06002156856 0.00018801733 
0.238319 0.01243459907 -0.00025588254 
0.238877 0.04387322926 0.00015370257 
0.239434 0.05263614184 0.00019567654 
0.239991 0.04479265797 0.00011139096 
0.240549 0.02312996983 0.00030370300 
0.241106 0.07146396467 0.00033366929 
0.241663 0.04453248922 0.00020575991 
0.242221 -0.00573369796 0.00061913795 
0.242778 0.05259836318 0.00043771089 
0.243336 0.04537116503 0.00026409316 
0.243893 0.05519298868 0.00021897379 
0.244450 0.02592522110 0.00028599891 
0.245008 0.00286915426 -0.00020257988 
0.245565 0.02061326144 0.00034224255 
0.246123 0.03514881885 0.00021660563 
0.246680 0.03309848843 -0.00008449990 
0.247237 0.05377024281 0.00019191587 
0.247795 0.02351256494 0.00028292127 
0.248352 0.03179739568 -0.00021677598 
0.248909 0.04934847302 0.00006416082 
0.249467 0.07127102132 -0.00019046009 
0.250024 0.01366341369 0.00050428842 
0.250582 0.07632955097 0.00008424131 
0.251139 0.02878201170 0.00049455602 
0.251696 0.02565997996 -0.00012500336 
0.252254 0.04716854088 0.00038711091 
0.252811 0.03406973471 -0.00008948980 
0.253368 0.00964313878 0.00047992056 
0.253926 0.09494224671 0.00043508397 
0.254483 0.05265385233 0.00046266970 
0.255041 0.03118704767 0.00002430765 
0.255598 0.00956198429 0.00037204258 
0.256155 0.01418866697 -0.00002119710 
0.256713 0.00547899963 0.00014232380 
0.257270 0.01042511083 0.01117942018 
0.257827 0.07621899329 -0.00049134540 
0.258385 0.05592431210 0.00009559571 
0.258942 0.04266749406 -0.00034937270 
0.259499 0.01432889764 0.00025580992 
0.260057 0.00616633282 -0.00015488372 
0.260614 0.03600120955 0.00053815261 
0.261172 0.08442948393 0.00074262388 
0.261729 0.06507826471 0.00040341461 
0.262286 0.06669846881 0.00006567566 
0.262844 0.00826896150 0.00036820564 
0.263401 0.00206690089 0.00010462951 
0.263958 0.01137903110 0.00019968383 
0.264516 0.01278662498 -0.00008909027 
0.265073 0.01907269494 -0.00019563557 
0.265630 0.07744091325 -0.00015811587 
0.266188 0.08502048199 0.00038373678 
0.266745 0.03383035621 0.00026548996 
0.267302 0.03394197421 -0.00034070201 
0.267860 0.02049983802 0.00007387396 
0.268417 0.07459001183 0.00006877817 
0.268975 0.03123710952 0.00050643955 
0.269532 0.01926078316 -0.00003083018 
0.270089 -0.00135921930 0.00055866159 
0.270647 0.05628361648 -0.00010311860 
0.271204 0.03034980337 0.00052828615 
0.271761 0.06848301555 0.00045854064 
0.272319 0.07757716076 0.00075218994 
0.272876 0.06334537949 0.00032592903 
0.273433 0.02592549106 0.00015129733 
0.273991 0.03232178909 0.00062147425 
0.274548 0.03387371432 0.00025248861 
0.275105 0.02657049626 0.00052771157 
0.275663 0.02466146450 -0.00009701205 
0.276220 0.06229615520 0.00029291867 
0.276777 0.07423681575 0.00009038650 
0.277335 0.05655981751 0.00027665774 
0.277892 -0.01402956195 0.00009530051 
0.278449 0.06177472627 0.00027031462 
0.279007 0.03739689071 -0.00028291285 
0.279564 0.04348321261 0.00024506869 
0.280121 0.01471299202 -0.00062191568 
0.280679 0.01204799912 -0.00030711679 
0.281236 -0.02004344124 0.00007486402 
0.281793 0.02266640069 0.00020612484 
0.282351 0.05333868455 0.00000163001 
0.282908 0.04545427910 0.00008363303 
0.283465 0.03538545727 0.00044735059 
0.284023 0.03579655476 0.00058470642 
0.284580 0.04113037595 0.00029697483 
0.285137 0.05644900916 -0.00027124670 
0.285695 0.04632826161 0.00018775835 
0.286252 0.02874202697 0.00058554101 
0.286809 0.00488072454 0.00014575791 
0.287367 0.06422026223 0.00045418297 
0.287924 0.01080034327 0.00037013001 
0.288481 0.07087723214 0.00047039246 
0.289039 0.01805114828 0.00081249447 
0.289596 0.06734951163 0.00011376718 
0.290153 0.02927627226 0.00012293226 
0.290711 0.03467868681 0.00003792630 
0.291268 0.00752742422 -0.00018609375 
0.291825 0.03786897273 0.00025321488 
0.292383 0.00703668609 -0.00017070731 
0.292940 0.00325529863 0.00003297012 
0.293497 0.05569500342 0.00028278375 
0.294055 0.01639162534 0.00044871321 
0.294612 0.03970214449 0.00044442219 
0.295169 0.06311063980 0.00052079411 
0.295727 0.02290093478 -0.00031886972 
0.296284 -0.01124619579 -0.00004687641 
0.296841 0.00031717327 0.00026022784 
0.297399 -0.00842637725 -0.00017788475 
0.297956 -0.00026365022 0.00056958647 
0.298513 0.02553442786 0.00041137854 
0.299071 0.07765965762 0.00045940084 
0.299628 0.03902090847 0.00041464825 
0.300185 0.03534701784 -0.00018136423 
0.300742 0.02264260846 0.00008226865 
0.301300 0.07546161338 0.00055044071 
0.301857 -0.01725899037 0.00036689515 
0.302414 0.03139868717 0.00102860956 
0.302972 0.02574322379 -0.00000897603 
0.303529 0.01975216616 -0.00032409954 
0.304086 0.03372215753 0.00058046312 
0.304644 0.06229108999 0.00053773072 
0.305201 0.00122180434 -0.00081940411 
0.305758 0.01238143102 0.00002865764 
0.306316 0.04410636135 0.00047113396 
0.306873 -0.00231708421 0.00040194154 
0.307430 0.04644468937 0.00015770432 
0.307987 0.03471962535 -0.00054186974 
0.308545 0.02241610649 -0.00013849357 
0.309102 0.00151626271 0.00007552695 
0.309659 0.02490095327 0.00069846811 
0.310217 0.04029645574 0.00013275232 
0.310774 -0.00915504981 0.00053422964 
0.311331 -0.01967161759 -0.00046598627 
0.311889 0.04607131083 0.00036916037 
0.312446 0.00799201779 0.00029479329 
0.313003 -0.01359581535 0.00021914245 
0.313560 0.00819135628 -0.00065255201 
0.314118 0.03906794180 0.00025949292 
0.314675 -0.04481157772 -0.00035123854 
0.315232 0.07707420258 0.00077601842 
0.315790 0.02882201917 0.00000892269 
0.316347 0.03173063745 0.00074226895 
0.316904 0.06513175258 0.00062911813 
0.317461 0.02580471244 -0.00026534229 
0.318019 0.05829094776 0.00020314026 
0.318576 -0.00832084336 0.00022594538 
0.319133 0.01678823929 0.00070452895 
0.319691 0.04166813369 0.00012326910 
0.320248 0.01503498018 0.00038903865 
0.320805 0.00368772159 0.00033385144 
0.321362 0.02883801679 0.00126465987 
0.321920 0.02872961518 0.00000844878 
0.322477 0.01509631230 0.00025671529 
0.323034 0.02952873671 0.00080287709 
0.323592 -0.00863248868 0.00016071842 
0.324149 0.08598771276 -0.00075906245 
0.324706 0.02552316527 0.00041850207 
0.325263 0.00407511126 -0.00016246681 
0.325821 0.02862461756 0.00033691284 
0.326378 0.00019475624 -0.00014468025 
0.326935 0.02903722089 -0.00023753832 
0.327493 0.01449253802 0.00089271220 
0.328050 0.02969991432 0.00030286701 
0.328607 0.00952238438 0.00022017213 
0.329164 0.02606552083 -0.00003274842 
0.329722 0.06370014994 0.00126149940 
0.330279 0.01155192633 0.00004406372 
0.330836 0.03371486076 0.00023674884 
0.331393 -0.00392284625 0.00067799732 
0.331951 0.03856711023 0.00049673602 
0.332508 0.05600492878 -0.00019027903 
0.333065 0.01510966331 0.00046670540 
0.333622 0.04721887603 0.00003061249 
0.334180 0.09753525844 -0.00030724159 
0.334737 -0.01906476939 -0.00083034345 
0.335294 0.01232776772 -0.00008263616 
0.335852 0.01299010816 -0.00070694741 
0.336409 0.02694150270 -0.00028780069 
0.336966 0.05318110955 0.00019114175 
0.337523 0.01930223981 0.00054345160 
0.338081 0.04227641616 -0.00039746477 
0.338638 0.00486749440 0.00021881402 
0.339195 0.08453742980 -0.00043557005 
0.339752 0.01203604732 0.00018497953 
0.340310 0.04154069964 0.00123107333 
0.340867 0.03998733770 0.00070873050 
0.341424 0.08695408596 0.00026888144 
0.341981 0.06154501420 0.00004927255 
0.342539 -0.00033778634 0.00038241432 
0.343096 0.02090713926 -0.00012474446 
0.343653 0.10590892703 0.00044102630 
0.344210 0.06804144341 0.00091994175 
0.344768 0.04178220477 -0.00001856626 
0.345325 0.04883359386 0.00115290436 
0.345882 -0.00732361880 0.00033138648 
0.346439 0.00944413238 -0.00008134033 
0.346997 -0.01365018567 0.00050394901 
0.347554 0.04618300775 -0.00009794855 
0.348111 0.04313797448 -0.00062317434 
0.348668 0.08710779108 -0.00034585618 
0.349226 0.03046932923 0.00065984033 
0.349783 0.01532465119 0.00012891874 
0.350340 0.01643320604 0.00093509021 
0.350897 0.01264962283 0.00040289713 
0.351454 0.07383750951 -0.00002051298 
0.352012 0.04493069056 -0.00047978993 
0.352569 0.03918242274 -0.00038877817 
0.353126 -0.00021037587 -0.00116470204 
0.353683 0.09051738483 0.00081846556 
0.354241 0.05832244712 -0.00007804204 
0.354798 0.04493220875 0.00046069655 
0.355355 0.01642843609 -0.00075272635 
0.355912 0.02891160580 0.00063801584 
0.356470 -0.02752611066 -0.00010895358 
0.357027 0.01180675831 -0.00029937024 
0.357584 0.05415672536 0.00100395267 
0.358141 0.00162631328 0.00000740337 
0.358699 -0.05709053899 0.00015144430 
0.359256 0.01138073601 0.00047411005 
0.359813 0.02151903181 0.00021190853 
0.360370 -0.00664149127 -0.00135082283 
0.360927 0.05679560405 0.00007525032 
0.361485 0.02417879480 0.00055053508 
0.362042 0.03711729518 0.00070153308 
0.362599 -0.02300872008 0.00017155023 
0.363156 0.00467344746 -0.00015803050 
0.363714 -0.01009970292 0.00007821947 
0.364271 0.01976940802 -0.00112256357 
0.364828 0.07206913225 0.00110722692 
0.365385 0.04846493853 -0.00100726757 
0.365942 0.01266562379 0.00059865841 
0.366500 0.03415044876 0.00058798079 
0.367057 -0.01494144791 0.00033119795 
0.367614 0.04444545001 -0.00029343179 
0.368171 -0.05205635935 -0.00090953007 
0.368728 0.04722965202 0.00125006237 
0.369286 0.05788532668 0.00075882299 
0.369843 0.03111230626 -0.00140016388 
0.370400 0.01315216663 -0.00029790945 
0.370957 0.05491525823 0.00104060435 
0.371514 -0.00597717599 0.00183422123 
0.372072 0.10865831611 0.00164453868 
0.372629 0.14581772800 0.00182481550 
0.373186 -0.01777781656 -0.00041481290 
0.373743 0.04501091636 -0.00318546131 
0.374300 -0.09350609443 0.00018231543 
0.374858 -0.01644304402 -0.00047524948 
0.375415 0.02171402573 -0.00014081176 
0.375972 -0.04702122177 -0.00010476000 
0.376529 -0.01629218406 -0.00109412047 
0.377086 -0.06300231425 -0.00130238928 
0.377644 0.00678658464 0.00008420203 
0.378201 0.01661765286 0.00056332484 
0.378758 0.01515692272 0.00021957790 
0.379315 0.03770767604 0.00138758496 
0.379872 0.02471176058 0.00234288665 
0.380430 0.01293600024 0.00058572574 
0.380987 -0.01257452564 0.00217073837 
0.381544 -0.01335087119 -0.00057532044 
0.382101 -0.02973778356 0.00035684432 
0.382658 0.05079050991 0.00133369688 
0.383216 0.06311047807 0.00123571906 
0.383773 0.06247149742 -0.00233613163 
0.384330 0.02225415326 -0.00096213634 
0.384887 0.09279860449 0.00189739854 
0.385444 0.00596301239 0.00059679127 
0.386001 0.01077282258 0.00132459513 
0.386559 0.04699858459 -0.00001890562 
0.387116 -0.01360560478 0.00046703821 
0.387673 0.01092525614 0.00283899916 
0.388230 -0.02811561051 -0.00003603740 
0.388787 0.11200231448 0.00196577181 
0.389345 -0.03826290862 -0.00251811254 
0.389902 0.03305932236 -0.00036993448 
0.390459 0.05667720009 0.00425106530 
0.391016 -0.02105075207 0.00003673885 
0.391573 0.06606833005 0.00126793876 
0.392130 0.03267548240 -0.00000506888 
0.392688 -0.05982165641 0.00159845824 
0.393245 -0.00026641555 -0.00094677707 
0.393802 0.03042267110 0.00096802302 
0.394359 -0.05430696885 -0.00129603342 
0.394916 0.01192818212 -0.00259953307 
0.395473 -0.03567553532 0.00432827880 
0.396031 0.07264912804 -0.00104679177 
0.396588 0.12245907253 0.00424789500 
0.397145 0.03358133391 0.00581539135 
0.397702 0.15529139978 0.00014448610 
0.398259 -0.00172214345 0.00068731226 
0.398816 0.06881575267 0.00010030286 
0.399374 -0.00738416520 0.00201517448 
0.399931 -0.11655571580 0.00331664182 
0.400488 -0.00359025053 0.00443264689 
0.401045 0.10576447516 0.00343180474 
0.401602 -0.04134836717 0.00072079252 
0.402159 0.05597043715 -0.00714711621 
0.402716 0.21174407591 0.01992875611 
0.403274 -0.16025771626 -0.02923041924 
0.403831 0.01520858656 -0.01485525839 
