# Supplementary material for: SAXS studies of X-ray induced disulfide bond damage: Engineering high-resolution insight from a low-resolution technique
Source: PLoS One. 2020 Nov 17;15(11):e0239702. doi: 10.1371/journal.pone.0239702 (PMC7671560; doi:10.1371/journal.pone.0239702)
Supplement: S1 Data — (GZ) [file pone.0239702.s023.gz › SupplementaryData/dimer_A4_ph5_1p25_00005.cbf.dat]

0.010314 -1.56262209941 2.20311503073 
0.010872 3.19064017676 1.02014833795 
0.011429 5.30718541969 0.10410278060 
0.011987 4.13096019708 -0.07160504995 
0.012544 4.95838434625 0.05012815377 
0.013102 3.69209653086 0.02562140826 
0.013659 4.34067431796 0.01685492198 
0.014217 6.06894579832 -0.01358189626 
0.014774 3.98504862262 0.04280101548 
0.015332 3.46075788383 0.01141293856 
0.015889 4.36895090307 -0.00860720964 
0.016447 4.34461235426 -0.01224173324 
0.017004 3.89536110310 -0.00623964262 
0.017562 4.17081084469 0.01401278023 
0.018119 4.29224641277 -0.02342668039 
0.018677 3.68063346147 0.00645753093 
0.019234 3.72746545218 -0.01308231905 
0.019792 3.98931455313 0.02696481498 
0.020349 3.67729223264 0.02832838318 
0.020907 3.90953183990 0.00896966462 
0.021464 3.94689778478 0.01268239589 
0.022022 3.93300023134 0.02022453092 
0.022579 3.86664503811 0.02475400906 
0.023137 3.72205637303 0.02340878136 
0.023694 3.54734193165 0.03182178431 
0.024252 3.64681190390 0.02746076116 
0.024809 3.38243181454 0.02228144856 
0.025367 3.40502635881 0.01648346966 
0.025924 3.53469504457 0.01507265263 
0.026482 3.46240959260 0.01987396790 
0.027039 3.50486225702 0.02318599074 
0.027597 3.49396140754 0.01793910449 
0.028154 3.24656443644 0.02097578242 
0.028712 3.41460821712 0.02150683731 
0.029269 3.32579372613 0.02209386557 
0.029827 3.25823115160 0.02383453212 
0.030384 3.36830573165 0.02157541179 
0.030942 3.37016532337 0.02141893876 
0.031500 3.27907567638 0.01909075253 
0.032057 3.27957091296 0.02040058337 
0.032615 3.22836428440 0.01751353897 
0.033172 3.10542619026 0.02058626237 
0.033730 3.19627149030 0.01934699928 
0.034287 3.00259994952 0.01890373591 
0.034845 3.15555485193 0.01681154605 
0.035402 2.85402011465 0.02127034817 
0.035960 3.05852186953 0.01529548583 
0.036517 3.00496341104 0.01683044736 
0.037075 2.86300142447 0.02096705428 
0.037632 3.03969058487 0.02349632839 
0.038190 2.81427302927 0.01964414327 
0.038747 2.88157686634 0.01927063648 
0.039305 3.03219312581 0.01694353098 
0.039862 2.86417890125 0.02016263058 
0.040420 2.88048267736 0.01897111489 
0.040977 2.69483609660 0.01106186419 
0.041535 2.59437602594 0.00991011099 
0.042092 2.74825453908 0.01473825900 
0.042650 2.74570633358 0.01476988670 
0.043207 2.57577524808 0.01477415729 
0.043765 2.54548495038 0.01465759901 
0.044322 2.53618288358 0.01123578840 
0.044880 2.36087621629 0.01425038450 
0.045437 2.50181571040 0.01192890951 
0.045995 2.46749675373 0.01507378077 
0.046552 2.37784477564 0.01809606149 
0.047110 2.45347246588 0.01032456720 
0.047667 2.29576564952 0.01355063749 
0.048225 2.20136701068 0.01356219208 
0.048782 2.34817204204 0.01079062473 
0.049340 2.40391676621 0.01181671528 
0.049897 2.11074679843 0.01418756669 
0.050455 2.24294082096 0.01158578622 
0.051012 2.21173971232 0.01302662090 
0.051570 2.14752860857 0.01434637304 
0.052127 2.17338432213 0.01194946485 
0.052685 2.18454464704 0.01109503663 
0.053242 2.04629574079 0.01096208686 
0.053800 1.97776707260 0.01230981815 
0.054357 1.94454978626 0.01308083676 
0.054915 2.01615793481 0.01243650415 
0.055472 2.05625057849 0.00863832920 
0.056030 1.93654608539 0.01164092796 
0.056587 2.00062107362 0.01145728493 
0.057145 1.76516893728 0.00950482528 
0.057702 1.85497008498 0.01257114960 
0.058260 1.87522820263 0.01144494714 
0.058817 1.78498749825 0.00885598697 
0.059375 1.77127754046 0.01006957989 
0.059932 1.75320274603 0.00951101026 
0.060490 1.77733826272 0.00718008564 
0.061048 1.71444128761 0.00990479718 
0.061605 1.66395099162 0.00830045271 
0.062163 1.59795784736 0.00862652203 
0.062720 1.69614448729 0.00807730592 
0.063278 1.59044394161 0.00896978370 
0.063835 1.60794080999 0.01040475325 
0.064393 1.57420673976 0.00800636730 
0.064950 1.59438621774 0.00936173256 
0.065508 1.48772031108 0.00829149301 
0.066065 1.47110530233 0.01072061215 
0.066623 1.44888963238 0.00819908475 
0.067180 1.48709917760 0.00654063961 
0.067738 1.34202873999 0.00738991071 
0.068295 1.46363223317 0.00714060868 
0.068853 1.46807534090 0.00607136150 
0.069410 1.49704181021 0.00580975429 
0.069968 1.39371794845 0.00622156260 
0.070525 1.35332287776 0.00761030463 
0.071083 1.40683941192 0.00685315225 
0.071640 1.24832258184 0.00594710675 
0.072198 1.31702346367 0.00696926420 
0.072755 1.19552727973 0.00470644685 
0.073313 1.20942641546 0.00570739274 
0.073870 1.18590545294 0.00636063262 
0.074428 1.27073363330 0.00549580840 
0.074985 1.12850438183 0.00710862256 
0.075543 1.18612823357 0.00335058576 
0.076100 1.17044688253 0.00491276306 
0.076658 1.15206389779 0.00630096584 
0.077215 1.07236418150 0.00528589596 
0.077773 1.20122112752 0.00795339042 
0.078330 1.11604054399 0.00555443515 
0.078888 1.13975420435 0.00613861962 
0.079445 1.15990615374 0.00665867028 
0.080003 1.07089789034 0.00521262567 
0.080560 1.06555426003 0.00507650608 
0.081118 1.00674781337 0.00588950590 
0.081675 1.04676176155 0.00414147205 
0.082233 1.04960315328 0.00674599939 
0.082790 0.95811444908 0.00540872801 
0.083348 0.93579449804 0.00502108956 
0.083905 0.96876243731 0.00349226309 
0.084463 0.93575939614 0.00539861562 
0.085020 0.90431989829 0.00537535514 
0.085578 0.96899650862 0.00453709520 
0.086135 0.95419988998 0.00581145030 
0.086693 0.87442524863 0.00499746626 
0.087250 0.91577405633 0.00611231898 
0.087808 0.93197097826 0.00457282062 
0.088365 0.88137737867 0.00307335909 
0.088923 0.78426677731 0.00388859244 
0.089480 0.86351435097 0.00311586764 
0.090038 0.77728878513 0.00477659659 
0.090595 0.84813406526 0.00392110727 
0.091153 0.77499374514 0.00282697547 
0.091710 0.78338155930 0.00584327706 
0.092268 0.77016593889 0.00275486444 
0.092825 0.82502590186 0.00363049304 
0.093383 0.79178671375 0.00420932509 
0.093940 0.71695951432 0.00227025206 
0.094498 0.63505128983 0.00288476870 
0.095055 0.73221153009 0.00412883709 
0.095613 0.68724191458 0.00521662998 
0.096170 0.68799280424 0.00428318104 
0.096728 0.70739141900 0.00420581265 
0.097285 0.73358878196 0.00402586266 
0.097842 0.62711758634 0.00395876325 
0.098400 0.65124946556 0.00263936877 
0.098957 0.61654486568 0.00142185726 
0.099515 0.65185028745 0.00495941895 
0.100072 0.62654229704 0.00461221158 
0.100630 0.57686722118 0.00370353827 
0.101187 0.53042627214 0.00379725663 
0.101745 0.54752460426 0.00247217836 
0.102302 0.67976623162 0.00338279640 
0.102860 0.60493338443 0.00252971126 
0.103417 0.58659518177 0.00243128092 
0.103975 0.53801240794 0.00360423393 
0.104532 0.54235254766 0.00236943804 
0.105090 0.49889267708 0.00323163286 
0.105647 0.51096710631 0.00326719953 
0.106205 0.56879184662 0.00299221744 
0.106762 0.49482747286 0.00251769310 
0.107320 0.54224428307 0.00323502197 
0.107877 0.56308722953 0.00195054378 
0.108435 0.44754354279 0.00216941625 
0.108992 0.45439148159 0.00310348341 
0.109550 0.52413316534 0.00240873429 
0.110107 0.44897803128 0.00318152055 
0.110665 0.38348069899 0.00170023245 
0.111222 0.46302043918 0.00175547664 
0.111780 0.47809957122 0.00180498945 
0.112337 0.42662413034 0.00237321154 
0.112895 0.39295886580 0.00220154248 
0.113452 0.42711280140 0.00233495281 
0.114010 0.37742563402 0.00315445963 
0.114567 0.31926354936 0.00090282516 
0.115125 0.40716468880 0.00258280797 
0.115682 0.34343418414 0.00131956061 
0.116240 0.41019736318 0.00246326555 
0.116797 0.29884530543 0.00210520231 
0.117355 0.35294096772 0.00202838854 
0.117912 0.33563161869 0.00155590715 
0.118470 0.36717976481 0.00140880313 
0.119027 0.35969434185 0.00206310804 
0.119585 0.32061191958 0.00096638572 
0.120142 0.29127671672 0.00226767162 
0.120699 0.40363484596 0.00023586706 
0.121257 0.27955683341 0.00176086292 
0.121814 0.36398089478 0.00161448783 
0.122372 0.31899324204 0.00169417887 
0.122929 0.29491039470 0.00059191442 
0.123487 0.30962846733 0.00107423545 
0.124044 0.31613128477 0.00090622748 
0.124602 0.31879261647 0.00242100858 
0.125159 0.31387276867 0.00133582324 
0.125717 0.36562659203 0.00167735292 
0.126274 0.30915566606 0.00154629665 
0.126832 0.26277315961 0.00087325193 
0.127389 0.29138568058 0.00121225855 
0.127947 0.28956943719 0.00145900488 
0.128504 0.32549683066 0.00124307916 
0.129062 0.26558381621 0.00084420996 
0.129619 0.23888484850 0.00098231383 
0.130177 0.29867871436 0.00113693311 
0.130734 0.31858269540 0.00196298298 
0.131292 0.21699269460 0.00107991862 
0.131849 0.26966941357 0.00021371332 
0.132407 0.23207092680 0.00081240527 
0.132964 0.25904338481 0.00032396284 
0.133521 0.33022048982 0.00125144378 
0.134079 0.23623171909 0.00004717142 
0.134636 0.19234797566 0.00119849476 
0.135194 0.20763716962 0.00129775338 
0.135751 0.19933418067 0.00109067845 
0.136309 0.19858077817 0.00111174102 
0.136866 0.22229825765 0.00092720767 
0.137424 0.17580447405 0.00055352990 
0.137981 0.16184156730 0.00009598085 
0.138539 0.18701465694 0.00096109874 
0.139096 0.14278290556 0.00037463034 
0.139654 0.17217312195 0.00158772768 
0.140211 0.19377942845 0.00121908088 
0.140769 0.17402513987 0.00102401080 
0.141326 0.17409357568 0.00121046630 
0.141884 0.14956451505 0.00047519990 
0.142441 0.22824540733 0.00215515897 
0.142998 0.19485670364 0.00037600419 
0.143556 0.20462680262 0.00041528340 
0.144113 0.11547315238 0.00102554882 
0.144671 0.18722308734 0.00073191538 
0.145228 0.13805054922 0.00122018230 
0.145786 0.15438499406 0.00107150843 
0.146343 0.09772663522 0.00045049299 
0.146901 0.18517148077 0.00108468545 
0.147458 0.16840202000 -0.00018477584 
0.148016 0.17756284067 0.00047714714 
0.148573 0.12981720149 0.00055104848 
0.149131 0.16512879504 0.00027583292 
0.149688 0.12891884084 0.00016264755 
0.150246 0.12372902803 0.00007622816 
0.150803 0.13109603427 0.00045933286 
0.151360 0.14492555046 0.00038687405 
0.151918 0.13133827116 0.00085520130 
0.152475 0.11718961792 -0.00035659385 
0.153033 0.11588493387 0.00079264251 
0.153590 0.09086149648 -0.00012809310 
0.154148 0.08932769558 -0.00010657164 
0.154705 0.07975096119 0.00069583486 
0.155263 0.12164471229 0.00113878652 
0.155820 0.11690915359 -0.00021205625 
0.156378 0.05485124046 0.00057822733 
0.156935 0.11471923989 0.00092168852 
0.157493 0.09001628434 0.00108978288 
0.158050 0.17864665914 0.00097492937 
0.158607 0.12654115481 0.00064216584 
0.159165 0.10847264302 0.00001538943 
0.159722 0.08246383199 0.00036905116 
0.160280 0.12821156167 0.00020828283 
0.160837 0.03420152175 0.00008168881 
0.161395 0.18588562210 0.00089610249 
0.161952 0.10506664773 -0.00018206598 
0.162510 0.06618861963 0.00064965472 
0.163067 0.04634496555 0.00072485159 
0.163625 0.07691983641 0.00086738500 
0.164182 0.06884933988 0.00135763322 
0.164739 0.06972978931 0.00014819835 
0.165297 0.04927539895 -0.00040923106 
0.165854 0.07704507180 0.00060564032 
0.166412 0.07889893347 0.00089461540 
0.166969 0.11581833848 -0.00006554330 
0.167527 0.04468439708 -0.00006484876 
0.168084 0.06287715933 0.00047453489 
0.168642 0.07869479622 0.00059752984 
0.169199 0.06093207055 0.00049907938 
0.169757 0.02909046719 -0.00023955473 
0.170314 0.09428728200 0.00020841293 
0.170871 0.09570752015 0.00055240175 
0.171429 0.05865967995 0.00005479707 
0.171986 0.07298568702 0.00062963577 
0.172544 0.03018592431 0.00042034663 
0.173101 0.07957956043 0.00111225035 
0.173659 0.09014378188 0.00019609486 
0.174216 0.08162526202 -0.00046511646 
0.174774 0.09077816213 0.00001344407 
0.175331 0.05526541947 0.00105251154 
0.175888 0.06985767824 0.00052249163 
0.176446 0.08367146399 0.00007232332 
0.177003 0.05640673610 0.00012937972 
0.177561 0.06453596532 0.00094875061 
0.178118 0.05788379493 0.00044678574 
0.178676 0.02523828475 -0.00018075085 
0.179233 0.07885912556 0.00012723140 
0.179791 0.05747793347 0.00047561559 
0.180348 0.09619477176 0.00019302129 
0.180905 0.03757416727 0.00032027954 
0.181463 0.05715742472 0.00012406390 
0.182020 0.06372561433 -0.00007205895 
0.182578 0.02329561094 0.00045375296 
0.183135 0.06011472603 -0.00007541300 
0.183693 0.01432794168 -0.00052787617 
0.184250 0.04961015266 -0.00052746400 
0.184808 0.05940538720 0.00025711276 
0.185365 0.04419554710 0.00042029821 
0.185922 0.05805789724 -0.00002057641 
0.186480 0.03500142157 0.00005789658 
0.187037 0.07510298159 0.00054483679 
0.187595 0.06141863813 0.00016372271 
0.188152 0.03462291560 -0.00029328686 
0.188710 0.04482874049 -0.00021075987 
0.189267 0.08026393990 -0.00015846686 
0.189824 0.06689064218 0.00005543091 
0.190382 0.08913258720 0.00035603378 
0.190939 0.05948365936 -0.00002654690 
0.191497 0.01918116555 -0.00010474971 
0.192054 0.01376124537 0.00043927396 
0.192612 0.03531849518 -0.00020329084 
0.193169 0.03077863845 -0.00000736910 
0.193726 0.00633182418 0.00021773093 
0.194284 0.01771891248 0.00013818621 
0.194841 0.04960574924 0.00085598342 
0.195399 0.07251040793 0.00019973311 
0.195956 0.02747004982 0.00035692632 
0.196514 0.05821596845 0.00104587906 
0.197071 0.06252419227 0.00094982978 
0.197628 0.03644872471 0.00016457812 
0.198186 0.08315624578 0.00000799780 
0.198743 -0.00851018449 -0.00029117673 
0.199301 0.04309549082 0.00089746436 
0.199858 0.07569344889 -0.00025710364 
0.200416 0.04931732313 0.00030540904 
0.200973 0.03423640263 -0.00024394652 
0.201530 0.03261891291 0.00042490122 
0.202088 0.05155194478 0.00003759642 
0.202645 -0.01306604728 0.00015835589 
0.203203 0.03356438851 -0.00006154497 
0.203760 -0.00224479178 -0.00005567399 
0.204318 0.04936548665 -0.00022392685 
0.204875 0.05582258550 0.00053720648 
0.205432 0.01356051600 0.00007132347 
0.205990 0.03186778393 -0.00095731294 
0.206547 0.01100275175 0.00021238167 
0.207105 0.06725681435 0.00021206861 
0.207662 0.00084589846 0.00021046994 
0.208219 0.01411892187 0.00051550758 
0.208777 0.02618686123 0.00009187246 
0.209334 -0.00038599365 -0.00009562460 
0.209892 0.05525484514 0.00003801796 
0.210449 0.04166247746 0.00002120561 
0.211007 0.03555139185 -0.00015001387 
0.211564 0.02875479720 -0.00053699562 
0.212121 0.07057916537 0.00047821656 
0.212679 -0.00798436923 0.00013309948 
0.213236 0.02557321014 0.00035708302 
0.213794 0.05776380348 0.00008192857 
0.214351 0.05249807776 0.00012449978 
0.214908 0.00502282627 -0.00011346186 
0.215466 0.04447611970 -0.00011503827 
0.216023 0.05105710788 0.00017383139 
0.216581 0.03977163085 0.00026541912 
0.217138 0.05120996733 0.00010733409 
0.217695 0.00406645747 0.00008552395 
0.218253 0.04641520960 -0.00037667799 
0.218810 0.04605346802 0.00052955987 
0.219368 0.02404592169 -0.00017912240 
0.219925 0.03072147361 0.00074239948 
0.220483 0.03547840123 0.00026078837 
0.221040 0.09502618687 0.00062758081 
0.221597 0.06387724051 0.00020463455 
0.222155 0.05536562780 -0.00031771672 
0.222712 0.01550375860 -0.00014274116 
0.223270 0.03373109055 0.00021179361 
0.223827 0.03208514198 -0.00044960517 
0.224384 -0.00702262386 -0.00045067654 
0.224942 0.00250788062 0.00005770374 
0.225499 0.03794269003 -0.00000337978 
0.226057 0.01067312820 -0.00045274412 
0.226614 0.00570581150 0.00021998547 
0.227171 0.02151401726 0.00083840779 
0.227729 0.04401945613 -0.00014477939 
0.228286 0.06620757831 0.00026561274 
0.228844 0.05832342891 0.00025467970 
0.229401 0.07238135924 0.00004444163 
0.229958 0.05009295107 0.00059594270 
0.230516 0.04585630202 -0.00039194709 
0.231073 0.01904147157 0.00018690140 
0.231630 0.03930046645 0.00008818372 
0.232188 -0.00378356670 0.00044508874 
0.232745 0.00048767289 0.00007548127 
0.233303 0.06028859183 0.00008543174 
0.233860 0.04973480127 0.00071515842 
0.234417 0.06827352225 0.00051719772 
0.234975 -0.00228940810 -0.00074176146 
0.235532 -0.00936370905 0.00044401982 
0.236090 0.03138599998 -0.00033902108 
0.236647 -0.03982018539 0.00023859597 
0.237204 0.04945229814 0.00000468693 
0.237762 0.02965600596 0.00022795071 
0.238319 0.02242906359 -0.00035752584 
0.238877 -0.00973563998 -0.00011946467 
0.239434 0.03487005696 0.00000661102 
0.239991 0.06776138108 0.00074047350 
0.240549 -0.01895307699 0.00074665319 
0.241106 0.08709914863 0.00022031044 
0.241663 0.06792265532 0.00021943723 
0.242221 0.04342752312 -0.00020841379 
0.242778 0.03763756001 0.00059576837 
0.243336 0.03091425042 0.00060509079 
0.243893 0.05553739579 0.00040811411 
0.244450 0.04026983087 -0.00009329492 
0.245008 0.05362804363 0.00010990146 
0.245565 0.05812061662 -0.00025679091 
0.246123 0.04310031219 -0.00004224977 
0.246680 0.06495010664 0.00017584602 
0.247237 -0.01086739700 0.00035439426 
0.247795 0.02267106542 -0.00001221705 
0.248352 0.03556723139 0.00025367557 
0.248909 0.02026965911 0.00047422383 
0.249467 0.06194789599 0.00040011267 
0.250024 0.02460587816 0.00010300166 
0.250582 0.07779138555 0.00095592059 
0.251139 0.01638718388 0.00023044294 
0.251696 0.02204341943 -0.00018881099 
0.252254 -0.01446035303 -0.00025162644 
0.252811 0.00022163220 0.00001128004 
0.253368 -0.02956791332 0.00027520524 
0.253926 0.00578064762 -0.00002341384 
0.254483 0.04568352750 0.00005876169 
0.255041 0.02975641161 0.00013109228 
0.255598 -0.00234100707 -0.00016282974 
0.256155 0.03647678670 -0.00014509248 
0.256713 0.03240011133 0.00033352763 
0.257270 0.05194206921 0.00670890212 
0.257827 0.05816246315 0.00040953202 
0.258385 0.01206269791 -0.00028562316 
0.258942 0.00828727058 0.00055343499 
0.259499 0.01778147397 0.00039523988 
0.260057 0.03035039679 0.00052275586 
0.260614 0.02471654861 0.00005816750 
0.261172 0.05070746529 0.00019933972 
0.261729 0.04808234663 0.00062883198 
0.262286 0.02600010612 0.00012088158 
0.262844 0.02032906369 -0.00034701200 
0.263401 0.01819877926 0.00022685197 
0.263958 0.02300124762 0.00007667784 
0.264516 0.02748268200 -0.00021031456 
0.265073 0.02826342362 0.00018710669 
0.265630 0.03103417999 0.00012500996 
0.266188 -0.00899220158 -0.00036668562 
0.266745 0.00909754165 0.00027736189 
0.267302 0.03971012259 0.00031478680 
0.267860 0.04246400566 0.00055080965 
0.268417 -0.01291344286 0.00010217312 
0.268975 0.07166801205 0.00009126168 
0.269532 -0.00021026675 -0.00039387482 
0.270089 0.02575788923 -0.00009011531 
0.270647 0.01517035637 0.00019646793 
0.271204 0.01321499935 0.00027285935 
0.271761 0.00278698056 0.00027457250 
0.272319 0.01690955179 0.00016763982 
0.272876 0.02704411414 0.00011721819 
0.273433 -0.01869313623 -0.00000810476 
0.273991 0.04502258295 0.00055523694 
0.274548 0.03102535854 -0.00004532765 
0.275105 -0.00822623666 -0.00014223404 
0.275663 0.05797175704 -0.00012653741 
0.276220 0.03763277498 0.00015933012 
0.276777 0.00771643197 0.00053584914 
0.277335 0.03851866837 -0.00000498840 
0.277892 0.05389254981 0.00033052203 
0.278449 0.00336392574 -0.00001969111 
0.279007 -0.03306934130 -0.00025562505 
0.279564 0.05610277181 0.00026578249 
0.280121 0.00597604900 0.00017249394 
0.280679 0.06687516623 0.00024961363 
0.281236 0.06637342640 0.00036665888 
0.281793 0.05505216928 0.00038162535 
0.282351 0.02780737715 0.00007474790 
0.282908 0.05444694321 0.00027754768 
0.283465 0.00792516547 -0.00029014788 
0.284023 0.04983062089 0.00033117468 
0.284580 0.04883722109 0.00041159451 
0.285137 0.04707382055 0.00063521706 
0.285695 0.04214966698 0.00014353600 
0.286252 0.00063872046 0.00019543258 
0.286809 0.05038332555 0.00010263078 
0.287367 0.01504739172 0.00041479934 
0.287924 -0.01000080305 -0.00033865452 
0.288481 0.03373577714 0.00050744021 
0.289039 0.06894595947 0.00009162886 
0.289596 0.01158729487 -0.00004027614 
0.290153 0.04906483391 0.00043588012 
0.290711 0.09307263361 0.00008760369 
0.291268 0.01272289150 -0.00031618833 
0.291825 -0.00163359567 -0.00007932945 
0.292383 -0.00319312996 0.00045309249 
0.292940 0.02697729750 0.00023139526 
0.293497 0.04445457032 -0.00011969854 
0.294055 0.01592140065 -0.00066285282 
0.294612 0.01032689956 -0.00003230740 
0.295169 0.01821522938 0.00025768755 
0.295727 0.05933072026 0.00017842416 
0.296284 0.08303112095 0.00042001600 
0.296841 0.01906714469 -0.00040957688 
0.297399 0.05698365813 0.00064108592 
0.297956 -0.00068976680 0.00035167970 
0.298513 -0.00696083550 -0.00001946322 
0.299071 0.04426044545 0.00012038121 
0.299628 0.00238952208 -0.00005794523 
0.300185 0.01484612172 -0.00018116012 
0.300742 0.04623697158 -0.00011013829 
0.301300 -0.01504705225 -0.00033139350 
0.301857 0.01356247947 -0.00026901405 
0.302414 0.03955360612 -0.00004834933 
0.302972 0.00693842834 -0.00022608459 
0.303529 0.00069318112 0.00002674354 
0.304086 -0.00558470001 0.00006387183 
0.304644 0.07041872901 0.00073169352 
0.305201 0.04187352346 0.00007580628 
0.305758 0.06949534278 0.00014832402 
0.306316 -0.01462485866 0.00072202071 
0.306873 0.02321651362 0.00008770906 
0.307430 -0.03157283177 0.00023421069 
0.307987 0.05412082379 0.00024880963 
0.308545 -0.00027958061 -0.00046099607 
0.309102 0.00554534954 0.00007709828 
0.309659 0.03412453112 0.00054611586 
0.310217 0.00698322080 0.00021358951 
0.310774 0.00091629170 -0.00032936174 
0.311331 0.04332937766 -0.00028191506 
0.311889 0.03463089969 0.00013926115 
0.312446 0.07861963965 0.00053779603 
0.313003 0.03820697295 0.00056813244 
0.313560 0.00886789331 -0.00079925171 
0.314118 0.01921272512 -0.00048907438 
0.314675 0.02422928002 0.00067551151 
0.315232 0.04578201527 -0.00040214024 
0.315790 0.04604632653 0.00054582959 
0.316347 0.03384421954 -0.00000343291 
0.316904 0.07788022545 0.00053742286 
0.317461 0.00231151160 -0.00002464901 
0.318019 0.05500624211 0.00050503679 
0.318576 -0.01315106335 0.00058576048 
0.319133 -0.03040588147 0.00040254923 
0.319691 -0.00955977621 0.00064874766 
0.320248 0.04363223150 -0.00032809294 
0.320805 0.00773696977 0.00018689467 
0.321362 0.07228622515 0.00073333292 
0.321920 0.01163240868 -0.00000133032 
0.322477 0.07209524473 0.00059628529 
0.323034 -0.00171849989 -0.00058220224 
0.323592 0.05651033240 0.00077782829 
0.324149 0.02127912951 -0.00042383832 
0.324706 -0.02547408210 -0.00080435349 
0.325263 0.04240433737 -0.00026077893 
0.325821 -0.01413737654 0.00085943207 
0.326378 0.02474585096 -0.00025005007 
0.326935 0.01727194218 0.00031125739 
0.327493 0.00946989437 0.00037009113 
0.328050 0.00518990025 0.00012836949 
0.328607 0.03179225755 0.00041515030 
0.329164 -0.02802971786 -0.00022195719 
0.329722 0.04248962073 -0.00006025064 
0.330279 0.04546433391 0.00002084607 
0.330836 0.00886839941 0.00005250630 
0.331393 0.02080924129 0.00042289431 
0.331951 -0.00790901539 0.00008462639 
0.332508 0.00622049318 0.00037441731 
0.333065 -0.02976931148 0.00007361711 
0.333622 0.03438209833 0.00036075927 
0.334180 0.00604115917 0.00055272046 
0.334737 -0.00784559285 0.00013131204 
0.335294 0.00195411346 0.00010897137 
0.335852 0.02393135329 0.00014888472 
0.336409 0.05126359364 0.00012549207 
0.336966 0.07399542102 0.00067485513 
0.337523 0.03773297490 -0.00011144830 
0.338081 -0.04399259112 0.00021070294 
0.338638 0.03638531349 -0.00009733484 
0.339195 0.04915458961 0.00053649338 
0.339752 -0.03546149266 0.00084783949 
0.340310 0.01384140833 0.00009944714 
0.340867 0.06122829831 0.00099943302 
0.341424 0.07912018211 0.00060342439 
0.341981 0.03234985736 -0.00008980102 
0.342539 0.03765922016 0.00022830864 
0.343096 0.02525488184 0.00091164083 
0.343653 0.01838742682 -0.00032841051 
0.344210 -0.01164880037 -0.00029473328 
0.344768 0.01407691591 -0.00002481120 
0.345325 0.06966644518 0.00045050866 
0.345882 0.03025824220 0.00094115812 
0.346439 0.04699978766 0.00040211509 
0.346997 0.09110275131 -0.00024438360 
0.347554 0.00446021390 -0.00050918490 
0.348111 0.02041665532 -0.00005400172 
0.348668 0.05751309599 0.00058909264 
0.349226 0.01507194152 -0.00010329002 
0.349783 0.02431048328 -0.00025620874 
0.350340 0.01796688807 0.00069037080 
0.350897 0.01878838652 0.00008151493 
0.351454 0.04738701724 0.00175989753 
0.352012 0.02213836131 0.00080658924 
0.352569 0.00242021752 0.00020159566 
0.353126 0.02502340747 -0.00007176231 
0.353683 0.00849138662 -0.00095160612 
0.354241 -0.04178061463 0.00094912313 
0.354798 -0.00210747144 -0.00109213706 
0.355355 -0.03418413816 0.00028431981 
0.355912 0.01993392250 -0.00020680276 
0.356470 0.02010465329 0.00082051070 
0.357027 0.10886459033 0.00005803764 
0.357584 0.02645182184 0.00139603221 
0.358141 -0.01110785591 -0.00065361973 
0.358699 0.00830502217 -0.00116763662 
0.359256 0.08277505584 0.00026476777 
0.359813 -0.05402691074 -0.00132688528 
0.360370 -0.07260809700 -0.00025584776 
0.360927 0.00517697152 -0.00149677082 
0.361485 0.03388725607 0.00110453592 
0.362042 -0.06665255212 -0.00249672347 
0.362599 -0.00175348795 0.00024157910 
0.363156 0.04452045851 0.00049527570 
0.363714 0.06667390905 0.00096263582 
0.364271 -0.00506028832 -0.00032642810 
0.364828 -0.03540544162 0.00125764493 
0.365385 0.04597463024 0.00063756595 
0.365942 0.06452709076 -0.00046117754 
0.366500 -0.03866041757 -0.00032720479 
0.367057 0.08291424181 0.00096656496 
0.367614 0.05460811395 0.00049747861 
0.368171 0.00908981099 0.00193313852 
0.368728 -0.05417236057 0.00085603859 
0.369286 -0.01092663947 -0.00041964160 
0.369843 0.10951330688 0.00034009865 
0.370400 0.10777133029 0.00164506403 
0.370957 0.03043784516 -0.00203977995 
0.371514 0.04329387902 0.00179058426 
0.372072 0.03785158587 -0.00022980485 
0.372629 -0.00858024064 0.00030825283 
0.373186 0.06303700522 0.00159546858 
0.373743 0.00630841829 -0.00073808056 
0.374300 0.00403543701 0.00040899001 
0.374858 -0.00580131859 0.00250014576 
0.375415 0.03888244183 0.00231114939 
0.375972 0.07057965906 0.00207376146 
0.376529 0.12234727428 0.00178325108 
0.377086 0.10254518651 0.00116019682 
0.377644 -0.08435431336 -0.00103598139 
0.378201 -0.06265401580 0.00004320105 
0.378758 0.00157418598 0.00105470778 
0.379315 0.01023095217 -0.00048816387 
0.379872 -0.02279185811 -0.00083971650 
0.380430 -0.02941561024 0.00026601730 
0.380987 -0.00811925362 0.00185210395 
0.381544 0.09974444414 -0.00015847843 
0.382101 -0.10281251951 0.00029061142 
0.382658 0.05155702238 0.00143637834 
0.383216 0.08058598489 -0.00027590231 
0.383773 -0.02900580845 0.00027132042 
0.384330 -0.05931736040 0.00111636408 
0.384887 0.10203829185 0.00075118808 
0.385444 0.02316832732 -0.00013270150 
0.386001 -0.01775190940 0.00225901034 
0.386559 0.06217973191 -0.00151246430 
0.387116 0.08358406548 -0.00082264413 
0.387673 0.01908689708 -0.00117209556 
0.388230 0.04162367743 0.00140256829 
0.388787 0.06276173711 -0.00056779310 
0.389345 0.08976216704 -0.00216855189 
0.389902 0.03517327322 0.00127293238 
0.390459 0.05747573803 -0.00131615279 
0.391016 0.02230031892 0.00098990226 
0.391573 0.01334591326 0.00125247660 
0.392130 -0.07934036553 0.00213362252 
0.392688 0.10660040654 0.00015087239 
0.393245 0.08098712715 0.00219959200 
0.393802 0.07714385385 -0.00010154349 
0.394359 0.07025281721 0.00153808291 
0.394916 0.03264703331 0.00049336713 
0.395473 0.06080580142 -0.00037719261 
0.396031 0.09235690958 0.00311693265 
0.396588 0.03083538439 0.00303452047 
0.397145 -0.07578603102 -0.00234565017 
0.397702 0.15947912619 -0.00182174630 
0.398259 0.05734267271 0.00588484245 
0.398816 0.01501176998 0.00464083921 
0.399374 -0.01016711035 -0.00416810611 
0.399931 -0.03660372785 0.00023594674 
0.400488 0.03172405183 0.00137644848 
0.401045 -0.00673148553 0.00047703275 
0.401602 0.02449723840 -0.00192803380 
0.402159 -0.02007905389 0.00229787711 
0.402716 0.00565623827 0.00411749233 
0.403274 0.14698829299 0.01023625539 
0.403831 0.03864531474 -0.03742626242 
