# Supplementary material for: SAXS studies of X-ray induced disulfide bond damage: Engineering high-resolution insight from a low-resolution technique
Source: PLoS One. 2020 Nov 17;15(11):e0239702. doi: 10.1371/journal.pone.0239702 (PMC7671560; doi:10.1371/journal.pone.0239702)
Supplement: S1 Data — (GZ) [file pone.0239702.s023.gz › SupplementaryData/dimer_A4_ph5_1p25_00006.cbf.dat]

0.010314 0.45854187149 2.68125107050 
0.010872 3.92950699080 0.61345675722 
0.011429 5.79682838211 0.25954192490 
0.011987 4.37411496386 0.13844028659 
0.012544 5.05577406168 0.05534013694 
0.013102 5.17418507055 0.07623888115 
0.013659 5.25992469528 0.07979781387 
0.014217 3.38246361161 0.07667558136 
0.014774 5.09620125587 0.06891963700 
0.015332 4.59586224594 0.07855570958 
0.015889 3.36502925086 0.01930851840 
0.016447 4.11360576756 -0.02919248169 
0.017004 4.16211092583 -0.01008282966 
0.017562 4.03256132906 0.03194299714 
0.018119 4.54513268300 -0.00661222085 
0.018677 3.52035462282 -0.00477052342 
0.019234 3.84129043826 0.00408985092 
0.019792 3.92966217293 -0.00886027487 
0.020349 3.53216877940 0.02408241603 
0.020907 4.23568984655 -0.00854540373 
0.021464 3.65917175811 0.01386621974 
0.022022 3.42819494512 0.00285649657 
0.022579 4.02050436248 0.01627961730 
0.023137 3.40566391879 0.00606107169 
0.023694 3.57799016563 0.03765997979 
0.024252 3.47135730174 0.02687269288 
0.024809 3.64670607974 0.01300369187 
0.025367 3.44902127792 0.01994689393 
0.025924 3.57652975409 0.02966463447 
0.026482 3.44407442649 0.01658290967 
0.027039 3.83580414778 0.03134726137 
0.027597 3.41263330247 0.02058911090 
0.028154 3.45612457401 0.01551117314 
0.028712 3.46645313462 0.02093656700 
0.029269 3.13696219895 0.02560318520 
0.029827 3.28859812188 0.02211245789 
0.030384 3.10201326031 0.02217931782 
0.030942 3.42691418199 0.01544445127 
0.031500 3.34474973755 0.01798125380 
0.032057 3.45776364322 0.02487871019 
0.032615 3.25302999825 0.01906271270 
0.033172 3.17834573140 0.01144513545 
0.033730 3.13582918621 0.02004104981 
0.034287 3.08724040398 0.02255836307 
0.034845 3.04309209819 0.01941469499 
0.035402 2.98687924859 0.02119591016 
0.035960 2.94956424171 0.01938187811 
0.036517 2.90316429395 0.01887349750 
0.037075 3.04676730175 0.01346895657 
0.037632 2.86784447454 0.01416855005 
0.038190 2.81111895985 0.01929833760 
0.038747 2.61720943691 0.01720212754 
0.039305 2.90724989287 0.01417660041 
0.039862 2.65782502242 0.01600719415 
0.040420 2.81233467589 0.01732226959 
0.040977 2.74189457709 0.01559628932 
0.041535 2.64921783269 0.01573095796 
0.042092 2.40864736879 0.01608360235 
0.042650 2.63650102988 0.01787795743 
0.043207 2.62097769470 0.01585713260 
0.043765 2.56525302519 0.01112485522 
0.044322 2.38842984444 0.01468175419 
0.044880 2.25785469636 0.01268601803 
0.045437 2.43467953336 0.01016234676 
0.045995 2.39455488959 0.01698117784 
0.046552 2.38763346468 0.01336089411 
0.047110 2.42741554089 0.01442104679 
0.047667 2.25012101510 0.01308943413 
0.048225 2.39014595460 0.01535577479 
0.048782 2.37631335930 0.01453849441 
0.049340 2.20499876511 0.01185804128 
0.049897 2.16071225432 0.01655533834 
0.050455 2.22869714285 0.01282672296 
0.051012 2.17238798329 0.01227051557 
0.051570 2.12243860826 0.01250535958 
0.052127 2.14166064339 0.01143520247 
0.052685 2.15363229251 0.01549823846 
0.053242 2.16420014948 0.01352624132 
0.053800 2.03808689406 0.01231963594 
0.054357 1.93624270274 0.01172895510 
0.054915 2.07145294740 0.01084270915 
0.055472 1.85681112238 0.00926801609 
0.056030 1.94231627946 0.01391986373 
0.056587 1.79789637252 0.01058617821 
0.057145 1.90432170857 0.01113711147 
0.057702 1.82886945869 0.01159888105 
0.058260 1.85161161718 0.00863102363 
0.058817 1.78725410553 0.00974855383 
0.059375 1.71374625502 0.01061427696 
0.059932 1.69967554189 0.00900739497 
0.060490 1.89561919715 0.01164764659 
0.061048 1.79316952950 0.00682853926 
0.061605 1.67100581716 0.01024004760 
0.062163 1.53724690998 0.01038132088 
0.062720 1.59059882474 0.00931710489 
0.063278 1.59634739430 0.00803707673 
0.063835 1.61352988412 0.00889927634 
0.064393 1.71896160317 0.01041477215 
0.064950 1.64903276649 0.00757356683 
0.065508 1.53520823160 0.00793892466 
0.066065 1.51032281957 0.00799070586 
0.066623 1.49692228633 0.00899191954 
0.067180 1.39420912488 0.00805535826 
0.067738 1.54314797193 0.00707822865 
0.068295 1.44579694004 0.00721373902 
0.068853 1.34807231489 0.00802113290 
0.069410 1.37062045337 0.00685220506 
0.069968 1.45221211132 0.00842543794 
0.070525 1.29772653715 0.00625329859 
0.071083 1.36850558937 0.00732954975 
0.071640 1.30431522317 0.00718895685 
0.072198 1.24898549269 0.00655335124 
0.072755 1.38023594239 0.00831976126 
0.073313 1.22327320478 0.00595576283 
0.073870 1.32195431066 0.00626799098 
0.074428 1.15738607246 0.00504245057 
0.074985 1.21721422716 0.00595988732 
0.075543 1.20061083104 0.00529639461 
0.076100 1.16020683061 0.00595084717 
0.076658 1.11801324420 0.00647162958 
0.077215 1.17255415940 0.00529645110 
0.077773 1.04933505035 0.00522403435 
0.078330 1.18948001624 0.00593431987 
0.078888 1.09153237019 0.00593766775 
0.079445 1.15431409206 0.00574115131 
0.080003 1.06290339065 0.00610593753 
0.080560 1.04469079675 0.00648130630 
0.081118 0.92786561276 0.00496209082 
0.081675 0.97096858411 0.00329156967 
0.082233 0.94970578113 0.00533505057 
0.082790 0.88490597371 0.00487491694 
0.083348 0.99018885590 0.00458838375 
0.083905 0.90584695334 0.00328361438 
0.084463 0.95422876926 0.00337993616 
0.085020 0.88830780299 0.00631287234 
0.085578 0.90730336134 0.00389141305 
0.086135 0.91979238710 0.00503625053 
0.086693 0.87241654099 0.00374876631 
0.087250 0.85223445318 0.00411510049 
0.087808 0.91763363204 0.00484835789 
0.088365 0.84334048942 0.00367801778 
0.088923 0.75713203763 0.00312063472 
0.089480 0.82339340952 0.00446631133 
0.090038 0.80766174889 0.00163511686 
0.090595 0.77785585689 0.00452290021 
0.091153 0.81859728824 0.00482896744 
0.091710 0.77730612324 0.00512266926 
0.092268 0.80585176152 0.00357588408 
0.092825 0.81765475451 0.00281049331 
0.093383 0.79640214491 0.00447749871 
0.093940 0.74921764409 0.00471041516 
0.094498 0.77247516387 0.00293393778 
0.095055 0.74132615209 0.00315301718 
0.095613 0.77469082435 0.00383131276 
0.096170 0.69300507053 0.00383555104 
0.096728 0.66182504482 0.00398816164 
0.097285 0.63225525940 0.00346923455 
0.097842 0.77988372762 0.00301465509 
0.098400 0.68651999114 0.00440113388 
0.098957 0.65713797993 0.00371858984 
0.099515 0.59404676437 0.00320192262 
0.100072 0.76963301727 0.00469814943 
0.100630 0.63075557561 0.00477130772 
0.101187 0.55817029265 0.00387613194 
0.101745 0.60641036899 0.00383883739 
0.102302 0.68672555216 0.00397356109 
0.102860 0.56563350439 0.00230072013 
0.103417 0.63582235572 0.00355421358 
0.103975 0.53675150941 0.00298905749 
0.104532 0.59012883182 0.00165505231 
0.105090 0.66207812329 0.00282160296 
0.105647 0.54527202470 0.00317558962 
0.106205 0.62704444440 0.00440669083 
0.106762 0.50030045136 0.00180821838 
0.107320 0.56897679357 0.00338447936 
0.107877 0.58341767418 0.00135548862 
0.108435 0.52593783563 0.00237203279 
0.108992 0.52682067956 0.00137174586 
0.109550 0.48408127593 0.00247946154 
0.110107 0.40690576565 0.00159424986 
0.110665 0.54604199577 0.00257682924 
0.111222 0.39346976440 0.00252444407 
0.111780 0.42085299170 0.00150397801 
0.112337 0.47520431394 0.00415256396 
0.112895 0.45244728801 0.00223968289 
0.113452 0.38802393180 0.00119335344 
0.114010 0.38876862881 0.00133116386 
0.114567 0.42912759931 0.00154944273 
0.115125 0.44671220969 0.00176695340 
0.115682 0.44088618775 0.00209468608 
0.116240 0.46189856090 0.00128972609 
0.116797 0.40725676253 0.00203593916 
0.117355 0.46916192223 0.00224286522 
0.117912 0.41589330284 0.00052042666 
0.118470 0.45235727186 0.00330590137 
0.119027 0.36107851644 0.00183724888 
0.119585 0.45520806803 0.00172699759 
0.120142 0.39444025223 0.00239242234 
0.120699 0.38209489998 0.00177907258 
0.121257 0.31482074726 0.00114477694 
0.121814 0.29719492464 0.00131131091 
0.122372 0.33749058316 0.00222293921 
0.122929 0.28136846653 0.00089643572 
0.123487 0.38996556679 0.00095793716 
0.124044 0.29886840460 0.00132089141 
0.124602 0.39347303470 -0.00012781106 
0.125159 0.31435359247 0.00143081721 
0.125717 0.28831169030 0.00114854226 
0.126274 0.37844453387 0.00116739344 
0.126832 0.30702216002 0.00035939447 
0.127389 0.27191480061 0.00087138693 
0.127947 0.32395360936 0.00258088857 
0.128504 0.32405649917 0.00047996895 
0.129062 0.28852088478 0.00108472410 
0.129619 0.28222576095 0.00116691507 
0.130177 0.24577000591 0.00129042215 
0.130734 0.33177609941 0.00223973941 
0.131292 0.24418327380 0.00169800870 
0.131849 0.30811484241 0.00229035161 
0.132407 0.30943941487 0.00080557140 
0.132964 0.24859197536 0.00086620070 
0.133521 0.22774605601 0.00114958957 
0.134079 0.24951985603 0.00079729896 
0.134636 0.25125480275 0.00019313831 
0.135194 0.24140403571 0.00037264519 
0.135751 0.24032476018 0.00134782778 
0.136309 0.30815768737 0.00063080693 
0.136866 0.20145855030 0.00175503173 
0.137424 0.28979416790 0.00157961326 
0.137981 0.21345290929 0.00176442304 
0.138539 0.20810570650 -0.00017665454 
0.139096 0.15404583463 0.00171842103 
0.139654 0.18227789456 0.00151619394 
0.140211 0.23438233568 0.00126876041 
0.140769 0.22163938459 0.00110917994 
0.141326 0.22314169206 0.00070287794 
0.141884 0.17227420409 0.00068440335 
0.142441 0.17532728597 0.00042622166 
0.142998 0.18458816736 0.00103842162 
0.143556 0.14784974531 0.00010007241 
0.144113 0.25117003575 0.00111949584 
0.144671 0.20808814864 0.00188745204 
0.145228 0.22481938392 0.00020015046 
0.145786 0.13775446757 0.00049334092 
0.146343 0.15245397190 0.00124153195 
0.146901 0.17017485309 0.00071826575 
0.147458 0.20208527876 0.00060360191 
0.148016 0.14859514171 0.00033053451 
0.148573 0.16043507763 0.00069474064 
0.149131 0.14190784638 0.00150903200 
0.149688 0.10309812705 0.00082833156 
0.150246 0.13730844376 0.00073120727 
0.150803 0.15010250906 0.00008197912 
0.151360 0.15249080917 0.00119013559 
0.151918 0.17193117066 0.00142320397 
0.152475 0.14212792421 0.00112387215 
0.153033 0.11156666594 0.00072224692 
0.153590 0.08960872306 0.00045024783 
0.154148 0.12512701325 0.00120035663 
0.154705 0.12163543832 0.00090184406 
0.155263 0.16136336069 0.00048223307 
0.155820 0.05645989886 0.00108409529 
0.156378 0.04823665504 0.00091926321 
0.156935 0.07358958735 0.00006857929 
0.157493 0.11102427793 0.00004502647 
0.158050 0.10632750221 0.00046980351 
0.158607 0.18240442913 0.00037264800 
0.159165 0.04029908839 0.00017933672 
0.159722 0.13048477110 0.00055085941 
0.160280 0.14822984558 0.00080078189 
0.160837 0.11492853903 0.00095517852 
0.161395 0.12258709597 0.00117939712 
0.161952 0.13399643058 0.00040115756 
0.162510 0.05314110121 0.00007401765 
0.163067 0.10907011562 0.00038786728 
0.163625 0.11219729407 0.00027983816 
0.164182 0.16479275780 0.00012296738 
0.164739 0.09425120385 0.00039719653 
0.165297 0.06459153406 0.00055873314 
0.165854 0.07939119848 0.00005864833 
0.166412 0.07759508311 0.00094448027 
0.166969 0.08349841965 0.00040358608 
0.167527 0.07978930749 0.00083530593 
0.168084 0.08891887685 0.00028216133 
0.168642 0.08572258400 0.00044241326 
0.169199 0.05031553710 -0.00058857488 
0.169757 0.08298913431 -0.00047680219 
0.170314 0.07524826237 0.00033487577 
0.170871 0.09095660503 0.00094376888 
0.171429 0.06972225106 0.00025998685 
0.171986 0.08954363281 -0.00006625358 
0.172544 0.12128076059 0.00092045576 
0.173101 0.08614154748 0.00080552983 
0.173659 0.10737408729 0.00109903141 
0.174216 0.07402439917 0.00067423496 
0.174774 0.11439839079 0.00082493884 
0.175331 0.03089421982 -0.00004944690 
0.175888 0.04099782677 -0.00041838417 
0.176446 0.07275281124 -0.00020209508 
0.177003 0.05227294811 -0.00063262924 
0.177561 0.06260241347 0.00017021862 
0.178118 0.05042922014 -0.00047320798 
0.178676 0.10650422922 0.00063141530 
0.179233 0.11282124445 -0.00014358716 
0.179791 0.06499828743 0.00100779992 
0.180348 0.09356327643 0.00077858980 
0.180905 0.04577613119 -0.00017390979 
0.181463 0.05895556376 -0.00022749378 
0.182020 0.07694191842 0.00049007314 
0.182578 0.05767090245 -0.00039982627 
0.183135 0.08793648043 0.00036796208 
0.183693 0.06552236339 -0.00003838851 
0.184250 0.06620973516 0.00071444113 
0.184808 0.07068737236 0.00053113729 
0.185365 0.07289514686 0.00036493221 
0.185922 0.03188843976 -0.00023380382 
0.186480 0.06762719635 0.00033347940 
0.187037 0.09136498255 0.00055729333 
0.187595 0.06487807671 0.00054107018 
0.188152 0.04480443079 -0.00014557385 
0.188710 0.05679018364 -0.00004626893 
0.189267 0.04880686190 0.00018756247 
0.189824 0.01572056897 0.00014080354 
0.190382 0.07194243044 0.00025139847 
0.190939 0.07981364546 0.00031414999 
0.191497 0.04075116781 0.00006333907 
0.192054 0.06556276928 0.00098368276 
0.192612 0.08001209878 0.00009714961 
0.193169 0.05955724002 0.00029793722 
0.193726 0.06761042413 0.00026714053 
0.194284 0.04875759174 0.00085278920 
0.194841 0.03388135338 -0.00009596090 
0.195399 0.05228599080 0.00027000076 
0.195956 0.03872389964 -0.00006168501 
0.196514 0.03972125947 0.00032061190 
0.197071 -0.02365180293 -0.00092238874 
0.197628 0.04165609593 0.00034944156 
0.198186 0.05844589988 0.00068348768 
0.198743 0.07897656534 0.00085479187 
0.199301 0.03126743524 0.00037167197 
0.199858 0.03127505958 0.00017405222 
0.200416 0.04391918167 0.00021706083 
0.200973 0.06181916986 0.00066781730 
0.201530 0.03311261456 0.00077400295 
0.202088 0.06375555372 0.00074633113 
0.202645 0.06054377745 0.00033581042 
0.203203 0.03942603298 0.00046687793 
0.203760 0.06199935219 -0.00011332385 
0.204318 0.02682835650 0.00019699378 
0.204875 0.03633313165 0.00061544479 
0.205432 0.05302861973 0.00003265854 
0.205990 0.04552523959 -0.00068465620 
0.206547 0.05906151914 0.00034504282 
0.207105 0.04346407516 0.00066762270 
0.207662 0.09050517508 0.00043697588 
0.208219 0.06595165666 0.00024442879 
0.208777 0.05072215674 -0.00044554470 
0.209334 0.03721277778 0.00016544258 
0.209892 0.11078828504 -0.00012499664 
0.210449 0.06278396430 0.00025936943 
0.211007 0.08389508383 0.00027674198 
0.211564 0.02104726064 -0.00004466541 
0.212121 0.03858579530 0.00039206956 
0.212679 0.08802049256 0.00035178782 
0.213236 0.02138395895 0.00050997854 
0.213794 0.04578383153 -0.00014016011 
0.214351 0.04322306377 0.00048408060 
0.214908 0.07550710719 0.00069755189 
0.215466 0.04975141181 0.00052682207 
0.216023 0.03033465750 0.00004563710 
0.216581 0.06667492861 0.00016491380 
0.217138 0.06878143296 0.00074936599 
0.217695 0.10741446966 0.00079469401 
0.218253 0.04959646682 0.00053613150 
0.218810 0.03159697756 -0.00020675002 
0.219368 0.03223186936 0.00019681665 
0.219925 0.06348066341 -0.00000369804 
0.220483 0.01376344100 0.00078348518 
0.221040 0.01134780085 0.00043743078 
0.221597 0.05084166748 0.00045146525 
0.222155 0.00407364231 0.00042793039 
0.222712 0.05238444886 0.00040876724 
0.223270 0.04884194788 0.00058624199 
0.223827 0.05973853872 0.00041715128 
0.224384 0.09110972174 -0.00004947148 
0.224942 -0.01163046284 -0.00003068581 
0.225499 0.05173930733 -0.00018065242 
0.226057 0.01471597877 -0.00058346440 
0.226614 0.03440120777 0.00026966328 
0.227171 -0.00714773494 -0.00024601620 
0.227729 0.03762316675 0.00036584764 
0.228286 0.05298855604 0.00012604182 
0.228844 0.04938717878 0.00017484373 
0.229401 0.03285695291 0.00017780491 
0.229958 0.10251936148 0.00127164707 
0.230516 0.05422076680 -0.00004973457 
0.231073 0.00078627263 -0.00001041300 
0.231630 0.03207350056 0.00015151397 
0.232188 0.04746848331 -0.00008427334 
0.232745 0.03721580189 0.00072239740 
0.233303 0.04081970473 0.00026142611 
0.233860 0.02257585177 0.00015640941 
0.234417 0.02969247175 0.00023412110 
0.234975 0.01539161387 0.00006483699 
0.235532 0.02160543675 0.00000409116 
0.236090 0.02256056703 -0.00017057230 
0.236647 0.05433367174 -0.00023471075 
0.237204 0.06328395450 0.00023562103 
0.237762 0.04502194562 -0.00016745641 
0.238319 0.04584650731 -0.00001096149 
0.238877 0.08624585234 0.00083378324 
0.239434 0.03730082391 0.00011740557 
0.239991 0.01644040486 -0.00054942338 
0.240549 0.06401012237 0.00050815191 
0.241106 0.00685656417 0.00016310374 
0.241663 0.01532275956 0.00047782464 
0.242221 0.02662553155 0.00000045895 
0.242778 0.03949383004 -0.00002442586 
0.243336 0.06393308353 0.00030882626 
0.243893 0.02432364825 0.00057157784 
0.244450 0.04207183185 0.00104808967 
0.245008 0.04293821711 0.00003196567 
0.245565 0.01904172243 0.00043121455 
0.246123 0.01222407331 0.00033861669 
0.246680 0.01523871769 -0.00024044139 
0.247237 0.03692884651 -0.00017391450 
0.247795 0.06732818102 -0.00003362057 
0.248352 0.05908566263 0.00011232666 
0.248909 0.06735788261 0.00027169494 
0.249467 0.02537036986 0.00023666590 
0.250024 0.02630450800 0.00003322202 
0.250582 0.03386811764 0.00008719690 
0.251139 0.01246713305 0.00057966698 
0.251696 0.02734221329 0.00072722003 
0.252254 0.00501032699 0.00018501505 
0.252811 0.05470426103 0.00023018534 
0.253368 0.06266831162 0.00024242963 
0.253926 0.05541355959 -0.00028401137 
0.254483 0.03733065284 -0.00010159508 
0.255041 0.03196060095 -0.00029454495 
0.255598 0.05669775486 0.00045277360 
0.256155 0.03025487325 0.00011598442 
0.256713 -0.02892299838 -0.00016334715 
0.257270 0.02693059300 0.01190901850 
0.257827 0.06656061025 0.00038751828 
0.258385 0.04051831995 0.00015144499 
0.258942 0.03861806670 0.00046867771 
0.259499 0.01618754445 0.00017297353 
0.260057 0.04447710923 -0.00022662686 
0.260614 0.01096368930 -0.00034670293 
0.261172 0.02157268429 -0.00027348470 
0.261729 0.07978390382 0.00020340741 
0.262286 0.06602999158 0.00002492163 
0.262844 -0.00797743419 -0.00006747358 
0.263401 0.07758053694 0.00029033902 
0.263958 0.03826180533 -0.00006682497 
0.264516 0.08092355072 0.00079122888 
0.265073 0.03256955130 0.00084041452 
0.265630 0.01790337417 0.00069822841 
0.266188 0.04190822172 0.00352060735 
0.266745 0.06412593182 0.00095793070 
0.267302 0.03158641634 0.00037950104 
0.267860 0.03277167099 0.00007939160 
0.268417 0.03353888449 0.00008146569 
0.268975 0.05463857787 0.00042166438 
0.269532 0.03214633497 0.00027087576 
0.270089 0.00500211400 -0.00017202952 
0.270647 0.05404284466 0.00037572247 
0.271204 0.03326927949 0.00027703763 
0.271761 0.06141607543 0.00057141701 
0.272319 0.09475750964 -0.00007640687 
0.272876 0.05601208808 0.00065145400 
0.273433 0.04056016003 0.00021524270 
0.273991 0.01358069376 0.00028464075 
0.274548 0.06713873640 0.00030584368 
0.275105 0.02444829196 0.00052682610 
0.275663 0.04159281143 0.00034087984 
0.276220 0.06397018536 0.00005573008 
0.276777 0.00297431326 -0.00030129369 
0.277335 -0.01053091523 0.00012468888 
0.277892 0.06473158005 0.00043521311 
0.278449 0.04758274354 0.00037331609 
0.279007 0.06393547363 -0.00008850566 
0.279564 0.03017297188 0.00009186030 
0.280121 0.02368326388 0.00018915899 
0.280679 0.01184157196 0.00016875242 
0.281236 -0.01726496802 -0.00049568365 
0.281793 0.06435901878 0.00006575792 
0.282351 0.06343329184 0.00054488535 
0.282908 0.03603185693 0.00051746913 
0.283465 0.00387139507 -0.00017548907 
0.284023 0.04298343959 -0.00011395259 
0.284580 0.06681507692 0.00025985256 
0.285137 0.05523313265 -0.00021702706 
0.285695 0.05982425504 0.00041484475 
0.286252 0.03505951543 0.00047199581 
0.286809 0.03394379426 0.00017849043 
0.287367 0.03125633964 -0.00022003633 
0.287924 0.03627946522 0.00032325787 
0.288481 0.06499334433 0.00060048568 
0.289039 0.00753308920 0.00041190215 
0.289596 0.02797908516 -0.00001059822 
0.290153 0.05871697467 0.00000956337 
0.290711 0.01549218252 0.00019432730 
0.291268 0.07940191106 0.00053622445 
0.291825 0.04806572933 0.00018865654 
0.292383 0.06522257298 0.00049923827 
0.292940 0.01293653407 0.00038930251 
0.293497 0.07154732561 0.00084776452 
0.294055 0.02068641847 -0.00036965241 
0.294612 0.03401772843 -0.00020026877 
0.295169 0.07460060210 -0.00019396032 
0.295727 0.01407081827 0.00016764280 
0.296284 0.05889013534 0.00044128638 
0.296841 0.00864541567 -0.00043371326 
0.297399 0.06817597532 0.00055673404 
0.297956 0.03836972925 0.00051698740 
0.298513 -0.02271822377 0.00029880154 
0.299071 0.04798721789 0.00050991572 
0.299628 0.04330998676 0.00091105514 
0.300185 0.01266361650 0.00076948428 
0.300742 0.03921480679 -0.00031176486 
0.301300 0.02038683312 0.00052063687 
0.301857 0.02342975599 0.00005651825 
0.302414 0.01069328413 -0.00011596241 
0.302972 0.11252097170 0.00023340800 
0.303529 0.03392176288 0.00076143185 
0.304086 0.02865581235 0.00070054927 
0.304644 -0.02853626509 0.00021717419 
0.305201 0.03233379020 0.00006428818 
0.305758 0.00267975930 0.00020358907 
0.306316 0.03267866512 0.00020347257 
0.306873 -0.00755551952 -0.00012579416 
0.307430 -0.03098349380 0.00051645674 
0.307987 0.03066863931 0.00005525929 
0.308545 0.02155102214 -0.00007824014 
0.309102 0.02375311996 0.00015666432 
0.309659 0.01191518974 -0.00037716707 
0.310217 -0.00090954677 -0.00015359189 
0.310774 0.03489104492 -0.00000713235 
0.311331 -0.00161621348 -0.00021767720 
0.311889 0.07073359720 -0.00007678394 
0.312446 0.03537837238 0.00036399577 
0.313003 0.06976393658 0.00056026588 
0.313560 0.04439515155 0.00018112981 
0.314118 0.02406794536 -0.00008375203 
0.314675 0.07336813695 0.00055345801 
0.315232 0.07454969252 0.00055031613 
0.315790 0.08347907873 0.00038590090 
0.316347 0.06411472550 0.00062186344 
0.316904 0.04806520842 -0.00013854705 
0.317461 0.03203955223 0.00003074957 
0.318019 0.01957621174 0.00018759616 
0.318576 0.03824917590 0.00055106496 
0.319133 0.03915549628 0.00014456043 
0.319691 0.01728970433 -0.00031766513 
0.320248 0.08326532584 0.00007797421 
0.320805 0.05238958985 0.00051363940 
0.321362 0.06099301214 0.00025502608 
0.321920 0.01678542345 0.00002255317 
0.322477 0.05899957270 -0.00041249369 
0.323034 0.00152515981 -0.00004335524 
0.323592 0.01172929206 0.00071667078 
0.324149 0.09960552179 0.00040273906 
0.324706 0.05047405316 0.00002078545 
0.325263 0.07233796030 0.00085856241 
0.325821 0.01896354895 0.00022043990 
0.326378 0.03680028856 0.00065560927 
0.326935 0.03003490873 0.00020643305 
0.327493 0.03338859483 0.00000311772 
0.328050 0.01977684614 0.00073740266 
0.328607 0.03357762920 0.00102824016 
0.329164 0.00723446994 -0.00038517725 
0.329722 0.04056861876 0.00039800307 
0.330279 0.00096961520 -0.00027636515 
0.330836 0.03998230828 0.00026841926 
0.331393 0.03150574156 0.00012938019 
0.331951 0.01898022178 0.00004915031 
0.332508 0.02939498656 0.00068856178 
0.333065 -0.02269136594 -0.00028615377 
0.333622 -0.01082619866 -0.00045157135 
0.334180 0.00891861793 0.00024328417 
0.334737 -0.01959973413 -0.00036339176 
0.335294 0.05996907279 0.00069845324 
0.335852 0.00781884793 0.00078527179 
0.336409 0.06825920296 0.00058329313 
0.336966 -0.00128734422 0.00070022655 
0.337523 0.01056835870 0.00050550835 
0.338081 -0.02594086682 0.00015103530 
0.338638 0.05259524364 0.00078813100 
0.339195 0.05894034687 0.00025991913 
0.339752 -0.01973350272 -0.00027655924 
0.340310 0.08261357403 0.00090446287 
0.340867 -0.00853553879 -0.00006166504 
0.341424 0.06822076414 0.00027445429 
0.341981 0.05681866605 0.00056170985 
0.342539 -0.01248074339 -0.00040824587 
0.343096 0.01507413852 0.00004959322 
0.343653 0.02286316113 0.00039534192 
0.344210 -0.02304516785 -0.00051273388 
0.344768 0.04487516462 0.00032117450 
0.345325 0.04139908158 0.00098287465 
0.345882 0.04494943193 0.00039033507 
0.346439 0.03101481589 0.00044495982 
0.346997 0.02200879101 -0.00103166371 
0.347554 0.08243474102 0.00039883471 
0.348111 -0.01530286431 -0.00009028467 
0.348668 0.05190805060 0.00040771022 
0.349226 0.07187331540 -0.00014306222 
0.349783 0.03693781419 0.00112753208 
0.350340 0.06447492207 -0.00073028172 
0.350897 0.04936058334 0.00115944438 
0.351454 0.03687781913 -0.00025417405 
0.352012 0.00343827957 -0.00068850483 
0.352569 0.05478050380 0.00056403058 
0.353126 0.10244059687 0.00056784159 
0.353683 -0.00097128642 -0.00045081900 
0.354241 0.01117242665 0.00045299590 
0.354798 0.06750899021 -0.00025772860 
0.355355 0.04345845639 -0.00028723481 
0.355912 0.03946859055 0.00038443043 
0.356470 0.01867631747 0.00155548236 
0.357027 -0.03544537614 0.00111050507 
0.357584 0.09155591941 0.00127908685 
0.358141 0.01572282032 -0.00074633210 
0.358699 -0.01187105821 -0.00003045810 
0.359256 0.03766611298 -0.00038795258 
0.359813 0.04549994876 0.00272975347 
0.360370 0.14829592988 0.00051823576 
0.360927 0.00576692026 0.00071969738 
0.361485 0.05245678197 -0.00001501100 
0.362042 0.04078369435 -0.00042637283 
0.362599 -0.00929544685 -0.00049935969 
0.363156 0.05944653841 0.00109583437 
0.363714 0.06408413722 0.00087153766 
0.364271 0.03053049572 -0.00000565101 
0.364828 0.10155170188 -0.00125645918 
0.365385 0.10130059919 0.00135779456 
0.365942 0.03692992113 0.00057199861 
0.366500 0.00974703655 0.00046525093 
0.367057 0.07418742344 0.00235855623 
0.367614 0.09837579433 0.00094452726 
0.368171 0.01495942496 0.00102859225 
0.368728 0.06378327518 -0.00026210306 
0.369286 0.08284991509 -0.00174716909 
0.369843 0.05151741915 0.00008947969 
0.370400 0.00416261514 -0.00004470653 
0.370957 0.01497623640 0.00105654457 
0.371514 -0.02770624538 0.00087867161 
0.372072 0.03248234252 0.00197371802 
0.372629 0.03353828832 -0.00036904122 
0.373186 0.02436809795 0.00089340274 
0.373743 0.01184732555 0.00040103474 
0.374300 0.00304710471 -0.00087927725 
0.374858 0.03461715188 -0.00024923574 
0.375415 0.05628129255 -0.00012546289 
0.375972 0.00487222424 0.00014048543 
0.376529 0.01287373406 0.00027695561 
0.377086 0.04957062975 -0.00047332664 
0.377644 0.01332857959 -0.00051853311 
0.378201 0.08663058105 0.00125754208 
0.378758 -0.03160208324 -0.00082364598 
0.379315 0.17395186427 0.00198908010 
0.379872 0.01314855991 -0.00080517731 
0.380430 0.02242643220 0.00110421699 
0.380987 0.07599265095 0.00023988427 
0.381544 0.01153462309 0.00187524298 
0.382101 0.06466167457 0.00104277631 
0.382658 0.10448336670 -0.00083172576 
0.383216 0.11590355417 -0.00019640613 
0.383773 0.09131923022 -0.00010895585 
0.384330 0.05009864482 0.00118262266 
0.384887 -0.03274476855 -0.00100405848 
0.385444 0.09161798971 -0.00125161795 
0.386001 -0.01008235190 -0.00148033603 
0.386559 0.12419343425 0.00139529055 
0.387116 -0.02564793320 -0.00098716804 
0.387673 0.09753835640 -0.00038872949 
0.388230 0.05040200138 -0.00033441784 
0.388787 0.04908115050 0.00161642255 
0.389345 0.14696497448 0.00308787816 
0.389902 0.01585227211 -0.00224374948 
0.390459 0.00320668291 0.00063361955 
0.391016 0.06067690110 0.00344289736 
0.391573 0.00450685018 -0.00016380597 
0.392130 0.00498036407 0.00154832814 
0.392688 0.02202674018 -0.00310987551 
0.393245 0.12179380768 0.00238628628 
0.393802 0.08939957766 -0.00161294970 
0.394359 0.01323338337 0.00031834297 
0.394916 0.09226619702 -0.00052274326 
0.395473 0.08798578321 -0.00111352232 
0.396031 -0.00775044320 -0.00106689912 
0.396588 -0.07240161534 -0.00102201208 
0.397145 -0.03695551525 -0.00143643653 
0.397702 0.08479109410 -0.00222820166 
0.398259 0.10070796326 0.00423103172 
0.398816 0.05997806397 -0.00400531072 
0.399374 0.07837773587 0.00047293644 
0.399931 -0.04623790644 0.00430493598 
0.400488 0.02706443676 -0.00636921125 
0.401045 0.03747194614 0.01110803018 
0.401602 -0.00587443896 0.00936488226 
0.402159 0.06982745099 0.00772006724 
0.402716 0.10382197464 -0.00080823897 
0.403274 -0.14010419750 -0.00308894873 
0.403831 0.07566278323 -0.05729279229 
