# Supplementary material for: SAXS studies of X-ray induced disulfide bond damage: Engineering high-resolution insight from a low-resolution technique
Source: PLoS One. 2020 Nov 17;15(11):e0239702. doi: 10.1371/journal.pone.0239702 (PMC7671560; doi:10.1371/journal.pone.0239702)
Supplement: S1 Data — (GZ) [file pone.0239702.s023.gz › SupplementaryData/dimer_A4_ph5_1p25_00007.cbf.dat]

0.010314 2.95407112415 2.49870285497 
0.010872 8.35496034239 0.66425427791 
0.011429 2.56076451996 -0.25941332134 
0.011987 5.29058080084 0.22672397583 
0.012544 4.45119985265 0.06978221888 
0.013102 5.05359101699 0.02611239263 
0.013659 3.16422572467 0.11512314888 
0.014217 3.27482888659 0.07616582324 
0.014774 2.81838865659 -0.03502076318 
0.015332 3.56011216307 0.06222359084 
0.015889 3.20377137041 -0.02144681055 
0.016447 3.28388925564 0.00462387038 
0.017004 3.83315121837 0.01353016568 
0.017562 3.84248826178 0.01364812107 
0.018119 3.88104477846 0.04203298903 
0.018677 3.79006805209 -0.00770055044 
0.019234 3.57953793581 0.02806098841 
0.019792 3.89384230389 0.02080078359 
0.020349 3.60848824551 -0.01134526640 
0.020907 4.00346280341 0.01451530911 
0.021464 3.70692510543 0.02718745620 
0.022022 3.61762033480 0.03655912125 
0.022579 3.57390647428 0.02336390530 
0.023137 3.25953900806 0.00828943136 
0.023694 3.80947969686 0.01491234889 
0.024252 3.37806948506 0.02103162641 
0.024809 3.39196954246 0.01834962200 
0.025367 3.68888285129 0.00820062288 
0.025924 3.54936537674 0.02873188526 
0.026482 3.22382805327 0.01998495725 
0.027039 3.28117692155 0.02379048596 
0.027597 3.36078249215 0.02359607112 
0.028154 3.28539800744 0.02255473882 
0.028712 3.32403178701 0.02262671052 
0.029269 3.43348468707 0.02086808000 
0.029827 3.38729019638 0.01655650488 
0.030384 3.15780256367 0.01520056856 
0.030942 3.14120297707 0.01362514017 
0.031500 3.23780005700 0.01765268457 
0.032057 3.23680417613 0.01910552622 
0.032615 3.19243369078 0.02218745202 
0.033172 2.94830868368 0.01611191709 
0.033730 3.00610587772 0.01715887005 
0.034287 2.85893565112 0.01468736421 
0.034845 3.01747357225 0.02266241135 
0.035402 2.86132283787 0.01985110126 
0.035960 2.96122469691 0.02767510285 
0.036517 2.93582207455 0.01875473314 
0.037075 2.94571880288 0.02162693259 
0.037632 2.80494216495 0.01777103620 
0.038190 2.80570967879 0.01972110302 
0.038747 2.90320756726 0.01826239229 
0.039305 2.81959059755 0.01358467261 
0.039862 2.71526320652 0.01908039445 
0.040420 2.88863236782 0.01682211545 
0.040977 2.72520120558 0.01559022061 
0.041535 2.53805476076 0.01749454272 
0.042092 2.50980420008 0.01533239688 
0.042650 2.61675887834 0.01769905911 
0.043207 2.46957023520 0.01595622299 
0.043765 2.59497598160 0.01245364747 
0.044322 2.49131969882 0.01816643479 
0.044880 2.47861150817 0.01649137475 
0.045437 2.47372508825 0.01472987241 
0.045995 2.37975805582 0.01581208238 
0.046552 2.48525913739 0.01755090704 
0.047110 2.54959293582 0.01520306582 
0.047667 2.27484224070 0.01456868726 
0.048225 2.33189661378 0.01486986973 
0.048782 2.21302280395 0.01519664183 
0.049340 2.14878849517 0.01270953375 
0.049897 2.17688988486 0.01418509078 
0.050455 2.22303138315 0.01232407929 
0.051012 2.13021873036 0.01068315713 
0.051570 2.16235463448 0.01629769525 
0.052127 2.12400754483 0.01534951167 
0.052685 2.13403508395 0.01431302919 
0.053242 2.06812681759 0.01144825501 
0.053800 2.02012277393 0.01292981171 
0.054357 1.96093684945 0.01157187862 
0.054915 2.04931137877 0.01133485906 
0.055472 2.02465998155 0.01276587536 
0.056030 1.83495548018 0.01044033828 
0.056587 1.94943165781 0.01301822609 
0.057145 1.97865738403 0.01102963280 
0.057702 1.86158159771 0.01248001012 
0.058260 1.73854642671 0.00976675390 
0.058817 1.76667254380 0.01053141333 
0.059375 1.74233700940 0.00850372984 
0.059932 1.66262994236 0.01006900712 
0.060490 1.72944005917 0.00890595776 
0.061048 1.74016111192 0.00772821236 
0.061605 1.63346672989 0.00959585293 
0.062163 1.73888250756 0.00984838446 
0.062720 1.55439672730 0.01237543090 
0.063278 1.71548343878 0.00924769773 
0.063835 1.71549959355 0.01045346697 
0.064393 1.59568013505 0.00899771750 
0.064950 1.52196235509 0.00703921545 
0.065508 1.46598935900 0.00827925969 
0.066065 1.46434448189 0.00702877216 
0.066623 1.46839306177 0.00792201193 
0.067180 1.48421301514 0.00819654304 
0.067738 1.40809403856 0.00735613972 
0.068295 1.35354844998 0.00794878744 
0.068853 1.43560720647 0.00873354549 
0.069410 1.36942722056 0.00782792404 
0.069968 1.44007550339 0.00790619606 
0.070525 1.33498355009 0.00726896238 
0.071083 1.30441338519 0.00673627961 
0.071640 1.37580005943 0.00929618281 
0.072198 1.23074542781 0.00664754775 
0.072755 1.26059721470 0.00450290749 
0.073313 1.31820252089 0.00611030947 
0.073870 1.18802834443 0.00676926214 
0.074428 1.25245084217 0.00775425445 
0.074985 1.25488239237 0.00747657889 
0.075543 1.18220397505 0.00482699498 
0.076100 1.13126038377 0.00595309445 
0.076658 1.16322244102 0.00715644754 
0.077215 1.15590153191 0.00576459482 
0.077773 1.13731498243 0.00712670984 
0.078330 1.07897694489 0.00599101913 
0.078888 1.23273014068 0.00778040225 
0.079445 1.08352935198 0.00507470101 
0.080003 1.05681169678 0.00508782971 
0.080560 1.10515548055 0.00526608648 
0.081118 1.00948966488 0.00477681418 
0.081675 1.07259746160 0.00549534727 
0.082233 1.05047412291 0.00615736618 
0.082790 0.98636584734 0.00743024563 
0.083348 0.98690285509 0.00456374392 
0.083905 1.02276336640 0.00544597806 
0.084463 0.87046412010 0.00415874004 
0.085020 0.94573912960 0.00430162647 
0.085578 0.97149498465 0.00455238752 
0.086135 0.98267236795 0.00483975689 
0.086693 0.96039404366 0.00529895269 
0.087250 0.88765885575 0.00312336485 
0.087808 0.92739642016 0.00613640495 
0.088365 0.82782291752 0.00486875074 
0.088923 0.84316279359 0.00406971714 
0.089480 0.89305885330 0.00434629216 
0.090038 0.86612787328 0.00334090608 
0.090595 0.83701423485 0.00389667643 
0.091153 0.80596998495 0.00314675606 
0.091710 0.78600078827 0.00355286714 
0.092268 0.82144217618 0.00463144116 
0.092825 0.73640150899 0.00304128158 
0.093383 0.74698735114 0.00479048481 
0.093940 0.74968168544 0.00256843285 
0.094498 0.79685888594 0.00339228601 
0.095055 0.70877694824 0.00538495983 
0.095613 0.75239593845 0.00415709550 
0.096170 0.70794094288 0.00331473831 
0.096728 0.65612161448 0.00419029654 
0.097285 0.68257458645 0.00275897827 
0.097842 0.72142735039 0.00284562768 
0.098400 0.62987694106 0.00453158149 
0.098957 0.71173192655 0.00518170924 
0.099515 0.57813064569 0.00452455759 
0.100072 0.68588245612 0.00377886741 
0.100630 0.64627735715 0.00297982452 
0.101187 0.62831143649 0.00429792658 
0.101745 0.60879020518 0.00367065371 
0.102302 0.53006098145 0.00382510175 
0.102860 0.56729892718 0.00180794333 
0.103417 0.63765521425 0.00316884937 
0.103975 0.53976873173 0.00324575892 
0.104532 0.64915882167 0.00333144030 
0.105090 0.57504410884 0.00289383370 
0.105647 0.51834918085 0.00316397791 
0.106205 0.51709968853 0.00155960382 
0.106762 0.57324256881 0.00435149015 
0.107320 0.54107321638 0.00399169054 
0.107877 0.49719945905 0.00299280027 
0.108435 0.50529412146 0.00154232873 
0.108992 0.57212103547 0.00151593014 
0.109550 0.49574938397 0.00171649749 
0.110107 0.54854217843 0.00257600088 
0.110665 0.46375530686 0.00119471547 
0.111222 0.44818014396 0.00275652992 
0.111780 0.54159072105 0.00236038131 
0.112337 0.45198639285 0.00149612247 
0.112895 0.44585958477 0.00162875103 
0.113452 0.41623283958 0.00120390816 
0.114010 0.38398173721 0.00226081106 
0.114567 0.47486273048 0.00353513750 
0.115125 0.44942702035 0.00125133749 
0.115682 0.34845430219 0.00106395865 
0.116240 0.40057370171 0.00305876197 
0.116797 0.36665342740 0.00235930508 
0.117355 0.42842142714 0.00246198607 
0.117912 0.35263740379 0.00132288627 
0.118470 0.38419358660 0.00215793003 
0.119027 0.41445584201 0.00160220360 
0.119585 0.39100366936 0.00216302884 
0.120142 0.37149987090 0.00136191414 
0.120699 0.32511765954 0.00163165406 
0.121257 0.37953242321 0.00071299033 
0.121814 0.36934825899 0.00211380210 
0.122372 0.32689661914 0.00087293547 
0.122929 0.34323505400 0.00187861841 
0.123487 0.32079877452 0.00113044593 
0.124044 0.30336729974 0.00198934994 
0.124602 0.28639778855 0.00157016796 
0.125159 0.28045651226 0.00141428434 
0.125717 0.29361784372 0.00116719605 
0.126274 0.34540575142 0.00236026753 
0.126832 0.36261938585 0.00090801564 
0.127389 0.34458983161 0.00217797131 
0.127947 0.34374925240 -0.00033637418 
0.128504 0.33123688705 0.00165370979 
0.129062 0.27176796250 0.00101405929 
0.129619 0.29450077866 0.00016922433 
0.130177 0.23457396189 0.00113628420 
0.130734 0.27772865333 0.00269086857 
0.131292 0.32463183521 0.00028335668 
0.131849 0.27041217432 0.00199085629 
0.132407 0.24260699649 0.00070329401 
0.132964 0.31752935837 0.00217176721 
0.133521 0.27168651182 0.00007490046 
0.134079 0.28287077853 0.00074899948 
0.134636 0.28818681602 0.00082255349 
0.135194 0.25622779522 0.00156560402 
0.135751 0.21337262732 0.00119123661 
0.136309 0.21955950351 0.00120360356 
0.136866 0.28709113902 0.00175066105 
0.137424 0.20241372538 0.00144882458 
0.137981 0.22636738165 0.00047463126 
0.138539 0.25599532448 0.00142353930 
0.139096 0.17194946966 0.00109392314 
0.139654 0.18472192813 0.00172086910 
0.140211 0.23345106046 0.00190404402 
0.140769 0.21467193875 -0.00019657663 
0.141326 0.19367229639 0.00113060844 
0.141884 0.19729935606 0.00108703568 
0.142441 0.12889905718 0.00016608752 
0.142998 0.20284415881 0.00028718531 
0.143556 0.16667266133 0.00024457602 
0.144113 0.16781042121 0.00122607419 
0.144671 0.18875270680 0.00131803895 
0.145228 0.14974571959 0.00103932833 
0.145786 0.16571201861 0.00126495678 
0.146343 0.16153661291 0.00102874539 
0.146901 0.17100179118 0.00006583138 
0.147458 0.14240473810 0.00110601817 
0.148016 0.14034831991 0.00111472817 
0.148573 0.11757784708 0.00081513089 
0.149131 0.10665380216 0.00178343598 
0.149688 0.13325487588 0.00061607897 
0.150246 0.17261435992 0.00150179922 
0.150803 0.18165086040 0.00079508247 
0.151360 0.14354485938 0.00107747715 
0.151918 0.16061051851 0.00061983855 
0.152475 0.11839921908 0.00050832763 
0.153033 0.14818626061 0.00029870577 
0.153590 0.10526434317 0.00176529904 
0.154148 0.15152586895 0.00053199212 
0.154705 0.09774337386 0.00064684333 
0.155263 0.15409602818 -0.00080271867 
0.155820 0.09917722689 0.00018847973 
0.156378 0.16967642481 0.00062200828 
0.156935 0.13926044857 -0.00045471563 
0.157493 0.13770201436 0.00010002555 
0.158050 0.10565015892 -0.00067904839 
0.158607 0.13168395741 0.00042128183 
0.159165 0.09395727913 0.00046924740 
0.159722 0.13672915180 0.00017302556 
0.160280 0.09089126866 0.00084366594 
0.160837 0.10569763169 0.00069192037 
0.161395 0.10982885098 0.00111302214 
0.161952 0.08930184817 -0.00004896707 
0.162510 0.09944548740 0.00065591311 
0.163067 0.12283061184 0.00022878981 
0.163625 0.11313769002 0.00084445068 
0.164182 0.13280663696 0.00057972864 
0.164739 0.08301847744 0.00079429923 
0.165297 0.06034041067 -0.00013800447 
0.165854 0.06995979426 0.00011544076 
0.166412 0.11985211214 0.00060971011 
0.166969 0.12252128717 0.00069919829 
0.167527 0.12064524484 0.00031645420 
0.168084 0.11533524464 0.00001491853 
0.168642 0.08917572714 0.00067858083 
0.169199 0.03518310757 0.00068096194 
0.169757 0.01387949750 0.00016247500 
0.170314 0.08263065795 0.00064349166 
0.170871 0.10678029326 0.00002785114 
0.171429 0.10477392072 0.00027805882 
0.171986 0.03285326142 -0.00015544340 
0.172544 0.05501906046 0.00042632072 
0.173101 0.12106285277 0.00014448701 
0.173659 0.09910842475 0.00063154783 
0.174216 0.03733419485 -0.00016965258 
0.174774 0.09952453161 0.00041029292 
0.175331 0.02173408161 -0.00036099357 
0.175888 0.08507734975 -0.00000870272 
0.176446 0.03679207957 0.00018371672 
0.177003 0.08195475594 0.00029272850 
0.177561 0.08184663513 0.00090518976 
0.178118 0.07379934745 0.00025962056 
0.178676 0.07965140469 0.00028634860 
0.179233 0.05738963424 0.00021864948 
0.179791 0.05487815554 0.00004694809 
0.180348 0.04008945450 0.00022227457 
0.180905 0.03009873251 -0.00031527697 
0.181463 0.08534361105 0.00053877174 
0.182020 0.09251088027 0.00073505643 
0.182578 0.06088804057 0.00040026700 
0.183135 0.03260177221 0.00042625378 
0.183693 0.10182214944 0.00059040205 
0.184250 0.08690676815 0.00073663168 
0.184808 0.03625935059 0.00059164413 
0.185365 0.01715868546 0.00014931712 
0.185922 0.09301404788 0.00035059862 
0.186480 0.09103363529 -0.00057482069 
0.187037 0.03900368835 0.00017230728 
0.187595 0.06908985684 0.00006678675 
0.188152 0.03012058238 -0.00015830298 
0.188710 0.09717050333 0.00124882149 
0.189267 0.06041893756 0.00030105984 
0.189824 0.04762050715 0.00104740877 
0.190382 0.04152457871 0.00044505777 
0.190939 0.06406117429 0.00055615823 
0.191497 0.07268877772 0.00000330490 
0.192054 0.06774826316 0.00028001637 
0.192612 0.03926013296 0.00037482278 
0.193169 0.04459291646 0.00037274362 
0.193726 -0.00406519517 0.00055256789 
0.194284 0.10621372009 0.00045696963 
0.194841 0.04424794913 0.00048200135 
0.195399 0.07474126640 0.00135146277 
0.195956 0.10356263627 0.00044350031 
0.196514 0.09864600125 0.00019082505 
0.197071 0.08720415023 -0.00024477011 
0.197628 -0.01558453829 -0.00017808747 
0.198186 0.00056826970 0.00046728828 
0.198743 0.05589423774 0.00012278132 
0.199301 0.02099575711 -0.00057615523 
0.199858 0.04421218143 -0.00007352260 
0.200416 0.07039049232 0.00121759267 
0.200973 0.04084186607 0.00063830621 
0.201530 0.05542613501 0.00050555388 
0.202088 0.03926585965 0.00030446035 
0.202645 0.05251289560 0.00017226298 
0.203203 -0.01653315735 0.00077771269 
0.203760 0.03086790005 0.00016347396 
0.204318 0.06750558800 0.00022418455 
0.204875 0.05982421655 0.00053796017 
0.205432 0.08266812796 0.00079815814 
0.205990 0.02531426478 -0.00007043305 
0.206547 0.07795686280 0.00026931921 
0.207105 0.03373329454 0.00048871031 
0.207662 0.09623238058 0.00073109065 
0.208219 0.08832650353 0.00007286970 
0.208777 0.05108891784 0.00052581976 
0.209334 0.02510442849 0.00037092772 
0.209892 0.02343312830 -0.00015532361 
0.210449 0.01813139491 0.00040653268 
0.211007 0.02035364381 0.00034165424 
0.211564 0.07872511084 0.00096957267 
0.212121 0.03512534600 0.00000276248 
0.212679 0.01069226966 -0.00004770977 
0.213236 0.01708914343 0.00041867360 
0.213794 0.03399753434 -0.00013141045 
0.214351 0.07441425410 0.00016366467 
0.214908 0.02288864704 0.00036031392 
0.215466 0.08847217431 0.00061921460 
0.216023 0.02676985853 0.00012277344 
0.216581 0.08584264059 0.00047162449 
0.217138 0.01730088348 0.00077405671 
0.217695 0.00841761888 -0.00046948367 
0.218253 0.03551245840 0.00027897531 
0.218810 0.07753306450 0.00092948851 
0.219368 0.02737684509 -0.00009270643 
0.219925 0.04796367376 -0.00012925672 
0.220483 -0.00170386802 0.00033711063 
0.221040 0.06272613327 0.00070487193 
0.221597 0.03310531699 0.00001397154 
0.222155 0.04558323256 0.00022143729 
0.222712 0.01837196744 0.00032417323 
0.223270 0.06809228887 -0.00001591926 
0.223827 0.06125563248 -0.00026369485 
0.224384 0.10234258366 0.00034582633 
0.224942 0.02959475294 0.00110470880 
0.225499 0.05774341372 0.00049514311 
0.226057 0.04513726989 0.00000920884 
0.226614 0.07855647677 -0.00027395344 
0.227171 0.05632312973 0.00032373999 
0.227729 0.00515390486 0.00015678785 
0.228286 0.02147519738 0.00020752117 
0.228844 0.03886163705 -0.00009072669 
0.229401 0.05913743058 0.00015531037 
0.229958 0.08077694342 0.00110688118 
0.230516 0.02685144701 -0.00030586810 
0.231073 0.03911795847 0.00002488593 
0.231630 0.02003942711 0.00066523382 
0.232188 0.03539005669 0.00037789924 
0.232745 0.02172496618 0.00002815904 
0.233303 -0.01015148628 0.00005174023 
0.233860 0.01348168075 0.00034426319 
0.234417 0.01812214664 0.00002971653 
0.234975 0.06573360472 -0.00026004066 
0.235532 0.03598912998 0.00013250573 
0.236090 0.03316118723 0.00048735096 
0.236647 0.03502326789 0.00049217003 
0.237204 0.02115945744 0.00073713330 
0.237762 0.05701143279 0.00063529853 
0.238319 0.00055679616 0.00041715678 
0.238877 0.06017805951 0.00032055966 
0.239434 0.03150544926 0.00046039965 
0.239991 0.03086349544 0.00025855693 
0.240549 0.05414891316 0.00078198299 
0.241106 0.03840479006 0.00033509615 
0.241663 0.06619591192 0.00013370420 
0.242221 0.02316355043 0.00009106666 
0.242778 0.04186399150 0.00010879680 
0.243336 0.05971622791 0.00052755133 
0.243893 0.05145441148 0.00033059861 
0.244450 0.02239808540 0.00036458001 
0.245008 0.02088127851 -0.00000725581 
0.245565 0.02496183952 0.00014755062 
0.246123 0.04276143483 -0.00003213950 
0.246680 0.02309191405 -0.00013233119 
0.247237 0.08276900700 0.00012459314 
0.247795 0.06843491923 0.00058709982 
0.248352 0.00062500035 -0.00016522691 
0.248909 0.03804472705 0.00014005009 
0.249467 0.06135088519 -0.00012768773 
0.250024 0.01588074812 -0.00002329621 
0.250582 -0.00447945876 -0.00005568888 
0.251139 0.07711297321 0.00055388371 
0.251696 0.06982411153 0.00025747560 
0.252254 0.04544310547 0.00044428717 
0.252811 0.00192962852 0.00042969350 
0.253368 0.02807019372 0.00000085221 
0.253926 0.02989629607 0.00055676864 
0.254483 0.05467204864 0.00008116667 
0.255041 0.05384899682 0.00024216415 
0.255598 0.00985064455 0.00034432735 
0.256155 0.07357112760 0.00010380027 
0.256713 0.03890276878 0.00013063746 
0.257270 0.03853692630 0.01391427367 
0.257827 0.02927007139 0.00006956534 
0.258385 0.02744502002 0.00033616755 
0.258942 -0.01974174099 0.00049461621 
0.259499 0.04028181284 0.00017888401 
0.260057 0.06465325557 -0.00000147955 
0.260614 0.06152850429 -0.00007781435 
0.261172 0.02903456175 0.00037099423 
0.261729 0.01249119297 -0.00003934311 
0.262286 0.03163013315 0.00060171356 
0.262844 0.05353367379 0.00020169561 
0.263401 0.06322501691 0.00003593388 
0.263958 0.08959971836 0.00021038550 
0.264516 0.01758456162 0.00003672226 
0.265073 0.02022426507 0.00062908744 
0.265630 -0.02474920169 0.00045261830 
0.266188 0.02931271088 0.00048522518 
0.266745 0.07783025601 0.00015966775 
0.267302 -0.00044577893 0.00013409808 
0.267860 0.05968832653 0.00028799238 
0.268417 0.01666254955 0.00045931951 
0.268975 0.05058350381 0.00046321623 
0.269532 0.01168722383 0.00002819590 
0.270089 0.01020638204 -0.00001347289 
0.270647 -0.01505233289 -0.00012235865 
0.271204 0.01557552360 0.00067957322 
0.271761 0.01491755878 0.00024020761 
0.272319 0.00473793970 0.00017221192 
0.272876 0.05686370775 0.00012425464 
0.273433 0.04892277838 0.00017414341 
0.273991 0.01006476226 0.00041334420 
0.274548 0.06428417402 0.00021184337 
0.275105 0.05859141144 0.00051503089 
0.275663 0.05630499671 -0.00009841914 
0.276220 0.03085623635 0.00005075947 
0.276777 0.02493355958 0.00034585778 
0.277335 0.03010115569 -0.00006429771 
0.277892 0.08217978419 -0.00017468113 
0.278449 0.02462849238 0.00018466293 
0.279007 0.02810104133 -0.00004091517 
0.279564 0.02846165401 -0.00024191673 
0.280121 -0.00329922081 0.00014178033 
0.280679 0.04066350575 0.00005361333 
0.281236 0.03896051303 -0.00008196161 
0.281793 -0.00679552369 -0.00018708647 
0.282351 0.01422652242 0.00018894996 
0.282908 0.01278397350 -0.00018653282 
0.283465 0.03473353196 0.00023166069 
0.284023 0.03853031039 0.00073874273 
0.284580 0.07243337188 0.00035527315 
0.285137 0.03088933696 -0.00006516711 
0.285695 0.03171231184 -0.00005927181 
0.286252 0.02824845143 0.00073349878 
0.286809 0.07202973505 0.00009435202 
0.287367 0.01829436740 0.00029483642 
0.287924 0.06563252587 0.00034493256 
0.288481 0.05283438527 0.00028227254 
0.289039 0.03962481387 0.00074764057 
0.289596 0.04587672345 0.00038127498 
0.290153 -0.01001869551 -0.00007284035 
0.290711 -0.02220158218 0.00036470207 
0.291268 0.06225941848 0.00035824245 
0.291825 0.03058455778 -0.00001663893 
0.292383 0.01299496315 0.00013064110 
0.292940 0.01808870099 -0.00006483185 
0.293497 0.02283246187 0.00004318097 
0.294055 0.00173949478 0.00045340071 
0.294612 0.04030513683 0.00038040022 
0.295169 0.01467309863 0.00036733566 
0.295727 0.05265638942 0.00036580789 
0.296284 0.05197816250 0.00001038446 
0.296841 0.04224989272 0.00006640877 
0.297399 0.02483699910 -0.00084522736 
0.297956 0.06336404513 0.00102244343 
0.298513 0.10869481344 0.00020678038 
0.299071 0.06258024699 0.00022516697 
0.299628 0.06384552310 0.00082236177 
0.300185 0.04007011721 0.00078289996 
0.300742 0.03891608211 0.00111071356 
0.301300 0.04041357709 0.00064434175 
0.301857 0.01257134021 -0.00037228499 
0.302414 0.03809030113 0.00069547558 
0.302972 0.03733885462 -0.00047229366 
0.303529 0.08653721735 0.00063484412 
0.304086 0.01663072227 0.00018928172 
0.304644 0.04336194323 0.00021802485 
0.305201 0.04840348408 0.00046914206 
0.305758 0.05861750840 0.00130780247 
0.306316 0.01323548053 0.00036768882 
0.306873 -0.00376322373 -0.00053449595 
0.307430 0.02540307044 0.00066135259 
0.307987 0.01075648474 0.00031391310 
0.308545 0.02586268058 0.00036604989 
0.309102 0.00351446774 -0.00012467957 
0.309659 -0.01024197619 0.00016827113 
0.310217 0.03703766783 0.00026487043 
0.310774 0.09088520025 0.00062238870 
0.311331 0.01206176862 0.00006407737 
0.311889 0.00674545721 0.00052907732 
0.312446 0.04150990240 0.00005562920 
0.313003 0.02950553890 0.00028811397 
0.313560 0.00900083676 0.00012539267 
0.314118 -0.00061362494 0.00028570630 
0.314675 -0.01810125185 0.00035054872 
0.315232 0.00102348627 -0.00001181546 
0.315790 0.02648185266 0.00018582217 
0.316347 0.04415343452 0.00075568878 
0.316904 0.02565157083 -0.00090266916 
0.317461 0.00951632913 0.00062334047 
0.318019 0.07302457991 0.00033814561 
0.318576 0.04099271915 -0.00020033359 
0.319133 0.01932931337 0.00020168635 
0.319691 0.01360306641 0.00006627675 
0.320248 0.01292517180 -0.00014362306 
0.320805 0.00522315605 0.00018456110 
0.321362 0.06439886135 0.00050442437 
0.321920 0.04152956044 0.00023867377 
0.322477 0.04239664551 0.00009627593 
0.323034 -0.00068439576 0.00049610397 
0.323592 0.01335916760 0.00070306897 
0.324149 0.02029310032 -0.00009919762 
0.324706 0.00535841268 0.00046295191 
0.325263 0.01914591721 -0.00034356971 
0.325821 0.04954630294 -0.00019834903 
0.326378 0.03480962742 0.00063248956 
0.326935 0.05032117788 -0.00065303681 
0.327493 -0.00114092608 0.00000385077 
0.328050 0.01882730083 -0.00031846696 
0.328607 0.03196647442 -0.00015479293 
0.329164 0.00537910589 -0.00065151000 
0.329722 0.07979299631 0.00106250924 
0.330279 0.01508078359 0.00047483430 
0.330836 0.05197787610 0.00054729710 
0.331393 -0.01549019766 0.00031408342 
0.331951 0.02575144680 -0.00034976587 
0.332508 0.00176181773 0.00010877617 
0.333065 0.00629315759 0.00077615654 
0.333622 0.03853679297 0.00020507497 
0.334180 0.05907713974 -0.00036839185 
0.334737 0.02060198836 0.00007621865 
0.335294 0.00797791490 0.00115179131 
0.335852 0.02963622710 -0.00034421650 
0.336409 0.05252149036 -0.00059830489 
0.336966 0.03665785432 -0.00016217646 
0.337523 0.05794133501 0.00038499570 
0.338081 0.03363602932 0.00035592657 
0.338638 0.04701664977 -0.00000096227 
0.339195 -0.01167528599 -0.00008372901 
0.339752 0.01873218613 -0.00004826617 
0.340310 -0.02877593893 -0.00051812239 
0.340867 0.05806089188 0.00024966496 
0.341424 0.02151524835 0.00036145183 
0.341981 0.03685003861 0.00082806606 
0.342539 0.02303268731 0.00022000825 
0.343096 -0.04328705517 -0.00066781317 
0.343653 -0.04444236327 0.00020805801 
0.344210 -0.02144590696 -0.00025664562 
0.344768 0.08194988537 -0.00048606666 
0.345325 0.01113619853 0.00054330627 
0.345882 0.04761087384 -0.00009322308 
0.346439 -0.04289278923 0.00080876818 
0.346997 -0.00042977642 -0.00016794146 
0.347554 0.04633583266 -0.00099490437 
0.348111 0.00625899080 0.00045421931 
0.348668 0.03935048137 0.00043370939 
0.349226 0.03360294814 0.00012764741 
0.349783 -0.02543946445 0.00020601655 
0.350340 0.05097142590 0.00050373706 
0.350897 0.02222720696 -0.00017990175 
0.351454 0.03800050849 0.00065254138 
0.352012 -0.00289122385 0.00007494866 
0.352569 -0.06817452234 -0.00007192336 
0.353126 0.02647105641 -0.00062184724 
0.353683 0.00715446673 0.00165651435 
0.354241 0.08569712198 0.00018960296 
0.354798 0.01129360361 0.00009584826 
0.355355 0.02472311851 0.00125903423 
0.355912 0.03381293469 0.00124409437 
0.356470 0.07788856964 0.00097426419 
0.357027 0.04724450801 0.00094643312 
0.357584 -0.02992902442 -0.00058714602 
0.358141 0.08151362329 0.00069733951 
0.358699 0.03827494803 0.00082540653 
0.359256 -0.00589378224 0.00043890835 
0.359813 0.04395704589 0.00028851191 
0.360370 0.00368849309 0.00157438144 
0.360927 -0.03038137176 -0.00154644726 
0.361485 0.00762661203 0.00051034477 
0.362042 -0.05961208047 -0.00097291634 
0.362599 0.07634267646 -0.00031825486 
0.363156 -0.01395299666 0.00070572838 
0.363714 0.04468622185 0.00225680787 
0.364271 0.03359685578 -0.00002527489 
0.364828 -0.02788494250 0.00099600325 
0.365385 0.02406916869 0.00146248400 
0.365942 -0.01274208001 -0.00072418236 
0.366500 -0.01307865626 -0.00047384584 
0.367057 -0.01483293699 -0.00161169427 
0.367614 0.06943593162 0.00005604209 
0.368171 -0.05717293620 0.00014962648 
0.368728 -0.02320466979 0.00103841444 
0.369286 -0.01144291620 0.00142931233 
0.369843 0.01188886573 0.00028508975 
0.370400 0.04478924458 0.00020363892 
0.370957 -0.02617635694 0.00089703667 
0.371514 0.01837070158 0.00104180957 
0.372072 0.04674216945 0.00092279898 
0.372629 0.01932382128 -0.00081091214 
0.373186 -0.00353104061 -0.00106836718 
0.373743 0.05090043510 0.00201269209 
0.374300 0.04532921578 0.00064321244 
0.374858 0.03717335557 0.00143034252 
0.375415 0.08130825484 0.00107839514 
0.375972 -0.02626893249 -0.00098912641 
0.376529 0.09194675245 -0.00309453383 
0.377086 -0.01816582964 -0.00034959403 
0.377644 0.03012916951 -0.00072401882 
0.378201 0.03047774882 -0.00310372400 
0.378758 0.04255435370 0.00023912683 
0.379315 0.08495593771 -0.00158757809 
0.379872 0.07594228533 -0.00057660402 
0.380430 0.10923690820 -0.00058968056 
0.380987 -0.03723070315 0.00010852954 
0.381544 0.08930037417 0.00014446769 
0.382101 0.09999777760 0.00094179311 
0.382658 0.06777199428 0.00067229158 
0.383216 -0.05190454402 0.00115432079 
0.383773 0.00080835375 -0.00026144485 
0.384330 0.06370715141 0.00028998935 
0.384887 0.00842215099 -0.00116849221 
0.385444 0.02038967102 -0.00004628278 
0.386001 0.01011378539 -0.00006810262 
0.386559 0.09647432831 -0.00064863675 
0.387116 0.08840414636 -0.00100587774 
0.387673 0.03288903188 0.00036346659 
0.388230 -0.02547665773 0.00259899604 
0.388787 0.04809246395 0.00019434877 
0.389345 0.08691827967 -0.00043579305 
0.389902 0.12626586465 0.00433414113 
0.390459 0.10972446697 0.00087313709 
0.391016 0.15865656661 0.00112177638 
0.391573 0.02578262124 -0.00166755246 
0.392130 -0.02010940424 0.00053205378 
0.392688 0.02414516367 0.00185232734 
0.393245 -0.09142452084 -0.00045251613 
0.393802 -0.02589254172 0.00286267071 
0.394359 0.07150489291 0.00337217783 
0.394916 0.02085789695 -0.00180453898 
0.395473 0.00448315083 -0.00096329081 
0.396031 0.06460714110 0.00116604181 
0.396588 0.05425350393 0.00090729773 
0.397145 0.04040701830 0.00124236446 
0.397702 0.04477067806 0.00053302675 
0.398259 -0.03417347961 0.00040314688 
0.398816 -0.01788334472 0.00101055375 
0.399374 -0.01055122462 -0.00214461214 
0.399931 0.06934181965 -0.00315754078 
0.400488 0.01306920863 0.00017586363 
0.401045 -0.05111050954 0.00243201131 
0.401602 -0.00507837498 -0.00266223450 
0.402159 0.05968148288 0.00319638230 
0.402716 0.24112334832 -0.00068489052 
0.403274 -0.03997498459 0.01509882754 
0.403831 0.24826335969 -0.05210714284 
