# Supplementary material for: SAXS studies of X-ray induced disulfide bond damage: Engineering high-resolution insight from a low-resolution technique
Source: PLoS One. 2020 Nov 17;15(11):e0239702. doi: 10.1371/journal.pone.0239702 (PMC7671560; doi:10.1371/journal.pone.0239702)
Supplement: S1 Data — (GZ) [file pone.0239702.s023.gz › SupplementaryData/dimer_A4_ph5_1p25_00008.cbf.dat]

0.010314 7.33039013682 1.11044068216 
0.010872 -2.37825699211 0.09722245899 
0.011429 3.39947253577 0.01240261115 
0.011987 4.88725730932 0.14299146724 
0.012544 4.20106281374 -0.03903947717 
0.013102 3.19819112447 -0.01008258914 
0.013659 4.25606018277 0.05551888793 
0.014217 3.12290403239 0.02797616290 
0.014774 4.65232694845 -0.07800461093 
0.015332 5.25169947556 0.01356040845 
0.015889 4.33750071641 0.06714177868 
0.016447 4.84503494676 0.02096920978 
0.017004 4.55344201511 0.02881399838 
0.017562 3.89148349978 -0.00092989817 
0.018119 3.67874199810 0.03930658803 
0.018677 3.77813706644 0.00317253034 
0.019234 4.11326202076 -0.00476050880 
0.019792 4.05229963893 -0.00359059315 
0.020349 3.80866512059 0.00249343225 
0.020907 3.59013117470 0.01695918263 
0.021464 3.58586773447 0.00191174601 
0.022022 3.70670469951 0.01387027241 
0.022579 3.94773720289 0.01691002883 
0.023137 3.69680398729 0.01751697879 
0.023694 3.61439069000 0.02872488170 
0.024252 3.66766231409 0.01989712872 
0.024809 3.55176368835 0.01674791704 
0.025367 3.15349929222 0.02580143867 
0.025924 3.55721572451 0.02049424213 
0.026482 3.61370085849 0.00249333952 
0.027039 3.29903916909 0.02819117585 
0.027597 3.17296863247 0.01504965469 
0.028154 3.27432316488 0.03132602829 
0.028712 3.29398172265 0.02514412415 
0.029269 3.31305626459 0.02398966974 
0.029827 3.25180205968 0.02056880468 
0.030384 3.38383121961 0.01506141786 
0.030942 3.16899952543 0.02710375396 
0.031500 3.18016133283 0.01613740704 
0.032057 3.39562262851 0.02057442943 
0.032615 3.11051451757 0.01704898501 
0.033172 2.91722772799 0.01663485141 
0.033730 3.09679344063 0.01198405655 
0.034287 3.10832386796 0.02225343049 
0.034845 2.89661940986 0.01625285737 
0.035402 2.94080475283 0.01738605623 
0.035960 2.84267221402 0.01749121241 
0.036517 2.89341055677 0.02085085358 
0.037075 2.82009862431 0.01624259323 
0.037632 2.75020705873 0.01719198928 
0.038190 2.92129676960 0.01764795781 
0.038747 2.86466289656 0.01617996813 
0.039305 2.71013473960 0.01512716124 
0.039862 2.77591265943 0.01965872877 
0.040420 2.71307743125 0.01788603320 
0.040977 2.74422134092 0.01899121681 
0.041535 2.65043701133 0.01765092565 
0.042092 2.50608465536 0.01575983302 
0.042650 2.59345550824 0.01684314407 
0.043207 2.54711960440 0.01994464097 
0.043765 2.38442678727 0.01744634040 
0.044322 2.55975810592 0.01533663410 
0.044880 2.46112186202 0.01635666848 
0.045437 2.44111861204 0.01448872746 
0.045995 2.31838979033 0.01464846814 
0.046552 2.41270012780 0.01556574135 
0.047110 2.38791696714 0.01740314684 
0.047667 2.31272572789 0.01450658619 
0.048225 2.39214368539 0.01533236457 
0.048782 2.34389082810 0.01433587275 
0.049340 2.35784284849 0.01348377691 
0.049897 2.31464227913 0.01223279328 
0.050455 2.25636844524 0.01306603511 
0.051012 2.19952717198 0.01467755631 
0.051570 2.14282210109 0.01173949586 
0.052127 2.15571100230 0.01309865356 
0.052685 2.05668984321 0.01137168827 
0.053242 2.14693758356 0.01470500654 
0.053800 2.09899967573 0.01407272591 
0.054357 2.11898254745 0.01704116862 
0.054915 2.04061901749 0.01068346172 
0.055472 1.97382366662 0.01201791343 
0.056030 1.95086780242 0.00765363979 
0.056587 1.98471047334 0.01000651436 
0.057145 1.79555462475 0.00846456798 
0.057702 1.86134547341 0.00931157584 
0.058260 1.99511477548 0.00768806251 
0.058817 1.91077940436 0.01124316834 
0.059375 1.71251477036 0.01082004948 
0.059932 1.76656677395 0.00999652925 
0.060490 1.77378098015 0.01092229540 
0.061048 1.72678626883 0.00793476004 
0.061605 1.74544437125 0.01250665703 
0.062163 1.75349729745 0.01138683329 
0.062720 1.66099189489 0.01045280567 
0.063278 1.70853206109 0.01175026872 
0.063835 1.55129730919 0.00977646619 
0.064393 1.59908864836 0.00830443268 
0.064950 1.66881145764 0.00891624804 
0.065508 1.62567057883 0.00910066862 
0.066065 1.60077056113 0.00577651201 
0.066623 1.60520473664 0.01138967008 
0.067180 1.38446405613 0.00701296471 
0.067738 1.42292826291 0.00657370892 
0.068295 1.45427532714 0.00666623198 
0.068853 1.48546171991 0.00700861537 
0.069410 1.41002265876 0.00842378109 
0.069968 1.42618702209 0.00841942152 
0.070525 1.27974491823 0.00867252266 
0.071083 1.41315752144 0.00797961496 
0.071640 1.31611766405 0.00651955747 
0.072198 1.24170624661 0.00572097952 
0.072755 1.25485254937 0.00760103987 
0.073313 1.35502676943 0.00687660720 
0.073870 1.23233192780 0.00465822883 
0.074428 1.25849181073 0.00678069223 
0.074985 1.21327705742 0.00505874219 
0.075543 1.16024413639 0.00697500724 
0.076100 1.27819819590 0.00520706991 
0.076658 1.12039145514 0.00596966414 
0.077215 1.15882632270 0.00464885878 
0.077773 1.14707346117 0.00700178601 
0.078330 1.12007560863 0.00619217807 
0.078888 1.08519612525 0.00591987331 
0.079445 1.16673910929 0.00697467273 
0.080003 1.04171208343 0.00642616364 
0.080560 1.15542092124 0.00562319690 
0.081118 1.05121295170 0.00571282487 
0.081675 1.04271306973 0.00497484220 
0.082233 1.10132114099 0.00523883838 
0.082790 0.97531249801 0.00257641503 
0.083348 0.95797392887 0.00548561274 
0.083905 0.91774591229 0.00639575253 
0.084463 0.97721897871 0.00607171732 
0.085020 0.92396522389 0.00453255831 
0.085578 0.99418577348 0.00543457277 
0.086135 0.90725831762 0.00438865453 
0.086693 0.89590164683 0.00585214089 
0.087250 0.89480654119 0.00449279509 
0.087808 0.85324412684 0.00490387427 
0.088365 0.87669458207 0.00383255890 
0.088923 0.84303335274 0.00440188348 
0.089480 0.84633329425 0.00577164145 
0.090038 0.84502571143 0.00362791615 
0.090595 0.84092097155 0.00529279074 
0.091153 0.90109826300 0.00401469716 
0.091710 0.80573202342 0.00462001106 
0.092268 0.78961382987 0.00363574345 
0.092825 0.80564872180 0.00528909967 
0.093383 0.75167544545 0.00408394892 
0.093940 0.82030083144 0.00252914450 
0.094498 0.70047583761 0.00353498175 
0.095055 0.68883518090 0.00372309415 
0.095613 0.68199966667 0.00332851877 
0.096170 0.70101390142 0.00420334640 
0.096728 0.62523671559 0.00378238671 
0.097285 0.66921546465 0.00393559464 
0.097842 0.76789460677 0.00435919665 
0.098400 0.76506660914 0.00467875739 
0.098957 0.60334137389 0.00420141283 
0.099515 0.68538075088 0.00158754241 
0.100072 0.64514083156 0.00317371928 
0.100630 0.64784633052 0.00382372180 
0.101187 0.65564478991 0.00257074961 
0.101745 0.66158190103 0.00273307895 
0.102302 0.56012732414 0.00278977369 
0.102860 0.62232396697 0.00312075175 
0.103417 0.52405234832 0.00224654714 
0.103975 0.55175615004 0.00270598903 
0.104532 0.55329558240 0.00262214629 
0.105090 0.57513314188 0.00206919352 
0.105647 0.56320836568 0.00369339041 
0.106205 0.58268089310 0.00342727922 
0.106762 0.52978671494 0.00277276925 
0.107320 0.51539056202 0.00171258829 
0.107877 0.51750993478 0.00261860457 
0.108435 0.52268697778 0.00267592866 
0.108992 0.53446764112 0.00222315811 
0.109550 0.44349720842 0.00199302617 
0.110107 0.50729629123 0.00270371190 
0.110665 0.51074201095 0.00235287267 
0.111222 0.46094747972 0.00041204019 
0.111780 0.48393113621 0.00215930138 
0.112337 0.51393985610 0.00190191160 
0.112895 0.43485231563 0.00176420018 
0.113452 0.40588934927 0.00215737441 
0.114010 0.35000888823 0.00129370603 
0.114567 0.42768528635 0.00226617435 
0.115125 0.38883878336 0.00246520328 
0.115682 0.47831116643 0.00238315951 
0.116240 0.43596216521 0.00247972434 
0.116797 0.42187422939 0.00078430889 
0.117355 0.37784919083 0.00177783067 
0.117912 0.35909837039 0.00061898436 
0.118470 0.36434220007 0.00120824746 
0.119027 0.34852866295 0.00238547342 
0.119585 0.35126413495 0.00176790791 
0.120142 0.35389861329 0.00244357839 
0.120699 0.32466466176 0.00056543918 
0.121257 0.31944250669 0.00208472176 
0.121814 0.40163610326 0.00170117090 
0.122372 0.31922175468 0.00190510234 
0.122929 0.28891328687 0.00213191052 
0.123487 0.33208954876 0.00113570353 
0.124044 0.30524812383 0.00185866604 
0.124602 0.32693010141 0.00195515101 
0.125159 0.35818612772 0.00179147588 
0.125717 0.33945006736 0.00074634879 
0.126274 0.35570641973 0.00158190968 
0.126832 0.32258320355 0.00057533147 
0.127389 0.35925385125 0.00151406782 
0.127947 0.28307815285 0.00060633734 
0.128504 0.27612568122 0.00097071971 
0.129062 0.30594289998 0.00185332083 
0.129619 0.25269996823 0.00190241360 
0.130177 0.28503080445 0.00249107971 
0.130734 0.23857338423 0.00173667522 
0.131292 0.21617709379 0.00093887680 
0.131849 0.27482344551 0.00057387644 
0.132407 0.23258868661 0.00145675715 
0.132964 0.26424024641 0.00190522475 
0.133521 0.24578602764 0.00079512203 
0.134079 0.26147094510 0.00133750571 
0.134636 0.26129576659 0.00138716353 
0.135194 0.22138444488 0.00120928491 
0.135751 0.29117120722 0.00202087162 
0.136309 0.22066484668 0.00050415518 
0.136866 0.25557100687 0.00184026242 
0.137424 0.20091115513 0.00099942619 
0.137981 0.21998376429 0.00088417058 
0.138539 0.17604965669 0.00109542590 
0.139096 0.18576999711 0.00096557929 
0.139654 0.22861794465 0.00150408258 
0.140211 0.23179753721 0.00185170550 
0.140769 0.17260283083 0.00190322868 
0.141326 0.20571834045 0.00141244895 
0.141884 0.14537127198 0.00087701048 
0.142441 0.17013078630 0.00098260531 
0.142998 0.14894672341 0.00056565608 
0.143556 0.18159273814 0.00104429335 
0.144113 0.22098124477 -0.00035561455 
0.144671 0.14715688557 0.00063556512 
0.145228 0.21042830695 0.00133349557 
0.145786 0.09312374691 0.00156828384 
0.146343 0.14474484805 -0.00054191029 
0.146901 0.11590108245 0.00062765740 
0.147458 0.16255782532 0.00088584131 
0.148016 0.17385635469 0.00198137858 
0.148573 0.13269776427 0.00030063278 
0.149131 0.13573392649 0.00041906270 
0.149688 0.13340414863 0.00044119546 
0.150246 0.08409242119 0.00117268095 
0.150803 0.18837696973 0.00088753182 
0.151360 0.09241304934 0.00004634395 
0.151918 0.07135569396 0.00069601050 
0.152475 0.10424060464 -0.00014628874 
0.153033 0.10558848856 0.00069178012 
0.153590 0.09125234252 0.00023545872 
0.154148 0.14245486184 0.00107269382 
0.154705 0.09886197852 0.00006575316 
0.155263 0.10216794926 0.00081039007 
0.155820 0.07397329759 0.00027945215 
0.156378 0.11038266863 0.00043877195 
0.156935 0.13822685508 0.00094160908 
0.157493 0.08675310753 0.00096400387 
0.158050 0.08739080622 0.00131341988 
0.158607 0.16995588782 0.00046074841 
0.159165 0.08685441990 0.00043658642 
0.159722 0.10920235680 0.00010077972 
0.160280 0.07562094078 0.00020229170 
0.160837 0.09411950233 0.00074543110 
0.161395 0.05160371527 0.00014250752 
0.161952 0.08478650166 0.00063350489 
0.162510 0.06596745554 -0.00003538358 
0.163067 0.11216669017 0.00029134298 
0.163625 0.11703165027 0.00026304940 
0.164182 0.06148630183 -0.00051370235 
0.164739 0.09405466423 0.00041135413 
0.165297 0.12597844995 0.00068774255 
0.165854 0.05891293687 0.00074578045 
0.166412 0.07750912249 0.00001241758 
0.166969 0.10319489283 0.00098889840 
0.167527 0.11232604920 0.00054394017 
0.168084 0.06351047394 0.00004999918 
0.168642 0.07105273492 0.00032633704 
0.169199 0.08061463019 0.00061121862 
0.169757 0.09092442478 -0.00003859946 
0.170314 0.11649100057 -0.00000382597 
0.170871 0.09542675281 0.00030447723 
0.171429 0.09474648413 0.00015355540 
0.171986 0.04109876659 0.00002118216 
0.172544 0.10479543338 0.00083189937 
0.173101 0.09720579587 0.00114100974 
0.173659 0.07554386005 0.00052238365 
0.174216 0.10968512850 0.00044441387 
0.174774 0.07934570669 -0.00028530504 
0.175331 0.08991111696 0.00058009852 
0.175888 0.10863426998 -0.00037285737 
0.176446 0.07313287030 -0.00006056512 
0.177003 0.01796383965 0.00044947608 
0.177561 0.05838463366 -0.00019100076 
0.178118 -0.01137219943 -0.00052641030 
0.178676 0.07030519900 -0.00000358700 
0.179233 0.04361714906 0.00021924519 
0.179791 0.02283387290 0.00029906949 
0.180348 0.05138685669 -0.00019256187 
0.180905 0.03798994387 0.00018620908 
0.181463 0.11732495898 0.00070834912 
0.182020 0.10228358170 0.00009226979 
0.182578 0.00896122014 0.00077347591 
0.183135 0.03014231176 -0.00006396748 
0.183693 0.05535627552 -0.00032720592 
0.184250 0.01322577538 0.00001955495 
0.184808 0.07390559033 0.00022963390 
0.185365 0.07197150621 0.00024234484 
0.185922 0.08085767853 0.00074401293 
0.186480 0.12110954204 0.00096842592 
0.187037 0.04483389220 -0.00016777419 
0.187595 0.04838671418 -0.00011064057 
0.188152 0.05784722193 -0.00015319375 
0.188710 0.07679935724 0.00056271604 
0.189267 0.05020201604 0.00005585821 
0.189824 0.08843521395 0.00000709629 
0.190382 0.01599754624 0.00045250906 
0.190939 0.05970263382 0.00023714770 
0.191497 0.02917134041 0.00035817780 
0.192054 0.04983257400 0.00051370686 
0.192612 0.05239452594 0.00049224134 
0.193169 0.03452268224 0.00038596327 
0.193726 0.02851995586 -0.00009621486 
0.194284 0.03763370240 0.00020923193 
0.194841 0.02044642800 -0.00022122292 
0.195399 0.01919427745 0.00016033196 
0.195956 0.01195947082 0.00066437256 
0.196514 0.05217964524 0.00069406493 
0.197071 0.03621972690 0.00071717220 
0.197628 0.00165302809 0.00064020482 
0.198186 0.07581168101 0.00023729293 
0.198743 0.01666670424 0.00014584536 
0.199301 0.02635585028 -0.00065028001 
0.199858 0.09722278324 0.00127172952 
0.200416 0.02882013702 0.00104394137 
0.200973 0.08211053915 0.00079468374 
0.201530 0.05329576174 -0.00055468263 
0.202088 0.03555662804 0.00125205112 
0.202645 0.04465887099 -0.00005774432 
0.203203 0.03447721155 0.00037273601 
0.203760 0.08113964431 0.00040484580 
0.204318 0.04173562663 0.00028538028 
0.204875 0.06166453263 0.00030197962 
0.205432 0.05560837804 0.00059371294 
0.205990 0.04634138903 0.00019741808 
0.206547 0.04190117437 -0.00046136184 
0.207105 0.00853711047 0.00073388579 
0.207662 0.01520969360 0.00036259703 
0.208219 0.01233069710 -0.00008736323 
0.208777 0.02300574831 0.00013406047 
0.209334 0.04025136737 0.00056773550 
0.209892 0.07563513680 0.00119248701 
0.210449 0.01807574774 0.00024335110 
0.211007 0.03491327675 0.00049141896 
0.211564 0.06984097321 -0.00005412236 
0.212121 0.07293465081 0.00088765967 
0.212679 0.02841549347 0.00008552502 
0.213236 0.02698537087 0.00055188305 
0.213794 0.08454611861 0.00089752911 
0.214351 0.07438144549 0.00012048310 
0.214908 0.02645192172 -0.00009125541 
0.215466 0.05259250032 0.00039739858 
0.216023 0.04100196718 -0.00008671267 
0.216581 0.04813395990 -0.00052261055 
0.217138 0.04708107259 0.00031740037 
0.217695 0.05068523733 -0.00008180378 
0.218253 0.02402351767 -0.00010590366 
0.218810 0.03788829395 0.00049996625 
0.219368 -0.02011538236 -0.00012151203 
0.219925 0.05865930998 0.00046019437 
0.220483 0.01383534018 -0.00002709465 
0.221040 0.03408410423 -0.00000834992 
0.221597 0.06200900403 0.00080430184 
0.222155 0.03387277672 0.00017599414 
0.222712 0.03235405764 0.00039189211 
0.223270 0.02388949524 -0.00006136426 
0.223827 0.05129197368 0.00005133408 
0.224384 -0.01065276823 0.00029772121 
0.224942 0.02199284233 -0.00011802725 
0.225499 -0.01514067696 0.00009976116 
0.226057 0.06447124419 0.00064663357 
0.226614 0.01397060415 0.00038035022 
0.227171 0.03005969793 0.00093382338 
0.227729 0.04128450432 -0.00008761312 
0.228286 0.03917241946 -0.00002075944 
0.228844 0.04375937278 -0.00037172355 
0.229401 0.02634906252 0.00063158032 
0.229958 0.04263217612 0.00036932432 
0.230516 0.06363895587 0.00030620402 
0.231073 0.05726169491 0.00002246865 
0.231630 0.06892744580 0.00038903677 
0.232188 0.02560039032 0.00044757798 
0.232745 0.03555959994 0.00008136330 
0.233303 0.00513057452 0.00012527428 
0.233860 0.00964159368 -0.00031890685 
0.234417 0.04466898720 0.00004884660 
0.234975 0.00850974795 -0.00065306160 
0.235532 0.03271869631 0.00052829734 
0.236090 0.04411947757 0.00006144101 
0.236647 0.05019756907 0.00018379832 
0.237204 0.04776935694 0.00013386276 
0.237762 0.05020511142 0.00010093175 
0.238319 0.02561683045 0.00062583849 
0.238877 0.01853232053 0.00033090033 
0.239434 0.02215955521 0.00023324506 
0.239991 0.05460766973 0.00029245374 
0.240549 0.04268322837 0.00068212217 
0.241106 0.03163175548 0.00045835953 
0.241663 0.01422910569 0.00051579469 
0.242221 0.00219249177 -0.00025286378 
0.242778 0.02957103387 0.00062971148 
0.243336 0.01042053206 -0.00002807975 
0.243893 0.02729386104 0.00003615403 
0.244450 0.03218838439 0.00004041962 
0.245008 0.03287684376 0.00060901845 
0.245565 0.03295548227 0.00041271189 
0.246123 0.04934551988 -0.00013155603 
0.246680 0.04191155076 -0.00017510124 
0.247237 0.03056049622 0.00005139006 
0.247795 -0.01463769448 -0.00025612649 
0.248352 0.05708547431 0.00012249507 
0.248909 0.05243799321 0.00051572907 
0.249467 0.03219877603 0.00041425607 
0.250024 0.03806435517 0.00068053418 
0.250582 0.04834746998 0.00067213004 
0.251139 0.04392032293 0.00005043638 
0.251696 0.03509596764 -0.00006387142 
0.252254 0.01767493529 0.00002109440 
0.252811 0.01984230763 0.00016633571 
0.253368 -0.00314034144 0.00053816002 
0.253926 0.01291091330 -0.00016377351 
0.254483 0.04204556487 0.00024077653 
0.255041 0.05571806072 -0.00004681063 
0.255598 0.01030470629 -0.00020950357 
0.256155 0.06542962237 0.00093105732 
0.256713 0.00333051626 0.00033211317 
0.257270 0.03397502277 0.00991579339 
0.257827 -0.00572821868 0.00003099093 
0.258385 -0.00472557470 0.00028206976 
0.258942 0.06702055215 0.00013554764 
0.259499 0.04110313146 -0.00023892644 
0.260057 0.04338803881 0.00029363609 
0.260614 0.09329991834 0.00057221134 
0.261172 0.05723991649 0.00087870385 
0.261729 0.05133646997 0.00025612121 
0.262286 0.04993190963 0.00025401942 
0.262844 0.01556452449 -0.00030977111 
0.263401 0.02807959708 -0.00028357575 
0.263958 0.01276843132 -0.00016251983 
0.264516 0.08067786571 0.00054186615 
0.265073 0.01813059484 -0.00023098075 
0.265630 0.03678054553 0.00026099606 
0.266188 0.04247786017 -0.00039859530 
0.266745 0.07043527142 -0.00004182736 
0.267302 0.05029532001 0.00023128615 
0.267860 0.00945200538 0.00019946348 
0.268417 0.04264192034 0.00065180618 
0.268975 0.05791387968 0.00023764861 
0.269532 0.04302070831 0.00040251574 
0.270089 0.03994092951 0.00047284381 
0.270647 0.02782908132 -0.00009906404 
0.271204 0.02463252890 0.00010447437 
0.271761 0.02664834371 0.00043152299 
0.272319 0.01217413169 0.00036711314 
0.272876 0.07821253741 0.00050561572 
0.273433 0.01786440584 0.00000217042 
0.273991 0.03861386865 0.00065479562 
0.274548 0.02865266313 0.00024944036 
0.275105 0.04851336373 0.00038668389 
0.275663 0.09091340464 0.00052006152 
0.276220 0.04922034470 0.00006459494 
0.276777 -0.00725192253 -0.00068213129 
0.277335 0.00282019167 0.00043414255 
0.277892 0.01669860101 0.00036561297 
0.278449 0.05352441237 0.00046486809 
0.279007 -0.02189695601 -0.00024574899 
0.279564 0.03075796560 0.00013574290 
0.280121 0.02398702172 0.00088549239 
0.280679 -0.00254467585 0.00000392242 
0.281236 -0.00518351451 -0.00040725961 
0.281793 0.05002485103 -0.00021101803 
0.282351 0.02723564658 -0.00043135433 
0.282908 0.07195414603 -0.00025177427 
0.283465 0.06968592952 -0.00052145126 
0.284023 0.07331806345 0.00003553680 
0.284580 0.01474750272 0.00025405280 
0.285137 0.04623729771 -0.00003441615 
0.285695 0.06735299594 0.00036941413 
0.286252 0.02494912492 0.00014829084 
0.286809 0.04349596681 0.00025276939 
0.287367 0.07396182701 -0.00022285986 
0.287924 -0.00060143409 0.00013424960 
0.288481 0.01245302393 -0.00032735999 
0.289039 0.03165102112 0.00002435641 
0.289596 0.10376142226 0.00052837796 
0.290153 0.00580130814 0.00071237506 
0.290711 0.07324784859 -0.00006390072 
0.291268 0.04274561600 -0.00024813233 
0.291825 0.07734618489 0.00015122020 
0.292383 0.04600429551 -0.00040129419 
0.292940 0.03609731672 0.00039900265 
0.293497 0.00358299821 0.00042919243 
0.294055 0.03886774719 -0.00009390624 
0.294612 0.03039571682 0.00027215037 
0.295169 0.08803442942 0.00038601082 
0.295727 0.05433272936 0.00062879344 
0.296284 0.05419241945 -0.00004292145 
0.296841 0.02843044579 0.00052754531 
0.297399 0.11629540861 0.00004785818 
0.297956 0.02791934032 -0.00018169272 
0.298513 0.05386236109 -0.00016378051 
0.299071 0.05861674836 0.00039089576 
0.299628 0.07608116331 0.00049117626 
0.300185 -0.00066562271 0.00006913200 
0.300742 -0.00841998061 -0.00008487437 
0.301300 0.03849441333 -0.00030550495 
0.301857 -0.02171540291 0.00045726225 
0.302414 0.01966044245 0.00000002072 
0.302972 0.03467944392 0.00017895977 
0.303529 0.00201852143 -0.00068573445 
0.304086 0.06668182818 0.00041099591 
0.304644 0.04488268030 0.00038322376 
0.305201 0.08074824554 0.00042165745 
0.305758 -0.00892710310 0.00016495029 
0.306316 0.03266662532 0.00073393279 
0.306873 0.03589564579 0.00022426447 
0.307430 0.03722537215 0.00077402625 
0.307987 -0.05446610426 -0.00038875655 
0.308545 0.06415683314 0.00016436294 
0.309102 0.06349363541 0.00033864128 
0.309659 0.03337799362 0.00042569187 
0.310217 0.04357462690 -0.00011306178 
0.310774 0.09028065912 0.00030002155 
0.311331 0.02082712815 -0.00039476380 
0.311889 0.00776788653 -0.00011378481 
0.312446 0.01259745770 -0.00022179282 
0.313003 -0.02884969258 0.00098359734 
0.313560 0.03314347468 0.00049801349 
0.314118 0.02807154512 -0.00061246426 
0.314675 0.02688589053 -0.00000893998 
0.315232 0.06756057853 -0.00016034865 
0.315790 0.05125791158 0.00034421739 
0.316347 0.04399179502 -0.00037338315 
0.316904 -0.00835601000 -0.00004517702 
0.317461 0.03553509967 0.00019872355 
0.318019 0.07186744576 0.00045613039 
0.318576 0.04834253651 0.00037578754 
0.319133 0.03830952299 -0.00014889967 
0.319691 0.03384422050 -0.00034839713 
0.320248 -0.01433139869 0.00015173851 
0.320805 0.00675911686 -0.00035843897 
0.321362 0.03361795697 0.00063156925 
0.321920 -0.03483344161 0.00031681262 
0.322477 0.02302321899 0.00022800667 
0.323034 -0.00457725403 0.00115839193 
0.323592 0.08539261713 0.00042022210 
0.324149 0.06955834262 -0.00016265490 
0.324706 0.06567307149 -0.00010494812 
0.325263 0.03555590526 0.00009615790 
0.325821 0.01263945380 -0.00015054010 
0.326378 -0.00301824356 -0.00065226979 
0.326935 0.00400758604 -0.00078258165 
0.327493 0.02688056334 0.00057249366 
0.328050 0.07245505987 -0.00039952846 
0.328607 0.01302501140 -0.00040795002 
0.329164 -0.01677410692 -0.00034186877 
0.329722 0.01079211520 -0.00008623725 
0.330279 0.02761380578 0.00015105041 
0.330836 0.04771312377 0.00066737998 
0.331393 0.03722749126 -0.00023514567 
0.331951 0.01814257783 -0.00067236909 
0.332508 0.01523287182 0.00061687266 
0.333065 0.02633843251 0.00006665832 
0.333622 0.01470920299 -0.00024904622 
0.334180 0.00185553144 0.00034505574 
0.334737 -0.01935033899 0.00016301185 
0.335294 0.07630908520 0.00092648153 
0.335852 0.06940297395 0.00056107101 
0.336409 0.08578283361 0.00046520253 
0.336966 0.03440748066 -0.00014139919 
0.337523 -0.00399975463 -0.00042304009 
0.338081 0.04661946605 0.00059136399 
0.338638 0.03015697356 0.00099081173 
0.339195 -0.01795999629 0.00028894183 
0.339752 0.04763634683 0.00016056326 
0.340310 -0.00152943029 0.00071577335 
0.340867 0.04834237285 0.00049922513 
0.341424 0.08107815829 -0.00037536005 
0.341981 -0.00115975202 0.00009630587 
0.342539 -0.00713193631 0.00033761786 
0.343096 0.02049496053 -0.00059194901 
0.343653 0.01306304266 0.00082880338 
0.344210 0.05093198546 0.00003769307 
0.344768 0.04076909869 0.00095716630 
0.345325 0.00950241244 -0.00010256588 
0.345882 0.00521390213 0.00012367383 
0.346439 -0.01783074404 -0.00072717650 
0.346997 0.05596050746 0.00031302410 
0.347554 -0.03436375250 0.00031995620 
0.348111 -0.02777994603 -0.00012495309 
0.348668 0.01174847118 -0.00028631321 
0.349226 0.10210091202 0.00024076488 
0.349783 0.05221218936 0.00032049130 
0.350340 -0.00627953641 -0.00031951178 
0.350897 -0.02232570978 -0.00083361908 
0.351454 0.03280435074 -0.00003402442 
0.352012 0.05476106211 0.00019539722 
0.352569 0.03512926582 -0.00019609428 
0.353126 0.00135684302 -0.00055344880 
0.353683 0.02550563929 0.00128982824 
0.354241 0.11754063218 0.00074962716 
0.354798 0.03214535222 -0.00010686607 
0.355355 0.00487131540 -0.00011549593 
0.355912 0.01093236268 -0.00147455043 
0.356470 0.10539313783 0.00073109791 
0.357027 -0.01020216259 0.00065773737 
0.357584 -0.04543841659 0.00024519605 
0.358141 0.11251066838 0.00090356195 
0.358699 0.04000938570 0.00129868622 
0.359256 -0.00876898940 -0.00019235238 
0.359813 0.03438824574 0.00083943583 
0.360370 0.05552695587 0.00000332804 
0.360927 0.00658219103 0.00208295985 
0.361485 0.08120904669 -0.00005895224 
0.362042 0.02080675547 0.00154725595 
0.362599 0.04011223694 0.00050134246 
0.363156 0.02956448344 0.00114838519 
0.363714 -0.02967595939 0.00092014710 
0.364271 0.02036183023 0.00084882453 
0.364828 0.02683432829 -0.00093674682 
0.365385 0.08017491220 0.00035162503 
0.365942 -0.00786007731 0.00069388733 
0.366500 -0.05097644174 0.00068990650 
0.367057 0.10336943286 0.00070082238 
0.367614 0.01998377032 -0.00201434276 
0.368171 -0.05868382958 -0.00163571729 
0.368728 0.01286153026 0.00076493100 
0.369286 0.00125609060 0.00061349215 
0.369843 0.01823170670 -0.00037554207 
0.370400 0.05921979450 0.00117685855 
0.370957 0.03949287970 0.00207391820 
0.371514 0.03855132286 -0.00066668711 
0.372072 -0.00050150087 -0.00005256487 
0.372629 0.07202010620 0.00257354542 
0.373186 0.05914654550 0.00352291821 
0.373743 -0.02279293132 -0.00182014218 
0.374300 -0.04750490660 0.00009139765 
0.374858 0.01909843409 -0.00036725632 
0.375415 0.04452047800 -0.00055469301 
0.375972 0.02732929720 0.00101083221 
0.376529 0.00582099111 0.00104178538 
0.377086 0.01095223448 -0.00045593846 
0.377644 0.11791575090 0.00038492124 
0.378201 0.00805986915 0.00162295007 
0.378758 0.06066113640 -0.00053119755 
0.379315 0.07188891590 0.00061848290 
0.379872 -0.00023070812 -0.00046882364 
0.380430 0.19237705656 0.00047421700 
0.380987 -0.03392885062 0.00130003678 
0.381544 0.07391909464 -0.00011904439 
0.382101 0.07133236264 0.00110400921 
0.382658 -0.00623052207 0.00148279959 
0.383216 -0.00862835654 -0.00045222815 
0.383773 -0.03032653535 -0.00180770595 
0.384330 -0.03247112071 0.00111348692 
0.384887 0.00960663259 0.00079931953 
0.385444 0.04108731745 -0.00048718632 
0.386001 0.07172169706 -0.00044786336 
0.386559 0.03589792760 -0.00054810513 
0.387116 0.03778958003 -0.00270746247 
0.387673 -0.04431133496 0.00269827942 
0.388230 -0.01283578449 0.00199897012 
0.388787 0.08151231288 0.00203957176 
0.389345 0.03902615604 0.00076213231 
0.389902 0.07198811653 0.00065409950 
0.390459 0.03144797985 -0.00176196104 
0.391016 -0.04791508257 0.00027172678 
0.391573 0.03654113821 0.00116071596 
0.392130 -0.00416084864 0.00381057402 
0.392688 0.04076053892 0.00166286411 
0.393245 -0.00767199716 -0.00180429081 
0.393802 0.13747935517 -0.00320384037 
0.394359 -0.02444608296 0.00046835188 
0.394916 -0.03739570780 -0.00016351440 
0.395473 0.08278308184 0.00032141541 
0.396031 0.06227481241 0.00174530452 
0.396588 0.04792577727 -0.00228754643 
0.397145 0.04705688926 -0.00073512068 
0.397702 0.14835167822 0.00211824171 
0.398259 -0.05629641311 -0.00215315261 
0.398816 -0.01106724466 -0.00503600191 
0.399374 0.12925769444 0.00171175639 
0.399931 -0.07774176364 -0.00056338180 
0.400488 -0.09689889673 -0.00154512616 
0.401045 -0.06810893859 -0.00521860571 
0.401602 0.09860132258 -0.00171279485 
0.402159 0.00225469020 0.00532162493 
0.402716 0.14725444813 0.00174243838 
0.403274 0.39935232116 0.00433917436 
0.403831 0.68413201577 0.12775625079 
