# Supplementary material for: SAXS studies of X-ray induced disulfide bond damage: Engineering high-resolution insight from a low-resolution technique
Source: PLoS One. 2020 Nov 17;15(11):e0239702. doi: 10.1371/journal.pone.0239702 (PMC7671560; doi:10.1371/journal.pone.0239702)
Supplement: S1 Data — (GZ) [file pone.0239702.s023.gz › SupplementaryData/dimer_A4_ph5_1p25_00009.cbf.dat]

0.010314 3.05823249479 1.76003093771 
0.010872 3.53455089948 0.74219310135 
0.011429 4.28462284399 0.24058747301 
0.011987 3.78013595566 -0.01809198720 
0.012544 4.66808317444 0.07494857485 
0.013102 6.50530713035 0.05674653867 
0.013659 3.73611080287 0.04655383353 
0.014217 4.34990664929 0.04870152212 
0.014774 2.55840106714 -0.00467470680 
0.015332 3.73556076778 0.03281135769 
0.015889 3.81315435617 0.06261449715 
0.016447 4.36761016552 0.02133434399 
0.017004 4.11168783331 0.00084791380 
0.017562 3.75246822102 -0.03087819819 
0.018119 4.09635995923 -0.00142597216 
0.018677 3.84077756527 0.06460437724 
0.019234 3.58424471641 0.02057416541 
0.019792 3.99293756252 0.00758186369 
0.020349 3.79912345091 0.00264507007 
0.020907 3.88360693857 -0.00371290507 
0.021464 3.47490362645 0.02366602661 
0.022022 3.65724988225 0.02487131303 
0.022579 3.60655225497 0.01733274063 
0.023137 3.70845149219 0.02321995624 
0.023694 3.68308961091 0.03859305237 
0.024252 3.49591508080 0.02648838267 
0.024809 3.66546197474 0.02124024887 
0.025367 3.62729065919 0.02803682176 
0.025924 3.45007003788 0.02628657203 
0.026482 3.34982403843 0.02557636848 
0.027039 3.50928820639 0.02492895787 
0.027597 3.36147596748 0.02373552525 
0.028154 3.53049713602 0.02557102635 
0.028712 3.39717497843 0.02492868993 
0.029269 3.34033199244 0.01923882818 
0.029827 3.18539973972 0.02283415615 
0.030384 3.20799358006 0.01867793405 
0.030942 3.23684166843 0.01671652849 
0.031500 3.16319525013 0.01996447122 
0.032057 3.31826379087 0.01997834562 
0.032615 3.26940485316 0.01863367790 
0.033172 3.01913471305 0.02047235152 
0.033730 3.03124842175 0.02383733893 
0.034287 3.06473439271 0.01519849662 
0.034845 2.87357724055 0.01666540383 
0.035402 2.83415492962 0.01639776851 
0.035960 2.97447377201 0.01533809101 
0.036517 2.85638016146 0.01580599719 
0.037075 2.91959164556 0.01907983191 
0.037632 2.96358274704 0.01807121986 
0.038190 2.78260276579 0.02019979144 
0.038747 2.79773922357 0.01928480856 
0.039305 2.70864777707 0.01478494377 
0.039862 2.69861048315 0.01797471023 
0.040420 2.65642149974 0.01485381422 
0.040977 2.52640970809 0.01718484973 
0.041535 2.58263292921 0.01541693406 
0.042092 2.56747451695 0.01816750585 
0.042650 2.60478104354 0.01628298587 
0.043207 2.76946465876 0.01502710603 
0.043765 2.33523049825 0.01484440087 
0.044322 2.49823999443 0.01744976480 
0.044880 2.49033688100 0.01709533910 
0.045437 2.45307417634 0.01484903044 
0.045995 2.35861573461 0.01646921683 
0.046552 2.42326482040 0.01181656584 
0.047110 2.24933312849 0.01532210486 
0.047667 2.41264030360 0.01264551860 
0.048225 2.23542400311 0.01485834774 
0.048782 2.32808600973 0.01509729064 
0.049340 2.22416569966 0.01158315042 
0.049897 2.28119530356 0.01477295065 
0.050455 2.31279580009 0.01302220802 
0.051012 2.22099407129 0.01777653103 
0.051570 2.11785711198 0.01510989277 
0.052127 2.00218271342 0.01045138359 
0.052685 2.06562325624 0.00945076027 
0.053242 2.02409425953 0.01173034254 
0.053800 2.03993627548 0.01348321362 
0.054357 1.95569617716 0.01013565834 
0.054915 2.02232679305 0.01230036386 
0.055472 1.98599790607 0.01300971412 
0.056030 1.94604463791 0.01169682510 
0.056587 1.91312507849 0.01209792834 
0.057145 1.89767780757 0.01202533704 
0.057702 1.88967402374 0.00992722750 
0.058260 1.75618536928 0.01064915276 
0.058817 1.83039622610 0.01231456024 
0.059375 1.74109131158 0.00960532508 
0.059932 1.69695356928 0.00998318014 
0.060490 1.78992781399 0.01051743626 
0.061048 1.72793378794 0.00664451653 
0.061605 1.66925023222 0.00863458101 
0.062163 1.61581564308 0.00968137922 
0.062720 1.60787629212 0.01081367014 
0.063278 1.65612486956 0.00904379588 
0.063835 1.67512377626 0.01169400386 
0.064393 1.52080308690 0.00917337527 
0.064950 1.59410686243 0.00794651697 
0.065508 1.58556415523 0.01118366756 
0.066065 1.56494753667 0.00815032298 
0.066623 1.56758059431 0.00851486528 
0.067180 1.46262283644 0.00699490189 
0.067738 1.40580550487 0.00808030374 
0.068295 1.42568482912 0.00774621774 
0.068853 1.43487312416 0.00388098518 
0.069410 1.42475066169 0.00921814393 
0.069968 1.44578341271 0.00692205138 
0.070525 1.32767115665 0.00782841322 
0.071083 1.42489164105 0.00644968658 
0.071640 1.32295400300 0.00672729564 
0.072198 1.23254499202 0.00592995854 
0.072755 1.29192500988 0.00681787692 
0.073313 1.22614491558 0.00742823160 
0.073870 1.30492035833 0.00782208499 
0.074428 1.21160901971 0.00680461387 
0.074985 1.19838214738 0.00821173270 
0.075543 1.15940862828 0.00724177499 
0.076100 1.19915198803 0.00416438045 
0.076658 1.16460849490 0.00616765434 
0.077215 1.16546297096 0.00481425779 
0.077773 1.16377252483 0.00598336470 
0.078330 1.07792341906 0.00530821881 
0.078888 1.15264426876 0.00706771168 
0.079445 1.11464739933 0.00572954371 
0.080003 1.00376002419 0.00487568830 
0.080560 1.17991759532 0.00616963467 
0.081118 1.09122618354 0.00634894778 
0.081675 1.00780831960 0.00465412998 
0.082233 1.11446146295 0.00608235611 
0.082790 1.01485774923 0.00548971305 
0.083348 0.99347755386 0.00543089636 
0.083905 1.03171999715 0.00397837444 
0.084463 1.02359960108 0.00459127320 
0.085020 0.95740960968 0.00575050523 
0.085578 0.90311351164 0.00445230779 
0.086135 0.92752561963 0.00509324711 
0.086693 0.87375225540 0.00296512469 
0.087250 0.86495850273 0.00556916640 
0.087808 0.83931011396 0.00436750009 
0.088365 0.96976225635 0.00662193276 
0.088923 0.88334227870 0.00457990940 
0.089480 0.84449700647 0.00270562526 
0.090038 0.82625841736 0.00321317761 
0.090595 0.82836318806 0.00427253389 
0.091153 0.91292606051 0.00400806264 
0.091710 0.77731737500 0.00291263818 
0.092268 0.71963200084 0.00350957616 
0.092825 0.79790160169 0.00389187368 
0.093383 0.76681213221 0.00206861016 
0.093940 0.69591946892 0.00557213572 
0.094498 0.60295134875 0.00309505766 
0.095055 0.76022964943 0.00290891654 
0.095613 0.74648764009 0.00322232299 
0.096170 0.67420837104 0.00492861398 
0.096728 0.68071095202 0.00420951507 
0.097285 0.68914348964 0.00310837075 
0.097842 0.67241044218 0.00432292341 
0.098400 0.65624669865 0.00315062883 
0.098957 0.65339947490 0.00293288004 
0.099515 0.61622548498 0.00498715265 
0.100072 0.58578619812 0.00324967487 
0.100630 0.66882791825 0.00471670237 
0.101187 0.56466719364 0.00310945958 
0.101745 0.60630577248 0.00214061453 
0.102302 0.65886181737 0.00135595585 
0.102860 0.57811921165 0.00489062977 
0.103417 0.58613690593 0.00292767717 
0.103975 0.57585761138 0.00066928835 
0.104532 0.56347406195 0.00295242974 
0.105090 0.50824954625 0.00263131744 
0.105647 0.61081111176 0.00300186245 
0.106205 0.55366441075 0.00193153100 
0.106762 0.47528912049 0.00146143927 
0.107320 0.49781744730 0.00248748810 
0.107877 0.45079040102 0.00161496146 
0.108435 0.51819525440 0.00440281440 
0.108992 0.49146108763 0.00168207493 
0.109550 0.50168830826 0.00380525087 
0.110107 0.41561342989 0.00307927659 
0.110665 0.53574826697 0.00332224746 
0.111222 0.44483313375 0.00283495283 
0.111780 0.48379205760 0.00280962751 
0.112337 0.52000788093 0.00191145806 
0.112895 0.48306038078 0.00223749911 
0.113452 0.49200512413 0.00249313326 
0.114010 0.42948634305 0.00296803839 
0.114567 0.42997971525 0.00225356018 
0.115125 0.37691217750 0.00151827151 
0.115682 0.41402857006 0.00070756222 
0.116240 0.30758898239 0.00170520779 
0.116797 0.39999989537 0.00219331247 
0.117355 0.47607537199 0.00216415863 
0.117912 0.37892679711 0.00099912830 
0.118470 0.36605326131 0.00187499750 
0.119027 0.34184815173 0.00195493239 
0.119585 0.33102228243 0.00116140946 
0.120142 0.33023196302 0.00172551127 
0.120699 0.31497647972 0.00149529064 
0.121257 0.37085283776 0.00180224756 
0.121814 0.31193782405 0.00099854926 
0.122372 0.41092329995 0.00144907497 
0.122929 0.36007537881 0.00061455443 
0.123487 0.31905943641 0.00216396642 
0.124044 0.35121446744 0.00231603369 
0.124602 0.41337498637 0.00130539888 
0.125159 0.38718067207 0.00211707011 
0.125717 0.34996726125 0.00208816660 
0.126274 0.34764589845 0.00190151127 
0.126832 0.32200416399 0.00183733037 
0.127389 0.31800012692 0.00115735141 
0.127947 0.27578920343 0.00065309919 
0.128504 0.25681438876 0.00163030243 
0.129062 0.31836528888 0.00201991259 
0.129619 0.26930025195 0.00258708572 
0.130177 0.33695437125 0.00082927529 
0.130734 0.29158568272 0.00122842511 
0.131292 0.28105051147 0.00136154152 
0.131849 0.29587836168 0.00078782910 
0.132407 0.28896544062 0.00097111020 
0.132964 0.29048078689 0.00144164532 
0.133521 0.27380062166 0.00092454677 
0.134079 0.28514009654 0.00128078346 
0.134636 0.18711789651 0.00196353175 
0.135194 0.22889860876 0.00192983092 
0.135751 0.20645337435 0.00078348222 
0.136309 0.16343271924 0.00116660950 
0.136866 0.22713311885 0.00052951284 
0.137424 0.24142553377 0.00062689143 
0.137981 0.22551798872 0.00156070692 
0.138539 0.22256068757 0.00181377092 
0.139096 0.22700512277 0.00070008900 
0.139654 0.18995008255 0.00001571000 
0.140211 0.18119159351 0.00054421031 
0.140769 0.24491084361 0.00142907428 
0.141326 0.19131511908 0.00048563817 
0.141884 0.19249286314 0.00086275116 
0.142441 0.17057249537 0.00077937258 
0.142998 0.19706311059 0.00189557971 
0.143556 0.20643349011 0.00054276613 
0.144113 0.13189645344 0.00085804779 
0.144671 0.11114287605 0.00094730964 
0.145228 0.09408523577 0.00065392997 
0.145786 0.10974202652 0.00052114658 
0.146343 0.18123457166 0.00114580397 
0.146901 0.15322757275 -0.00022150134 
0.147458 0.14590856847 0.00176366987 
0.148016 0.14407161001 0.00017161443 
0.148573 0.12949611171 0.00133988904 
0.149131 0.17260700225 0.00091399649 
0.149688 0.16611934770 0.00030781006 
0.150246 0.14217332316 0.00027882763 
0.150803 0.17467183858 0.00200942394 
0.151360 0.17336885213 0.00041376670 
0.151918 0.07464138231 0.00045329680 
0.152475 0.13337827816 0.00056397814 
0.153033 0.14820960526 0.00061060030 
0.153590 0.13141143302 0.00074628116 
0.154148 0.05721238912 -0.00015957792 
0.154705 0.06173647148 0.00050152940 
0.155263 0.12188834560 0.00117899414 
0.155820 0.11365598794 0.00075430727 
0.156378 0.06168084091 -0.00028473721 
0.156935 0.09844871673 -0.00004684696 
0.157493 0.08811075859 0.00092551612 
0.158050 0.16680669172 0.00061859080 
0.158607 0.04774873548 0.00073702152 
0.159165 0.11832736882 0.00009697233 
0.159722 0.13510407908 0.00035880782 
0.160280 0.08919348310 0.00127394274 
0.160837 0.07294310068 0.00084795281 
0.161395 0.13736180400 0.00022273470 
0.161952 0.10080710067 0.00107402604 
0.162510 0.07634828754 0.00040114992 
0.163067 0.15303017050 0.00054676095 
0.163625 0.11060516605 0.00070544383 
0.164182 0.06180581770 0.00109498927 
0.164739 0.05298967107 0.00060766582 
0.165297 0.11751005133 0.00023335967 
0.165854 0.11287972815 0.00111932965 
0.166412 0.07589292530 0.00016804380 
0.166969 0.13647951308 0.00085716986 
0.167527 0.12954880609 0.00070521415 
0.168084 0.11973136030 0.00137602368 
0.168642 0.07827679712 -0.00025606409 
0.169199 0.10286929549 0.00004954775 
0.169757 0.07709705248 -0.00004080816 
0.170314 0.10816085084 0.00034885031 
0.170871 0.03932191496 -0.00008152855 
0.171429 0.08291210050 -0.00005461645 
0.171986 0.11331129296 0.00000746146 
0.172544 0.06326718418 0.00021939637 
0.173101 0.04402949945 0.00013003766 
0.173659 0.09173351105 -0.00016124221 
0.174216 0.07934693226 0.00022675398 
0.174774 0.03847198351 -0.00042355448 
0.175331 0.03507441378 0.00069224606 
0.175888 0.03616239081 0.00008395127 
0.176446 0.01688144543 0.00008825335 
0.177003 0.08588483320 0.00005400797 
0.177561 0.11115778210 -0.00059131931 
0.178118 0.06534532407 0.00009819306 
0.178676 0.05043743208 -0.00093995352 
0.179233 0.04500001084 0.00075179269 
0.179791 0.08559076132 0.00016856485 
0.180348 0.06525979041 -0.00033808190 
0.180905 0.12593225346 0.00027097627 
0.181463 0.10454508256 0.00010348606 
0.182020 0.11695423900 0.00036510915 
0.182578 0.03751037300 -0.00012439856 
0.183135 0.10258290760 -0.00002111153 
0.183693 0.07756681118 0.00053146574 
0.184250 0.04723289072 0.00046632758 
0.184808 0.02208993308 -0.00018147479 
0.185365 0.10656401901 0.00021865838 
0.185922 0.11963345531 0.00111427654 
0.186480 0.06739727737 0.00066486996 
0.187037 0.07952247007 0.00063521976 
0.187595 0.01806582456 0.00020710317 
0.188152 0.03242123356 0.00018845709 
0.188710 0.05380730806 0.00061010600 
0.189267 0.05646065784 -0.00004645220 
0.189824 0.07501401272 0.00040091129 
0.190382 0.07588875374 0.00031712881 
0.190939 -0.01034448201 0.00018289814 
0.191497 0.11898069515 0.00068437144 
0.192054 0.05037915333 -0.00007007156 
0.192612 0.04600777907 0.00056687870 
0.193169 0.02832330432 -0.00025014135 
0.193726 0.06222258732 -0.00006770296 
0.194284 0.02569475668 0.00084087823 
0.194841 0.10578673616 0.00031174163 
0.195399 0.04241111474 0.00005797377 
0.195956 0.04982882725 0.00022014018 
0.196514 0.03444083153 0.00061558987 
0.197071 0.03760920961 0.00065512279 
0.197628 0.00638059740 -0.00080388518 
0.198186 0.02841074932 0.00058506575 
0.198743 0.07751961626 0.00023094578 
0.199301 0.01076990839 -0.00069925909 
0.199858 0.05675750922 0.00059862786 
0.200416 0.04048325226 0.00124164599 
0.200973 0.04033987519 0.00002239830 
0.201530 0.07995636376 0.00087166043 
0.202088 0.04862527834 0.00027116986 
0.202645 0.03188810441 0.00020578656 
0.203203 0.03360770978 0.00021950297 
0.203760 0.07876443403 0.00051366616 
0.204318 0.05494729749 -0.00006182551 
0.204875 0.07613706688 0.00065998495 
0.205432 0.05006142728 0.00071705348 
0.205990 0.05580165324 0.00055079260 
0.206547 0.03807880800 0.00026833340 
0.207105 -0.00475760813 -0.00012526437 
0.207662 0.05337446059 0.00049252839 
0.208219 0.05460281983 0.00012926978 
0.208777 0.04284275837 -0.00030936337 
0.209334 0.06210498118 0.00011316313 
0.209892 0.04836244819 0.00008059629 
0.210449 0.06000022394 0.00014072606 
0.211007 0.05322279218 0.00068923245 
0.211564 0.06304065071 0.00078527979 
0.212121 0.05276411571 -0.00025631977 
0.212679 0.05908012625 0.00035381946 
0.213236 0.04131619952 0.00022527497 
0.213794 0.08513212229 -0.00020536161 
0.214351 0.00243527505 -0.00012982638 
0.214908 0.05622293668 0.00038173242 
0.215466 0.05790226817 0.00010086888 
0.216023 0.05486498521 0.00133439364 
0.216581 0.05749132562 0.00033691033 
0.217138 0.04149572480 0.00010338760 
0.217695 0.02561063092 0.00027384812 
0.218253 0.05445540359 0.00009463721 
0.218810 0.07729961223 0.00028782931 
0.219368 0.02650744564 0.00055651527 
0.219925 0.05762982778 0.00027409648 
0.220483 0.07227750138 -0.00012382805 
0.221040 0.06448153811 0.00048337235 
0.221597 0.03822996042 0.00003446110 
0.222155 0.04794007463 0.00003559342 
0.222712 0.07613421080 0.00023344782 
0.223270 0.04074515801 0.00011185823 
0.223827 0.06684820190 0.00064001295 
0.224384 0.05063107918 0.00033115827 
0.224942 -0.00193538625 -0.00063808589 
0.225499 0.07730915772 0.00073409145 
0.226057 0.03786728429 0.00023798333 
0.226614 0.05581867919 -0.00017437228 
0.227171 0.06335406195 0.00021876169 
0.227729 0.03510400944 0.00076476992 
0.228286 0.05110385634 -0.00024758581 
0.228844 0.05818212455 0.00042806253 
0.229401 0.01527094806 0.00015185534 
0.229958 0.04055934292 0.00031942764 
0.230516 0.04983379367 0.00010181119 
0.231073 0.01774137927 -0.00047477931 
0.231630 0.02364602293 0.00040427117 
0.232188 0.04047354027 0.00015475427 
0.232745 0.07705347343 0.00019378169 
0.233303 0.06594317502 0.00064908956 
0.233860 0.00430919390 -0.00010092341 
0.234417 0.05823148592 0.00007714912 
0.234975 0.03028774378 0.00016056508 
0.235532 0.05152494636 0.00054264899 
0.236090 0.05566787224 0.00009194833 
0.236647 0.06512768730 0.00062835185 
0.237204 0.00388171809 -0.00001772372 
0.237762 0.05393287249 0.00035637211 
0.238319 0.04086681291 -0.00000040231 
0.238877 0.04020659347 0.00027180426 
0.239434 0.05033777479 -0.00001003160 
0.239991 0.06852468253 0.00078021993 
0.240549 0.03403060498 -0.00042694813 
0.241106 0.05947461899 0.00006167452 
0.241663 0.03185617554 0.00049220122 
0.242221 0.06005601317 0.00031773448 
0.242778 0.02291761401 0.00021096650 
0.243336 0.06282464163 0.00019288429 
0.243893 -0.02404239575 0.00012140134 
0.244450 0.08920201557 0.00010552533 
0.245008 0.01720149531 -0.00011485489 
0.245565 0.04008685149 -0.00021406588 
0.246123 0.06080661964 -0.00017690585 
0.246680 0.08389546482 0.00077648446 
0.247237 0.07650222727 0.00064082204 
0.247795 0.04810406919 -0.00002447689 
0.248352 0.04352056395 0.00005717495 
0.248909 0.00560111432 0.00026504918 
0.249467 0.04721819092 0.00082582267 
0.250024 0.01089020144 0.00016971825 
0.250582 0.06309202798 0.00022460614 
0.251139 0.07000697910 0.00049023097 
0.251696 0.07137255549 0.00058532289 
0.252254 0.05270381552 -0.00003013946 
0.252811 0.01414538292 0.00013883430 
0.253368 0.07746268425 0.00062233314 
0.253926 0.03670357858 0.00047354362 
0.254483 0.06088099781 0.00047174168 
0.255041 0.04301194772 0.00046903141 
0.255598 0.02161381170 0.00042889583 
0.256155 0.03283107526 0.00015363826 
0.256713 0.06380939603 0.00059545190 
0.257270 0.07018137663 0.01087418845 
0.257827 0.02920093449 0.00000288848 
0.258385 0.07121026724 0.00028997110 
0.258942 0.01650145001 0.00021562061 
0.259499 0.05614958845 0.00012714149 
0.260057 0.06947419274 0.00060704278 
0.260614 0.01553791771 -0.00041488320 
0.261172 0.04615213608 0.00046946405 
0.261729 0.08639497454 0.00017155492 
0.262286 0.06488458972 0.00022530643 
0.262844 0.06536430178 0.00021331491 
0.263401 0.03270485493 0.00006997211 
0.263958 0.01235650534 -0.00016008643 
0.264516 0.02002557145 -0.00006342443 
0.265073 0.02527897177 0.00009923809 
0.265630 0.03153407688 -0.00013151100 
0.266188 0.06777057720 0.00005835969 
0.266745 0.04022660493 -0.00025093259 
0.267302 0.05669895075 -0.00003063749 
0.267860 0.04810056000 0.00015349424 
0.268417 0.07123787462 -0.00011033351 
0.268975 0.06583153352 -0.00000163991 
0.269532 0.04336872531 0.00023774426 
0.270089 0.02440889507 -0.00041973562 
0.270647 0.04347019593 0.00016193662 
0.271204 -0.00487390069 0.00001038552 
0.271761 0.03375408356 0.00047809792 
0.272319 0.07608773087 0.00009928776 
0.272876 0.06687349359 0.00040249936 
0.273433 0.03980674939 -0.00028348915 
0.273991 0.01166420739 0.00018557019 
0.274548 0.01729311330 0.00020528356 
0.275105 0.04646628971 -0.00003652430 
0.275663 0.07549834711 0.00028851573 
0.276220 0.03653144116 0.00008211781 
0.276777 0.00975624007 0.00044624324 
0.277335 0.05382612061 0.00011887454 
0.277892 0.03452248770 -0.00015380290 
0.278449 0.00825814810 0.00034201064 
0.279007 0.07808782401 0.00034972778 
0.279564 0.01908669304 0.00026206831 
0.280121 0.03918629435 0.00066861153 
0.280679 -0.00448298494 0.00049797053 
0.281236 0.04866215150 0.00032751989 
0.281793 -0.00584775860 0.00019001917 
0.282351 0.01204868842 -0.00009610818 
0.282908 0.02121649144 0.00008034483 
0.283465 0.03486863683 -0.00019973921 
0.284023 0.04257657650 0.00038081337 
0.284580 0.03877518237 -0.00026105253 
0.285137 0.01880664226 -0.00020346242 
0.285695 0.03934301718 0.00022315040 
0.286252 0.05553271739 0.00043827887 
0.286809 0.04786522388 0.00031341482 
0.287367 -0.02354898883 0.00028390421 
0.287924 0.08535303363 0.00033963756 
0.288481 0.05222030038 0.00026622562 
0.289039 0.02788123836 0.00041952217 
0.289596 0.04300208369 0.00037037213 
0.290153 0.05273872289 0.00018883740 
0.290711 0.03494457797 -0.00008681349 
0.291268 0.04356935476 -0.00001525100 
0.291825 0.05713660884 -0.00001069364 
0.292383 0.07048259411 0.00014312642 
0.292940 0.03483505535 0.00025484547 
0.293497 0.04445808194 0.00018247429 
0.294055 0.01842951401 -0.00022472733 
0.294612 0.02767784712 -0.00023664677 
0.295169 0.04356267939 0.00045569309 
0.295727 0.02650179545 0.00033365068 
0.296284 0.02042883955 0.00021594523 
0.296841 0.01721211699 -0.00009494672 
0.297399 0.01309834335 0.00017762107 
0.297956 0.06407467945 0.00042695886 
0.298513 0.06547236076 -0.00052460031 
0.299071 0.05452393741 0.00027644202 
0.299628 0.03832644372 0.00016158951 
0.300185 0.03414788629 -0.00001969403 
0.300742 0.04386232741 0.00026119268 
0.301300 0.07140993753 0.00006711084 
0.301857 -0.00355586941 -0.00035498581 
0.302414 0.01973856269 0.00021665074 
0.302972 0.05079018476 0.00002033600 
0.303529 0.07256458352 0.00045941751 
0.304086 0.01643605309 0.00080489928 
0.304644 0.04633997385 0.00057863149 
0.305201 0.02191824851 0.00036679020 
0.305758 0.06456232973 -0.00028353633 
0.306316 0.05939707559 0.00055833031 
0.306873 0.01882013512 -0.00054062199 
0.307430 0.07744034723 0.00035832027 
0.307987 0.00625154245 -0.00033898339 
0.308545 0.02551858315 -0.00026332519 
0.309102 0.02134192284 0.00013123292 
0.309659 0.00420990118 -0.00041838508 
0.310217 0.05211555187 -0.00002499867 
0.310774 0.02917680869 -0.00015011542 
0.311331 0.01558678829 0.00014122768 
0.311889 0.01225568128 -0.00001282978 
0.312446 0.01463880709 0.00016232368 
0.313003 0.01493994457 0.00000189803 
0.313560 0.01147951116 0.00025665860 
0.314118 0.03144136144 -0.00031879240 
0.314675 0.03607829972 0.00026876771 
0.315232 0.04152112953 0.00058072452 
0.315790 0.08365224805 0.00097470517 
0.316347 0.02414834856 0.00009261265 
0.316904 0.01034022304 0.00021738031 
0.317461 0.03678684222 -0.00079074889 
0.318019 0.07297881171 0.00015254662 
0.318576 0.01334148737 -0.00010746364 
0.319133 0.05500382896 0.00063107255 
0.319691 0.07573802201 0.00030901564 
0.320248 0.03288267592 0.00021826958 
0.320805 0.05413645208 -0.00003665621 
0.321362 0.00171042064 0.00023846407 
0.321920 -0.00800432732 0.00076839555 
0.322477 0.06267502121 0.00039746980 
0.323034 -0.01083071707 0.00015385563 
0.323592 -0.01188130764 0.00037668059 
0.324149 0.04357425684 -0.00001231597 
0.324706 0.03380601488 0.00011147625 
0.325263 0.00923559542 -0.00042650867 
0.325821 0.06700788477 0.00022646570 
0.326378 0.00225194124 0.00011841883 
0.326935 0.05079058518 0.00016314429 
0.327493 0.01363745078 0.00078517032 
0.328050 0.01550759483 -0.00033286130 
0.328607 0.10689769559 0.00054774410 
0.329164 -0.05861596698 0.00003012567 
0.329722 0.03086483915 0.00043289485 
0.330279 -0.02240669859 0.00045049890 
0.330836 0.06713585472 -0.00048411092 
0.331393 0.06575831921 -0.00035402415 
0.331951 -0.02609110163 -0.00009849691 
0.332508 0.07131570132 0.00019448580 
0.333065 -0.00139940590 0.00013649827 
0.333622 0.11838215072 0.00068649674 
0.334180 0.03058456887 0.00044122627 
0.334737 0.07359435036 0.00066217943 
0.335294 0.06859344070 0.00056799250 
0.335852 0.02059160550 0.00042690951 
0.336409 0.03168602813 -0.00045574746 
0.336966 0.02228114944 0.00086731280 
0.337523 0.09232729389 0.00124645784 
0.338081 0.01610085439 0.00034395501 
0.338638 0.02155181605 0.00003157974 
0.339195 -0.02515976449 -0.00005153738 
0.339752 0.00244407556 -0.00026909250 
0.340310 0.06120108603 0.00059696701 
0.340867 0.05087041325 0.00028539602 
0.341424 0.02882296281 0.00054377597 
0.341981 0.01479381886 0.00051394978 
0.342539 0.03389555388 0.00056926462 
0.343096 -0.01751565833 -0.00015823106 
0.343653 0.07448903734 0.00058701931 
0.344210 0.02241561141 0.00076367137 
0.344768 0.04175025947 -0.00027384658 
0.345325 0.08912022175 -0.00021941578 
0.345882 0.12356313869 0.00117356520 
0.346439 0.03136886327 0.00077342610 
0.346997 -0.04130040798 -0.00106147387 
0.347554 -0.04600196896 -0.00049699002 
0.348111 0.05888769741 0.00047098639 
0.348668 0.03062000587 -0.00070074452 
0.349226 -0.01714652049 -0.00091851856 
0.349783 -0.01172207035 0.00007790340 
0.350340 0.06313554522 0.00043685926 
0.350897 0.05626008792 -0.00000661792 
0.351454 -0.02733917296 0.00006156066 
0.352012 0.00061911007 0.00046963415 
0.352569 0.07154474414 0.00163616854 
0.353126 0.12994187983 0.00212667161 
0.353683 -0.01744296210 0.00099783294 
0.354241 0.01072571394 0.00108152738 
0.354798 0.08701435463 0.00052343286 
0.355355 0.10289818756 -0.00177701716 
0.355912 -0.03959880958 0.00009241573 
0.356470 -0.00918548456 -0.00095653507 
0.357027 0.02384211005 -0.00039160593 
0.357584 0.04650726812 0.00145672711 
0.358141 0.05248928200 0.00066651866 
0.358699 0.06510043152 0.00080576964 
0.359256 0.05249233981 0.00092082477 
0.359813 -0.01095273400 -0.00018474971 
0.360370 -0.01594052964 -0.00153554115 
0.360927 -0.01502676308 -0.00052787870 
0.361485 0.04412591291 0.00050993212 
0.362042 0.04921649349 0.00029699708 
0.362599 0.03785235557 0.00067110734 
0.363156 0.01957344277 0.00001391697 
0.363714 0.07536529742 0.00164867644 
0.364271 0.02281560923 0.00023043531 
0.364828 -0.03580858274 0.00018408569 
0.365385 0.09782268400 -0.00076629019 
0.365942 0.04922288126 -0.00129688868 
0.366500 0.07687258340 0.00127325780 
0.367057 0.07026703208 0.00121061194 
0.367614 0.08354154159 0.00120384137 
0.368171 0.02330784700 0.00040749041 
0.368728 -0.01728827854 -0.00006291829 
0.369286 0.04927249226 0.00195611185 
0.369843 -0.01173085558 -0.00059716209 
0.370400 0.12825650559 0.00017092005 
0.370957 0.03137372039 -0.00118051273 
0.371514 0.04215316835 0.00160043181 
0.372072 0.09362490892 0.00109542635 
0.372629 -0.02684290413 -0.00105886855 
0.373186 -0.04382351837 -0.00125577651 
0.373743 0.03567425240 -0.00008885273 
0.374300 0.04353065655 -0.00001838118 
0.374858 0.02193012758 0.00320670994 
0.375415 0.03085182716 0.00178254290 
0.375972 -0.02701945498 0.00013843706 
0.376529 0.04538541747 -0.00014287388 
0.377086 0.03851161427 0.00168306967 
0.377644 -0.03830422502 -0.00062789498 
0.378201 0.01139888841 0.00095957429 
0.378758 0.03894949987 -0.00161319642 
0.379315 0.07777681303 0.00178513429 
0.379872 0.05445041200 0.00139848813 
0.380430 0.03367871344 -0.00138329898 
0.380987 0.00750739767 0.00058112904 
0.381544 0.02209411447 -0.00064062131 
0.382101 0.09118333633 0.00141872180 
0.382658 0.03999914361 -0.00120461098 
0.383216 0.01223005574 0.00058179342 
0.383773 -0.01746194156 -0.00195223320 
0.384330 -0.02390142078 -0.00229232316 
0.384887 0.02002292557 0.00121784089 
0.385444 -0.01362494642 0.00169322566 
0.386001 0.08359726073 0.00264969142 
0.386559 0.00279857200 0.00098771480 
0.387116 0.07842529320 0.00132766300 
0.387673 0.04441185553 -0.00055722099 
0.388230 0.02144926718 0.00084515621 
0.388787 0.10852227782 0.00128395465 
0.389345 0.04020955006 0.00086073719 
0.389902 0.03184045089 0.00058645699 
0.390459 0.02770701476 0.00221272634 
0.391016 -0.00521388359 0.00155499183 
0.391573 0.06591240530 0.00201988596 
0.392130 -0.01208569259 -0.00086605228 
0.392688 -0.00757362998 -0.00126263285 
0.393245 0.02177384948 0.00032864118 
0.393802 0.11219101828 -0.00041278649 
0.394359 0.09191173123 -0.00168794253 
0.394916 0.08457867429 -0.00194620884 
0.395473 0.06807314448 -0.00229939878 
0.396031 -0.03513282691 -0.00182915298 
0.396588 0.22268043030 0.00219884428 
0.397145 -0.03402239936 -0.00138386591 
0.397702 -0.03898096768 0.00371140804 
0.398259 0.01087805807 -0.00201684255 
0.398816 0.06477873990 0.00182748216 
0.399374 -0.03279974754 0.00400409105 
0.399931 0.05466745382 0.00474099276 
0.400488 0.06125564451 0.00499927009 
0.401045 0.08767887178 0.00803415773 
0.401602 0.14498747373 -0.00187123622 
0.402159 0.04594211430 0.00404692004 
0.402716 0.07629145002 -0.00177832791 
0.403274 0.00533301417 -0.00333822072 
0.403831 -0.12262127402 0.00033252082 
