# Supplementary material for: SAXS studies of X-ray induced disulfide bond damage: Engineering high-resolution insight from a low-resolution technique
Source: PLoS One. 2020 Nov 17;15(11):e0239702. doi: 10.1371/journal.pone.0239702 (PMC7671560; doi:10.1371/journal.pone.0239702)
Supplement: S1 Data — (GZ) [file pone.0239702.s023.gz › SupplementaryData/dimer_A4_ph5_1p25_00010.cbf.dat]

0.010314 3.73540375793 2.22319048876 
0.010872 0.61053218325 0.53358029608 
0.011429 6.13905693830 0.35356921651 
0.011987 4.65826147557 0.10679433054 
0.012544 3.96576020755 0.06201693220 
0.013102 3.86316927550 0.20526881748 
0.013659 2.86909334307 0.11669585675 
0.014217 5.66275782396 0.09322320975 
0.014774 3.31997712839 -0.02061964449 
0.015332 4.18209071184 -0.06222888752 
0.015889 4.32557477835 0.04241751304 
0.016447 4.47179185003 -0.02832703382 
0.017004 4.09056750366 -0.01324859456 
0.017562 4.10294921635 0.02377306668 
0.018119 3.50117059835 0.01563522638 
0.018677 3.92533573270 0.00787357228 
0.019234 3.58515212570 0.04372449010 
0.019792 4.08868629377 0.01890827850 
0.020349 3.92215772669 -0.00022472025 
0.020907 3.84505433512 0.00496093990 
0.021464 3.80425916943 0.01437499849 
0.022022 3.55901005949 0.00701062949 
0.022579 3.80550124226 0.02656675594 
0.023137 3.48039879986 0.02333112145 
0.023694 3.58376504937 0.03961272892 
0.024252 3.40117881435 0.02528603808 
0.024809 3.43746933136 0.02613185154 
0.025367 3.51993812451 0.02373004352 
0.025924 3.54768863982 0.01975978607 
0.026482 3.36720536338 0.02047224010 
0.027039 3.31554372120 0.01472039758 
0.027597 3.55020536968 0.02353534006 
0.028154 3.31999717191 0.02269001517 
0.028712 3.39446401997 0.02308093816 
0.029269 3.28802108724 0.01865215226 
0.029827 3.01248475490 0.02365569194 
0.030384 3.33183970155 0.03004250034 
0.030942 3.11695590345 0.02250710051 
0.031500 3.18169043054 0.01476714121 
0.032057 3.41946378797 0.02164217823 
0.032615 3.18136503269 0.02075454636 
0.033172 3.18986468090 0.02174211391 
0.033730 2.98815819967 0.01716132796 
0.034287 3.08941076698 0.01618460213 
0.034845 3.08830863228 0.01657563469 
0.035402 2.98365978082 0.01680450788 
0.035960 2.93903916306 0.01545857569 
0.036517 2.91728975705 0.01608219257 
0.037075 2.90552501191 0.01883597195 
0.037632 2.96744048142 0.02369666514 
0.038190 2.69845191013 0.01555826293 
0.038747 2.77501146625 0.02176630807 
0.039305 2.65356674074 0.01501422916 
0.039862 2.77652062431 0.01801191354 
0.040420 2.65724500539 0.01572252010 
0.040977 2.66708868093 0.01511873508 
0.041535 2.80720993565 0.01444287029 
0.042092 2.63378917958 0.02051052625 
0.042650 2.62275344930 0.01527002121 
0.043207 2.56308878438 0.01645599004 
0.043765 2.57025751019 0.01162611503 
0.044322 2.37372338958 0.01323636725 
0.044880 2.46491130359 0.01596500656 
0.045437 2.53527650037 0.01496831260 
0.045995 2.50236080266 0.01364682261 
0.046552 2.34749624240 0.01762999936 
0.047110 2.38974676416 0.01463830806 
0.047667 2.35750958610 0.01346276092 
0.048225 2.21980073428 0.01288447054 
0.048782 2.27250497448 0.01524319290 
0.049340 2.30914465096 0.00998975049 
0.049897 2.33150812680 0.01251248197 
0.050455 2.30243613329 0.00988364549 
0.051012 2.02030769360 0.00931914007 
0.051570 2.12388785186 0.01471381213 
0.052127 2.18508749996 0.01121376071 
0.052685 2.07097992272 0.01351705742 
0.053242 2.09802946396 0.01310015823 
0.053800 1.97619621721 0.01204254363 
0.054357 1.96520842203 0.01351242667 
0.054915 2.01978235791 0.01188880908 
0.055472 1.84363418892 0.01298108708 
0.056030 1.95912658663 0.00872850635 
0.056587 1.93996335114 0.01280308600 
0.057145 1.97182219084 0.01011669073 
0.057702 1.85920993423 0.00979231430 
0.058260 1.87071133711 0.01198249248 
0.058817 1.78679131675 0.01024185746 
0.059375 1.92098686149 0.01174226783 
0.059932 1.70238174074 0.00900181799 
0.060490 1.76544408620 0.00868272245 
0.061048 1.72860589359 0.00834324679 
0.061605 1.67556282521 0.01069413535 
0.062163 1.73603253694 0.00770709254 
0.062720 1.64595762129 0.01042737441 
0.063278 1.65450119971 0.00885648345 
0.063835 1.72371915556 0.00985430740 
0.064393 1.59805928967 0.01058221368 
0.064950 1.50322339093 0.00862438977 
0.065508 1.50056263529 0.01079037703 
0.066065 1.50805877097 0.00897084124 
0.066623 1.51149506905 0.00730216099 
0.067180 1.42724214143 0.00832866534 
0.067738 1.46955847697 0.00838442855 
0.068295 1.39652355916 0.00638388303 
0.068853 1.42697988921 0.00713185079 
0.069410 1.48024673820 0.00681338915 
0.069968 1.49013744857 0.00811729907 
0.070525 1.33192373864 0.00788204052 
0.071083 1.36390724838 0.00754590815 
0.071640 1.34988911163 0.00777290653 
0.072198 1.28639325422 0.00570279412 
0.072755 1.27370936730 0.00657711882 
0.073313 1.27556579765 0.00778331299 
0.073870 1.21526928399 0.00729436828 
0.074428 1.22715617842 0.00580250774 
0.074985 1.20195980837 0.00651758331 
0.075543 1.20864490764 0.00887386230 
0.076100 1.23349936556 0.00885454831 
0.076658 1.16119756921 0.00451645453 
0.077215 1.13968259635 0.00454068088 
0.077773 1.17121308908 0.00717583188 
0.078330 1.13264066560 0.00547454670 
0.078888 1.05113025952 0.00414395054 
0.079445 0.98139100734 0.00634195222 
0.080003 0.93044846555 0.00565799261 
0.080560 1.10226597851 0.00660944734 
0.081118 1.08530995945 0.00692944276 
0.081675 1.08059787514 0.00447386526 
0.082233 1.05352531637 0.00510105003 
0.082790 0.97239726757 0.00316667549 
0.083348 0.95333460786 0.00468320616 
0.083905 1.04636261810 0.00450758776 
0.084463 0.99854045005 0.00427595584 
0.085020 0.92174125028 0.00522026569 
0.085578 0.91717095751 0.00241053463 
0.086135 0.84965581624 0.00445906410 
0.086693 0.91147009974 0.00536733507 
0.087250 0.90698133005 0.00558698375 
0.087808 0.85019276222 0.00220280673 
0.088365 0.87065104575 0.00393741770 
0.088923 0.90298395340 0.00580153976 
0.089480 0.80535193123 0.00479820936 
0.090038 0.85215626936 0.00376744261 
0.090595 0.82585408905 0.00269659446 
0.091153 0.79998389678 0.00456601457 
0.091710 0.75407605916 0.00396517783 
0.092268 0.73789033006 0.00345396500 
0.092825 0.76749372999 0.00346893974 
0.093383 0.78775927235 0.00504187125 
0.093940 0.69432162468 0.00341123341 
0.094498 0.75585561286 0.00319772531 
0.095055 0.73519565236 0.00468006298 
0.095613 0.73694931534 0.00295749666 
0.096170 0.67913823016 0.00227255386 
0.096728 0.64375431830 0.00242123326 
0.097285 0.74706095395 0.00472231921 
0.097842 0.52579919112 0.00255449987 
0.098400 0.65585654491 0.00257149880 
0.098957 0.66869335458 0.00423232210 
0.099515 0.67483215146 0.00734253488 
0.100072 0.54453030543 0.00435081864 
0.100630 0.71633751765 0.00406976339 
0.101187 0.67928733297 0.00187136413 
0.101745 0.56877250983 0.00311689789 
0.102302 0.63028247401 0.00329240593 
0.102860 0.58742376367 0.00375402739 
0.103417 0.51861876001 0.00411038900 
0.103975 0.55821182208 0.00359102354 
0.104532 0.59863928443 0.00314737351 
0.105090 0.48402899197 0.00250055104 
0.105647 0.53627025310 0.00321657946 
0.106205 0.58006593771 0.00243711478 
0.106762 0.52595449150 0.00242990437 
0.107320 0.51577076977 0.00149897397 
0.107877 0.54178352458 0.00260224889 
0.108435 0.49023442776 0.00320948176 
0.108992 0.47313797269 0.00292286351 
0.109550 0.54887911038 0.00215953623 
0.110107 0.54020728237 0.00275957478 
0.110665 0.43378741889 0.00298277106 
0.111222 0.47222971426 0.00219613859 
0.111780 0.45674059835 0.00295542965 
0.112337 0.47300690862 0.00349333385 
0.112895 0.36890255718 0.00200792721 
0.113452 0.46629117051 0.00272932079 
0.114010 0.46346492235 0.00166769417 
0.114567 0.35712458332 0.00164640810 
0.115125 0.49101627421 0.00209971695 
0.115682 0.41471084479 0.00147202075 
0.116240 0.42508759236 0.00201583860 
0.116797 0.37235103321 0.00221846507 
0.117355 0.37413693322 0.00243146908 
0.117912 0.29407465777 0.00206783876 
0.118470 0.41589585223 0.00123477590 
0.119027 0.35050799656 0.00136606222 
0.119585 0.36857646404 0.00068903017 
0.120142 0.36653657126 0.00208534225 
0.120699 0.31357082250 0.00079854140 
0.121257 0.36332813977 0.00189369380 
0.121814 0.38836761253 0.00120208421 
0.122372 0.35940884226 0.00108179858 
0.122929 0.33016532767 0.00125032613 
0.123487 0.37611552815 0.00182750606 
0.124044 0.27597757166 0.00016337472 
0.124602 0.40876848065 0.00219198532 
0.125159 0.25527641064 0.00074572086 
0.125717 0.27495767881 0.00091862144 
0.126274 0.30397762717 0.00200361877 
0.126832 0.33134729299 0.00173517843 
0.127389 0.26108982525 0.00274248147 
0.127947 0.28759462200 0.00071895657 
0.128504 0.31820570249 0.00148730957 
0.129062 0.32079938750 0.00186658237 
0.129619 0.27109651430 0.00105168746 
0.130177 0.31839692751 0.00130080248 
0.130734 0.24387856465 0.00036302743 
0.131292 0.24898260416 0.00093344104 
0.131849 0.20912671427 0.00214693209 
0.132407 0.26854715251 0.00080054874 
0.132964 0.19640604959 0.00114920720 
0.133521 0.23450001556 0.00134183415 
0.134079 0.29688248570 0.00156897420 
0.134636 0.21737778356 0.00134844791 
0.135194 0.22115074814 0.00141721858 
0.135751 0.25716798038 0.00134979078 
0.136309 0.15629178930 0.00065562473 
0.136866 0.15449591645 0.00086493315 
0.137424 0.21175344538 0.00075194034 
0.137981 0.26788014315 0.00228289913 
0.138539 0.21491858297 0.00071147086 
0.139096 0.14548245121 -0.00000735662 
0.139654 0.20427965214 -0.00043946963 
0.140211 0.23456553581 0.00077340516 
0.140769 0.18856877044 -0.00010861287 
0.141326 0.12312212054 0.00062669845 
0.141884 0.13430325433 0.00105572374 
0.142441 0.14491815701 0.00110421888 
0.142998 0.21486187113 0.00018697275 
0.143556 0.15669691508 0.00084802507 
0.144113 0.18152925644 0.00089391361 
0.144671 0.20957305598 0.00199411901 
0.145228 0.13801216119 0.00144556062 
0.145786 0.10951749279 0.00027135417 
0.146343 0.13675490117 0.00034260635 
0.146901 0.17538160870 0.00090754644 
0.147458 0.15344999572 0.00053765062 
0.148016 0.14875370909 0.00077480311 
0.148573 0.17891890630 0.00069463644 
0.149131 0.16824424379 0.00074095072 
0.149688 0.17913973020 0.00140395312 
0.150246 0.11790661507 -0.00005746124 
0.150803 0.09309752003 0.00013859063 
0.151360 0.16265838395 0.00027024900 
0.151918 0.15278049611 -0.00001570521 
0.152475 0.12658355081 0.00081985408 
0.153033 0.12720847998 0.00059232380 
0.153590 0.15887665917 0.00099875708 
0.154148 0.17180475666 0.00050204804 
0.154705 0.09132337626 0.00070911339 
0.155263 0.10757639494 0.00117055563 
0.155820 0.17670312949 0.00049425288 
0.156378 0.14404937955 0.00163561350 
0.156935 0.15596912076 0.00084536742 
0.157493 0.04159423345 0.00061788993 
0.158050 0.12210478929 0.00041224602 
0.158607 0.09852308657 0.00065683330 
0.159165 0.08805768935 0.00039572040 
0.159722 0.08208713976 0.00009649727 
0.160280 0.07391025574 0.00096614383 
0.160837 0.10739195205 0.00057334757 
0.161395 0.11898732331 0.00097707870 
0.161952 0.08742955865 0.00096030365 
0.162510 0.03513494399 -0.00101521956 
0.163067 0.08492699901 0.00083581267 
0.163625 0.10496789571 0.00002907715 
0.164182 0.09861920152 0.00024436941 
0.164739 0.10685831896 0.00081007809 
0.165297 0.07143421937 0.00031572742 
0.165854 0.11242692910 0.00025368181 
0.166412 0.06732164793 0.00097593022 
0.166969 0.03247265485 0.00034514858 
0.167527 0.07283308048 0.00097502296 
0.168084 0.07905502769 0.00022067918 
0.168642 0.12612765699 0.00035641938 
0.169199 0.04476718219 0.00098865345 
0.169757 0.06587352399 -0.00062328578 
0.170314 0.10862976696 0.00026836540 
0.170871 0.07191541182 0.00017611749 
0.171429 0.04245749430 0.00027483446 
0.171986 0.08278704427 0.00027643134 
0.172544 0.06798710123 -0.00004610303 
0.173101 0.08742290212 0.00015208779 
0.173659 0.10521466462 0.00024148116 
0.174216 0.06942268630 0.00102081151 
0.174774 0.05452607556 0.00015657622 
0.175331 0.09907303959 0.00004771457 
0.175888 0.03962469272 0.00026045531 
0.176446 0.11084792824 0.00133125038 
0.177003 0.05044323092 0.00065875968 
0.177561 0.08655209832 0.00017658028 
0.178118 0.06661177683 0.00073961325 
0.178676 0.10672618936 0.00036526510 
0.179233 0.04309314314 0.00078326488 
0.179791 0.03848200284 0.00026718598 
0.180348 0.08367207898 0.00049605377 
0.180905 0.05016247352 0.00040512630 
0.181463 0.09002899238 0.00001564601 
0.182020 0.04195021863 0.00001188097 
0.182578 0.06495353412 0.00041183427 
0.183135 0.06925941555 0.00059361318 
0.183693 0.05567509515 0.00039067179 
0.184250 0.06721892223 0.00066636825 
0.184808 0.05374404168 0.00030446716 
0.185365 0.07609158849 -0.00012832094 
0.185922 0.00722225599 -0.00033269392 
0.186480 0.02541446656 0.00089451534 
0.187037 0.04351017860 0.00031852610 
0.187595 0.11006131405 0.00139588672 
0.188152 0.06299882932 -0.00007509916 
0.188710 0.07640033549 0.00090997030 
0.189267 0.03814952198 0.00016656596 
0.189824 0.03290619184 0.00050935252 
0.190382 0.04914287226 -0.00007789889 
0.190939 0.08194357597 0.00021398977 
0.191497 0.06468389819 -0.00054047877 
0.192054 0.03569691164 -0.00009201032 
0.192612 0.12053546572 -0.00021257370 
0.193169 0.08667425125 0.00085497318 
0.193726 0.06403213581 0.00095629968 
0.194284 0.00606585877 -0.00068566082 
0.194841 0.01645619447 0.00025931674 
0.195399 0.00137968391 -0.00026683283 
0.195956 0.08116586993 0.00036302684 
0.196514 0.06978191868 -0.00005908476 
0.197071 0.02434000013 -0.00017194434 
0.197628 0.01453969342 0.00057002767 
0.198186 0.07649673617 0.00026324215 
0.198743 0.06341771537 -0.00028231307 
0.199301 0.04058910811 -0.00013611598 
0.199858 0.03712805119 -0.00011583124 
0.200416 -0.00231981439 -0.00064783835 
0.200973 0.04824774814 0.00031566724 
0.201530 0.06818037143 -0.00023336983 
0.202088 0.05181432826 0.00045453086 
0.202645 0.06596487295 -0.00010893781 
0.203203 0.05506232364 0.00121591016 
0.203760 0.04752825964 0.00018007759 
0.204318 0.04982756878 0.00036734629 
0.204875 0.06451870778 0.00026444941 
0.205432 0.03611578198 -0.00055266341 
0.205990 0.03726425305 0.00026473747 
0.206547 0.08875582863 -0.00064521743 
0.207105 0.04996684992 -0.00017684311 
0.207662 0.03725692213 -0.00048404470 
0.208219 -0.02177103974 -0.00017427818 
0.208777 0.03663225545 0.00020379630 
0.209334 0.07990326595 0.00005905908 
0.209892 0.07273257832 -0.00034607924 
0.210449 -0.03788516129 0.00017880834 
0.211007 -0.00364895791 0.00032146966 
0.211564 0.05455759221 0.00042658974 
0.212121 0.05554006302 0.00059244428 
0.212679 0.02794136208 -0.00020459419 
0.213236 0.06468131303 -0.00000230311 
0.213794 0.03625882834 0.00019311456 
0.214351 0.04107330510 0.00018821749 
0.214908 0.04615095694 0.00009176147 
0.215466 0.06744621730 0.00015331389 
0.216023 0.05585982416 0.00030446743 
0.216581 0.01916663411 -0.00057781018 
0.217138 0.06892671147 0.00048603688 
0.217695 0.05072039896 0.00050207806 
0.218253 0.01292025256 -0.00025326578 
0.218810 0.00047892047 0.00015628263 
0.219368 0.07165865608 -0.00005282508 
0.219925 0.05285089362 0.00054724023 
0.220483 0.01977796439 0.00041527546 
0.221040 -0.00953992326 -0.00022990495 
0.221597 0.02568821668 0.00029054766 
0.222155 0.03112671625 0.00029424121 
0.222712 0.01828193248 -0.00013652532 
0.223270 0.07095554872 0.00025148754 
0.223827 0.05583869738 0.00020611163 
0.224384 0.05213081800 0.00067837517 
0.224942 0.00204570246 0.00001243802 
0.225499 0.03365193361 0.00014125832 
0.226057 0.08218680289 0.00014400539 
0.226614 0.03870321022 -0.00008736843 
0.227171 0.05117754366 0.00003835240 
0.227729 0.01654128856 0.00020109631 
0.228286 0.04795488681 0.00029931681 
0.228844 -0.01076944662 0.00027218081 
0.229401 0.05702611967 0.00053381192 
0.229958 0.05165258249 0.00068347699 
0.230516 0.05658630704 0.00024935534 
0.231073 0.06605322089 0.00025784575 
0.231630 0.05967621399 0.00032413102 
0.232188 0.03896548118 0.00023552353 
0.232745 0.03580637814 0.00013764831 
0.233303 0.03180002598 0.00021167809 
0.233860 -0.00663131728 -0.00046781538 
0.234417 0.00975494957 0.00025177638 
0.234975 0.05540454019 0.00013523581 
0.235532 0.07916392318 -0.00003940181 
0.236090 0.02358873869 -0.00008043994 
0.236647 0.02248566104 -0.00021298875 
0.237204 0.00759771028 -0.00016194131 
0.237762 0.02233173691 0.00048252079 
0.238319 0.04995397569 0.00027003527 
0.238877 0.05205263307 0.00043457068 
0.239434 0.03324845970 0.00048486539 
0.239991 0.05171882322 0.00067606435 
0.240549 0.02528361125 -0.00007620752 
0.241106 0.04041050043 0.00024727194 
0.241663 0.03121893794 0.00045466413 
0.242221 -0.02672174703 0.00000551624 
0.242778 -0.02964948738 0.00010700052 
0.243336 0.03145348509 -0.00011065111 
0.243893 0.02211131952 0.00026276194 
0.244450 0.03389460482 0.00053622808 
0.245008 0.00837852946 0.00005399236 
0.245565 0.01628372743 0.00005445131 
0.246123 0.00769375370 0.00012430997 
0.246680 -0.00362168302 0.00002130178 
0.247237 0.03141869014 0.00019342151 
0.247795 0.03754535087 0.00006667651 
0.248352 0.01110621391 -0.00018729507 
0.248909 0.03373908135 -0.00014590030 
0.249467 0.04781782338 -0.00017265761 
0.250024 -0.00981025382 0.00067347958 
0.250582 0.04629875903 -0.00012464502 
0.251139 0.06292656752 0.00005150495 
0.251696 0.04285357369 -0.00013554000 
0.252254 -0.00273900874 -0.00017873972 
0.252811 0.07579969141 0.00055310685 
0.253368 0.03878329793 0.00044305335 
0.253926 0.05851119609 0.00009411882 
0.254483 0.06199147809 0.00002923932 
0.255041 0.06025799328 -0.00014095287 
0.255598 0.03428024966 -0.00007069729 
0.256155 0.00643012273 -0.00043656271 
0.256713 0.02152962140 0.00027444361 
0.257270 0.02427694829 0.00817667494 
0.257827 0.05649864954 0.00031792229 
0.258385 0.04113696240 0.00030196121 
0.258942 0.02454643138 -0.00005833722 
0.259499 0.03081227788 0.00001702494 
0.260057 0.04062546482 -0.00020629922 
0.260614 -0.00700048569 0.00011272099 
0.261172 0.06051929364 0.00067800157 
0.261729 0.01193234298 0.00015043699 
0.262286 -0.00067575045 -0.00004707663 
0.262844 0.02971108763 -0.00002747794 
0.263401 0.02037592064 -0.00024329167 
0.263958 -0.00875621655 -0.00023229772 
0.264516 0.03740096401 0.00014759115 
0.265073 0.02751820964 -0.00014638236 
0.265630 0.04955875329 -0.00009771728 
0.266188 0.06554528764 -0.00028522111 
0.266745 0.08388526079 0.00030994692 
0.267302 0.05019711327 -0.00001579737 
0.267860 -0.00335264376 0.00042598352 
0.268417 0.01225733481 0.00024105585 
0.268975 0.03442718638 0.00042073853 
0.269532 0.04372566914 0.00025969680 
0.270089 0.02886567996 0.00066794688 
0.270647 0.02746377774 -0.00053641883 
0.271204 0.01260545084 -0.00006879287 
0.271761 0.07742719565 0.00032011715 
0.272319 0.08886126577 0.00036325357 
0.272876 0.02462875696 0.00027203309 
0.273433 0.02905479253 0.00007853876 
0.273991 0.04944559871 0.00036540316 
0.274548 0.08278297949 0.00052296990 
0.275105 0.02052367675 0.00006291939 
0.275663 -0.03572850421 -0.00009982351 
0.276220 -0.03236131706 -0.00019265308 
0.276777 0.04625197395 -0.00021056187 
0.277335 0.01226163328 0.00009796314 
0.277892 -0.00793897856 -0.00013299445 
0.278449 0.05543318569 0.00032033496 
0.279007 0.05220186887 -0.00018632307 
0.279564 -0.00074523657 0.00037494982 
0.280121 0.06818087060 -0.00011567743 
0.280679 0.04311295151 -0.00012613679 
0.281236 0.01809303623 -0.00000776971 
0.281793 0.03716742993 0.00053935941 
0.282351 0.05425710186 0.00004133743 
0.282908 0.04417911163 0.00034505145 
0.283465 -0.03545444978 0.00021781290 
0.284023 0.04437659015 0.00036794955 
0.284580 0.02016238666 0.00033018068 
0.285137 0.06608934828 0.00010900196 
0.285695 0.03340230716 -0.00006424661 
0.286252 -0.00002211966 0.00046114021 
0.286809 0.04173897353 0.00028758725 
0.287367 0.03793031828 0.00063321463 
0.287924 0.00148433541 0.00046185294 
0.288481 0.06778621310 -0.00007899909 
0.289039 0.07478621074 0.00056701953 
0.289596 0.03148052804 0.00055720487 
0.290153 0.01667032871 0.00032274491 
0.290711 -0.01760921423 -0.00009520212 
0.291268 0.01252576632 0.00057547598 
0.291825 -0.01924947234 0.00062455798 
0.292383 0.04444695691 0.00000462124 
0.292940 0.04013763151 0.00026542466 
0.293497 0.05091297704 0.00048243202 
0.294055 0.02874744927 -0.00067119376 
0.294612 0.07851127856 -0.00063866355 
0.295169 0.03781926635 0.00012237723 
0.295727 0.04451716805 0.00039613892 
0.296284 0.03380193465 0.00027812766 
0.296841 0.04574546947 0.00053847620 
0.297399 0.05375783854 0.00041243131 
0.297956 -0.00235326820 -0.00014868489 
0.298513 0.03987261040 -0.00040636557 
0.299071 0.00408822053 0.00020979906 
0.299628 0.09111005565 0.00072181297 
0.300185 0.00747798002 -0.00029155352 
0.300742 0.06508865047 -0.00051228324 
0.301300 0.04548455567 -0.00003075113 
0.301857 -0.01807380546 -0.00005856725 
0.302414 0.02063340092 -0.00040968772 
0.302972 0.00791638582 -0.00008953235 
0.303529 -0.00549031393 0.00048879932 
0.304086 0.00865483850 0.00053222242 
0.304644 0.01992000516 -0.00007401573 
0.305201 -0.00440215074 -0.00005292388 
0.305758 0.02112100275 0.00006806755 
0.306316 0.01900145176 0.00036172116 
0.306873 0.06549483500 0.00042602602 
0.307430 0.08260422637 0.00075850309 
0.307987 -0.00372086048 0.00028259222 
0.308545 0.00397988784 0.00020276512 
0.309102 0.04475569634 0.00087870882 
0.309659 0.05578077811 0.00045034838 
0.310217 0.01583001956 0.00017900453 
0.310774 0.03250155880 -0.00020981295 
0.311331 -0.00607129420 0.00045336007 
0.311889 0.05468198199 0.00012776211 
0.312446 -0.00079046211 0.00031616148 
0.313003 0.04702319603 0.00037757457 
0.313560 -0.00861962740 0.00086278639 
0.314118 0.00389734859 -0.00028562431 
0.314675 0.07265749134 0.00028870587 
0.315232 0.02864197356 0.00005006611 
0.315790 0.00076628223 0.00022366940 
0.316347 0.00581574856 -0.00027137590 
0.316904 -0.00383980899 0.00001593108 
0.317461 0.03924360890 0.00009419254 
0.318019 0.04178995632 0.00004797371 
0.318576 0.04510841908 -0.00023197159 
0.319133 0.04523243691 -0.00003907337 
0.319691 0.01730847919 -0.00065066322 
0.320248 -0.02454508767 0.00102648408 
0.320805 0.02898393867 0.00042821973 
0.321362 0.04793592388 -0.00031901605 
0.321920 0.01729144831 0.00066350952 
0.322477 0.05047919315 0.00024541330 
0.323034 -0.01644836221 0.00056243542 
0.323592 0.04140410786 0.00007872228 
0.324149 0.00886638124 -0.00050416404 
0.324706 0.01149446131 0.00102528291 
0.325263 0.02182439793 -0.00042743078 
0.325821 -0.01480057561 -0.00041424759 
0.326378 0.08621383897 0.00058454008 
0.326935 0.00844559158 0.00006448660 
0.327493 0.00841399969 0.00016305588 
0.328050 0.04098074376 0.00029203958 
0.328607 0.01224386460 0.00007893062 
0.329164 -0.01554261147 -0.00002779980 
0.329722 -0.00801134125 0.00005649139 
0.330279 0.02270763121 0.00009853352 
0.330836 0.00078357929 0.00006238177 
0.331393 0.06568677371 0.00034499498 
0.331951 0.05609926515 0.00062950607 
0.332508 0.05290239232 0.00043170301 
0.333065 0.00540161891 -0.00009596299 
0.333622 0.00249609702 0.00054223060 
0.334180 0.01022649852 -0.00022207571 
0.334737 -0.01904880873 -0.00016259719 
0.335294 -0.04573700882 0.00005945042 
0.335852 -0.00751977934 0.00036821778 
0.336409 0.00397225325 -0.00026349261 
0.336966 0.01459777750 -0.00024874491 
0.337523 0.00843795449 -0.00000515128 
0.338081 -0.00732827928 -0.00015000289 
0.338638 0.02240530607 0.00012749015 
0.339195 0.03468139231 0.00050931728 
0.339752 0.01059321515 0.00067896618 
0.340310 -0.00024514319 -0.00044610337 
0.340867 0.03322049391 -0.00029080103 
0.341424 0.02416652493 -0.00075546731 
0.341981 0.03811473877 0.00019803049 
0.342539 -0.00039606107 -0.00099152512 
0.343096 0.00842567110 0.00081323260 
0.343653 -0.00112518312 0.00101177065 
0.344210 -0.03938698816 0.00019289219 
0.344768 0.07308678202 0.00101192259 
0.345325 0.02457695106 -0.00058765892 
0.345882 0.05965239419 0.00100185979 
0.346439 0.03469407913 0.00026811685 
0.346997 -0.01862795340 0.00019768135 
0.347554 0.05844468614 0.00050177225 
0.348111 0.01059476265 -0.00069493997 
0.348668 0.02610382369 0.00027977169 
0.349226 -0.04902024469 0.00011878334 
0.349783 -0.01028238734 -0.00188381894 
0.350340 0.02531387193 -0.00063780991 
0.350897 0.02536674514 0.00046807476 
0.351454 -0.01598919941 0.00000744988 
0.352012 0.05719981422 -0.00022948654 
0.352569 0.03711094127 -0.00006237965 
0.353126 -0.02518303455 -0.00081148110 
0.353683 0.01270408071 0.00171969536 
0.354241 0.03993586416 -0.00012212048 
0.354798 -0.01856415403 -0.00035059508 
0.355355 -0.04669069397 -0.00060214731 
0.355912 -0.05226028075 0.00002181463 
0.356470 0.03920262482 -0.00050880476 
0.357027 -0.01321923165 -0.00101613352 
0.357584 0.06749786792 0.00020581482 
0.358141 0.01131193015 0.00138449204 
0.358699 0.01740695342 -0.00129837589 
0.359256 0.03666740153 -0.00029447869 
0.359813 0.00703089783 -0.00016588073 
0.360370 0.02797146095 0.00134158272 
0.360927 0.07241713763 0.00036419288 
0.361485 0.00360523315 0.00112336876 
0.362042 0.05446137266 -0.00078394594 
0.362599 0.01390805641 0.00006245107 
0.363156 0.05927424640 0.00157765144 
0.363714 0.05040846617 0.00033091035 
0.364271 -0.03647102502 0.00014485473 
0.364828 0.00544717752 0.00031337630 
0.365385 0.03820072715 -0.00056196022 
0.365942 0.05081762710 0.00028632711 
0.366500 -0.02002924728 0.00118735764 
0.367057 -0.03577905495 0.00043819476 
0.367614 0.09127477226 0.00254481076 
0.368171 0.05910206323 0.00042326339 
0.368728 0.01456285374 -0.00000138999 
0.369286 0.04340353212 0.00151027637 
0.369843 -0.03025305255 0.00105536062 
0.370400 0.02597965956 0.00050445264 
0.370957 0.02387101685 0.00177355439 
0.371514 -0.01012556010 -0.00042692850 
0.372072 0.00975019423 -0.00087559657 
0.372629 0.11877773981 0.00136983260 
0.373186 0.00842929087 -0.00069416969 
0.373743 0.02173232405 0.00141723773 
0.374300 0.00627028157 -0.00029263059 
0.374858 0.02148667224 -0.00014403101 
0.375415 0.02614525411 -0.00042800518 
0.375972 0.07566510518 0.00155787876 
0.376529 0.04108204721 0.00049187280 
0.377086 0.05202389155 -0.00034863729 
0.377644 0.07021130874 -0.00003325397 
0.378201 -0.05210587269 -0.00107218567 
0.378758 -0.01702140461 0.00120932829 
0.379315 -0.03038671256 -0.00010870579 
0.379872 -0.00385790118 -0.00010361953 
0.380430 0.01129748373 -0.00091173485 
0.380987 0.05140918186 0.00090369068 
0.381544 -0.04888120958 -0.00052460645 
0.382101 -0.03071832201 -0.00170501920 
0.382658 0.00307410718 -0.00065443725 
0.383216 -0.06347844857 -0.00091382210 
0.383773 0.08288405940 0.00110109922 
0.384330 0.00120158318 0.00011391481 
0.384887 0.00255849627 0.00296258514 
0.385444 0.04786156112 0.00040162802 
0.386001 0.01201176207 0.00026864085 
0.386559 0.03471756881 0.00061487188 
0.387116 0.05294327943 0.00037164950 
0.387673 -0.01851196078 0.00107686855 
0.388230 0.06442869341 0.00228551698 
0.388787 0.01600503093 0.00093529996 
0.389345 -0.04533178358 -0.00038651049 
0.389902 0.10362503095 -0.00077663152 
0.390459 -0.08998534801 -0.00359623012 
0.391016 0.01749846885 -0.00052388955 
0.391573 0.00225360218 0.00057409296 
0.392130 0.14925538451 0.00177367675 
0.392688 0.02197167494 0.00104164656 
0.393245 0.05285137574 0.00015811221 
0.393802 0.10529897221 0.00096559687 
0.394359 0.07330175819 0.00080223128 
0.394916 -0.00166970136 -0.00058277143 
0.395473 0.00004717990 0.00096318455 
0.396031 0.08266629521 -0.00229742886 
0.396588 -0.03048021465 0.00313351516 
0.397145 0.11484936737 0.00448264038 
0.397702 -0.09609721388 0.00278043433 
0.398259 0.08595371640 0.00118205328 
0.398816 0.13094525884 0.00266722405 
0.399374 0.10599008964 0.00512347429 
0.399931 0.13104248758 0.00224600668 
0.400488 0.08078003942 0.00515622112 
0.401045 0.07200003881 0.00213643551 
0.401602 0.03038029243 -0.00832037581 
0.402159 -0.06473093212 0.00520816088 
0.402716 0.06614613705 0.00523541310 
0.403274 -0.00319300553 0.01773960626 
0.403831 -0.30352308330 -0.05243713131 
