# Supplementary material for: SAXS studies of X-ray induced disulfide bond damage: Engineering high-resolution insight from a low-resolution technique
Source: PLoS One. 2020 Nov 17;15(11):e0239702. doi: 10.1371/journal.pone.0239702 (PMC7671560; doi:10.1371/journal.pone.0239702)
Supplement: S1 Data — (GZ) [file pone.0239702.s023.gz › SupplementaryData/dimer_A4_ph5_1p25_00011.cbf.dat]

0.010314 6.66513888884 1.11365442762 
0.010872 0.34090064999 -0.05413446520 
0.011429 4.89041265783 0.20611817643 
0.011987 3.83468675849 -0.02120397933 
0.012544 4.57731151865 0.23928805074 
0.013102 3.92249602479 -0.00028246871 
0.013659 6.57617874022 -0.01897851195 
0.014217 3.51847870869 0.06679925793 
0.014774 3.62150202486 0.00298184601 
0.015332 3.98296501279 0.10082182094 
0.015889 3.73045176773 0.11756286162 
0.016447 3.66277392930 0.06773766110 
0.017004 4.16771497289 0.03009265634 
0.017562 4.15472099370 0.02451787922 
0.018119 4.48768664436 -0.00164649611 
0.018677 3.98927917720 0.00702990590 
0.019234 3.97037341193 -0.00982287841 
0.019792 3.94433240030 0.01201757784 
0.020349 3.91633271701 0.02909111043 
0.020907 3.55756878842 -0.01119164001 
0.021464 3.66725063306 0.01627810375 
0.022022 3.74957720443 0.03185240654 
0.022579 3.67770444360 0.02234219878 
0.023137 3.49925914667 0.01080943381 
0.023694 3.60971611680 0.01854929651 
0.024252 3.96566186910 0.01492599523 
0.024809 3.53347754852 0.01858122824 
0.025367 3.23524266221 0.01176323649 
0.025924 3.57148041556 0.01445480157 
0.026482 3.35933751382 0.02474042595 
0.027039 3.29464055571 0.01590218717 
0.027597 3.52853263989 0.01939694522 
0.028154 3.42362426204 0.01611047250 
0.028712 3.29989706900 0.01323648333 
0.029269 3.29105183817 0.02624532798 
0.029827 3.25104148704 0.01786981978 
0.030384 3.31369960793 0.01868276519 
0.030942 3.01868564647 0.01969843501 
0.031500 3.34188912724 0.02511854682 
0.032057 3.17462049120 0.02294140562 
0.032615 3.13376452269 0.02010555707 
0.033172 3.17373993938 0.02612233782 
0.033730 3.07726232225 0.01719613615 
0.034287 3.07106743410 0.02149854389 
0.034845 3.05727827783 0.02255920466 
0.035402 2.94646557053 0.02078639519 
0.035960 2.96516413769 0.01884177738 
0.036517 3.04255038009 0.02174377702 
0.037075 3.01744787764 0.02589572347 
0.037632 2.80602046021 0.01597008154 
0.038190 2.85250998698 0.01433157944 
0.038747 2.79303247003 0.01719859522 
0.039305 2.82344732498 0.02019823630 
0.039862 2.74002940777 0.01262864866 
0.040420 2.86243160190 0.02089793670 
0.040977 2.70384464638 0.01706214650 
0.041535 2.64461559805 0.01458235317 
0.042092 2.42017675097 0.01503499729 
0.042650 2.61429830708 0.01326419567 
0.043207 2.61354222928 0.01649736910 
0.043765 2.59114452647 0.01366099623 
0.044322 2.56814988772 0.01692211218 
0.044880 2.47508355115 0.01591504075 
0.045437 2.35915369617 0.01547333766 
0.045995 2.41497294511 0.01389575229 
0.046552 2.38055484155 0.01536285853 
0.047110 2.35426804816 0.01604505812 
0.047667 2.38706141039 0.01444977516 
0.048225 2.23023239092 0.01400753107 
0.048782 2.33799956234 0.01301087017 
0.049340 2.40659384428 0.01524315267 
0.049897 2.27448938939 0.01386150864 
0.050455 2.23164423574 0.01450701927 
0.051012 2.11441698828 0.00924932998 
0.051570 2.18910821867 0.01265883220 
0.052127 2.24258136483 0.01203081034 
0.052685 2.09169274623 0.00980914529 
0.053242 2.07158714976 0.01224866912 
0.053800 2.01781399987 0.01029409889 
0.054357 1.99292507121 0.01313429044 
0.054915 2.07687405149 0.01249338733 
0.055472 2.01158673826 0.00969874898 
0.056030 1.96861175277 0.01203828526 
0.056587 1.84963175781 0.00659220637 
0.057145 1.96590163802 0.01216351192 
0.057702 1.87960035309 0.01210020391 
0.058260 1.79882639008 0.01043653109 
0.058817 1.74544449583 0.01105115446 
0.059375 1.77548966626 0.01022640145 
0.059932 1.85268192090 0.00823168112 
0.060490 1.74343943578 0.01039429673 
0.061048 1.80877996856 0.01092511367 
0.061605 1.65743214360 0.01089244916 
0.062163 1.71835541288 0.01248449820 
0.062720 1.54200935752 0.01048519916 
0.063278 1.62611458373 0.01023329196 
0.063835 1.56133790984 0.01099091919 
0.064393 1.59166989774 0.00758411633 
0.064950 1.63253163270 0.00803236582 
0.065508 1.56165338209 0.00925942226 
0.066065 1.55032101479 0.01054944563 
0.066623 1.46477630644 0.00603288605 
0.067180 1.55019429262 0.00587448469 
0.067738 1.42960706666 0.00535267255 
0.068295 1.42903929855 0.00857520254 
0.068853 1.45931757837 0.00668937545 
0.069410 1.28233232906 0.00757036017 
0.069968 1.38036062218 0.00669684439 
0.070525 1.36530810386 0.00567324257 
0.071083 1.29528786010 0.00841982206 
0.071640 1.35849208042 0.00666236449 
0.072198 1.28700994721 0.00647608365 
0.072755 1.31409117022 0.00792552718 
0.073313 1.29982874571 0.00634581185 
0.073870 1.23881831352 0.00743378894 
0.074428 1.30059257326 0.00643246527 
0.074985 1.24514168110 0.00676667235 
0.075543 1.16608618309 0.00603745497 
0.076100 1.22196673289 0.00601363886 
0.076658 1.16378513445 0.00690689805 
0.077215 1.17550899802 0.00702884482 
0.077773 1.15990003278 0.00704801827 
0.078330 1.07375304706 0.00627334562 
0.078888 1.15631222902 0.00499699049 
0.079445 1.17385981376 0.00598254956 
0.080003 1.09650488299 0.00698095063 
0.080560 1.12011952805 0.00513813611 
0.081118 1.07766223889 0.00394866529 
0.081675 1.05610367580 0.00471518024 
0.082233 0.98982681571 0.00526390834 
0.082790 0.97766470816 0.00410521567 
0.083348 0.98650462179 0.00532945057 
0.083905 0.90129744692 0.00457607457 
0.084463 0.98722329731 0.00532161227 
0.085020 0.94595291227 0.00615478808 
0.085578 0.91003611819 0.00429609715 
0.086135 0.93220882171 0.00298094706 
0.086693 0.81808547462 0.00315622748 
0.087250 0.92030786731 0.00441271788 
0.087808 0.83007253972 0.00498435705 
0.088365 0.80431465166 0.00489973913 
0.088923 0.79990563036 0.00388897453 
0.089480 0.98531427996 0.00454314456 
0.090038 0.84420332572 0.00406544840 
0.090595 0.80624959868 0.00489622732 
0.091153 0.77427372336 0.00411047256 
0.091710 0.82455179027 0.00367944729 
0.092268 0.75510599769 0.00248174789 
0.092825 0.83186519599 0.00460131222 
0.093383 0.80489292556 0.00431470218 
0.093940 0.68389690897 0.00369750720 
0.094498 0.79147707697 0.00312404174 
0.095055 0.67031215254 0.00360757513 
0.095613 0.69233243385 0.00291133170 
0.096170 0.64976819222 0.00504644269 
0.096728 0.71436814680 0.00473154921 
0.097285 0.63648180963 0.00245834348 
0.097842 0.66317776042 0.00280179249 
0.098400 0.58759066257 0.00308737211 
0.098957 0.58732050251 0.00435699011 
0.099515 0.60498814467 0.00167847652 
0.100072 0.72853001629 0.00339412367 
0.100630 0.66376793400 0.00598669596 
0.101187 0.57072784855 0.00406165213 
0.101745 0.58940295165 0.00235405203 
0.102302 0.53902126996 0.00209957304 
0.102860 0.62142490004 0.00277948552 
0.103417 0.62385731334 0.00315717071 
0.103975 0.56223392559 0.00241462304 
0.104532 0.59351448433 0.00254836133 
0.105090 0.51002739215 0.00324520681 
0.105647 0.53396490672 0.00220039837 
0.106205 0.50149422418 0.00258290926 
0.106762 0.57843112314 0.00257691746 
0.107320 0.54844925864 0.00133399624 
0.107877 0.58972644349 0.00337752074 
0.108435 0.50741290737 0.00282005735 
0.108992 0.52334957110 0.00266225889 
0.109550 0.45317990514 0.00249504761 
0.110107 0.51496720720 0.00231560060 
0.110665 0.51514794079 0.00233261249 
0.111222 0.46669549824 0.00310160180 
0.111780 0.48962307744 0.00290268393 
0.112337 0.44208217927 0.00146867268 
0.112895 0.39706616126 0.00244881781 
0.113452 0.47183812009 0.00196387437 
0.114010 0.42162145459 0.00164486265 
0.114567 0.44328810155 0.00239164486 
0.115125 0.34351838084 0.00181701507 
0.115682 0.42028445930 0.00195293228 
0.116240 0.36092562511 0.00242360340 
0.116797 0.39785495196 0.00208665057 
0.117355 0.29304292146 0.00117861839 
0.117912 0.36246921495 0.00139226064 
0.118470 0.45802529867 0.00194003816 
0.119027 0.33582706346 0.00184249146 
0.119585 0.33555384889 0.00170735478 
0.120142 0.25348603357 0.00171443831 
0.120699 0.36635081397 0.00086580213 
0.121257 0.29748669648 0.00105906586 
0.121814 0.30505225326 0.00077062419 
0.122372 0.26791659237 0.00067016139 
0.122929 0.31850536022 0.00112548296 
0.123487 0.31343725799 0.00187856087 
0.124044 0.27785278047 0.00114786698 
0.124602 0.32306644607 0.00220270496 
0.125159 0.34746211150 0.00117172194 
0.125717 0.34691149709 0.00190803527 
0.126274 0.38843256495 0.00213232734 
0.126832 0.32907228462 0.00182056383 
0.127389 0.23570785479 0.00116163022 
0.127947 0.31946865515 0.00079740463 
0.128504 0.32649485729 0.00205358662 
0.129062 0.30267299263 0.00243545925 
0.129619 0.26794836415 0.00105384118 
0.130177 0.27331650410 0.00084780354 
0.130734 0.21492935275 0.00041179857 
0.131292 0.26752790303 0.00012718690 
0.131849 0.23722733753 0.00193917614 
0.132407 0.22481277100 0.00135579110 
0.132964 0.22716542075 0.00031431139 
0.133521 0.19800114644 0.00104278740 
0.134079 0.22632285653 0.00117328447 
0.134636 0.23567237326 0.00085114228 
0.135194 0.25999394807 0.00086408084 
0.135751 0.24242826999 0.00180171131 
0.136309 0.22885294527 0.00045597520 
0.136866 0.21449710779 0.00092791099 
0.137424 0.20930716385 -0.00036706581 
0.137981 0.18858542647 0.00121232470 
0.138539 0.23101947889 0.00062743137 
0.139096 0.21563388503 -0.00050159886 
0.139654 0.20970439568 0.00187649117 
0.140211 0.20451018004 -0.00013453106 
0.140769 0.20114113417 0.00127121641 
0.141326 0.26296041687 0.00114478175 
0.141884 0.19959958709 0.00108401522 
0.142441 0.18669667497 0.00006218612 
0.142998 0.19186864073 0.00135529865 
0.143556 0.11552445689 0.00141857660 
0.144113 0.13974110077 0.00146046947 
0.144671 0.12547571461 0.00071170055 
0.145228 0.15549270856 0.00086682402 
0.145786 0.19251556738 0.00013434091 
0.146343 0.14964640296 0.00034090265 
0.146901 0.11978915483 -0.00016973450 
0.147458 0.12840534903 0.00103314228 
0.148016 0.11422925382 0.00153005911 
0.148573 0.16120512928 0.00161619983 
0.149131 0.08951289276 0.00033761332 
0.149688 0.13658868328 0.00060861096 
0.150246 0.17021395688 0.00143508377 
0.150803 0.14188696674 0.00136355320 
0.151360 0.09653954929 0.00000535412 
0.151918 0.12439823838 -0.00018177535 
0.152475 0.15245027596 0.00064204198 
0.153033 0.10838939710 -0.00033754444 
0.153590 0.12547955830 0.00005806388 
0.154148 0.18253737002 0.00150733624 
0.154705 0.15830176446 0.00098509120 
0.155263 0.16388036697 0.00004261778 
0.155820 0.17758838836 0.00098898169 
0.156378 0.09066895093 0.00015154107 
0.156935 0.09910341141 0.00106045274 
0.157493 0.13446613877 0.00091339547 
0.158050 0.11449779584 0.00018764406 
0.158607 0.08133068927 0.00037695504 
0.159165 0.07640308978 -0.00023872220 
0.159722 0.11255652768 0.00027993844 
0.160280 0.07654439290 0.00084505441 
0.160837 0.07529215608 0.00032399531 
0.161395 0.07176529686 0.00040265115 
0.161952 0.09670820247 0.00053087412 
0.162510 0.05060806539 0.00146314353 
0.163067 0.09811451599 0.00062849659 
0.163625 0.07353385664 0.00031668391 
0.164182 0.14134882064 0.00056028787 
0.164739 0.08265170459 0.00068894644 
0.165297 0.06924872580 0.00005314393 
0.165854 0.06474947946 -0.00015725135 
0.166412 0.07468014206 0.00033951617 
0.166969 0.10015833947 0.00068043471 
0.167527 0.12050959878 0.00107056052 
0.168084 0.06921164416 0.00117500400 
0.168642 0.05413196359 -0.00015385754 
0.169199 0.09872647390 0.00010764711 
0.169757 0.07121044619 0.00002126276 
0.170314 0.12483570905 0.00016096605 
0.170871 0.10404995253 0.00025288023 
0.171429 0.04725369811 0.00024396785 
0.171986 0.09868043845 0.00169641893 
0.172544 0.10169659891 0.00068648058 
0.173101 0.12287378299 0.00057269094 
0.173659 0.00641888176 -0.00043087917 
0.174216 0.05566559410 0.00053165424 
0.174774 0.02553754347 0.00084389058 
0.175331 0.11796900416 -0.00004553821 
0.175888 0.05741525530 0.00075964090 
0.176446 -0.00635516132 0.00017096867 
0.177003 0.05105447352 -0.00029289950 
0.177561 0.08816337819 0.00122334893 
0.178118 0.13562141173 0.00026363159 
0.178676 0.06485657821 0.00007245109 
0.179233 0.10732218748 -0.00013546921 
0.179791 0.07358772623 0.00058109550 
0.180348 0.03462551724 0.00092126928 
0.180905 0.05009043761 -0.00041253006 
0.181463 0.04996293859 -0.00032647790 
0.182020 0.03978952718 0.00018739266 
0.182578 0.03907271113 -0.00004787295 
0.183135 0.02407992051 0.00033312220 
0.183693 0.03946772162 -0.00014717787 
0.184250 0.01831732741 0.00025607633 
0.184808 0.10914761874 -0.00013169770 
0.185365 0.02975598234 0.00053563813 
0.185922 0.07527376569 0.00050886327 
0.186480 0.07893510319 0.00048022038 
0.187037 0.05197950096 0.00045916151 
0.187595 0.07480854943 -0.00006061663 
0.188152 0.05230036032 0.00018425632 
0.188710 0.01975491240 -0.00013356162 
0.189267 0.04959472553 0.00020951264 
0.189824 0.02212411940 -0.00034373870 
0.190382 0.05473343660 0.00007938664 
0.190939 0.07849357286 0.00064740525 
0.191497 0.03315671110 0.00016541403 
0.192054 0.01601594016 -0.00061120841 
0.192612 0.01803583791 0.00048004994 
0.193169 0.03935380050 -0.00009118436 
0.193726 0.09903592411 0.00001835466 
0.194284 -0.00710188777 0.00052952146 
0.194841 0.02058620530 -0.00019461396 
0.195399 0.02320174420 0.00000977581 
0.195956 0.07028535538 0.00126926491 
0.196514 0.10259921771 0.00091480951 
0.197071 0.02714567077 0.00027624274 
0.197628 0.03040799563 0.00064946538 
0.198186 0.03887965453 0.00076744534 
0.198743 0.02378117782 0.00004397754 
0.199301 0.04323753833 0.00003999724 
0.199858 0.02958630078 -0.00019759650 
0.200416 0.03355765072 0.00025639255 
0.200973 0.03150971808 0.00107431882 
0.201530 0.05250517526 0.00025334447 
0.202088 0.06076283460 0.00051213350 
0.202645 0.04874723062 0.00091043897 
0.203203 0.04403441834 0.00025956761 
0.203760 0.04326638892 -0.00000172629 
0.204318 0.00259659258 0.00006596598 
0.204875 0.03756425782 0.00037026924 
0.205432 0.06456049320 -0.00018695231 
0.205990 0.03807104804 0.00023677316 
0.206547 0.06059852675 0.00038967109 
0.207105 0.05344324236 -0.00001605428 
0.207662 0.01963476919 0.00058942512 
0.208219 0.05494231958 0.00052302619 
0.208777 0.07847671020 0.00034585192 
0.209334 0.00358841920 -0.00022263321 
0.209892 0.07902374794 0.00028591871 
0.210449 0.01707676136 0.00003352371 
0.211007 0.03560114475 0.00004695538 
0.211564 0.02049033218 -0.00000450426 
0.212121 0.05593455306 0.00050266123 
0.212679 0.03531307231 0.00079979007 
0.213236 0.01395050121 0.00029269850 
0.213794 0.07194605213 0.00052223783 
0.214351 0.01643356589 0.00069912410 
0.214908 0.05420262650 -0.00032346283 
0.215466 0.02115990698 -0.00019610957 
0.216023 0.02498624091 -0.00007390605 
0.216581 0.05898944483 0.00030668177 
0.217138 0.03521855295 -0.00026249903 
0.217695 0.01912004124 0.00005894920 
0.218253 0.01133098464 0.00029325689 
0.218810 0.02783303002 0.00094792355 
0.219368 0.01860118214 0.00036144302 
0.219925 0.03891046113 0.00091672423 
0.220483 0.05103149647 -0.00005371095 
0.221040 0.02708340058 0.00009465981 
0.221597 0.04887270408 0.00005432225 
0.222155 0.01293863146 0.00068254840 
0.222712 0.04204038542 0.00018358745 
0.223270 0.03218205285 -0.00040679499 
0.223827 0.03950180480 0.00035404526 
0.224384 -0.00010054350 0.00036046149 
0.224942 0.03196773357 0.00035721632 
0.225499 0.02554643545 0.00029860324 
0.226057 0.05942638774 0.00067455991 
0.226614 0.05741661833 0.00027619247 
0.227171 0.06053729817 0.00025794511 
0.227729 -0.02243072481 0.00008531188 
0.228286 0.00344232674 0.00027737146 
0.228844 -0.00420786538 -0.00001097656 
0.229401 0.02621165581 -0.00015490938 
0.229958 0.01711500896 -0.00017216201 
0.230516 0.04048720169 0.00050121218 
0.231073 0.01751542549 -0.00001601189 
0.231630 0.01862421013 0.00019892288 
0.232188 0.00342087709 -0.00048530671 
0.232745 0.05512911813 0.00021719018 
0.233303 0.08131751975 0.00021362879 
0.233860 0.04510951811 -0.00012892598 
0.234417 0.03674421219 0.00052455213 
0.234975 0.04375295947 0.00090090875 
0.235532 0.07502014971 0.00063312286 
0.236090 0.04765299949 -0.00006078964 
0.236647 0.01223841935 0.00037858676 
0.237204 0.05927331362 0.00052654477 
0.237762 0.04023445570 -0.00029887608 
0.238319 0.02275895466 0.00031894637 
0.238877 0.06278627019 0.00024489216 
0.239434 0.01913714332 0.00026208608 
0.239991 0.05081024465 0.00039928207 
0.240549 0.04647262735 0.00006054250 
0.241106 -0.01779407377 0.00020942830 
0.241663 0.05365310158 0.00043032126 
0.242221 0.04361856298 0.00033265981 
0.242778 0.08249663291 0.00016625257 
0.243336 0.01600254609 0.00044102984 
0.243893 0.04088419280 -0.00002189219 
0.244450 0.04624684804 0.00004243415 
0.245008 0.00477077575 0.00020567822 
0.245565 0.05284934844 0.00058954054 
0.246123 0.02408766398 -0.00060541403 
0.246680 0.04599879212 0.00024091148 
0.247237 0.01485576821 -0.00029252636 
0.247795 0.07870327367 0.00048306029 
0.248352 0.09042186692 -0.00002833253 
0.248909 0.03425990408 0.00031359684 
0.249467 0.05118586439 0.00031230387 
0.250024 -0.00198834304 0.00013913976 
0.250582 0.04247208650 0.00017307335 
0.251139 0.00367351510 0.00067692432 
0.251696 0.07198327653 0.00024136033 
0.252254 0.07247091706 0.00011616660 
0.252811 0.00647604455 0.00014981275 
0.253368 0.02901016776 0.00024905259 
0.253926 0.05413323163 0.00017252551 
0.254483 0.02819798837 0.00000812067 
0.255041 0.07276612435 0.00026321416 
0.255598 0.01622432529 0.00038530982 
0.256155 0.00903255180 0.00010242636 
0.256713 0.06995810117 0.00014406196 
0.257270 0.00657568897 0.00951705142 
0.257827 0.02463031889 -0.00004434650 
0.258385 0.05446065630 0.00031507749 
0.258942 0.05585063367 -0.00008220365 
0.259499 0.04239831179 -0.00005151560 
0.260057 0.03847527478 0.00035537554 
0.260614 0.05583917803 -0.00005387661 
0.261172 0.04506557735 -0.00001930435 
0.261729 -0.00234864438 -0.00020182792 
0.262286 0.05164874679 0.00018360161 
0.262844 -0.00594834578 0.00013121404 
0.263401 0.06107492426 0.00067248477 
0.263958 0.03922551712 -0.00024398957 
0.264516 -0.00125612315 -0.00024250604 
0.265073 0.01674545340 0.00017342711 
0.265630 0.02436182930 0.00019250946 
0.266188 0.00218241977 0.00036990155 
0.266745 0.04871850643 0.00043675852 
0.267302 0.03256957795 0.00011324982 
0.267860 0.05500668281 0.00002788258 
0.268417 0.01614949990 -0.00008244220 
0.268975 0.00113324190 0.00024867161 
0.269532 0.06296592924 0.00009151126 
0.270089 0.03913767473 0.00003869122 
0.270647 0.02599602064 -0.00034982071 
0.271204 0.05797718096 -0.00009958300 
0.271761 0.03554101093 0.00043220776 
0.272319 0.00442566310 -0.00035112167 
0.272876 0.05347111996 0.00016332377 
0.273433 0.01015620362 0.00044603429 
0.273991 0.03207855851 -0.00005008887 
0.274548 0.02309685930 0.00036469709 
0.275105 0.03035549188 0.00062160323 
0.275663 0.04087537077 0.00008292349 
0.276220 0.03021623534 -0.00002414478 
0.276777 0.08326912468 -0.00009913840 
0.277335 0.05494138583 0.00006660983 
0.277892 0.02286698805 0.00021630441 
0.278449 0.01966377722 -0.00006410901 
0.279007 0.05820039046 0.00043296516 
0.279564 0.06125523320 0.00003687525 
0.280121 0.02119713706 0.00010668408 
0.280679 0.03980705067 0.00049291230 
0.281236 0.04091745940 -0.00015098123 
0.281793 0.03546827533 0.00038411678 
0.282351 0.06435577257 0.00039115533 
0.282908 0.03945314417 0.00076123631 
0.283465 0.03105714887 0.00003431883 
0.284023 0.03249678039 -0.00028563249 
0.284580 -0.01990752796 -0.00087603876 
0.285137 0.00502983069 0.00048485275 
0.285695 0.04688890288 -0.00012647594 
0.286252 0.03310907053 0.00042295341 
0.286809 0.01349677529 0.00022866130 
0.287367 0.01295561402 -0.00069799291 
0.287924 0.02353343898 0.00009309685 
0.288481 0.02232785081 0.00008770821 
0.289039 0.02614302574 -0.00012591750 
0.289596 0.00696811847 -0.00007250244 
0.290153 0.03550340242 -0.00014235271 
0.290711 0.02025172832 0.00004013319 
0.291268 0.02621743555 0.00082497896 
0.291825 0.02135309098 0.00080501457 
0.292383 0.02505511253 -0.00028642099 
0.292940 0.04221864783 0.00051726454 
0.293497 -0.00631591775 -0.00009326005 
0.294055 0.05228053803 0.00080160193 
0.294612 0.02210259833 -0.00056062925 
0.295169 0.00114701775 0.00078669901 
0.295727 0.02890905430 0.00004397496 
0.296284 0.03620424929 0.00007204703 
0.296841 0.04151034491 -0.00036073204 
0.297399 -0.05563199363 0.00010202738 
0.297956 0.03137140243 0.00014856875 
0.298513 0.03540526240 0.00072390741 
0.299071 0.01739025366 0.00002644080 
0.299628 -0.00681081580 -0.00020703733 
0.300185 0.03361321093 0.00034070888 
0.300742 0.00572244677 -0.00069383715 
0.301300 0.02299361521 -0.00011352382 
0.301857 0.00279264620 -0.00011435622 
0.302414 -0.01061870076 0.00078208550 
0.302972 0.04132721001 0.00011570884 
0.303529 0.05927804276 0.00068883486 
0.304086 0.07184735516 0.00067973634 
0.304644 0.01171776505 0.00004903227 
0.305201 0.05574213383 0.00076075547 
0.305758 0.07898984890 0.00051519630 
0.306316 0.06301942632 -0.00017607967 
0.306873 0.02090176640 0.00084209268 
0.307430 -0.00330454109 0.00039807981 
0.307987 0.06050947748 0.00043633732 
0.308545 -0.02031567904 -0.00024958533 
0.309102 -0.02961300727 0.00002749312 
0.309659 0.00720515334 0.00027294334 
0.310217 0.04399056448 0.00076079065 
0.310774 0.05822846335 -0.00054802569 
0.311331 0.01169791137 -0.00006973128 
0.311889 0.02886762237 0.00026155140 
0.312446 0.02942882260 0.00001952104 
0.313003 0.02891318572 0.00010753812 
0.313560 0.02173864433 0.00024595435 
0.314118 -0.00604504669 0.00010535249 
0.314675 0.09844928256 0.00072688696 
0.315232 0.06194914916 0.00072196216 
0.315790 0.03240250700 0.00036810271 
0.316347 0.04373641853 0.00010749213 
0.316904 0.04279375084 0.00055872413 
0.317461 0.06462898755 -0.00007348942 
0.318019 0.02772683909 0.00010250303 
0.318576 -0.00213887721 -0.00023256612 
0.319133 0.03503238669 -0.00011592776 
0.319691 -0.01926776804 -0.00026759205 
0.320248 0.01518699048 0.00053220167 
0.320805 0.01468298062 -0.00019304392 
0.321362 0.02353991791 -0.00003876182 
0.321920 0.01986563933 -0.00072685261 
0.322477 0.04122042802 0.00055184078 
0.323034 0.03228392637 0.00013390579 
0.323592 0.01421118523 0.00120722301 
0.324149 0.05639254643 0.00038364601 
0.324706 0.05701877176 0.00027349843 
0.325263 0.01248175456 0.00063299625 
0.325821 0.02712192409 0.00021531326 
0.326378 0.06769598751 0.00029147796 
0.326935 0.02440523540 -0.00080692113 
0.327493 0.02774108660 0.00007382407 
0.328050 0.01486592801 0.00005369637 
0.328607 0.03048769677 -0.00028367695 
0.329164 -0.03353861690 0.00029445887 
0.329722 -0.01940594362 0.00005826740 
0.330279 0.02136220171 0.00046730451 
0.330836 0.04249065362 0.00056190484 
0.331393 0.00276656537 -0.00025129204 
0.331951 0.02315397325 0.00085817968 
0.332508 0.02625496722 0.00043124109 
0.333065 0.03622004014 -0.00003893609 
0.333622 0.03611219091 -0.00059596921 
0.334180 -0.04374695420 -0.00045726059 
0.334737 0.05818876648 0.00032239837 
0.335294 0.04429242345 0.00052363066 
0.335852 0.01825665910 -0.00024389052 
0.336409 0.01394889617 0.00041215239 
0.336966 0.02632413712 -0.00015268767 
0.337523 -0.01214507590 0.00002662908 
0.338081 -0.03806544199 -0.00063372765 
0.338638 0.07229926923 -0.00001503190 
0.339195 0.04818218851 -0.00014101628 
0.339752 0.07468897199 0.00020088580 
0.340310 0.01251409050 0.00006460828 
0.340867 0.07228133177 0.00083110410 
0.341424 0.01386313616 0.00030460671 
0.341981 0.01090198002 0.00106127593 
0.342539 -0.00598466108 -0.00001002464 
0.343096 0.03723910410 -0.00042520271 
0.343653 0.06487629084 0.00127686132 
0.344210 0.01076241956 -0.00038672748 
0.344768 0.01157055885 0.00085800356 
0.345325 0.00250478775 -0.00048817493 
0.345882 -0.01233059393 0.00021506929 
0.346439 0.00558370561 -0.00005892712 
0.346997 0.00628336501 -0.00043754339 
0.347554 0.02213900498 0.00056157545 
0.348111 0.03408932314 0.00057427058 
0.348668 -0.00189454987 -0.00045138919 
0.349226 -0.05026985713 -0.00037264036 
0.349783 0.01172519817 -0.00002581936 
0.350340 0.00870810631 0.00076381505 
0.350897 0.05282784086 0.00098192624 
0.351454 0.02566805249 0.00015701630 
0.352012 0.02103050955 0.00120804380 
0.352569 0.04357946407 -0.00110622980 
0.353126 -0.04703949616 0.00040550435 
0.353683 0.03643022899 0.00079742783 
0.354241 0.03160908619 -0.00052823399 
0.354798 -0.00539328708 0.00056280502 
0.355355 0.01035921443 0.00144039583 
0.355912 -0.05571231374 0.00001748472 
0.356470 -0.06011937771 -0.00138679723 
0.357027 -0.03100903096 -0.00152416563 
0.357584 0.04181115713 0.00057300171 
0.358141 -0.04250633307 -0.00009904817 
0.358699 0.03126743318 0.00145924573 
0.359256 -0.01478178095 -0.00005689267 
0.359813 0.12317242507 0.00096381019 
0.360370 0.03090760690 -0.00136030003 
0.360927 0.05186163561 0.00018162492 
0.361485 -0.05500285311 -0.00054078068 
0.362042 0.06270296407 0.00050149336 
0.362599 -0.02911836721 -0.00115896318 
0.363156 0.07212182329 0.00217533478 
0.363714 -0.02982723134 0.00001074862 
0.364271 0.06359719115 0.00075390631 
0.364828 0.02147846458 -0.00063625221 
0.365385 0.05915456292 0.00046064066 
0.365942 -0.08280725862 -0.00047856919 
0.366500 -0.05338425870 -0.00014416671 
0.367057 0.08577255478 -0.00117485035 
0.367614 0.03705638283 0.00123991694 
0.368171 -0.00520891884 0.00132035788 
0.368728 0.04629373456 0.00064252179 
0.369286 -0.01046130214 0.00083886710 
0.369843 -0.04945760787 0.00018151064 
0.370400 0.01648973014 -0.00102975170 
0.370957 0.04020652623 0.00154304003 
0.371514 -0.01183414475 -0.00134958531 
0.372072 0.03511846425 0.00022972532 
0.372629 -0.01157931268 -0.00116080249 
0.373186 -0.04422899641 0.00055825899 
0.373743 0.01492973067 -0.00049828259 
0.374300 0.07663364948 0.00050728630 
0.374858 -0.05523466009 -0.00013074732 
0.375415 0.06249459566 0.00039647107 
0.375972 0.00260877865 -0.00064492604 
0.376529 -0.01485401593 -0.00005558140 
0.377086 0.01886237698 0.00063244818 
0.377644 0.06313606759 0.00070628531 
0.378201 0.01520669355 -0.00022860553 
0.378758 0.04433380615 0.00033485595 
0.379315 0.01527474128 0.00092030635 
0.379872 -0.00005568506 -0.00159097605 
0.380430 0.01255554769 0.00055586954 
0.380987 0.03295379639 0.00047935076 
0.381544 -0.00962704433 -0.00044298072 
0.382101 0.11254942706 0.00026718268 
0.382658 0.03112691711 -0.00055291583 
0.383216 0.09874701826 0.00090157899 
0.383773 0.02240944034 -0.00162266460 
0.384330 -0.05166960110 0.00007009108 
0.384887 -0.03426652444 0.00041343606 
0.385444 -0.02778512479 -0.00081179630 
0.386001 0.02247421419 0.00234757651 
0.386559 0.07265562045 0.00044042195 
0.387116 0.05613911569 0.00172151140 
0.387673 0.00248382693 0.00027197753 
0.388230 0.07228630817 -0.00051531101 
0.388787 -0.09598310985 0.00305582195 
0.389345 -0.02960843990 -0.00069400927 
0.389902 0.08606521958 -0.00021927578 
0.390459 -0.01148931139 -0.00104452844 
0.391016 0.11579849927 0.00163709063 
0.391573 -0.03647981935 -0.00069068305 
0.392130 0.10721457747 -0.00055344500 
0.392688 0.03369254172 -0.00048050426 
0.393245 -0.03797926443 -0.00095652213 
0.393802 -0.00796563470 0.00058422687 
0.394359 0.08937781638 0.00018306095 
0.394916 0.01449400083 0.00071341661 
0.395473 0.08036046214 -0.00070986854 
0.396031 0.04159724493 -0.00223134268 
0.396588 0.03112208236 0.00321614074 
0.397145 0.08350424155 -0.00434148762 
0.397702 0.02716450929 -0.00009724859 
0.398259 -0.05421527975 -0.00099231754 
0.398816 0.03933181402 0.00115780565 
0.399374 0.00796161391 -0.00226091290 
0.399931 -0.07839530730 -0.00143361058 
0.400488 0.18331161129 -0.00143037518 
0.401045 0.09323900306 -0.00470514661 
0.401602 0.09506694642 -0.00172714444 
0.402159 0.09200424487 -0.00689226317 
0.402716 -0.08994073528 -0.00496199944 
0.403274 0.14053213062 0.00247134996 
0.403831 -0.01674557746 -0.05009252592 
