# Supplementary material for: SAXS studies of X-ray induced disulfide bond damage: Engineering high-resolution insight from a low-resolution technique
Source: PLoS One. 2020 Nov 17;15(11):e0239702. doi: 10.1371/journal.pone.0239702 (PMC7671560; doi:10.1371/journal.pone.0239702)
Supplement: S1 Data — (GZ) [file pone.0239702.s023.gz › SupplementaryData/dimer_A4_ph5_1p25_00012.cbf.dat]

0.010314 1.75131514519 1.29196646339 
0.010872 0.64610131850 0.46252377958 
0.011429 3.31660869274 0.42575784592 
0.011987 4.67612746865 -0.02699476563 
0.012544 5.85393380882 0.10398451050 
0.013102 4.57977989308 0.31929833904 
0.013659 3.26649652505 0.03288853841 
0.014217 5.28151344386 0.15245175680 
0.014774 4.26284735220 -0.05938830864 
0.015332 3.21346388322 0.03727661982 
0.015889 3.13460487935 0.10141217901 
0.016447 3.39178936621 0.01468600273 
0.017004 3.87318861254 0.00174431169 
0.017562 3.40448349606 -0.00851911764 
0.018119 3.89992778308 0.01870188731 
0.018677 4.12574789707 -0.00847948019 
0.019234 3.71098337327 0.04511966824 
0.019792 4.01908539314 0.04155202851 
0.020349 3.97426202235 0.00439585397 
0.020907 3.71938159305 0.02317387568 
0.021464 3.68984373250 0.01188019691 
0.022022 3.66082665839 0.03024489279 
0.022579 4.04820598422 0.00891955390 
0.023137 3.69320139344 0.01690488204 
0.023694 3.92899701404 0.02414445436 
0.024252 3.46682673741 0.00509845600 
0.024809 3.47187001277 0.02827903018 
0.025367 3.38722234669 0.00976746022 
0.025924 3.65577637050 0.02696814004 
0.026482 3.69155226012 0.02119484074 
0.027039 3.62271732579 0.02344669385 
0.027597 3.46393564860 0.02214420421 
0.028154 3.32019036156 0.01883179018 
0.028712 3.16029820908 0.02241801088 
0.029269 3.42007838095 0.02037780009 
0.029827 3.38200437602 0.02587003294 
0.030384 3.30271768837 0.02091641366 
0.030942 3.18262091664 0.01749103803 
0.031500 3.36029716117 0.01957169138 
0.032057 3.10888812110 0.01969426155 
0.032615 3.04721387113 0.01609253907 
0.033172 3.12173789820 0.01704016000 
0.033730 3.14276342482 0.02425068733 
0.034287 3.10072553844 0.02214130754 
0.034845 3.05165502657 0.01631233792 
0.035402 2.89167329098 0.02018923201 
0.035960 3.08113205996 0.01747939236 
0.036517 3.15371695353 0.02072477705 
0.037075 2.96135483986 0.02005235761 
0.037632 2.85539774444 0.02163611330 
0.038190 2.65957082586 0.01212705470 
0.038747 2.84579572776 0.02037817024 
0.039305 2.97014273207 0.02165965787 
0.039862 2.65101786052 0.02133612789 
0.040420 2.65431315186 0.01868596321 
0.040977 2.67596232244 0.01815394719 
0.041535 2.71660419877 0.01540340006 
0.042092 2.68338537633 0.01500302613 
0.042650 2.71320782586 0.01927975548 
0.043207 2.63922127635 0.01767856971 
0.043765 2.49011038638 0.01636669506 
0.044322 2.76537798982 0.01852164593 
0.044880 2.49479276051 0.01564333773 
0.045437 2.41052392141 0.01571261125 
0.045995 2.46016680155 0.01549284404 
0.046552 2.49663472520 0.01691162471 
0.047110 2.27234171679 0.01319082703 
0.047667 2.38050238628 0.01628840054 
0.048225 2.34500241190 0.01327054336 
0.048782 2.41113606199 0.01192153757 
0.049340 2.25444930016 0.01269579116 
0.049897 2.23947688825 0.01341285031 
0.050455 2.19426258202 0.01378712911 
0.051012 2.23537057316 0.01431974139 
0.051570 2.23057831788 0.01362182090 
0.052127 2.11225160343 0.01275468537 
0.052685 2.11056270016 0.01471636527 
0.053242 2.26537156184 0.01237769610 
0.053800 1.94144205575 0.01159071308 
0.054357 1.95966380035 0.00692210252 
0.054915 1.96375756436 0.01264939945 
0.055472 1.92889794408 0.01048253617 
0.056030 1.98445955882 0.01216402032 
0.056587 1.88308390698 0.01152823709 
0.057145 1.87340567151 0.00890874332 
0.057702 1.90864040810 0.00907360787 
0.058260 1.80871793288 0.00943873478 
0.058817 1.81373823440 0.01270311841 
0.059375 1.79622581614 0.01220358418 
0.059932 1.77667990149 0.01128308679 
0.060490 1.78139304572 0.01142036631 
0.061048 1.69997635276 0.01222283856 
0.061605 1.70375519692 0.01124531727 
0.062163 1.81739107106 0.00676000469 
0.062720 1.69686176609 0.00900608222 
0.063278 1.68565552139 0.00960332431 
0.063835 1.62467178117 0.00967858151 
0.064393 1.60520635872 0.00968724392 
0.064950 1.71709381821 0.00705938793 
0.065508 1.55208895929 0.00693030195 
0.066065 1.52424170493 0.00985941099 
0.066623 1.37217062036 0.00906333294 
0.067180 1.52033128179 0.00887422321 
0.067738 1.37575137977 0.00792661953 
0.068295 1.47132204135 0.00833041469 
0.068853 1.43508573245 0.00635843688 
0.069410 1.41263061488 0.00621999893 
0.069968 1.42260620172 0.00656770867 
0.070525 1.37352519969 0.00641063412 
0.071083 1.28553937744 0.01052989167 
0.071640 1.35025005738 0.00843160043 
0.072198 1.30397886740 0.00668955443 
0.072755 1.38020085018 0.00740214010 
0.073313 1.15660051629 0.00756482734 
0.073870 1.29233037423 0.00918471457 
0.074428 1.20714599815 0.00382293897 
0.074985 1.10159376345 0.00607875525 
0.075543 1.15362613577 0.00673131422 
0.076100 1.23143099053 0.00763935597 
0.076658 1.15226244891 0.00707160316 
0.077215 1.13748615046 0.00642605326 
0.077773 1.10011283304 0.00608120782 
0.078330 1.08978513079 0.00529024839 
0.078888 1.10488443094 0.00580880184 
0.079445 1.02273142011 0.00511809677 
0.080003 1.08901633262 0.00565558478 
0.080560 1.01204358474 0.00451877240 
0.081118 1.04841942544 0.00590705353 
0.081675 1.04371699317 0.00489287223 
0.082233 1.07680177502 0.00624398903 
0.082790 0.93684930618 0.00434480088 
0.083348 0.98447400466 0.00458410576 
0.083905 0.99146600021 0.00507858421 
0.084463 0.99710508688 0.00362568030 
0.085020 0.95581049888 0.00518282204 
0.085578 0.94852184371 0.00487247533 
0.086135 0.95559359745 0.00634277794 
0.086693 0.83954883685 0.00447900143 
0.087250 0.86954821809 0.00396343256 
0.087808 0.91577968016 0.00430960255 
0.088365 0.81963660138 0.00245580645 
0.088923 0.88543436182 0.00506468681 
0.089480 0.84123261476 0.00380869238 
0.090038 0.78147738214 0.00419538292 
0.090595 0.87944823462 0.00553092460 
0.091153 0.77197675394 0.00421967636 
0.091710 0.83823469705 0.00277761963 
0.092268 0.78312947623 0.00364248702 
0.092825 0.79495443821 0.00435394611 
0.093383 0.76360828257 0.00385317967 
0.093940 0.72668334810 0.00452440692 
0.094498 0.71165078018 0.00236557546 
0.095055 0.64141182108 0.00438203801 
0.095613 0.65036399325 0.00341084099 
0.096170 0.69606821559 0.00421417259 
0.096728 0.68852243046 0.00260963413 
0.097285 0.70188384497 0.00309111366 
0.097842 0.63910406608 0.00330348199 
0.098400 0.68845918325 0.00315857070 
0.098957 0.61835271933 0.00304431224 
0.099515 0.62126048044 0.00466798302 
0.100072 0.58115459165 0.00419943520 
0.100630 0.63142242353 0.00361890769 
0.101187 0.56653283747 0.00219739614 
0.101745 0.58843874375 0.00258867025 
0.102302 0.57037666758 0.00309397819 
0.102860 0.63159534747 0.00405913641 
0.103417 0.49188624483 0.00292156066 
0.103975 0.51218271170 0.00240853056 
0.104532 0.64590566109 0.00305188801 
0.105090 0.55787806955 0.00429619199 
0.105647 0.50268435721 0.00335621235 
0.106205 0.54976685947 0.00271261158 
0.106762 0.49708724150 0.00371178401 
0.107320 0.54178891700 0.00244817826 
0.107877 0.44346040116 0.00242843721 
0.108435 0.58347933063 0.00338918475 
0.108992 0.49886334634 0.00236164980 
0.109550 0.46267229999 0.00251685940 
0.110107 0.54788747905 0.00175559549 
0.110665 0.48459864755 0.00277527628 
0.111222 0.48729441651 0.00321859740 
0.111780 0.36820719666 0.00336655115 
0.112337 0.44331845696 0.00168981725 
0.112895 0.44840006732 0.00239291261 
0.113452 0.45180780677 0.00111335674 
0.114010 0.46334755491 0.00233281816 
0.114567 0.46067860593 0.00192543407 
0.115125 0.49169816366 0.00257547330 
0.115682 0.47224538131 0.00220825256 
0.116240 0.43367615128 0.00292107001 
0.116797 0.37710192796 0.00227816310 
0.117355 0.44487772521 0.00138631415 
0.117912 0.39882638560 0.00188231830 
0.118470 0.37858929895 0.00210397310 
0.119027 0.34128452270 0.00239437944 
0.119585 0.38574246453 0.00085738088 
0.120142 0.40446872580 0.00261851112 
0.120699 0.38294953122 0.00308414220 
0.121257 0.36839007176 0.00089023792 
0.121814 0.31007258712 0.00133985339 
0.122372 0.26829141685 0.00164312324 
0.122929 0.30136175020 0.00136704508 
0.123487 0.28827827354 0.00099608206 
0.124044 0.35719545087 0.00153258657 
0.124602 0.30614106159 0.00053752500 
0.125159 0.35187275224 0.00130936646 
0.125717 0.30733030583 0.00203027799 
0.126274 0.28778650188 0.00177857406 
0.126832 0.26435322788 0.00066054632 
0.127389 0.26189490170 0.00134227927 
0.127947 0.31257800862 0.00104247694 
0.128504 0.35144423590 0.00212659494 
0.129062 0.27856922282 0.00171940835 
0.129619 0.30330722506 0.00110920174 
0.130177 0.26036534275 0.00186095026 
0.130734 0.27519829780 0.00042671627 
0.131292 0.30561493257 0.00131014545 
0.131849 0.26639065224 -0.00024662719 
0.132407 0.24112427565 0.00197516086 
0.132964 0.20538266149 0.00103228609 
0.133521 0.27174994711 0.00084442087 
0.134079 0.19266486665 0.00090843944 
0.134636 0.18379441990 0.00189706085 
0.135194 0.20189442978 0.00111205211 
0.135751 0.18751924727 0.00104215042 
0.136309 0.16491225187 0.00087328739 
0.136866 0.20629909518 0.00157729101 
0.137424 0.19656153246 0.00064730144 
0.137981 0.24477389051 0.00121778104 
0.138539 0.16450088074 0.00149300179 
0.139096 0.13084357511 0.00048907770 
0.139654 0.18904828134 0.00057133350 
0.140211 0.14117153390 0.00094607385 
0.140769 0.21176706784 -0.00011745775 
0.141326 0.20903096233 0.00199652012 
0.141884 0.19000945116 0.00062792511 
0.142441 0.16442323129 0.00106811711 
0.142998 0.12229812328 0.00127039168 
0.143556 0.24433277805 0.00039457303 
0.144113 0.20133477007 0.00174733138 
0.144671 0.19018188504 0.00153841649 
0.145228 0.17869231264 0.00094524224 
0.145786 0.12928870633 0.00085808175 
0.146343 0.16147647315 0.00085933320 
0.146901 0.17307031878 0.00075461882 
0.147458 0.16585620943 -0.00023038208 
0.148016 0.13354471094 -0.00008310467 
0.148573 0.16433345908 0.00086187590 
0.149131 0.14547497805 0.00132571955 
0.149688 0.18032238434 -0.00030837949 
0.150246 0.10823666466 0.00070400477 
0.150803 0.21028222138 0.00139644122 
0.151360 0.10913468823 -0.00010045049 
0.151918 0.04031509505 0.00042840024 
0.152475 0.19828594916 0.00036423361 
0.153033 0.13043589108 0.00123297728 
0.153590 0.15238307149 0.00043331250 
0.154148 0.15974052159 0.00089026233 
0.154705 0.14579975169 0.00041791160 
0.155263 0.17745765618 0.00180147611 
0.155820 0.08086805729 0.00095940223 
0.156378 0.12264423138 0.00053306799 
0.156935 0.10820272707 0.00029214073 
0.157493 0.12353854922 0.00090642720 
0.158050 0.14018464294 0.00022501579 
0.158607 0.10164782612 0.00035033137 
0.159165 0.10406814799 -0.00012253068 
0.159722 0.09846465115 0.00011253511 
0.160280 0.10550476230 0.00161873538 
0.160837 0.06550795471 -0.00011587191 
0.161395 0.10234956661 0.00017060961 
0.161952 0.14491361033 0.00019875681 
0.162510 0.03704198209 0.00030017229 
0.163067 0.12655679242 0.00071237571 
0.163625 0.09947833045 0.00088149170 
0.164182 0.09336399627 0.00020130150 
0.164739 0.05136214606 0.00040622749 
0.165297 0.09143576131 0.00051827586 
0.165854 0.09470249250 -0.00019815303 
0.166412 0.08453427889 0.00020111256 
0.166969 0.08688968536 0.00007270733 
0.167527 0.12424364939 0.00038664909 
0.168084 0.10666039308 0.00040287995 
0.168642 0.09388731732 0.00072112816 
0.169199 0.08593466535 0.00036995999 
0.169757 0.05560425052 0.00003966982 
0.170314 0.08799342578 0.00043195829 
0.170871 0.09994279173 0.00067506325 
0.171429 0.08102870795 0.00058509478 
0.171986 0.08585510064 -0.00005032626 
0.172544 0.09644065299 0.00047651652 
0.173101 0.06336103841 0.00051389354 
0.173659 0.07181648655 -0.00057181859 
0.174216 0.07706675015 0.00053833736 
0.174774 0.07144065254 0.00010471633 
0.175331 0.12705711992 0.00052966595 
0.175888 0.04444504333 0.00007206639 
0.176446 0.07245676275 -0.00055034795 
0.177003 0.05296549778 0.00051379501 
0.177561 -0.00004224842 -0.00046342836 
0.178118 0.02958648454 0.00013470699 
0.178676 0.04136270929 0.00007238985 
0.179233 0.03367262896 -0.00017303010 
0.179791 0.04033697469 0.00009097623 
0.180348 0.07147662349 0.00074812537 
0.180905 0.11448273260 0.00052577810 
0.181463 0.05571908194 0.00076605696 
0.182020 0.03595673982 0.00040523935 
0.182578 0.08097619784 0.00041209208 
0.183135 0.04662525911 0.00032324665 
0.183693 0.04786008536 0.00037435493 
0.184250 0.07383104372 0.00040510737 
0.184808 0.04871070631 0.00022466709 
0.185365 0.04508279601 0.00049646499 
0.185922 0.02882087490 0.00038254403 
0.186480 0.01393714545 -0.00027539667 
0.187037 0.05814042170 0.00019325320 
0.187595 0.04100191162 -0.00018059972 
0.188152 0.04303795660 0.00001645658 
0.188710 0.02001888188 0.00034610146 
0.189267 0.03734641975 -0.00005926677 
0.189824 0.08907571573 0.00017721609 
0.190382 0.06478314355 0.00073552471 
0.190939 0.10938788800 0.00062917679 
0.191497 0.00944895990 0.00110296344 
0.192054 0.11638606977 -0.00005849218 
0.192612 0.00562623294 0.00004122088 
0.193169 0.11876840175 0.00050474832 
0.193726 0.02970975816 -0.00035090442 
0.194284 -0.02528698651 0.00074034331 
0.194841 0.04919077405 -0.00018968047 
0.195399 0.04343932037 -0.00025160323 
0.195956 0.09963948688 0.00056718225 
0.196514 0.05209641749 -0.00051483112 
0.197071 0.10151951434 0.00068795069 
0.197628 0.00346801883 -0.00030494280 
0.198186 0.01319755824 -0.00057062505 
0.198743 0.07414031410 0.00067115740 
0.199301 -0.00270206044 0.00036028829 
0.199858 -0.03251258594 0.00007043170 
0.200416 0.06776547252 0.00074088212 
0.200973 0.04017090470 0.00056737238 
0.201530 0.07022377063 0.00021978280 
0.202088 0.05593840104 -0.00040265917 
0.202645 0.02714392977 0.00039428632 
0.203203 0.06373385276 0.00059854381 
0.203760 0.04905443432 0.00019768949 
0.204318 0.05128134384 -0.00002527652 
0.204875 0.01517235358 -0.00048973205 
0.205432 0.03407737232 0.00028326758 
0.205990 0.08023186679 -0.00009618875 
0.206547 0.03186686519 0.00064994489 
0.207105 0.03120251960 0.00058372815 
0.207662 0.07512846202 -0.00031143591 
0.208219 0.13724627182 0.00091493428 
0.208777 0.02564417416 -0.00014194779 
0.209334 0.05716209459 -0.00001945079 
0.209892 0.01453265856 0.00005124330 
0.210449 0.06608455099 -0.00005716588 
0.211007 0.12588793483 -0.00011062591 
0.211564 0.03433611083 -0.00043610697 
0.212121 0.08998178852 0.00006740601 
0.212679 -0.00106221156 0.00022318720 
0.213236 0.06908196631 -0.00034546946 
0.213794 0.03762703880 0.00039227092 
0.214351 0.06904687687 0.00027282511 
0.214908 0.01405389512 -0.00017128739 
0.215466 0.05886294863 0.00043493780 
0.216023 -0.00721090658 0.00018914728 
0.216581 0.01527075024 0.00015739383 
0.217138 0.05206159607 -0.00019799962 
0.217695 0.08940385308 0.00010572620 
0.218253 -0.02260666326 0.00022376784 
0.218810 0.03997938166 -0.00005202153 
0.219368 0.04863943245 -0.00001866240 
0.219925 0.02570695202 0.00068637292 
0.220483 0.08696902688 0.00041602190 
0.221040 0.01705640631 0.00033875069 
0.221597 0.03862260920 -0.00009224233 
0.222155 0.03825938624 0.00032687557 
0.222712 0.07716809034 0.00020954157 
0.223270 0.03321768811 -0.00003731509 
0.223827 0.01505017113 -0.00018070357 
0.224384 0.02401040549 0.00071713090 
0.224942 0.03135895730 0.00020747348 
0.225499 0.01468305636 0.00050233807 
0.226057 0.03719149409 0.00019402237 
0.226614 0.07433926762 0.00036948386 
0.227171 0.03053908769 0.00001858820 
0.227729 0.02933092248 0.00036686753 
0.228286 0.03760289550 0.00029502848 
0.228844 0.02418702898 0.00017615234 
0.229401 0.03180115650 0.00085177500 
0.229958 0.07296726627 0.00017650784 
0.230516 0.03186902921 -0.00000497164 
0.231073 0.02122144264 0.00044668202 
0.231630 -0.01247603064 0.00019539791 
0.232188 0.04012184401 0.00069497697 
0.232745 0.01935471347 0.00032282762 
0.233303 0.06408500439 0.00047507936 
0.233860 0.08893436263 0.00030586933 
0.234417 0.03060839365 -0.00019705580 
0.234975 0.07525026969 0.00012565318 
0.235532 0.00510389047 0.00020291036 
0.236090 0.04583417383 0.00023957818 
0.236647 0.01614246391 -0.00035691179 
0.237204 0.03661912173 0.00035013050 
0.237762 0.02997906461 -0.00017139957 
0.238319 0.02242655975 0.00033082101 
0.238877 0.04245091672 0.00009863981 
0.239434 0.09743228408 -0.00029768868 
0.239991 -0.03142086709 -0.00021218833 
0.240549 0.02591697213 -0.00003276960 
0.241106 0.00842759348 0.00037518568 
0.241663 0.01194127804 0.00019361453 
0.242221 0.05621253145 -0.00037863545 
0.242778 0.01718833025 0.00024096436 
0.243336 0.05635846410 0.00051078984 
0.243893 0.06513611951 0.00013471863 
0.244450 0.01160352495 0.00029137486 
0.245008 0.05631491425 0.00019025574 
0.245565 0.00663729143 -0.00015383707 
0.246123 0.03044710086 0.00005540428 
0.246680 0.06622098123 0.00070382491 
0.247237 0.06828820619 0.00037527701 
0.247795 0.04116090689 0.00042701827 
0.248352 0.01304586261 -0.00013971610 
0.248909 0.04711425373 -0.00000221551 
0.249467 0.02890743669 0.00011622615 
0.250024 0.02814750840 0.00013745952 
0.250582 0.00714481342 0.00014922555 
0.251139 0.01500753934 -0.00005067340 
0.251696 0.04259039267 0.00046494848 
0.252254 0.03125362821 0.00052396595 
0.252811 0.06759056984 0.00040811520 
0.253368 0.06014815667 -0.00011846870 
0.253926 -0.00368191426 0.00019138888 
0.254483 0.04359243030 0.00028543611 
0.255041 0.03676431658 0.00016061615 
0.255598 0.02659347476 0.00026125559 
0.256155 0.02200042043 0.00033581270 
0.256713 0.02281398429 0.00068034014 
0.257270 0.02641565927 0.01148563221 
0.257827 0.03502975927 0.00030418022 
0.258385 0.03826311713 -0.00022120527 
0.258942 0.01322445734 -0.00016088212 
0.259499 0.06755368222 0.00088302558 
0.260057 0.03035864623 -0.00048919967 
0.260614 0.05369931601 -0.00003996942 
0.261172 0.00224999155 -0.00028808589 
0.261729 0.05512934999 0.00006162143 
0.262286 0.04512006437 0.00025320675 
0.262844 0.04121814054 0.00028532906 
0.263401 0.03996735604 -0.00007033564 
0.263958 0.02164775003 -0.00029713708 
0.264516 0.02586301669 -0.00026851834 
0.265073 0.04395052580 0.00045851634 
0.265630 0.03283601892 0.00000384344 
0.266188 0.03040576039 0.00008015160 
0.266745 0.00326602713 -0.00003742399 
0.267302 0.06893802130 -0.00009797727 
0.267860 0.03150283151 -0.00015606669 
0.268417 0.04546319668 0.00044941200 
0.268975 0.03665260170 -0.00011284183 
0.269532 0.04267766975 0.00002198653 
0.270089 0.02302019915 0.00030330130 
0.270647 0.03904758854 0.00006438540 
0.271204 0.02842206367 0.00030726449 
0.271761 -0.00448202569 -0.00000099368 
0.272319 0.03795763948 0.00008556376 
0.272876 0.02054831161 0.00011783738 
0.273433 0.00605024304 0.00000816324 
0.273991 0.03048288254 0.00009424108 
0.274548 0.03167048289 0.00003609488 
0.275105 0.04877116977 0.00010506721 
0.275663 0.04630892862 -0.00010567052 
0.276220 0.01679948001 0.00009919152 
0.276777 0.05526447906 0.00025914745 
0.277335 0.01607853493 0.00099937575 
0.277892 0.03233670497 -0.00001631707 
0.278449 0.07555672512 0.00042037263 
0.279007 0.00028274224 -0.00003125805 
0.279564 0.04541555500 -0.00004751561 
0.280121 0.02326145977 0.00006548039 
0.280679 0.02605322510 -0.00026203695 
0.281236 0.05742103166 0.00016883366 
0.281793 0.04537123570 -0.00024518912 
0.282351 -0.00010180241 0.00065441547 
0.282908 0.01496420660 -0.00011057439 
0.283465 0.00174704231 0.00008944891 
0.284023 0.03303796886 0.00066606492 
0.284580 0.06264723923 0.00010605435 
0.285137 0.03855079261 0.00014438171 
0.285695 -0.02375814897 -0.00052191507 
0.286252 0.00758729946 0.00063755108 
0.286809 0.06078416497 -0.00008667767 
0.287367 0.06596887361 0.00035378205 
0.287924 0.08098451474 0.00071408280 
0.288481 0.03992614889 0.00046076018 
0.289039 0.01487578635 0.00024654644 
0.289596 0.05644241469 0.00028296773 
0.290153 0.01548623434 -0.00001423027 
0.290711 0.01975585727 0.00037999823 
0.291268 0.04707868229 0.00011195939 
0.291825 0.04638039727 0.00031553685 
0.292383 0.07673871121 0.00044026733 
0.292940 0.05705595268 0.00028842339 
0.293497 0.02179571979 0.00042955948 
0.294055 0.00673136288 -0.00016677159 
0.294612 0.06350775955 0.00022550547 
0.295169 0.01319098902 -0.00045710674 
0.295727 0.04176299313 0.00011369087 
0.296284 -0.00575136984 -0.00064009638 
0.296841 0.07057261155 0.00121625889 
0.297399 0.02195509216 0.00021353917 
0.297956 0.02350562156 -0.00040115444 
0.298513 0.02479851695 0.00044182020 
0.299071 0.00097649333 0.00000259658 
0.299628 0.06043873154 0.00082288254 
0.300185 0.00266186477 -0.00001185114 
0.300742 0.03603651205 0.00094258859 
0.301300 0.05804418743 0.00025338025 
0.301857 0.02140225923 0.00006188456 
0.302414 0.00961589013 -0.00012680243 
0.302972 0.00313030938 -0.00049774804 
0.303529 0.06114951939 -0.00028283204 
0.304086 -0.01393299202 -0.00013377054 
0.304644 0.01834898193 0.00010542919 
0.305201 0.01141828708 0.00020998721 
0.305758 0.07433236285 -0.00015187692 
0.306316 -0.05292374828 -0.00005183888 
0.306873 -0.00049364750 0.00048584265 
0.307430 0.00609554772 0.00027727789 
0.307987 0.03778900381 -0.00024053510 
0.308545 -0.02529628051 0.00013888097 
0.309102 0.01918746509 0.00011286867 
0.309659 -0.00068378455 -0.00054190607 
0.310217 0.08895716801 -0.00052301227 
0.310774 0.01023901541 0.00020556316 
0.311331 -0.00006917024 0.00003623393 
0.311889 0.00926478021 0.00015439530 
0.312446 0.03700323887 0.00014718482 
0.313003 0.03902087903 0.00016948213 
0.313560 0.00166543236 0.00029376333 
0.314118 0.00599219663 -0.00006017578 
0.314675 0.06667139873 0.00130581310 
0.315232 0.02927503420 0.00026815859 
0.315790 0.06934051791 0.00041899104 
0.316347 0.02664147229 0.00048739300 
0.316904 0.00528332212 -0.00008794542 
0.317461 0.01357301495 0.00029322158 
0.318019 -0.02180139620 -0.00085611468 
0.318576 0.03435192500 0.00071017587 
0.319133 -0.00708649580 0.00017910547 
0.319691 0.00778795506 0.00025551893 
0.320248 0.03354353330 0.00009569749 
0.320805 0.06376883705 -0.00063879966 
0.321362 0.02579665527 0.00043285748 
0.321920 0.01739060462 -0.00040517087 
0.322477 0.03634969798 0.00004997003 
0.323034 0.00753978488 -0.00019136995 
0.323592 0.04261067484 -0.00029191951 
0.324149 -0.02348547842 -0.00073075988 
0.324706 -0.06252968416 0.00024327293 
0.325263 0.02673772624 0.00045559142 
0.325821 0.03133706468 0.00099482674 
0.326378 0.12087979147 0.00052798816 
0.326935 0.01306048526 0.00028077345 
0.327493 0.03636034054 -0.00059775275 
0.328050 0.00074328978 -0.00022599122 
0.328607 0.02553290756 0.00061651974 
0.329164 -0.01591002375 -0.00005614833 
0.329722 0.01889151910 -0.00010993083 
0.330279 0.07400499144 0.00073143889 
0.330836 0.05239078627 0.00071305876 
0.331393 0.10087083274 0.00060646333 
0.331951 0.01234381296 0.00089784944 
0.332508 0.00767824400 -0.00008741270 
0.333065 0.06355944779 -0.00034823186 
0.333622 0.03553946033 0.00027684195 
0.334180 0.07105603891 0.00021424980 
0.334737 0.05263986152 0.00043720093 
0.335294 -0.02701304196 -0.00024678233 
0.335852 0.05567546099 0.00020270353 
0.336409 0.00837198860 -0.00006988840 
0.336966 0.06356501348 0.00042170433 
0.337523 -0.00142308718 -0.00042389066 
0.338081 -0.03127322331 -0.00002504053 
0.338638 -0.01297696874 0.00047164850 
0.339195 -0.00000283210 0.00049728279 
0.339752 0.02820664832 0.00071611088 
0.340310 -0.01489019164 0.00030099458 
0.340867 0.06254293367 0.00038648862 
0.341424 0.02799777756 0.00064082021 
0.341981 0.02108245887 0.00058622072 
0.342539 0.00448731770 -0.00038215528 
0.343096 0.05587530482 -0.00024976931 
0.343653 -0.05940669349 -0.00029638128 
0.344210 -0.03546200757 0.00028408202 
0.344768 -0.01967484040 -0.00045531903 
0.345325 0.03437534810 0.00112573789 
0.345882 0.05118426125 0.00052314547 
0.346439 0.02302176134 0.00023676151 
0.346997 0.03524796127 0.00019537419 
0.347554 -0.07804774379 0.00010103770 
0.348111 -0.02524968826 0.00105628938 
0.348668 0.02081651181 0.00022363477 
0.349226 0.02450533555 -0.00054831072 
0.349783 -0.01891127913 0.00013835495 
0.350340 0.02095394296 0.00057273722 
0.350897 -0.03564868276 0.00014796756 
0.351454 0.03306318384 0.00041224308 
0.352012 0.05726179402 0.00046138873 
0.352569 -0.01082807551 0.00002558951 
0.353126 -0.02734297865 0.00086989224 
0.353683 0.05721261428 0.00015673345 
0.354241 0.03093059667 0.00071219160 
0.354798 0.08610182732 0.00142449418 
0.355355 0.07018355817 0.00031855250 
0.355912 0.01797726520 0.00221194892 
0.356470 0.07177855567 0.00042318256 
0.357027 -0.00153344380 -0.00012053860 
0.357584 -0.02444096119 0.00188289514 
0.358141 0.05977845053 0.00150134975 
0.358699 0.10636463195 0.00032426855 
0.359256 0.09914439159 -0.00130752724 
0.359813 -0.03206091427 -0.00026817880 
0.360370 0.03678934866 0.00117714711 
0.360927 0.08905753906 -0.00014551176 
0.361485 0.03670135861 -0.00037160624 
0.362042 0.00734690357 -0.00126862844 
0.362599 0.04692790859 -0.00064801485 
0.363156 0.04656462848 -0.00043895305 
0.363714 0.02425792730 -0.00004222643 
0.364271 -0.01034762418 0.00019522537 
0.364828 0.12588022550 0.00173459490 
0.365385 0.06064384400 0.00037478718 
0.365942 0.01336722479 -0.00191495311 
0.366500 0.06572033458 0.00077088788 
0.367057 0.06411569264 0.00089211955 
0.367614 0.10820456691 -0.00058854684 
0.368171 -0.00581176926 0.00131407180 
0.368728 0.01514550535 0.00066107684 
0.369286 -0.03426693030 -0.00009333019 
0.369843 0.03549236404 -0.00083053670 
0.370400 0.08632611043 -0.00013073282 
0.370957 -0.01410754709 0.00179585167 
0.371514 -0.00455625711 0.00006470986 
0.372072 -0.02017789233 -0.00077014255 
0.372629 0.04515475312 0.00156703462 
0.373186 -0.04504135151 0.00037010870 
0.373743 0.06640768669 0.00127139956 
0.374300 0.07157321678 0.00147876799 
0.374858 0.03803364825 0.00127401497 
0.375415 0.01160525857 0.00048718578 
0.375972 -0.03258837545 -0.00161334718 
0.376529 0.03523405000 0.00511924447 
0.377086 0.03487470173 0.00235249576 
0.377644 0.04566357350 0.00108448476 
0.378201 0.03356206652 0.00085802217 
0.378758 0.06879224766 0.00130462914 
0.379315 0.05107313217 0.00044245701 
0.379872 0.03763907901 -0.00155975135 
0.380430 0.04781335952 -0.00146652285 
0.380987 0.11951618342 -0.00026153951 
0.381544 0.06449928308 0.00144033113 
0.382101 0.05042186908 0.00201921293 
0.382658 0.05664872162 0.00018210212 
0.383216 0.03874856784 0.00137662379 
0.383773 -0.06302132986 0.00060975574 
0.384330 0.03692667369 0.00015567484 
0.384887 -0.03637585771 -0.00178383092 
0.385444 -0.02190421731 -0.00041235064 
0.386001 0.02599775840 -0.00010750692 
0.386559 0.08458424444 0.00023640262 
0.387116 0.00353466830 -0.00035646350 
0.387673 -0.06046908699 -0.00063050241 
0.388230 0.03748508083 0.00170728239 
0.388787 0.12215723662 -0.00194916091 
0.389345 0.01162088887 -0.00087389877 
0.389902 0.05837390451 -0.00049316377 
0.390459 0.00486105921 0.00014342354 
0.391016 0.05772500053 0.00049519278 
0.391573 -0.06771144275 -0.00018599179 
0.392130 0.01776697467 -0.00008937472 
0.392688 0.02739781165 0.00196505268 
0.393245 0.01885409379 -0.00269348457 
0.393802 0.01732868698 0.00109310939 
0.394359 -0.02933059847 0.00184719057 
0.394916 -0.08119533226 0.00076461967 
0.395473 -0.00785586163 -0.00135225363 
0.396031 -0.00800891887 -0.00389705876 
0.396588 0.04763721048 0.00206276663 
0.397145 0.12605781131 0.00363665064 
0.397702 0.04341838214 0.00109971145 
0.398259 -0.01893100883 0.00404105224 
0.398816 0.08322141337 0.00739908528 
0.399374 -0.08079393541 0.00415935991 
0.399931 0.00823796258 -0.00181293734 
0.400488 0.04918099811 -0.00049679699 
0.401045 -0.09744992196 -0.00102921934 
0.401602 0.16080690588 0.00004890118 
0.402159 -0.09653118055 0.00695316109 
0.402716 -0.19436205025 -0.01021960169 
0.403274 -0.01319231396 -0.00349221738 
0.403831 0.37051601657 -0.03402974245 
