# Supplementary material for: SAXS studies of X-ray induced disulfide bond damage: Engineering high-resolution insight from a low-resolution technique
Source: PLoS One. 2020 Nov 17;15(11):e0239702. doi: 10.1371/journal.pone.0239702 (PMC7671560; doi:10.1371/journal.pone.0239702)
Supplement: S1 Data — (GZ) [file pone.0239702.s023.gz › SupplementaryData/dimer_A4_ph5_1p25_00013.cbf.dat]

0.010314 -6.51654909493 -0.03026757414 
0.010872 2.96164416936 0.55103712775 
0.011429 6.06526637217 0.41699691452 
0.011987 4.49515485943 0.16850754117 
0.012544 5.43616601507 0.08660158720 
0.013102 4.57398044949 0.10742363939 
0.013659 5.33437244054 0.08460649265 
0.014217 4.23322410827 0.13255842465 
0.014774 3.62861470599 0.04425164594 
0.015332 3.63508691684 0.03173530645 
0.015889 4.22161450276 0.01818800509 
0.016447 4.08066372893 0.05346818405 
0.017004 3.99752734710 0.01377743895 
0.017562 4.07012796203 0.06488844413 
0.018119 3.15757744649 0.03725877667 
0.018677 4.17744360182 0.00764814956 
0.019234 3.85888005999 0.00304232448 
0.019792 3.77554747641 0.06282120453 
0.020349 3.87313765919 0.03784951769 
0.020907 4.07642569548 0.00551142704 
0.021464 3.56134301613 0.02980308562 
0.022022 3.86119570713 0.03233462271 
0.022579 3.92287945460 0.01347639333 
0.023137 3.76548945586 0.03334107459 
0.023694 4.03534814069 0.02544691119 
0.024252 3.62745348123 0.02954863555 
0.024809 3.63249230071 0.02208301968 
0.025367 3.46504807003 0.02390107410 
0.025924 3.51371267276 0.01902559077 
0.026482 3.48760494875 0.02277274810 
0.027039 3.55903276901 0.01494913094 
0.027597 3.49265923711 0.02094281445 
0.028154 3.48478968415 0.01376233854 
0.028712 3.34387733697 0.01800898029 
0.029269 3.26602111606 0.02623864807 
0.029827 3.36256773572 0.02114234539 
0.030384 3.29183271901 0.02044010376 
0.030942 3.27661378499 0.02073957084 
0.031500 3.32223721857 0.02192231495 
0.032057 3.30615826927 0.01956074642 
0.032615 3.12642851754 0.01596546513 
0.033172 2.94773465524 0.01965266310 
0.033730 3.06940492234 0.02109421915 
0.034287 3.17341522859 0.02266120685 
0.034845 3.04400187674 0.01559166520 
0.035402 3.09612966999 0.02077006270 
0.035960 2.86920240536 0.02166624813 
0.036517 3.08175521009 0.01754727243 
0.037075 2.96779939463 0.01647111335 
0.037632 2.82542728247 0.01689517140 
0.038190 2.91689455928 0.01849044748 
0.038747 2.91799846993 0.01734673592 
0.039305 2.83415874190 0.01918294279 
0.039862 2.71000257824 0.01818212444 
0.040420 2.68561449329 0.02244418319 
0.040977 2.71512922307 0.02055303121 
0.041535 2.74483689504 0.01982522017 
0.042092 2.73806471120 0.01830147807 
0.042650 2.56614405107 0.01241534889 
0.043207 2.54122399568 0.01485393211 
0.043765 2.67845171678 0.02063375259 
0.044322 2.59983379108 0.01579302066 
0.044880 2.53683664929 0.01783005271 
0.045437 2.51228867345 0.01518818292 
0.045995 2.51339920082 0.01477542420 
0.046552 2.42510957026 0.01574945964 
0.047110 2.50665481395 0.01426515485 
0.047667 2.31168107684 0.01469378300 
0.048225 2.30075771016 0.01308942856 
0.048782 2.34327199377 0.01477538091 
0.049340 2.28606894879 0.01718356310 
0.049897 2.18193558375 0.01254121643 
0.050455 2.29715539545 0.01186918199 
0.051012 2.24154192323 0.01285387173 
0.051570 2.16265062674 0.01166552953 
0.052127 2.11467362109 0.00971770620 
0.052685 2.01574949779 0.01127938300 
0.053242 2.11594551709 0.01144019013 
0.053800 1.96146373259 0.01043992271 
0.054357 2.12199804249 0.01186023288 
0.054915 1.83212939833 0.01192589208 
0.055472 2.10200228603 0.01207237709 
0.056030 1.93941180023 0.01109828220 
0.056587 1.98883722821 0.01144252910 
0.057145 1.92095488015 0.01091765809 
0.057702 1.98040958946 0.00916504614 
0.058260 1.72709047262 0.00958534097 
0.058817 1.74239945756 0.01135886821 
0.059375 1.79791473301 0.00934135423 
0.059932 1.80210500465 0.01335002942 
0.060490 1.64392425658 0.01037547190 
0.061048 1.78595839798 0.01040087508 
0.061605 1.80491928896 0.01007208077 
0.062163 1.67789335982 0.00614133014 
0.062720 1.67024883926 0.00830805302 
0.063278 1.60390296222 0.00820182033 
0.063835 1.70349435417 0.00842958115 
0.064393 1.54046623119 0.00790791810 
0.064950 1.54706422382 0.00833060434 
0.065508 1.47795768153 0.00664481836 
0.066065 1.53775895284 0.00874948870 
0.066623 1.58163074705 0.00787045710 
0.067180 1.48394533928 0.00679925931 
0.067738 1.44963477997 0.00842298546 
0.068295 1.43989261523 0.00912984172 
0.068853 1.35849178019 0.00779069302 
0.069410 1.44875423796 0.00615104882 
0.069968 1.36409170523 0.00914009122 
0.070525 1.28340465022 0.00706560398 
0.071083 1.30881257849 0.00665600362 
0.071640 1.31006835493 0.00618783837 
0.072198 1.38389912461 0.00611943687 
0.072755 1.34330311433 0.00924525570 
0.073313 1.31253440896 0.00715405578 
0.073870 1.31191907613 0.00695383418 
0.074428 1.23961844149 0.00830697584 
0.074985 1.14380799521 0.00414944481 
0.075543 1.18285143665 0.00610979480 
0.076100 1.22963658050 0.00735807642 
0.076658 1.15000431589 0.00587451522 
0.077215 1.23236586611 0.00658895178 
0.077773 1.12040450709 0.00454936003 
0.078330 1.13668511354 0.00699152408 
0.078888 0.99901231404 0.00610038135 
0.079445 1.11101620635 0.00655883498 
0.080003 1.10290301811 0.00523536400 
0.080560 1.04802621701 0.00660762692 
0.081118 0.94627713456 0.00566635446 
0.081675 1.00698650438 0.00550507063 
0.082233 1.08015838446 0.00467472063 
0.082790 1.07982062011 0.00702252296 
0.083348 1.00134952176 0.00572520421 
0.083905 1.02500819554 0.00528822098 
0.084463 1.06072206282 0.00584253802 
0.085020 0.96394312975 0.00385202761 
0.085578 0.94558214006 0.00416316261 
0.086135 0.99557248574 0.00406589922 
0.086693 0.83465996577 0.00502948535 
0.087250 0.94383731716 0.00477406592 
0.087808 0.92100393121 0.00453573559 
0.088365 0.91444317224 0.00408075501 
0.088923 0.88816458746 0.00280895045 
0.089480 0.80285021610 0.00376174523 
0.090038 0.79252579190 0.00446455032 
0.090595 0.74972017658 0.00392314953 
0.091153 0.80122527850 0.00420945318 
0.091710 0.83074222248 0.00255322299 
0.092268 0.77983210306 0.00455062099 
0.092825 0.79093825780 0.00314656750 
0.093383 0.77508365401 0.00248398063 
0.093940 0.70760540730 0.00317441098 
0.094498 0.76529494491 0.00266817392 
0.095055 0.71431086190 0.00404396286 
0.095613 0.63922164462 0.00295879638 
0.096170 0.64365507415 0.00296168505 
0.096728 0.77830831335 0.00393205029 
0.097285 0.62068839321 0.00511581190 
0.097842 0.69975880118 0.00439079386 
0.098400 0.63460825067 0.00324857452 
0.098957 0.63513484865 0.00282381522 
0.099515 0.62392945946 0.00327646028 
0.100072 0.66203255581 0.00258151167 
0.100630 0.62786740771 0.00396965168 
0.101187 0.58149986943 0.00251647322 
0.101745 0.65027410085 0.00204165874 
0.102302 0.58956280539 0.00345569122 
0.102860 0.55518261539 0.00208907463 
0.103417 0.56801833391 0.00283441916 
0.103975 0.60298179193 0.00441325256 
0.104532 0.54684916616 0.00362041930 
0.105090 0.52298939552 0.00277686989 
0.105647 0.56359066766 0.00232606483 
0.106205 0.60738736745 0.00178513801 
0.106762 0.60843815866 0.00372091632 
0.107320 0.48202867128 0.00067763830 
0.107877 0.57416244841 0.00296303830 
0.108435 0.58523825329 0.00170152757 
0.108992 0.54568248697 0.00353955379 
0.109550 0.61587195954 0.00192648876 
0.110107 0.59159857550 0.00347441495 
0.110665 0.45632859843 0.00147466125 
0.111222 0.51830165235 0.00256519832 
0.111780 0.44305444943 0.00290312905 
0.112337 0.34234361227 0.00191812437 
0.112895 0.41161508436 0.00118380710 
0.113452 0.45921550672 0.00173162611 
0.114010 0.41213187422 0.00244937666 
0.114567 0.44428773271 0.00112202441 
0.115125 0.36092660870 0.00140600765 
0.115682 0.45892783701 0.00162999502 
0.116240 0.40443881550 0.00204950739 
0.116797 0.41067464706 0.00261476946 
0.117355 0.38618606575 0.00207880460 
0.117912 0.38685060197 0.00237458730 
0.118470 0.40323870223 0.00113611547 
0.119027 0.38070264648 0.00135631724 
0.119585 0.42646699842 0.00267245659 
0.120142 0.41438916242 0.00183081042 
0.120699 0.33436153819 0.00173466990 
0.121257 0.33204960756 0.00049117078 
0.121814 0.36169898237 0.00143068257 
0.122372 0.35895333541 0.00139703952 
0.122929 0.30750092383 0.00110084805 
0.123487 0.36622243676 0.00109039501 
0.124044 0.35143996774 0.00157202717 
0.124602 0.34803579346 0.00147597763 
0.125159 0.31954002688 0.00168257126 
0.125717 0.30852298599 0.00110954787 
0.126274 0.31139768035 0.00198195772 
0.126832 0.34727071290 0.00203318596 
0.127389 0.22216176048 0.00127044517 
0.127947 0.27284629486 0.00138970444 
0.128504 0.24421389369 0.00092595193 
0.129062 0.28808534583 0.00106627170 
0.129619 0.27482087833 0.00086014221 
0.130177 0.27046199830 -0.00058042086 
0.130734 0.28252848331 0.00186444231 
0.131292 0.31693135961 0.00030495169 
0.131849 0.26452758180 0.00094825148 
0.132407 0.22854305752 0.00119553597 
0.132964 0.16243433982 0.00028636902 
0.133521 0.23962059117 0.00154415892 
0.134079 0.24696664743 0.00169176558 
0.134636 0.21779871318 0.00069856863 
0.135194 0.21543629998 0.00065401137 
0.135751 0.23834943696 0.00138258021 
0.136309 0.26682524148 0.00077774031 
0.136866 0.23016567373 0.00178905966 
0.137424 0.16559801488 0.00053915887 
0.137981 0.18557793752 0.00114706136 
0.138539 0.13829244261 0.00085439935 
0.139096 0.12454535188 0.00051233909 
0.139654 0.19475805106 0.00052147920 
0.140211 0.17960784644 0.00147266158 
0.140769 0.15433861353 0.00091620906 
0.141326 0.16157957689 0.00114032097 
0.141884 0.13633449227 0.00035550053 
0.142441 0.13849434483 0.00091192147 
0.142998 0.20419777605 0.00069363195 
0.143556 0.12936313791 0.00061746381 
0.144113 0.17063462376 0.00007339043 
0.144671 0.15066183210 0.00102264000 
0.145228 0.19822975151 0.00106146200 
0.145786 0.16533551279 0.00058516521 
0.146343 0.09639665771 0.00070159190 
0.146901 0.17181605857 0.00030730851 
0.147458 0.15197392204 0.00076832669 
0.148016 0.17095467184 0.00140734870 
0.148573 0.14034252208 0.00051299967 
0.149131 0.18175053414 0.00076748966 
0.149688 0.13817454451 0.00085271865 
0.150246 0.08491884676 0.00062864791 
0.150803 0.13890153515 0.00020661519 
0.151360 0.21292699671 0.00077825594 
0.151918 0.11257496191 -0.00027292903 
0.152475 0.06117466102 -0.00086471087 
0.153033 0.13990387894 0.00046868735 
0.153590 0.14121248789 0.00069336719 
0.154148 0.12951924781 0.00035566378 
0.154705 0.09103759734 -0.00008787594 
0.155263 0.08757544607 0.00045309227 
0.155820 0.12513237377 0.00065712531 
0.156378 0.02486027150 0.00076890972 
0.156935 0.03814850014 -0.00048859855 
0.157493 0.09614800225 0.00142614933 
0.158050 0.17996290394 -0.00035407609 
0.158607 0.06928317958 -0.00009556757 
0.159165 0.14914254919 0.00058774302 
0.159722 0.05175912794 0.00037128540 
0.160280 0.08226203785 0.00008104251 
0.160837 0.06507290232 0.00050013083 
0.161395 0.07630899324 0.00006309608 
0.161952 0.15323609934 0.00022329217 
0.162510 0.12300513597 0.00087170528 
0.163067 0.11310976179 0.00097390745 
0.163625 0.13851046117 0.00051350289 
0.164182 0.09189741835 0.00044082238 
0.164739 0.09479177563 0.00083241287 
0.165297 0.11937444103 0.00130812415 
0.165854 0.07727941976 0.00061335935 
0.166412 0.04467201251 0.00046836393 
0.166969 0.13625783131 0.00053727761 
0.167527 0.08974848960 0.00003900127 
0.168084 0.06608154802 -0.00002106761 
0.168642 0.04945596644 0.00025042515 
0.169199 0.11503628228 -0.00035544016 
0.169757 0.09896806351 0.00018147923 
0.170314 0.05120372696 0.00055739179 
0.170871 0.09546321523 0.00001079183 
0.171429 0.10537109959 0.00068378400 
0.171986 0.06295464767 0.00047687395 
0.172544 0.05565106565 0.00055252843 
0.173101 0.07934007053 0.00102844171 
0.173659 0.08243527272 0.00042268355 
0.174216 0.05837889196 -0.00003292517 
0.174774 0.07812323137 0.00066412216 
0.175331 0.07129059093 -0.00017462388 
0.175888 0.01742024796 0.00002856046 
0.176446 0.02719589139 0.00106683401 
0.177003 0.10418194845 0.00002255949 
0.177561 0.08450036311 0.00119964346 
0.178118 0.03373477885 -0.00038746009 
0.178676 -0.02029828924 0.00040628553 
0.179233 0.07714159448 0.00059099874 
0.179791 0.05443695802 0.00064882857 
0.180348 0.07579338242 0.00111580530 
0.180905 0.02638368227 0.00019746952 
0.181463 0.05113779059 0.00078788917 
0.182020 0.08313373600 0.00039488133 
0.182578 0.07456196629 0.00068018070 
0.183135 0.07709976493 0.00037839102 
0.183693 0.02737568935 0.00031226771 
0.184250 0.03888780247 0.00059186497 
0.184808 0.04657000524 0.00003414350 
0.185365 0.02842494128 0.00023708201 
0.185922 0.04310307058 -0.00029762004 
0.186480 0.10313308132 -0.00010610524 
0.187037 0.01322065723 0.00093762472 
0.187595 0.03627381399 0.00006526852 
0.188152 0.05768494890 0.00056399691 
0.188710 0.05419834590 0.00047965941 
0.189267 0.08697619794 0.00067488667 
0.189824 0.07820528206 0.00059443775 
0.190382 0.05611805054 0.00008329317 
0.190939 0.07405509221 0.00017952734 
0.191497 0.06597940107 0.00041414299 
0.192054 0.03013261318 0.00006888188 
0.192612 0.06010250274 -0.00002090817 
0.193169 0.04074636720 0.00090317019 
0.193726 0.05203002310 -0.00006305983 
0.194284 0.05427178022 0.00021675624 
0.194841 0.09497364096 0.00030621711 
0.195399 0.04436707588 0.00083334385 
0.195956 0.09173713616 0.00045225680 
0.196514 0.07817514616 0.00069677693 
0.197071 0.01235090903 0.00005009562 
0.197628 -0.00500041720 0.00073918997 
0.198186 0.07844661281 0.00021343151 
0.198743 0.09150386223 -0.00026547432 
0.199301 0.06861531641 -0.00047051381 
0.199858 0.02534112143 0.00014129885 
0.200416 0.07202854460 0.00017077202 
0.200973 0.04115046023 0.00044535141 
0.201530 0.05139618565 0.00059203237 
0.202088 0.06119663150 0.00003931563 
0.202645 0.05227793501 0.00009911860 
0.203203 0.03266576732 0.00076390071 
0.203760 0.11161502706 0.00061837360 
0.204318 0.07124687056 0.00006449955 
0.204875 0.03396754150 0.00019397789 
0.205432 0.07175729497 0.00015005611 
0.205990 0.04321222659 -0.00014144717 
0.206547 0.00791853917 0.00034180375 
0.207105 0.08183808017 0.00067110596 
0.207662 0.05462407988 0.00054461944 
0.208219 0.05582417237 0.00022216125 
0.208777 -0.00566369089 -0.00004935211 
0.209334 0.03210269893 0.00028295858 
0.209892 0.03663143273 0.00059797282 
0.210449 0.01034296466 -0.00009481881 
0.211007 0.06975362351 0.00040712926 
0.211564 0.01075015485 0.00004487306 
0.212121 0.02322304375 0.00012179768 
0.212679 0.01938760992 0.00022735140 
0.213236 0.05592313927 0.00045221916 
0.213794 0.03930787840 0.00061757381 
0.214351 0.01716035475 0.00006480660 
0.214908 0.05826833755 0.00037482593 
0.215466 0.01553897561 0.00029975283 
0.216023 0.02137134104 0.00015154967 
0.216581 0.06153238729 0.00017950878 
0.217138 0.02995492957 0.00053436478 
0.217695 0.03241085068 0.00021565230 
0.218253 0.05064756167 0.00031386443 
0.218810 -0.00449404040 -0.00008299020 
0.219368 -0.00930542020 0.00038481149 
0.219925 0.04136331873 0.00021516288 
0.220483 0.04719243616 -0.00014929219 
0.221040 0.04699609297 0.00001047764 
0.221597 0.01436448156 -0.00008990697 
0.222155 0.06042910370 0.00034620803 
0.222712 -0.02490712714 0.00037860745 
0.223270 0.01857106516 0.00001909401 
0.223827 0.03790515287 -0.00029480319 
0.224384 0.04569820210 0.00028931844 
0.224942 0.01300962619 0.00036134550 
0.225499 0.04119237710 0.00064722876 
0.226057 0.02931124644 -0.00016018544 
0.226614 0.04809497574 -0.00019393966 
0.227171 0.02322424110 -0.00048632160 
0.227729 0.03325425330 0.00037072613 
0.228286 0.03191254965 0.00051412667 
0.228844 0.08281588929 0.00033583169 
0.229401 0.04750525335 0.00026876011 
0.229958 0.01324652566 0.00024874082 
0.230516 0.05404420471 0.00007019682 
0.231073 0.01477306284 0.00029694671 
0.231630 0.01079131128 0.00079501832 
0.232188 0.02880762554 -0.00039015562 
0.232745 0.03626120489 0.00031358906 
0.233303 0.05985983617 0.00027661179 
0.233860 0.04256294368 0.00067340712 
0.234417 0.00506572414 0.00007076552 
0.234975 0.03520366783 0.00012294184 
0.235532 -0.01318026914 -0.00000015065 
0.236090 0.03407502487 0.00038307804 
0.236647 -0.00458265040 0.00065952391 
0.237204 0.05414467020 0.00009108909 
0.237762 0.02434138496 0.00043614231 
0.238319 0.02719532333 0.00040061904 
0.238877 0.03910211929 0.00028790605 
0.239434 0.04738469614 0.00059114586 
0.239991 0.02442942290 0.00075155592 
0.240549 0.07410782821 -0.00004529656 
0.241106 0.03769506331 0.00009389304 
0.241663 0.03452566790 0.00000721589 
0.242221 0.03321355071 0.00013912290 
0.242778 0.01180436927 -0.00010672538 
0.243336 0.01730416820 0.00032177766 
0.243893 0.05743233195 -0.00014095640 
0.244450 0.06910611985 0.00070559969 
0.245008 0.03748360299 0.00049481109 
0.245565 0.02693701648 -0.00004878777 
0.246123 0.02475263165 0.00027667836 
0.246680 0.02573231257 0.00008173277 
0.247237 0.05130014154 0.00044735746 
0.247795 -0.00757949366 0.00002497917 
0.248352 -0.00935122525 0.00022483694 
0.248909 0.07291864674 -0.00025331531 
0.249467 0.00072985726 0.00011659237 
0.250024 0.03100350625 0.00002206292 
0.250582 0.06086378420 -0.00019711942 
0.251139 0.00606449118 -0.00051883315 
0.251696 0.01097676202 -0.00029117151 
0.252254 -0.00703014865 0.00044004957 
0.252811 0.04927746434 0.00039133896 
0.253368 0.05975475801 0.00028913036 
0.253926 0.00652078210 -0.00019686563 
0.254483 0.02494939115 -0.00023993869 
0.255041 0.05722541578 -0.00015900377 
0.255598 0.05936120729 0.00015020343 
0.256155 0.02332191458 -0.00000201832 
0.256713 0.03663196541 0.00020211391 
0.257270 0.06466566673 0.00847766826 
0.257827 0.07655215937 0.00043357290 
0.258385 0.00843008623 0.00022222151 
0.258942 0.03149505746 -0.00004754054 
0.259499 0.02931670970 -0.00010504970 
0.260057 0.00099581997 -0.00017386381 
0.260614 0.02986327648 0.00027925334 
0.261172 0.03958982598 0.00034522814 
0.261729 0.03860365025 0.00022122203 
0.262286 0.02604948129 0.00012004284 
0.262844 0.02386003970 -0.00009062646 
0.263401 0.05605806249 -0.00002772018 
0.263958 0.05164677421 0.00004126618 
0.264516 0.04828305258 0.00037586836 
0.265073 0.05295612779 0.00045202944 
0.265630 0.07495154944 0.00001750136 
0.266188 -0.00980622872 -0.00001640128 
0.266745 0.03761741086 0.00013097535 
0.267302 0.03592058214 0.00009922038 
0.267860 0.00323656202 0.00017203856 
0.268417 0.01864506183 0.00000799237 
0.268975 0.08352896539 0.00022174827 
0.269532 0.01393873662 -0.00011326726 
0.270089 -0.00524245449 0.00024575228 
0.270647 0.03498498225 0.00065131609 
0.271204 0.05986626289 0.00059106806 
0.271761 0.06870265617 0.00034020761 
0.272319 0.03098938717 0.00053727491 
0.272876 -0.00084337708 -0.00005589977 
0.273433 0.00471542254 0.00005144377 
0.273991 0.01913981468 0.00012326449 
0.274548 0.01187837600 -0.00028102498 
0.275105 0.01870392608 0.00061322521 
0.275663 0.04795043991 -0.00011851940 
0.276220 0.03502278696 0.00054394489 
0.276777 0.02842842806 0.00029191691 
0.277335 0.01715680579 -0.00028778445 
0.277892 0.07355920132 0.00038348471 
0.278449 -0.00397436938 -0.00023307607 
0.279007 0.02760465232 0.00026736899 
0.279564 0.02899259048 -0.00004506091 
0.280121 0.03102223399 -0.00017348976 
0.280679 0.04739832862 0.00049402646 
0.281236 0.03899600677 0.00017911084 
0.281793 0.05063128284 0.00009525087 
0.282351 0.01240857993 -0.00001946791 
0.282908 0.01451131720 0.00009368985 
0.283465 0.02301745558 0.00016761975 
0.284023 0.02746637790 0.00050190903 
0.284580 -0.02932579122 -0.00068369419 
0.285137 0.05868154371 0.00015943200 
0.285695 0.01825389072 0.00067562531 
0.286252 0.02956971792 -0.00026553149 
0.286809 -0.00447449685 0.00009439368 
0.287367 0.03768717740 0.00065166203 
0.287924 0.01280242268 -0.00015178414 
0.288481 0.03115325259 -0.00042755882 
0.289039 0.02623500817 -0.00007031324 
0.289596 0.07261809114 0.00018293913 
0.290153 0.05700656264 0.00024243383 
0.290711 -0.02158096879 0.00014196836 
0.291268 0.02883962918 0.00010121626 
0.291825 0.03560536485 0.00000399204 
0.292383 0.04171700463 -0.00001930582 
0.292940 0.00494692912 0.00067917280 
0.293497 -0.00579052517 0.00008661546 
0.294055 -0.01645227086 0.00031010495 
0.294612 -0.00344111443 0.00095874553 
0.295169 0.00623242909 0.00065668252 
0.295727 0.05111834559 0.00017399368 
0.296284 0.02623953338 0.00033376065 
0.296841 0.02947147265 -0.00018143752 
0.297399 -0.01330799424 0.00037020105 
0.297956 0.05984268317 -0.00027322394 
0.298513 0.00529395193 -0.00083877002 
0.299071 0.04050149464 -0.00024874270 
0.299628 0.05782135296 -0.00033287509 
0.300185 0.00913521990 0.00018751521 
0.300742 0.00614669351 0.00031820046 
0.301300 0.01512958710 0.00034943197 
0.301857 0.01136160197 -0.00005599265 
0.302414 0.03501173947 0.00001064666 
0.302972 0.02610784453 0.00019059940 
0.303529 0.06119610303 0.00073206691 
0.304086 0.04904485667 0.00071124678 
0.304644 -0.00577955592 -0.00003328637 
0.305201 -0.01916625106 0.00015041378 
0.305758 0.00482340385 0.00063655015 
0.306316 0.04425220426 0.00006101554 
0.306873 0.00722163092 -0.00009131061 
0.307430 0.08514521289 0.00057093289 
0.307987 0.02979229016 0.00032723335 
0.308545 0.01513908596 0.00028184364 
0.309102 0.01891080092 0.00006589963 
0.309659 0.01121420384 -0.00046209287 
0.310217 0.01261816125 -0.00000731146 
0.310774 0.03002219940 -0.00006940844 
0.311331 0.02997149694 0.00052800289 
0.311889 0.00924399719 0.00007354865 
0.312446 0.03688752951 -0.00007568079 
0.313003 -0.00698251725 -0.00010069520 
0.313560 -0.00243235342 -0.00017585372 
0.314118 0.00169309499 -0.00024249515 
0.314675 -0.00472421851 0.00016131641 
0.315232 -0.02831237866 0.00040081209 
0.315790 0.07331173322 0.00062924190 
0.316347 0.05438915259 0.00021003927 
0.316904 -0.02876358936 -0.00010593818 
0.317461 0.01356333399 0.00056792670 
0.318019 0.03614973538 0.00031903526 
0.318576 -0.01135751131 0.00053678733 
0.319133 -0.00377494880 -0.00001953225 
0.319691 0.00634390687 0.00004461137 
0.320248 0.05140975439 0.00054782507 
0.320805 -0.01606493671 0.00029547162 
0.321362 0.01609592259 0.00021214805 
0.321920 0.05331058121 -0.00001409334 
0.322477 0.05796030731 0.00029230298 
0.323034 0.02323470382 0.00008960359 
0.323592 -0.01099497501 -0.00031358221 
0.324149 0.04899590039 0.00137218181 
0.324706 0.07881373821 -0.00016989968 
0.325263 0.02388591256 0.00031900673 
0.325821 0.03640446526 -0.00003742861 
0.326378 0.02630526133 -0.00003091688 
0.326935 -0.01288682444 0.00000271860 
0.327493 0.05684860384 -0.00020725430 
0.328050 0.03500654237 0.00088840438 
0.328607 -0.03061423384 0.00068990608 
0.329164 0.01780363362 0.00096324169 
0.329722 0.02667718233 -0.00001973279 
0.330279 -0.02160152508 0.00075417553 
0.330836 0.03365012260 0.00000577828 
0.331393 0.03118214557 0.00024428846 
0.331951 -0.00922522350 -0.00008498620 
0.332508 0.04308796347 0.00083634874 
0.333065 0.02041950103 0.00015784121 
0.333622 -0.02602265802 -0.00056355717 
0.334180 0.03156697913 -0.00005510915 
0.334737 0.03713487925 0.00006467684 
0.335294 0.01736346395 -0.00040957253 
0.335852 0.00769186310 -0.00013286467 
0.336409 -0.00383130932 0.00010514144 
0.336966 0.01263509295 0.00052256913 
0.337523 0.06662718724 0.00010833192 
0.338081 0.00615352653 0.00024164171 
0.338638 0.01609906277 0.00061242418 
0.339195 0.02209837155 0.00002133755 
0.339752 0.00939867327 -0.00022092385 
0.340310 -0.07294647942 -0.00001274924 
0.340867 0.02776050410 -0.00021709557 
0.341424 0.00860144346 -0.00010595182 
0.341981 0.00017884941 0.00017746021 
0.342539 0.02839080683 0.00001130485 
0.343096 0.01763841529 0.00110572651 
0.343653 0.04242521137 0.00016969552 
0.344210 0.00568992875 -0.00038693438 
0.344768 0.04657622040 0.00072063238 
0.345325 0.02038977510 0.00086367422 
0.345882 0.00532759858 0.00020411845 
0.346439 -0.00527905226 -0.00039682029 
0.346997 0.04088769198 -0.00018581481 
0.347554 0.01546476107 0.00063286895 
0.348111 0.02613761182 -0.00030487255 
0.348668 0.03898148427 0.00025073658 
0.349226 0.03525914364 -0.00015102087 
0.349783 0.01361836134 0.00102584379 
0.350340 0.07957871821 0.00044466388 
0.350897 -0.00081976471 -0.00086210657 
0.351454 0.01826239363 0.00037476790 
0.352012 0.06250878899 -0.00003617908 
0.352569 0.02176461055 0.00110027508 
0.353126 0.00997689473 0.00023685267 
0.353683 -0.00670010617 -0.00141554840 
0.354241 0.03949463643 0.00140760442 
0.354798 -0.02140031350 0.00035255537 
0.355355 -0.02041764302 -0.00091220419 
0.355912 -0.02912832163 -0.00061352249 
0.356470 0.00907536812 0.00061566394 
0.357027 -0.02445579172 0.00010822136 
0.357584 0.03310163920 -0.00176117135 
0.358141 -0.04475499726 -0.00021563066 
0.358699 -0.04156094703 0.00048033240 
0.359256 -0.01998703646 0.00033633517 
0.359813 -0.01163242868 -0.00113255094 
0.360370 -0.04506792384 -0.00042518483 
0.360927 0.00486692585 -0.00030598549 
0.361485 0.06423069680 0.00073573471 
0.362042 0.06537408549 0.00098940100 
0.362599 0.02019719214 0.00036099795 
0.363156 -0.02455807917 0.00119747619 
0.363714 0.03380013076 -0.00062019513 
0.364271 0.00236273021 0.00114427524 
0.364828 -0.06500342510 0.00111872758 
0.365385 0.03339028404 0.00100722429 
0.365942 0.04359719018 0.00129503934 
0.366500 -0.03104602071 0.00037200642 
0.367057 0.01354116940 0.00191611545 
0.367614 0.02310858143 0.00111959866 
0.368171 0.02321484359 -0.00005911867 
0.368728 -0.03619510594 0.00014534858 
0.369286 -0.09673028060 -0.00096339756 
0.369843 0.05536287943 0.00000113367 
0.370400 -0.05851014477 0.00023795359 
0.370957 0.02534833483 0.00196364682 
0.371514 -0.00256617819 0.00042089364 
0.372072 -0.06042832891 -0.00136680421 
0.372629 0.08444821521 0.00258111000 
0.373186 -0.01535699991 0.00066190996 
0.373743 0.03129267431 0.00018204608 
0.374300 0.08712098285 0.00068427954 
0.374858 0.02285027728 0.00002130083 
0.375415 0.02402228092 0.00118127591 
0.375972 0.04214617558 -0.00102095117 
0.376529 0.11145320099 0.00096000158 
0.377086 -0.03559137730 0.00097898908 
0.377644 -0.02648686120 0.00071203839 
0.378201 -0.01577533738 0.00330090304 
0.378758 0.00910220287 0.00020758449 
0.379315 -0.00325400220 0.00000521222 
0.379872 0.03441861672 0.00123195777 
0.380430 0.00759420451 -0.00126173061 
0.380987 0.07143621375 0.00004451568 
0.381544 0.07018192928 -0.00047634657 
0.382101 0.08533813436 0.00169952545 
0.382658 0.05880020018 -0.00055649824 
0.383216 0.09666279729 0.00031908482 
0.383773 -0.05058720958 0.00115858068 
0.384330 0.00613225199 -0.00207469862 
0.384887 -0.01443040772 -0.00067745557 
0.385444 0.07763739287 0.00076479501 
0.386001 0.03505290447 0.00121241618 
0.386559 -0.00834592203 0.00066481669 
0.387116 0.05208728023 -0.00176363490 
0.387673 -0.03183746882 -0.00089916619 
0.388230 0.00935708727 -0.00005972274 
0.388787 -0.03638155347 -0.00165854644 
0.389345 -0.00676305311 0.00017765095 
0.389902 -0.03068550209 0.00068532841 
0.390459 -0.03569466609 -0.00053635541 
0.391016 0.13895391355 0.00151450776 
0.391573 0.01310999913 -0.00009114495 
0.392130 -0.13978206197 0.00081555255 
0.392688 0.05272008170 -0.00037559141 
0.393245 -0.02352319859 0.00097917537 
0.393802 0.01224000589 0.00083596545 
0.394359 -0.08945235337 0.00267146904 
0.394916 0.04013131653 -0.00078522715 
0.395473 0.03133518724 0.00047000888 
0.396031 0.02582993134 0.00071275925 
0.396588 -0.02853829791 -0.00106044395 
0.397145 0.01591332651 0.00461433586 
0.397702 0.01874302516 -0.00119248423 
0.398259 0.02647889899 0.00081926521 
0.398816 -0.10015774082 -0.00322685912 
0.399374 0.17184983124 -0.00039414332 
0.399931 -0.03593845531 0.00078326096 
0.400488 0.21866817460 0.00309125532 
0.401045 -0.09924126376 -0.00117426928 
0.401602 -0.03346249349 0.00239250109 
0.402159 0.07950507155 -0.00234782034 
0.402716 -0.23101504298 0.00577490579 
0.403274 0.06712865285 0.00915943609 
0.403831 0.09985999351 -0.01128832401 
