# Supplementary material for: SAXS studies of X-ray induced disulfide bond damage: Engineering high-resolution insight from a low-resolution technique
Source: PLoS One. 2020 Nov 17;15(11):e0239702. doi: 10.1371/journal.pone.0239702 (PMC7671560; doi:10.1371/journal.pone.0239702)
Supplement: S1 Data — (GZ) [file pone.0239702.s023.gz › SupplementaryData/dimer_A4_ph5_1p25_00014.cbf.dat]

0.010314 7.69037931631 1.68074715652 
0.010872 10.24147172658 0.48690027956 
0.011429 5.84788353384 0.41854145025 
0.011987 5.11608775491 0.31487487470 
0.012544 5.20761642526 0.18595335214 
0.013102 3.18684824753 0.23224347646 
0.013659 4.51945504674 -0.00485192789 
0.014217 4.38153407881 -0.16901867231 
0.014774 4.29992021341 0.12726187454 
0.015332 3.76164859217 0.04817761432 
0.015889 6.14558042841 -0.05803283809 
0.016447 4.44409091147 0.00605679218 
0.017004 4.45210026315 0.01451027760 
0.017562 3.67086383881 0.01653337910 
0.018119 3.83435769310 0.00476782551 
0.018677 4.33116461595 -0.00768244504 
0.019234 3.70041894342 0.01695764794 
0.019792 3.94915882709 0.00162808753 
0.020349 3.91033458776 0.03255032011 
0.020907 4.32673717539 0.02399895725 
0.021464 3.70286322632 0.01664010694 
0.022022 3.82358931524 -0.00128189855 
0.022579 3.80721455683 0.01194437693 
0.023137 3.92207780405 0.05062389152 
0.023694 3.81816569316 0.01228309659 
0.024252 3.69437622630 0.01321924475 
0.024809 3.63540192064 0.02560486376 
0.025367 3.71419392038 0.02108734899 
0.025924 3.51786403822 0.02647630803 
0.026482 3.65888653804 0.01011452301 
0.027039 3.62465667612 0.01973632221 
0.027597 3.43661211583 0.01759873782 
0.028154 3.52659006717 0.02190044360 
0.028712 3.34245624230 0.01614020353 
0.029269 3.28446994056 0.01791801685 
0.029827 3.31377999470 0.01304824433 
0.030384 3.46984040833 0.01830706577 
0.030942 3.28704946388 0.02197905101 
0.031500 3.28442602089 0.02143118368 
0.032057 3.35199431334 0.02322477172 
0.032615 3.17026783693 0.02061184325 
0.033172 3.15521194080 0.02579801913 
0.033730 3.17110276719 0.02163360058 
0.034287 3.04386962451 0.02162999899 
0.034845 3.16801643763 0.02092465985 
0.035402 3.02556032599 0.02267144496 
0.035960 2.96748365639 0.02092316914 
0.036517 3.14491271100 0.01979970850 
0.037075 2.98794504118 0.01492062023 
0.037632 2.85618037102 0.01645386464 
0.038190 2.94470095030 0.01578963130 
0.038747 3.00913713124 0.01837448826 
0.039305 2.81372690354 0.02222435359 
0.039862 2.77452917815 0.01645890031 
0.040420 2.68427228910 0.01425233236 
0.040977 2.67945493329 0.01478198116 
0.041535 2.83700907373 0.01675439823 
0.042092 2.65361252095 0.01824014523 
0.042650 2.71843818568 0.01923076347 
0.043207 2.63764236280 0.01631802507 
0.043765 2.59341179398 0.01609041396 
0.044322 2.66434556514 0.01743408537 
0.044880 2.49953055219 0.01954158733 
0.045437 2.52228029824 0.01569944512 
0.045995 2.43626429003 0.01687640535 
0.046552 2.41957506657 0.01404279139 
0.047110 2.39293192925 0.01263439084 
0.047667 2.33409216966 0.01498113093 
0.048225 2.41875016310 0.01289879236 
0.048782 2.34275825851 0.01438402933 
0.049340 2.32186469097 0.01238585277 
0.049897 2.37618247504 0.01201792649 
0.050455 2.32609975974 0.01311469483 
0.051012 2.19152523778 0.01263291149 
0.051570 2.11762893872 0.00877179951 
0.052127 2.20664848758 0.01033643051 
0.052685 2.17539831563 0.01288117795 
0.053242 2.21962769798 0.01187562353 
0.053800 2.19856855189 0.01195825159 
0.054357 1.98021726125 0.01232327361 
0.054915 2.06311864589 0.00948339674 
0.055472 1.95376370060 0.00934800395 
0.056030 1.89165905873 0.01263990370 
0.056587 1.98744451016 0.01347429684 
0.057145 1.90946218493 0.01359087920 
0.057702 1.87154106192 0.01008181026 
0.058260 1.90803807296 0.01261135608 
0.058817 1.71371217992 0.01091509010 
0.059375 1.75713148311 0.00891687691 
0.059932 1.77506584015 0.01037224254 
0.060490 1.71500823003 0.01155622443 
0.061048 1.79633003029 0.01220557329 
0.061605 1.72144801956 0.01217955454 
0.062163 1.70946993696 0.00839706070 
0.062720 1.65302171918 0.00977069429 
0.063278 1.69203992417 0.01065270584 
0.063835 1.62359184081 0.00915998361 
0.064393 1.59458476372 0.00806211888 
0.064950 1.66768528557 0.01074873359 
0.065508 1.57934573878 0.00753678097 
0.066065 1.51422894427 0.00935239492 
0.066623 1.46866467822 0.00929550654 
0.067180 1.44727361346 0.00645975429 
0.067738 1.44603440898 0.00818189824 
0.068295 1.49970180060 0.00891542888 
0.068853 1.45390231099 0.00685593568 
0.069410 1.50133933379 0.01010320968 
0.069968 1.39371440194 0.00822874502 
0.070525 1.38099678310 0.00655448090 
0.071083 1.39189274257 0.00707661728 
0.071640 1.31536219314 0.00625503601 
0.072198 1.23900304683 0.00630040967 
0.072755 1.24196129966 0.00598037670 
0.073313 1.22845566104 0.00594392523 
0.073870 1.24461255528 0.00542836347 
0.074428 1.25848071554 0.00921671996 
0.074985 1.27768678619 0.00484082104 
0.075543 1.20371347937 0.00475159862 
0.076100 1.12436154442 0.00778386623 
0.076658 1.19595239296 0.00534554971 
0.077215 1.16160431708 0.00643209098 
0.077773 1.15439599941 0.00648480737 
0.078330 1.11281621437 0.00564178295 
0.078888 1.18355505640 0.00630351877 
0.079445 1.10944015707 0.00482783591 
0.080003 1.07665053586 0.00748452519 
0.080560 1.07905558817 0.00461285858 
0.081118 1.05981921125 0.00550518098 
0.081675 1.08078304498 0.00465993721 
0.082233 1.05775550834 0.00524806701 
0.082790 0.97252572214 0.00685001584 
0.083348 0.94928763011 0.00491043646 
0.083905 1.05355661436 0.00501973871 
0.084463 0.97317427251 0.00608518902 
0.085020 1.01513086517 0.00643981327 
0.085578 0.86872615693 0.00224387724 
0.086135 0.99640922483 0.00405897381 
0.086693 0.86164796091 0.00481341584 
0.087250 0.83413115715 0.00540609167 
0.087808 0.91850764401 0.00402793155 
0.088365 0.90504891899 0.00444469058 
0.088923 0.87791757410 0.00396581156 
0.089480 0.86336293968 0.00429096352 
0.090038 0.87488904639 0.00370792074 
0.090595 0.79649077616 0.00523789382 
0.091153 0.84205437804 0.00339302294 
0.091710 0.77684330389 0.00437907379 
0.092268 0.84282929118 0.00316084140 
0.092825 0.73605214753 0.00368239871 
0.093383 0.76766597812 0.00446717272 
0.093940 0.79294511676 0.00548891887 
0.094498 0.71544507657 0.00415251549 
0.095055 0.74643581769 0.00258800274 
0.095613 0.65466491161 0.00467584897 
0.096170 0.68874979096 0.00354249890 
0.096728 0.67722825866 0.00266641640 
0.097285 0.73488719068 0.00392710053 
0.097842 0.68352656137 0.00585192428 
0.098400 0.69562012320 0.00407242739 
0.098957 0.65956575342 0.00292927356 
0.099515 0.55735399942 0.00227120404 
0.100072 0.65494035222 0.00250035431 
0.100630 0.61343929584 0.00325253734 
0.101187 0.60129547100 0.00301675263 
0.101745 0.54055247338 0.00399393824 
0.102302 0.58858528047 0.00379166355 
0.102860 0.52106536059 0.00182052069 
0.103417 0.57916730810 0.00298203735 
0.103975 0.50296646469 0.00308191348 
0.104532 0.57778031980 0.00370997514 
0.105090 0.56276657091 0.00276440348 
0.105647 0.51775237248 0.00329888051 
0.106205 0.50898035268 0.00267948452 
0.106762 0.51113017401 0.00140150253 
0.107320 0.51550340830 0.00315057764 
0.107877 0.46805436658 0.00151340116 
0.108435 0.47568937413 0.00279508902 
0.108992 0.49134318374 0.00121763539 
0.109550 0.50614824849 0.00379095450 
0.110107 0.49673263490 0.00211550900 
0.110665 0.50788671748 0.00217865210 
0.111222 0.48349511053 0.00155068255 
0.111780 0.46610689163 0.00180683332 
0.112337 0.50393215275 0.00109010194 
0.112895 0.43924978658 0.00073867661 
0.113452 0.44625263292 0.00181128622 
0.114010 0.37080261438 0.00292005220 
0.114567 0.44035725057 0.00368539636 
0.115125 0.40251737089 0.00099297315 
0.115682 0.44857037493 0.00203682629 
0.116240 0.42981921287 0.00274763153 
0.116797 0.42821303790 0.00263429596 
0.117355 0.37814215638 0.00164311332 
0.117912 0.41154675261 0.00230480976 
0.118470 0.36367422235 0.00187293484 
0.119027 0.37778698762 0.00133345794 
0.119585 0.37005594484 0.00155058677 
0.120142 0.36549490624 0.00289911090 
0.120699 0.33057846071 0.00284609088 
0.121257 0.34238209459 0.00102457121 
0.121814 0.26947973070 0.00128037712 
0.122372 0.32656320527 0.00113414459 
0.122929 0.26190738923 0.00192797981 
0.123487 0.41018204604 0.00165092541 
0.124044 0.30319492368 0.00118978958 
0.124602 0.31053436757 0.00105104449 
0.125159 0.26545244857 0.00082021729 
0.125717 0.29769974174 0.00189214412 
0.126274 0.32892394762 0.00185375846 
0.126832 0.33208737761 0.00108241373 
0.127389 0.23382149370 0.00062894372 
0.127947 0.34608523917 0.00131709785 
0.128504 0.28275625608 0.00154662134 
0.129062 0.23610533635 0.00181921218 
0.129619 0.30739577617 0.00165077664 
0.130177 0.27833098475 0.00165277148 
0.130734 0.19237845944 0.00028108465 
0.131292 0.29513723443 0.00237878592 
0.131849 0.33774383068 0.00190187126 
0.132407 0.27377084661 0.00154368942 
0.132964 0.25602406598 0.00133455740 
0.133521 0.24385386611 0.00165953145 
0.134079 0.32204294357 0.00093976652 
0.134636 0.22214936245 0.00141222813 
0.135194 0.27589940759 0.00209203758 
0.135751 0.25809577586 0.00098629682 
0.136309 0.21054420936 0.00158508818 
0.136866 0.22849658684 0.00082195777 
0.137424 0.23097698674 0.00145926311 
0.137981 0.22293507535 0.00136654233 
0.138539 0.18181566861 0.00084005796 
0.139096 0.16650559108 0.00057803388 
0.139654 0.25090500955 -0.00030143452 
0.140211 0.10199231191 0.00033679378 
0.140769 0.21581219704 0.00155326954 
0.141326 0.15921320096 0.00034629146 
0.141884 0.13825797533 0.00076224086 
0.142441 0.15524053597 0.00094007001 
0.142998 0.17097235716 0.00164581415 
0.143556 0.20008405688 0.00098203786 
0.144113 0.14543942143 -0.00056383379 
0.144671 0.17640543627 0.00056666110 
0.145228 0.20077257760 0.00156806410 
0.145786 0.20261842542 0.00099873430 
0.146343 0.19456253496 0.00126644763 
0.146901 0.13595686606 0.00020534389 
0.147458 0.18770200945 0.00108002564 
0.148016 0.16464805167 0.00053788656 
0.148573 0.15221461301 0.00113320012 
0.149131 0.18069323426 0.00064848105 
0.149688 0.15325028278 0.00115080653 
0.150246 0.07878451153 0.00030444633 
0.150803 0.11966868383 0.00117499826 
0.151360 0.10381914887 -0.00024723836 
0.151918 0.16540700578 0.00141384993 
0.152475 0.18907829355 0.00109790301 
0.153033 0.14044366239 0.00147221008 
0.153590 0.11662935454 0.00116946509 
0.154148 0.13108457352 0.00048830354 
0.154705 0.19298674251 0.00009219772 
0.155263 0.12723757734 0.00103085099 
0.155820 0.11067870500 0.00086511057 
0.156378 0.13518919159 0.00055229555 
0.156935 0.07061844428 0.00089818995 
0.157493 0.08710695909 -0.00047600673 
0.158050 0.06087470302 0.00008025217 
0.158607 0.11691813697 0.00038961598 
0.159165 0.11617393224 0.00090364972 
0.159722 0.14528199241 0.00018853875 
0.160280 0.14141924541 0.00123408786 
0.160837 0.07078728736 0.00078298285 
0.161395 0.11785092883 0.00112201901 
0.161952 0.07393127162 0.00049732440 
0.162510 0.10003392698 0.00018204276 
0.163067 0.09949241814 0.00080512757 
0.163625 0.08347922139 0.00025821297 
0.164182 0.10453699675 0.00010866552 
0.164739 0.09592928462 0.00044841372 
0.165297 0.04795028023 -0.00039406484 
0.165854 0.11629218356 -0.00053997784 
0.166412 0.13848561562 0.00101243710 
0.166969 0.08028166249 -0.00050598624 
0.167527 0.12924202364 0.00052464752 
0.168084 0.08752751193 0.00020568513 
0.168642 0.07661602766 -0.00041488390 
0.169199 0.08035568339 0.00015654084 
0.169757 0.08517626666 0.00001078653 
0.170314 0.07151495551 0.00028200223 
0.170871 0.06485118692 0.00105469863 
0.171429 0.11094865237 -0.00016649539 
0.171986 0.06244196827 0.00039499215 
0.172544 0.09311460799 0.00124377320 
0.173101 0.14660481748 0.00058042616 
0.173659 0.03000915189 0.00006518783 
0.174216 0.02539275411 -0.00043778125 
0.174774 0.06653405209 0.00031584437 
0.175331 0.06293291439 0.00021052004 
0.175888 0.08036476334 0.00063967465 
0.176446 0.02622600424 0.00040307278 
0.177003 0.05265324871 -0.00041912025 
0.177561 0.08949277711 -0.00000695513 
0.178118 0.05557216694 0.00071293058 
0.178676 0.10544141351 0.00122264933 
0.179233 0.04627839230 0.00042265078 
0.179791 0.04288825426 -0.00061168489 
0.180348 0.10402460169 0.00054478931 
0.180905 0.09933576031 0.00032191180 
0.181463 0.04089713427 0.00051700582 
0.182020 0.10688317189 0.00056544658 
0.182578 0.07023220664 -0.00015569340 
0.183135 0.07872006566 0.00065819348 
0.183693 0.07182387611 -0.00010100369 
0.184250 0.09055335314 0.00058875384 
0.184808 0.04514566104 0.00117174189 
0.185365 0.06414469381 -0.00034062002 
0.185922 0.09985376197 0.00002550906 
0.186480 0.02133176234 -0.00037248143 
0.187037 0.07837106408 0.00097098366 
0.187595 0.07712160040 0.00076377698 
0.188152 0.03206669069 0.00057525053 
0.188710 0.05596864266 0.00040881520 
0.189267 0.05210675778 0.00018482541 
0.189824 0.05976400228 -0.00001651066 
0.190382 0.09038919869 0.00098167116 
0.190939 0.04074389853 0.00002342318 
0.191497 0.03097806417 -0.00000113595 
0.192054 0.07420208812 0.00075762776 
0.192612 0.03643891795 0.00003457919 
0.193169 0.08333431482 0.00098823475 
0.193726 0.00743162644 -0.00011214298 
0.194284 0.02704451682 0.00013310461 
0.194841 0.06588929193 0.00011853639 
0.195399 0.05665998037 0.00063732142 
0.195956 0.05928548225 -0.00001521389 
0.196514 0.01679947743 -0.00001011115 
0.197071 0.07237363396 0.00076352312 
0.197628 0.04651855769 0.00094381316 
0.198186 0.00734553324 0.00036247237 
0.198743 0.07986768665 0.00004024222 
0.199301 0.04795868011 0.00055739135 
0.199858 0.05809277407 0.00026629070 
0.200416 0.02852854341 0.00017046252 
0.200973 0.07575706869 -0.00060926660 
0.201530 0.02831048045 0.00007080969 
0.202088 0.07192129242 0.00022350661 
0.202645 -0.00958465876 -0.00042792724 
0.203203 0.08484253743 -0.00038104699 
0.203760 0.07697674984 0.00000791490 
0.204318 -0.02834093024 0.00019381172 
0.204875 0.04292489531 0.00007670776 
0.205432 0.00185622965 0.00017865839 
0.205990 0.03924953521 -0.00093435697 
0.206547 0.06489881844 0.00058207419 
0.207105 0.07916974655 0.00016229100 
0.207662 0.00698041057 0.00002995540 
0.208219 0.04235718307 -0.00014624477 
0.208777 0.07711059317 0.00046588047 
0.209334 0.04870780640 -0.00008948922 
0.209892 0.04953805336 0.00016874807 
0.210449 0.05009382867 0.00056541120 
0.211007 0.01492515991 -0.00051031073 
0.211564 0.07295175773 0.00015998976 
0.212121 0.02914351040 0.00046777446 
0.212679 0.04500422271 0.00023813779 
0.213236 0.02245985985 0.00050261463 
0.213794 -0.00438689217 -0.00017059497 
0.214351 0.03054727046 0.00081103970 
0.214908 0.02730545897 0.00025071193 
0.215466 0.00581116472 0.00058922288 
0.216023 0.00230274914 0.00056147869 
0.216581 0.07333623025 0.00038623457 
0.217138 0.04075684465 0.00039862408 
0.217695 0.09072949149 0.00025480195 
0.218253 0.07213682159 -0.00021228695 
0.218810 0.04137675656 0.00018035639 
0.219368 0.03903183141 0.00028756687 
0.219925 0.00842287854 -0.00026614129 
0.220483 0.07151497497 0.00011935261 
0.221040 0.02648384192 0.00022731627 
0.221597 0.10996237649 0.00040018188 
0.222155 0.02569184448 0.00057626989 
0.222712 0.04489661710 0.00005403966 
0.223270 0.01757006480 -0.00016372923 
0.223827 0.08104812858 -0.00020295292 
0.224384 0.05026975291 0.00041242072 
0.224942 0.04946463772 0.00013664394 
0.225499 0.02829643504 -0.00013802467 
0.226057 0.04299301475 -0.00012935854 
0.226614 0.04930308650 0.00067779175 
0.227171 0.06084020776 0.00061319760 
0.227729 0.02817424917 -0.00066214530 
0.228286 0.04086493517 0.00034637749 
0.228844 0.00326547162 0.00043059078 
0.229401 0.01830884543 -0.00000685631 
0.229958 0.05353806274 0.00018551705 
0.230516 0.05871185340 -0.00001243181 
0.231073 0.02658172675 0.00031119417 
0.231630 0.03396016738 0.00043062521 
0.232188 0.03860966689 0.00065247069 
0.232745 0.04629149135 0.00038472227 
0.233303 0.05787433986 -0.00031102499 
0.233860 0.06143191345 0.00032118094 
0.234417 0.02510379543 0.00040489383 
0.234975 0.01663031324 0.00023881328 
0.235532 0.05420709874 0.00056114950 
0.236090 0.09543584752 0.00029266342 
0.236647 0.04690104753 0.00027267176 
0.237204 0.00727134967 0.00036502853 
0.237762 -0.00876274276 0.00055476593 
0.238319 -0.00388467596 -0.00014038783 
0.238877 0.02467282516 0.00013015562 
0.239434 0.04616551038 0.00069421911 
0.239991 0.02545968157 0.00031948669 
0.240549 0.03972438790 -0.00031276857 
0.241106 0.07329580212 0.00067137980 
0.241663 0.03540636083 0.00029327493 
0.242221 0.01899907184 0.00018209268 
0.242778 0.05518586781 0.00050376380 
0.243336 0.04809485787 0.00029796054 
0.243893 0.00474460984 -0.00020780565 
0.244450 0.06558700701 0.00032871470 
0.245008 0.02955985667 0.00082995215 
0.245565 0.05513509359 0.00018838691 
0.246123 0.07456427869 -0.00021761739 
0.246680 -0.00842854980 0.00042891314 
0.247237 -0.00555011808 -0.00012277347 
0.247795 0.06319630089 0.00058412732 
0.248352 0.00304622638 0.00035848892 
0.248909 0.03373438885 -0.00004173999 
0.249467 0.02486450316 0.00025362696 
0.250024 0.05384863630 0.00018610987 
0.250582 0.06784199193 -0.00001259913 
0.251139 0.04870470798 0.00005915886 
0.251696 0.07341155701 0.00010351478 
0.252254 0.01755058112 0.00019513564 
0.252811 0.03105193407 0.00035394700 
0.253368 0.02389881988 0.00035425021 
0.253926 0.03711139296 -0.00033193304 
0.254483 0.01991096773 -0.00010081810 
0.255041 0.04719005084 0.00003709935 
0.255598 0.05406200990 0.00003106800 
0.256155 0.07944141307 -0.00023960004 
0.256713 0.05871207745 -0.00007355925 
0.257270 0.01176210905 0.01423232126 
0.257827 0.04071482092 0.00009249244 
0.258385 0.04185249184 -0.00023038220 
0.258942 0.06749081604 0.00048964689 
0.259499 0.01218416281 0.00006492500 
0.260057 0.06720169347 0.00055499151 
0.260614 0.05449365810 -0.00018303472 
0.261172 0.03923982161 0.00029014026 
0.261729 0.03373842228 0.00037551802 
0.262286 0.04921701432 0.00013030910 
0.262844 0.03241573577 0.00041677149 
0.263401 0.04159645842 -0.00003985390 
0.263958 0.00065166592 -0.00007498801 
0.264516 0.04446573018 0.00044817354 
0.265073 0.02789012843 0.00031957998 
0.265630 0.04458089793 0.00088280361 
0.266188 0.03677506414 0.00007084859 
0.266745 0.02336261693 0.00047511403 
0.267302 0.01172325298 -0.00042938861 
0.267860 0.05031148360 0.00053880650 
0.268417 0.00723271688 0.00020668059 
0.268975 0.01436049931 0.00022118858 
0.269532 -0.00006531549 0.00003906885 
0.270089 0.06060820778 0.00060280730 
0.270647 0.01306487088 0.00000394422 
0.271204 0.03504589706 -0.00014024270 
0.271761 0.00295348907 0.00031238754 
0.272319 0.00447850695 0.00007002657 
0.272876 0.00725157517 -0.00010272215 
0.273433 0.03767416038 0.00036214732 
0.273991 0.04058735862 0.00020181218 
0.274548 0.04990709577 0.00035877008 
0.275105 0.04528178806 0.00032167758 
0.275663 0.04063734072 -0.00021480311 
0.276220 0.05567066421 -0.00007919773 
0.276777 0.04876030247 0.00039490487 
0.277335 0.08135092526 0.00036722115 
0.277892 0.02403483238 0.00034249702 
0.278449 0.01852869220 0.00002306552 
0.279007 0.03528704853 0.00016525585 
0.279564 -0.00976784820 -0.00008984410 
0.280121 0.01828155267 0.00002380924 
0.280679 0.01594201798 0.00000724552 
0.281236 -0.03363840554 -0.00019021176 
0.281793 0.04325717125 -0.00016468172 
0.282351 0.06044564197 0.00051464382 
0.282908 0.05575484200 0.00032228009 
0.283465 -0.00807083631 -0.00021231623 
0.284023 0.03899580332 0.00007608518 
0.284580 0.04811277723 0.00039915815 
0.285137 0.02386327544 0.00024200312 
0.285695 0.04642774978 0.00053329168 
0.286252 0.02371528488 0.00005381330 
0.286809 0.03667951588 0.00018408764 
0.287367 -0.02005159187 0.00027802578 
0.287924 0.01111486759 0.00023877862 
0.288481 0.08187942124 -0.00004115034 
0.289039 -0.00396744354 -0.00015879792 
0.289596 0.04173072457 0.00035570663 
0.290153 0.05696264709 0.00060697794 
0.290711 0.06386553462 0.00015920449 
0.291268 0.03973420826 0.00005271005 
0.291825 0.08619466537 0.00057323277 
0.292383 0.02653945547 0.00059624487 
0.292940 0.08849137289 0.00029086797 
0.293497 0.02794795379 0.00019756043 
0.294055 0.02468816320 0.00036159549 
0.294612 0.04709707493 0.00007105624 
0.295169 0.07972815728 -0.00004028911 
0.295727 0.05207037360 0.00048108514 
0.296284 0.02302896109 0.00063026534 
0.296841 -0.00946247446 -0.00041932554 
0.297399 0.08237005352 0.00017267273 
0.297956 0.03139336631 0.00019990457 
0.298513 0.03773751430 -0.00007437598 
0.299071 0.02472264014 0.00048790669 
0.299628 0.05157080205 0.00081793066 
0.300185 0.04608709963 0.00000495283 
0.300742 0.04988720484 -0.00028443185 
0.301300 0.02862747916 0.00041896645 
0.301857 0.06927205253 -0.00011243884 
0.302414 0.03922610191 -0.00011440218 
0.302972 0.09957532866 0.00055720696 
0.303529 0.04926769274 0.00013612461 
0.304086 0.02248925178 -0.00011150953 
0.304644 0.04333855641 0.00023470161 
0.305201 -0.02335267982 -0.00020705032 
0.305758 0.06185756845 -0.00037400242 
0.306316 0.06546271519 0.00116541399 
0.306873 0.00911579828 -0.00062845897 
0.307430 0.02165186488 0.00049129242 
0.307987 0.05214912371 0.00047490609 
0.308545 0.05122834287 0.00068089046 
0.309102 0.02646938647 0.00057173981 
0.309659 0.04877858946 -0.00003982425 
0.310217 0.02833496317 0.00011099112 
0.310774 0.08159279419 0.00032909089 
0.311331 0.02242746842 0.00014771149 
0.311889 0.02263202838 0.00002541377 
0.312446 0.08612332790 0.00032561812 
0.313003 -0.01337752173 0.00011176565 
0.313560 0.04806807931 0.00042495237 
0.314118 0.04811116149 0.00021695383 
0.314675 0.04313944476 -0.00016191716 
0.315232 0.03428019533 -0.00015838102 
0.315790 0.01304976500 -0.00049958398 
0.316347 -0.00504154912 -0.00052053000 
0.316904 0.02236258464 -0.00012951543 
0.317461 0.01971546189 0.00020269671 
0.318019 0.03949864850 0.00024631399 
0.318576 0.02140512355 0.00001053291 
0.319133 0.01814362498 -0.00011195339 
0.319691 0.04055915612 0.00030382225 
0.320248 0.03453373176 0.00017576518 
0.320805 0.07809052693 0.00092510724 
0.321362 -0.02261093894 -0.00061727115 
0.321920 0.00390975973 0.00035290241 
0.322477 0.04905091711 -0.00006833316 
0.323034 0.05308817915 0.00065955382 
0.323592 -0.01182072476 0.00005954249 
0.324149 0.01519607290 -0.00005578813 
0.324706 0.06026663243 0.00007983101 
0.325263 0.04297527622 0.00054362530 
0.325821 0.06111953101 0.00041176056 
0.326378 0.04657848955 0.00063141555 
0.326935 -0.00299457354 0.00033034288 
0.327493 0.04888401138 0.00071629864 
0.328050 0.05635787800 0.00075414988 
0.328607 0.01796498512 -0.00019698055 
0.329164 -0.01204712424 0.00097540390 
0.329722 -0.01167991687 -0.00004036811 
0.330279 0.04402818795 0.00003447001 
0.330836 0.01460489614 0.00041285406 
0.331393 0.06846040648 0.00042469336 
0.331951 0.03110371958 0.00011201507 
0.332508 0.04491369885 0.00010624754 
0.333065 0.02657687188 0.00056701595 
0.333622 -0.04192962738 0.00046840957 
0.334180 0.03084316469 0.00048475965 
0.334737 0.06183593583 0.00101150890 
0.335294 0.03829701064 0.00082116098 
0.335852 0.09489455795 0.00003781860 
0.336409 0.04053338079 0.00045400377 
0.336966 0.05101249143 -0.00051875820 
0.337523 0.02178607770 -0.00050071430 
0.338081 0.08571528529 -0.00002105257 
0.338638 -0.01487502833 -0.00020537280 
0.339195 0.04307051710 -0.00026207129 
0.339752 0.01579859835 0.00011992886 
0.340310 0.07494792498 -0.00041718668 
0.340867 -0.00622934726 0.00029310086 
0.341424 0.03610717101 0.00034253994 
0.341981 0.03567078099 -0.00015746914 
0.342539 -0.00016783451 0.00091911782 
0.343096 0.10109098669 0.00001748830 
0.343653 0.01521998303 0.00029643570 
0.344210 0.01763813693 -0.00046037482 
0.344768 0.03726547636 0.00072190094 
0.345325 0.05211876447 0.00061261821 
0.345882 0.05367752348 0.00153998859 
0.346439 0.05755263572 0.00070829057 
0.346997 -0.00138277764 0.00023059722 
0.347554 0.02516683825 -0.00040328144 
0.348111 0.00817860792 -0.00051390164 
0.348668 -0.00729507415 -0.00025437131 
0.349226 0.02574468552 -0.00012505791 
0.349783 0.06688333313 -0.00009709656 
0.350340 0.04317431790 0.00015596526 
0.350897 -0.00282428952 0.00107937991 
0.351454 0.03236125289 0.00100928991 
0.352012 0.02767215890 -0.00094114034 
0.352569 0.04743646751 -0.00027007828 
0.353126 0.00651817088 0.00007652598 
0.353683 0.08127908291 0.00025188400 
0.354241 -0.00338781123 -0.00157199688 
0.354798 0.01818835236 0.00150282976 
0.355355 0.01785593267 -0.00032128596 
0.355912 0.05223398883 0.00052742059 
0.356470 -0.00991810891 -0.00120914883 
0.357027 -0.00795688794 0.00068481565 
0.357584 0.01044729062 0.00065495121 
0.358141 -0.00164428505 -0.00027474181 
0.358699 0.12557591974 0.00053940936 
0.359256 0.05955209125 0.00133494651 
0.359813 0.13505388246 -0.00013240179 
0.360370 0.03822958010 0.00025277361 
0.360927 0.03223659697 0.00045487042 
0.361485 -0.03308157161 0.00099756341 
0.362042 0.07941723375 0.00232800327 
0.362599 0.03964978203 0.00090515289 
0.363156 0.06313706275 -0.00131639754 
0.363714 -0.00943448690 -0.00004588996 
0.364271 -0.00537061557 0.00100672650 
0.364828 0.04523230928 -0.00150673788 
0.365385 0.02592200863 0.00039720728 
0.365942 -0.08341303254 -0.00060760275 
0.366500 0.08793561607 -0.00014045932 
0.367057 -0.02741826283 0.00129094961 
0.367614 0.06968943434 0.00102650387 
0.368171 0.01807151764 0.00034508653 
0.368728 -0.02028894241 -0.00020436337 
0.369286 -0.02968441984 -0.00162494900 
0.369843 -0.04728004861 0.00014897333 
0.370400 0.12477559788 0.00015447603 
0.370957 -0.02454538038 0.00025716204 
0.371514 -0.01467365369 -0.00056373015 
0.372072 0.06112956367 -0.00186712086 
0.372629 -0.01769145882 0.00038620931 
0.373186 0.01528316582 -0.00070755869 
0.373743 0.01326729855 0.00024358248 
0.374300 -0.02848747183 -0.00125439532 
0.374858 -0.01351204655 0.00042702410 
0.375415 0.07735270796 -0.00045448187 
0.375972 0.02323589120 -0.00055231926 
0.376529 0.05223851749 0.00089776126 
0.377086 0.03578247902 0.00199344395 
0.377644 0.02245274773 0.00218916570 
0.378201 0.05958380980 -0.00143585203 
0.378758 0.01874032999 -0.00018078315 
0.379315 0.02620535414 0.00011066569 
0.379872 0.01054411131 0.00075498241 
0.380430 0.03048971362 -0.00039437992 
0.380987 0.00205518840 -0.00078404493 
0.381544 0.00245593593 -0.00058865387 
0.382101 -0.02131538674 0.00080190031 
0.382658 -0.01280766640 -0.00049709599 
0.383216 -0.01243208714 -0.00203332161 
0.383773 0.05040343863 0.00073799979 
0.384330 -0.06042742511 0.00018411137 
0.384887 -0.00845274760 0.00026694805 
0.385444 -0.00315315628 -0.00123366001 
0.386001 0.02814371327 -0.00099648570 
0.386559 -0.05163940524 0.00152135873 
0.387116 -0.03164148483 0.00012627689 
0.387673 0.02236629582 0.00009435571 
0.388230 0.06618478508 0.00107583430 
0.388787 0.03221065549 -0.00156316921 
0.389345 -0.03139523462 -0.00109189235 
0.389902 0.02824089750 -0.00087991235 
0.390459 0.05038198160 -0.00112793328 
0.391016 0.03842250599 0.00213885589 
0.391573 -0.02625961786 -0.00262064999 
0.392130 -0.00180490049 -0.00052198602 
0.392688 -0.01041537013 0.00005301888 
0.393245 0.03289555781 -0.00051594345 
0.393802 0.02955799430 0.00233411858 
0.394359 -0.12758667969 -0.00218894299 
0.394916 0.10912475503 -0.00005544584 
0.395473 0.07917179289 0.00376246274 
0.396031 0.13299381861 0.00123643350 
0.396588 -0.02926721292 -0.00080829395 
0.397145 0.02889238189 -0.00083549682 
0.397702 0.10473573616 0.00228558777 
0.398259 -0.01633968736 0.00438559139 
0.398816 -0.01123129809 -0.00274165173 
0.399374 0.02439855563 0.00150738155 
0.399931 0.04249481258 0.00400488797 
0.400488 -0.03177759064 -0.00641451803 
0.401045 0.02331805948 -0.00805476983 
0.401602 -0.00005443099 -0.00556322053 
0.402159 0.12790502009 0.00564094516 
0.402716 -0.14591730436 0.00331722642 
0.403274 0.05488233887 0.01108815811 
0.403831 -0.12888298209 -0.02465680972 
