# Supplementary material for: SAXS studies of X-ray induced disulfide bond damage: Engineering high-resolution insight from a low-resolution technique
Source: PLoS One. 2020 Nov 17;15(11):e0239702. doi: 10.1371/journal.pone.0239702 (PMC7671560; doi:10.1371/journal.pone.0239702)
Supplement: S1 Data — (GZ) [file pone.0239702.s023.gz › SupplementaryData/dimer_A4_ph5_1p25_00015.cbf.dat]

0.010314 4.62571252470 1.54619950036 
0.010872 4.11461608530 0.15010989342 
0.011429 2.27834254831 0.18265647873 
0.011987 5.09137524542 0.11773490688 
0.012544 3.88445764367 0.09387841125 
0.013102 4.59893930256 0.02155343692 
0.013659 2.04501346758 0.12494988989 
0.014217 3.35585401271 -0.06391894008 
0.014774 4.08681971153 -0.03714902317 
0.015332 4.42842754485 0.01130350525 
0.015889 4.25070382393 0.08404559396 
0.016447 4.05236356372 0.06989901573 
0.017004 4.23817124822 0.07987132437 
0.017562 3.52519573618 0.01995763791 
0.018119 4.14710947119 -0.00015632204 
0.018677 4.36284414486 0.02135052592 
0.019234 3.87653295610 0.02453575536 
0.019792 4.28646462519 0.01167204119 
0.020349 3.84127589780 -0.00232806478 
0.020907 3.89089561164 0.00681621338 
0.021464 3.97662104965 0.02602723856 
0.022022 3.48270876822 0.00849705708 
0.022579 3.83488546392 0.02444696038 
0.023137 3.80624809035 0.03304317611 
0.023694 3.77994065863 0.00925979760 
0.024252 3.55266385067 0.01390453221 
0.024809 4.00395849466 0.02880562583 
0.025367 3.52891129478 0.02515719452 
0.025924 3.63106600694 0.02970610320 
0.026482 3.42775911280 0.01874890303 
0.027039 3.38752362354 0.01033408228 
0.027597 3.34953020349 0.01451058601 
0.028154 3.25230266343 0.02083140600 
0.028712 3.58649942438 0.01900570206 
0.029269 3.30262275527 0.02446729924 
0.029827 3.29837568988 0.01617894680 
0.030384 3.45332658983 0.02415817769 
0.030942 3.21932033107 0.01727385932 
0.031500 3.13643925831 0.01916725125 
0.032057 3.15207127856 0.02079629948 
0.032615 3.27109937722 0.02574214137 
0.033172 3.09211459003 0.01706671090 
0.033730 3.15781369824 0.02055295391 
0.034287 3.05685109309 0.02159782020 
0.034845 3.03103310066 0.02124206453 
0.035402 3.25788820532 0.01697801791 
0.035960 3.24336968671 0.01755851024 
0.036517 3.03512515667 0.02090755608 
0.037075 2.90520873001 0.01811704729 
0.037632 2.89828478128 0.01663911838 
0.038190 2.85884115538 0.01905490680 
0.038747 2.85544331955 0.01911150068 
0.039305 2.88685010321 0.01868102680 
0.039862 2.96941257209 0.01808127482 
0.040420 2.86927370831 0.01856571134 
0.040977 2.69700680964 0.02168186952 
0.041535 2.58203500579 0.02088405786 
0.042092 2.68824555809 0.01569615144 
0.042650 2.72500349065 0.01690467608 
0.043207 2.65828518486 0.01950229871 
0.043765 2.62042896556 0.01861123902 
0.044322 2.43606148557 0.01438516396 
0.044880 2.45454230361 0.01548996109 
0.045437 2.66542489630 0.01860854199 
0.045995 2.39507207305 0.01385759551 
0.046552 2.44053863386 0.01465870789 
0.047110 2.39639982550 0.01724120649 
0.047667 2.33411279722 0.01272015328 
0.048225 2.29471717215 0.01559031126 
0.048782 2.31449125752 0.01463737782 
0.049340 2.30626863092 0.01619475600 
0.049897 2.23373822585 0.01349712438 
0.050455 2.25384867224 0.01035800492 
0.051012 2.30329590127 0.01648107153 
0.051570 2.05799824619 0.01170167974 
0.052127 2.11526763142 0.01389105746 
0.052685 2.18215112237 0.01110595657 
0.053242 2.09642637748 0.01241140662 
0.053800 2.03007718390 0.01231841588 
0.054357 2.09980572576 0.01134579605 
0.054915 1.93894470778 0.01307406549 
0.055472 1.93822344625 0.00791124748 
0.056030 1.98539680150 0.01013457837 
0.056587 2.03090198708 0.01243541678 
0.057145 1.90628193470 0.00901812543 
0.057702 1.89376474870 0.01235210239 
0.058260 1.93032540835 0.01250070062 
0.058817 1.82149776833 0.01110267484 
0.059375 1.84071420003 0.00953132577 
0.059932 1.77005044877 0.01011712565 
0.060490 1.82661063404 0.00939964326 
0.061048 1.66865296763 0.00856670653 
0.061605 1.65484270926 0.00829861322 
0.062163 1.65309008085 0.00806816181 
0.062720 1.70320700138 0.00898362617 
0.063278 1.65149353859 0.00882426799 
0.063835 1.63035511841 0.01020899302 
0.064393 1.80102139977 0.00938209819 
0.064950 1.53518649444 0.00987198643 
0.065508 1.53231182385 0.00687370458 
0.066065 1.55262947052 0.00951317107 
0.066623 1.57648453386 0.00680550333 
0.067180 1.49414445387 0.00935114441 
0.067738 1.49135111089 0.00656265301 
0.068295 1.55433845334 0.00906486861 
0.068853 1.46084314447 0.00668025408 
0.069410 1.42889444324 0.00935322221 
0.069968 1.38552344253 0.00678168100 
0.070525 1.39356823114 0.00747272139 
0.071083 1.40975720889 0.00873480483 
0.071640 1.32352504754 0.00805388851 
0.072198 1.30967822420 0.00571327406 
0.072755 1.24099394209 0.00670508422 
0.073313 1.31981693502 0.00688196014 
0.073870 1.36200221481 0.00947374670 
0.074428 1.24643874541 0.00646561840 
0.074985 1.19351356293 0.00849152187 
0.075543 1.23004384474 0.00573518957 
0.076100 1.20519411228 0.00551640239 
0.076658 1.14370667351 0.00572544119 
0.077215 1.15978032568 0.00456114123 
0.077773 1.14989600043 0.00494431286 
0.078330 1.08650254922 0.00602092809 
0.078888 1.05422622942 0.00678939788 
0.079445 1.07879456054 0.00507674413 
0.080003 1.07718318312 0.00613576218 
0.080560 1.06947855843 0.00529334940 
0.081118 0.97304969033 0.00449302681 
0.081675 1.00477037379 0.00654616236 
0.082233 0.95836200186 0.00569784648 
0.082790 0.99245114626 0.00632804973 
0.083348 0.99304260662 0.00514737725 
0.083905 1.04533979650 0.00584401523 
0.084463 0.99882482221 0.00705033530 
0.085020 1.00271276356 0.00593254867 
0.085578 0.96978185796 0.00411713812 
0.086135 0.94299126815 0.00618944093 
0.086693 0.93310010216 0.00434661230 
0.087250 0.88666550841 0.00289594102 
0.087808 0.88276139923 0.00405658199 
0.088365 0.94829270144 0.00435255510 
0.088923 0.89654670786 0.00465854162 
0.089480 0.81207118722 0.00514460588 
0.090038 0.82312289879 0.00183855784 
0.090595 0.84061810274 0.00443469212 
0.091153 0.89233813138 0.00307503492 
0.091710 0.76656838344 0.00283761939 
0.092268 0.75080864414 0.00421343499 
0.092825 0.76881244350 0.00465990476 
0.093383 0.82735696211 0.00351166672 
0.093940 0.67611106629 0.00314665843 
0.094498 0.72912816905 0.00371668087 
0.095055 0.68165068409 0.00366257721 
0.095613 0.71148668429 0.00298013983 
0.096170 0.72963218812 0.00311659230 
0.096728 0.72177914506 0.00306244736 
0.097285 0.60185381606 0.00354707893 
0.097842 0.64096106817 0.00549459510 
0.098400 0.65743770209 0.00386591246 
0.098957 0.74024742265 0.00428803134 
0.099515 0.71400577026 0.00502265170 
0.100072 0.67201783853 0.00388947185 
0.100630 0.66643800138 0.00569497344 
0.101187 0.61671000212 0.00160807100 
0.101745 0.60205561692 0.00352605004 
0.102302 0.64390640861 0.00228369186 
0.102860 0.63928106756 0.00473300209 
0.103417 0.62970606633 0.00306799444 
0.103975 0.54999476073 0.00288265140 
0.104532 0.57756262904 0.00251542047 
0.105090 0.54597049350 0.00391246206 
0.105647 0.52997093551 0.00270939186 
0.106205 0.53390148483 0.00147417265 
0.106762 0.59275171649 0.00234059321 
0.107320 0.55652356217 0.00345771428 
0.107877 0.51361955944 0.00161579589 
0.108435 0.51692109996 0.00174156289 
0.108992 0.46575105748 0.00229985022 
0.109550 0.42763796261 0.00299848805 
0.110107 0.48732363453 0.00230785281 
0.110665 0.51523553954 0.00127969605 
0.111222 0.50216850731 0.00212207610 
0.111780 0.48503857532 0.00084198355 
0.112337 0.42885686063 0.00166590841 
0.112895 0.49955265787 0.00268592841 
0.113452 0.54070319960 0.00257707164 
0.114010 0.43939053397 0.00248259559 
0.114567 0.48037267837 0.00130060796 
0.115125 0.48711873522 0.00260427059 
0.115682 0.43891705054 0.00295138681 
0.116240 0.40196102745 0.00168570624 
0.116797 0.41224313954 0.00230520081 
0.117355 0.41211013411 0.00212696063 
0.117912 0.43050630073 0.00210697416 
0.118470 0.40627772181 0.00339581692 
0.119027 0.38542702221 0.00203679979 
0.119585 0.37713041173 0.00168991656 
0.120142 0.38106460480 0.00091231457 
0.120699 0.34797027376 0.00208767963 
0.121257 0.36244389748 0.00121167793 
0.121814 0.34872501885 0.00161860743 
0.122372 0.34517499877 0.00123671700 
0.122929 0.35268935321 0.00178471984 
0.123487 0.30650860126 0.00027944384 
0.124044 0.33483622762 0.00276375805 
0.124602 0.40344089466 0.00211669935 
0.125159 0.33921376471 0.00193512402 
0.125717 0.26025080343 0.00127732187 
0.126274 0.37774402578 0.00256584488 
0.126832 0.30761871962 0.00105968566 
0.127389 0.31314268922 0.00192960536 
0.127947 0.24655198878 0.00114175882 
0.128504 0.30868540223 0.00077231821 
0.129062 0.31577836777 0.00099448667 
0.129619 0.22664290055 0.00051311863 
0.130177 0.35105537280 0.00066966714 
0.130734 0.29333015073 0.00146531176 
0.131292 0.29440276580 0.00095788688 
0.131849 0.30620309330 0.00110515491 
0.132407 0.26060822476 0.00051763879 
0.132964 0.22199045289 0.00042291758 
0.133521 0.26441164428 0.00068412957 
0.134079 0.24708651888 -0.00020688954 
0.134636 0.29344444982 0.00122918167 
0.135194 0.25432936216 0.00098245998 
0.135751 0.20983517795 0.00115657590 
0.136309 0.23646053697 0.00075814546 
0.136866 0.21492428196 0.00138618412 
0.137424 0.23827516233 0.00132261843 
0.137981 0.24400409152 0.00109858307 
0.138539 0.24541819084 0.00021751628 
0.139096 0.15666879724 0.00147297949 
0.139654 0.18186006084 0.00065716813 
0.140211 0.22326538183 0.00117472232 
0.140769 0.11205075755 0.00139032798 
0.141326 0.17782219317 0.00071950636 
0.141884 0.12578634510 0.00023130073 
0.142441 0.17253062884 0.00120193034 
0.142998 0.21401302232 0.00096386550 
0.143556 0.17532631427 0.00059767152 
0.144113 0.19949429475 0.00092257668 
0.144671 0.15156335097 0.00036141564 
0.145228 0.12847859820 0.00038926653 
0.145786 0.14253353952 0.00089129551 
0.146343 0.13297000578 0.00094168956 
0.146901 0.10299697773 0.00012758833 
0.147458 0.14842366376 0.00057972024 
0.148016 0.14630600106 -0.00001169819 
0.148573 0.11663550828 0.00031755552 
0.149131 0.13285444140 0.00086954017 
0.149688 0.14351058400 0.00049542942 
0.150246 0.14497875976 0.00067938655 
0.150803 0.11224860907 0.00061842662 
0.151360 0.08735089295 0.00086501659 
0.151918 0.11060766138 0.00018000411 
0.152475 0.16039575269 0.00153959474 
0.153033 0.15373994100 0.00125975658 
0.153590 0.08198485699 0.00063015299 
0.154148 0.18728729236 0.00104331870 
0.154705 0.14704880182 0.00020432264 
0.155263 0.10508841367 0.00060785496 
0.155820 0.10229459065 0.00164039579 
0.156378 0.12891338204 0.00077512972 
0.156935 0.09627400378 0.00078769341 
0.157493 0.11647360604 0.00151679948 
0.158050 0.03767957222 0.00106333421 
0.158607 0.13672798103 -0.00007876840 
0.159165 0.08712578786 0.00135507150 
0.159722 0.15726001553 0.00100552499 
0.160280 0.13492789604 -0.00017507219 
0.160837 0.12728802627 0.00138627896 
0.161395 0.11177348195 0.00069039335 
0.161952 0.15510994167 0.00104798425 
0.162510 0.14252329245 0.00122357726 
0.163067 0.09448947947 0.00030654194 
0.163625 0.07541651383 0.00015870292 
0.164182 0.09231955427 0.00062117337 
0.164739 0.05840042216 0.00071963812 
0.165297 0.03369830272 0.00096594621 
0.165854 0.07758795701 0.00015087851 
0.166412 0.06487770402 0.00042003157 
0.166969 0.09643002145 0.00064522839 
0.167527 0.04442006607 0.00017720529 
0.168084 0.09631114887 0.00132280210 
0.168642 0.06257306940 0.00058952577 
0.169199 0.07646025126 0.00047945281 
0.169757 0.10653097882 0.00032479331 
0.170314 0.10356639809 0.00017485980 
0.170871 0.06317253970 0.00102391412 
0.171429 0.06686271555 0.00102510725 
0.171986 0.08398631371 0.00088917754 
0.172544 0.05253812897 0.00059524562 
0.173101 0.07765154767 -0.00003039045 
0.173659 0.04534704212 0.00083735810 
0.174216 0.01044460956 -0.00055176498 
0.174774 0.07276547603 0.00094465795 
0.175331 0.05623157764 0.00083909508 
0.175888 0.09133475070 0.00027140370 
0.176446 0.07223617473 0.00017556877 
0.177003 0.01897648350 0.00103278707 
0.177561 0.07869072407 -0.00007651998 
0.178118 0.08523602171 0.00022203803 
0.178676 0.08909730708 -0.00023011784 
0.179233 0.05278638962 0.00067194403 
0.179791 0.04181878821 0.00036100559 
0.180348 0.09501324881 0.00056135668 
0.180905 0.08396379560 0.00089247460 
0.181463 0.03226490495 -0.00016249534 
0.182020 0.02866501978 0.00029083412 
0.182578 0.07575289104 0.00026705052 
0.183135 0.05492652407 0.00023498787 
0.183693 0.09842159962 0.00080585870 
0.184250 0.06017590348 -0.00000429725 
0.184808 0.07809226713 0.00095561126 
0.185365 0.04776651010 0.00017471760 
0.185922 0.04469997719 -0.00034022145 
0.186480 0.07049949809 0.00039396764 
0.187037 0.01846493013 -0.00025318844 
0.187595 0.06007670065 0.00042669737 
0.188152 0.08975005577 0.00011004533 
0.188710 0.05557564181 0.00017392693 
0.189267 0.07404832857 0.00017093317 
0.189824 0.07506893308 0.00032640901 
0.190382 0.05429408096 0.00041207571 
0.190939 0.10923940216 0.00102717552 
0.191497 0.01326031465 0.00014784698 
0.192054 0.04963716866 0.00033080125 
0.192612 0.08877420949 0.00036384691 
0.193169 0.01465602830 0.00007638739 
0.193726 0.03527415612 -0.00012446323 
0.194284 0.05783021367 0.00076827925 
0.194841 0.04972937967 0.00084017293 
0.195399 0.03803466346 0.00020389244 
0.195956 0.05712685505 0.00020481647 
0.196514 0.10380492310 0.00081701138 
0.197071 0.03834224454 0.00070013207 
0.197628 0.03953617983 0.00029120340 
0.198186 0.06938304371 0.00105385172 
0.198743 0.02439897903 0.00038794235 
0.199301 0.06765473031 0.00017258762 
0.199858 0.03884508643 0.00093495513 
0.200416 0.08337370569 0.00002183029 
0.200973 0.04158014433 0.00000509022 
0.201530 0.04220819879 0.00010985655 
0.202088 0.06817449023 0.00107510190 
0.202645 0.00926617732 0.00020661191 
0.203203 0.02217555930 -0.00016546452 
0.203760 0.06085434025 0.00022579997 
0.204318 0.07314108916 0.00048191853 
0.204875 0.04858367266 -0.00028622671 
0.205432 0.04519130998 0.00038998970 
0.205990 0.05981345545 0.00007681117 
0.206547 0.05594323964 -0.00050700875 
0.207105 0.04855101054 0.00002452142 
0.207662 0.02873603781 -0.00017031857 
0.208219 0.07014485091 0.00088719223 
0.208777 0.02080964866 0.00000505555 
0.209334 0.04511036533 0.00002857983 
0.209892 0.01251117961 0.00048222600 
0.210449 0.02083376447 0.00096669952 
0.211007 0.08523835728 0.00030669173 
0.211564 0.08085764974 0.00017542208 
0.212121 0.00469958546 0.00007069143 
0.212679 0.05365110071 0.00019332738 
0.213236 0.01349736815 0.00020379407 
0.213794 0.04698711258 -0.00005318637 
0.214351 0.06201720519 -0.00034050253 
0.214908 0.04197230440 0.00032111142 
0.215466 0.04200075904 0.00022822082 
0.216023 0.01530530365 0.00053810724 
0.216581 0.02953832301 0.00022111016 
0.217138 0.09687061011 0.00050652807 
0.217695 0.09117965688 0.00008614488 
0.218253 0.06446767264 -0.00019104821 
0.218810 0.04355914395 0.00021208209 
0.219368 0.03916285266 -0.00004867879 
0.219925 0.03573311188 0.00007413433 
0.220483 0.04190616985 0.00008675524 
0.221040 0.05235407214 0.00007196089 
0.221597 0.04458098631 -0.00011917102 
0.222155 0.01660214952 0.00066132045 
0.222712 0.05034961719 -0.00012087901 
0.223270 0.01760378457 0.00011769431 
0.223827 0.04627712030 0.00022020335 
0.224384 0.01467335363 0.00036940719 
0.224942 0.01517622876 0.00034309666 
0.225499 0.06977048321 0.00034671398 
0.226057 0.01720157723 0.00008168576 
0.226614 0.02816870931 0.00022717661 
0.227171 0.00198695685 0.00008426767 
0.227729 -0.00839795128 0.00058074175 
0.228286 -0.01298963146 0.00023428423 
0.228844 0.04469839856 0.00046092348 
0.229401 0.01979985046 0.00017723355 
0.229958 0.06221845761 0.00026009496 
0.230516 0.04512432143 0.00006508080 
0.231073 0.02177136081 0.00052136084 
0.231630 -0.00334920102 -0.00037108638 
0.232188 0.09602361613 -0.00016806780 
0.232745 0.05494099781 0.00030036079 
0.233303 0.02696776713 0.00031914787 
0.233860 0.07402072081 0.00017171790 
0.234417 0.04374860026 0.00004108303 
0.234975 0.05710165468 0.00038884908 
0.235532 0.02093276877 0.00022286345 
0.236090 0.08232000679 0.00053304778 
0.236647 0.06778748140 -0.00010582871 
0.237204 0.02532562139 -0.00015376634 
0.237762 0.03985498521 0.00039546416 
0.238319 0.01688018797 -0.00023964408 
0.238877 0.02003229944 -0.00010535341 
0.239434 0.03943747641 0.00083630474 
0.239991 0.01465088153 -0.00037495307 
0.240549 0.04313255178 0.00023109527 
0.241106 0.05368240354 -0.00001789318 
0.241663 0.03434240968 0.00001111029 
0.242221 0.04462733524 0.00003380761 
0.242778 0.04683188026 0.00057877782 
0.243336 0.03028929172 0.00051157630 
0.243893 0.06601282989 0.00012472019 
0.244450 0.02162325781 0.00006831195 
0.245008 0.03779029027 0.00010196956 
0.245565 0.08332668824 0.00046413095 
0.246123 0.03299990849 0.00042861307 
0.246680 0.01076857337 0.00019509837 
0.247237 0.02665705996 -0.00004563083 
0.247795 0.04536997370 0.00031079911 
0.248352 -0.00121766857 0.00033222556 
0.248909 0.06149637759 0.00094779494 
0.249467 0.03368029407 0.00009480382 
0.250024 0.05178961817 -0.00031725073 
0.250582 0.02052159127 0.00010479704 
0.251139 0.04694074443 -0.00021359040 
0.251696 0.02911485044 0.00070688594 
0.252254 0.09719353650 0.00049928361 
0.252811 0.04041984770 -0.00004913547 
0.253368 0.06019378525 0.00005072342 
0.253926 0.03180580368 -0.00053383864 
0.254483 0.03202338377 -0.00017827076 
0.255041 0.04243569305 0.00019884641 
0.255598 0.09427497451 0.00037659851 
0.256155 0.05370178819 0.00012539312 
0.256713 0.03794287031 0.00041126114 
0.257270 0.03239657138 0.01367091167 
0.257827 0.05109377897 0.00008043953 
0.258385 0.03449716198 -0.00013088818 
0.258942 0.01941098386 -0.00015833886 
0.259499 0.05235255156 -0.00034410291 
0.260057 0.00034525226 0.00018847885 
0.260614 0.07343375978 0.00039663400 
0.261172 0.07058587545 0.00012902118 
0.261729 0.04372227522 -0.00002684446 
0.262286 -0.00382971120 -0.00005493790 
0.262844 0.04079480971 0.00000384821 
0.263401 0.06105057847 0.00014790545 
0.263958 0.02960678465 0.00030628197 
0.264516 0.06576805746 0.00024811214 
0.265073 0.03268103131 0.00000087661 
0.265630 0.01738082793 0.00017225848 
0.266188 0.03822484107 0.00006748739 
0.266745 0.01262244888 -0.00030699329 
0.267302 0.03176201539 0.00024495162 
0.267860 0.06314253511 -0.00014422175 
0.268417 0.01332736249 -0.00030783358 
0.268975 0.04045906048 -0.00018148193 
0.269532 0.05463386468 0.00074485588 
0.270089 0.04190486444 0.00013654871 
0.270647 0.06897052651 0.00051811639 
0.271204 0.04316257696 -0.00013366278 
0.271761 0.05667107214 -0.00057226320 
0.272319 0.03745360559 0.00022591099 
0.272876 0.05821836044 0.00008037201 
0.273433 -0.01699274002 0.00021812556 
0.273991 -0.01715520733 0.00035756110 
0.274548 0.01188523747 0.00006096380 
0.275105 0.02527664152 0.00031493519 
0.275663 0.06873065962 0.00050852228 
0.276220 0.03847073255 0.00033102795 
0.276777 0.03828740826 0.00017331396 
0.277335 0.06217658723 -0.00055922601 
0.277892 0.02766467983 -0.00058827460 
0.278449 0.04536736160 0.00004919018 
0.279007 0.04909111902 0.00045410731 
0.279564 0.08081241442 0.00069351190 
0.280121 0.03841992127 -0.00007152123 
0.280679 0.04163381668 0.00023623004 
0.281236 0.04071688662 0.00015873043 
0.281793 0.05275031185 -0.00015669535 
0.282351 0.06689780405 0.00033259596 
0.282908 0.01203750558 0.00012295029 
0.283465 0.00522413443 -0.00013924082 
0.284023 0.06092030124 0.00044547106 
0.284580 0.02046282505 0.00014767291 
0.285137 0.03688223661 -0.00045129115 
0.285695 0.06410794722 0.00034413575 
0.286252 0.07797767211 0.00100734309 
0.286809 0.03999452180 -0.00002616820 
0.287367 0.04691276851 0.00002990295 
0.287924 0.04726333058 0.00019497444 
0.288481 0.01433739608 -0.00026047685 
0.289039 0.06766727857 0.00022431768 
0.289596 0.05514288864 0.00029309237 
0.290153 0.03076746210 -0.00010097281 
0.290711 -0.02380596095 -0.00051052621 
0.291268 0.05826424449 0.00080282131 
0.291825 0.03313824905 0.00033567073 
0.292383 0.05079250142 0.00031585675 
0.292940 0.04040781129 0.00052093871 
0.293497 0.02672992121 -0.00000272622 
0.294055 0.02786728416 0.00034237826 
0.294612 0.04888206190 0.00083782404 
0.295169 0.04774277716 -0.00037726972 
0.295727 0.02948445578 -0.00009303287 
0.296284 0.00155786800 -0.00013757447 
0.296841 0.00261310562 -0.00025212650 
0.297399 0.05368995194 0.00025629218 
0.297956 0.03673763433 0.00042115475 
0.298513 0.02466645013 0.00006705475 
0.299071 0.00134134549 0.00002366786 
0.299628 -0.02119179854 0.00028916461 
0.300185 0.06032237434 0.00023605306 
0.300742 -0.02190509289 0.00039148038 
0.301300 0.03512684858 0.00046507907 
0.301857 0.05039030733 0.00043839650 
0.302414 0.04784518277 0.00023827421 
0.302972 0.00056900014 -0.00011275832 
0.303529 -0.00740385464 -0.00003329481 
0.304086 -0.00007152726 -0.00008606953 
0.304644 0.02594020270 0.00013865430 
0.305201 0.03296213378 0.00036168339 
0.305758 0.04452144146 0.00069168360 
0.306316 -0.00638144154 0.00052362611 
0.306873 0.04995298839 0.00060052711 
0.307430 0.02982192322 0.00039107965 
0.307987 0.05608274649 0.00041768940 
0.308545 0.01464898940 -0.00004592105 
0.309102 0.07196974669 0.00047633700 
0.309659 0.03852766183 0.00018914553 
0.310217 -0.00552766827 0.00022038236 
0.310774 0.03830492525 0.00050226502 
0.311331 0.04256903357 -0.00029138760 
0.311889 0.00796119338 -0.00025769828 
0.312446 0.03623700942 0.00021997183 
0.313003 0.04131012772 0.00100769181 
0.313560 -0.01702702628 -0.00039200321 
0.314118 -0.00656751594 0.00028164895 
0.314675 0.03383253203 -0.00009155694 
0.315232 0.07847441696 0.00053889889 
0.315790 0.04507654338 0.00026392046 
0.316347 0.00805437398 0.00055924766 
0.316904 0.05926169481 0.00020169702 
0.317461 0.04439130215 0.00016114623 
0.318019 0.02813588690 0.00010035279 
0.318576 0.04836347556 -0.00007980582 
0.319133 0.01373401632 0.00009700069 
0.319691 -0.01412859634 0.00022640868 
0.320248 0.02991734506 0.00080208316 
0.320805 -0.02422617649 0.00073167684 
0.321362 0.00062766310 0.00054712246 
0.321920 -0.02802583475 -0.00021381706 
0.322477 -0.00138183339 -0.00065963248 
0.323034 -0.00817336651 0.00000608169 
0.323592 0.04840473572 -0.00037028703 
0.324149 0.01103694120 0.00117369153 
0.324706 0.02888319072 0.00000518918 
0.325263 0.04726430319 -0.00003947832 
0.325821 -0.01105239839 -0.00007411404 
0.326378 0.00082997283 -0.00037328826 
0.326935 0.02508459591 0.00037436144 
0.327493 0.04245428335 0.00089141686 
0.328050 -0.00265141382 0.00025682691 
0.328607 -0.01569238046 0.00036096813 
0.329164 0.03558842366 0.00038078442 
0.329722 0.07874367973 0.00041918061 
0.330279 -0.00687853702 -0.00026663863 
0.330836 0.07374611503 0.00064157863 
0.331393 0.02538901617 0.00084292267 
0.331951 -0.02171117080 0.00008970914 
0.332508 0.07448464961 -0.00008251413 
0.333065 0.03293792130 -0.00043481658 
0.333622 0.04666625819 0.00093731325 
0.334180 0.04977124376 0.00019028210 
0.334737 0.04809054438 -0.00063673778 
0.335294 0.04366622367 -0.00040229687 
0.335852 0.02336943685 -0.00001660837 
0.336409 0.06671329308 0.00072603167 
0.336966 0.00515299442 0.00000099895 
0.337523 0.01481843563 0.00011227331 
0.338081 0.02927654306 0.00086151704 
0.338638 0.05417049865 -0.00036215005 
0.339195 0.01901879472 0.00033982634 
0.339752 0.05101839080 -0.00029109886 
0.340310 0.02376871731 0.00041889303 
0.340867 0.01521548862 0.00008311337 
0.341424 0.05833113761 0.00059968332 
0.341981 -0.01298849408 -0.00054595646 
0.342539 0.00956870573 0.00020234108 
0.343096 -0.00614595484 0.00044928894 
0.343653 0.02441676277 0.00008027888 
0.344210 -0.02347002827 0.00052875426 
0.344768 0.08719842809 0.00083854141 
0.345325 0.06947308938 0.00028093875 
0.345882 0.00504553236 0.00005371169 
0.346439 0.07709260117 0.00064334611 
0.346997 0.06260749049 0.00001014070 
0.347554 0.03897766172 -0.00114658525 
0.348111 0.01410910887 0.00037802110 
0.348668 0.00499834277 0.00022413530 
0.349226 0.04371521190 -0.00006297534 
0.349783 0.01974282497 0.00055563868 
0.350340 0.03506880129 0.00070891439 
0.350897 0.07354196585 0.00044152878 
0.351454 -0.00026890419 0.00002564093 
0.352012 0.02447911430 0.00030907405 
0.352569 -0.01020074781 -0.00010474061 
0.353126 0.03408547044 -0.00030660240 
0.353683 -0.05236292818 0.00130186383 
0.354241 0.04066451087 0.00093649946 
0.354798 0.09381850090 -0.00081832859 
0.355355 -0.00724831829 -0.00062277687 
0.355912 0.10196153228 0.00145266893 
0.356470 0.00893462371 0.00051014512 
0.357027 0.02591722807 0.00182013510 
0.357584 -0.01527968358 -0.00011145556 
0.358141 0.01685223638 -0.00039284605 
0.358699 -0.00691113602 0.00129502033 
0.359256 0.05477025194 -0.00001957485 
0.359813 -0.02696695423 0.00077218092 
0.360370 0.05372632666 0.00046087656 
0.360927 0.06674129558 -0.00054051504 
0.361485 0.13637894864 -0.00034175175 
0.362042 0.01537669927 -0.00056759845 
0.362599 0.05868194332 0.00119559772 
0.363156 0.04230889187 -0.00020446510 
0.363714 0.04875880770 -0.00083399526 
0.364271 0.05400847622 0.00096864819 
0.364828 -0.00095712044 -0.00081874581 
0.365385 0.04503695750 0.00062369076 
0.365942 0.05651973729 -0.00023334983 
0.366500 -0.03376028898 0.00186083716 
0.367057 0.03295363508 0.00027405510 
0.367614 -0.00255783460 -0.00052171406 
0.368171 0.06425750350 0.00099249885 
0.368728 0.00807293210 0.00128185519 
0.369286 0.05857675441 0.00027950192 
0.369843 0.03687617306 0.00029143008 
0.370400 0.06838636056 -0.00036621322 
0.370957 0.05191155309 0.00022150713 
0.371514 0.05451283923 -0.00024258536 
0.372072 -0.06995005143 -0.00070870688 
0.372629 0.00504543167 0.00091193316 
0.373186 0.06924818917 -0.00021896697 
0.373743 0.00793803551 0.00014603639 
0.374300 -0.00065448572 0.00055744268 
0.374858 0.03090360017 -0.00051942041 
0.375415 0.09153966994 0.00211556893 
0.375972 0.03809317585 0.00081568287 
0.376529 0.06020639187 0.00073649263 
0.377086 0.05534861482 0.00069355685 
0.377644 0.02266836263 -0.00114897832 
0.378201 0.05688004452 0.00140324173 
0.378758 0.02556253039 0.00039969225 
0.379315 0.06702433090 0.00052031290 
0.379872 0.05798325971 -0.00125398863 
0.380430 0.07379916388 0.00146389709 
0.380987 0.03338190280 -0.00060259038 
0.381544 0.00939846914 -0.00012597260 
0.382101 0.04217420888 0.00051849620 
0.382658 0.05380815814 0.00064977702 
0.383216 0.07800339470 0.00038832349 
0.383773 0.00748810909 0.00018309776 
0.384330 -0.00058212969 -0.00024692820 
0.384887 0.01303629375 0.00039688701 
0.385444 0.06868698329 0.00233377175 
0.386001 0.12170888208 -0.00019778379 
0.386559 0.00176846087 -0.00026863850 
0.387116 0.08140936485 -0.00072215443 
0.387673 0.07822756644 0.00098203076 
0.388230 0.04328106705 -0.00002274396 
0.388787 -0.00429068614 0.00058379995 
0.389345 0.01428246559 0.00034465677 
0.389902 -0.11529565009 0.00044978308 
0.390459 0.11306660458 0.00129274320 
0.391016 0.02997262816 -0.00102537032 
0.391573 -0.01432729218 -0.00180656570 
0.392130 -0.00848763301 -0.00023598825 
0.392688 0.06566278468 0.00246868448 
0.393245 0.13826578303 -0.00024680221 
0.393802 0.02276127947 0.00322129838 
0.394359 0.05808069900 0.00013944678 
0.394916 0.11022411270 0.00433442394 
0.395473 -0.02913962797 -0.00023207921 
0.396031 0.05611907792 0.00056153993 
0.396588 0.07171859851 0.00126323532 
0.397145 0.05359242833 0.00305664303 
0.397702 0.03779814416 0.00361166721 
0.398259 0.10256222466 -0.00088329846 
0.398816 -0.02597823179 -0.00378911970 
0.399374 0.16233239100 0.00385074322 
0.399931 0.10375497007 0.00231111215 
0.400488 0.04884037109 -0.00477767949 
0.401045 -0.03899646359 0.00192413054 
0.401602 0.14117010336 0.00425252892 
0.402159 -0.05806677780 0.00839604778 
0.402716 0.07728072653 -0.00034749401 
0.403274 0.12195101085 0.01118125698 
0.403831 0.39689159386 0.04287160949 
