# Supplementary material for: SAXS studies of X-ray induced disulfide bond damage: Engineering high-resolution insight from a low-resolution technique
Source: PLoS One. 2020 Nov 17;15(11):e0239702. doi: 10.1371/journal.pone.0239702 (PMC7671560; doi:10.1371/journal.pone.0239702)
Supplement: S1 Data — (GZ) [file pone.0239702.s023.gz › SupplementaryData/dimer_A4_ph5_1p25_00016.cbf.dat]

0.010314 -1.22209530856 1.67567279783 
0.010872 3.95828838185 0.28305884064 
0.011429 2.63597543358 0.01665327641 
0.011987 4.51911781989 0.10854666504 
0.012544 4.96010033845 0.04961493963 
0.013102 3.95653702164 0.05648280676 
0.013659 3.25127817966 0.14841134406 
0.014217 6.15325663209 0.01032499480 
0.014774 4.92122407281 0.04786371242 
0.015332 3.07175542967 0.06134088599 
0.015889 4.83754796665 0.01074632668 
0.016447 4.12592011107 0.00097436332 
0.017004 3.95428897682 0.02823966650 
0.017562 4.46995007374 0.01818245317 
0.018119 4.03527029309 0.02980855391 
0.018677 4.10347407461 -0.01167942247 
0.019234 4.18732731751 0.00809075803 
0.019792 4.32529275233 0.01891809919 
0.020349 4.17437715405 0.00081775666 
0.020907 3.74256514864 -0.00383996584 
0.021464 4.13498358776 0.02730409405 
0.022022 3.92763261616 0.02041719186 
0.022579 3.73772646126 0.00921131181 
0.023137 3.73836317074 0.02109585355 
0.023694 3.72344504905 0.00929212053 
0.024252 4.00224477748 0.02066898871 
0.024809 3.75947734512 0.01868420420 
0.025367 3.89951183100 0.01818135557 
0.025924 3.61314712388 0.02713364725 
0.026482 3.62251147344 0.01834162294 
0.027039 3.59099717378 0.01556980766 
0.027597 3.73250059848 0.03062918626 
0.028154 3.45842018120 0.02149723247 
0.028712 3.26544047503 0.01639677630 
0.029269 3.47228803244 0.02092639509 
0.029827 3.41626214981 0.02310850463 
0.030384 3.31336762315 0.02625591565 
0.030942 3.20569696597 0.01978735864 
0.031500 3.36143173556 0.02444742593 
0.032057 3.40840693222 0.02767613962 
0.032615 3.29492202750 0.01579768241 
0.033172 3.35869481337 0.01649188198 
0.033730 3.05070313934 0.01946685479 
0.034287 3.10865874146 0.01820096378 
0.034845 3.04902266701 0.02003583148 
0.035402 3.04388406943 0.01994735508 
0.035960 3.06992954081 0.01476592587 
0.036517 3.08947473321 0.02138481331 
0.037075 2.95907372372 0.01833629649 
0.037632 3.14720468158 0.01499489948 
0.038190 2.86820796299 0.01947828384 
0.038747 2.94937304955 0.01509082454 
0.039305 3.00654258290 0.01876497947 
0.039862 2.95554348717 0.01965679475 
0.040420 2.76506912832 0.01669831580 
0.040977 2.61303314430 0.01674115635 
0.041535 2.65537904628 0.01649894283 
0.042092 2.79384642245 0.01851001871 
0.042650 2.70420789913 0.01290887558 
0.043207 2.59964051561 0.01499069778 
0.043765 2.69685563788 0.01560950163 
0.044322 2.57866117373 0.01613013343 
0.044880 2.51252097448 0.01711903132 
0.045437 2.41522288193 0.01543720357 
0.045995 2.41957864010 0.01265092304 
0.046552 2.52426824321 0.01559665725 
0.047110 2.31112514703 0.01343490131 
0.047667 2.36125362849 0.01289341624 
0.048225 2.35073480182 0.01414173226 
0.048782 2.34695786595 0.01489680310 
0.049340 2.24214847741 0.01598939860 
0.049897 2.16003777297 0.01222541657 
0.050455 2.34474459472 0.01536320364 
0.051012 2.32188532692 0.01389341187 
0.051570 2.18626686478 0.01207781299 
0.052127 2.12051500791 0.01161087352 
0.052685 2.10522728783 0.01141667809 
0.053242 2.17469993770 0.00816319291 
0.053800 2.04590871867 0.01165684300 
0.054357 2.03198789028 0.01065668206 
0.054915 2.04653228695 0.01366812147 
0.055472 2.01679622646 0.01247945362 
0.056030 1.98811152342 0.01222893689 
0.056587 2.08964644546 0.01059409499 
0.057145 1.84838994476 0.01140637325 
0.057702 1.79000669041 0.00823591038 
0.058260 1.73946914570 0.00867688296 
0.058817 1.86114204787 0.01110132036 
0.059375 1.84227344874 0.00971311455 
0.059932 1.72603900985 0.01110650942 
0.060490 1.79199507441 0.00848900123 
0.061048 1.74696669886 0.00864360500 
0.061605 1.81564976218 0.01061960610 
0.062163 1.75344182064 0.01081202382 
0.062720 1.60386751445 0.00778830454 
0.063278 1.75187596221 0.00972374772 
0.063835 1.66625511812 0.00854919747 
0.064393 1.63276544942 0.01000844354 
0.064950 1.54538262245 0.00873118960 
0.065508 1.48429338134 0.00843585932 
0.066065 1.57015736753 0.00845317629 
0.066623 1.56296428274 0.01046747845 
0.067180 1.52957564125 0.00698330800 
0.067738 1.50117446786 0.00824263544 
0.068295 1.42520127515 0.00687226359 
0.068853 1.43615971458 0.00804303764 
0.069410 1.47656772363 0.00932890377 
0.069968 1.37387482184 0.00875317213 
0.070525 1.40384260680 0.00715888198 
0.071083 1.33798679426 0.00841525918 
0.071640 1.27180207387 0.00762726215 
0.072198 1.31802884441 0.00800194082 
0.072755 1.35534692302 0.00696440803 
0.073313 1.32863495286 0.00668396658 
0.073870 1.28980211471 0.00838777348 
0.074428 1.18699027566 0.00566226736 
0.074985 1.33980352181 0.00801312277 
0.075543 1.21715286892 0.00709110062 
0.076100 1.28211231277 0.00562562275 
0.076658 1.29325123686 0.00781348994 
0.077215 1.22639616390 0.00723431607 
0.077773 1.18452159416 0.00578111426 
0.078330 1.15635389352 0.00696623476 
0.078888 1.17279317818 0.00453593386 
0.079445 1.05288180889 0.00483702035 
0.080003 1.07746006549 0.00458169770 
0.080560 1.07919047033 0.00540858727 
0.081118 1.00343428306 0.00610049069 
0.081675 0.93475221136 0.00488742283 
0.082233 1.03097028956 0.00474340210 
0.082790 0.94557846714 0.00387727047 
0.083348 1.03470438212 0.00426541931 
0.083905 1.03088009729 0.00624255936 
0.084463 0.96474560095 0.00310036870 
0.085020 0.95103020176 0.00452120303 
0.085578 0.91283497559 0.00454264507 
0.086135 0.91821204604 0.00493008743 
0.086693 0.90945289265 0.00278942902 
0.087250 0.92615176085 0.00580529755 
0.087808 0.80979461180 0.00297809541 
0.088365 0.79839285504 0.00568668412 
0.088923 0.83899391424 0.00471016985 
0.089480 0.81540130498 0.00392130284 
0.090038 0.87826823341 0.00362992466 
0.090595 0.86408351628 0.00465974779 
0.091153 0.86100891330 0.00350841823 
0.091710 0.79609436072 0.00426158466 
0.092268 0.88468543763 0.00409596621 
0.092825 0.82823829581 0.00280323432 
0.093383 0.83103661371 0.00162404171 
0.093940 0.69863688514 0.00386810623 
0.094498 0.70301393352 0.00432374539 
0.095055 0.69852754663 0.00364194802 
0.095613 0.70953435930 0.00438837645 
0.096170 0.70333691184 0.00436796979 
0.096728 0.73010758860 0.00351424281 
0.097285 0.72567198823 0.00432065249 
0.097842 0.54810247142 0.00336093822 
0.098400 0.68852867619 0.00372206804 
0.098957 0.73456609952 0.00382876845 
0.099515 0.61046438600 0.00263606103 
0.100072 0.58005233641 0.00491259618 
0.100630 0.63296713467 0.00436417536 
0.101187 0.57549884323 0.00242876454 
0.101745 0.64907587886 0.00404504207 
0.102302 0.59246479948 0.00232239487 
0.102860 0.60299168375 0.00272775524 
0.103417 0.59249066541 0.00320747065 
0.103975 0.58798678875 0.00296178114 
0.104532 0.56094334899 0.00301357530 
0.105090 0.55687889038 0.00428655065 
0.105647 0.50459544670 0.00175614383 
0.106205 0.51539603032 0.00176410855 
0.106762 0.55168324932 0.00188242309 
0.107320 0.50679920182 0.00165578481 
0.107877 0.49944499050 0.00294731778 
0.108435 0.47005581853 0.00243776079 
0.108992 0.51073233020 0.00228664040 
0.109550 0.55987100980 0.00329041315 
0.110107 0.55604730825 0.00302290162 
0.110665 0.49323124376 0.00248163086 
0.111222 0.51802347121 0.00304076674 
0.111780 0.44796790448 0.00166454536 
0.112337 0.42822292349 0.00169357701 
0.112895 0.51268741198 0.00163460637 
0.113452 0.42369481077 0.00045008089 
0.114010 0.43243074800 0.00287404140 
0.114567 0.40733324348 0.00230382628 
0.115125 0.38781043342 0.00225000820 
0.115682 0.33233330381 0.00072103207 
0.116240 0.42679617845 0.00234613389 
0.116797 0.44033777220 0.00139175767 
0.117355 0.34711918464 0.00236649533 
0.117912 0.35744353472 0.00188126479 
0.118470 0.40051278153 0.00177624102 
0.119027 0.38120577375 0.00141349962 
0.119585 0.41865071371 0.00187317928 
0.120142 0.33069586901 0.00118375757 
0.120699 0.45747330140 0.00208766858 
0.121257 0.27432668223 0.00085883228 
0.121814 0.31796810077 0.00206130616 
0.122372 0.33078256713 0.00149711586 
0.122929 0.34623030325 0.00113817869 
0.123487 0.29482079245 0.00076875435 
0.124044 0.28570991285 0.00227031103 
0.124602 0.30464523047 0.00174463610 
0.125159 0.28694383843 0.00168525378 
0.125717 0.26936875363 0.00107015836 
0.126274 0.23516140395 0.00027466150 
0.126832 0.27922588077 0.00113012307 
0.127389 0.32643900569 0.00119740071 
0.127947 0.26959850569 0.00237748448 
0.128504 0.32356600022 0.00235669700 
0.129062 0.30945558721 0.00120817272 
0.129619 0.29097187641 0.00046545343 
0.130177 0.23227169614 0.00078088028 
0.130734 0.29316721333 0.00075236706 
0.131292 0.27314390345 0.00049292230 
0.131849 0.26418006857 0.00230290057 
0.132407 0.23992214960 0.00166359112 
0.132964 0.19605323307 0.00053481803 
0.133521 0.22297398383 0.00133889408 
0.134079 0.24758553759 0.00075847506 
0.134636 0.28862928363 0.00212327047 
0.135194 0.20135805058 0.00161166403 
0.135751 0.23208573821 0.00049208820 
0.136309 0.16485286889 -0.00003149382 
0.136866 0.19138972436 0.00120806991 
0.137424 0.18959903910 0.00173749402 
0.137981 0.24429589091 0.00103566763 
0.138539 0.18184399732 0.00138259129 
0.139096 0.15725530793 0.00012935923 
0.139654 0.17201552675 0.00040254896 
0.140211 0.18862796986 0.00015612532 
0.140769 0.20101450311 0.00056692776 
0.141326 0.18857792843 0.00068157825 
0.141884 0.13858841334 0.00053884066 
0.142441 0.19491595421 -0.00003888330 
0.142998 0.22949866770 0.00089076055 
0.143556 0.11836839535 0.00113211211 
0.144113 0.16458590419 0.00134908823 
0.144671 0.19216511291 0.00019022652 
0.145228 0.13169723295 0.00084083229 
0.145786 0.24025486699 0.00111333575 
0.146343 0.13672423650 0.00147069301 
0.146901 0.15537299754 0.00109127486 
0.147458 0.20184492099 0.00077363336 
0.148016 0.13402324494 0.00103247791 
0.148573 0.10853533264 0.00113085722 
0.149131 0.19649198957 0.00122363886 
0.149688 0.16056279344 -0.00001686100 
0.150246 0.16425068628 0.00050247493 
0.150803 0.11340439343 -0.00025418316 
0.151360 0.17211773772 0.00098991350 
0.151918 0.12786593586 0.00054604622 
0.152475 0.12225653025 0.00040185999 
0.153033 0.10994169220 0.00007776770 
0.153590 0.07197719826 0.00048820192 
0.154148 0.15266467068 0.00066195438 
0.154705 0.12011208029 0.00078483447 
0.155263 0.13018453231 0.00072424486 
0.155820 0.07074900078 0.00052693013 
0.156378 0.15148121906 0.00109133766 
0.156935 0.12831417454 0.00043850586 
0.157493 0.06303191109 0.00061164319 
0.158050 0.00163192238 0.00101937110 
0.158607 0.07945676497 0.00002612939 
0.159165 0.13594519126 0.00113914530 
0.159722 0.06027304025 0.00108511134 
0.160280 0.06931215942 0.00011751367 
0.160837 0.14232665652 0.00082073001 
0.161395 0.08712113580 0.00006704538 
0.161952 0.09823202212 0.00019098335 
0.162510 0.10340900563 0.00027502527 
0.163067 0.11335616630 0.00027248096 
0.163625 0.09425204288 0.00072883898 
0.164182 0.05732784458 -0.00010446915 
0.164739 0.10815995292 0.00027696349 
0.165297 0.08543659001 0.00035723946 
0.165854 0.06526801441 -0.00030461543 
0.166412 0.10725236986 0.00084883574 
0.166969 0.08323531995 0.00115148158 
0.167527 0.11307757454 -0.00025939617 
0.168084 0.12862471869 0.00088927952 
0.168642 0.07025682827 -0.00011284891 
0.169199 0.09519777466 -0.00060445785 
0.169757 0.05034413925 0.00089471852 
0.170314 0.09834947466 0.00061475041 
0.170871 0.06871809719 0.00021647852 
0.171429 0.10207971736 0.00002957948 
0.171986 0.03964531568 0.00059382734 
0.172544 0.07689439902 -0.00015548398 
0.173101 0.04780302214 0.00025760302 
0.173659 0.09976291471 0.00080480101 
0.174216 0.04035769199 0.00031455086 
0.174774 0.10562008572 0.00076989522 
0.175331 0.07633085225 0.00109800060 
0.175888 0.05737973490 0.00046994198 
0.176446 0.03405576777 0.00042935027 
0.177003 0.08428327906 0.00096067410 
0.177561 0.06505288916 0.00012172065 
0.178118 0.05497411825 0.00033301218 
0.178676 0.05736473209 -0.00011737684 
0.179233 0.06562984251 0.00024136606 
0.179791 0.05411831164 0.00052179743 
0.180348 0.03970595211 0.00012578227 
0.180905 0.08899216998 0.00066965487 
0.181463 0.06614508504 0.00060920484 
0.182020 0.04941020351 0.00073603669 
0.182578 0.04586896418 0.00060598355 
0.183135 0.03848967798 -0.00017723811 
0.183693 0.11773086296 0.00050316486 
0.184250 0.02728733407 0.00033044584 
0.184808 0.03358468795 0.00050097667 
0.185365 0.05777632846 -0.00015980415 
0.185922 0.09351924512 0.00008489238 
0.186480 0.03851716900 0.00002597848 
0.187037 0.09289040073 -0.00004497004 
0.187595 0.02431027057 -0.00013529799 
0.188152 0.06480702500 0.00070375813 
0.188710 0.07084497070 0.00053880167 
0.189267 0.03757709740 0.00086405888 
0.189824 0.13444579418 0.00058721383 
0.190382 0.00761667103 0.00031544408 
0.190939 0.07600977053 -0.00004096281 
0.191497 0.03880296445 -0.00014493735 
0.192054 -0.00119150720 0.00027837804 
0.192612 0.10874588823 0.00044949107 
0.193169 0.06026397725 0.00026084137 
0.193726 0.04911503751 0.00018828892 
0.194284 0.07869262329 0.00027576518 
0.194841 0.06196774027 -0.00018775522 
0.195399 0.09944984555 0.00093557319 
0.195956 0.01668391750 -0.00043126872 
0.196514 0.08124019088 0.00015581558 
0.197071 0.08422851329 0.00068286583 
0.197628 0.01924860706 0.00048220342 
0.198186 0.06101549269 0.00018076104 
0.198743 0.10423899395 0.00009844781 
0.199301 0.07523978096 0.00046968779 
0.199858 0.06560122577 0.00038848148 
0.200416 0.02593324819 0.00068173720 
0.200973 0.08969679081 0.00049004243 
0.201530 0.04377978244 0.00013418595 
0.202088 0.01111415795 -0.00080909105 
0.202645 0.03357091408 0.00023585202 
0.203203 0.01287985835 -0.00001579521 
0.203760 0.05518628636 0.00061660048 
0.204318 0.01661389066 0.00023418617 
0.204875 0.03913933406 -0.00043569602 
0.205432 0.11996578342 0.00020089371 
0.205990 0.11448367589 0.00069205278 
0.206547 0.08922172541 -0.00020940271 
0.207105 0.01270473131 -0.00071901992 
0.207662 0.02243836653 -0.00001167527 
0.208219 0.09282219688 0.00082312875 
0.208777 0.00162952372 -0.00013017140 
0.209334 0.08344330140 0.00001219823 
0.209892 0.07947246923 0.00038512872 
0.210449 0.07969183982 -0.00000567756 
0.211007 0.05344275641 0.00018418957 
0.211564 0.02949991059 -0.00026778779 
0.212121 0.03608260694 0.00031773667 
0.212679 0.02749525431 0.00027850732 
0.213236 -0.02564244915 -0.00005259803 
0.213794 0.01392177354 0.00061834294 
0.214351 0.02763359852 0.00020779491 
0.214908 0.02645000492 -0.00000650751 
0.215466 0.05318734273 0.00035994118 
0.216023 0.02320060115 0.00051945697 
0.216581 0.03924938547 0.00035118988 
0.217138 -0.00681218872 0.00012619417 
0.217695 0.04507468988 0.00027264323 
0.218253 0.04154042980 -0.00042883336 
0.218810 0.02670724838 0.00055545593 
0.219368 -0.01614684985 -0.00000495220 
0.219925 0.06103137817 0.00022987681 
0.220483 0.02234583222 -0.00005589223 
0.221040 0.07074852491 0.00050185118 
0.221597 0.03234343766 0.00069741844 
0.222155 0.04448621918 0.00044183824 
0.222712 0.00764612588 0.00012670993 
0.223270 0.00177850128 0.00036992871 
0.223827 0.02446032207 0.00027396406 
0.224384 0.00939940546 0.00051382516 
0.224942 0.00107697162 0.00014630744 
0.225499 0.03961082581 0.00042290353 
0.226057 0.06735872285 0.00037270609 
0.226614 0.04762453852 0.00088024440 
0.227171 -0.00860971188 0.00011037964 
0.227729 0.00857278323 -0.00015961427 
0.228286 0.03530745031 0.00036490147 
0.228844 0.03117715687 0.00035793394 
0.229401 0.04511530437 0.00037337668 
0.229958 0.05633784994 0.00049595767 
0.230516 0.01046144535 0.00013207547 
0.231073 0.01581105397 0.00036854161 
0.231630 0.05095157625 0.00004340155 
0.232188 0.04657526166 0.00027004526 
0.232745 0.04426757958 0.00040129414 
0.233303 0.03485906966 0.00060239202 
0.233860 0.03369849199 -0.00012059679 
0.234417 0.04173046497 -0.00048566063 
0.234975 0.04812437765 0.00014984290 
0.235532 0.05132797862 0.00019220144 
0.236090 0.03298512392 0.00069314204 
0.236647 0.04765414966 -0.00011265808 
0.237204 0.02979249414 -0.00000350544 
0.237762 0.03910807961 0.00036686140 
0.238319 0.05356118507 0.00003481694 
0.238877 0.07590931303 0.00039522887 
0.239434 0.06216209288 0.00035284853 
0.239991 0.09870055063 0.00050368194 
0.240549 0.03741758793 0.00047112047 
0.241106 0.00335937869 -0.00062721227 
0.241663 0.00967727029 0.00016480087 
0.242221 -0.00675447454 -0.00011199200 
0.242778 0.04256384790 0.00003772180 
0.243336 0.04363841885 0.00003194497 
0.243893 0.03140639625 0.00001695566 
0.244450 0.05267763915 0.00035145384 
0.245008 0.06008256264 -0.00001105553 
0.245565 0.04059538741 -0.00034783427 
0.246123 0.04130669186 0.00048679099 
0.246680 0.03207323183 0.00028642483 
0.247237 0.01375015643 0.00065038003 
0.247795 0.02733538697 0.00015923036 
0.248352 0.03775680407 0.00043625446 
0.248909 0.07797555152 0.00081900316 
0.249467 0.00463591745 -0.00010798663 
0.250024 -0.00122924006 -0.00029954371 
0.250582 0.07866064828 0.00042746056 
0.251139 0.04656388108 0.00025397472 
0.251696 0.03631869623 0.00016952476 
0.252254 0.01945900886 0.00001865219 
0.252811 0.01737770877 0.00073181624 
0.253368 0.02668040233 0.00017982060 
0.253926 -0.01055489906 0.00013376560 
0.254483 0.07676388972 0.00059425804 
0.255041 0.02892993255 0.00029777283 
0.255598 0.00834741270 -0.00022522716 
0.256155 0.05139691716 -0.00011305598 
0.256713 0.02383836607 0.00042444215 
0.257270 0.03553958187 0.01165040221 
0.257827 0.02201161088 0.00019929260 
0.258385 0.03330201319 0.00040015985 
0.258942 0.02014757015 -0.00002696657 
0.259499 0.06432206904 0.00006108305 
0.260057 0.03646646546 0.00017418303 
0.260614 0.00241382951 0.00007742389 
0.261172 0.06096900335 0.00005923840 
0.261729 0.06221207725 0.00041855101 
0.262286 0.04552233536 0.00043154498 
0.262844 0.08164901947 0.00031717896 
0.263401 0.02555561956 0.00001794807 
0.263958 0.04261005601 0.00006476285 
0.264516 0.02254987341 0.00012796626 
0.265073 0.00885238717 -0.00013302435 
0.265630 -0.00253589515 -0.00036790044 
0.266188 0.08776102306 0.00041422176 
0.266745 0.04534190463 0.00020415073 
0.267302 0.00595071074 -0.00030216000 
0.267860 0.02458217206 -0.00034139301 
0.268417 0.01693714325 0.00069420701 
0.268975 0.04650985974 0.00000422100 
0.269532 0.00456026287 0.00039666602 
0.270089 0.06231948181 0.00069119223 
0.270647 0.04232810972 0.00027672381 
0.271204 0.03656136246 0.00012944644 
0.271761 0.04344980525 0.00011913184 
0.272319 -0.01560158315 -0.00011392901 
0.272876 0.04241846975 -0.00019535279 
0.273433 0.04958277238 0.00060285879 
0.273991 0.00182341291 -0.00072625404 
0.274548 0.01495685368 0.00011198226 
0.275105 0.02613391766 -0.00043336085 
0.275663 0.07179415626 0.00040510194 
0.276220 0.05555218051 0.00060194121 
0.276777 0.03613489206 -0.00014964329 
0.277335 0.00731242407 -0.00025263313 
0.277892 0.01834759166 0.00008297853 
0.278449 0.01274559113 -0.00040748328 
0.279007 0.00403829783 0.00044193130 
0.279564 0.04020219790 -0.00000230982 
0.280121 0.05583355333 0.00053902549 
0.280679 0.05751295581 -0.00009403077 
0.281236 0.09033741604 -0.00017386363 
0.281793 0.06741230533 0.00044818155 
0.282351 0.04196023505 0.00000998515 
0.282908 0.00361999169 0.00033244333 
0.283465 0.02435588193 -0.00008339598 
0.284023 0.00004189869 0.00032265619 
0.284580 0.02972741418 0.00085913767 
0.285137 0.04120735083 0.00025541085 
0.285695 0.03564088841 -0.00023936644 
0.286252 0.04616169199 0.00041927355 
0.286809 -0.03025865577 0.00016712803 
0.287367 -0.02167276726 -0.00033620493 
0.287924 0.00334280265 -0.00006162421 
0.288481 -0.01221172538 0.00024249675 
0.289039 0.01938708241 0.00010526519 
0.289596 0.03089663782 -0.00014534186 
0.290153 0.01864547394 0.00008859583 
0.290711 0.03030023263 -0.00024900564 
0.291268 0.02454712282 0.00010038869 
0.291825 0.04299372853 0.00081522300 
0.292383 0.06111197678 0.00016507658 
0.292940 0.04933106725 -0.00002150697 
0.293497 0.02884330518 0.00045863474 
0.294055 0.04264663696 0.00023124774 
0.294612 0.03998108646 -0.00078116539 
0.295169 0.03449044592 0.00015635555 
0.295727 0.04057157431 0.00028463822 
0.296284 0.06549808615 0.00000305403 
0.296841 0.02867715960 0.00028508049 
0.297399 0.00074071640 -0.00032929648 
0.297956 0.00771605932 -0.00052171815 
0.298513 -0.01123423784 -0.00024512985 
0.299071 0.00325966942 0.00027825871 
0.299628 0.03416446481 0.00092474285 
0.300185 0.06414897970 0.00011722751 
0.300742 0.03280110526 0.00052713232 
0.301300 0.00673013666 0.00037758718 
0.301857 -0.03176140802 0.00020236031 
0.302414 0.04279727126 0.00033494393 
0.302972 0.00283518078 -0.00007538391 
0.303529 0.00994662558 0.00042436443 
0.304086 0.03499339029 0.00009347722 
0.304644 -0.00908518206 0.00054275050 
0.305201 0.05661354645 0.00028649160 
0.305758 0.04243283412 -0.00025008881 
0.306316 0.06611062044 -0.00005512824 
0.306873 0.00097574530 0.00006026054 
0.307430 0.03700861256 0.00049549076 
0.307987 0.06607188066 0.00009038854 
0.308545 0.07298830095 -0.00012499853 
0.309102 0.02751215644 -0.00003798719 
0.309659 0.02511602128 0.00020928595 
0.310217 0.05564512015 -0.00024307572 
0.310774 -0.01466155861 -0.00072214079 
0.311331 0.03209319417 0.00017274015 
0.311889 -0.00187543822 -0.00010192742 
0.312446 0.05317841306 0.00028215646 
0.313003 0.02086947240 -0.00028404045 
0.313560 0.02199818209 0.00061078240 
0.314118 0.04089779980 0.00031347608 
0.314675 0.00279388543 -0.00010817983 
0.315232 0.03948065830 0.00004190681 
0.315790 0.06142405083 0.00013669440 
0.316347 0.05085477935 0.00050754205 
0.316904 -0.02098962502 -0.00035280967 
0.317461 -0.01597832668 -0.00023419362 
0.318019 -0.02183331888 -0.00010098360 
0.318576 0.04508772052 0.00021621039 
0.319133 -0.00255847715 -0.00023455683 
0.319691 0.00081778717 0.00028587386 
0.320248 0.04366368953 -0.00038251253 
0.320805 0.07244198369 0.00024453093 
0.321362 -0.00472371359 -0.00063167986 
0.321920 0.01708045091 0.00032841239 
0.322477 -0.03121558001 -0.00071923295 
0.323034 0.01719520255 -0.00022770016 
0.323592 0.01389830491 -0.00017353997 
0.324149 0.07383525715 0.00063936451 
0.324706 0.02381135559 0.00031651944 
0.325263 0.06465229788 0.00017007158 
0.325821 0.01720274391 0.00015128056 
0.326378 -0.01124145061 0.00025921884 
0.326935 0.03231152471 0.00051489770 
0.327493 -0.00037549454 0.00056957490 
0.328050 -0.00770198576 0.00066635582 
0.328607 0.03984954951 0.00065045278 
0.329164 -0.01874613180 -0.00036022762 
0.329722 0.05395441625 -0.00015586699 
0.330279 0.03382479349 0.00044444365 
0.330836 -0.01393091915 0.00002652189 
0.331393 -0.01707550310 0.00039310122 
0.331951 0.04115421497 0.00063607953 
0.332508 0.03714759943 -0.00016313064 
0.333065 0.05447956495 -0.00050594181 
0.333622 0.04455224239 0.00055221726 
0.334180 0.05556931487 0.00047290040 
0.334737 0.06265632983 -0.00005686165 
0.335294 0.03209815592 0.00000412028 
0.335852 0.03137655571 -0.00038416300 
0.336409 0.03885458158 0.00025851470 
0.336966 0.04073643719 0.00051637040 
0.337523 0.04826235437 -0.00004580362 
0.338081 0.04606027781 -0.00067305392 
0.338638 0.03031358887 0.00130617678 
0.339195 0.02531957238 0.00080139142 
0.339752 0.05729150765 -0.00038273032 
0.340310 0.04629624574 -0.00009219097 
0.340867 0.08564743179 0.00130371354 
0.341424 0.03979009212 -0.00019959290 
0.341981 0.05644904669 0.00067569661 
0.342539 0.05983902737 0.00069292710 
0.343096 0.02195609721 -0.00028628507 
0.343653 0.00313194807 0.00016703665 
0.344210 0.02199054142 0.00024900661 
0.344768 0.04965729623 0.00013321440 
0.345325 -0.02696640028 -0.00000061360 
0.345882 0.02817384475 -0.00055854820 
0.346439 0.03224661782 -0.00010979170 
0.346997 0.02794163858 0.00010190877 
0.347554 0.01127793363 0.00006288727 
0.348111 0.01615818258 0.00084100054 
0.348668 0.05539894003 -0.00017991220 
0.349226 0.03071577200 0.00056441624 
0.349783 0.06901058136 0.00127159478 
0.350340 0.04125648393 0.00085833734 
0.350897 -0.00108762876 -0.00056817747 
0.351454 0.00186607036 -0.00088458800 
0.352012 -0.01266939936 0.00019788205 
0.352569 0.09856841934 0.00056454165 
0.353126 0.02626252887 0.00048734693 
0.353683 -0.02283482041 0.00056076892 
0.354241 0.08770867200 0.00091395263 
0.354798 0.04258935516 0.00118470707 
0.355355 0.06337305053 0.00048668417 
0.355912 0.07691155006 0.00031706316 
0.356470 0.07029445970 0.00005848402 
0.357027 0.03514227604 0.00095632555 
0.357584 0.08647538443 0.00063004665 
0.358141 0.00416671211 0.00149349927 
0.358699 0.04435129740 0.00035419605 
0.359256 0.01702846382 -0.00011079946 
0.359813 -0.01587154922 0.00001471559 
0.360370 0.04342582441 0.00051247194 
0.360927 0.01156828124 0.00195858298 
0.361485 0.01924906499 -0.00020292534 
0.362042 0.06844282412 -0.00015677439 
0.362599 -0.02299467988 -0.00012594264 
0.363156 -0.00566613063 -0.00118059839 
0.363714 0.08333482280 0.00093571253 
0.364271 0.01192479008 0.00041409598 
0.364828 0.05798620210 0.00044672290 
0.365385 0.02046721540 -0.00083090327 
0.365942 0.08203288755 0.00206170138 
0.366500 0.04767650263 0.00275755624 
0.367057 -0.00519215785 0.00122102813 
0.367614 -0.01478865915 -0.00190548466 
0.368171 0.03303668931 -0.00105401156 
0.368728 -0.03953673469 0.00199033296 
0.369286 0.02702582933 -0.00147910584 
0.369843 0.03527313571 -0.00091146970 
0.370400 0.02930325819 -0.00124909570 
0.370957 0.01637284502 0.00006956542 
0.371514 0.07624186044 0.00070351638 
0.372072 -0.02321720888 -0.00048759278 
0.372629 0.00516611256 0.00024183320 
0.373186 0.02105728611 -0.00099069721 
0.373743 0.02212917512 -0.00063408660 
0.374300 0.01160184476 0.00110516286 
0.374858 0.04975354379 0.00013650203 
0.375415 -0.00081030339 -0.00044349435 
0.375972 0.04615758101 0.00038886807 
0.376529 0.13034781003 0.00023925249 
0.377086 0.05492564993 0.00142691845 
0.377644 0.06647636329 0.00219123790 
0.378201 0.05446615123 -0.00119676212 
0.378758 0.07193793475 0.00184858078 
0.379315 0.04228968264 0.00208090358 
0.379872 0.03883947415 -0.00134082889 
0.380430 0.05808364606 0.00145156293 
0.380987 -0.00008063707 -0.00099285088 
0.381544 0.02275706004 0.00204732173 
0.382101 0.07339859430 0.00030659950 
0.382658 0.06011324733 0.00039351811 
0.383216 0.01382511024 0.00093724978 
0.383773 0.04699180661 -0.00085745650 
0.384330 0.16683983402 -0.00186899451 
0.384887 0.09230480013 0.00102694171 
0.385444 0.03916764084 0.00030512407 
0.386001 -0.01321009131 -0.00248654914 
0.386559 0.10863625632 0.00144286222 
0.387116 -0.00355562895 0.00002891456 
0.387673 0.03694260746 0.00213287147 
0.388230 0.04447093927 0.00113557603 
0.388787 0.05946427513 -0.00029191966 
0.389345 0.04557833845 -0.00018125144 
0.389902 -0.03676127724 0.00126055109 
0.390459 0.09705204450 0.00083365923 
0.391016 -0.01786544379 -0.00020876544 
0.391573 -0.04998516295 -0.00029696215 
0.392130 -0.04540411593 0.00018265614 
0.392688 0.04860213445 0.00331677386 
0.393245 0.06532258396 0.00067804912 
0.393802 0.12189884796 0.00122158128 
0.394359 0.12013318188 0.00541557634 
0.394916 -0.04987640379 0.00071734490 
0.395473 -0.02362438393 0.00193478778 
0.396031 0.03805667017 -0.00041766851 
0.396588 0.02481105663 0.00147779315 
0.397145 -0.01378058368 -0.00174353295 
0.397702 -0.00058204871 0.00085869455 
0.398259 -0.08664984424 -0.00308427056 
0.398816 -0.10479061034 -0.00249937867 
0.399374 0.12897186688 -0.00275430376 
0.399931 -0.00128215213 -0.00056649070 
0.400488 0.01656940664 0.00169788862 
0.401045 0.04584087690 -0.00468916534 
0.401602 -0.14877437107 0.00281965641 
0.402159 0.01637318036 0.00753326280 
0.402716 0.09659429957 0.00861285245 
0.403274 -0.18542252001 -0.00211758757 
0.403831 -0.10261542814 0.00248380372 
