# Supplementary material for: SAXS studies of X-ray induced disulfide bond damage: Engineering high-resolution insight from a low-resolution technique
Source: PLoS One. 2020 Nov 17;15(11):e0239702. doi: 10.1371/journal.pone.0239702 (PMC7671560; doi:10.1371/journal.pone.0239702)
Supplement: S1 Data — (GZ) [file pone.0239702.s023.gz › SupplementaryData/dimer_A4_ph5_1p25_00017.cbf.dat]

0.010314 2.27803475531 2.70853134917 
0.010872 0.82582350378 0.69205598008 
0.011429 4.99393169471 0.27945982922 
0.011987 3.87550265082 0.23708997977 
0.012544 3.16072082180 0.01777693829 
0.013102 4.16851086578 0.18580988778 
0.013659 4.94209314761 0.14272117290 
0.014217 4.12204662037 0.10810174178 
0.014774 4.55098014295 0.17854946789 
0.015332 4.07840037057 -0.00703824700 
0.015889 3.49352486681 0.06642816955 
0.016447 3.87100316278 0.00155700043 
0.017004 3.77977421165 0.03396620612 
0.017562 4.29220431912 0.03564069468 
0.018119 3.88603818835 0.02066892098 
0.018677 3.87433984130 -0.01317152335 
0.019234 4.22460106117 -0.02118277124 
0.019792 3.92126436318 0.00226517156 
0.020349 3.70057668286 0.01596135958 
0.020907 4.24380358586 0.00124041225 
0.021464 3.76548738239 0.02458306946 
0.022022 3.81322212027 0.01493163842 
0.022579 3.97002568297 0.02536646839 
0.023137 3.93286175640 0.00268397452 
0.023694 3.86342064774 0.01953634782 
0.024252 3.77368324487 0.02130845452 
0.024809 3.74599691842 0.01777990249 
0.025367 3.70099565593 0.02819352473 
0.025924 3.77933206418 0.01450861727 
0.026482 3.58593313178 0.02985908990 
0.027039 3.61504294371 0.02909240512 
0.027597 3.46740447805 0.02040440452 
0.028154 3.46416715570 0.02195305455 
0.028712 3.40657138783 0.02726259308 
0.029269 3.25222299690 0.02002647500 
0.029827 3.41349415560 0.02561865118 
0.030384 3.35427658669 0.02074365261 
0.030942 3.48154821235 0.01932274377 
0.031500 3.31000481264 0.02410070263 
0.032057 3.22512428618 0.01738078630 
0.032615 3.34800953453 0.02877598594 
0.033172 3.29847203053 0.02450583235 
0.033730 3.11816764753 0.02176940670 
0.034287 3.02735838608 0.01513868538 
0.034845 3.16910596804 0.02318814806 
0.035402 3.06870489053 0.02429466147 
0.035960 3.09949640343 0.01433383648 
0.036517 3.16929956497 0.01839487872 
0.037075 3.16196474896 0.02186037470 
0.037632 2.97109512114 0.01953610456 
0.038190 3.02657551382 0.02091436253 
0.038747 2.79329669476 0.01981909357 
0.039305 2.83751838855 0.01944025990 
0.039862 2.95739255131 0.01725891829 
0.040420 2.85133915710 0.01940770349 
0.040977 2.89157895784 0.01344290022 
0.041535 2.69141699433 0.01365948373 
0.042092 2.80860537023 0.01165369561 
0.042650 2.70662141731 0.01893119789 
0.043207 2.73407124083 0.01578263577 
0.043765 2.56654549780 0.01580725823 
0.044322 2.49343675970 0.01512924348 
0.044880 2.39233638441 0.01103422058 
0.045437 2.66766287402 0.01660877823 
0.045995 2.61103120824 0.01668475348 
0.046552 2.58197998229 0.01247523325 
0.047110 2.64522727876 0.01846924345 
0.047667 2.34325390877 0.01196205291 
0.048225 2.51699980572 0.01540733172 
0.048782 2.28386095135 0.01012122039 
0.049340 2.32491211436 0.01143193922 
0.049897 2.32563078231 0.01280817179 
0.050455 2.32170504744 0.01578010533 
0.051012 2.27406741136 0.01451448180 
0.051570 2.19475604647 0.01051437632 
0.052127 2.17222339760 0.01342965011 
0.052685 2.17477279425 0.01282274805 
0.053242 2.06872107042 0.01335063994 
0.053800 2.10724442673 0.01184990929 
0.054357 2.24190163767 0.01453568811 
0.054915 2.04880226342 0.01497467402 
0.055472 2.07940211261 0.01051208465 
0.056030 1.86508308769 0.01308346142 
0.056587 1.94512763581 0.01052222545 
0.057145 1.78203311720 0.00863296089 
0.057702 1.83616282899 0.00984125982 
0.058260 1.89870726851 0.00883765651 
0.058817 1.77492972131 0.01119458032 
0.059375 1.78044354804 0.01154494167 
0.059932 1.73417576706 0.00735508662 
0.060490 1.82709130486 0.01081381807 
0.061048 1.85871757098 0.00926991300 
0.061605 1.74763493146 0.01001806440 
0.062163 1.70782017360 0.01017564051 
0.062720 1.75432706328 0.00885669411 
0.063278 1.68106491739 0.01001894703 
0.063835 1.69402874182 0.00664218423 
0.064393 1.68732308552 0.00877453094 
0.064950 1.63454799800 0.00983364393 
0.065508 1.46118895735 0.00783152848 
0.066065 1.59309937965 0.00806844623 
0.066623 1.47458603008 0.00810184206 
0.067180 1.56880298943 0.00857374711 
0.067738 1.53645180840 0.00910579100 
0.068295 1.45774059645 0.00763120666 
0.068853 1.39960819791 0.00769572630 
0.069410 1.37882770042 0.00782492282 
0.069968 1.52115296453 0.01123589181 
0.070525 1.20634728102 0.00541734194 
0.071083 1.42418244895 0.00797994702 
0.071640 1.29823127032 0.00875212162 
0.072198 1.28468231659 0.00559959980 
0.072755 1.29993642369 0.00686367425 
0.073313 1.28461343074 0.00545361397 
0.073870 1.23504373746 0.00753494358 
0.074428 1.15983397586 0.00512808854 
0.074985 1.25364111316 0.00630441050 
0.075543 1.28104765634 0.00840339990 
0.076100 1.26875012784 0.00766077150 
0.076658 1.20847144781 0.00503609595 
0.077215 1.15003696368 0.00465610382 
0.077773 1.20875582356 0.00654592063 
0.078330 1.15805920729 0.00596660446 
0.078888 1.05257040209 0.00464616935 
0.079445 1.01632974744 0.00514477917 
0.080003 1.07583577170 0.00671435725 
0.080560 0.98495255804 0.00608571515 
0.081118 1.15672579996 0.00492745940 
0.081675 1.03027505928 0.00365583929 
0.082233 1.10041541624 0.00712972968 
0.082790 0.98616719718 0.00460353202 
0.083348 0.96231305131 0.00544728930 
0.083905 1.01517308001 0.00608264250 
0.084463 1.00855320609 0.00432211194 
0.085020 0.93017627133 0.00585557729 
0.085578 0.88608556832 0.00442928460 
0.086135 0.95838258644 0.00583476693 
0.086693 0.94152001633 0.00520486851 
0.087250 0.82153852435 0.00444190501 
0.087808 0.88315912276 0.00419261360 
0.088365 0.91472401527 0.00567495604 
0.088923 0.84636554612 0.00445274417 
0.089480 0.92809499118 0.00591300952 
0.090038 0.80791977566 0.00448361681 
0.090595 0.75138669873 0.00343601902 
0.091153 0.75856276211 0.00197594599 
0.091710 0.86899131403 0.00504179937 
0.092268 0.80791948648 0.00317272305 
0.092825 0.74161467141 0.00180326987 
0.093383 0.80059041058 0.00274520058 
0.093940 0.72621743453 0.00367377516 
0.094498 0.81695033844 0.00187371600 
0.095055 0.75074511708 0.00440609487 
0.095613 0.75176906987 0.00424833994 
0.096170 0.74930403043 0.00445869694 
0.096728 0.66229542674 0.00262438738 
0.097285 0.71390636958 0.00264650745 
0.097842 0.65831008302 0.00533617668 
0.098400 0.72530351968 0.00369957147 
0.098957 0.56931073762 0.00364040382 
0.099515 0.54269934338 0.00376389827 
0.100072 0.70415587472 0.00339557167 
0.100630 0.72066614755 0.00390611320 
0.101187 0.61708764164 0.00352785784 
0.101745 0.59158826210 0.00391130270 
0.102302 0.61115689730 0.00247481982 
0.102860 0.52353682169 0.00277904766 
0.103417 0.55015859664 0.00294074410 
0.103975 0.56632492745 0.00165669324 
0.104532 0.55455038105 0.00273521302 
0.105090 0.51309289163 0.00164253109 
0.105647 0.46916586771 0.00333288633 
0.106205 0.51214926666 0.00145139741 
0.106762 0.50816436130 0.00328678960 
0.107320 0.51506768332 0.00381746832 
0.107877 0.50603421605 0.00290611455 
0.108435 0.49884510043 0.00228655829 
0.108992 0.48989473329 0.00140138180 
0.109550 0.54302691533 0.00284859189 
0.110107 0.47103315344 0.00312847331 
0.110665 0.45786903617 0.00233201900 
0.111222 0.56167535779 0.00277100046 
0.111780 0.49178348301 0.00143485653 
0.112337 0.45270928704 0.00363285619 
0.112895 0.42850644486 0.00275544898 
0.113452 0.46078382484 0.00171068988 
0.114010 0.40202141950 0.00139990691 
0.114567 0.46489406811 0.00277098274 
0.115125 0.46144820192 0.00212336487 
0.115682 0.37564760166 0.00295213365 
0.116240 0.39243093787 0.00160436387 
0.116797 0.43446068180 0.00162678665 
0.117355 0.46848911156 0.00220293006 
0.117912 0.41049902228 0.00232796803 
0.118470 0.37292588079 0.00151309549 
0.119027 0.43579378963 0.00167103399 
0.119585 0.31960959731 0.00081002803 
0.120142 0.32703993302 0.00206679935 
0.120699 0.36969118293 0.00227293422 
0.121257 0.35971786753 0.00234061188 
0.121814 0.30372188999 0.00127691574 
0.122372 0.33290386278 0.00118732025 
0.122929 0.39257652588 0.00139052293 
0.123487 0.34438329331 0.00123107784 
0.124044 0.27633546650 0.00113246715 
0.124602 0.29002919817 0.00167283265 
0.125159 0.35346700232 0.00113691758 
0.125717 0.25180055866 0.00102478545 
0.126274 0.34040226380 0.00160787857 
0.126832 0.32939093100 0.00244045654 
0.127389 0.28474487890 0.00201201765 
0.127947 0.20327146231 0.00157080511 
0.128504 0.34468510946 0.00125029905 
0.129062 0.39700047270 0.00161700714 
0.129619 0.31626017470 0.00060889683 
0.130177 0.28247738309 -0.00020200040 
0.130734 0.32467916872 0.00155044608 
0.131292 0.29360035660 0.00110276920 
0.131849 0.26424286137 0.00096501172 
0.132407 0.23197286973 0.00107037186 
0.132964 0.24709239781 0.00102791586 
0.133521 0.25394801952 0.00094603618 
0.134079 0.18352696058 0.00080539489 
0.134636 0.18799915765 0.00104474255 
0.135194 0.23204808457 0.00033921526 
0.135751 0.25880678061 0.00101603256 
0.136309 0.19564853933 -0.00004126032 
0.136866 0.19361476773 -0.00040468599 
0.137424 0.20959906610 -0.00004000266 
0.137981 0.16949521303 0.00053013527 
0.138539 0.25045027735 0.00055483836 
0.139096 0.20820337071 0.00072557356 
0.139654 0.25415016899 0.00137804245 
0.140211 0.19028658962 0.00146029620 
0.140769 0.22892934190 0.00032999535 
0.141326 0.20162509333 0.00179180500 
0.141884 0.18392876585 0.00176494388 
0.142441 0.18024137222 0.00084717172 
0.142998 0.18975937773 0.00173920062 
0.143556 0.19223617618 0.00090340278 
0.144113 0.17859422706 0.00092141091 
0.144671 0.15198133373 0.00034481718 
0.145228 0.13873279895 0.00061333931 
0.145786 0.18856940263 0.00101114102 
0.146343 0.23203901779 0.00161654349 
0.146901 0.19114579376 0.00061932380 
0.147458 0.10768977254 0.00136660987 
0.148016 0.12242692298 0.00061169363 
0.148573 0.11236228246 0.00032517761 
0.149131 0.16511503672 0.00080355093 
0.149688 0.11837807589 0.00088861618 
0.150246 0.19247424994 -0.00010258571 
0.150803 0.16023036719 0.00028704391 
0.151360 0.12736492819 0.00046640172 
0.151918 0.13064716107 0.00126498175 
0.152475 0.16559714334 0.00056064709 
0.153033 0.10020836974 0.00072186353 
0.153590 0.05497706819 0.00048849800 
0.154148 0.12905722973 0.00123783610 
0.154705 0.14268211853 0.00064948734 
0.155263 0.15399377694 0.00062005052 
0.155820 0.12281717154 0.00136461138 
0.156378 0.11168332592 0.00108921356 
0.156935 0.09612247423 0.00088194587 
0.157493 0.10952203915 -0.00036106164 
0.158050 0.10555982679 0.00101638930 
0.158607 0.10473702325 0.00010645636 
0.159165 0.12988244643 0.00095089540 
0.159722 0.11689700418 0.00060535978 
0.160280 0.11389354323 0.00062383482 
0.160837 0.14758022464 -0.00020325790 
0.161395 0.06864600176 0.00035235810 
0.161952 0.10031032449 -0.00013301025 
0.162510 0.06300935374 0.00068179699 
0.163067 0.10450026906 0.00078703045 
0.163625 0.13958575305 0.00050730403 
0.164182 0.05801970080 0.00050432466 
0.164739 0.07800860827 0.00059205281 
0.165297 0.08319870018 0.00062495973 
0.165854 0.06414530174 0.00044600543 
0.166412 0.14239947513 0.00070707319 
0.166969 0.05576122145 0.00045494142 
0.167527 0.10391498117 0.00003344190 
0.168084 0.12641955470 0.00108197988 
0.168642 0.09337066534 0.00094671832 
0.169199 0.07612636823 0.00012143278 
0.169757 0.09983411688 0.00056353354 
0.170314 0.05859165129 -0.00037159486 
0.170871 0.06227965203 0.00033056051 
0.171429 0.03817319847 0.00041489333 
0.171986 0.10827187613 -0.00026427591 
0.172544 0.14425463908 0.00040238178 
0.173101 0.07602889357 0.00057859920 
0.173659 0.04500203093 0.00029634008 
0.174216 0.08641874225 0.00069455547 
0.174774 0.06335978179 -0.00009820955 
0.175331 0.10465666851 0.00028260457 
0.175888 0.11438559077 0.00070912780 
0.176446 0.05072604512 0.00053079362 
0.177003 0.08076662921 0.00081792572 
0.177561 0.08896442271 0.00054111119 
0.178118 0.03406548465 0.00014119983 
0.178676 0.06264145836 0.00065572926 
0.179233 0.05068762879 0.00013933578 
0.179791 0.04240534895 -0.00024004558 
0.180348 0.06069793765 0.00013842038 
0.180905 0.05577246563 0.00055508420 
0.181463 0.07495227596 0.00115453922 
0.182020 0.08145651081 0.00025417005 
0.182578 -0.03099180284 -0.00002746369 
0.183135 0.03421101852 0.00046590124 
0.183693 0.01248913187 -0.00039107266 
0.184250 0.04414037995 0.00020203045 
0.184808 0.01683914370 0.00036453796 
0.185365 0.06080869099 0.00073682113 
0.185922 0.04795110883 0.00037154318 
0.186480 0.06789797568 0.00056361454 
0.187037 0.03529389920 0.00037873980 
0.187595 0.02755984378 -0.00033770837 
0.188152 0.06073015061 0.00036817334 
0.188710 0.09313448224 0.00039012657 
0.189267 0.03601011285 0.00107101751 
0.189824 0.09458254412 0.00072526431 
0.190382 0.03327851236 -0.00005960854 
0.190939 0.04548126742 0.00027792942 
0.191497 0.05766840089 0.00032275515 
0.192054 0.06541045003 0.00084554769 
0.192612 0.10536135509 0.00016780526 
0.193169 0.04096463887 0.00101201919 
0.193726 0.07211990572 0.00079674096 
0.194284 0.08063488493 0.00149592897 
0.194841 0.03574764035 0.00016345076 
0.195399 0.04258075654 0.00020160941 
0.195956 0.08455503516 0.00011022005 
0.196514 0.03690458823 0.00113504468 
0.197071 0.06402927929 0.00084009053 
0.197628 -0.01853768622 0.00019773110 
0.198186 0.00146155774 -0.00034087539 
0.198743 0.00394307524 0.00061456918 
0.199301 0.07557849821 0.00100831550 
0.199858 0.02184139929 -0.00047880237 
0.200416 0.08348934872 0.00014276704 
0.200973 0.06051607693 0.00034182758 
0.201530 0.04184554523 0.00025254006 
0.202088 0.02891896291 -0.00021459267 
0.202645 0.02649135016 0.00004253648 
0.203203 0.07739536011 0.00003705430 
0.203760 0.05459541100 0.00028151275 
0.204318 0.07708556004 0.00050024546 
0.204875 0.04793574502 0.00050735369 
0.205432 0.11814009988 0.00016102922 
0.205990 0.01996831520 0.00015104050 
0.206547 0.08317471964 0.00015476484 
0.207105 0.06198665178 0.00010851975 
0.207662 0.02769305297 0.00012279112 
0.208219 0.07820909655 0.00035620268 
0.208777 0.04971403021 0.00033076485 
0.209334 0.03778314400 0.00038762179 
0.209892 0.07552514820 0.00023438988 
0.210449 0.01955501212 0.00029331838 
0.211007 0.07620062629 0.00124725747 
0.211564 0.07695960564 0.00052417546 
0.212121 0.02581127229 -0.00072822057 
0.212679 0.00653379183 -0.00065109969 
0.213236 0.05713470162 -0.00042619983 
0.213794 0.01235644406 0.00042569248 
0.214351 0.09593688561 0.00010080033 
0.214908 0.11648304471 0.00134359237 
0.215466 0.02456771413 -0.00017392715 
0.216023 0.05235720223 0.00075795952 
0.216581 0.06031244960 -0.00008570767 
0.217138 0.00296397555 0.00042583130 
0.217695 0.04039038883 0.00016053609 
0.218253 0.06604157659 0.00009233033 
0.218810 0.01965551002 0.00014456863 
0.219368 0.00504411760 -0.00046703034 
0.219925 0.02534416709 0.00018554746 
0.220483 0.04014877441 -0.00025327373 
0.221040 0.05070464258 0.00025176174 
0.221597 -0.02322471820 -0.00031175996 
0.222155 0.08566929895 0.00079129595 
0.222712 0.05083389176 0.00009516810 
0.223270 0.02878456733 0.00085923242 
0.223827 0.01327409049 0.00050941607 
0.224384 0.05856072095 0.00066368702 
0.224942 0.03363704685 0.00053452708 
0.225499 0.04847083835 0.00077148838 
0.226057 0.03246433875 0.00038122934 
0.226614 0.01513721728 -0.00058006294 
0.227171 0.03999202830 -0.00032411646 
0.227729 0.06458450248 0.00024233460 
0.228286 0.03455466231 -0.00048193870 
0.228844 0.03992212294 0.00042749000 
0.229401 0.04150410130 0.00030023800 
0.229958 0.04776945699 0.00080902133 
0.230516 0.02931295781 -0.00022831664 
0.231073 0.04731949199 0.00069456684 
0.231630 0.04228110480 0.00001890069 
0.232188 0.03305968564 0.00054551105 
0.232745 0.03643903573 0.00016066496 
0.233303 0.03059221636 0.00115240351 
0.233860 0.02669475854 0.00042609248 
0.234417 0.11280487605 -0.00002874878 
0.234975 0.01423029257 0.00021615592 
0.235532 0.04188103292 0.00043038803 
0.236090 0.03874689461 -0.00003552009 
0.236647 0.05774243202 0.00017134405 
0.237204 0.04771619855 -0.00000255895 
0.237762 0.02682841323 0.00024820899 
0.238319 0.06866507686 0.00048580840 
0.238877 0.01154176019 0.00015705485 
0.239434 0.08684851001 0.00015758771 
0.239991 0.03474827549 0.00037837386 
0.240549 0.06032586359 0.00025934583 
0.241106 0.02259902591 -0.00005432007 
0.241663 0.03068574218 0.00032526758 
0.242221 0.01847252782 0.00018782096 
0.242778 0.03026547304 0.00058564511 
0.243336 0.09756618284 0.00022984741 
0.243893 0.00782236232 0.00054783150 
0.244450 -0.00209005562 -0.00009967066 
0.245008 0.03992983797 0.00017931778 
0.245565 0.04411412070 0.00031694913 
0.246123 0.03948657811 0.00029311532 
0.246680 0.00586707624 0.00015063885 
0.247237 0.02318339262 -0.00009842592 
0.247795 0.06921055588 0.00008764395 
0.248352 0.01464606368 -0.00015971616 
0.248909 0.03559508639 0.00005448408 
0.249467 0.06632082158 -0.00002979519 
0.250024 0.07082599621 0.00009669829 
0.250582 0.02832315453 0.00050429818 
0.251139 0.02391062241 0.00042137889 
0.251696 0.01377959732 -0.00009069889 
0.252254 0.02643722116 0.00037878071 
0.252811 0.05725618236 0.00035954976 
0.253368 0.02700035370 -0.00030223074 
0.253926 0.03058916469 -0.00002670976 
0.254483 0.06590625054 0.00038501248 
0.255041 0.10052033341 0.00035341228 
0.255598 -0.01252254780 -0.00004363069 
0.256155 0.09547767004 -0.00006552666 
0.256713 0.06456174154 -0.00013027315 
0.257270 0.02482666234 0.01318973649 
0.257827 0.00527181770 -0.00027192315 
0.258385 0.07725371422 0.00045800159 
0.258942 0.03726330445 0.00018515704 
0.259499 0.05330817232 0.00058085598 
0.260057 0.02308262371 0.00022659248 
0.260614 0.01158492822 0.00040090593 
0.261172 0.04289941901 -0.00020675950 
0.261729 0.10163870061 -0.00030850419 
0.262286 0.01665315284 0.00035773815 
0.262844 0.03398379196 0.00012613649 
0.263401 0.06644847596 0.00026092880 
0.263958 0.01672282536 0.00001503736 
0.264516 0.05601494811 0.00025186640 
0.265073 0.05494695487 -0.00003285193 
0.265630 0.00191537344 0.00005995672 
0.266188 0.04834354217 0.00017874970 
0.266745 0.02842179709 0.00024212697 
0.267302 0.03170897621 0.00040851422 
0.267860 0.04266785709 0.00037113147 
0.268417 0.05941924870 0.00066751628 
0.268975 0.00887484623 0.00016273079 
0.269532 0.02021768515 -0.00006699674 
0.270089 0.02598298244 0.00016282381 
0.270647 0.02727107387 0.00004811807 
0.271204 0.01387679070 0.00043989124 
0.271761 0.03241220969 0.00017572251 
0.272319 0.01507602972 -0.00029257112 
0.272876 0.01604137740 -0.00014310026 
0.273433 0.00911279763 -0.00007833896 
0.273991 -0.04810479241 0.00009500072 
0.274548 0.03323808404 -0.00024740617 
0.275105 0.01954739174 -0.00012091904 
0.275663 0.04966268428 0.00017590256 
0.276220 0.04207128048 -0.00001451259 
0.276777 0.02217300667 0.00042439553 
0.277335 0.03642345099 0.00010256103 
0.277892 0.04172364309 -0.00020421520 
0.278449 0.05167722009 0.00040388992 
0.279007 0.03278625836 0.00031702617 
0.279564 0.05246171172 -0.00028399683 
0.280121 0.01871651428 -0.00005263430 
0.280679 0.03214500280 0.00019613859 
0.281236 0.10084387528 0.00071059995 
0.281793 0.04449354407 0.00037850097 
0.282351 0.02964071928 0.00007859402 
0.282908 0.01481062563 0.00005714344 
0.283465 0.10360277742 0.00063131681 
0.284023 -0.00463292415 -0.00015734208 
0.284580 0.05489183621 -0.00023408022 
0.285137 0.02557104472 -0.00023042456 
0.285695 0.01209551269 0.00018232774 
0.286252 0.01139718253 0.00024557262 
0.286809 0.03294210730 0.00010105876 
0.287367 0.01879890643 0.00013213306 
0.287924 0.02312986828 0.00007546624 
0.288481 0.05942800838 0.00060788101 
0.289039 0.04890515935 0.00070474114 
0.289596 0.03306927570 0.00007873786 
0.290153 0.03419473872 -0.00022501291 
0.290711 0.06215599773 0.00045546580 
0.291268 0.02996066645 -0.00038315825 
0.291825 0.01995063352 -0.00014817872 
0.292383 0.06553251215 0.00059705537 
0.292940 0.04846148807 0.00050840845 
0.293497 0.00524310011 -0.00071548109 
0.294055 0.04173846946 0.00059803833 
0.294612 0.05668703862 -0.00000087317 
0.295169 0.00095659693 -0.00024407300 
0.295727 0.05511758011 0.00072373748 
0.296284 0.08530327125 0.00055635358 
0.296841 0.02376697373 0.00025251215 
0.297399 0.04974117346 0.00045775036 
0.297956 0.05175731526 0.00068868735 
0.298513 0.03345496260 -0.00007479841 
0.299071 0.01715635092 -0.00062319477 
0.299628 -0.00369644145 -0.00010012130 
0.300185 0.04662798831 -0.00015677157 
0.300742 0.02800551548 0.00070303354 
0.301300 0.00144824150 0.00026379435 
0.301857 0.01322684383 -0.00030396136 
0.302414 0.01439474747 0.00020829898 
0.302972 0.00010396619 -0.00008023389 
0.303529 0.01421435455 0.00009762201 
0.304086 -0.00224991124 0.00059576558 
0.304644 0.04053768889 0.00094346066 
0.305201 0.01071005706 0.00041461105 
0.305758 0.04155246472 0.00040651463 
0.306316 0.02511954650 -0.00032017197 
0.306873 0.02889690837 0.00010028084 
0.307430 0.02684150509 0.00032389123 
0.307987 0.01231988663 0.00030841003 
0.308545 0.01887196937 -0.00022090293 
0.309102 0.00901160985 0.00027638658 
0.309659 0.03434960699 0.00058286049 
0.310217 0.01240408393 -0.00026183845 
0.310774 0.02217923974 -0.00011800083 
0.311331 0.04439941655 0.00018189603 
0.311889 -0.02743362958 -0.00045134425 
0.312446 -0.00438233137 -0.00061772873 
0.313003 0.02112454651 0.00025687231 
0.313560 0.03251686019 0.00021285113 
0.314118 0.04238918037 0.00011421889 
0.314675 0.05803138437 0.00063314930 
0.315232 0.00257812181 -0.00026870809 
0.315790 0.02216365928 0.00042672980 
0.316347 0.01624539859 -0.00060832334 
0.316904 -0.02048773713 0.00024457353 
0.317461 0.04158890442 0.00018340757 
0.318019 0.01168781177 -0.00048071923 
0.318576 0.03729604705 -0.00023568428 
0.319133 0.04832013697 -0.00048254529 
0.319691 0.02723134312 0.00002646800 
0.320248 0.00743999117 0.00032176238 
0.320805 -0.00234114861 -0.00074199712 
0.321362 -0.00500751421 0.00012242642 
0.321920 0.03743074495 0.00044765185 
0.322477 0.02824933724 0.00002620507 
0.323034 0.04935479247 0.00002225068 
0.323592 0.03159223422 -0.00020105724 
0.324149 -0.03316263577 0.00051703243 
0.324706 -0.02514564477 -0.00025703085 
0.325263 0.04171445830 0.00011003541 
0.325821 0.06006699403 0.00042167937 
0.326378 0.00663240371 -0.00023596861 
0.326935 0.02109555427 0.00009552533 
0.327493 -0.01994524743 -0.00062145481 
0.328050 -0.01889684892 -0.00031427762 
0.328607 0.05734414052 0.00039047623 
0.329164 -0.00875404524 0.00004545352 
0.329722 0.00401635023 -0.00032262940 
0.330279 -0.03810092636 0.00013531844 
0.330836 0.03601019464 0.00027251901 
0.331393 -0.01713200614 0.00036624909 
0.331951 0.00848824869 0.00005722536 
0.332508 0.04995315978 0.00023989381 
0.333065 0.06000486775 0.00120356254 
0.333622 0.06135086773 0.00100984139 
0.334180 -0.02489178112 -0.00065015767 
0.334737 0.05687536921 0.00069052872 
0.335294 0.03530153268 0.00040264984 
0.335852 0.02605468050 0.00083122710 
0.336409 0.00703697475 0.00068062354 
0.336966 -0.00676948396 0.00005906532 
0.337523 0.06238781070 0.00046262356 
0.338081 0.01772506624 0.00004819106 
0.338638 0.04087229411 -0.00058000901 
0.339195 -0.00729071061 0.00050196041 
0.339752 0.07869717840 0.00072886985 
0.340310 0.02643332229 -0.00031709305 
0.340867 0.06318825265 -0.00039550025 
0.341424 0.06925397892 0.00028656506 
0.341981 0.03350265215 0.00035004896 
0.342539 0.01459326700 -0.00012994159 
0.343096 0.01074485588 0.00069959343 
0.343653 0.00844495988 0.00019617573 
0.344210 0.06913213022 0.00016108938 
0.344768 0.04473102985 0.00125934949 
0.345325 0.03886641729 0.00030047868 
0.345882 0.02163291142 0.00029397308 
0.346439 -0.02549225771 0.00038932197 
0.346997 0.05609653047 0.00062571355 
0.347554 0.00494026386 0.00019788670 
0.348111 -0.04556748064 0.00001354056 
0.348668 0.11478615092 0.00029614742 
0.349226 0.02948208071 0.00157157850 
0.349783 0.01344642271 -0.00048309671 
0.350340 0.02219314591 0.00065925235 
0.350897 0.06022003922 0.00097263265 
0.351454 -0.09008067001 -0.00089125343 
0.352012 -0.02521402078 0.00040142068 
0.352569 0.01751713894 0.00057015237 
0.353126 0.06222823661 0.00071594958 
0.353683 0.02733673866 0.00003634057 
0.354241 -0.00581385628 0.00069181106 
0.354798 0.06225269838 -0.00070819440 
0.355355 -0.00089491204 -0.00012874276 
0.355912 0.01472617854 0.00022535031 
0.356470 0.03998634939 -0.00120412923 
0.357027 0.02017441234 -0.00085420629 
0.357584 0.04421855995 -0.00024921420 
0.358141 0.03983230005 0.00097149554 
0.358699 -0.03484102013 0.00139335999 
0.359256 0.07525950883 0.00175494295 
0.359813 0.02226268079 -0.00046022933 
0.360370 0.04848334175 0.00016076494 
0.360927 0.03387174377 0.00103965782 
0.361485 -0.04518124754 -0.00006968440 
0.362042 -0.03733114583 -0.00128987551 
0.362599 0.01835728961 0.00129982858 
0.363156 0.06039021260 0.00063281491 
0.363714 -0.00452761368 -0.00052831087 
0.364271 0.06759180065 0.00174227890 
0.364828 -0.00060941318 -0.00018927966 
0.365385 0.07890286512 -0.00004949605 
0.365942 0.01827071377 0.00109934607 
0.366500 -0.03328090851 0.00055051231 
0.367057 0.06921791180 0.00076895263 
0.367614 0.04258322583 -0.00062123658 
0.368171 -0.00429641926 -0.00105319709 
0.368728 0.02619230539 0.00081473118 
0.369286 0.00527768164 0.00131583440 
0.369843 0.07278985711 0.00041235204 
0.370400 0.01254008987 0.00022937240 
0.370957 0.02388208789 0.00021337633 
0.371514 0.02233819169 0.00141762923 
0.372072 0.00256540034 -0.00116389099 
0.372629 0.05533827504 -0.00036099373 
0.373186 0.07249370802 0.00009298268 
0.373743 0.00658823223 0.00181621498 
0.374300 0.00356524622 -0.00085309345 
0.374858 0.01785265244 -0.00118988247 
0.375415 0.02889769785 0.00028127382 
0.375972 0.03614234050 0.00040727829 
0.376529 0.08511475924 0.00106544457 
0.377086 0.03873342660 -0.00022516775 
0.377644 -0.00203574283 -0.00092706133 
0.378201 0.08325786741 -0.00105242939 
0.378758 0.05789919666 0.00169928905 
0.379315 0.08944793223 0.00124727838 
0.379872 0.03303239836 -0.00077858057 
0.380430 -0.02553585824 -0.00013771263 
0.380987 0.04954868145 0.00048968341 
0.381544 0.01484046374 0.00154249661 
0.382101 0.08723451277 0.00211349431 
0.382658 -0.01939108540 -0.00205691324 
0.383216 -0.03933707778 0.00102827201 
0.383773 0.05823515192 0.00111811635 
0.384330 0.08354855903 -0.00060654325 
0.384887 0.01048657255 -0.00067973151 
0.385444 0.03135112017 0.00168574766 
0.386001 0.05085210187 -0.00168563100 
0.386559 0.08587629564 0.00140803246 
0.387116 0.04808272818 -0.00117966120 
0.387673 0.10065756580 0.00262660987 
0.388230 0.00870150782 0.00108337862 
0.388787 0.05801457812 0.00043905518 
0.389345 0.03179199408 0.00139374006 
0.389902 0.02464252860 0.00005427760 
0.390459 0.05665653538 0.00271484827 
0.391016 0.01388036403 0.00017786287 
0.391573 0.03164921264 -0.00142181311 
0.392130 0.06702788369 0.00304752769 
0.392688 0.08427076435 0.00083708232 
0.393245 0.09570106949 0.00092637916 
0.393802 0.05939419143 0.00151089412 
0.394359 0.16523952595 0.00078081384 
0.394916 0.05916959830 -0.00149375093 
0.395473 0.02289565841 0.00066139211 
0.396031 0.01578933310 -0.00327533855 
0.396588 0.08780765893 0.00222019313 
0.397145 0.04321358516 -0.00060918715 
0.397702 0.11789569420 0.00143810777 
0.398259 -0.03339384907 -0.00273706394 
0.398816 0.05173310781 0.00139767814 
0.399374 0.04620625334 -0.00001850653 
0.399931 0.22640345689 0.00216752369 
0.400488 0.10387759077 0.00281484645 
0.401045 0.06468576499 0.00608848961 
0.401602 -0.17514373201 -0.00531629607 
0.402159 -0.02717118341 0.00362916647 
0.402716 0.05950169567 -0.00243390748 
0.403274 0.08998044164 -0.01796846095 
0.403831 0.13842840647 -0.02080299395 
