# Supplementary material for: SAXS studies of X-ray induced disulfide bond damage: Engineering high-resolution insight from a low-resolution technique
Source: PLoS One. 2020 Nov 17;15(11):e0239702. doi: 10.1371/journal.pone.0239702 (PMC7671560; doi:10.1371/journal.pone.0239702)
Supplement: S1 Data — (GZ) [file pone.0239702.s023.gz › SupplementaryData/dimer_A4_ph5_1p25_00018.cbf.dat]

0.010314 5.07791639885 -0.53500238794 
0.010872 4.62694341430 -0.19795737221 
0.011429 4.81921405260 0.19882178600 
0.011987 7.71252807072 0.31792675300 
0.012544 6.29422450515 0.05350815495 
0.013102 4.97823593466 0.34393112085 
0.013659 5.54682256685 0.04068753470 
0.014217 2.43162880213 0.04708592094 
0.014774 6.09578926943 0.06832569018 
0.015332 4.36463011803 0.01693033331 
0.015889 3.93836589094 -0.01252373052 
0.016447 4.69907380031 0.01524881613 
0.017004 4.18302671333 0.05403300251 
0.017562 4.24049836544 0.02612017664 
0.018119 3.96229171519 -0.00264280133 
0.018677 4.11774320196 0.04917649780 
0.019234 4.18152815292 0.02834985082 
0.019792 4.23845942299 0.01554817579 
0.020349 3.98008842748 0.03457374389 
0.020907 4.22071814485 0.02275656021 
0.021464 3.86803918058 -0.00652789821 
0.022022 4.13359803998 0.00882716012 
0.022579 4.02271511964 0.00572403170 
0.023137 3.92115923885 0.02218904758 
0.023694 3.88229988465 0.03269796284 
0.024252 3.62054991407 0.02213407035 
0.024809 3.85262179746 0.01256327710 
0.025367 3.80220969799 0.01294405946 
0.025924 3.78602587356 0.01453355093 
0.026482 3.74969250684 0.02624528663 
0.027039 3.62115646459 0.02221818658 
0.027597 3.50444742887 0.02834937743 
0.028154 3.47552755957 0.01509430459 
0.028712 3.49630921854 0.02713133722 
0.029269 3.50698621722 0.01670778171 
0.029827 3.63209627178 0.01672331846 
0.030384 3.50277124365 0.02068107927 
0.030942 3.33514243443 0.02080421974 
0.031500 3.25272617616 0.01875849094 
0.032057 3.35430215605 0.01518263286 
0.032615 3.19507921084 0.01576023158 
0.033172 3.25857147689 0.01804929770 
0.033730 3.31242743036 0.02106406122 
0.034287 3.13458499714 0.01909854117 
0.034845 3.15982961783 0.01735434947 
0.035402 3.22072838305 0.02270029268 
0.035960 3.10153701441 0.01684398354 
0.036517 3.10498616032 0.01872357688 
0.037075 2.94421975247 0.01735379520 
0.037632 2.99690035176 0.01977837147 
0.038190 2.88361201757 0.02033509964 
0.038747 2.79890309767 0.01912823440 
0.039305 2.95352573046 0.01793974192 
0.039862 2.81884139115 0.01982355631 
0.040420 2.85271319749 0.01746990260 
0.040977 2.71527378782 0.01701952018 
0.041535 2.77188639429 0.01802173768 
0.042092 2.79336678154 0.01474316146 
0.042650 2.67789114778 0.01470752479 
0.043207 2.51170759563 0.01980081345 
0.043765 2.59567049037 0.01720371476 
0.044322 2.60618660730 0.01308809716 
0.044880 2.50969210402 0.01517484346 
0.045437 2.40229416469 0.01710088311 
0.045995 2.48716920187 0.01792928450 
0.046552 2.40206871754 0.01296068795 
0.047110 2.49098338048 0.01302042415 
0.047667 2.30995196521 0.01258151997 
0.048225 2.44779645728 0.01538984304 
0.048782 2.40373053719 0.01551689761 
0.049340 2.36186867397 0.01288208840 
0.049897 2.17415071420 0.01370848053 
0.050455 2.27757793649 0.01159527825 
0.051012 2.33594973547 0.01374379323 
0.051570 2.17816057089 0.01201735953 
0.052127 2.16347382036 0.01006985957 
0.052685 2.15912854338 0.01249905715 
0.053242 2.08892633040 0.01504214665 
0.053800 2.06235001307 0.01142394009 
0.054357 2.04795928104 0.00890926688 
0.054915 2.11856780943 0.01580824134 
0.055472 2.09996417966 0.00941960606 
0.056030 2.02934596845 0.01153076672 
0.056587 1.95964136810 0.00895527469 
0.057145 1.97772377460 0.00869490296 
0.057702 1.87111628287 0.01038956882 
0.058260 1.84825559277 0.01235297173 
0.058817 1.76046895537 0.01048771767 
0.059375 1.83038517262 0.00994710318 
0.059932 1.72520758302 0.00975565490 
0.060490 1.84789615343 0.00888382564 
0.061048 1.74631784027 0.00931271641 
0.061605 1.71926314451 0.00935834724 
0.062163 1.71180494093 0.00944907530 
0.062720 1.64916267852 0.00751788879 
0.063278 1.67394144123 0.01106447599 
0.063835 1.66711976815 0.00903558644 
0.064393 1.66638285481 0.00971694339 
0.064950 1.56001653467 0.00855466139 
0.065508 1.56274582367 0.00683221892 
0.066065 1.53194385969 0.00661891569 
0.066623 1.54065560543 0.00627538422 
0.067180 1.43403444330 0.00726538376 
0.067738 1.59445536767 0.00689948775 
0.068295 1.42335645407 0.00650673690 
0.068853 1.37146530374 0.00695805032 
0.069410 1.28839365265 0.00566562070 
0.069968 1.36349044150 0.00508985150 
0.070525 1.38319973293 0.00848040668 
0.071083 1.37090160688 0.00708727256 
0.071640 1.30825877815 0.00857676621 
0.072198 1.32190296475 0.00830415530 
0.072755 1.31289364975 0.00857840592 
0.073313 1.32080439715 0.00812176784 
0.073870 1.36296807966 0.00819437922 
0.074428 1.23966238439 0.00640763115 
0.074985 1.17709618290 0.00836024592 
0.075543 1.25371398976 0.00550834597 
0.076100 1.20465860880 0.00449100563 
0.076658 1.22118305767 0.00619522475 
0.077215 1.16918303551 0.00733194213 
0.077773 1.18510233858 0.00651029823 
0.078330 1.14787883619 0.00579187345 
0.078888 1.10618880837 0.00486281670 
0.079445 1.14105509616 0.00546527404 
0.080003 1.17956288964 0.00622746594 
0.080560 1.01594534793 0.00401440435 
0.081118 1.06192096968 0.00352765550 
0.081675 1.02321198733 0.00578228483 
0.082233 0.97525736997 0.00554760914 
0.082790 0.95457070008 0.00630061532 
0.083348 0.96806236448 0.00372283369 
0.083905 0.96476494444 0.00597828695 
0.084463 0.92252018777 0.00433474709 
0.085020 0.95625994377 0.00646079072 
0.085578 0.87840495229 0.00512250829 
0.086135 0.91078133723 0.00346392162 
0.086693 0.85238010328 0.00485026939 
0.087250 0.86074134126 0.00456801460 
0.087808 0.87512885639 0.00475240037 
0.088365 0.93433392619 0.00476201202 
0.088923 0.89597395335 0.00542746966 
0.089480 0.92181523046 0.00512864257 
0.090038 0.84385335518 0.00443554597 
0.090595 0.81171036984 0.00488702721 
0.091153 0.79676630270 0.00387028494 
0.091710 0.82584773035 0.00424109993 
0.092268 0.81328031640 0.00400557817 
0.092825 0.71712297208 0.00453774787 
0.093383 0.79682688441 0.00421749964 
0.093940 0.67187438346 0.00565456283 
0.094498 0.80488021596 0.00487528546 
0.095055 0.73815261817 0.00317602277 
0.095613 0.74995927667 0.00337808317 
0.096170 0.72436277208 0.00337364688 
0.096728 0.76127083251 0.00437568341 
0.097285 0.66815043948 0.00377487782 
0.097842 0.66854040590 0.00401577192 
0.098400 0.69961082620 0.00327951135 
0.098957 0.63463676922 0.00468871845 
0.099515 0.62802109124 0.00206114916 
0.100072 0.67708073550 0.00297263621 
0.100630 0.58122990382 0.00360197882 
0.101187 0.60290244267 0.00229568635 
0.101745 0.63510606098 0.00313202437 
0.102302 0.56050733233 0.00374959511 
0.102860 0.58799001643 0.00342749279 
0.103417 0.69411582505 0.00337720931 
0.103975 0.50600495472 0.00328779780 
0.104532 0.50794068868 0.00244426568 
0.105090 0.48301254962 0.00319084336 
0.105647 0.50817014653 0.00341275283 
0.106205 0.59827322769 0.00293892194 
0.106762 0.50265397329 0.00271858078 
0.107320 0.48395408176 0.00223266404 
0.107877 0.51479439765 0.00210570089 
0.108435 0.49423578465 0.00325500513 
0.108992 0.46823491267 0.00222549382 
0.109550 0.54830478452 0.00295153316 
0.110107 0.46792847270 0.00285382917 
0.110665 0.47010654944 0.00228540087 
0.111222 0.46987099515 0.00275358974 
0.111780 0.45279116984 0.00451573089 
0.112337 0.50412339622 0.00346731334 
0.112895 0.42695132440 0.00219443621 
0.113452 0.52851210128 0.00207238762 
0.114010 0.43614629446 0.00116003374 
0.114567 0.45779617949 0.00188454014 
0.115125 0.42914014907 0.00269815897 
0.115682 0.43520466518 0.00124641397 
0.116240 0.42511282513 0.00216818289 
0.116797 0.36305137225 0.00177594606 
0.117355 0.45904547460 0.00199836606 
0.117912 0.41829022993 0.00284610781 
0.118470 0.34511759173 0.00092307490 
0.119027 0.35169569548 0.00049829917 
0.119585 0.37921696514 0.00178314752 
0.120142 0.39158397351 0.00137409146 
0.120699 0.33146598402 0.00189593348 
0.121257 0.41876588333 0.00249616540 
0.121814 0.38848217690 0.00213944968 
0.122372 0.36576413809 0.00186572492 
0.122929 0.31775831018 0.00069467251 
0.123487 0.32634199956 0.00167632205 
0.124044 0.22387491154 0.00124108840 
0.124602 0.36757553184 0.00228477107 
0.125159 0.38551437672 0.00172148268 
0.125717 0.26304690436 0.00180762705 
0.126274 0.27666058870 0.00196628354 
0.126832 0.23960991986 0.00076342264 
0.127389 0.30475010929 0.00138443733 
0.127947 0.37721332223 0.00154471659 
0.128504 0.17626046314 0.00096611414 
0.129062 0.29481882963 0.00160704697 
0.129619 0.29146207995 0.00071411596 
0.130177 0.25290317002 0.00157482009 
0.130734 0.25403564817 0.00116656162 
0.131292 0.27180532268 0.00088034804 
0.131849 0.22915313676 0.00072002340 
0.132407 0.26985971879 0.00065328240 
0.132964 0.27314361323 0.00079619141 
0.133521 0.25152064634 0.00148771328 
0.134079 0.25466672881 0.00101539780 
0.134636 0.28177439910 0.00157006991 
0.135194 0.30217242042 0.00130484538 
0.135751 0.16091297290 -0.00043858586 
0.136309 0.17670336755 0.00098272141 
0.136866 0.19237205914 0.00037491642 
0.137424 0.22397646395 0.00169830627 
0.137981 0.17303955255 0.00004865646 
0.138539 0.14255009870 0.00112976706 
0.139096 0.18482870301 0.00148698280 
0.139654 0.18447346764 0.00135585447 
0.140211 0.20193825688 0.00062684105 
0.140769 0.11097805143 0.00051171850 
0.141326 0.22794491585 0.00095194335 
0.141884 0.15222514944 0.00114582691 
0.142441 0.20636870061 0.00141980600 
0.142998 0.14893396064 -0.00015652260 
0.143556 0.16287843387 0.00058746109 
0.144113 0.16065484048 0.00050448552 
0.144671 0.15523100491 0.00116694799 
0.145228 0.19575253199 0.00141191338 
0.145786 0.13303804658 0.00080625305 
0.146343 0.07683441474 0.00029757210 
0.146901 0.14918819110 0.00148103889 
0.147458 0.14933230547 0.00021079196 
0.148016 0.11865873133 0.00065807446 
0.148573 0.15619302856 0.00056411275 
0.149131 0.06881730788 -0.00007101648 
0.149688 0.17212659120 0.00055993050 
0.150246 0.16375935361 0.00088163352 
0.150803 0.17805421866 0.00114105992 
0.151360 0.14935025221 0.00146241738 
0.151918 0.14041211539 0.00071773989 
0.152475 0.07105296743 0.00155871267 
0.153033 0.13656285364 0.00038504344 
0.153590 0.10745395933 -0.00072216970 
0.154148 0.14790726160 0.00147317430 
0.154705 0.12044534987 0.00082785330 
0.155263 0.12487986063 0.00055222730 
0.155820 0.13746879455 0.00067499190 
0.156378 0.17990445887 0.00213877306 
0.156935 0.11735498050 0.00046510073 
0.157493 0.10757834448 0.00045381357 
0.158050 0.13334925110 0.00062265800 
0.158607 0.13693178594 0.00091174153 
0.159165 0.11965881886 0.00148378917 
0.159722 0.15879374118 0.00113756455 
0.160280 0.10044096700 0.00056587738 
0.160837 0.14323454289 0.00061970403 
0.161395 0.09529307245 -0.00051882134 
0.161952 0.08732380395 0.00032547873 
0.162510 0.11641323784 0.00042025595 
0.163067 0.10100589355 0.00011429008 
0.163625 0.09140331422 0.00065846233 
0.164182 0.08558028841 0.00016659866 
0.164739 0.04558723076 0.00089488309 
0.165297 0.04979299190 0.00003921674 
0.165854 0.08837472424 -0.00027680431 
0.166412 0.10864706242 0.00059625429 
0.166969 0.05948204293 0.00013239322 
0.167527 0.06813928491 0.00021714315 
0.168084 0.08355893512 0.00006643806 
0.168642 0.07769586109 0.00032053948 
0.169199 0.08359047507 0.00062903204 
0.169757 0.13421136928 -0.00031199433 
0.170314 0.12211027678 0.00027776098 
0.170871 0.05722710353 -0.00037287541 
0.171429 0.04896291381 -0.00030139062 
0.171986 0.07760704546 0.00111769526 
0.172544 0.05179219845 0.00052397558 
0.173101 0.09891549716 0.00033721818 
0.173659 0.12045084600 0.00042522301 
0.174216 0.07418249534 -0.00036779090 
0.174774 0.10388849604 0.00068856071 
0.175331 0.11020741606 0.00082923529 
0.175888 0.06313326742 0.00037231770 
0.176446 0.06284467137 0.00039709402 
0.177003 0.08659687606 0.00220764840 
0.177561 0.04570226998 0.00012574791 
0.178118 0.11154403355 0.00004944378 
0.178676 0.06253781521 0.00067403291 
0.179233 0.09177602043 0.00006306751 
0.179791 0.03399985710 0.00037014233 
0.180348 0.01241974480 0.00038660814 
0.180905 0.05034814518 0.00045242960 
0.181463 0.06349750348 0.00013254761 
0.182020 0.08119419353 0.00023053460 
0.182578 0.06585924268 0.00071139664 
0.183135 0.02097807256 -0.00004086569 
0.183693 0.07166440526 0.00011758355 
0.184250 0.10081781025 0.00058224221 
0.184808 0.04874115267 0.00044207594 
0.185365 0.08685222466 0.00050767781 
0.185922 0.04523283228 0.00011686337 
0.186480 0.01694314882 -0.00007063676 
0.187037 0.03001188386 0.00053342376 
0.187595 0.02125751524 -0.00085672113 
0.188152 0.10351370256 0.00051552842 
0.188710 0.08721149822 0.00045719695 
0.189267 0.03270873320 0.00054917184 
0.189824 0.04737583516 0.00011718030 
0.190382 0.05283762453 0.00061474974 
0.190939 0.08897089732 0.00003909706 
0.191497 0.01830847953 -0.00014422554 
0.192054 0.05578036082 0.00055540229 
0.192612 0.08209426648 -0.00019700545 
0.193169 0.01808906385 -0.00039563103 
0.193726 0.06042022823 0.00099610668 
0.194284 0.02049446217 0.00018305375 
0.194841 0.05595729047 0.00063933733 
0.195399 0.01115282315 0.00008483379 
0.195956 0.07606307922 0.00077140034 
0.196514 0.06526788401 0.00086200526 
0.197071 0.02667227979 0.00069797322 
0.197628 0.06758543849 0.00022103016 
0.198186 0.05917331991 0.00043982350 
0.198743 0.11079294780 0.00009416816 
0.199301 0.08213750049 0.00010080624 
0.199858 0.07585359012 0.00055419706 
0.200416 0.02196638412 0.00045159252 
0.200973 0.00840325774 0.00010754915 
0.201530 0.07818112759 0.00033417952 
0.202088 0.04153253664 -0.00026891698 
0.202645 0.01298543626 0.00046482459 
0.203203 0.02148763498 -0.00044949255 
0.203760 0.02573646090 -0.00049060598 
0.204318 0.09608221571 0.00032231023 
0.204875 0.03616964242 0.00085934417 
0.205432 0.04632857458 0.00027647313 
0.205990 0.02801277867 0.00041409371 
0.206547 0.01519060962 -0.00018497197 
0.207105 0.07975933447 0.00027248376 
0.207662 0.01491195228 -0.00007380229 
0.208219 0.05097229021 0.00037250033 
0.208777 0.01129839697 0.00004622216 
0.209334 0.04018178680 0.00030536342 
0.209892 0.02975182804 -0.00026047977 
0.210449 -0.04882156370 0.00049640643 
0.211007 0.06351615844 0.00015719890 
0.211564 -0.01387498169 0.00018052063 
0.212121 0.03726748945 -0.00067414939 
0.212679 -0.00139700602 -0.00020671104 
0.213236 0.03488319104 0.00002615812 
0.213794 -0.00130272927 0.00039939034 
0.214351 -0.00709653842 0.00009016991 
0.214908 0.08443562863 0.00051668261 
0.215466 0.04080665677 0.00104288113 
0.216023 0.01882272215 -0.00020575194 
0.216581 0.00606213955 -0.00025010454 
0.217138 0.01192535028 -0.00012274704 
0.217695 0.03306857071 0.00009628991 
0.218253 0.05748184121 0.00030658721 
0.218810 0.05715761864 0.00019839812 
0.219368 0.03795050828 -0.00033461894 
0.219925 0.04776641090 -0.00024906150 
0.220483 0.01439862516 0.00072879679 
0.221040 0.05722536326 0.00083999823 
0.221597 0.05604009367 0.00011802499 
0.222155 0.08373138588 0.00029978683 
0.222712 0.02798458710 0.00024286831 
0.223270 0.07686493993 0.00029101115 
0.223827 0.04145733522 0.00048177964 
0.224384 0.01469833206 -0.00021595083 
0.224942 0.02260876035 -0.00010282625 
0.225499 -0.00566001005 -0.00020548434 
0.226057 0.05983262722 0.00091032046 
0.226614 0.05513017019 0.00056529144 
0.227171 0.02824516129 0.00005448414 
0.227729 0.04069297592 0.00015815379 
0.228286 0.07416004627 -0.00032657638 
0.228844 0.02642634217 0.00020102445 
0.229401 0.00746447982 0.00016790340 
0.229958 0.02786157490 -0.00014758656 
0.230516 0.02859799735 -0.00006986522 
0.231073 0.06143134290 0.00051643945 
0.231630 0.03194080382 -0.00006520100 
0.232188 0.01544955221 -0.00019719780 
0.232745 0.03369919049 -0.00001510095 
0.233303 0.09130025631 0.00046744594 
0.233860 0.03216909176 -0.00012905275 
0.234417 0.05390101991 0.00035323161 
0.234975 0.04510969921 0.00090872254 
0.235532 0.00317605211 0.00080499405 
0.236090 0.04538975664 0.00044313230 
0.236647 0.04661206125 -0.00022433301 
0.237204 0.04098043071 -0.00011463295 
0.237762 0.01385555856 0.00089412429 
0.238319 0.05926044760 0.00009757243 
0.238877 0.08034674678 0.00076536735 
0.239434 0.02954958367 0.00043974527 
0.239991 0.00665811357 0.00037717347 
0.240549 0.06979527628 -0.00019510952 
0.241106 0.01734087068 -0.00051334807 
0.241663 0.03515856437 0.00026269426 
0.242221 0.00713740285 -0.00032770856 
0.242778 0.04805571874 0.00018498721 
0.243336 0.04807840684 0.00029506566 
0.243893 0.03278753339 -0.00018845965 
0.244450 0.03364081326 0.00037603807 
0.245008 0.05071933704 0.00028388139 
0.245565 0.02234622695 -0.00003234845 
0.246123 0.10420138253 0.00020370067 
0.246680 0.03315672449 0.00011441275 
0.247237 0.04805732558 0.00030534064 
0.247795 0.04525400071 0.00052095621 
0.248352 0.03953540500 0.00008261813 
0.248909 0.02055618400 -0.00000982420 
0.249467 0.08919922831 0.00000979919 
0.250024 0.02195746705 -0.00027045447 
0.250582 0.06089648042 -0.00019506198 
0.251139 0.05513255034 0.00038498901 
0.251696 0.06026359808 0.00048394813 
0.252254 0.04314390877 0.00010546109 
0.252811 0.07430637093 -0.00038335453 
0.253368 0.02071336833 -0.00012627031 
0.253926 0.06204603572 0.00069392754 
0.254483 0.06243222972 0.00043573645 
0.255041 0.06459953068 0.00030512896 
0.255598 0.01449125228 0.00029762227 
0.256155 0.01329754217 0.00033954326 
0.256713 0.04514343256 0.00054943806 
0.257270 0.01417178122 0.01281225506 
0.257827 0.00362634979 0.00061050808 
0.258385 0.01604638570 -0.00004982986 
0.258942 0.05408289116 0.00010370303 
0.259499 0.01060469360 0.00044703188 
0.260057 0.03501926915 0.00034527659 
0.260614 0.04360359327 0.00002565175 
0.261172 0.02128227230 0.00000666547 
0.261729 0.02010798636 0.00027887515 
0.262286 0.02326591756 0.00015491574 
0.262844 0.07428401638 0.00001954765 
0.263401 0.04058965508 0.00004015955 
0.263958 0.03206552213 0.00038323769 
0.264516 0.01082753603 0.00016828971 
0.265073 0.00831938253 0.00019649839 
0.265630 0.02147827434 0.00034843606 
0.266188 0.00820035291 0.00009269392 
0.266745 0.04903268582 0.00033082929 
0.267302 0.06465019338 -0.00004905565 
0.267860 0.06118230361 0.00030113827 
0.268417 0.05878310118 -0.00017266030 
0.268975 0.02527083107 -0.00019462280 
0.269532 0.03894982598 -0.00003678567 
0.270089 0.01806251408 -0.00003593301 
0.270647 0.04929850024 0.00007306908 
0.271204 0.00871314467 0.00090020664 
0.271761 -0.01254752269 -0.00040179191 
0.272319 0.02491051441 0.00018609197 
0.272876 0.05761231202 0.00012168887 
0.273433 0.05029410252 0.00020685696 
0.273991 0.01542811272 0.00012150891 
0.274548 0.02128519727 -0.00003171213 
0.275105 0.01358982728 0.00003452805 
0.275663 0.03172969842 0.00070412990 
0.276220 0.02647988941 0.00029052475 
0.276777 0.03847134015 0.00006832033 
0.277335 0.05127362416 -0.00006483578 
0.277892 0.03103625051 0.00023225266 
0.278449 0.02821309834 0.00002544573 
0.279007 0.03214948834 0.00055790506 
0.279564 0.03118283828 0.00015503759 
0.280121 0.06822378077 0.00032548437 
0.280679 0.02832790606 0.00006610439 
0.281236 0.07479044072 0.00024971920 
0.281793 0.07135422787 0.00047609452 
0.282351 0.04788847612 0.00013377300 
0.282908 0.08871917467 0.00031765038 
0.283465 -0.00368415405 -0.00020753393 
0.284023 0.05707534118 0.00012465361 
0.284580 0.05757161947 0.00032673656 
0.285137 0.03368405697 -0.00038268452 
0.285695 0.04639943166 0.00013086613 
0.286252 0.00978427593 -0.00009798694 
0.286809 0.01342740652 0.00050551757 
0.287367 0.01220908603 0.00010560712 
0.287924 0.06196811410 0.00052274311 
0.288481 0.00928274842 0.00043376839 
0.289039 0.07945171869 0.00092413135 
0.289596 0.07401084466 0.00028860668 
0.290153 0.02252251109 0.00013991703 
0.290711 0.02689307854 -0.00021888621 
0.291268 0.03787798053 0.00001631468 
0.291825 0.06334418003 0.00060297215 
0.292383 0.02082700212 0.00002897333 
0.292940 0.02714871679 -0.00037235051 
0.293497 0.02155694844 0.00035833188 
0.294055 0.02404341823 0.00033989303 
0.294612 0.05612649287 0.00002653421 
0.295169 0.02646441518 0.00047624514 
0.295727 0.04795553233 0.00072359319 
0.296284 0.05668354432 0.00005608264 
0.296841 0.01582920652 -0.00037501775 
0.297399 0.04032476564 0.00084000566 
0.297956 0.04215901341 -0.00037163167 
0.298513 0.01178335104 0.00011941884 
0.299071 0.00200118349 0.00017601523 
0.299628 0.00600869412 0.00020303079 
0.300185 0.05323735252 0.00055381514 
0.300742 -0.00780859867 0.00010716924 
0.301300 0.07895229975 0.00061755624 
0.301857 0.05638524149 -0.00004977443 
0.302414 0.05589903362 0.00087774718 
0.302972 0.05745104583 0.00019198568 
0.303529 -0.03396517577 -0.00017657841 
0.304086 0.07665665388 0.00005031305 
0.304644 -0.03425394760 -0.00014780186 
0.305201 0.03621581327 0.00065679744 
0.305758 0.01513212576 -0.00037047759 
0.306316 0.05447976758 0.00096040807 
0.306873 -0.00897609945 0.00073137447 
0.307430 0.02960510732 -0.00001499122 
0.307987 -0.00565022180 0.00036710183 
0.308545 -0.00826527274 -0.00013994031 
0.309102 0.03249494966 -0.00000302302 
0.309659 -0.01428943318 -0.00026832722 
0.310217 0.00715654611 0.00000794023 
0.310774 0.05356219140 -0.00013195081 
0.311331 -0.00804523506 0.00036188591 
0.311889 0.01661193727 -0.00006926865 
0.312446 0.04516227555 0.00042332556 
0.313003 0.00569997956 -0.00061401199 
0.313560 -0.02220716699 -0.00016270160 
0.314118 0.03625937513 0.00049674552 
0.314675 0.07256781804 -0.00026037782 
0.315232 0.04666380594 0.00048731027 
0.315790 -0.00617736233 0.00016682593 
0.316347 0.00612435155 0.00002060237 
0.316904 0.05944368720 0.00013137477 
0.317461 0.00901622520 0.00043544039 
0.318019 0.03239481409 -0.00023141775 
0.318576 0.01850064271 -0.00039396285 
0.319133 0.00721942730 0.00031443339 
0.319691 0.04398875364 -0.00039223635 
0.320248 0.00881727923 0.00002729079 
0.320805 0.01901187603 -0.00006614509 
0.321362 0.06433020146 0.00077535220 
0.321920 0.00980050249 0.00017955628 
0.322477 0.02363847045 0.00054502350 
0.323034 0.01189866800 0.00002836184 
0.323592 0.00637974417 -0.00034271517 
0.324149 -0.03808028343 -0.00088910977 
0.324706 0.01478924710 -0.00016728664 
0.325263 0.02224775864 -0.00022106491 
0.325821 0.01100990001 0.00102269754 
0.326378 -0.00837359201 -0.00009096351 
0.326935 0.01327576478 -0.00022743132 
0.327493 0.03714000074 0.00028921653 
0.328050 0.04397880451 0.00031085483 
0.328607 0.05860688535 0.00031909822 
0.329164 -0.04588582049 0.00051729492 
0.329722 0.03623196044 0.00046763517 
0.330279 0.06170860484 0.00081563568 
0.330836 0.05269583760 0.00089125386 
0.331393 -0.01408779761 0.00037179215 
0.331951 0.09919402703 0.00001238398 
0.332508 0.04278396946 0.00007710988 
0.333065 0.01657157517 -0.00050567188 
0.333622 0.04205446939 0.00011967401 
0.334180 0.03711419681 -0.00021210779 
0.334737 0.05802763617 0.00085940711 
0.335294 0.04870993307 -0.00038725982 
0.335852 -0.00062473860 0.00043594931 
0.336409 -0.01609826589 -0.00084142224 
0.336966 0.00554610784 -0.00004144203 
0.337523 0.07226165489 0.00032900612 
0.338081 0.07277665863 0.00024351187 
0.338638 0.06259198683 -0.00001029197 
0.339195 0.05775229282 -0.00021366028 
0.339752 0.04048191103 0.00067244792 
0.340310 -0.00733898610 0.00043381981 
0.340867 0.02125918202 0.00051791344 
0.341424 0.01277774877 0.00060199588 
0.341981 0.03851434149 0.00057447746 
0.342539 -0.01555678395 0.00037153842 
0.343096 0.05903853646 0.00004813058 
0.343653 0.06890913086 0.00002724126 
0.344210 0.01978799300 0.00061476527 
0.344768 0.00853978875 -0.00024298039 
0.345325 0.03775830099 -0.00016170608 
0.345882 -0.02363731421 -0.00009987592 
0.346439 0.01545994901 -0.00043608978 
0.346997 0.03133449537 0.00023877602 
0.347554 0.04796750814 0.00040272758 
0.348111 0.05714469277 -0.00063665543 
0.348668 0.03172349319 0.00023153388 
0.349226 0.03658335075 0.00108185783 
0.349783 0.05756782974 0.00051757907 
0.350340 0.04509419791 -0.00022812300 
0.350897 0.04536553546 0.00058408585 
0.351454 -0.04694999061 -0.00052467415 
0.352012 0.00955882053 -0.00028850544 
0.352569 0.00454956404 0.00003789659 
0.353126 0.03582393261 0.00159088022 
0.353683 0.08508537860 0.00007381213 
0.354241 -0.01769268987 -0.00014573830 
0.354798 0.00842204333 -0.00050165091 
0.355355 -0.02174772515 0.00007344612 
0.355912 0.10675907929 0.00042797646 
0.356470 -0.00025160909 0.00030533446 
0.357027 -0.01387029484 -0.00090325455 
0.357584 0.05314960143 0.00088454658 
0.358141 0.06515063573 0.00114072403 
0.358699 0.01385825969 0.00133746435 
0.359256 0.01992763775 0.00152670527 
0.359813 0.03704861640 -0.00061648022 
0.360370 0.11845284606 0.00026986136 
0.360927 0.00203977989 0.00044555624 
0.361485 -0.01943810272 -0.00104095667 
0.362042 0.04315250521 0.00034028308 
0.362599 0.00747505868 -0.00011314471 
0.363156 0.04402948697 0.00030432179 
0.363714 0.07402091253 -0.00058130928 
0.364271 0.10179762517 -0.00082713729 
0.364828 0.13699738611 0.00291250252 
0.365385 0.08622936302 0.00089015329 
0.365942 0.08232386498 -0.00064135990 
0.366500 0.02835062755 0.00015346556 
0.367057 0.03556117385 0.00213050485 
0.367614 0.06866995182 0.00090927843 
0.368171 0.04404481007 0.00002052143 
0.368728 0.00464249444 -0.00064855263 
0.369286 -0.00965841271 -0.00120893722 
0.369843 -0.01255583713 -0.00149539632 
0.370400 -0.03864409457 -0.00088982115 
0.370957 -0.02200053454 0.00168765330 
0.371514 -0.03835597111 -0.00096497731 
0.372072 -0.02782972972 0.00069180885 
0.372629 0.03471276594 0.00189929356 
0.373186 0.00021175910 -0.00012144502 
0.373743 0.03680872687 0.00061483075 
0.374300 -0.00959536981 0.00121167501 
0.374858 0.04479169439 0.00135151455 
0.375415 -0.03864028274 -0.00109190114 
0.375972 0.05617781994 -0.00203588899 
0.376529 0.10993995115 0.00205090118 
0.377086 0.04277489099 -0.00016629721 
0.377644 0.01865405482 -0.00029408642 
0.378201 0.02534110957 0.00051615174 
0.378758 0.11263617531 0.00156814509 
0.379315 -0.02264728812 -0.00027377544 
0.379872 0.08989221831 0.00022037517 
0.380430 0.03923850390 0.00156990521 
0.380987 0.04779086838 -0.00149151549 
0.381544 0.05659032952 -0.00033803785 
0.382101 0.06055858627 -0.00081040755 
0.382658 0.07767868036 0.00125531841 
0.383216 0.01487543682 0.00130435163 
0.383773 -0.06205201203 -0.00001793546 
0.384330 0.00415098123 0.00001991843 
0.384887 0.05924276293 0.00184811573 
0.385444 0.00010942044 0.00113676385 
0.386001 0.14232177414 0.00136207055 
0.386559 -0.00905822903 0.00179527230 
0.387116 0.00600740936 0.00009244000 
0.387673 -0.00697782708 -0.00070596238 
0.388230 -0.06187935613 -0.00007173177 
0.388787 0.06920166637 -0.00117597153 
0.389345 0.09067621184 0.00000394728 
0.389902 0.06081690761 -0.00244912290 
0.390459 0.03805134166 -0.00303922039 
0.391016 0.03262523858 0.00255671058 
0.391573 0.05628236345 0.00071555712 
0.392130 -0.00611894870 0.00068388924 
0.392688 0.12951007076 0.00119785840 
0.393245 -0.01360644956 0.00266938991 
0.393802 0.00956844920 -0.00133434908 
0.394359 0.09886748489 -0.00032785608 
0.394916 0.09260523306 -0.00064811571 
0.395473 0.08351813277 0.00269522065 
0.396031 0.10098666481 0.00006568888 
0.396588 -0.11827258324 0.00314044160 
0.397145 -0.06262107651 -0.00168480878 
0.397702 -0.04083084400 0.00068732014 
0.398259 0.01478314795 0.00159025931 
0.398816 -0.07156210060 0.00092627876 
0.399374 0.25326823888 -0.00485809857 
0.399931 0.18844621824 -0.00065113427 
0.400488 -0.09345687458 -0.00164286170 
0.401045 0.01863258514 -0.00555407181 
0.401602 0.14096799218 -0.00627192749 
0.402159 -0.07300074215 -0.00061393089 
0.402716 -0.02243976185 -0.01361138485 
0.403274 0.03795434601 -0.00548251441 
0.403831 0.08719199657 -0.00725626555 
