# Supplementary material for: SAXS studies of X-ray induced disulfide bond damage: Engineering high-resolution insight from a low-resolution technique
Source: PLoS One. 2020 Nov 17;15(11):e0239702. doi: 10.1371/journal.pone.0239702 (PMC7671560; doi:10.1371/journal.pone.0239702)
Supplement: S1 Data — (GZ) [file pone.0239702.s023.gz › SupplementaryData/dimer_A4_ph5_1p25_00019.cbf.dat]

0.010314 -1.10687192123 0.77615707895 
0.010872 4.04930750255 0.53834060893 
0.011429 3.50797998863 -0.23074525428 
0.011987 3.16800805151 0.10509937632 
0.012544 4.87068603087 0.20523495460 
0.013102 4.65710901741 0.03709015937 
0.013659 6.16495798015 0.15434625501 
0.014217 5.15920993017 -0.02774336447 
0.014774 4.09068681870 -0.07157713814 
0.015332 4.46098208084 0.05508924830 
0.015889 3.50431617591 0.05824846963 
0.016447 3.48557386739 -0.00114359003 
0.017004 3.76346015558 0.05618278965 
0.017562 4.09874250468 0.00458385750 
0.018119 4.28772256815 0.05070676474 
0.018677 4.17853897519 0.02947600393 
0.019234 4.15807675628 0.05170275171 
0.019792 3.89898510769 0.02469012090 
0.020349 3.75921891123 0.00464769868 
0.020907 3.57374703159 0.01979142144 
0.021464 4.04922468708 0.02298695984 
0.022022 3.55801575507 0.02307575921 
0.022579 3.73058813657 0.02424257440 
0.023137 3.66775298272 0.02473041192 
0.023694 3.59779200713 0.01614258811 
0.024252 3.58916993895 0.01933842359 
0.024809 4.00494683965 0.01864329265 
0.025367 3.50295244996 0.02026735250 
0.025924 3.50237455999 0.02862229337 
0.026482 3.56757846367 0.01120088171 
0.027039 3.64938465979 0.02470592519 
0.027597 3.57260784336 0.02014391089 
0.028154 3.52212206550 0.01590323608 
0.028712 3.62652181579 0.02736078157 
0.029269 3.38458911683 0.02108583441 
0.029827 3.48393498944 0.02447646133 
0.030384 3.26894217982 0.01580453053 
0.030942 3.36930013161 0.01612070191 
0.031500 3.30127830020 0.01398381100 
0.032057 3.33870195724 0.02555964071 
0.032615 3.23819225034 0.01990653070 
0.033172 3.29181742314 0.01916382926 
0.033730 3.29213607311 0.02348929456 
0.034287 3.21340287846 0.02018813058 
0.034845 3.02178683729 0.02641443685 
0.035402 3.06219065176 0.02026479373 
0.035960 3.06648070020 0.01744415026 
0.036517 3.20114453762 0.02093354784 
0.037075 3.15518209131 0.02041744394 
0.037632 3.00941532637 0.01694012473 
0.038190 2.96829239904 0.01964043670 
0.038747 2.77289035407 0.01607059370 
0.039305 2.89121978889 0.02188247693 
0.039862 3.04199872422 0.02250289476 
0.040420 2.85064423902 0.01455622532 
0.040977 2.85901576141 0.01999892314 
0.041535 2.75298395239 0.02025876609 
0.042092 2.61990310602 0.01455723065 
0.042650 2.61784028785 0.01638884699 
0.043207 2.72744499913 0.01461682147 
0.043765 2.79340795565 0.01594598981 
0.044322 2.48692655508 0.01727552625 
0.044880 2.60453171594 0.01570788035 
0.045437 2.52657061280 0.01755237870 
0.045995 2.50801166650 0.01414248491 
0.046552 2.57577034452 0.01557191512 
0.047110 2.53386794138 0.01574012347 
0.047667 2.41255599404 0.01103214431 
0.048225 2.35373600953 0.01526978137 
0.048782 2.33330984475 0.01354953895 
0.049340 2.43726907352 0.01359781707 
0.049897 2.31296405280 0.01403742106 
0.050455 2.27199570540 0.01258236996 
0.051012 2.16040717187 0.01190954732 
0.051570 2.15188164968 0.01272042546 
0.052127 2.13086899926 0.01464803213 
0.052685 2.18236379145 0.00947657430 
0.053242 2.17082753140 0.00999045588 
0.053800 2.05229136106 0.01089406596 
0.054357 1.97785596210 0.01084825767 
0.054915 2.01615397347 0.01203450304 
0.055472 1.99609364100 0.01011526732 
0.056030 1.86495355183 0.01101767361 
0.056587 2.03541150165 0.01324122271 
0.057145 1.95300324926 0.01278836686 
0.057702 1.94341448637 0.00916343022 
0.058260 1.81297292890 0.01148441851 
0.058817 1.78309948843 0.01170393456 
0.059375 1.80899577598 0.00942760883 
0.059932 1.70412926708 0.00746628045 
0.060490 1.82731635437 0.01058444112 
0.061048 1.84937908355 0.01308836377 
0.061605 1.81493187147 0.01093792273 
0.062163 1.66692253430 0.01018022087 
0.062720 1.73808689131 0.00929453731 
0.063278 1.67359570187 0.01046125736 
0.063835 1.64036795257 0.00786790377 
0.064393 1.59005895432 0.00727700336 
0.064950 1.64991815434 0.00922219559 
0.065508 1.65005814278 0.00914419802 
0.066065 1.63368216993 0.00946782938 
0.066623 1.42216682326 0.00895154673 
0.067180 1.41505253639 0.00517244731 
0.067738 1.46597070990 0.00875226304 
0.068295 1.43192910375 0.01018953062 
0.068853 1.47424456158 0.00725884932 
0.069410 1.34434365009 0.00742944540 
0.069968 1.41412392954 0.00932159529 
0.070525 1.40029608773 0.00686541210 
0.071083 1.35133391262 0.00620028378 
0.071640 1.37993821691 0.00722270228 
0.072198 1.38425956402 0.00880697317 
0.072755 1.30059986734 0.00632491753 
0.073313 1.35609110102 0.00758062520 
0.073870 1.22096019159 0.00683523305 
0.074428 1.26836358322 0.00876292639 
0.074985 1.23368313223 0.00760235752 
0.075543 1.20282920658 0.00714426341 
0.076100 1.24600520792 0.00557403172 
0.076658 1.21427176750 0.00683666570 
0.077215 1.23378519734 0.00627280750 
0.077773 1.24145427955 0.00549384787 
0.078330 1.15814114302 0.00872682363 
0.078888 1.16671461542 0.00677991534 
0.079445 1.11661632266 0.00678521642 
0.080003 1.07840426473 0.00475446375 
0.080560 1.07347435375 0.00609345578 
0.081118 1.06940035111 0.00641080354 
0.081675 0.90934153862 0.00304436924 
0.082233 1.02037881182 0.00426911880 
0.082790 0.99191228365 0.00577119554 
0.083348 0.97388843713 0.00522845069 
0.083905 0.94589240087 0.00549548716 
0.084463 1.00288479085 0.00315516657 
0.085020 0.99161062141 0.00291642308 
0.085578 0.98316093377 0.00379563330 
0.086135 0.91129724714 0.00438889521 
0.086693 0.95611987625 0.00340122148 
0.087250 0.98489483305 0.00445742696 
0.087808 0.91106943892 0.00597918142 
0.088365 0.90485648161 0.00353921823 
0.088923 0.92775583477 0.00501532219 
0.089480 0.80892145013 0.00449250301 
0.090038 0.89041501451 0.00286989421 
0.090595 0.88877765072 0.00489167465 
0.091153 0.76209997612 0.00382186023 
0.091710 0.73961228043 0.00248110078 
0.092268 0.80273287133 0.00302430323 
0.092825 0.77691821868 0.00377401617 
0.093383 0.83361636881 0.00423209918 
0.093940 0.73748227428 0.00365495155 
0.094498 0.82593731154 0.00483841275 
0.095055 0.77828911229 0.00414458359 
0.095613 0.73880768359 0.00404264613 
0.096170 0.71700970276 0.00435933939 
0.096728 0.74456528184 0.00314952555 
0.097285 0.72789051270 0.00419641108 
0.097842 0.62991861337 0.00414096946 
0.098400 0.68703203222 0.00349361890 
0.098957 0.62777886252 0.00272533360 
0.099515 0.58778823406 0.00407752925 
0.100072 0.59265753989 0.00600989597 
0.100630 0.58643248774 0.00255683399 
0.101187 0.56112839025 0.00440543005 
0.101745 0.62799910235 0.00336585143 
0.102302 0.53026002816 0.00125038046 
0.102860 0.66684764139 0.00216728969 
0.103417 0.60426080965 0.00165002159 
0.103975 0.52918262400 0.00396551576 
0.104532 0.56262802257 0.00149455912 
0.105090 0.56038665699 0.00226312592 
0.105647 0.58320855239 0.00246277106 
0.106205 0.56619463296 0.00467477996 
0.106762 0.50531253127 0.00224181601 
0.107320 0.59819418118 0.00284680153 
0.107877 0.51209418392 0.00354485257 
0.108435 0.45553910363 0.00225963570 
0.108992 0.56311783014 0.00175136710 
0.109550 0.52037063680 0.00191373639 
0.110107 0.42498772387 0.00161471071 
0.110665 0.45737648325 0.00281325608 
0.111222 0.45208814299 0.00173501453 
0.111780 0.37975434307 0.00146640517 
0.112337 0.43243989257 0.00275682466 
0.112895 0.56015314653 0.00241479174 
0.113452 0.47276432476 0.00189153358 
0.114010 0.43938796214 0.00030290905 
0.114567 0.38789316190 0.00250044950 
0.115125 0.46118500120 0.00143157442 
0.115682 0.41387122933 0.00374120548 
0.116240 0.48148006347 0.00091584895 
0.116797 0.39647810676 0.00186843713 
0.117355 0.40044969711 0.00289356605 
0.117912 0.37083194215 0.00164135055 
0.118470 0.42508116802 0.00213710329 
0.119027 0.37918991138 0.00265410231 
0.119585 0.35313416990 0.00072905167 
0.120142 0.34963229176 0.00117230131 
0.120699 0.34297749847 0.00190687350 
0.121257 0.34005647632 0.00146872678 
0.121814 0.30762860915 0.00243260152 
0.122372 0.31497520937 0.00201355643 
0.122929 0.34451232294 0.00172415222 
0.123487 0.31866766146 0.00112495220 
0.124044 0.33218015838 0.00127403879 
0.124602 0.32385971060 0.00140356645 
0.125159 0.32524451435 0.00242640596 
0.125717 0.33658716108 0.00143435463 
0.126274 0.39883835388 0.00271701583 
0.126832 0.28281320082 0.00088614559 
0.127389 0.31523572839 0.00219218548 
0.127947 0.31321112351 0.00283018467 
0.128504 0.25084236564 0.00085579801 
0.129062 0.26344651478 0.00092954720 
0.129619 0.27196698092 0.00041659031 
0.130177 0.24566546277 0.00164542774 
0.130734 0.25406529643 0.00071735195 
0.131292 0.28332996050 0.00222551444 
0.131849 0.30390681260 0.00087130651 
0.132407 0.29899657949 0.00141995774 
0.132964 0.30077298741 0.00179853334 
0.133521 0.19283514501 0.00114052124 
0.134079 0.19533533945 0.00049968617 
0.134636 0.21791457320 0.00111174094 
0.135194 0.21926259068 0.00115958635 
0.135751 0.20979951290 0.00037765246 
0.136309 0.15459133515 0.00085730975 
0.136866 0.24011045861 0.00039796373 
0.137424 0.16041378327 0.00049677393 
0.137981 0.21625731489 0.00166887086 
0.138539 0.18403332931 0.00140698021 
0.139096 0.18361864585 0.00135025495 
0.139654 0.12662772869 0.00073793873 
0.140211 0.19393255035 0.00123601812 
0.140769 0.16613764515 -0.00009923606 
0.141326 0.16818530797 0.00072518972 
0.141884 0.17467572016 0.00100687385 
0.142441 0.09234093544 0.00036220607 
0.142998 0.16061119745 0.00023461807 
0.143556 0.17367451971 0.00096292536 
0.144113 0.15592696617 0.00069654114 
0.144671 0.11319911758 0.00060864092 
0.145228 0.18630467898 0.00147496473 
0.145786 0.09423830313 0.00074560635 
0.146343 0.20483161870 0.00101561497 
0.146901 0.12130559778 0.00034712695 
0.147458 0.09660446285 0.00069953433 
0.148016 0.11881044441 0.00074518921 
0.148573 0.17143809155 0.00017825226 
0.149131 0.13414050640 0.00059707845 
0.149688 0.13837377382 0.00058633598 
0.150246 0.15208048902 0.00144276079 
0.150803 0.11607023275 0.00058096514 
0.151360 0.14411854479 0.00106240912 
0.151918 0.08235900526 -0.00002570921 
0.152475 0.08064888611 0.00031739147 
0.153033 0.16552757335 0.00058017541 
0.153590 0.07476942387 0.00015607484 
0.154148 0.13902204046 0.00037322970 
0.154705 0.11040736592 0.00083098183 
0.155263 0.13741848475 0.00047211050 
0.155820 0.11062350965 0.00018605096 
0.156378 0.11346273964 0.00083043121 
0.156935 0.08631320458 0.00126762428 
0.157493 0.09845425581 0.00058498296 
0.158050 0.08934502858 0.00089513766 
0.158607 0.13094654205 0.00045399669 
0.159165 0.10907086212 0.00019880652 
0.159722 0.09683588365 -0.00009991390 
0.160280 0.07255914219 0.00110902605 
0.160837 0.16460717710 0.00039557412 
0.161395 0.10338607516 0.00055696289 
0.161952 0.10197546645 0.00063834180 
0.162510 0.09267429432 0.00118287448 
0.163067 0.11705279131 0.00102579947 
0.163625 0.09852612499 0.00058770983 
0.164182 0.09738583545 -0.00005474807 
0.164739 0.10814916216 0.00041664324 
0.165297 0.03979757433 0.00031606572 
0.165854 0.10697146136 0.00035498067 
0.166412 0.09758020871 0.00067657252 
0.166969 0.03200813632 -0.00015785345 
0.167527 0.08924619853 0.00067139028 
0.168084 0.07131046226 -0.00035717299 
0.168642 0.07445525804 -0.00018821473 
0.169199 0.08372213005 0.00009652214 
0.169757 0.06643095370 0.00008929503 
0.170314 0.06655544166 -0.00028382850 
0.170871 0.05132510763 0.00008123673 
0.171429 0.06921945947 0.00096210799 
0.171986 0.08871815565 0.00050477040 
0.172544 0.06413719988 -0.00057570102 
0.173101 0.10718676143 0.00119975004 
0.173659 0.06792880254 -0.00013870629 
0.174216 0.07851336684 0.00053959215 
0.174774 0.08841336298 0.00060227689 
0.175331 0.11752105347 -0.00029606292 
0.175888 0.02043795252 -0.00021430825 
0.176446 0.05125061528 0.00068247890 
0.177003 0.04022145652 0.00022733552 
0.177561 0.07925834808 -0.00009467444 
0.178118 0.07617440292 0.00060495483 
0.178676 0.13425988768 0.00049432528 
0.179233 0.04636473396 0.00071703506 
0.179791 0.06134178651 0.00032516244 
0.180348 0.09425332230 -0.00057226940 
0.180905 0.08152498269 0.00010004907 
0.181463 0.03497935595 0.00098501977 
0.182020 0.06654896741 0.00024704071 
0.182578 0.08385993151 0.00081760656 
0.183135 0.06980601113 0.00003347190 
0.183693 0.04639927784 0.00034800955 
0.184250 0.07374673931 0.00064014371 
0.184808 0.04136001414 0.00021753490 
0.185365 0.04089744015 0.00034994527 
0.185922 0.06815785480 0.00098485656 
0.186480 0.08769708714 0.00043682594 
0.187037 0.08098941269 0.00146703489 
0.187595 0.06611708141 0.00062189342 
0.188152 0.05493157220 0.00058993118 
0.188710 0.05363197772 -0.00003065973 
0.189267 0.06647631976 0.00054339823 
0.189824 0.02958832399 0.00031694547 
0.190382 0.06788095572 0.00084721608 
0.190939 0.05624243500 0.00086555189 
0.191497 0.04620197302 0.00011488098 
0.192054 0.05460216868 0.00097949714 
0.192612 0.13954336043 0.00045377691 
0.193169 -0.04743092006 0.00012513511 
0.193726 0.05426157969 -0.00017320500 
0.194284 0.02395375928 0.00059404968 
0.194841 0.05061085266 -0.00032128125 
0.195399 0.07855266236 0.00053972501 
0.195956 0.04120677635 0.00032574877 
0.196514 0.02730641784 0.00025275049 
0.197071 0.07049057772 0.00109221778 
0.197628 0.07379272031 0.00026127216 
0.198186 0.04060166826 0.00067167580 
0.198743 -0.00658586971 0.00040204541 
0.199301 0.05183742513 0.00078752809 
0.199858 0.03601996352 -0.00001729782 
0.200416 0.07365818031 -0.00051708868 
0.200973 0.02715749064 -0.00071544828 
0.201530 0.06909582292 0.00019370365 
0.202088 0.05204699253 0.00056397482 
0.202645 0.03337721508 0.00023018342 
0.203203 0.06315233014 0.00063107230 
0.203760 0.04479436796 0.00053690161 
0.204318 0.06527723771 0.00071207979 
0.204875 0.00614893907 -0.00028049524 
0.205432 0.04689214234 -0.00002031980 
0.205990 0.06087469561 0.00046937675 
0.206547 0.01984229367 0.00009812030 
0.207105 0.04308943253 -0.00023924169 
0.207662 0.02400393796 -0.00004058751 
0.208219 0.04387561800 -0.00007074311 
0.208777 0.02109150512 -0.00010016648 
0.209334 0.03968526785 0.00040844477 
0.209892 0.03322081450 0.00012444852 
0.210449 0.04169141417 0.00006100778 
0.211007 0.02211736529 0.00010667757 
0.211564 0.06245073717 0.00037343599 
0.212121 0.04078615866 0.00032108154 
0.212679 0.02122353313 0.00033832307 
0.213236 0.01981212215 -0.00014792993 
0.213794 0.02261483353 0.00051139202 
0.214351 0.02411966771 0.00032602998 
0.214908 0.02768734664 0.00039596901 
0.215466 0.03916854800 0.00005916036 
0.216023 0.02124267956 0.00034718741 
0.216581 0.01191715764 0.00053322486 
0.217138 0.02565854484 0.00007386718 
0.217695 0.01563359120 -0.00057016349 
0.218253 0.01166890217 0.00027824937 
0.218810 0.08788241637 0.00004447583 
0.219368 0.05624909866 0.00011463544 
0.219925 0.06073225206 0.00047595140 
0.220483 -0.00077078224 -0.00055464914 
0.221040 0.04571591992 -0.00012445118 
0.221597 0.05666993992 0.00049500422 
0.222155 0.06206230665 0.00015201999 
0.222712 0.05765642203 0.00029612782 
0.223270 0.06517223440 -0.00013508017 
0.223827 0.05213844128 0.00038899204 
0.224384 0.06526358979 0.00041404532 
0.224942 0.05627312258 -0.00013718745 
0.225499 0.00191874469 -0.00018030891 
0.226057 0.08759314972 0.00055463501 
0.226614 0.08082657012 0.00030182865 
0.227171 0.02112761346 0.00036926423 
0.227729 0.08433972879 -0.00012580074 
0.228286 0.02733232509 -0.00017407624 
0.228844 0.02552411614 0.00003315441 
0.229401 0.05614826151 0.00013639417 
0.229958 0.03827829041 -0.00001372847 
0.230516 0.03436591343 0.00017021150 
0.231073 0.03880099624 -0.00006443249 
0.231630 0.03974388626 0.00036431396 
0.232188 0.04460976874 0.00016676939 
0.232745 0.03251243056 -0.00000251631 
0.233303 0.02220625076 0.00046841481 
0.233860 -0.01017715957 0.00001485340 
0.234417 0.02412362757 0.00033390449 
0.234975 0.00514902042 -0.00000523641 
0.235532 0.01156543524 -0.00020826373 
0.236090 0.04457665037 0.00022296651 
0.236647 0.01658034565 0.00039548307 
0.237204 0.04694912185 -0.00019072608 
0.237762 0.07086681092 0.00000090503 
0.238319 0.05204631144 0.00059316225 
0.238877 0.05176136354 0.00054807599 
0.239434 -0.02025942085 -0.00024142431 
0.239991 0.01932273149 0.00010578171 
0.240549 0.04748618288 0.00011536755 
0.241106 0.05911587498 0.00023872893 
0.241663 0.04216935119 0.00061777099 
0.242221 0.00071414591 -0.00005871290 
0.242778 0.04194866568 0.00033808411 
0.243336 0.05377915603 0.00044823023 
0.243893 0.02155382496 0.00025654959 
0.244450 0.02501803659 -0.00022739990 
0.245008 0.03058899826 -0.00019140455 
0.245565 -0.00609151041 0.00017873483 
0.246123 0.05117820067 0.00009030431 
0.246680 0.02183725017 0.00080057880 
0.247237 0.04546415556 0.00019022653 
0.247795 0.02865132704 0.00016618501 
0.248352 0.05500653584 -0.00019017597 
0.248909 0.01280653674 -0.00050979182 
0.249467 0.03425077972 0.00001620566 
0.250024 -0.01529364740 -0.00002612670 
0.250582 0.04523562877 -0.00033785466 
0.251139 0.04354964234 0.00006696884 
0.251696 0.06983858467 -0.00014595509 
0.252254 0.06132741903 -0.00014333483 
0.252811 0.02150291745 0.00076664863 
0.253368 0.00790171727 0.00030893706 
0.253926 0.06251594036 0.00010456142 
0.254483 0.01334538671 0.00024326125 
0.255041 0.03067757555 0.00012855705 
0.255598 0.00395710231 -0.00007731470 
0.256155 0.04824496266 0.00029153586 
0.256713 0.06997379482 -0.00021015614 
0.257270 0.02278988049 0.01013857521 
0.257827 0.05540023083 0.00012529455 
0.258385 0.02183668103 0.00028852719 
0.258942 0.02240623558 -0.00034400653 
0.259499 0.01290223942 0.00017143464 
0.260057 0.02183404297 0.00000741314 
0.260614 0.05040981411 0.00002915202 
0.261172 0.02401621782 -0.00033379139 
0.261729 0.00603559623 0.00036565852 
0.262286 0.00998494123 -0.00037420999 
0.262844 0.05692034134 0.00035200676 
0.263401 0.01933386862 0.00017726231 
0.263958 0.07624962210 -0.00009895660 
0.264516 0.04463189885 -0.00004327973 
0.265073 0.06537212678 0.00031224793 
0.265630 0.01817146220 0.00004867982 
0.266188 0.01019941860 -0.00019553103 
0.266745 0.03174163281 -0.00027226767 
0.267302 0.05416142260 -0.00006396170 
0.267860 0.02843673756 0.00025289901 
0.268417 0.08255021315 0.00039570805 
0.268975 0.07452024387 -0.00026967413 
0.269532 0.03923338504 0.00014156588 
0.270089 0.07914491217 0.00035209030 
0.270647 0.04106872056 0.00021307301 
0.271204 0.04919907246 0.00052371960 
0.271761 0.03099930966 0.00024391647 
0.272319 0.03941110261 0.00020351739 
0.272876 0.04367858751 0.00023507366 
0.273433 0.05720381166 0.00019366237 
0.273991 0.04283549522 0.00027578026 
0.274548 0.02922219568 0.00000917486 
0.275105 0.05083724513 0.00027216562 
0.275663 0.02213617405 -0.00006028517 
0.276220 0.03906535077 0.00025110390 
0.276777 0.02005536627 -0.00006957677 
0.277335 -0.01111651383 0.00020811130 
0.277892 0.01654303848 0.00040069420 
0.278449 0.05634156861 0.00039849618 
0.279007 0.01705610740 -0.00001299230 
0.279564 0.03653775209 0.00060945563 
0.280121 0.00981654954 -0.00030278120 
0.280679 0.03513222788 0.00055181032 
0.281236 0.02349659215 -0.00002383716 
0.281793 0.02362975698 0.00035830105 
0.282351 0.02301954849 -0.00001964231 
0.282908 0.01137676258 -0.00029537129 
0.283465 0.00548845533 -0.00017968737 
0.284023 0.05789759764 0.00020885369 
0.284580 0.01447095966 0.00032499045 
0.285137 0.03004243409 0.00001190295 
0.285695 0.05189633646 0.00049440567 
0.286252 0.05860459980 -0.00025603903 
0.286809 0.06357459034 0.00023814932 
0.287367 0.04407717127 0.00132080731 
0.287924 0.01925919478 0.00007385146 
0.288481 -0.00345543091 -0.00010709761 
0.289039 0.01832225354 0.00017018044 
0.289596 0.03405252516 -0.00005944334 
0.290153 0.04656534370 0.00028702014 
0.290711 0.07988128316 0.00096153974 
0.291268 0.00850818246 0.00031664248 
0.291825 0.01489943037 -0.00001397408 
0.292383 0.04233680048 0.00008330774 
0.292940 0.03745481752 0.00066355177 
0.293497 0.03645344921 0.00023031390 
0.294055 0.04119198528 0.00005871680 
0.294612 0.05947119505 0.00000015891 
0.295169 0.04906770941 0.00036193255 
0.295727 0.04680607588 0.00041670595 
0.296284 0.00243672729 0.00092699334 
0.296841 0.03084688803 0.00055554516 
0.297399 0.03299441429 0.00045114237 
0.297956 0.04681528235 0.00014541056 
0.298513 0.01494787012 -0.00018122559 
0.299071 0.05601248885 0.00041493892 
0.299628 0.02668227748 0.00045694420 
0.300185 -0.01256386608 -0.00004062741 
0.300742 0.01073655103 -0.00035037526 
0.301300 0.01141578558 0.00004207062 
0.301857 0.01875008257 -0.00003904486 
0.302414 0.04584461828 0.00031362312 
0.302972 0.01100469283 0.00000555082 
0.303529 0.05713018047 0.00017828342 
0.304086 0.07919067091 0.00016481596 
0.304644 0.04913234886 -0.00013390798 
0.305201 0.05011391550 -0.00012043990 
0.305758 -0.00425464172 0.00059297334 
0.306316 0.02147554199 -0.00010507710 
0.306873 0.00834417801 -0.00019886739 
0.307430 0.03910979468 0.00014391045 
0.307987 -0.02724627030 -0.00033144561 
0.308545 0.04799892659 0.00092494879 
0.309102 0.00539231931 0.00056166830 
0.309659 0.01279802762 0.00010764300 
0.310217 0.02804737853 -0.00038243096 
0.310774 0.01083025358 -0.00059656581 
0.311331 0.04614546174 0.00009567510 
0.311889 0.02210005495 -0.00050160835 
0.312446 0.01160741840 -0.00011166520 
0.313003 0.03745387322 0.00021730910 
0.313560 -0.02932033815 -0.00008678801 
0.314118 -0.01753301983 -0.00026763930 
0.314675 0.03549756770 -0.00023977616 
0.315232 -0.01182233213 0.00021116108 
0.315790 -0.01300537420 -0.00000115289 
0.316347 0.00110864017 -0.00027074969 
0.316904 -0.01077546358 0.00025959844 
0.317461 0.05577915237 0.00025610201 
0.318019 0.02027234662 0.00014598172 
0.318576 0.01660674626 0.00010051607 
0.319133 -0.00751443864 -0.00008132917 
0.319691 0.07276050634 0.00059004479 
0.320248 0.06100131831 -0.00019857643 
0.320805 0.03216836688 0.00024700471 
0.321362 0.01556732527 0.00001346292 
0.321920 -0.01533390776 0.00000905509 
0.322477 0.03875435883 0.00019541792 
0.323034 0.04854923075 -0.00027586479 
0.323592 -0.02878384364 0.00024764017 
0.324149 0.00785314561 -0.00042024315 
0.324706 0.06450556947 0.00073594160 
0.325263 -0.02249809292 0.00016291913 
0.325821 -0.01499039422 0.00007978914 
0.326378 0.00986762957 0.00034043386 
0.326935 -0.04126936285 -0.00055892159 
0.327493 0.00728101166 0.00019082723 
0.328050 -0.00148276825 -0.00003726336 
0.328607 0.04704953899 0.00086304842 
0.329164 0.04454989169 0.00053203863 
0.329722 0.00230034450 0.00055619575 
0.330279 0.00583320348 0.00038810253 
0.330836 0.06762734129 0.00016249114 
0.331393 0.02103776803 0.00041347815 
0.331951 0.01973227003 0.00002555430 
0.332508 0.02399335686 0.00010640614 
0.333065 0.04800587466 -0.00004212456 
0.333622 0.06379775746 -0.00038131991 
0.334180 0.00348028174 -0.00038233324 
0.334737 0.02688266655 0.00022047066 
0.335294 0.04040561115 0.00043770432 
0.335852 0.02294084403 -0.00006639138 
0.336409 0.00002949248 -0.00044867396 
0.336966 0.07398997800 0.00017707284 
0.337523 0.01238291531 0.00039654346 
0.338081 0.05826386446 0.00069662196 
0.338638 -0.01252812977 -0.00021878289 
0.339195 0.06142148979 0.00092237376 
0.339752 0.05724557434 0.00067720181 
0.340310 -0.02323653232 0.00077165373 
0.340867 0.01006260435 -0.00025255372 
0.341424 0.02048868218 -0.00020517730 
0.341981 0.00642451486 0.00010685833 
0.342539 0.03538981662 0.00015673645 
0.343096 0.01580175867 -0.00024424816 
0.343653 0.05716838417 -0.00007662771 
0.344210 0.01440548373 -0.00053727076 
0.344768 -0.01517905945 -0.00043212986 
0.345325 0.02664541152 0.00077714839 
0.345882 0.04997595224 0.00044257169 
0.346439 0.05737297861 0.00049705818 
0.346997 0.00513879745 0.00052362837 
0.347554 0.02067177077 -0.00010060174 
0.348111 0.08720953017 0.00059316380 
0.348668 0.04488813209 -0.00073285446 
0.349226 -0.03479411702 -0.00010574438 
0.349783 -0.00080086385 -0.00027922842 
0.350340 -0.02634338083 0.00045842761 
0.350897 0.02094676059 0.00019814799 
0.351454 -0.02949924199 -0.00064367354 
0.352012 -0.00377695145 0.00024490001 
0.352569 0.04903212238 0.00007509181 
0.353126 0.04028085703 0.00038676116 
0.353683 -0.02440243062 -0.00008664979 
0.354241 -0.02326469912 -0.00015235908 
0.354798 -0.01556382393 0.00086028117 
0.355355 0.02179091797 0.00079790558 
0.355912 0.00197383013 -0.00050816440 
0.356470 0.03927631946 0.00108041352 
0.357027 -0.02678659106 0.00052741976 
0.357584 0.01764057429 -0.00005830265 
0.358141 0.11697910379 0.00199994509 
0.358699 -0.00477520759 -0.00154854406 
0.359256 0.01309564829 -0.00118201937 
0.359813 -0.03245248651 -0.00076604658 
0.360370 0.07695237549 0.00130121173 
0.360927 0.04474919429 0.00156141529 
0.361485 0.07902366403 0.00049585358 
0.362042 -0.00045105897 0.00078686420 
0.362599 -0.01164807304 0.00039254390 
0.363156 0.02209912668 -0.00036404290 
0.363714 0.10740100887 0.00183456444 
0.364271 0.06233402349 0.00001397718 
0.364828 0.00208138774 0.00143156211 
0.365385 -0.00325918052 -0.00032654101 
0.365942 -0.01713420952 -0.00037441464 
0.366500 0.07821054317 0.00189811558 
0.367057 -0.05831183705 -0.00052745432 
0.367614 0.06600247139 0.00195029627 
0.368171 -0.00390792774 0.00032188871 
0.368728 0.02849795896 -0.00060603120 
0.369286 0.07742731989 0.00105297007 
0.369843 0.04282988901 -0.00018972066 
0.370400 0.04170255294 0.00009213453 
0.370957 0.02973300742 0.00035305447 
0.371514 0.06890891343 -0.00029150419 
0.372072 0.01479213231 -0.00087441931 
0.372629 0.01324599080 -0.00053596969 
0.373186 0.11630920656 0.00059528479 
0.373743 0.04133417306 -0.00049090643 
0.374300 -0.02677419877 -0.00188892188 
0.374858 -0.01256550057 0.00122272417 
0.375415 0.03410566081 0.00006881228 
0.375972 0.05184193140 -0.00049632705 
0.376529 0.05183957022 0.00077132779 
0.377086 -0.04461185237 0.00008268661 
0.377644 0.10176178278 0.00099187104 
0.378201 0.03111319679 -0.00043736106 
0.378758 -0.01424500589 -0.00059261853 
0.379315 0.03724800978 0.00143130230 
0.379872 -0.02552776759 0.00154434159 
0.380430 -0.00750078387 0.00142969171 
0.380987 -0.03349897189 0.00033513324 
0.381544 0.07330988161 -0.00030069937 
0.382101 -0.04471734316 -0.00120086366 
0.382658 0.02015736648 0.00026763887 
0.383216 0.12825582715 0.00094261641 
0.383773 0.01512148160 -0.00108373155 
0.384330 -0.01459861463 0.00004486909 
0.384887 0.01044108482 0.00009439293 
0.385444 0.00329684920 -0.00141351655 
0.386001 0.05312881678 -0.00020369091 
0.386559 0.00692794409 -0.00057776409 
0.387116 -0.02630558880 0.00288946413 
0.387673 0.08602970502 0.00047674559 
0.388230 0.05142737551 0.00119818185 
0.388787 0.04229674988 0.00223791092 
0.389345 0.06598899707 0.00006451062 
0.389902 -0.06589246365 -0.00076422620 
0.390459 0.04053592316 0.00178665637 
0.391016 0.01678679117 -0.00091337406 
0.391573 0.05733171800 0.00259925258 
0.392130 0.03616508054 0.00254037209 
0.392688 -0.05132005609 -0.00071978480 
0.393245 0.02045193113 -0.00051499435 
0.393802 -0.07676110574 0.00295024188 
0.394359 -0.05811738464 -0.00300440499 
0.394916 -0.02525272658 -0.00061900741 
0.395473 0.04796975822 0.00236589040 
0.396031 0.09197647537 0.00220230947 
0.396588 0.03512742449 -0.00180173810 
0.397145 0.03284249536 -0.00386914730 
0.397702 0.18366328853 0.00313872837 
0.398259 0.15472689270 0.00025777273 
0.398816 -0.06667537079 -0.00611341882 
0.399374 0.07480244560 0.00063361476 
0.399931 0.01650796186 0.00345745557 
0.400488 0.08924791446 0.00304919056 
0.401045 0.25546780394 0.00112428581 
0.401602 -0.04277764119 -0.00068202051 
0.402159 -0.02868245575 -0.00267509814 
0.402716 -0.14261613956 0.00639388083 
0.403274 0.05472129533 0.00470718368 
0.403831 0.34988190173 0.04525057018 
