# Supplementary material for: SAXS studies of X-ray induced disulfide bond damage: Engineering high-resolution insight from a low-resolution technique
Source: PLoS One. 2020 Nov 17;15(11):e0239702. doi: 10.1371/journal.pone.0239702 (PMC7671560; doi:10.1371/journal.pone.0239702)
Supplement: S1 Data — (GZ) [file pone.0239702.s023.gz › SupplementaryData/dimer_A4_ph5_1p25_00020.cbf.dat]

0.010314 2.90528883308 1.96291287337 
0.010872 5.08954865565 0.82106827371 
0.011429 6.45726887572 0.08801274254 
0.011987 6.67840276526 0.17799075922 
0.012544 5.80281296652 -0.02327118350 
0.013102 6.73042888388 0.03914437966 
0.013659 4.54966579364 0.12181314727 
0.014217 5.30331964551 -0.02172498806 
0.014774 5.47326921897 0.06548611520 
0.015332 5.31472153719 0.07795500761 
0.015889 4.49877694231 0.03118502965 
0.016447 4.18440375909 0.06847947569 
0.017004 4.31788711047 0.01088989048 
0.017562 4.59622631360 -0.02117024958 
0.018119 4.97969092634 0.01713962078 
0.018677 4.44610812310 0.01607779295 
0.019234 4.57316953642 0.00370307408 
0.019792 4.01893787129 0.00887509004 
0.020349 4.04724251520 0.02358230034 
0.020907 4.26662025357 0.02564895883 
0.021464 3.98283877859 0.01174102084 
0.022022 3.85775545844 0.01445532344 
0.022579 4.21213967300 0.01764292847 
0.023137 3.71454442203 0.02113696688 
0.023694 3.57335469482 0.02094809674 
0.024252 3.79406704879 0.01579184544 
0.024809 3.77281264781 0.02462391024 
0.025367 3.92060227081 0.02662104585 
0.025924 3.64594579844 0.01013624048 
0.026482 3.69700914018 0.02542093302 
0.027039 3.91661215603 0.02438846012 
0.027597 3.83615744073 0.02386633489 
0.028154 3.56890143070 0.02894483485 
0.028712 3.65793388140 0.01804326340 
0.029269 3.54398473527 0.02366184624 
0.029827 3.53118134380 0.02619040734 
0.030384 3.25825421356 0.02840641235 
0.030942 3.64517091403 0.02500735696 
0.031500 3.53923186753 0.01626985886 
0.032057 3.47181057073 0.02531730085 
0.032615 3.23390830180 0.01495383298 
0.033172 3.38637580581 0.01999345841 
0.033730 3.20709947131 0.02167443285 
0.034287 3.38123949177 0.02408468383 
0.034845 3.17339201089 0.01556325825 
0.035402 3.18046889859 0.02169181328 
0.035960 3.06499533844 0.01980604041 
0.036517 3.02512825214 0.02226718243 
0.037075 3.06843008650 0.02048696142 
0.037632 3.02830108903 0.01846385838 
0.038190 3.16834600637 0.01874952107 
0.038747 2.92801386780 0.01541872790 
0.039305 2.94747651469 0.01839802369 
0.039862 2.80294704476 0.02197770850 
0.040420 2.84014179804 0.01643639205 
0.040977 2.81408888222 0.01744493290 
0.041535 2.71383138242 0.01960662177 
0.042092 2.95526584364 0.01698452187 
0.042650 2.78983503724 0.01338254542 
0.043207 2.65012997899 0.01559730334 
0.043765 2.67477459137 0.01345981703 
0.044322 2.68909060047 0.01617756576 
0.044880 2.53872961978 0.01288401958 
0.045437 2.39765176031 0.01945622905 
0.045995 2.48920164228 0.01468502790 
0.046552 2.44619761728 0.01614379860 
0.047110 2.54224118769 0.01683914962 
0.047667 2.57779063420 0.01705244107 
0.048225 2.37058871017 0.01451673386 
0.048782 2.37953919561 0.01534507820 
0.049340 2.34230203978 0.01019069170 
0.049897 2.30607860218 0.01235486013 
0.050455 2.27693700047 0.01658704232 
0.051012 2.35996231829 0.01600048399 
0.051570 2.17777864511 0.01506523558 
0.052127 2.25752451415 0.01093328184 
0.052685 2.17143951745 0.01317251549 
0.053242 2.02343423424 0.01242394120 
0.053800 2.13195537467 0.01289390220 
0.054357 2.09600326995 0.01398628680 
0.054915 2.01349643044 0.01360400376 
0.055472 2.07058769807 0.01330403964 
0.056030 1.97555633778 0.00954582650 
0.056587 2.01226118214 0.01316324007 
0.057145 1.95740627906 0.01131056019 
0.057702 1.90527408259 0.00876782503 
0.058260 1.90032351820 0.01069482677 
0.058817 2.00658684032 0.01216919669 
0.059375 1.87706152186 0.01017417914 
0.059932 1.70507108811 0.00912711987 
0.060490 1.82283360835 0.00919900749 
0.061048 1.67804630624 0.01097194451 
0.061605 1.81703364287 0.00880970404 
0.062163 1.76548614522 0.00926686763 
0.062720 1.59978587368 0.00954477087 
0.063278 1.68415900667 0.01235710713 
0.063835 1.60147272431 0.00732936318 
0.064393 1.57033517150 0.01044365405 
0.064950 1.63452379115 0.00771468122 
0.065508 1.56412578942 0.00933001302 
0.066065 1.63269631389 0.01004622360 
0.066623 1.60201649699 0.00709878723 
0.067180 1.43355751418 0.00933517201 
0.067738 1.49973318860 0.00866586850 
0.068295 1.44628827245 0.00785988674 
0.068853 1.40316297496 0.00744683598 
0.069410 1.47899023368 0.00945313416 
0.069968 1.30015612115 0.00697442913 
0.070525 1.41824483562 0.00630775301 
0.071083 1.29569553164 0.00645757944 
0.071640 1.27110866071 0.00598025365 
0.072198 1.35207301877 0.00736134004 
0.072755 1.17515350286 0.00434521563 
0.073313 1.31050050365 0.00806004114 
0.073870 1.34342114694 0.00665080018 
0.074428 1.36203243792 0.00957519423 
0.074985 1.23192422457 0.00590604881 
0.075543 1.25024269321 0.00777082906 
0.076100 1.28786290638 0.00676262219 
0.076658 1.22467099226 0.00452464430 
0.077215 1.22825914365 0.00521579419 
0.077773 1.19150171642 0.00397245442 
0.078330 1.17980902515 0.00494299719 
0.078888 1.13588480897 0.00487187918 
0.079445 1.07044249788 0.00533289612 
0.080003 1.11466205546 0.00613780938 
0.080560 1.10482196488 0.00485867587 
0.081118 1.04234136842 0.00528999096 
0.081675 1.03484421603 0.00477462305 
0.082233 1.01618652532 0.00515528721 
0.082790 1.03372480961 0.00459126375 
0.083348 0.99644166734 0.00535340784 
0.083905 0.95766594128 0.00556813658 
0.084463 0.91372109824 0.00535488129 
0.085020 0.96718473880 0.00469180167 
0.085578 0.92760934608 0.00331979727 
0.086135 1.02351990612 0.00405015677 
0.086693 0.88868688447 0.00597618718 
0.087250 0.86185509964 0.00399664261 
0.087808 0.84593520482 0.00359679106 
0.088365 0.82826329867 0.00303001523 
0.088923 0.92360396364 0.00527055535 
0.089480 0.83133531552 0.00416675130 
0.090038 0.87736939180 0.00421371887 
0.090595 0.74093980685 0.00394747483 
0.091153 0.88747823063 0.00314452152 
0.091710 0.79986309906 0.00453279454 
0.092268 0.84593675167 0.00353220508 
0.092825 0.73373742104 0.00529027638 
0.093383 0.77886539123 0.00472174313 
0.093940 0.71725799373 0.00201681599 
0.094498 0.82463826234 0.00249821851 
0.095055 0.82373250846 0.00246574636 
0.095613 0.74345389851 0.00320276217 
0.096170 0.73621005409 0.00350550628 
0.096728 0.68864257693 0.00379499300 
0.097285 0.71058158710 0.00342357416 
0.097842 0.73399313186 0.00428345044 
0.098400 0.62394830500 0.00179243447 
0.098957 0.69555195279 0.00390301476 
0.099515 0.69177900230 0.00397670855 
0.100072 0.69547542266 0.00322442898 
0.100630 0.57646683742 0.00159006651 
0.101187 0.62657344066 0.00334677365 
0.101745 0.58455053274 0.00334338575 
0.102302 0.71845033950 0.00284265686 
0.102860 0.61652625240 0.00312445138 
0.103417 0.57193199853 0.00387277100 
0.103975 0.53247712183 0.00443515649 
0.104532 0.59582422056 0.00477972546 
0.105090 0.56114355307 0.00201240413 
0.105647 0.54797609830 0.00126069559 
0.106205 0.56148589253 0.00391099007 
0.106762 0.56792558543 0.00385330898 
0.107320 0.53395091282 0.00205763289 
0.107877 0.55039015090 0.00344967134 
0.108435 0.46724842403 0.00253425771 
0.108992 0.51117889456 0.00387758715 
0.109550 0.49382391646 0.00290499411 
0.110107 0.51955249349 0.00113453286 
0.110665 0.48425351665 0.00172201330 
0.111222 0.52493627934 0.00172178092 
0.111780 0.47976435482 0.00139909027 
0.112337 0.43874705349 0.00232333191 
0.112895 0.37836785833 0.00231625827 
0.113452 0.40896100777 0.00134685142 
0.114010 0.43634884585 0.00305444541 
0.114567 0.42875951132 0.00162045554 
0.115125 0.43987043753 0.00232228409 
0.115682 0.42511322454 0.00286732592 
0.116240 0.40138077290 0.00314604813 
0.116797 0.40881386896 0.00225263432 
0.117355 0.38825457818 0.00148929165 
0.117912 0.36383038819 0.00217535370 
0.118470 0.34894364629 0.00016970086 
0.119027 0.34827149327 0.00173161034 
0.119585 0.41318250776 0.00209261232 
0.120142 0.32735783010 0.00191668580 
0.120699 0.30316614788 0.00086111120 
0.121257 0.34971643888 0.00059580920 
0.121814 0.34556999721 0.00108773122 
0.122372 0.32630300970 0.00037005937 
0.122929 0.34152296316 0.00177150062 
0.123487 0.28555586644 0.00152925346 
0.124044 0.37272653141 0.00201157988 
0.124602 0.35672286932 0.00062698664 
0.125159 0.40336833845 0.00219429354 
0.125717 0.34008511362 0.00205772817 
0.126274 0.27597323210 0.00125779750 
0.126832 0.31914089231 0.00105678411 
0.127389 0.33724472865 0.00122140197 
0.127947 0.24860383831 0.00052178124 
0.128504 0.28321184265 0.00101141566 
0.129062 0.20135207272 0.00089637739 
0.129619 0.18414733063 0.00089122442 
0.130177 0.25879033967 0.00109661793 
0.130734 0.24586841011 0.00104806434 
0.131292 0.25021258461 0.00010965008 
0.131849 0.29119874751 0.00192191831 
0.132407 0.27047337636 0.00187479517 
0.132964 0.23583932945 0.00102199895 
0.133521 0.22288169604 0.00051732573 
0.134079 0.19894518954 0.00110245684 
0.134636 0.22067924245 0.00125917279 
0.135194 0.20682618857 0.00083096226 
0.135751 0.21991780635 0.00160816661 
0.136309 0.25076487809 0.00151281020 
0.136866 0.21971723065 0.00104944831 
0.137424 0.19968388509 0.00014494992 
0.137981 0.22776068302 0.00183508092 
0.138539 0.15155318728 0.00094433992 
0.139096 0.24897721772 0.00182022677 
0.139654 0.13795439810 0.00189178852 
0.140211 0.21812977157 0.00092099578 
0.140769 0.14703171232 0.00057928141 
0.141326 0.24657549577 0.00216793150 
0.141884 0.19841650945 0.00116720060 
0.142441 0.21787799863 0.00181216407 
0.142998 0.12419926343 0.00055385992 
0.143556 0.15327798273 0.00050235848 
0.144113 0.10143917118 0.00088316140 
0.144671 0.23970161733 0.00064448934 
0.145228 0.18066540950 0.00082892990 
0.145786 0.16463350177 0.00094372473 
0.146343 0.16464097887 0.00006384968 
0.146901 0.14643311089 0.00180324529 
0.147458 0.13047944307 0.00100369223 
0.148016 0.21328670647 0.00022852173 
0.148573 0.19304306418 0.00187088377 
0.149131 0.05820959075 0.00126981847 
0.149688 0.15442975529 0.00080040648 
0.150246 0.12833496803 0.00145592722 
0.150803 0.11114931910 0.00051388466 
0.151360 0.11743915788 0.00037061901 
0.151918 0.12669094343 0.00057649298 
0.152475 0.13157298175 0.00050944568 
0.153033 0.12658121453 0.00004619503 
0.153590 0.11149367151 0.00128869129 
0.154148 0.14759700316 -0.00021087142 
0.154705 0.17832713096 0.00144829092 
0.155263 0.10609110314 0.00015191587 
0.155820 0.09096825957 0.00129925388 
0.156378 0.06974426439 0.00090258032 
0.156935 0.11564589515 0.00089278107 
0.157493 0.09242036200 0.00155685262 
0.158050 0.13500026146 0.00107326900 
0.158607 0.10953249398 0.00102872713 
0.159165 0.09757477362 0.00053558328 
0.159722 0.13881473699 0.00035374491 
0.160280 0.10680913745 -0.00001316079 
0.160837 0.09894561839 0.00059639512 
0.161395 0.11482360730 0.00091543303 
0.161952 0.05869715339 0.00063106090 
0.162510 0.12921889791 0.00113073881 
0.163067 0.06291553710 -0.00061080846 
0.163625 0.09705689107 0.00089094403 
0.164182 0.06414952526 0.00096979783 
0.164739 0.07120697287 0.00088009755 
0.165297 0.05984121461 0.00106325235 
0.165854 0.09097630765 0.00077610909 
0.166412 0.08831744212 0.00037770102 
0.166969 0.12079959438 0.00042001313 
0.167527 0.09239302213 0.00007468920 
0.168084 0.05629533143 0.00125634531 
0.168642 0.04017883547 -0.00086035350 
0.169199 0.13338689675 0.00028319437 
0.169757 0.04551663425 -0.00032734755 
0.170314 0.05304005444 -0.00011298527 
0.170871 0.00945524647 -0.00006954099 
0.171429 0.08317051790 0.00003280601 
0.171986 0.14727948873 0.00036281978 
0.172544 0.08179035085 0.00084391684 
0.173101 0.10712528356 0.00050055382 
0.173659 0.06794882971 0.00030575272 
0.174216 0.10938397009 0.00088730677 
0.174774 0.04861582734 -0.00000647113 
0.175331 0.11350024290 -0.00049520003 
0.175888 0.03805986246 0.00018159448 
0.176446 0.11810253141 0.00128145399 
0.177003 0.05345353866 -0.00025419032 
0.177561 0.03028356074 0.00010095739 
0.178118 0.05937654179 0.00058144825 
0.178676 0.08849649076 -0.00000415562 
0.179233 0.06084085001 0.00090961681 
0.179791 0.07635101974 -0.00012573232 
0.180348 0.09307194972 -0.00014497801 
0.180905 0.03594454626 0.00031136674 
0.181463 0.04720741050 0.00046047349 
0.182020 0.07473461229 0.00022478352 
0.182578 0.05402647993 0.00077972122 
0.183135 0.05178932859 0.00044117209 
0.183693 0.03651174434 -0.00041746264 
0.184250 0.04359136518 0.00043246734 
0.184808 0.09057775925 0.00037994732 
0.185365 0.10178513175 -0.00017758195 
0.185922 0.03461124109 0.00045338483 
0.186480 0.03762334803 0.00049427446 
0.187037 0.04983145441 -0.00041226983 
0.187595 0.05119325103 -0.00067306655 
0.188152 0.04824756652 0.00048222639 
0.188710 0.04688337074 0.00056659469 
0.189267 0.04690663854 0.00027900683 
0.189824 0.07478756027 0.00034250435 
0.190382 0.06412510648 0.00048419112 
0.190939 0.06584159499 0.00031036166 
0.191497 0.06019060221 0.00020749704 
0.192054 0.05357764334 -0.00020084363 
0.192612 0.05849568413 0.00020078736 
0.193169 0.08363155498 0.00004012006 
0.193726 0.02607996374 0.00004837531 
0.194284 0.06156169761 0.00020498669 
0.194841 0.00902198570 0.00015677661 
0.195399 0.07168374507 -0.00016034274 
0.195956 0.10387525766 0.00060625743 
0.196514 0.11185280931 0.00044292340 
0.197071 0.05793697969 0.00045489884 
0.197628 0.08020471520 0.00009480091 
0.198186 0.02130536067 0.00069066039 
0.198743 -0.02926808695 -0.00041868272 
0.199301 0.04427964583 0.00015549253 
0.199858 0.06206133464 0.00037015387 
0.200416 0.05369288437 0.00011718658 
0.200973 0.04157536177 -0.00024121105 
0.201530 0.06704704726 0.00026833017 
0.202088 0.02541291683 -0.00024840083 
0.202645 0.04672924598 -0.00051316606 
0.203203 -0.03615552112 -0.00021623122 
0.203760 0.02043786516 0.00094641752 
0.204318 -0.00513386759 0.00024773335 
0.204875 0.00071527076 -0.00035149128 
0.205432 0.01364893414 0.00043388358 
0.205990 0.05660236195 -0.00034194621 
0.206547 0.01056828981 0.00015903527 
0.207105 0.01263860239 0.00014538946 
0.207662 0.08622676699 0.00003621002 
0.208219 0.06611319074 0.00067315863 
0.208777 0.02070894755 0.00055908008 
0.209334 0.07964119031 0.00014635368 
0.209892 0.08251695728 0.00062177541 
0.210449 0.01119930152 -0.00025723238 
0.211007 0.05605953317 0.00002303368 
0.211564 0.03819666221 -0.00017320819 
0.212121 0.04669102167 0.00034096470 
0.212679 0.11546014054 0.00111424053 
0.213236 0.06758027747 0.00035798461 
0.213794 0.06131384959 0.00035989305 
0.214351 0.01898150794 0.00002873585 
0.214908 0.04674039674 0.00063379734 
0.215466 0.02673519627 0.00077680465 
0.216023 0.04986122630 0.00040362415 
0.216581 0.08919340799 0.00061174730 
0.217138 0.00954930499 0.00008857581 
0.217695 0.05943860282 0.00033522274 
0.218253 0.06098905604 0.00005441150 
0.218810 0.06288482607 0.00063596405 
0.219368 0.08144442409 0.00047130761 
0.219925 0.04519169042 0.00044163213 
0.220483 0.05195206841 0.00045553118 
0.221040 0.01976384365 0.00004195155 
0.221597 0.04636180270 0.00029955097 
0.222155 0.04751849236 -0.00006275651 
0.222712 0.05677555024 0.00019477996 
0.223270 0.03242037416 -0.00016474191 
0.223827 0.07172548037 0.00045816302 
0.224384 0.08484003091 0.00064526158 
0.224942 0.09225795832 0.00004095336 
0.225499 0.01430705585 -0.00022997797 
0.226057 0.06274014981 0.00015367306 
0.226614 0.10234935851 0.00089976391 
0.227171 0.07013554988 0.00068827895 
0.227729 0.05543056562 0.00038962832 
0.228286 0.03599727188 -0.00015683672 
0.228844 0.08966941531 0.00038926963 
0.229401 0.04611292983 -0.00055009298 
0.229958 0.02126300949 0.00051740565 
0.230516 0.02885692730 0.00004615083 
0.231073 0.01009512995 -0.00018704928 
0.231630 -0.03568950175 -0.00011097648 
0.232188 0.04708059898 0.00013750867 
0.232745 0.07257208085 0.00042188917 
0.233303 0.03824434567 -0.00028183133 
0.233860 0.01345031349 0.00029534177 
0.234417 0.08075438021 0.00074437798 
0.234975 -0.00759845972 -0.00031357282 
0.235532 0.05296024266 0.00081491298 
0.236090 0.02548732469 0.00022240224 
0.236647 0.01212799977 0.00021109214 
0.237204 0.05610809767 -0.00000681890 
0.237762 0.05022679092 0.00029546041 
0.238319 0.05887014130 0.00004190525 
0.238877 0.02097248439 0.00042780064 
0.239434 0.02130577936 0.00034010498 
0.239991 0.01820422634 -0.00049925927 
0.240549 0.06643094240 0.00001639450 
0.241106 0.00281043652 -0.00046437191 
0.241663 -0.03131326160 0.00017559913 
0.242221 0.03230813874 -0.00023054720 
0.242778 0.00721902418 -0.00005088760 
0.243336 0.04353874761 0.00042131264 
0.243893 0.06394429573 0.00018979358 
0.244450 0.01907776132 0.00031441730 
0.245008 0.02111844583 0.00012777948 
0.245565 0.05725278792 0.00045290749 
0.246123 0.03372927044 0.00039833936 
0.246680 0.02228067072 0.00041601832 
0.247237 0.06463577429 0.00059574182 
0.247795 0.05738511870 0.00059426197 
0.248352 0.06950367465 0.00045049788 
0.248909 0.02813046693 0.00051285229 
0.249467 0.03997003899 -0.00005898761 
0.250024 0.05124703689 0.00013812953 
0.250582 0.01725978460 0.00042091023 
0.251139 0.01892871108 0.00030266741 
0.251696 0.02620082878 -0.00002726634 
0.252254 0.02528333121 0.00016794812 
0.252811 0.07391402083 0.00007473688 
0.253368 0.04361899276 0.00019166314 
0.253926 0.04240724839 0.00024998662 
0.254483 0.01066466918 0.00030685827 
0.255041 0.05829423655 0.00067405733 
0.255598 0.07274549989 0.00017174595 
0.256155 0.02425243203 -0.00034199679 
0.256713 0.03882903587 -0.00003269001 
0.257270 0.00384964297 0.01252817888 
0.257827 0.01989442761 -0.00025070244 
0.258385 0.07375761518 0.00046870361 
0.258942 0.04656559596 0.00062040078 
0.259499 0.04726505764 0.00021165706 
0.260057 -0.00111951735 0.00010768465 
0.260614 0.05588448909 0.00028520241 
0.261172 0.04634036256 0.00008372808 
0.261729 0.03123210008 0.00001291307 
0.262286 0.02084234718 0.00020814278 
0.262844 0.04868774148 -0.00025207699 
0.263401 0.06861999572 -0.00024468530 
0.263958 0.03730176175 -0.00016753544 
0.264516 0.04657551095 0.00001355913 
0.265073 0.03330677009 0.00003215241 
0.265630 0.03394572084 0.00021453630 
0.266188 0.04917623816 -0.00017189408 
0.266745 0.03566067212 0.00017010998 
0.267302 0.02855502766 -0.00000093674 
0.267860 0.04214821718 0.00018410040 
0.268417 0.04947221575 0.00044289254 
0.268975 0.03381657700 0.00019655667 
0.269532 0.01685599424 0.00017131376 
0.270089 0.01615419944 0.00064549516 
0.270647 0.06053470224 0.00010214486 
0.271204 0.01415505805 -0.00015114884 
0.271761 0.00286654061 0.00012106837 
0.272319 0.02896379529 -0.00001746186 
0.272876 0.04334915584 0.00026330131 
0.273433 0.04929015747 0.00034684100 
0.273991 0.02248119700 0.00005301797 
0.274548 0.02007694409 0.00050263396 
0.275105 0.01001637740 0.00010657355 
0.275663 0.05652565441 -0.00025290853 
0.276220 0.00275915791 0.00034582919 
0.276777 0.03438269800 -0.00044417338 
0.277335 0.01052327879 0.00038614950 
0.277892 0.02934877646 0.00007800601 
0.278449 0.05915472770 0.00005385981 
0.279007 0.04794099628 -0.00016629803 
0.279564 0.01741198747 0.00048981769 
0.280121 0.08854577813 0.00021656302 
0.280679 0.02558317582 -0.00015586198 
0.281236 0.01939271992 -0.00007256649 
0.281793 0.01308627296 -0.00026569059 
0.282351 0.02869823739 0.00010490218 
0.282908 0.02241894281 -0.00023722921 
0.283465 0.04699361078 -0.00063772240 
0.284023 0.03379851995 0.00072413915 
0.284580 0.03894480201 0.00028190601 
0.285137 0.04574333516 0.00018981935 
0.285695 0.04373450670 -0.00041713735 
0.286252 0.01135274327 0.00020523979 
0.286809 0.06631759957 -0.00027259030 
0.287367 0.04428732668 0.00024604588 
0.287924 0.04116433983 0.00005550033 
0.288481 0.07184805677 0.00018753244 
0.289039 0.02790621424 0.00004568143 
0.289596 0.04011221086 0.00022639713 
0.290153 0.03134491970 -0.00011144084 
0.290711 0.03013647311 0.00012762731 
0.291268 -0.00173393654 0.00033091761 
0.291825 0.02551399376 0.00020834703 
0.292383 0.02650303189 -0.00009712581 
0.292940 0.06374309302 0.00047623067 
0.293497 0.03641216546 0.00020436315 
0.294055 -0.00102151688 0.00050816536 
0.294612 0.02169138052 0.00041715215 
0.295169 0.00448937451 -0.00022493737 
0.295727 0.03557759145 0.00076255623 
0.296284 0.03366491240 0.00039805945 
0.296841 0.07665861229 -0.00029093502 
0.297399 0.01707054201 -0.00002617283 
0.297956 0.01204836181 -0.00002511984 
0.298513 0.02933408472 0.00007691285 
0.299071 0.00682612834 -0.00021961966 
0.299628 0.07514301853 0.00048491931 
0.300185 0.02545846291 0.00034604417 
0.300742 0.08859482047 0.00079220112 
0.301300 0.02594699676 -0.00008076213 
0.301857 0.01548082672 0.00042534301 
0.302414 0.04394245392 0.00044870529 
0.302972 0.04144482848 0.00060044529 
0.303529 0.06153609872 0.00077659495 
0.304086 -0.00337121870 0.00016148553 
0.304644 0.05613562999 0.00017477084 
0.305201 0.00186050907 0.00047062484 
0.305758 -0.01364054052 -0.00026189573 
0.306316 0.01377514984 -0.00031249977 
0.306873 0.05743797534 -0.00002384310 
0.307430 0.01806752219 0.00056957667 
0.307987 0.01768564662 0.00017219810 
0.308545 -0.02281897209 -0.00005107498 
0.309102 0.04969835082 0.00048215973 
0.309659 0.03296590824 0.00020022213 
0.310217 0.05438914992 0.00085830396 
0.310774 0.02544022098 0.00017864297 
0.311331 0.06712787681 0.00046998241 
0.311889 0.03722235278 0.00038679146 
0.312446 0.05020872178 0.00095636429 
0.313003 0.00156922881 0.00018223934 
0.313560 0.05962932281 0.00053754719 
0.314118 0.01733254942 -0.00016092153 
0.314675 0.02210055965 0.00025296833 
0.315232 0.03209208227 0.00055121725 
0.315790 0.01183487154 -0.00050540618 
0.316347 0.04055267184 0.00059642872 
0.316904 0.00809611660 -0.00027672349 
0.317461 0.06567682699 0.00053654509 
0.318019 0.04306881064 -0.00009929858 
0.318576 -0.02457244864 0.00037108156 
0.319133 -0.00654240074 -0.00000730593 
0.319691 0.06462473004 0.00057617391 
0.320248 0.04208958322 -0.00013595854 
0.320805 0.02689524633 0.00079825077 
0.321362 0.01180993113 0.00032391744 
0.321920 0.04961341963 -0.00019783135 
0.322477 0.05115893181 0.00019227350 
0.323034 0.01490566232 -0.00012821089 
0.323592 0.03641216117 0.00065701383 
0.324149 0.01594686788 0.00028719622 
0.324706 0.00608963663 0.00016661060 
0.325263 0.07429305216 0.00060601227 
0.325821 -0.03543711369 -0.00045995356 
0.326378 0.02057656788 0.00031163454 
0.326935 0.02872478341 0.00026625706 
0.327493 0.03717720254 0.00054769507 
0.328050 0.03308689897 0.00016260680 
0.328607 0.01662095818 -0.00002570573 
0.329164 0.00428058343 -0.00038235475 
0.329722 0.05801079448 0.00072388763 
0.330279 -0.01281530382 0.00049679952 
0.330836 -0.01929008651 0.00048326476 
0.331393 0.04899314143 -0.00033808016 
0.331951 -0.00097584907 0.00014869711 
0.332508 0.04189581338 0.00061949279 
0.333065 0.02783196049 0.00004748652 
0.333622 -0.01415432908 0.00004196670 
0.334180 -0.01349986965 0.00000836735 
0.334737 -0.00233371801 -0.00000367040 
0.335294 0.04629733411 0.00035198303 
0.335852 0.06264023440 0.00041137784 
0.336409 0.02429330168 0.00009549786 
0.336966 0.05056899453 0.00065673302 
0.337523 0.06030623646 -0.00020094518 
0.338081 0.03858049083 0.00046763047 
0.338638 -0.03754664388 0.00049238937 
0.339195 0.00839349668 -0.00026190253 
0.339752 -0.03246118553 0.00074354156 
0.340310 0.07025017384 0.00003155681 
0.340867 0.00034675339 0.00009119158 
0.341424 -0.02135760922 0.00027772621 
0.341981 -0.00775782988 0.00102552196 
0.342539 0.04029438329 0.00026174170 
0.343096 0.05782301946 -0.00008897275 
0.343653 0.06983886354 0.00034993750 
0.344210 -0.01461096482 -0.00078577181 
0.344768 0.05905402620 0.00027412860 
0.345325 0.03401259419 0.00013291340 
0.345882 0.02306550808 0.00029404372 
0.346439 -0.02018553758 0.00056879697 
0.346997 0.02916280983 0.00089002965 
0.347554 0.03830507479 0.00096266667 
0.348111 -0.04959371178 0.00050998174 
0.348668 0.02375805727 -0.00087203458 
0.349226 0.08511440583 0.00084894169 
0.349783 -0.01898260656 0.00027951592 
0.350340 0.01754753146 0.00100122812 
0.350897 -0.01355716177 0.00148412454 
0.351454 0.07940290004 0.00097773466 
0.352012 0.06341586154 0.00028110353 
0.352569 0.05681206240 -0.00089347938 
0.353126 0.02240293028 0.00192063649 
0.353683 0.09044944698 0.00094140545 
0.354241 0.00463615910 0.00077554784 
0.354798 0.04337626862 0.00082757171 
0.355355 -0.03292428763 -0.00053494894 
0.355912 -0.01485179026 0.00157253710 
0.356470 0.07861477571 -0.00040070598 
0.357027 0.00132546906 0.00055519728 
0.357584 -0.04043841207 0.00037895889 
0.358141 -0.01311963368 -0.00036126669 
0.358699 -0.01160133401 0.00037624985 
0.359256 0.00289429486 -0.00157653858 
0.359813 -0.01560938820 -0.00081784406 
0.360370 -0.01625165918 0.00035102486 
0.360927 0.06159595949 -0.00009523005 
0.361485 0.07141125302 -0.00046545855 
0.362042 0.02860303096 0.00099264822 
0.362599 -0.03591334679 -0.00119212575 
0.363156 0.02917322555 -0.00023639984 
0.363714 0.02583855094 -0.00161507338 
0.364271 0.06369789359 0.00204434912 
0.364828 0.03017580872 0.00086745835 
0.365385 0.10513077683 0.00185493437 
0.365942 -0.00581555174 -0.00151284271 
0.366500 0.08112327831 0.00152227474 
0.367057 0.01143190000 0.00028183601 
0.367614 0.01316433833 -0.00030375237 
0.368171 -0.02973752258 -0.00022519812 
0.368728 -0.01581173349 0.00014221972 
0.369286 0.06972471533 0.00092275910 
0.369843 0.03709919859 -0.00024726215 
0.370400 0.07224679553 -0.00027744566 
0.370957 0.03237422050 0.00133413248 
0.371514 -0.08902547752 -0.00041913785 
0.372072 0.06546532664 0.00173127771 
0.372629 -0.07049930816 -0.00106547645 
0.373186 -0.02950642968 -0.00175309576 
0.373743 0.05666717213 0.00146156815 
0.374300 -0.00325145645 -0.00166600459 
0.374858 -0.01640892427 -0.00012671917 
0.375415 0.03739149981 0.00084031492 
0.375972 -0.00484254529 0.00005634043 
0.376529 0.01582974926 -0.00141565766 
0.377086 -0.04410761902 -0.00055759563 
0.377644 0.00090879295 0.00005203281 
0.378201 0.11910597898 -0.00099208012 
0.378758 -0.03693228544 -0.00012552413 
0.379315 0.07585899213 0.00224068069 
0.379872 0.08526777436 0.00015019781 
0.380430 0.06410574289 -0.00002738049 
0.380987 -0.10009322144 0.00068940271 
0.381544 -0.01234555465 -0.00091346430 
0.382101 -0.01328557402 -0.00038768481 
0.382658 -0.00958181410 0.00154692920 
0.383216 -0.02208053311 -0.00032186004 
0.383773 0.07043829887 0.00069646174 
0.384330 0.02743985246 -0.00125439885 
0.384887 0.00394376362 0.00014874709 
0.385444 0.01360630938 -0.00065928836 
0.386001 0.11583079718 0.00023735855 
0.386559 0.05243276582 -0.00073014414 
0.387116 -0.00707388843 0.00132865952 
0.387673 0.08169252139 0.00053675036 
0.388230 0.11028328868 -0.00056177645 
0.388787 -0.05871135008 -0.00100293744 
0.389345 0.02843126761 0.00174841348 
0.389902 0.07582730807 -0.00120729667 
0.390459 0.11179727460 -0.00009499435 
0.391016 0.07993517766 -0.00135907711 
0.391573 0.02060405351 -0.00056657921 
0.392130 0.01467325852 -0.00075774891 
0.392688 0.01087073576 -0.00153720477 
0.393245 -0.00658271817 0.00240121610 
0.393802 -0.02530290517 -0.00070420777 
0.394359 0.05547661219 -0.00048523191 
0.394916 0.01248548356 0.00385704266 
0.395473 0.07213988332 0.00315128704 
0.396031 0.00659917573 0.00102010217 
0.396588 0.06041408228 -0.00482239690 
0.397145 -0.08294795977 -0.00034475112 
0.397702 -0.04654934812 -0.00053239795 
0.398259 0.03270015826 0.00024189710 
0.398816 -0.01328665621 -0.00044278543 
0.399374 0.00491620332 0.00071575269 
0.399931 0.03067554924 0.00425114205 
0.400488 0.13009445941 -0.00458829040 
0.401045 -0.11701789251 -0.00492182190 
0.401602 0.19998627582 0.00731513024 
0.402159 -0.01069760009 0.01208817310 
0.402716 -0.02846766917 0.00015220992 
0.403274 0.19057342826 0.00611371219 
0.403831 -0.36714374241 0.04404529462 
