# Supplementary material for: SAXS studies of X-ray induced disulfide bond damage: Engineering high-resolution insight from a low-resolution technique
Source: PLoS One. 2020 Nov 17;15(11):e0239702. doi: 10.1371/journal.pone.0239702 (PMC7671560; doi:10.1371/journal.pone.0239702)
Supplement: S1 Data — (GZ) [file pone.0239702.s023.gz › SupplementaryData/dimer_A4_ph5_1p25_00021.cbf.dat]

0.010314 2.54005528019 -0.00144391291 
0.010872 6.55965930356 0.43467479121 
0.011429 3.56606271034 -0.10083663815 
0.011987 4.84308347295 0.11665507884 
0.012544 3.59821475889 -0.04175481825 
0.013102 4.47770034651 -0.10434995339 
0.013659 4.65181477892 -0.03071886211 
0.014217 4.94503417391 -0.09856841465 
0.014774 2.29520785260 -0.11500205358 
0.015332 3.94873230518 0.01991930145 
0.015889 4.64120404814 -0.01756241620 
0.016447 4.40254617689 -0.00218283630 
0.017004 4.90120642465 0.01458999060 
0.017562 3.72780783997 0.01164363323 
0.018119 3.84792533854 -0.01991827094 
0.018677 3.78549683998 0.04857756201 
0.019234 4.20210623904 0.04144499084 
0.019792 4.14733824369 0.00492058170 
0.020349 3.63880656225 0.01435771333 
0.020907 4.27813660162 0.01113431820 
0.021464 3.92439537871 0.02974693186 
0.022022 3.80519422977 0.00120470215 
0.022579 3.66578173749 0.01026632608 
0.023137 4.01612161986 0.03300582690 
0.023694 3.97412340514 0.01531945029 
0.024252 3.57416052697 0.02568439201 
0.024809 3.59531340602 0.01339034347 
0.025367 3.67546710546 0.02702663706 
0.025924 3.66585272851 0.01023711308 
0.026482 3.65929762160 0.02289874860 
0.027039 3.69032001561 0.01189557697 
0.027597 3.45323877400 0.01818771246 
0.028154 3.47333605563 0.02480295551 
0.028712 3.67709340379 0.02644678834 
0.029269 3.40626540090 0.02782058739 
0.029827 3.22875841597 0.01488338471 
0.030384 3.32213993321 0.01081005558 
0.030942 3.43163196938 0.02240248969 
0.031500 3.46646159810 0.02091428408 
0.032057 3.24885036472 0.02584537656 
0.032615 3.12447551257 0.01324519415 
0.033172 3.26669209904 0.01936086949 
0.033730 3.24379556101 0.01913658793 
0.034287 3.16204759385 0.02106560678 
0.034845 3.17114388519 0.02052635070 
0.035402 3.26145857495 0.02103559478 
0.035960 3.21594258317 0.01902823873 
0.036517 3.13514709750 0.02417755659 
0.037075 3.06690432555 0.02211801806 
0.037632 2.94258383837 0.01543782944 
0.038190 2.92709415761 0.01798506374 
0.038747 3.04437747249 0.01737589116 
0.039305 2.83578616438 0.01781561853 
0.039862 2.91943565134 0.02100355711 
0.040420 2.63286458487 0.01569476724 
0.040977 2.75645209691 0.01740940624 
0.041535 2.57390685702 0.01884388620 
0.042092 2.73380579622 0.01754392441 
0.042650 2.59410453309 0.01182467651 
0.043207 2.70472216905 0.01180404055 
0.043765 2.58739688286 0.01358888411 
0.044322 2.60523024193 0.01435123822 
0.044880 2.68711167988 0.01565569435 
0.045437 2.71536392897 0.01375155918 
0.045995 2.51735283835 0.01996103713 
0.046552 2.41158771447 0.01555704693 
0.047110 2.49477161658 0.01468661668 
0.047667 2.44265428430 0.01417935885 
0.048225 2.35145553284 0.01272332966 
0.048782 2.55694019540 0.01639075935 
0.049340 2.34751984307 0.00883813258 
0.049897 2.16419792312 0.01558746728 
0.050455 2.16922464714 0.01118509663 
0.051012 2.10764326060 0.01083231121 
0.051570 2.10930852199 0.01068400775 
0.052127 2.21155079344 0.01592016839 
0.052685 2.13057307772 0.01093180628 
0.053242 2.09912367682 0.01413066000 
0.053800 2.01087488165 0.01141627195 
0.054357 2.11623365188 0.01300771677 
0.054915 2.14551805652 0.01353439780 
0.055472 2.03177317939 0.01091255309 
0.056030 1.92348149260 0.01197041856 
0.056587 1.94867343133 0.01240611306 
0.057145 1.75318252063 0.00939525640 
0.057702 1.92802856184 0.00935072523 
0.058260 1.88618698239 0.01094725910 
0.058817 1.92659503559 0.01009277635 
0.059375 1.81924096884 0.01143833881 
0.059932 1.77114388591 0.01025425742 
0.060490 1.73707366384 0.01168183576 
0.061048 1.81060172500 0.01199847419 
0.061605 1.62933983277 0.00788294190 
0.062163 1.62117698897 0.01073248141 
0.062720 1.69877935313 0.00905530603 
0.063278 1.77702938925 0.00843790378 
0.063835 1.72039020903 0.00948544547 
0.064393 1.59925287248 0.00840231587 
0.064950 1.62741320785 0.00847161931 
0.065508 1.60662964288 0.01014396559 
0.066065 1.48783245262 0.00854661483 
0.066623 1.64986201169 0.00999836851 
0.067180 1.44358940667 0.00886279557 
0.067738 1.40823218598 0.00885475355 
0.068295 1.56383918686 0.00853200750 
0.068853 1.38644626721 0.01024823978 
0.069410 1.36573014844 0.01009357376 
0.069968 1.31019834396 0.00745743298 
0.070525 1.43836078971 0.00774561998 
0.071083 1.34983747474 0.00653118853 
0.071640 1.33588477485 0.00896519230 
0.072198 1.38333256924 0.00708344552 
0.072755 1.31379994920 0.00757568537 
0.073313 1.25359722215 0.00761645680 
0.073870 1.24133841447 0.00650522352 
0.074428 1.27782985609 0.00616878205 
0.074985 1.27227248394 0.00709647034 
0.075543 1.25035837489 0.01048572628 
0.076100 1.14275680525 0.00577543205 
0.076658 1.23722269154 0.00686077705 
0.077215 1.17588508260 0.00501302457 
0.077773 1.15751468398 0.00603207177 
0.078330 1.20981458561 0.00632944290 
0.078888 1.08242251686 0.00473460112 
0.079445 1.03520333804 0.00610843938 
0.080003 1.05860826879 0.00328056048 
0.080560 1.09220386676 0.00579198409 
0.081118 1.04127914169 0.00524570032 
0.081675 1.03915142315 0.00453851553 
0.082233 1.01004284178 0.00408489554 
0.082790 0.91493023461 0.00585718563 
0.083348 1.05833432258 0.00563948521 
0.083905 0.97948509506 0.00467188160 
0.084463 1.05317050148 0.00440198536 
0.085020 0.92562842040 0.00527884574 
0.085578 0.90026998791 0.00550951978 
0.086135 0.99724580798 0.00519934357 
0.086693 0.84936978136 0.00377199709 
0.087250 0.87125034165 0.00550392746 
0.087808 0.89824746362 0.00307780253 
0.088365 0.80600821003 0.00416660730 
0.088923 0.95090144047 0.00465131411 
0.089480 0.81356232217 0.00455522135 
0.090038 0.79825749726 0.00445375659 
0.090595 0.84210258395 0.00403842062 
0.091153 0.79326263816 0.00545035524 
0.091710 0.77900855862 0.00202519601 
0.092268 0.76465702055 0.00401436681 
0.092825 0.72455007523 0.00366630411 
0.093383 0.73722774348 0.00404736901 
0.093940 0.66284183104 0.00363813429 
0.094498 0.74726771783 0.00313931244 
0.095055 0.75090724977 0.00111108811 
0.095613 0.74864989399 0.00360743297 
0.096170 0.69538085339 0.00396464828 
0.096728 0.66268013535 0.00362079939 
0.097285 0.70703952386 0.00345556862 
0.097842 0.73429059056 0.00507958439 
0.098400 0.66339034415 0.00265966424 
0.098957 0.65391123239 0.00519946774 
0.099515 0.74101333998 0.00474348636 
0.100072 0.60280326626 0.00271353820 
0.100630 0.65975407177 0.00290799693 
0.101187 0.51568032524 0.00216876263 
0.101745 0.52703435576 0.00337733251 
0.102302 0.63472961248 0.00273524697 
0.102860 0.64634658609 0.00450082110 
0.103417 0.58601654908 0.00406226242 
0.103975 0.51213018980 0.00254473602 
0.104532 0.50601252081 0.00258678098 
0.105090 0.51709651667 0.00185061597 
0.105647 0.53692731735 0.00198731538 
0.106205 0.56305398288 0.00121108931 
0.106762 0.52551319267 0.00271418805 
0.107320 0.48993863674 0.00274128837 
0.107877 0.58546688106 0.00241741916 
0.108435 0.49680085343 0.00243389144 
0.108992 0.46106102043 0.00259162869 
0.109550 0.47793622715 0.00174279897 
0.110107 0.40336900695 0.00397905260 
0.110665 0.44344256226 0.00192420151 
0.111222 0.46101346305 0.00248527282 
0.111780 0.43334861630 0.00375246745 
0.112337 0.41830425231 0.00094161569 
0.112895 0.44290392883 0.00177296877 
0.113452 0.41113490542 0.00216677604 
0.114010 0.34320669603 0.00141972608 
0.114567 0.41280936064 0.00246329932 
0.115125 0.38677675802 0.00184971267 
0.115682 0.37480526678 0.00116093179 
0.116240 0.42184258799 0.00190387374 
0.116797 0.37180865076 0.00164951080 
0.117355 0.39762965900 0.00194576795 
0.117912 0.34117533860 0.00158484243 
0.118470 0.36573528708 0.00223499236 
0.119027 0.31160993118 0.00201926924 
0.119585 0.31099754452 0.00215859143 
0.120142 0.36437472437 0.00200052510 
0.120699 0.34804773501 0.00104620473 
0.121257 0.33879423987 0.00150557094 
0.121814 0.37577939206 0.00056960504 
0.122372 0.29075374888 0.00156118692 
0.122929 0.31555608202 0.00044623623 
0.123487 0.29302478908 0.00109771437 
0.124044 0.32329507385 0.00130952502 
0.124602 0.38022147395 0.00139457899 
0.125159 0.32790167752 0.00161072637 
0.125717 0.26044399890 0.00030667318 
0.126274 0.29793549821 -0.00029628914 
0.126832 0.30132870927 0.00261906402 
0.127389 0.25544426975 0.00222690550 
0.127947 0.32541766818 0.00209061480 
0.128504 0.22825174518 0.00120779935 
0.129062 0.34825891451 0.00208768137 
0.129619 0.34239268503 0.00163815765 
0.130177 0.27224846007 0.00097958714 
0.130734 0.22263646360 0.00104814192 
0.131292 0.20037529854 0.00201468647 
0.131849 0.24562213618 0.00027724858 
0.132407 0.21567468260 0.00049774606 
0.132964 0.24953514874 0.00005043739 
0.133521 0.15003930655 0.00036366002 
0.134079 0.23665153429 0.00185696708 
0.134636 0.15033167633 0.00066973739 
0.135194 0.22608648016 0.00077357084 
0.135751 0.17652510471 0.00252529848 
0.136309 0.26847372055 0.00089321432 
0.136866 0.15891118849 0.00147724895 
0.137424 0.26482751725 0.00114246725 
0.137981 0.12806324279 0.00117186875 
0.138539 0.17873305510 0.00018407823 
0.139096 0.26673812797 0.00080672541 
0.139654 0.17301360816 0.00078066346 
0.140211 0.17157814239 0.00063300773 
0.140769 0.19273098602 0.00057387485 
0.141326 0.21826496532 0.00113138627 
0.141884 0.17677916232 0.00077504033 
0.142441 0.10325762352 0.00043753234 
0.142998 0.14232452839 0.00064596762 
0.143556 0.14315128087 0.00055446331 
0.144113 0.13104062937 0.00019023554 
0.144671 0.17860475051 0.00107757604 
0.145228 0.13122382037 -0.00007463560 
0.145786 0.13683172305 0.00054268880 
0.146343 0.13251741236 0.00023053991 
0.146901 0.15802576245 0.00133238834 
0.147458 0.19540370183 0.00186634686 
0.148016 0.15485938823 0.00083833255 
0.148573 0.13303149855 0.00100067798 
0.149131 0.16476770697 0.00016015662 
0.149688 0.13510299994 0.00122700990 
0.150246 0.17073283889 0.00000338367 
0.150803 0.04839606910 0.00035005818 
0.151360 0.16578178854 0.00048117003 
0.151918 0.09530028218 0.00109499676 
0.152475 0.09061053927 -0.00058743888 
0.153033 0.08429856994 0.00017089073 
0.153590 0.13836987803 0.00146524217 
0.154148 0.09197185091 0.00071791943 
0.154705 0.11579246646 0.00109683123 
0.155263 0.12081131986 0.00023608575 
0.155820 0.14630067852 0.00112511497 
0.156378 0.15874350741 -0.00013620611 
0.156935 0.04064075249 0.00074172880 
0.157493 0.07931388618 0.00077499005 
0.158050 0.08902409638 -0.00016317199 
0.158607 0.07967911993 0.00001073463 
0.159165 0.09655728063 0.00023245181 
0.159722 0.07407438136 0.00121633913 
0.160280 0.04829216717 0.00072696953 
0.160837 0.10165256217 0.00062042273 
0.161395 0.11339004640 0.00089561043 
0.161952 0.10780117533 -0.00012664936 
0.162510 0.07030529083 0.00124320784 
0.163067 0.09836000673 0.00039804081 
0.163625 0.01528947599 0.00101061813 
0.164182 0.11510806340 -0.00002462791 
0.164739 0.06639278528 0.00019418849 
0.165297 0.05735996208 0.00114863229 
0.165854 0.12915341762 0.00024092910 
0.166412 0.05838974783 -0.00026529346 
0.166969 0.09990594290 0.00023418336 
0.167527 0.08337038371 0.00010500500 
0.168084 0.10274709765 0.00027402693 
0.168642 0.07878156441 -0.00070657997 
0.169199 0.13712928246 0.00017663494 
0.169757 0.06804435328 0.00061459856 
0.170314 0.07267352678 0.00005155790 
0.170871 0.07209559379 -0.00032459002 
0.171429 0.12111104102 0.00048519647 
0.171986 0.07423004683 0.00079198925 
0.172544 0.13186005475 0.00095179486 
0.173101 0.11117426666 0.00073129537 
0.173659 0.06237487944 0.00021975059 
0.174216 0.14845787747 0.00071255419 
0.174774 0.10166665448 0.00015173008 
0.175331 0.07158627522 -0.00021460239 
0.175888 0.09100158833 0.00011251320 
0.176446 0.08893306236 -0.00051228114 
0.177003 0.04780002820 -0.00035399446 
0.177561 -0.00381663735 0.00025778821 
0.178118 0.03575436234 0.00011492951 
0.178676 0.08426307069 -0.00006051356 
0.179233 0.06608821703 0.00050558187 
0.179791 0.03982613727 0.00032351326 
0.180348 0.09008443920 0.00036092063 
0.180905 0.03643314270 0.00067745454 
0.181463 0.08441113830 0.00136770401 
0.182020 0.10513619355 0.00028467330 
0.182578 0.01804718826 0.00052358280 
0.183135 0.09867627216 0.00059155513 
0.183693 0.03496944452 0.00016306212 
0.184250 0.02307299612 -0.00055259295 
0.184808 0.03172521030 0.00079603552 
0.185365 0.04190413050 0.00040662449 
0.185922 0.06497806565 -0.00055690221 
0.186480 0.04600181352 0.00038963446 
0.187037 0.05993981483 -0.00003298332 
0.187595 0.07104871309 0.00042108194 
0.188152 0.02334653134 0.00008906215 
0.188710 0.00429963867 0.00009155849 
0.189267 0.05352127011 0.00043641443 
0.189824 0.10378182300 0.00012655468 
0.190382 0.05359428932 -0.00026289109 
0.190939 0.04074729735 0.00074127073 
0.191497 0.05414830720 0.00040169286 
0.192054 0.06465792268 -0.00006654535 
0.192612 0.03977790181 0.00070797167 
0.193169 0.06043499813 0.00056706535 
0.193726 0.07849638685 0.00045614627 
0.194284 0.07246748436 -0.00012317028 
0.194841 0.06499250966 -0.00015594412 
0.195399 0.01875610958 -0.00027715547 
0.195956 0.07722262030 -0.00024269652 
0.196514 0.07165603568 -0.00014172819 
0.197071 0.08759374015 0.00060700344 
0.197628 0.05407768138 0.00021219698 
0.198186 0.03985724624 0.00088021836 
0.198743 0.00869768137 0.00000978998 
0.199301 0.01016577539 0.00017226092 
0.199858 0.02417662290 0.00032102459 
0.200416 0.07799774050 -0.00004983923 
0.200973 0.06505144650 0.00028249536 
0.201530 0.05882701736 0.00043583627 
0.202088 0.05814281793 0.00050107180 
0.202645 0.04683450857 0.00064902178 
0.203203 0.05448231611 0.00057752006 
0.203760 0.05588227155 0.00005815441 
0.204318 0.05182665362 0.00022553216 
0.204875 0.04068397981 0.00053181811 
0.205432 0.01947253753 -0.00014162328 
0.205990 0.07216857411 0.00087903280 
0.206547 0.06307577324 0.00014479132 
0.207105 0.04409326085 0.00049079340 
0.207662 0.05809199844 0.00019795945 
0.208219 0.03911779003 0.00003858471 
0.208777 0.06541492867 -0.00006366384 
0.209334 0.03708029942 -0.00023212663 
0.209892 0.09218473115 0.00032687439 
0.210449 0.00765983809 0.00027937095 
0.211007 0.01335769775 0.00027635281 
0.211564 0.00377165533 0.00028942486 
0.212121 0.04163814416 -0.00013106292 
0.212679 0.02772051453 -0.00001477611 
0.213236 0.10455469910 0.00067600500 
0.213794 0.07045995647 -0.00022616211 
0.214351 0.06618843274 0.00010143549 
0.214908 -0.02694020130 0.00025575584 
0.215466 0.06388050634 0.00063305969 
0.216023 0.08066264569 0.00011370196 
0.216581 0.02240100661 -0.00083224666 
0.217138 0.01694103595 -0.00040123079 
0.217695 0.02799678130 0.00027152528 
0.218253 0.05023399054 0.00052335751 
0.218810 0.07179626610 0.00039367524 
0.219368 0.04831198317 -0.00027072502 
0.219925 0.04323443264 0.00008241381 
0.220483 0.03616736788 0.00013693723 
0.221040 0.04461706301 -0.00036226792 
0.221597 0.05294524528 0.00031177505 
0.222155 0.05460319574 0.00045662540 
0.222712 -0.01485346597 -0.00046421872 
0.223270 0.03988935746 0.00014586172 
0.223827 -0.00102539100 0.00039383756 
0.224384 0.05210027970 0.00055403948 
0.224942 -0.01083219154 0.00043669074 
0.225499 0.04804703787 0.00002048472 
0.226057 0.04775041631 -0.00004673914 
0.226614 -0.00553473550 -0.00020766500 
0.227171 0.07593776295 0.00075177925 
0.227729 0.05694565076 0.00034860729 
0.228286 0.04265454854 -0.00050178502 
0.228844 0.04098571943 -0.00038093478 
0.229401 0.04878027968 0.00007349480 
0.229958 0.07972780071 0.00034993691 
0.230516 0.04830426920 0.00032619751 
0.231073 0.01977801271 0.00018378767 
0.231630 0.06120089073 0.00045746432 
0.232188 0.02111811416 0.00045969900 
0.232745 0.06160031124 0.00056904020 
0.233303 0.06085731431 0.00071409160 
0.233860 0.05501888133 -0.00031922724 
0.234417 0.05989889512 0.00017951848 
0.234975 0.00742085787 0.00056437109 
0.235532 0.04338012807 0.00011375892 
0.236090 0.07127597789 0.00003668590 
0.236647 0.06328771711 0.00055348982 
0.237204 0.09092778835 0.00031261513 
0.237762 0.01742496878 0.00008378277 
0.238319 0.02883161764 -0.00010439592 
0.238877 0.01112263655 0.00078252733 
0.239434 0.05747655962 -0.00006243150 
0.239991 0.05735671598 0.00033769161 
0.240549 0.08245404358 0.00038299797 
0.241106 0.01593830056 0.00056956643 
0.241663 0.04397733474 -0.00031235267 
0.242221 0.01483508632 0.00016004413 
0.242778 0.05066616209 0.00022161209 
0.243336 0.04055451455 -0.00008065056 
0.243893 0.00123828009 -0.00010032575 
0.244450 0.02018369562 0.00006948808 
0.245008 0.00374878237 -0.00044265969 
0.245565 0.10748891901 0.00060299823 
0.246123 0.05660006101 0.00042530660 
0.246680 0.01987036440 0.00029147142 
0.247237 0.03785217949 0.00066498796 
0.247795 0.00533304787 -0.00032475450 
0.248352 0.03826262473 0.00011476255 
0.248909 -0.00446605212 0.00038566646 
0.249467 0.06280343346 0.00003780634 
0.250024 0.04281170308 0.00028664875 
0.250582 0.01766599261 0.00030481436 
0.251139 0.02750404380 0.00087104430 
0.251696 0.06017553884 0.00027989481 
0.252254 0.02837676753 0.00004356604 
0.252811 0.01128544189 -0.00001176147 
0.253368 0.00921312646 -0.00044330377 
0.253926 -0.00638262892 -0.00037433672 
0.254483 0.02687723903 -0.00008598401 
0.255041 0.06867519239 0.00027241479 
0.255598 0.04159923032 0.00043287184 
0.256155 0.06517856889 0.00045418282 
0.256713 0.02984275068 0.00027810994 
0.257270 0.01895273684 0.01347412279 
0.257827 0.06007271684 0.00035459467 
0.258385 0.02880945880 0.00000266064 
0.258942 0.00567267505 0.00016131115 
0.259499 0.04871489291 -0.00003185549 
0.260057 0.00087079953 0.00003620145 
0.260614 0.05510275155 0.00027758975 
0.261172 -0.02040970976 0.00047435463 
0.261729 0.04462816068 -0.00010496496 
0.262286 0.01284718482 0.00054699881 
0.262844 0.03075283973 -0.00021869585 
0.263401 0.07617146950 0.00053779812 
0.263958 0.02195652976 -0.00024311819 
0.264516 0.01865299998 -0.00001314663 
0.265073 -0.01376820016 0.00004536405 
0.265630 0.04865672278 0.00057986623 
0.266188 0.00474573026 0.00054108847 
0.266745 -0.01170499076 0.00025878036 
0.267302 0.00869778005 -0.00006840215 
0.267860 0.05412901404 0.00007943541 
0.268417 -0.00209139770 0.00032964480 
0.268975 0.06645259529 0.00012058056 
0.269532 0.03038859415 0.00056913830 
0.270089 0.04063730806 0.00021451173 
0.270647 0.00044833803 0.00024883914 
0.271204 0.01518078064 0.00000315564 
0.271761 0.04512357989 -0.00018298945 
0.272319 0.05638757646 0.00044726647 
0.272876 0.00445832472 0.00057415779 
0.273433 0.02798748467 -0.00011169297 
0.273991 -0.05048631403 -0.00015336139 
0.274548 -0.02253337598 0.00060911796 
0.275105 0.02679486333 0.00071326628 
0.275663 -0.01791563721 0.00006308698 
0.276220 0.02037372068 0.00062160682 
0.276777 0.06192923972 -0.00026848275 
0.277335 0.05518583745 0.00056081799 
0.277892 0.06168364224 0.00016043894 
0.278449 -0.01312342956 0.00066445619 
0.279007 0.00826818977 0.00002686615 
0.279564 0.04312371566 0.00034698645 
0.280121 0.01502417677 0.00027340157 
0.280679 0.03245904438 -0.00014050092 
0.281236 0.03006669032 0.00001017809 
0.281793 0.03214118052 0.00005858274 
0.282351 0.05591276490 0.00054537651 
0.282908 0.01814093480 -0.00000353018 
0.283465 0.03497590842 0.00025839598 
0.284023 0.00529196323 0.00006385897 
0.284580 0.04643740901 0.00031542721 
0.285137 0.03209687241 0.00083280314 
0.285695 0.03209587621 0.00025213284 
0.286252 0.03955166619 0.00003994075 
0.286809 -0.00434375135 0.00014063073 
0.287367 0.04015835713 0.00006224154 
0.287924 0.06102411653 0.00071916160 
0.288481 0.02865451809 0.00011445351 
0.289039 0.01613610005 0.00059568464 
0.289596 0.05278134566 0.00010944085 
0.290153 0.01930344283 0.00028254121 
0.290711 0.03195438547 -0.00014066610 
0.291268 0.04514123040 -0.00018954170 
0.291825 0.01611174302 0.00016046292 
0.292383 0.04393010022 0.00003877153 
0.292940 0.06119374425 0.00001216392 
0.293497 0.00732136647 -0.00025416225 
0.294055 0.05518074198 0.00054024380 
0.294612 0.00528218747 0.00051748013 
0.295169 0.04896968368 0.00023500909 
0.295727 0.05885774699 0.00033509474 
0.296284 0.03491142822 0.00058520111 
0.296841 0.00309275835 -0.00029931329 
0.297399 0.01333039244 0.00019132359 
0.297956 0.02826260223 0.00029152356 
0.298513 0.03248261964 -0.00026128906 
0.299071 0.01787897240 0.00071306383 
0.299628 0.05350802945 -0.00020182129 
0.300185 0.02451743546 0.00012705377 
0.300742 0.04998295702 -0.00016826787 
0.301300 -0.03267465739 0.00024339083 
0.301857 0.02931953664 0.00046583058 
0.302414 0.04212513944 0.00014471558 
0.302972 0.00288248212 -0.00022969338 
0.303529 0.00956495820 -0.00060466480 
0.304086 -0.04674453067 0.00027313582 
0.304644 -0.05276290139 -0.00000439842 
0.305201 0.01050413834 -0.00052990261 
0.305758 -0.00066246933 -0.00071315503 
0.306316 0.00586700996 0.00021238261 
0.306873 0.02691030723 -0.00031075405 
0.307430 -0.00319386842 -0.00003139541 
0.307987 0.01323672265 -0.00035034864 
0.308545 0.06801937958 0.00089962331 
0.309102 0.02431638875 -0.00040209608 
0.309659 0.04826275627 0.00083949331 
0.310217 -0.00691965831 0.00024144280 
0.310774 0.00438414741 0.00038655853 
0.311331 0.00036453566 0.00059070945 
0.311889 0.04191841666 -0.00002084282 
0.312446 0.01885363968 -0.00026909912 
0.313003 0.03712247688 0.00006374883 
0.313560 0.01072007915 0.00014190288 
0.314118 0.00055767058 0.00030605319 
0.314675 0.02261311827 0.00007230443 
0.315232 0.04675798654 -0.00002725895 
0.315790 0.03180549230 0.00021786570 
0.316347 0.02498343162 -0.00026642476 
0.316904 0.03735216431 0.00021064518 
0.317461 0.07427100334 0.00032029104 
0.318019 0.01938792255 0.00026202487 
0.318576 0.04468235134 0.00031241052 
0.319133 0.00292755588 -0.00060160093 
0.319691 -0.00592133605 -0.00026879186 
0.320248 0.00385989123 0.00015300027 
0.320805 0.05517987036 0.00032132227 
0.321362 0.04699050992 0.00000987198 
0.321920 0.02966231067 0.00017209782 
0.322477 0.02262193956 -0.00046171721 
0.323034 -0.01404813421 -0.00018595813 
0.323592 0.03534343561 -0.00004221767 
0.324149 0.01226270478 -0.00038460596 
0.324706 0.02799943214 0.00004195180 
0.325263 0.02090840858 0.00067509739 
0.325821 0.01315597392 -0.00034838056 
0.326378 0.04278773587 -0.00048252867 
0.326935 0.07243256020 0.00035748702 
0.327493 0.01588568832 -0.00015242874 
0.328050 0.03502712557 0.00026846141 
0.328607 0.02749301527 0.00011802242 
0.329164 0.04470926952 0.00011500259 
0.329722 0.00878780259 -0.00010542216 
0.330279 0.03868786673 0.00017985536 
0.330836 -0.01160149233 0.00030940196 
0.331393 -0.02054295861 -0.00017660243 
0.331951 0.02330349360 0.00033580699 
0.332508 0.03116142789 0.00066821183 
0.333065 0.01272307317 -0.00021808735 
0.333622 -0.01591691337 0.00037544040 
0.334180 0.01389621520 -0.00007453214 
0.334737 0.02996354762 0.00051968618 
0.335294 -0.00513632095 0.00003827680 
0.335852 0.02035314873 -0.00029453980 
0.336409 0.02099444275 -0.00012011087 
0.336966 -0.00477624971 0.00033370390 
0.337523 0.04001788869 -0.00037691544 
0.338081 -0.02075718882 0.00047617752 
0.338638 0.01960476855 -0.00050305271 
0.339195 -0.00911109246 0.00016235643 
0.339752 0.00534532625 0.00086433752 
0.340310 0.00809107399 -0.00054921076 
0.340867 0.01104511561 -0.00015766872 
0.341424 0.02421690426 0.00043746251 
0.341981 -0.02059191873 -0.00029297276 
0.342539 0.00687151337 -0.00031479216 
0.343096 0.02303760096 0.00086665352 
0.343653 0.05439231902 0.00055115271 
0.344210 0.05168961963 0.00049410949 
0.344768 0.00962577904 -0.00046446137 
0.345325 0.05193221543 -0.00000148122 
0.345882 0.02292428029 0.00035183334 
0.346439 -0.03026698257 -0.00007115772 
0.346997 0.02013102688 -0.00004771931 
0.347554 -0.00028810544 0.00036450614 
0.348111 0.00742423550 0.00017392424 
0.348668 -0.00153883773 0.00003191555 
0.349226 0.01874712246 0.00104101533 
0.349783 0.01848044486 -0.00069503542 
0.350340 -0.01437346012 -0.00097233518 
0.350897 0.04367175061 0.00002514799 
0.351454 0.02454928890 0.00069664005 
0.352012 0.01814537236 0.00008271050 
0.352569 0.01495083816 0.00097097475 
0.353126 -0.02336058738 -0.00128374423 
0.353683 0.01003836532 0.00027186836 
0.354241 0.02277815807 0.00165855772 
0.354798 0.06035375443 0.00008905801 
0.355355 0.02848842752 0.00066917417 
0.355912 -0.00548501925 -0.00022435421 
0.356470 0.04320009405 0.00052234960 
0.357027 0.00597660583 -0.00069008442 
0.357584 0.00990260871 0.00043799980 
0.358141 0.01087415635 0.00007694414 
0.358699 0.07022895688 0.00080783629 
0.359256 0.02044370878 0.00084913517 
0.359813 0.04061017511 0.00007070367 
0.360370 0.01828032069 0.00050941470 
0.360927 0.01442181238 0.00039627453 
0.361485 -0.04063473184 -0.00082355708 
0.362042 0.14056716401 0.00053954050 
0.362599 0.02671483471 0.00018279578 
0.363156 0.03039465817 -0.00087475636 
0.363714 0.02800057904 0.00109984916 
0.364271 0.02348035134 0.00046400132 
0.364828 0.04118422866 -0.00001361642 
0.365385 0.00770460914 -0.00084673286 
0.365942 0.01097178405 0.00055004029 
0.366500 0.01342168675 0.00062376848 
0.367057 0.01489712356 0.00036248851 
0.367614 0.03809819726 0.00065764988 
0.368171 0.05589643148 0.00104214355 
0.368728 0.02455218756 0.00160825755 
0.369286 0.10539620555 -0.00027178004 
0.369843 0.00832946447 0.00005208190 
0.370400 0.03293992737 -0.00018138635 
0.370957 0.00392231830 -0.00065202758 
0.371514 -0.01851615939 0.00024649717 
0.372072 0.00190860516 0.00060294624 
0.372629 0.12148041344 0.00163900237 
0.373186 -0.07503732789 0.00057090677 
0.373743 -0.00382463373 0.00154278762 
0.374300 -0.02039309676 -0.00119703252 
0.374858 0.09294780002 0.00097403623 
0.375415 -0.01055403079 0.00139365285 
0.375972 0.06723964416 -0.00026510698 
0.376529 -0.06869795150 -0.00141881009 
0.377086 -0.08734774145 -0.00217336039 
0.377644 0.02061130698 0.00119441904 
0.378201 0.04877471699 0.00017179506 
0.378758 0.01508144475 0.00156753255 
0.379315 0.14107161697 0.00198624547 
0.379872 -0.00283088007 0.00018638309 
0.380430 0.07566944717 -0.00057095127 
0.380987 -0.06272741447 -0.00154392067 
0.381544 0.06065022276 0.00186259549 
0.382101 0.03501099963 0.00015462005 
0.382658 0.00597763053 0.00135239216 
0.383216 0.01096290524 0.00079266646 
0.383773 -0.04713080269 -0.00196835223 
0.384330 -0.01769001317 0.00186563396 
0.384887 -0.05162160172 0.00151364209 
0.385444 -0.04204666041 -0.00156719586 
0.386001 0.05517420129 -0.00191397079 
0.386559 0.06681694702 0.00092673943 
0.387116 0.00941087284 0.00122493665 
0.387673 -0.04997277295 0.00046861272 
0.388230 -0.00295919217 -0.00196427731 
0.388787 -0.03602864710 -0.00114288482 
0.389345 0.07326107462 0.00124127087 
0.389902 -0.00434773893 -0.00063246834 
0.390459 0.08123696057 -0.00024701673 
0.391016 -0.01288413088 0.00012443715 
0.391573 -0.05263514876 0.00014979500 
0.392130 -0.01791487663 -0.00054312581 
0.392688 0.03216164432 0.00245691813 
0.393245 -0.01523585019 0.00079135002 
0.393802 0.07534935485 0.00071860648 
0.394359 0.09261565128 -0.00036020806 
0.394916 0.00387737130 0.00102391878 
0.395473 -0.00288717724 0.00135652181 
0.396031 0.05898167191 0.00055593981 
0.396588 -0.01786690858 -0.00104634215 
0.397145 -0.06414948828 0.00102933225 
0.397702 -0.02885057785 0.00328907376 
0.398259 0.09758417342 -0.00280222563 
0.398816 0.00171179930 0.00191241404 
0.399374 0.02226607306 -0.00057976886 
0.399931 -0.07373144890 0.00113820063 
0.400488 -0.07221261113 -0.00398321480 
0.401045 -0.14477594094 -0.00473836203 
0.401602 -0.04520803747 -0.00820232131 
0.402159 0.01078403640 -0.00736314577 
0.402716 -0.03312992083 0.01807885282 
0.403274 -0.05016348579 0.00031719198 
0.403831 0.00036287182 0.06024653227 
