# Supplementary material for: SAXS studies of X-ray induced disulfide bond damage: Engineering high-resolution insight from a low-resolution technique
Source: PLoS One. 2020 Nov 17;15(11):e0239702. doi: 10.1371/journal.pone.0239702 (PMC7671560; doi:10.1371/journal.pone.0239702)
Supplement: S1 Data — (GZ) [file pone.0239702.s023.gz › SupplementaryData/dimer_A4_ph5_1p25_00022.cbf.dat]

0.010314 1.57336088103 0.71303473579 
0.010872 2.38420821792 0.38667713958 
0.011429 3.55474653828 0.21397376075 
0.011987 5.43825149265 0.23129791459 
0.012544 4.36251444576 0.08393147965 
0.013102 5.74676910213 0.20103385130 
0.013659 5.00165914929 0.06134156844 
0.014217 3.85254155015 0.11419115893 
0.014774 4.39408154187 0.00669015654 
0.015332 3.68624699114 0.00913527657 
0.015889 4.24675086564 0.04627689030 
0.016447 4.17625505325 -0.00213308477 
0.017004 4.43377742284 -0.01955121852 
0.017562 5.02491792371 -0.02071277565 
0.018119 4.21374756987 -0.00092649724 
0.018677 4.06744065545 0.04149836817 
0.019234 4.35416635283 0.02060816420 
0.019792 3.92278935345 0.04255162079 
0.020349 4.09558906955 0.02168001484 
0.020907 4.33335756485 0.00905408792 
0.021464 3.93051850110 0.01196316662 
0.022022 4.00869823764 0.03837321951 
0.022579 3.76416218423 0.02454272696 
0.023137 4.05766252964 0.00368110319 
0.023694 3.98919244611 0.03320720529 
0.024252 4.05355277223 0.02671687155 
0.024809 3.64071936216 0.03038956897 
0.025367 3.88280142217 0.01812139997 
0.025924 3.81124017530 0.01971791823 
0.026482 3.83000063011 0.02902151257 
0.027039 3.77161328650 0.02328008838 
0.027597 3.69817595965 0.01682963939 
0.028154 3.76576764092 0.02651887162 
0.028712 3.71021782509 0.01721848164 
0.029269 3.59835124530 0.02863156594 
0.029827 3.49943675827 0.02286115120 
0.030384 3.62850037570 0.02521383122 
0.030942 3.44631257255 0.01752168099 
0.031500 3.35238893826 0.02375357538 
0.032057 3.34168986190 0.03026717210 
0.032615 3.34766731137 0.02092238266 
0.033172 3.30658771241 0.01891989491 
0.033730 3.08800942937 0.02049357487 
0.034287 3.09043187575 0.01927438113 
0.034845 3.25477469768 0.02458184870 
0.035402 3.09284884628 0.02794772925 
0.035960 3.25852846626 0.01961725382 
0.036517 3.15950944184 0.02001606105 
0.037075 3.08655564447 0.02228621023 
0.037632 3.12685011057 0.01974841803 
0.038190 3.03529521852 0.01931849703 
0.038747 3.14361117085 0.01943802610 
0.039305 2.97099799211 0.01955643295 
0.039862 2.85990333661 0.01672708554 
0.040420 2.74778706907 0.01607360328 
0.040977 2.77236622551 0.01928108956 
0.041535 2.80223952261 0.01687017160 
0.042092 2.85970416276 0.01205954359 
0.042650 2.74994050023 0.01519766284 
0.043207 2.76489149408 0.01442777470 
0.043765 2.70461349917 0.01463811191 
0.044322 2.64925520633 0.01301187518 
0.044880 2.52650148844 0.01519941170 
0.045437 2.55057645824 0.01607442839 
0.045995 2.58119584898 0.01645522224 
0.046552 2.56770871734 0.01658437557 
0.047110 2.54364260059 0.01578225522 
0.047667 2.38623200509 0.01214978446 
0.048225 2.44711405223 0.01507467148 
0.048782 2.31678540827 0.00987725006 
0.049340 2.36526664044 0.01142152705 
0.049897 2.25697586831 0.01260009823 
0.050455 2.40279054017 0.01286787985 
0.051012 2.27733714784 0.01332296817 
0.051570 2.29214365952 0.01587393195 
0.052127 2.14674718214 0.01268859046 
0.052685 2.28286486637 0.01039286666 
0.053242 2.10292866642 0.01145974084 
0.053800 2.11565918497 0.01082178841 
0.054357 2.08907060396 0.01526211882 
0.054915 2.16788670568 0.01290905819 
0.055472 1.97556295276 0.00778507471 
0.056030 2.02411245198 0.01200157737 
0.056587 1.95062836000 0.01171578095 
0.057145 1.98010164543 0.00967458892 
0.057702 1.97945066877 0.01232687743 
0.058260 1.89628495830 0.01197918464 
0.058817 1.83942621834 0.01193842562 
0.059375 1.88087120720 0.00972440221 
0.059932 1.84928383123 0.00970028329 
0.060490 1.76975265983 0.01063585477 
0.061048 1.77658389101 0.01020775495 
0.061605 1.68985469513 0.00939882217 
0.062163 1.68363819174 0.00804738261 
0.062720 1.67030731225 0.01084275423 
0.063278 1.62976064375 0.00873239889 
0.063835 1.59293076009 0.00872457245 
0.064393 1.61420772701 0.00862264928 
0.064950 1.62855276026 0.00865920311 
0.065508 1.60671527827 0.01004476664 
0.066065 1.44551486460 0.01162956191 
0.066623 1.58473411011 0.00906573117 
0.067180 1.54657514839 0.00899926481 
0.067738 1.47184609714 0.00656882704 
0.068295 1.50033567122 0.00899999828 
0.068853 1.50669002373 0.00881179446 
0.069410 1.48098738081 0.00670728555 
0.069968 1.36993556743 0.00645955584 
0.070525 1.36419284863 0.00595906500 
0.071083 1.34731993287 0.00705537239 
0.071640 1.32713521396 0.00527417898 
0.072198 1.43019303305 0.00611659127 
0.072755 1.34013456008 0.00811011619 
0.073313 1.27842780127 0.00701858440 
0.073870 1.36189181913 0.00592362281 
0.074428 1.22906076519 0.00768662212 
0.074985 1.24963977098 0.00731830277 
0.075543 1.12488453587 0.00591948667 
0.076100 1.26857674458 0.00689059112 
0.076658 1.28083993630 0.00822578358 
0.077215 1.20276843988 0.00876825269 
0.077773 1.19279990110 0.00476089020 
0.078330 1.04384822221 0.00614809327 
0.078888 1.08303144079 0.00611386129 
0.079445 1.03469645585 0.00498794915 
0.080003 1.13668599011 0.00553318282 
0.080560 1.03733439408 0.00630383475 
0.081118 1.10356425922 0.00451651994 
0.081675 1.04959380309 0.00506609980 
0.082233 1.01096421684 0.00620296669 
0.082790 0.96729863755 0.00450158453 
0.083348 1.02463015487 0.00421465519 
0.083905 0.97695100893 0.00689532270 
0.084463 1.06040279540 0.00526185610 
0.085020 0.97217785614 0.00497789190 
0.085578 0.85303036496 0.00492686094 
0.086135 0.85226885912 0.00408652751 
0.086693 0.93709008045 0.00352254110 
0.087250 0.89114239787 0.00462475015 
0.087808 0.87854695453 0.00498893532 
0.088365 0.94311936064 0.00329924516 
0.088923 0.79442020554 0.00493727559 
0.089480 0.84720027125 0.00478083735 
0.090038 0.77665414436 0.00313860378 
0.090595 0.86318056858 0.00308306169 
0.091153 0.79522966573 0.00442088037 
0.091710 0.79960476240 0.00475838295 
0.092268 0.78088333808 0.00290337498 
0.092825 0.73366809030 0.00488273132 
0.093383 0.75020665706 0.00428642062 
0.093940 0.79070717104 0.00330487648 
0.094498 0.74406359063 0.00459313092 
0.095055 0.67538429322 0.00240621639 
0.095613 0.76184859976 0.00309380708 
0.096170 0.68772475481 0.00418201592 
0.096728 0.67705971076 0.00389826405 
0.097285 0.65342298900 0.00329552478 
0.097842 0.61527226097 0.00347393914 
0.098400 0.67175275811 0.00439214003 
0.098957 0.65097162316 0.00275673160 
0.099515 0.67214583882 0.00346829473 
0.100072 0.58310215333 0.00410032363 
0.100630 0.52155478566 0.00131286381 
0.101187 0.63367575292 0.00286619048 
0.101745 0.63198813372 0.00614585878 
0.102302 0.56899637634 0.00239857168 
0.102860 0.60072194967 0.00323932366 
0.103417 0.51181276900 0.00292853662 
0.103975 0.59479165084 0.00428762785 
0.104532 0.55437396302 0.00386342092 
0.105090 0.57189592904 0.00374499239 
0.105647 0.56736231095 0.00351544911 
0.106205 0.51302839394 0.00278454706 
0.106762 0.53561233502 0.00317857815 
0.107320 0.47155151361 0.00199789504 
0.107877 0.49843613144 0.00325208702 
0.108435 0.50655620413 0.00204827874 
0.108992 0.49738620313 0.00200247352 
0.109550 0.48353150900 0.00113914072 
0.110107 0.47815030298 0.00265443333 
0.110665 0.42494260581 0.00271606098 
0.111222 0.44073353236 0.00315512005 
0.111780 0.47416201361 0.00303324659 
0.112337 0.48577831670 0.00251737764 
0.112895 0.51257062233 0.00276052855 
0.113452 0.42572250147 0.00213479845 
0.114010 0.41286558786 0.00217140567 
0.114567 0.40861461086 0.00276578610 
0.115125 0.38524475383 0.00123415240 
0.115682 0.31539241222 0.00091523233 
0.116240 0.40754318139 0.00178871775 
0.116797 0.39577201972 0.00319957241 
0.117355 0.42856878907 0.00133809147 
0.117912 0.43371406578 0.00240932256 
0.118470 0.34352824198 0.00391780845 
0.119027 0.35669168097 0.00167768781 
0.119585 0.34765659349 0.00180874805 
0.120142 0.32968278012 0.00131007674 
0.120699 0.32919951437 0.00016500921 
0.121257 0.25069179720 0.00148728819 
0.121814 0.33690542347 0.00080148445 
0.122372 0.32869787842 0.00127464163 
0.122929 0.34263600532 0.00119508969 
0.123487 0.31910211967 0.00129617754 
0.124044 0.41936505167 0.00106242697 
0.124602 0.38564523396 0.00100764997 
0.125159 0.25972466542 0.00081840587 
0.125717 0.27136857559 0.00114172045 
0.126274 0.33562951589 0.00162059810 
0.126832 0.30224476261 0.00263503357 
0.127389 0.26587252482 0.00141662567 
0.127947 0.30322441134 0.00112537886 
0.128504 0.24619589050 0.00120896267 
0.129062 0.36057461019 0.00130048173 
0.129619 0.26142624057 0.00110452042 
0.130177 0.21550469543 0.00029681480 
0.130734 0.17785568852 0.00134161281 
0.131292 0.29241229060 0.00115456834 
0.131849 0.20203319724 0.00033699650 
0.132407 0.20152259531 0.00153132755 
0.132964 0.29569197267 0.00171070245 
0.133521 0.19690646720 0.00079011345 
0.134079 0.27584801466 0.00122457402 
0.134636 0.25838606563 0.00159499747 
0.135194 0.12965207922 0.00167553805 
0.135751 0.20206034788 0.00126172852 
0.136309 0.22879251640 0.00163214583 
0.136866 0.25475283847 0.00189055097 
0.137424 0.18321511599 0.00111649945 
0.137981 0.19954807044 0.00155493182 
0.138539 0.20665099865 0.00094877729 
0.139096 0.16599771189 0.00180863117 
0.139654 0.10946063717 0.00026095698 
0.140211 0.14777708555 0.00080436241 
0.140769 0.14826928597 0.00037704181 
0.141326 0.18317781986 0.00075554711 
0.141884 0.18113310002 0.00128887991 
0.142441 0.22712836826 0.00062067205 
0.142998 0.18893560125 0.00124878421 
0.143556 0.17870135315 0.00085307399 
0.144113 0.14315820257 0.00061167357 
0.144671 0.18658338064 0.00105108409 
0.145228 0.20266725005 0.00060161331 
0.145786 0.09722863366 0.00025969665 
0.146343 0.20190684805 0.00033871545 
0.146901 0.13261576504 0.00023861210 
0.147458 0.07511559578 0.00025438415 
0.148016 0.15655343205 0.00058422473 
0.148573 0.14687828319 0.00039090855 
0.149131 0.16278825181 0.00166588127 
0.149688 0.11088390280 0.00110695975 
0.150246 0.10857865843 0.00078005745 
0.150803 0.12005177474 0.00109851897 
0.151360 0.09118299617 0.00046561785 
0.151918 0.10218414145 0.00105611488 
0.152475 0.05833220809 0.00122324073 
0.153033 0.22232913932 0.00089134620 
0.153590 0.11723728770 0.00129223775 
0.154148 0.08301923145 0.00017120093 
0.154705 0.06443211978 0.00070503984 
0.155263 0.07614130236 0.00071616768 
0.155820 0.05735030226 0.00002060374 
0.156378 0.13573677706 0.00026924863 
0.156935 0.09379278278 0.00108718543 
0.157493 0.10687954465 -0.00033975705 
0.158050 0.15101948438 0.00091983965 
0.158607 0.12883608415 0.00077877262 
0.159165 0.10404446415 0.00025245957 
0.159722 0.13855572051 0.00034378046 
0.160280 0.03327478508 0.00033351281 
0.160837 0.07528437238 0.00065770619 
0.161395 0.10073152615 0.00052962494 
0.161952 0.07952909444 0.00013497103 
0.162510 0.11348724192 0.00015770948 
0.163067 0.03173108900 0.00001896342 
0.163625 0.09113412991 -0.00035170112 
0.164182 0.07346782189 0.00018264381 
0.164739 0.12848587453 0.00095917700 
0.165297 0.02269939927 -0.00033615227 
0.165854 0.08776385377 0.00067992529 
0.166412 0.12719571695 0.00060309951 
0.166969 0.02134961311 0.00012257621 
0.167527 0.11393568120 0.00023803018 
0.168084 0.08624552075 0.00049690224 
0.168642 0.03340289340 -0.00000184043 
0.169199 0.08902319450 0.00070741954 
0.169757 0.05764036458 -0.00009852305 
0.170314 0.10660628072 0.00064787357 
0.170871 0.10212924555 0.00071606063 
0.171429 0.10904361285 0.00073270797 
0.171986 0.11872956798 0.00015800517 
0.172544 0.07012264691 0.00037925069 
0.173101 0.09508789293 0.00139130179 
0.173659 0.08036025449 -0.00088485620 
0.174216 0.06552653122 -0.00017948646 
0.174774 0.05062878907 0.00013620822 
0.175331 0.07859846888 0.00012795284 
0.175888 0.08114947271 0.00004455529 
0.176446 0.05177327059 0.00032946195 
0.177003 0.06976826354 0.00015955835 
0.177561 0.04526954786 0.00086512500 
0.178118 -0.01203384305 0.00024194756 
0.178676 0.06628657942 0.00032675347 
0.179233 0.03722391352 0.00011221976 
0.179791 0.06006660897 0.00015022744 
0.180348 0.03827896818 0.00032625835 
0.180905 0.04272299116 0.00044444722 
0.181463 0.03447245977 -0.00013464450 
0.182020 0.02669027568 0.00023675972 
0.182578 0.03985879482 0.00074623380 
0.183135 0.01691802851 0.00031548816 
0.183693 0.07976699843 0.00064871326 
0.184250 0.01809844651 0.00031761984 
0.184808 0.01943353806 0.00023430041 
0.185365 0.01988268902 0.00059238782 
0.185922 0.04515262638 0.00021549091 
0.186480 0.08760083221 0.00050500085 
0.187037 0.07280567344 0.00005433918 
0.187595 0.02018400950 0.00052473509 
0.188152 0.00961800523 0.00016068500 
0.188710 0.04326521345 0.00054731346 
0.189267 0.05467651318 -0.00002230702 
0.189824 0.05845325345 -0.00022116535 
0.190382 0.03083634351 0.00065587470 
0.190939 0.03274464379 0.00043842400 
0.191497 0.10480243956 0.00027868124 
0.192054 0.05210435852 0.00025226819 
0.192612 0.03188491174 0.00020485088 
0.193169 0.03292314440 0.00071770762 
0.193726 0.06995494224 0.00035145348 
0.194284 0.05611173778 0.00032382884 
0.194841 0.02620091551 0.00026643881 
0.195399 0.04946793570 0.00082968359 
0.195956 0.00748016332 0.00002478054 
0.196514 0.06727024652 0.00043957337 
0.197071 0.04284066535 0.00020614921 
0.197628 0.00589362276 0.00036294080 
0.198186 0.07035059410 0.00033090915 
0.198743 0.09344395442 0.00101405052 
0.199301 0.07962070290 0.00037544938 
0.199858 0.09862335913 0.00018462572 
0.200416 0.07364612700 -0.00044918012 
0.200973 -0.01557140065 0.00019390563 
0.201530 0.07450920470 0.00042199270 
0.202088 0.03400080326 0.00041289240 
0.202645 0.08616942632 -0.00014505882 
0.203203 0.04716379867 0.00019935763 
0.203760 0.03614492334 0.00026937397 
0.204318 0.01334836172 0.00041198784 
0.204875 0.06327548518 -0.00016413955 
0.205432 0.03246571220 -0.00022924961 
0.205990 0.07138958829 0.00027687253 
0.206547 0.02874767421 -0.00000558560 
0.207105 0.07145033909 0.00014486160 
0.207662 0.03890028867 0.00051381278 
0.208219 0.08827938248 0.00042654080 
0.208777 0.02847893162 0.00038750992 
0.209334 0.08459630753 0.00077802424 
0.209892 0.02135493099 0.00054681916 
0.210449 0.02482427463 0.00041446345 
0.211007 0.03479150899 0.00014089912 
0.211564 0.03855544185 0.00087347200 
0.212121 0.04928301025 0.00038150812 
0.212679 0.05822020966 0.00023573195 
0.213236 0.05583371265 0.00028803390 
0.213794 0.05852580187 0.00025314882 
0.214351 0.07041315155 0.00035874190 
0.214908 0.02184810671 -0.00000023536 
0.215466 0.07218547685 0.00053062199 
0.216023 0.02999046666 -0.00006262259 
0.216581 0.05841413123 0.00052479327 
0.217138 0.06008187523 0.00021751846 
0.217695 0.05466871866 0.00014830343 
0.218253 0.02183917828 0.00001314710 
0.218810 0.04581410411 -0.00021196176 
0.219368 0.08876477691 0.00019997298 
0.219925 0.06289130884 -0.00006464061 
0.220483 0.04600465381 0.00063610335 
0.221040 0.04290572529 -0.00013413141 
0.221597 0.05214687042 -0.00003117552 
0.222155 0.01578898765 -0.00021978952 
0.222712 0.01320855596 0.00049939514 
0.223270 0.01953878839 -0.00036841618 
0.223827 0.03818179762 0.00030959211 
0.224384 0.04002736278 0.00023679054 
0.224942 0.05565719267 -0.00000932589 
0.225499 0.03324898337 -0.00016902583 
0.226057 0.05854595153 0.00014463933 
0.226614 0.06515266883 0.00002470532 
0.227171 0.07981179396 0.00013561159 
0.227729 0.05118602724 0.00044749331 
0.228286 0.03453045641 0.00002305052 
0.228844 0.06575302093 0.00029125098 
0.229401 0.04875547517 0.00026741534 
0.229958 0.04630440530 0.00057795103 
0.230516 0.04434606020 -0.00025525810 
0.231073 0.03365599831 0.00018560042 
0.231630 0.03661487110 0.00051498995 
0.232188 0.04879202957 0.00086005662 
0.232745 0.07811753367 0.00039612318 
0.233303 0.00902122532 -0.00012598124 
0.233860 0.04534309204 -0.00000034034 
0.234417 0.07187811096 0.00066120685 
0.234975 0.03888662572 0.00002632710 
0.235532 0.01802693310 -0.00024852034 
0.236090 0.03805485377 0.00013012803 
0.236647 0.08100325308 -0.00000662338 
0.237204 0.01982049931 -0.00033432318 
0.237762 0.05357936258 0.00060424724 
0.238319 0.00056865071 -0.00009709756 
0.238877 0.00914405708 0.00053263729 
0.239434 0.03771176649 0.00041196681 
0.239991 0.02280299374 -0.00012479294 
0.240549 0.01856441165 -0.00053595194 
0.241106 0.05528838648 0.00031466942 
0.241663 -0.00837265041 0.00001715799 
0.242221 0.03007937482 0.00030570211 
0.242778 0.07083616563 0.00009818473 
0.243336 0.02579921669 0.00005664894 
0.243893 0.02176553220 0.00055591475 
0.244450 -0.01247506922 0.00020209119 
0.245008 0.05128524720 -0.00004607038 
0.245565 0.04968657214 0.00014256123 
0.246123 0.04370310254 0.00049488910 
0.246680 0.04922551163 0.00041664811 
0.247237 0.01361024150 0.00051622484 
0.247795 -0.00901929640 0.00023609917 
0.248352 0.03669198831 0.00005307861 
0.248909 0.02243044065 -0.00019644604 
0.249467 0.06217031015 -0.00015148212 
0.250024 0.00401632143 0.00021405653 
0.250582 0.02808414500 0.00004791006 
0.251139 0.01508135987 0.00035899628 
0.251696 0.03099592653 0.00014643594 
0.252254 0.03727584943 -0.00002553324 
0.252811 0.06105713055 0.00027334148 
0.253368 -0.01824878906 -0.00014592806 
0.253926 0.01477978893 -0.00006975436 
0.254483 0.05945907088 0.00017105749 
0.255041 0.02248082543 0.00007360775 
0.255598 0.03190653823 -0.00004221941 
0.256155 0.02468171587 0.00041908942 
0.256713 0.04501402742 0.00045389306 
0.257270 0.07368199509 0.01350033931 
0.257827 0.02954759529 0.00026913977 
0.258385 0.02143944344 0.00049179086 
0.258942 0.06138733473 0.00045719645 
0.259499 0.06527149355 0.00070692210 
0.260057 0.08459844536 0.00028151828 
0.260614 0.02319058966 -0.00025827420 
0.261172 0.06998151692 0.00008958587 
0.261729 0.02574700658 0.00070357099 
0.262286 0.06107642663 0.00024083381 
0.262844 0.03180337626 0.00015034096 
0.263401 0.02454089294 0.00020173650 
0.263958 0.04793779490 0.00056927773 
0.264516 0.06144833689 0.00026871541 
0.265073 0.04336285826 0.00039369933 
0.265630 0.01251214998 -0.00001992392 
0.266188 0.02968873882 0.00001559218 
0.266745 0.03862312070 0.00045370570 
0.267302 0.01742996053 -0.00023004888 
0.267860 0.03567847890 0.00029149010 
0.268417 0.05800069370 0.00010526469 
0.268975 0.03503205341 0.00044228651 
0.269532 0.05298685594 -0.00012208812 
0.270089 0.06010497295 0.00001806138 
0.270647 0.03234674456 0.00039892052 
0.271204 0.01028739898 0.00044702474 
0.271761 0.08926539825 0.00005113930 
0.272319 0.03861424937 -0.00021357115 
0.272876 0.01234917695 -0.00037225928 
0.273433 0.03793866208 0.00019509050 
0.273991 -0.00188680337 0.00004223171 
0.274548 0.03213100118 -0.00009786509 
0.275105 0.03385491458 0.00011686758 
0.275663 0.02626287351 0.00015130887 
0.276220 0.01927948969 0.00003419171 
0.276777 0.03731638199 0.00003600500 
0.277335 0.01938916353 0.00001187607 
0.277892 0.02945405221 0.00004066488 
0.278449 0.01782346229 0.00000473790 
0.279007 0.03816712516 -0.00004465342 
0.279564 0.01398772610 0.00031818373 
0.280121 0.02591200088 -0.00016070669 
0.280679 0.05618814445 0.00019626984 
0.281236 0.07370026010 0.00024648838 
0.281793 0.00514844621 0.00009299382 
0.282351 0.03029940598 0.00040741075 
0.282908 0.01143233328 -0.00003745547 
0.283465 0.03773428972 0.00045742791 
0.284023 0.05807627152 0.00021163165 
0.284580 0.02688665137 0.00015677067 
0.285137 0.02764165393 0.00021491486 
0.285695 0.02315535383 0.00051364133 
0.286252 0.06757981767 0.00073039751 
0.286809 0.03306001845 0.00053292841 
0.287367 0.03611170913 0.00031803037 
0.287924 0.05224627460 0.00027032531 
0.288481 -0.00144301523 -0.00024766406 
0.289039 0.03440975577 0.00024070816 
0.289596 0.03223277087 0.00030682944 
0.290153 0.00497959174 0.00027361163 
0.290711 0.03730514973 -0.00044475536 
0.291268 0.00846869084 -0.00002903607 
0.291825 0.05219917354 0.00038159641 
0.292383 0.06672102888 0.00039976428 
0.292940 0.02241192000 0.00024696477 
0.293497 0.02255344066 0.00037642735 
0.294055 0.03838639140 0.00020472026 
0.294612 0.00573320233 -0.00015604615 
0.295169 0.01909741528 0.00068004667 
0.295727 0.03963688386 0.00016346061 
0.296284 0.05194819714 0.00048603794 
0.296841 0.02086695701 0.00042427177 
0.297399 0.04117289249 0.00026675281 
0.297956 0.04177852536 0.00071146524 
0.298513 0.06045137385 0.00001224022 
0.299071 0.03200456253 0.00008146754 
0.299628 0.03635427301 -0.00001539137 
0.300185 0.03367850310 0.00003043290 
0.300742 -0.00581565371 0.00048471534 
0.301300 0.03081289194 0.00009506332 
0.301857 0.02343276634 0.00021220865 
0.302414 -0.01780782490 0.00010660502 
0.302972 0.02211991732 0.00071313170 
0.303529 0.05576918763 -0.00006566012 
0.304086 0.02826834932 0.00021770450 
0.304644 -0.02397057603 0.00033894604 
0.305201 -0.00533795295 -0.00010233541 
0.305758 0.05905425610 0.00097801053 
0.306316 0.00185156192 0.00030607483 
0.306873 0.06217291467 0.00044356496 
0.307430 0.06135545796 0.00066361902 
0.307987 0.01093297725 0.00008053643 
0.308545 -0.00961769985 -0.00000783620 
0.309102 -0.01818905882 -0.00022980071 
0.309659 0.05239504400 0.00053259980 
0.310217 0.01466830354 -0.00004614735 
0.310774 0.01344080083 -0.00054944074 
0.311331 0.00805926582 0.00012064366 
0.311889 0.02014977879 0.00003031092 
0.312446 0.03606332744 -0.00013839906 
0.313003 0.05792408062 0.00009699633 
0.313560 0.03830617582 0.00017620224 
0.314118 0.08734725699 0.00048748873 
0.314675 0.00721124427 0.00010396119 
0.315232 0.03174516319 0.00056068511 
0.315790 0.00241954428 0.00038128176 
0.316347 0.03182745867 0.00035752526 
0.316904 0.03991259950 0.00028054971 
0.317461 0.08588724956 -0.00005575207 
0.318019 0.02127237276 0.00046565798 
0.318576 -0.00207547096 0.00017448962 
0.319133 0.06730591930 0.00084959447 
0.319691 0.07082668827 0.00048866320 
0.320248 0.05095644299 0.00022304191 
0.320805 0.01790233373 -0.00026418892 
0.321362 0.00750635702 0.00025804334 
0.321920 0.09387240370 0.00083293934 
0.322477 -0.02478894701 0.00039222926 
0.323034 0.07901792286 -0.00034062328 
0.323592 0.06301617629 0.00042156308 
0.324149 0.01100688478 -0.00060145362 
0.324706 0.01512068895 -0.00024498431 
0.325263 0.02651557952 0.00043424984 
0.325821 -0.00008464813 0.00028023893 
0.326378 -0.00380993060 -0.00024164517 
0.326935 0.05429597624 -0.00005293457 
0.327493 -0.00445684549 -0.00017101537 
0.328050 0.02163998795 -0.00002554174 
0.328607 0.03366249049 0.00028951837 
0.329164 0.00735287678 -0.00057005938 
0.329722 0.04483974586 -0.00021584613 
0.330279 0.08617199753 0.00065772516 
0.330836 0.01248142833 0.00032557940 
0.331393 0.01654771617 0.00082453672 
0.331951 0.05088019031 -0.00002599166 
0.332508 -0.05352662393 -0.00035784387 
0.333065 0.01975394059 -0.00032158930 
0.333622 0.02852109759 0.00006687732 
0.334180 0.00040633844 0.00076580989 
0.334737 0.03378016589 0.00026309393 
0.335294 -0.00865331838 0.00046030076 
0.335852 0.04729190553 0.00079521748 
0.336409 0.01576946186 -0.00000157017 
0.336966 0.03444123036 -0.00016628782 
0.337523 0.01894628993 -0.00064816392 
0.338081 -0.00199096306 -0.00035259567 
0.338638 0.03077378107 0.00042926344 
0.339195 0.00881198547 -0.00055516408 
0.339752 -0.02330429712 0.00033976679 
0.340310 0.01520965946 0.00040973864 
0.340867 0.08657662507 0.00072478879 
0.341424 0.02309543871 0.00112268874 
0.341981 0.01712310756 0.00006183584 
0.342539 0.05254778787 0.00033977453 
0.343096 0.05022038647 -0.00005423352 
0.343653 0.02412999271 -0.00014664731 
0.344210 -0.01477847099 -0.00017211221 
0.344768 0.03328677632 0.00023665112 
0.345325 0.08877561268 0.00031987676 
0.345882 -0.01852659634 -0.00086863748 
0.346439 0.10120642857 0.00119432554 
0.346997 0.02252201632 -0.00018785523 
0.347554 -0.02805153094 0.00032636585 
0.348111 -0.01746864228 0.00007286624 
0.348668 0.02172050193 0.00015749364 
0.349226 0.03486104348 0.00085635039 
0.349783 -0.00270493408 -0.00025425565 
0.350340 0.01291161782 -0.00061714317 
0.350897 -0.00845462933 -0.00008912804 
0.351454 0.02291476176 0.00035434856 
0.352012 -0.02889154785 0.00102490515 
0.352569 0.05593946295 0.00034775176 
0.353126 0.03408803831 -0.00004799317 
0.353683 0.03208885060 0.00073892312 
0.354241 0.06478420732 0.00079633541 
0.354798 0.03057792134 0.00067392820 
0.355355 0.03869588824 -0.00044356461 
0.355912 -0.06344230904 -0.00017261719 
0.356470 0.03478931317 0.00053341065 
0.357027 0.05597020164 0.00100976564 
0.357584 0.02325809561 0.00041837920 
0.358141 0.04379485435 -0.00020632335 
0.358699 0.13801201658 0.00159435767 
0.359256 0.08462245219 0.00102316482 
0.359813 0.12147595817 0.00074519454 
0.360370 0.07194277597 0.00032052602 
0.360927 0.08770450774 -0.00039878116 
0.361485 0.03436572945 0.00046203928 
0.362042 -0.00741288689 0.00028259871 
0.362599 -0.00788463093 -0.00176611799 
0.363156 0.04663833227 -0.00101710006 
0.363714 0.03941602282 0.00000424310 
0.364271 0.04302644129 0.00079029848 
0.364828 0.04301970587 0.00065251474 
0.365385 -0.01729201531 -0.00079387165 
0.365942 -0.01609408191 -0.00010556124 
0.366500 0.05222715456 -0.00103050617 
0.367057 -0.02603374625 0.00003917170 
0.367614 0.08444663370 0.00020456750 
0.368171 0.00311140413 -0.00025914683 
0.368728 0.01222636510 -0.00355571194 
0.369286 -0.02141121738 0.00057209793 
0.369843 0.01985558746 0.00027588331 
0.370400 -0.06322620238 0.00051612236 
0.370957 0.07448643998 0.00002576387 
0.371514 0.05039694158 -0.00031767457 
0.372072 0.00661044806 0.00037612663 
0.372629 -0.04201056310 0.00110987182 
0.373186 0.05911211787 0.00023662497 
0.373743 0.06261943376 0.00116601585 
0.374300 0.01989812427 0.00139779519 
0.374858 0.04767322538 0.00208575389 
0.375415 0.09959358369 0.00064852793 
0.375972 0.08068991625 -0.00048793849 
0.376529 0.01360947006 -0.00072537706 
0.377086 0.02114440741 -0.00072074428 
0.377644 0.12495173135 0.00318086376 
0.378201 -0.01054933617 -0.00189108006 
0.378758 0.03750989557 -0.00129616110 
0.379315 -0.02457650338 0.00003432250 
0.379872 0.04140916326 -0.00007567508 
0.380430 -0.01733352170 -0.00063052711 
0.380987 0.04896058034 -0.00180224147 
0.381544 0.02803035031 -0.00099728551 
0.382101 0.02987729798 0.00187895277 
0.382658 -0.00823411534 -0.00032457763 
0.383216 0.04399409950 0.00272685272 
0.383773 0.07628597436 0.00004042069 
0.384330 0.01047089953 -0.00041538494 
0.384887 0.02607959575 0.00119565155 
0.385444 0.02753097599 -0.00041302783 
0.386001 -0.03686129575 0.00062064616 
0.386559 -0.03903824716 -0.00019527655 
0.387116 -0.05333139659 -0.00073990313 
0.387673 -0.01836582895 0.00262334037 
0.388230 0.01734391342 0.00173744369 
0.388787 0.06754840246 0.00233230554 
0.389345 0.00412156388 -0.00047281175 
0.389902 0.01529551982 0.00061025078 
0.390459 0.05372344274 0.00317523383 
0.391016 0.08748093328 0.00146208664 
0.391573 0.03811726805 0.00346922052 
0.392130 0.02905458030 -0.00029490292 
0.392688 0.16554678077 0.00188705785 
0.393245 0.04838526992 0.00203120292 
0.393802 0.01812414579 -0.00230471348 
0.394359 0.05347295418 0.00012278903 
0.394916 -0.07803979809 0.00011473195 
0.395473 -0.01495531616 0.00049126806 
0.396031 0.10704709059 -0.00093487027 
0.396588 -0.07702542247 0.00040093765 
0.397145 0.00826322656 -0.00106745984 
0.397702 0.02395051549 -0.00020960199 
0.398259 0.10521570090 0.00093317475 
0.398816 0.01414993822 -0.00145256516 
0.399374 0.00082462716 0.00153677028 
0.399931 0.03363380261 0.00137970008 
0.400488 -0.06433303100 -0.00387858592 
0.401045 0.02763134660 0.00812520283 
0.401602 0.05699993462 -0.00404881820 
0.402159 0.02442331484 0.00627186494 
0.402716 -0.21881614557 -0.01609399264 
0.403274 0.03246214839 -0.00184191596 
0.403831 0.35369801812 -0.02234216141 
