# Supplementary material for: SAXS studies of X-ray induced disulfide bond damage: Engineering high-resolution insight from a low-resolution technique
Source: PLoS One. 2020 Nov 17;15(11):e0239702. doi: 10.1371/journal.pone.0239702 (PMC7671560; doi:10.1371/journal.pone.0239702)
Supplement: S1 Data — (GZ) [file pone.0239702.s023.gz › SupplementaryData/dimer_A4_ph5_1p25_00023.cbf.dat]

0.010314 5.44684224948 1.65254387151 
0.010872 2.97591885766 0.15667726417 
0.011429 3.56107721538 0.25076758267 
0.011987 2.72082794356 -0.10208845555 
0.012544 3.56295988091 0.06938722866 
0.013102 6.57859864985 0.00084807916 
0.013659 4.30489184651 0.10986813083 
0.014217 2.39080965929 0.01816279506 
0.014774 4.10060331452 0.12473436228 
0.015332 4.61764619908 0.06714882216 
0.015889 3.82102779497 -0.05716431193 
0.016447 4.54273651539 -0.01142759268 
0.017004 4.33370506051 0.04531227904 
0.017562 3.97453935780 0.01172402713 
0.018119 4.22817372951 0.05624447030 
0.018677 4.43084662864 0.06206099239 
0.019234 4.07771924325 0.02508519797 
0.019792 3.87888739858 0.00931650094 
0.020349 4.25270092362 0.02115051475 
0.020907 4.44854945997 0.02079464649 
0.021464 3.90469727579 0.00593187052 
0.022022 4.07493630276 0.00811642980 
0.022579 4.26674223734 0.00023488730 
0.023137 3.78701951754 -0.00905676922 
0.023694 3.72477509659 0.01084184710 
0.024252 4.02294988017 0.01542521311 
0.024809 3.72969970799 0.02460102935 
0.025367 3.64918731369 0.01840892373 
0.025924 3.68019524886 0.02618066431 
0.026482 3.96039219785 0.02424764798 
0.027039 3.79152958452 0.03066290846 
0.027597 3.82120368540 0.02052644614 
0.028154 3.53670327209 0.02434057667 
0.028712 3.67970406050 0.02005554816 
0.029269 3.50955009209 0.02217518781 
0.029827 3.64852887074 0.02305675860 
0.030384 3.39836180311 0.02164882953 
0.030942 3.40561444309 0.02049635605 
0.031500 3.35225317042 0.02395780190 
0.032057 3.57331708076 0.02154043171 
0.032615 3.39865707221 0.02296116669 
0.033172 3.28594890368 0.02583221503 
0.033730 3.38673165861 0.01543814484 
0.034287 3.15488390383 0.02590604274 
0.034845 3.22368995091 0.01340820988 
0.035402 3.06268782395 0.01868474245 
0.035960 3.07767896686 0.02362979694 
0.036517 3.24886273367 0.02135982970 
0.037075 2.92066233365 0.01531191644 
0.037632 3.11184005109 0.01699113363 
0.038190 3.13366321682 0.01772153149 
0.038747 3.03698679763 0.02213089493 
0.039305 2.87403883365 0.01993107048 
0.039862 2.90153630658 0.02298006128 
0.040420 2.72977314278 0.01610608540 
0.040977 2.69980354855 0.01454478851 
0.041535 2.75351094041 0.01785457893 
0.042092 2.81397032161 0.01547852975 
0.042650 2.63071341673 0.01914538308 
0.043207 2.71805193929 0.01900159096 
0.043765 2.65654390554 0.01439243254 
0.044322 2.62689335308 0.01711417413 
0.044880 2.54492070998 0.01792316717 
0.045437 2.64482353960 0.01654475540 
0.045995 2.46323350447 0.01751133783 
0.046552 2.26773524352 0.01370011929 
0.047110 2.40330676732 0.01654014625 
0.047667 2.51441979763 0.01257846126 
0.048225 2.39885757460 0.01246258638 
0.048782 2.59311478251 0.01138374706 
0.049340 2.30673120667 0.01673745331 
0.049897 2.34793160655 0.01317982173 
0.050455 2.28348802437 0.01147828143 
0.051012 2.13864957123 0.01574070983 
0.051570 2.27063725665 0.01068188345 
0.052127 2.19395676444 0.01191302877 
0.052685 2.24389688050 0.01410109578 
0.053242 2.08994134696 0.01196095689 
0.053800 1.97024725825 0.01014477183 
0.054357 2.01964805594 0.01238710237 
0.054915 1.95152274234 0.00977876199 
0.055472 2.12950079794 0.01267543817 
0.056030 2.00962597026 0.01113996125 
0.056587 1.97811037650 0.01135570369 
0.057145 1.93766841391 0.01329971428 
0.057702 1.97901679833 0.00899182461 
0.058260 1.85177377067 0.01210946619 
0.058817 1.85882010916 0.01155294393 
0.059375 2.01081348800 0.01214590154 
0.059932 1.91506846083 0.00995238441 
0.060490 1.77419166929 0.01010038141 
0.061048 1.82088619694 0.01043606945 
0.061605 1.67378998334 0.00961305770 
0.062163 1.77683142589 0.01044371266 
0.062720 1.52122679681 0.00951385538 
0.063278 1.72091566275 0.00759937146 
0.063835 1.72757540575 0.00858410755 
0.064393 1.64241017718 0.01187401103 
0.064950 1.58918011630 0.00578858302 
0.065508 1.55234904848 0.00668323446 
0.066065 1.49720898557 0.00788281261 
0.066623 1.56285110943 0.00856391936 
0.067180 1.46210900930 0.00782555998 
0.067738 1.47446394421 0.01111068991 
0.068295 1.45966744308 0.00748397560 
0.068853 1.49492658822 0.00641873987 
0.069410 1.46165617733 0.00822067879 
0.069968 1.39123165206 0.00582496057 
0.070525 1.33274835418 0.00828586000 
0.071083 1.43838345119 0.00700974248 
0.071640 1.38800613043 0.00698112155 
0.072198 1.33662978230 0.00711002005 
0.072755 1.40931904456 0.00755328957 
0.073313 1.31275164556 0.00670472472 
0.073870 1.13941730008 0.00515188066 
0.074428 1.27281870982 0.00874226511 
0.074985 1.30980065358 0.00650118033 
0.075543 1.25864911652 0.00702896879 
0.076100 1.14158250978 0.00598855409 
0.076658 1.29097615916 0.00594135305 
0.077215 1.13652791976 0.00474896955 
0.077773 1.12566815809 0.00673525943 
0.078330 1.11529597949 0.00552607644 
0.078888 1.11848136861 0.00377175739 
0.079445 1.03993378353 0.00682171357 
0.080003 1.11368199808 0.00552463075 
0.080560 1.04317101961 0.00514663638 
0.081118 1.01338020588 0.00616792119 
0.081675 1.09872218722 0.00565452943 
0.082233 0.97640896532 0.00379955234 
0.082790 1.04884579804 0.00527560823 
0.083348 0.98588351493 0.00585182593 
0.083905 0.98522644530 0.00597721954 
0.084463 0.90630648112 0.00664699662 
0.085020 0.92443021893 0.00608245795 
0.085578 0.83790461744 0.00396567848 
0.086135 0.86609905879 0.00548763785 
0.086693 0.88705995230 0.00684047387 
0.087250 0.89343890678 0.00436662846 
0.087808 0.93791915340 0.00541373090 
0.088365 0.88185746727 0.00504968086 
0.088923 0.85639814916 0.00450923998 
0.089480 0.82217177858 0.00569380389 
0.090038 0.76909675744 0.00400556717 
0.090595 0.76019330272 0.00496831387 
0.091153 0.81845778174 0.00408470651 
0.091710 0.77761072169 0.00377027373 
0.092268 0.75819018829 0.00603321923 
0.092825 0.78608011610 0.00368598397 
0.093383 0.74594747627 0.00415596909 
0.093940 0.71751603769 0.00393529573 
0.094498 0.71082793400 0.00290836741 
0.095055 0.75138176080 0.00371671094 
0.095613 0.72487282823 0.00433230809 
0.096170 0.64807971947 0.00423861224 
0.096728 0.70091761529 0.00489336360 
0.097285 0.79807036134 0.00443857542 
0.097842 0.73783586442 0.00380809864 
0.098400 0.61641316470 0.00442317789 
0.098957 0.59134968160 0.00247624482 
0.099515 0.72521374428 0.00392417940 
0.100072 0.68938407359 0.00392588235 
0.100630 0.58340843939 0.00420799913 
0.101187 0.61733279489 0.00400600377 
0.101745 0.61509731978 0.00258153581 
0.102302 0.52638720749 0.00328644697 
0.102860 0.60298092321 0.00235109472 
0.103417 0.54657151652 0.00330246148 
0.103975 0.61148651186 0.00257005048 
0.104532 0.59321612549 0.00206462981 
0.105090 0.52068916105 0.00272367099 
0.105647 0.58441362463 0.00208383473 
0.106205 0.53199820311 0.00331873867 
0.106762 0.50995665535 0.00334066032 
0.107320 0.58336825460 0.00366646378 
0.107877 0.51408158010 0.00343631902 
0.108435 0.54590665880 0.00359019005 
0.108992 0.48829170683 0.00139858470 
0.109550 0.45854046057 0.00278938442 
0.110107 0.46753393290 0.00264844372 
0.110665 0.47290905418 0.00237275727 
0.111222 0.46803888605 0.00225317717 
0.111780 0.42323177370 0.00262809799 
0.112337 0.42152128864 0.00244576641 
0.112895 0.42473998791 0.00152833713 
0.113452 0.41650846822 0.00212208987 
0.114010 0.45946573301 0.00226768561 
0.114567 0.42406604929 0.00142030487 
0.115125 0.41794707312 0.00111167163 
0.115682 0.46651530282 0.00278484900 
0.116240 0.39289132061 0.00216042711 
0.116797 0.35670998405 0.00191896145 
0.117355 0.44990059715 0.00108204696 
0.117912 0.34237779824 0.00312525748 
0.118470 0.35870847235 0.00106988382 
0.119027 0.35309285370 0.00207563168 
0.119585 0.38882561050 0.00049020639 
0.120142 0.37350330112 0.00233354348 
0.120699 0.32601898719 0.00218664848 
0.121257 0.39270628321 0.00191447856 
0.121814 0.35476703289 0.00231819689 
0.122372 0.34180983915 0.00131319433 
0.122929 0.33075157990 0.00141220072 
0.123487 0.29575490806 0.00025226602 
0.124044 0.36470542673 0.00106763215 
0.124602 0.29841082276 0.00046079065 
0.125159 0.34184562233 0.00141616986 
0.125717 0.29618864372 0.00161423385 
0.126274 0.33995000750 0.00230153898 
0.126832 0.35555688143 0.00068761900 
0.127389 0.34510415019 -0.00011751012 
0.127947 0.31505526715 0.00231557911 
0.128504 0.27924218234 0.00113295394 
0.129062 0.32172793488 0.00185228390 
0.129619 0.26981739903 0.00084835850 
0.130177 0.26790748317 0.00086516938 
0.130734 0.23700422022 0.00146133955 
0.131292 0.31128108900 0.00205001354 
0.131849 0.25233219804 0.00081430597 
0.132407 0.24227725159 0.00125272668 
0.132964 0.25281390487 0.00172760793 
0.133521 0.23955272764 0.00080256581 
0.134079 0.22152324598 0.00044497037 
0.134636 0.20771916109 0.00111239602 
0.135194 0.16799790029 0.00048516092 
0.135751 0.18210341867 0.00172573959 
0.136309 0.20163211695 0.00051093058 
0.136866 0.18946862052 0.00072695625 
0.137424 0.15617904153 0.00108223452 
0.137981 0.18823703584 0.00098119273 
0.138539 0.18155838255 -0.00013145738 
0.139096 0.17519971788 0.00120036357 
0.139654 0.18322727989 0.00117278856 
0.140211 0.24937752972 0.00170590519 
0.140769 0.15012258576 0.00150447311 
0.141326 0.16585455951 0.00106045016 
0.141884 0.17609212834 0.00053380255 
0.142441 0.16888356389 0.00149979116 
0.142998 0.16847102378 0.00122732360 
0.143556 0.14393508433 0.00132431167 
0.144113 0.19127945003 0.00139715973 
0.144671 0.16370900364 -0.00012425883 
0.145228 0.16585754989 0.00098190016 
0.145786 0.14448131002 0.00025415217 
0.146343 0.17740330828 0.00165320880 
0.146901 0.18193810884 0.00107989093 
0.147458 0.14272835802 0.00011276000 
0.148016 0.11499256096 -0.00065629114 
0.148573 0.15198618457 0.00062477529 
0.149131 0.18218375786 0.00044464961 
0.149688 0.10023759686 0.00129049784 
0.150246 0.12904719703 0.00027565912 
0.150803 0.14182671345 0.00015663023 
0.151360 0.15887486478 0.00073459862 
0.151918 0.10518048078 0.00084076675 
0.152475 0.11731477182 0.00125177047 
0.153033 0.15126825889 0.00055827033 
0.153590 0.04056843610 0.00058078003 
0.154148 0.10192030566 0.00088563231 
0.154705 0.12881770581 0.00077154332 
0.155263 0.10073043243 0.00050753691 
0.155820 0.14257843752 0.00125297134 
0.156378 0.13811938828 0.00083947812 
0.156935 0.06730587234 0.00039068620 
0.157493 0.05711979973 0.00036775730 
0.158050 0.05956801457 0.00089861568 
0.158607 0.13284343059 0.00041399530 
0.159165 0.08644634167 -0.00044369361 
0.159722 0.16462856933 -0.00015498026 
0.160280 0.11171711808 -0.00026409534 
0.160837 0.14013564871 0.00098255880 
0.161395 0.11666171391 -0.00022538686 
0.161952 0.18230422983 0.00092020260 
0.162510 0.09528971771 0.00043758680 
0.163067 0.08890755448 0.00041209869 
0.163625 0.06992718248 0.00122707305 
0.164182 0.13912407480 0.00104017217 
0.164739 0.07898598436 0.00066647551 
0.165297 0.10389628995 0.00001371699 
0.165854 0.06490010226 0.00036999836 
0.166412 0.10595277651 0.00039308842 
0.166969 0.08538893992 0.00094813268 
0.167527 0.11086521869 0.00099170504 
0.168084 0.05418058546 -0.00021373195 
0.168642 0.04916784392 0.00065330854 
0.169199 0.09312167767 0.00097739583 
0.169757 0.07761254558 0.00083164839 
0.170314 0.11233818633 0.00092072889 
0.170871 0.07951970037 0.00043718451 
0.171429 0.07674993365 0.00044015219 
0.171986 0.07677319160 0.00076593759 
0.172544 0.11571615701 0.00113681881 
0.173101 0.04114954227 0.00030450028 
0.173659 0.02949608546 -0.00009031423 
0.174216 0.03280752198 -0.00027402689 
0.174774 0.09359405243 0.00093730491 
0.175331 0.08228401887 0.00012697609 
0.175888 0.09774222179 0.00077686383 
0.176446 0.07107436910 -0.00021319702 
0.177003 0.06384383775 0.00041704397 
0.177561 0.06032978933 0.00013918813 
0.178118 0.04418209617 0.00050880285 
0.178676 0.08070970272 0.00047272656 
0.179233 0.02446229543 0.00073801039 
0.179791 0.04587927999 0.00097934962 
0.180348 0.07891893660 0.00006476035 
0.180905 0.03958907290 -0.00039031842 
0.181463 0.07973609167 0.00101617951 
0.182020 0.02146095251 0.00042278572 
0.182578 0.03893613318 -0.00030620349 
0.183135 0.03946642154 0.00008805823 
0.183693 0.04749263134 0.00052571543 
0.184250 0.02416542974 -0.00003990790 
0.184808 0.05336524348 0.00016114338 
0.185365 0.04709885944 -0.00002154323 
0.185922 0.02408743676 0.00004272026 
0.186480 0.07717420857 0.00042266132 
0.187037 0.07956070042 0.00070420640 
0.187595 0.01432512310 0.00038920264 
0.188152 0.07689879746 0.00085824625 
0.188710 0.05668529361 0.00056828628 
0.189267 0.03272041594 0.00016708199 
0.189824 0.07800165821 0.00014956530 
0.190382 0.03131502892 0.00048533982 
0.190939 0.06548480130 -0.00001303336 
0.191497 0.03278673660 0.00012026975 
0.192054 0.06398481650 0.00063409777 
0.192612 0.05286194680 0.00039717562 
0.193169 0.03025447524 -0.00077517281 
0.193726 0.02414015340 0.00025564668 
0.194284 0.05384016278 0.00024207178 
0.194841 0.07075235604 0.00058516496 
0.195399 0.08575055573 0.00009019897 
0.195956 0.04991898507 0.00003913414 
0.196514 0.05709124527 0.00074461903 
0.197071 0.02051322156 -0.00035241644 
0.197628 0.03718376386 0.00085452629 
0.198186 0.09312245081 0.00052388635 
0.198743 0.07504679618 0.00058679795 
0.199301 0.03703019841 0.00073030955 
0.199858 0.05499756559 0.00067252772 
0.200416 0.00941756549 0.00057262780 
0.200973 0.09573005516 0.00008275957 
0.201530 0.06594341511 0.00052694885 
0.202088 -0.00309823440 0.00032748033 
0.202645 0.00652732920 0.00036730865 
0.203203 0.03046323650 0.00023616137 
0.203760 0.05761098513 0.00075258179 
0.204318 0.05336878185 0.00038938988 
0.204875 0.02808165245 0.00035533061 
0.205432 0.04662948704 0.00026169978 
0.205990 0.06804340457 0.00062808917 
0.206547 0.04781607028 0.00047488419 
0.207105 0.07141361147 -0.00018410794 
0.207662 0.06115286687 0.00034632596 
0.208219 0.04820984050 0.00005445511 
0.208777 0.01115341125 0.00067490725 
0.209334 0.12020642380 0.00100772518 
0.209892 0.04516355447 0.00044054722 
0.210449 0.06567567842 -0.00001349531 
0.211007 0.01526841752 0.00128550100 
0.211564 0.05581763527 0.00001038905 
0.212121 0.01137135353 -0.00017266312 
0.212679 0.07219238881 0.00082152322 
0.213236 0.05079263631 0.00051409447 
0.213794 0.03890561974 -0.00065406078 
0.214351 0.03920802004 0.00078097046 
0.214908 0.03476634128 0.00049177825 
0.215466 0.02369676861 0.00037734706 
0.216023 0.05057186161 0.00026608290 
0.216581 0.02748266626 0.00021350383 
0.217138 0.02097435028 -0.00004334992 
0.217695 0.03732284852 0.00029788951 
0.218253 0.10222423981 -0.00001572769 
0.218810 0.04341232563 -0.00001069584 
0.219368 0.03672522972 0.00041624640 
0.219925 0.00076498941 0.00025928328 
0.220483 0.06671563196 0.00076416273 
0.221040 0.03997370115 0.00040387533 
0.221597 0.04638775065 0.00018771583 
0.222155 0.05016863079 0.00035278129 
0.222712 0.02276725710 0.00035385457 
0.223270 0.05674163749 -0.00003211355 
0.223827 0.07568826442 -0.00007851291 
0.224384 0.03245825142 0.00080803325 
0.224942 0.01377913163 0.00022785257 
0.225499 0.04738790203 0.00006872767 
0.226057 0.05467641621 -0.00023185104 
0.226614 0.00594157460 0.00037148106 
0.227171 0.02630821290 0.00013403408 
0.227729 0.06700989875 0.00020508277 
0.228286 0.03998235518 -0.00007413923 
0.228844 0.03234505095 0.00003073599 
0.229401 0.00613781891 0.00028276533 
0.229958 0.05389293628 0.00014080519 
0.230516 0.06401009783 -0.00009279466 
0.231073 0.05363994286 0.00003270630 
0.231630 0.06882835760 -0.00000282914 
0.232188 0.05239196565 0.00025573768 
0.232745 0.04725644881 0.00025436987 
0.233303 0.07115414811 0.00048766364 
0.233860 0.04946032097 -0.00039302452 
0.234417 0.07051118494 0.00105212642 
0.234975 0.02147166201 0.00069099527 
0.235532 0.08224417872 0.00056528266 
0.236090 0.02015841512 -0.00017524697 
0.236647 0.07731685714 0.00037379816 
0.237204 0.04347259611 0.00001649576 
0.237762 0.04470995410 -0.00039288186 
0.238319 0.02577058999 0.00065452768 
0.238877 0.04891076112 0.00008532815 
0.239434 0.02384631632 0.00042170878 
0.239991 0.05171895525 0.00036791687 
0.240549 0.05725235729 0.00106022593 
0.241106 0.01909147657 0.00023686886 
0.241663 0.05673411835 0.00027316085 
0.242221 0.03984342212 0.00040900545 
0.242778 0.03632353771 0.00018088410 
0.243336 0.03437872392 0.00017980740 
0.243893 0.02059491159 0.00038528630 
0.244450 0.03620864009 -0.00005531960 
0.245008 0.04158463042 0.00018213182 
0.245565 0.05115465723 0.00042275999 
0.246123 0.04981165286 0.00025025669 
0.246680 0.06646980162 0.00056672112 
0.247237 0.07968166466 0.00092509671 
0.247795 0.01834306019 0.00003632454 
0.248352 0.02530785317 0.00046839459 
0.248909 0.03299990717 -0.00012974581 
0.249467 0.05358008869 0.00052109052 
0.250024 0.04295269939 0.00016988899 
0.250582 0.08215747402 0.00010991982 
0.251139 0.03588081147 -0.00005244659 
0.251696 0.03332105700 0.00007098773 
0.252254 0.03554779554 0.00014290946 
0.252811 0.00072513598 -0.00039936765 
0.253368 0.02120814005 -0.00008944084 
0.253926 0.08234496230 0.00057528997 
0.254483 0.05981987552 0.00020324956 
0.255041 0.00683819028 -0.00017202744 
0.255598 0.01464459070 0.00008892069 
0.256155 0.04805870927 0.00027978474 
0.256713 0.02284003288 -0.00009893822 
0.257270 0.02965847278 0.01420016984 
0.257827 0.04901672204 0.00019217271 
0.258385 0.07553457161 0.00063332427 
0.258942 0.05008931232 0.00021919409 
0.259499 0.03306956968 0.00067992886 
0.260057 0.02305702281 -0.00050065121 
0.260614 0.00307439528 -0.00001032485 
0.261172 0.03320593474 0.00046328350 
0.261729 0.09735802230 0.00020965065 
0.262286 0.04038359735 -0.00027635534 
0.262844 0.03704598755 0.00053529050 
0.263401 -0.00435020620 -0.00004919477 
0.263958 0.06886579125 0.00041764829 
0.264516 0.04924281512 0.00012789841 
0.265073 0.02439599159 0.00009047330 
0.265630 0.03502221481 -0.00066606997 
0.266188 0.01744338790 0.00058798006 
0.266745 0.02483021814 0.00080975307 
0.267302 0.01888058755 0.00025633542 
0.267860 0.04253163828 0.00014742202 
0.268417 0.03088250603 0.00040505157 
0.268975 0.04076619762 0.00030884672 
0.269532 0.01703557859 0.00029004740 
0.270089 0.02861177437 0.00049226089 
0.270647 0.00515843313 0.00021660805 
0.271204 0.04812587923 0.00022292149 
0.271761 0.05410009472 0.00012318750 
0.272319 0.01355894381 0.00011341088 
0.272876 0.06294958056 0.00035507078 
0.273433 0.03928124551 -0.00012004582 
0.273991 0.05781559818 -0.00009358145 
0.274548 0.04894233588 -0.00005991138 
0.275105 0.05897952955 0.00043890315 
0.275663 0.03593169429 -0.00003366217 
0.276220 0.03529023157 0.00044253315 
0.276777 0.01436707331 0.00046252157 
0.277335 0.04014727929 0.00003311150 
0.277892 0.06508850152 0.00004229296 
0.278449 0.04842533740 0.00037997358 
0.279007 0.00635861835 0.00014979073 
0.279564 0.00876249778 0.00011094372 
0.280121 0.06211116182 0.00033834001 
0.280679 0.00816205723 0.00037818707 
0.281236 0.03880896198 0.00045518639 
0.281793 0.01557179145 0.00024141775 
0.282351 0.01828608528 -0.00012336175 
0.282908 -0.01059017870 -0.00022648011 
0.283465 0.01520877120 0.00015603478 
0.284023 0.01654250135 -0.00041044427 
0.284580 0.05122784176 0.00040795963 
0.285137 0.06450788980 -0.00006978138 
0.285695 0.00699542879 0.00024369851 
0.286252 0.05033582977 0.00008873073 
0.286809 0.03425779699 0.00029167495 
0.287367 0.04893059126 0.00009413891 
0.287924 0.04552116640 -0.00007089244 
0.288481 -0.00447935078 -0.00004575450 
0.289039 0.03734906112 -0.00005720254 
0.289596 -0.02598768445 -0.00036465926 
0.290153 -0.00029799143 0.00010163785 
0.290711 0.01845442398 0.00013458518 
0.291268 0.00135858957 0.00036416328 
0.291825 -0.00187149194 -0.00008051602 
0.292383 0.05030454347 0.00025837464 
0.292940 0.02298793693 0.00048391150 
0.293497 0.02366168455 0.00034598156 
0.294055 0.08138136392 0.00073723976 
0.294612 0.03766293772 0.00039708647 
0.295169 0.08146180423 0.00116276914 
0.295727 0.02417779289 -0.00013059097 
0.296284 0.01808118431 -0.00029726654 
0.296841 0.05124145940 0.00045868450 
0.297399 0.03836772642 0.00099878233 
0.297956 0.04634209437 -0.00032535897 
0.298513 0.04922501686 0.00056132939 
0.299071 -0.00207787231 0.00046857816 
0.299628 0.04548578494 0.00090971768 
0.300185 0.03576778055 0.00023062279 
0.300742 0.03646883856 0.00023472586 
0.301300 -0.04244210859 0.00048021994 
0.301857 0.05144993917 0.00065889111 
0.302414 0.04652779054 0.00017932670 
0.302972 0.06790964948 0.00117711557 
0.303529 0.03143284504 0.00067604603 
0.304086 0.02717867373 -0.00013662700 
0.304644 0.04307694061 0.00017202673 
0.305201 0.01509872267 -0.00024157049 
0.305758 0.01428822891 0.00029075255 
0.306316 -0.00393131332 0.00034833340 
0.306873 0.01164075092 0.00047249330 
0.307430 0.03838850407 0.00037892029 
0.307987 0.05533671003 0.00053313148 
0.308545 0.02065581987 0.00009663833 
0.309102 0.08915529647 -0.00002634589 
0.309659 0.04673451864 0.00014223085 
0.310217 0.07262811860 0.00063456677 
0.310774 0.05183089122 0.00022141551 
0.311331 0.04527269880 -0.00015226460 
0.311889 0.01362129377 0.00050006838 
0.312446 -0.01115288989 0.00053908838 
0.313003 0.09269948000 0.00069677080 
0.313560 0.04822789521 0.00017602711 
0.314118 0.01816421022 -0.00024859167 
0.314675 0.05116684380 0.00054213041 
0.315232 0.01288760808 0.00020133138 
0.315790 0.00276998935 0.00002959064 
0.316347 0.05057248869 0.00042362269 
0.316904 0.09439679878 0.00066749471 
0.317461 0.05514092096 0.00054407261 
0.318019 -0.00428513108 -0.00001709663 
0.318576 0.09154074672 0.00087003162 
0.319133 0.00225353239 0.00016182210 
0.319691 0.03658951871 0.00094687310 
0.320248 0.05272246753 0.00005095434 
0.320805 0.01766931933 -0.00009362728 
0.321362 0.01747348484 0.00030889996 
0.321920 -0.00821488032 0.00032970386 
0.322477 -0.02198764835 0.00031124244 
0.323034 -0.02191467666 0.00009787709 
0.323592 -0.03956757022 -0.00073977907 
0.324149 0.04269425302 0.00060570832 
0.324706 0.00795313516 -0.00059922289 
0.325263 -0.01818567602 -0.00047346163 
0.325821 0.03116074388 -0.00083851697 
0.326378 -0.00266696725 0.00013906825 
0.326935 0.02017993878 0.00077061176 
0.327493 0.03983434472 0.00005495470 
0.328050 0.03467718659 0.00048962315 
0.328607 0.05643940600 0.00033301779 
0.329164 -0.02493594848 -0.00011780816 
0.329722 -0.03876475696 -0.00046819425 
0.330279 0.08464009767 0.00005040374 
0.330836 0.03913416106 -0.00018888231 
0.331393 0.01685489122 0.00014427375 
0.331951 -0.00064579262 -0.00024598503 
0.332508 0.08470766542 -0.00030902812 
0.333065 0.01558405167 0.00041885572 
0.333622 0.02379240508 0.00038654877 
0.334180 -0.01063473205 0.00019592239 
0.334737 0.05543541199 0.00015804742 
0.335294 -0.00231003999 0.00038890798 
0.335852 0.00007473153 -0.00019652131 
0.336409 0.00520658709 0.00121196101 
0.336966 0.01289004242 -0.00008492666 
0.337523 0.01377720586 -0.00033194111 
0.338081 -0.01087086798 0.00058391379 
0.338638 0.06232983365 0.00043023600 
0.339195 -0.00612094133 0.00078292337 
0.339752 0.03869729873 0.00069525109 
0.340310 0.00868746143 -0.00077727880 
0.340867 -0.01204958768 0.00045686390 
0.341424 0.03008157965 0.00060174261 
0.341981 -0.02576478883 -0.00015385398 
0.342539 0.02409461959 0.00057606854 
0.343096 0.05339908694 0.00080201626 
0.343653 0.07602723804 -0.00015053413 
0.344210 0.02982651828 0.00058555194 
0.344768 0.03631981904 -0.00029040775 
0.345325 0.06186190695 -0.00024000754 
0.345882 0.08463410075 0.00026015497 
0.346439 0.02423253272 0.00081214450 
0.346997 -0.00501618625 -0.00063685717 
0.347554 0.00188516816 0.00065277781 
0.348111 0.00375185739 0.00065030154 
0.348668 0.05448425211 0.00020681867 
0.349226 -0.01824591214 -0.00069948641 
0.349783 0.07119855905 0.00051564476 
0.350340 0.08907297004 0.00035513104 
0.350897 0.01495792123 0.00070592749 
0.351454 0.02688962452 -0.00056169256 
0.352012 0.01109817932 0.00156267466 
0.352569 0.02338693337 0.00063319306 
0.353126 0.05497930998 0.00174409210 
0.353683 0.08725567878 -0.00084619120 
0.354241 -0.02023173349 0.00031678754 
0.354798 0.04490032407 0.00095333924 
0.355355 -0.00472071295 0.00032265221 
0.355912 0.05779274092 0.00025877838 
0.356470 0.01520415423 0.00067956772 
0.357027 0.03680886214 0.00094981759 
0.357584 0.05713078090 -0.00050421241 
0.358141 0.00904713009 -0.00019151381 
0.358699 0.12323913362 0.00079654926 
0.359256 0.00098539372 0.00130433459 
0.359813 0.12042482276 0.00138295897 
0.360370 0.05348846182 0.00191807675 
0.360927 0.07163138295 0.00128934652 
0.361485 -0.02651755708 0.00050354376 
0.362042 0.00740052824 0.00151001297 
0.362599 0.03177724615 0.00085006967 
0.363156 0.02369955818 0.00152051739 
0.363714 -0.08910601091 -0.00141040007 
0.364271 -0.00686293040 0.00021532961 
0.364828 0.01088037694 0.00070033061 
0.365385 0.06113921958 0.00180237164 
0.365942 0.01154214710 0.00081975054 
0.366500 0.00542218252 0.00112209642 
0.367057 -0.02004088430 0.00157352093 
0.367614 -0.00578482468 -0.00071451043 
0.368171 0.05326964683 -0.00017226685 
0.368728 -0.00724800834 0.00041389933 
0.369286 0.04951231884 0.00202390911 
0.369843 0.04886250548 0.00059270219 
0.370400 -0.02711582005 -0.00018837861 
0.370957 0.01773512142 -0.00228478326 
0.371514 0.14176536885 0.00198992803 
0.372072 0.05303490638 0.00117290318 
0.372629 0.07189880560 -0.00027438232 
0.373186 0.00294388628 -0.00062650900 
0.373743 0.03527595792 -0.00019406621 
0.374300 0.05143835586 0.00338046092 
0.374858 -0.02153449800 0.00044039469 
0.375415 -0.01677822483 0.00018706709 
0.375972 0.02252499383 0.00115995638 
0.376529 -0.00225789491 0.00091975629 
0.377086 0.06304982544 0.00250876540 
0.377644 0.03790389102 0.00032044438 
0.378201 -0.02157290841 -0.00173071125 
0.378758 0.08328683875 0.00186230171 
0.379315 0.00426244578 -0.00210811062 
0.379872 0.12658842285 0.00120331900 
0.380430 0.03970366569 0.00198802479 
0.380987 0.03786635293 0.00073591702 
0.381544 -0.01823427201 -0.00122791677 
0.382101 0.02962911711 -0.00100965810 
0.382658 -0.05635498230 0.00023805961 
0.383216 -0.04882991787 0.00215326336 
0.383773 0.04428089858 0.00148604195 
0.384330 0.01789710563 -0.00116039096 
0.384887 0.03319728561 0.00131674943 
0.385444 -0.00355009747 0.00336044461 
0.386001 0.04783069098 0.00024034588 
0.386559 -0.00243850151 0.00199612858 
0.387116 0.04715880544 0.00078081244 
0.387673 -0.01388023875 0.00010952791 
0.388230 0.02618260105 0.00036091182 
0.388787 0.05433140905 0.00416436336 
0.389345 0.01969572893 -0.00002083368 
0.389902 -0.04500434875 0.00153577185 
0.390459 -0.00318898650 0.00153953663 
0.391016 -0.04379735231 0.00178590203 
0.391573 0.01387304661 -0.00077732084 
0.392130 -0.01530891396 0.00032154051 
0.392688 0.10885943431 -0.00246730883 
0.393245 0.02171968759 0.00248468444 
0.393802 0.01726227953 0.00357337646 
0.394359 -0.09877026232 0.00009851331 
0.394916 0.06483005468 -0.00007531260 
0.395473 0.04398295382 -0.00200334567 
0.396031 0.01260621617 -0.00199020799 
0.396588 -0.00151790132 -0.00062210862 
0.397145 0.01833581649 -0.00214193642 
0.397702 -0.10391043840 0.00202855722 
0.398259 -0.05882098149 0.00261499347 
0.398816 0.08095252261 0.00046804968 
0.399374 -0.08598921858 0.00271128638 
0.399931 0.13366223813 0.00509433913 
0.400488 -0.07024288134 -0.00181119138 
0.401045 -0.15037855483 -0.00289852969 
0.401602 0.29270615986 0.00359950053 
0.402159 0.19209524006 0.00797508224 
0.402716 0.03864253869 0.00185060062 
0.403274 -0.07425033031 0.01530832404 
0.403831 0.56351199194 0.15604326926 
