# Supplementary material for: SAXS studies of X-ray induced disulfide bond damage: Engineering high-resolution insight from a low-resolution technique
Source: PLoS One. 2020 Nov 17;15(11):e0239702. doi: 10.1371/journal.pone.0239702 (PMC7671560; doi:10.1371/journal.pone.0239702)
Supplement: S1 Data — (GZ) [file pone.0239702.s023.gz › SupplementaryData/dimer_A4_ph5_1p25_00024.cbf.dat]

0.010314 4.92328164674 1.07778567244 
0.010872 1.40058364313 0.27242254724 
0.011429 5.26460677976 0.47536252398 
0.011987 4.29153628660 -0.09897997492 
0.012544 4.83548598854 0.22401910042 
0.013102 5.47995117757 -0.02377804225 
0.013659 5.03254978204 0.05762372635 
0.014217 5.09814698316 -0.03147221859 
0.014774 4.05362311536 0.08902456823 
0.015332 4.06600975600 0.02410359966 
0.015889 4.42575272441 -0.05526954206 
0.016447 4.66808687409 -0.00756431532 
0.017004 4.81414733099 0.01655451445 
0.017562 4.69487810240 -0.02903696719 
0.018119 4.38543383788 -0.02409151197 
0.018677 4.33669733139 0.03484318065 
0.019234 3.91501051811 0.02325780465 
0.019792 4.64692416529 0.01608844529 
0.020349 4.28795512494 0.00142845682 
0.020907 4.14986437428 0.02267933155 
0.021464 3.55976366655 0.01223951864 
0.022022 4.04768522909 0.02519092254 
0.022579 4.04495102042 0.01473597605 
0.023137 3.75047476643 0.02728994589 
0.023694 3.88051184163 0.01997269009 
0.024252 3.80216205465 0.02651343151 
0.024809 3.73081321346 0.01132409256 
0.025367 3.83851074184 0.02053250789 
0.025924 3.67047082094 0.01271738591 
0.026482 3.53202822072 0.02478329512 
0.027039 3.69494378678 0.01835105169 
0.027597 3.54263000016 0.02391817570 
0.028154 3.66283251134 0.02670009851 
0.028712 3.73649617408 0.02106183393 
0.029269 3.65378792089 0.02299364381 
0.029827 3.53971311168 0.01727438084 
0.030384 3.55778616532 0.02183952058 
0.030942 3.35033549827 0.01847486783 
0.031500 3.37438057092 0.01991493165 
0.032057 3.47366660964 0.02130879555 
0.032615 3.40460009704 0.01970612454 
0.033172 3.39673011956 0.02355064152 
0.033730 3.30999167076 0.01835403571 
0.034287 3.24360020038 0.01663162039 
0.034845 3.20344307092 0.01848889823 
0.035402 3.21400172438 0.01950691488 
0.035960 3.05587881486 0.01426487537 
0.036517 3.09101493993 0.02195369774 
0.037075 3.18724920725 0.01644372380 
0.037632 2.99797326557 0.02036163816 
0.038190 2.97611614944 0.01986819805 
0.038747 3.13507711051 0.02258303340 
0.039305 2.88850648725 0.01932913388 
0.039862 3.08595586426 0.01917344162 
0.040420 2.99283435349 0.01794419409 
0.040977 2.79585791762 0.02175701714 
0.041535 2.79306981515 0.01911685500 
0.042092 2.63383707582 0.01311910202 
0.042650 2.64706846264 0.01569874053 
0.043207 2.68210679365 0.01709509538 
0.043765 2.64682886422 0.01527191352 
0.044322 2.59095596449 0.01394952808 
0.044880 2.56221534526 0.01852794114 
0.045437 2.76304060211 0.01642596319 
0.045995 2.44915384194 0.01603259207 
0.046552 2.41769834803 0.01758186652 
0.047110 2.54964646661 0.01735782605 
0.047667 2.45317668144 0.01493432040 
0.048225 2.47337780466 0.01454493885 
0.048782 2.40642375893 0.01401912479 
0.049340 2.31708699026 0.01311352361 
0.049897 2.28855521122 0.01372525894 
0.050455 2.25167517741 0.01407380842 
0.051012 2.20344024682 0.01318105225 
0.051570 2.34127422045 0.01245370913 
0.052127 2.23064260521 0.01293405063 
0.052685 2.12992522284 0.01314025375 
0.053242 2.18393742590 0.01191350095 
0.053800 2.06050566642 0.01216995660 
0.054357 2.14577064000 0.01411538733 
0.054915 2.06732423843 0.00998467506 
0.055472 1.98117918807 0.01010962763 
0.056030 1.93146105422 0.01171437402 
0.056587 1.95062215857 0.01135381651 
0.057145 1.96124659920 0.01301395397 
0.057702 1.84103752430 0.01297401872 
0.058260 1.93139313305 0.01182660071 
0.058817 1.84297107886 0.01085247802 
0.059375 1.75346265949 0.01052169992 
0.059932 1.83278575463 0.01176596669 
0.060490 1.78294707974 0.00679238587 
0.061048 1.86689449249 0.00878274704 
0.061605 1.71760422832 0.00959998551 
0.062163 1.73464816020 0.00878050741 
0.062720 1.68572178174 0.01120188403 
0.063278 1.72180859234 0.00844926282 
0.063835 1.65820735265 0.01068909686 
0.064393 1.60462489365 0.00813910359 
0.064950 1.46108162323 0.00534188346 
0.065508 1.69182754823 0.00961198299 
0.066065 1.54743469801 0.00976674962 
0.066623 1.52595274024 0.00558813846 
0.067180 1.47920528254 0.00843491035 
0.067738 1.40693167820 0.00834891262 
0.068295 1.41301132212 0.00751393777 
0.068853 1.43073445286 0.00690185714 
0.069410 1.43950106241 0.00682617765 
0.069968 1.47026197170 0.00902975240 
0.070525 1.35070834015 0.00923419237 
0.071083 1.35884893937 0.00666592430 
0.071640 1.31391415646 0.00578887409 
0.072198 1.32167273962 0.00668281767 
0.072755 1.32087726654 0.00658086355 
0.073313 1.26017473374 0.00536299367 
0.073870 1.27190114346 0.00680849297 
0.074428 1.29615650918 0.00816258209 
0.074985 1.32878005037 0.00859592649 
0.075543 1.13885943216 0.00519575702 
0.076100 1.18234918577 0.00659510796 
0.076658 1.25223812433 0.00894537723 
0.077215 1.20083042027 0.00618655665 
0.077773 1.09924341040 0.00660369761 
0.078330 1.19599183030 0.00803798043 
0.078888 1.16797842485 0.00556918419 
0.079445 1.06109064857 0.00406454051 
0.080003 1.08358632786 0.00693469183 
0.080560 1.11677294485 0.00509629539 
0.081118 1.07438868419 0.00523774054 
0.081675 1.04612381645 0.00479238119 
0.082233 0.97931926980 0.00533022721 
0.082790 1.02815525447 0.00595669010 
0.083348 1.00872370138 0.00488724409 
0.083905 0.94352850238 0.00506227606 
0.084463 0.95338868742 0.00340014119 
0.085020 0.98006802326 0.00499343339 
0.085578 0.97400235960 0.00545187143 
0.086135 0.98446454725 0.00314578232 
0.086693 0.92097742006 0.00493534983 
0.087250 0.84034342489 0.00524392143 
0.087808 0.79397625734 0.00309098229 
0.088365 0.81187395726 0.00425952394 
0.088923 0.83386128578 0.00633106758 
0.089480 0.85748730889 0.00541893248 
0.090038 0.80615673897 0.00355754965 
0.090595 0.78184643290 0.00450360703 
0.091153 0.87707399961 0.00364089160 
0.091710 0.76839612728 0.00429894315 
0.092268 0.73861964448 0.00348003320 
0.092825 0.72731616070 0.00358693282 
0.093383 0.74474784952 0.00425293273 
0.093940 0.69302707227 0.00271800807 
0.094498 0.68290440568 0.00553795089 
0.095055 0.77566993284 0.00349676006 
0.095613 0.74119226969 0.00418735179 
0.096170 0.75308793839 0.00424091793 
0.096728 0.69912671797 0.00489548810 
0.097285 0.79123314759 0.00496802042 
0.097842 0.55736128238 0.00372615562 
0.098400 0.58953383626 0.00563382687 
0.098957 0.71118424701 0.00322539184 
0.099515 0.70672063586 0.00278246724 
0.100072 0.62376953852 0.00434805385 
0.100630 0.65693590603 0.00472503049 
0.101187 0.70438123883 0.00243159775 
0.101745 0.57850164138 0.00467865303 
0.102302 0.51516619787 0.00084101896 
0.102860 0.54257695454 0.00274103383 
0.103417 0.55467345666 0.00351350422 
0.103975 0.60512268778 0.00226209889 
0.104532 0.56262044606 0.00227031657 
0.105090 0.59446055459 0.00406277320 
0.105647 0.46314281873 0.00354509704 
0.106205 0.51354484778 0.00296669035 
0.106762 0.47553531700 0.00214783920 
0.107320 0.51457115696 0.00122304055 
0.107877 0.49986668423 0.00164533304 
0.108435 0.57928440507 0.00195457304 
0.108992 0.47353844017 0.00253484074 
0.109550 0.51498654142 0.00253120378 
0.110107 0.49598756326 0.00157889053 
0.110665 0.52878481483 0.00263680776 
0.111222 0.47292346742 0.00227221839 
0.111780 0.49710874545 0.00221517233 
0.112337 0.50530124475 0.00237082802 
0.112895 0.42847593814 0.00228668278 
0.113452 0.43101603077 0.00348891014 
0.114010 0.37350515189 0.00191645392 
0.114567 0.46729486513 0.00269258524 
0.115125 0.40088863707 0.00258961215 
0.115682 0.43670048840 0.00137562246 
0.116240 0.42848909594 0.00278637793 
0.116797 0.44404395590 0.00149066597 
0.117355 0.40741117301 0.00355452902 
0.117912 0.34946599150 0.00107409165 
0.118470 0.40151726297 0.00078326393 
0.119027 0.39667587524 0.00188849446 
0.119585 0.35834482783 0.00223498121 
0.120142 0.32321201490 0.00201630682 
0.120699 0.31737230804 0.00155848329 
0.121257 0.30631416358 0.00118962491 
0.121814 0.36036550555 0.00135822221 
0.122372 0.34905379363 0.00160666316 
0.122929 0.28577911926 0.00305588983 
0.123487 0.36576689192 0.00150948964 
0.124044 0.34900426961 0.00161427924 
0.124602 0.37786556978 0.00184652776 
0.125159 0.27784214807 0.00084339826 
0.125717 0.36247597958 0.00223770431 
0.126274 0.28389139742 0.00221136343 
0.126832 0.33563684700 0.00198488301 
0.127389 0.23715201079 0.00190508711 
0.127947 0.29162765408 0.00080386274 
0.128504 0.26535311612 0.00102301059 
0.129062 0.22305735996 0.00113082077 
0.129619 0.25368991826 0.00034770540 
0.130177 0.34303799752 0.00126284439 
0.130734 0.29826726903 0.00076588934 
0.131292 0.30295771957 0.00182816014 
0.131849 0.28211274624 0.00098156495 
0.132407 0.25895859691 0.00081004689 
0.132964 0.23445927912 0.00196333222 
0.133521 0.26873974850 0.00115920287 
0.134079 0.28117870456 0.00120632056 
0.134636 0.26911944345 0.00077728214 
0.135194 0.21140278758 0.00119363833 
0.135751 0.17652955751 0.00188961048 
0.136309 0.19164288152 0.00087097232 
0.136866 0.22696537453 0.00070632429 
0.137424 0.25987175449 0.00142952334 
0.137981 0.13870714839 0.00044412004 
0.138539 0.16457046374 -0.00023328607 
0.139096 0.21832401579 0.00079491157 
0.139654 0.20194552564 0.00094829397 
0.140211 0.19560793623 0.00058885818 
0.140769 0.16771513242 0.00117135694 
0.141326 0.15857258563 0.00125680343 
0.141884 0.10147021273 0.00119038691 
0.142441 0.13371172158 0.00015345400 
0.142998 0.14025858323 -0.00077978106 
0.143556 0.14300437528 0.00085460754 
0.144113 0.16192995256 0.00056523690 
0.144671 0.21096031108 0.00087497889 
0.145228 0.15017709475 0.00060815301 
0.145786 0.14727253537 0.00048952483 
0.146343 0.20240283905 0.00103263787 
0.146901 0.12929290757 0.00154809859 
0.147458 0.12697195169 0.00021867023 
0.148016 0.12996652965 -0.00035970299 
0.148573 0.09371147733 -0.00014214268 
0.149131 0.12233564563 -0.00010849161 
0.149688 0.14650955852 0.00075237340 
0.150246 0.16359563552 0.00039259651 
0.150803 0.13897547306 0.00085273913 
0.151360 0.12328233821 0.00067011692 
0.151918 0.10091470305 -0.00047719209 
0.152475 0.15210669903 0.00046662408 
0.153033 0.16533434501 0.00106900226 
0.153590 0.14851912897 0.00123124565 
0.154148 0.14314920454 0.00001036931 
0.154705 0.14269912033 0.00077564837 
0.155263 0.08444622750 0.00057249639 
0.155820 0.13762346250 0.00046402861 
0.156378 0.09140116793 -0.00001663792 
0.156935 0.08356993345 0.00051959192 
0.157493 0.09823582148 0.00065777706 
0.158050 0.07366581020 0.00023411111 
0.158607 0.15800563772 0.00022277351 
0.159165 0.05485453241 0.00078092842 
0.159722 0.08182768759 0.00166621249 
0.160280 0.14481392508 -0.00003452527 
0.160837 0.11550684672 0.00138908386 
0.161395 0.07868903997 0.00019615475 
0.161952 0.09695609756 -0.00003311972 
0.162510 0.08170980214 0.00044139617 
0.163067 0.12015217147 0.00067006421 
0.163625 0.06039491074 0.00055140374 
0.164182 0.10120763536 0.00134462251 
0.164739 0.06158282322 0.00061993173 
0.165297 0.09078020397 0.00081600203 
0.165854 0.07579111815 0.00112966679 
0.166412 0.09412527175 0.00048543409 
0.166969 0.07269291562 0.00010181215 
0.167527 0.04284167879 -0.00005680254 
0.168084 0.10428668357 -0.00037496679 
0.168642 0.11740672015 0.00017920218 
0.169199 0.07815511865 0.00003883332 
0.169757 0.09193618144 0.00036625155 
0.170314 0.08203642499 0.00067525782 
0.170871 0.05755517372 0.00030333042 
0.171429 -0.00342616400 0.00057325458 
0.171986 0.10145267784 0.00077625074 
0.172544 0.10047720217 -0.00013195558 
0.173101 0.06478686221 0.00111279867 
0.173659 0.03392710950 0.00100148153 
0.174216 0.07063186744 0.00076374426 
0.174774 0.11153854009 0.00063164642 
0.175331 0.07784133924 0.00030960272 
0.175888 0.04227440102 0.00063840988 
0.176446 0.11133358899 0.00016722057 
0.177003 0.05753958895 -0.00029944430 
0.177561 0.03668185089 0.00034427604 
0.178118 0.11895420216 0.00004634151 
0.178676 0.07509237944 0.00014065251 
0.179233 -0.00663747258 0.00025074653 
0.179791 0.09111906574 0.00041240385 
0.180348 0.08193365443 0.00037916088 
0.180905 0.06311715336 0.00077643240 
0.181463 0.03900415477 0.00019761363 
0.182020 0.10104454835 0.00101717871 
0.182578 0.03869656077 -0.00010073837 
0.183135 0.04398678394 -0.00014685643 
0.183693 0.04284612667 0.00020222617 
0.184250 0.04250494244 0.00089281496 
0.184808 0.08815798277 0.00075942656 
0.185365 -0.00539237143 -0.00044575186 
0.185922 0.03009830233 0.00029133638 
0.186480 0.04077550963 0.00055098089 
0.187037 0.03414379271 0.00036641349 
0.187595 0.05274315483 -0.00046667405 
0.188152 0.03794768573 0.00006035601 
0.188710 0.01054448451 0.00069270616 
0.189267 0.08251967798 0.00017133085 
0.189824 0.00037765666 0.00008901548 
0.190382 0.03708803457 0.00036723100 
0.190939 0.06979054794 -0.00016032294 
0.191497 0.02263027899 -0.00020818338 
0.192054 0.08695178930 0.00085874238 
0.192612 0.04809385049 -0.00040415655 
0.193169 0.06038623144 0.00074900790 
0.193726 0.05452586226 0.00086940134 
0.194284 0.06685935719 0.00012477550 
0.194841 0.05593352590 0.00099902742 
0.195399 0.07435156608 -0.00012069377 
0.195956 0.03310987526 0.00043525078 
0.196514 0.03640143448 0.00025541160 
0.197071 0.03624792666 0.00003899826 
0.197628 0.06162104368 0.00030615856 
0.198186 0.02786539118 0.00072089818 
0.198743 0.04539341307 0.00043388857 
0.199301 0.03548500065 -0.00009253279 
0.199858 0.04340664188 -0.00021441390 
0.200416 0.02916773217 -0.00009236482 
0.200973 0.05409378913 -0.00053258162 
0.201530 0.07696697041 0.00027958899 
0.202088 0.05539905538 0.00007285420 
0.202645 0.04074940514 -0.00027732715 
0.203203 0.12511193103 0.00016848185 
0.203760 0.04960864106 -0.00006082754 
0.204318 0.02291402741 0.00056470765 
0.204875 0.00404003741 0.00021851466 
0.205432 0.04576448054 0.00065844063 
0.205990 0.06189424136 0.00092197926 
0.206547 0.03206401471 0.00004846969 
0.207105 0.09798121621 0.00066857185 
0.207662 0.05078232424 0.00022821053 
0.208219 0.04327581159 0.00003247088 
0.208777 0.04417427739 0.00006892695 
0.209334 0.02673815603 0.00046643373 
0.209892 0.07807365837 0.00072400600 
0.210449 0.04295025118 0.00007123232 
0.211007 0.05825362604 0.00044755735 
0.211564 0.05080693837 -0.00051415137 
0.212121 0.07021093803 0.00069104878 
0.212679 0.03610571817 0.00117276690 
0.213236 0.02683260921 -0.00023378584 
0.213794 0.01893633531 0.00037211825 
0.214351 0.06610097397 -0.00014562668 
0.214908 0.05540594527 0.00046235593 
0.215466 0.07381118640 0.00082653702 
0.216023 0.02920851746 0.00002531142 
0.216581 0.06082370805 0.00011948323 
0.217138 0.02171467430 -0.00048600473 
0.217695 0.04776290702 0.00045470066 
0.218253 0.03139234354 -0.00004905775 
0.218810 0.03322644192 0.00045441150 
0.219368 -0.01167341051 0.00039411673 
0.219925 0.09147283626 0.00044374931 
0.220483 0.06637319123 0.00047963633 
0.221040 0.03967354757 0.00037010535 
0.221597 0.04279882932 -0.00011911160 
0.222155 0.06022432826 -0.00020878765 
0.222712 0.05219857155 0.00022313491 
0.223270 0.01839120755 0.00052470619 
0.223827 0.00565633124 0.00049592780 
0.224384 0.05600323250 0.00095964141 
0.224942 0.00008454877 0.00004163415 
0.225499 0.01385558974 0.00036800394 
0.226057 0.04337378179 -0.00042030908 
0.226614 0.06732168980 0.00000493385 
0.227171 0.03328384319 -0.00030878001 
0.227729 0.06945122656 -0.00019463619 
0.228286 0.00572354754 0.00057998085 
0.228844 0.01778765221 -0.00018134381 
0.229401 -0.00493965459 -0.00001837141 
0.229958 0.05720884979 0.00034330340 
0.230516 0.05372603749 0.00040395145 
0.231073 0.02974407343 0.00041914813 
0.231630 0.00945761283 0.00022975558 
0.232188 0.02829527252 0.00018011320 
0.232745 0.01549935889 0.00035105901 
0.233303 0.03384086074 0.00032606165 
0.233860 0.03145269645 -0.00039923763 
0.234417 0.06572943131 0.00034174765 
0.234975 0.05858719665 0.00033262587 
0.235532 0.03210006664 -0.00041754456 
0.236090 0.06061574334 -0.00023251992 
0.236647 0.02686781574 0.00072777989 
0.237204 0.05054000255 0.00071584278 
0.237762 0.02797448635 0.00028542469 
0.238319 0.05458309660 0.00055758650 
0.238877 0.06635154011 0.00002156254 
0.239434 0.06111047651 0.00023350315 
0.239991 0.06802240745 0.00055852000 
0.240549 0.05967043119 0.00042114733 
0.241106 0.03760798195 -0.00027497569 
0.241663 0.08443448425 0.00061952365 
0.242221 0.03676531848 0.00047075454 
0.242778 0.02137922211 0.00027862769 
0.243336 0.03625354439 0.00004927890 
0.243893 0.01608041621 0.00013991776 
0.244450 0.03993449722 0.00010374820 
0.245008 0.05746354135 0.00005401031 
0.245565 0.02236052681 0.00021213614 
0.246123 0.03967134569 0.00006177567 
0.246680 0.04734088185 0.00038972860 
0.247237 0.05373985970 0.00003092970 
0.247795 0.02175039948 0.00035748385 
0.248352 0.02119338927 0.00001878992 
0.248909 0.02460796927 0.00080854224 
0.249467 0.00472610367 0.00037773996 
0.250024 0.02275076081 -0.00002535869 
0.250582 0.01133433238 0.00049584430 
0.251139 0.04586108537 -0.00037135255 
0.251696 0.00284309399 -0.00002282489 
0.252254 -0.00693214244 0.00014309652 
0.252811 0.02007737157 0.00020011795 
0.253368 0.01207207343 0.00041297701 
0.253926 0.03791762588 -0.00019507690 
0.254483 0.03073111325 0.00055593877 
0.255041 0.04035501394 -0.00001924865 
0.255598 0.06343382336 0.00055902617 
0.256155 0.07164301356 0.00044458403 
0.256713 0.08137613477 0.00060930672 
0.257270 0.03505789533 0.01510617448 
0.257827 0.00191420846 -0.00048262709 
0.258385 0.06248904322 0.00029611154 
0.258942 -0.01558210734 -0.00004170368 
0.259499 0.05788822979 0.00093149482 
0.260057 0.04846548753 0.00081785459 
0.260614 0.05933230774 0.00029584772 
0.261172 -0.03911511536 -0.00037240872 
0.261729 0.00139008999 0.00040824328 
0.262286 0.01722901326 0.00050467653 
0.262844 0.03469162424 -0.00021349808 
0.263401 0.02792908477 0.00013698562 
0.263958 0.06247305083 0.00035870295 
0.264516 -0.00157450982 -0.00002684207 
0.265073 0.04215138877 0.00018585864 
0.265630 0.02535696737 0.00042523436 
0.266188 0.02995757862 0.00005822084 
0.266745 0.04052368694 0.00036496307 
0.267302 0.01339331650 0.00014085083 
0.267860 0.07415241811 0.00025278759 
0.268417 -0.00192299881 0.00005571715 
0.268975 0.02727676153 0.00072085417 
0.269532 -0.00062052911 0.00010535965 
0.270089 0.01930706721 0.00014953730 
0.270647 0.04942948639 -0.00012718950 
0.271204 0.03882939126 0.00006611112 
0.271761 0.05415551616 0.00061114126 
0.272319 0.01251313039 0.00031559623 
0.272876 0.04455325108 0.00057096087 
0.273433 0.04594770802 0.00008868540 
0.273991 0.00255919747 -0.00024312882 
0.274548 0.04967118017 -0.00007238648 
0.275105 0.02066998985 0.00014665863 
0.275663 0.02919131055 0.00027564712 
0.276220 0.02799637353 0.00005747918 
0.276777 0.05048690143 0.00021406352 
0.277335 0.03714740127 0.00007531073 
0.277892 0.05698519409 0.00005602681 
0.278449 0.02014072919 -0.00000876280 
0.279007 0.02902844883 0.00027098492 
0.279564 0.02146242406 0.00043825548 
0.280121 0.06166473854 0.00027892977 
0.280679 0.06612212004 0.00020214022 
0.281236 0.01914414473 -0.00005701869 
0.281793 0.05115176071 0.00057719487 
0.282351 0.04444022345 0.00007518124 
0.282908 0.06553173915 0.00048523775 
0.283465 0.06435552614 0.00038083035 
0.284023 0.07430418998 0.00032617373 
0.284580 0.08145002593 0.00024862089 
0.285137 0.07585953901 0.00021560326 
0.285695 0.02338694141 -0.00019471451 
0.286252 0.04071179439 -0.00007988121 
0.286809 0.04326522163 -0.00006869784 
0.287367 0.01892258501 -0.00045619123 
0.287924 0.05653028726 0.00016946734 
0.288481 0.04410674415 0.00069066464 
0.289039 0.03133442329 -0.00012960539 
0.289596 -0.00434487606 0.00061459844 
0.290153 0.00883592506 0.00070036876 
0.290711 0.06820491378 0.00014309356 
0.291268 0.01792146301 0.00007307823 
0.291825 0.00908218390 -0.00059309231 
0.292383 -0.00379720246 0.00004349508 
0.292940 0.02449361754 0.00009465506 
0.293497 0.04593909079 0.00061222803 
0.294055 0.04558015170 -0.00011462546 
0.294612 0.02648310149 -0.00033018851 
0.295169 0.04336164616 0.00017229720 
0.295727 0.03359712296 -0.00025113395 
0.296284 0.01892468189 0.00092396743 
0.296841 -0.00938175404 0.00014716798 
0.297399 0.03719754551 0.00023561521 
0.297956 0.07274841800 0.00011691806 
0.298513 0.04686874894 -0.00022331187 
0.299071 0.01674473917 0.00034020594 
0.299628 0.03853812768 0.00029955580 
0.300185 0.05289626230 0.00035163060 
0.300742 0.02299776566 0.00035730521 
0.301300 0.00166249703 0.00009488586 
0.301857 0.03402684343 0.00013462673 
0.302414 0.02593733755 -0.00007031445 
0.302972 0.00732914241 0.00014327405 
0.303529 0.06729795917 -0.00058728963 
0.304086 0.00850149010 -0.00031206719 
0.304644 0.03308164995 0.00017164260 
0.305201 0.00983083307 -0.00073976994 
0.305758 0.05414240508 -0.00008714829 
0.306316 0.06203014607 -0.00000214120 
0.306873 0.04364464076 0.00075650912 
0.307430 -0.01172411024 0.00011257535 
0.307987 0.01517727123 0.00055007105 
0.308545 0.05584400009 0.00047828443 
0.309102 0.04809722921 0.00077030334 
0.309659 0.02235858447 0.00026164689 
0.310217 0.02039618570 0.00076575256 
0.310774 -0.07943229578 0.00027578912 
0.311331 0.06128134255 0.00071136572 
0.311889 0.01443396150 -0.00009779787 
0.312446 0.06649070579 0.00034420188 
0.313003 0.01043493340 -0.00011481342 
0.313560 0.06980833169 0.00059556631 
0.314118 0.01339760492 0.00044662047 
0.314675 0.01042161796 0.00031875752 
0.315232 -0.01408517999 0.00009514176 
0.315790 0.02782138048 0.00021955901 
0.316347 0.05264256024 0.00037655265 
0.316904 0.01351760261 0.00019885899 
0.317461 0.04597406821 0.00018323568 
0.318019 0.07671790049 0.00056945336 
0.318576 0.05114383178 -0.00004527484 
0.319133 -0.00932697785 -0.00017290271 
0.319691 0.04583522832 0.00088294923 
0.320248 0.06102308212 0.00020086396 
0.320805 0.03194408797 0.00045215345 
0.321362 0.04305538770 0.00035235671 
0.321920 0.03519984828 -0.00034482579 
0.322477 0.05774669310 0.00036549709 
0.323034 -0.03869124093 0.00058929219 
0.323592 0.04405558473 0.00007426372 
0.324149 0.01957568591 0.00065243382 
0.324706 0.01079683419 0.00057574151 
0.325263 0.01377277481 0.00068922870 
0.325821 0.00853865978 0.00000617009 
0.326378 0.00801429916 0.00069294632 
0.326935 0.01946098959 0.00019335475 
0.327493 0.02770216115 0.00057440652 
0.328050 0.00774642885 0.00015296509 
0.328607 -0.02135599583 -0.00019086011 
0.329164 0.00279618144 0.00021461963 
0.329722 0.03380269261 0.00025289298 
0.330279 0.01713717288 -0.00011147851 
0.330836 0.05527860847 0.00098935604 
0.331393 0.04275060409 0.00005539431 
0.331951 0.03999639210 -0.00001629161 
0.332508 0.05500964513 0.00072000911 
0.333065 0.01303157762 -0.00012477620 
0.333622 -0.00416464645 -0.00025074244 
0.334180 -0.00333114670 0.00048521182 
0.334737 0.01710659452 -0.00068765972 
0.335294 0.02961875925 0.00025104448 
0.335852 0.03533496093 -0.00027659326 
0.336409 0.04928699206 0.00047765303 
0.336966 0.02663224435 0.00059775325 
0.337523 0.04102286756 0.00046780214 
0.338081 0.00043587007 0.00010388440 
0.338638 0.05016859591 0.00086764378 
0.339195 -0.03077233480 -0.00062962552 
0.339752 -0.03158471472 -0.00012015754 
0.340310 -0.06314944627 -0.00151331415 
0.340867 0.02058472449 0.00068113072 
0.341424 -0.02269198512 0.00028560005 
0.341981 0.05853407243 0.00083465305 
0.342539 -0.02395010141 -0.00012176398 
0.343096 -0.00021151135 0.00036513697 
0.343653 0.00535839215 0.00053697789 
0.344210 0.05774188735 0.00060227759 
0.344768 0.05499146419 0.00117805484 
0.345325 -0.03911895888 0.00011331141 
0.345882 0.02742461971 0.00046618476 
0.346439 0.00685228639 0.00047655471 
0.346997 0.04357158664 0.00134501239 
0.347554 0.03973210164 0.00000097867 
0.348111 0.00924600002 0.00034909271 
0.348668 0.03509740009 0.00034931021 
0.349226 0.00154072329 -0.00055191799 
0.349783 0.01306101306 0.00027267788 
0.350340 0.04853370276 0.00083879803 
0.350897 0.05278061141 0.00067091880 
0.351454 -0.02585993723 0.00109828245 
0.352012 0.00801023670 0.00002236887 
0.352569 0.06309089049 0.00097907633 
0.353126 0.06341647442 0.00095859730 
0.353683 -0.00727320158 -0.00013917355 
0.354241 0.03202048083 -0.00014047963 
0.354798 -0.02504647069 0.00005009323 
0.355355 0.04261448668 0.00149974413 
0.355912 -0.00864135402 0.00078125448 
0.356470 0.07967992141 0.00007834424 
0.357027 -0.07042157174 0.00001683453 
0.357584 0.06551775416 0.00133752376 
0.358141 0.01427140168 0.00111834194 
0.358699 0.05208057245 0.00022195073 
0.359256 -0.00676955749 -0.00081139594 
0.359813 0.01323527766 0.00021878641 
0.360370 0.13009392705 -0.00017128973 
0.360927 0.00133602717 0.00093379182 
0.361485 0.00099471758 0.00041494685 
0.362042 0.04120528914 0.00031074002 
0.362599 -0.00556277539 -0.00085753488 
0.363156 -0.01582047492 0.00029346050 
0.363714 -0.01528386870 -0.00050684129 
0.364271 0.05962029667 0.00003220695 
0.364828 0.06024948080 -0.00038989932 
0.365385 -0.03496758640 0.00017727440 
0.365942 0.07291002227 0.00193526128 
0.366500 0.00003181410 0.00114127773 
0.367057 0.04806652112 -0.00038634733 
0.367614 0.06192277431 0.00047094101 
0.368171 0.07522806024 0.00142260885 
0.368728 -0.00455336376 0.00019942159 
0.369286 0.05436833134 -0.00070427523 
0.369843 -0.02191184285 0.00036573149 
0.370400 0.00767523950 0.00017108904 
0.370957 0.09110904590 0.00107921604 
0.371514 0.08837287439 0.00162116474 
0.372072 0.04306063048 0.00041775277 
0.372629 -0.00578456907 0.00108616946 
0.373186 -0.02582415045 -0.00032709745 
0.373743 0.06345673303 0.00005481626 
0.374300 -0.01985401530 0.00003517025 
0.374858 -0.01603723551 -0.00150628253 
0.375415 0.06642650943 0.00031602225 
0.375972 -0.05068692224 -0.00056734234 
0.376529 0.03136267941 -0.00070995309 
0.377086 0.04909445472 -0.00004614117 
0.377644 -0.00476856595 -0.00055107094 
0.378201 0.03316581729 0.00129802760 
0.378758 -0.00927965817 0.00187353258 
0.379315 0.01845412047 0.00058005720 
0.379872 -0.00810152840 -0.00014435301 
0.380430 0.00507722104 -0.00022532526 
0.380987 -0.04218230861 -0.00054807126 
0.381544 0.03968683718 0.00054599572 
0.382101 0.04910714444 0.00089393089 
0.382658 0.06937738468 0.00213516913 
0.383216 -0.00203885598 0.00173819946 
0.383773 0.07029375940 -0.00138056209 
0.384330 0.01606167734 0.00202786546 
0.384887 0.00460448628 -0.00016367107 
0.385444 0.02957444876 -0.00182306694 
0.386001 0.03380069695 -0.00011870234 
0.386559 -0.04718019776 -0.00015441367 
0.387116 0.05505405669 0.00014323433 
0.387673 0.09864328027 0.00089670640 
0.388230 -0.00050235323 -0.00025598345 
0.388787 0.13032971365 0.00028870861 
0.389345 0.09588938162 -0.00068124494 
0.389902 0.09989618507 -0.00108327789 
0.390459 0.06353326882 0.00091386511 
0.391016 0.03594126263 0.00157233368 
0.391573 0.01328714856 0.00202315851 
0.392130 0.08779765788 0.00170271606 
0.392688 -0.11156453047 0.00077947673 
0.393245 -0.00044926430 0.00249045839 
0.393802 0.01753080486 -0.00162170634 
0.394359 0.04107465509 -0.00090696658 
0.394916 0.04505238592 -0.00171948733 
0.395473 -0.01651499291 -0.00083157355 
0.396031 -0.05481006459 -0.00504725987 
0.396588 0.00387164339 0.00062837828 
0.397145 -0.03874366598 0.00448534271 
0.397702 0.11111873780 0.00200280708 
0.398259 -0.03797259587 0.00285087265 
0.398816 0.03795558783 -0.00059920545 
0.399374 0.22741793773 0.00427629856 
0.399931 -0.04047581311 -0.00333197880 
0.400488 0.02681694701 0.00128876922 
0.401045 -0.01939381013 0.00209316553 
0.401602 -0.00400368947 -0.00520610786 
0.402159 0.10391555358 0.00419829106 
0.402716 0.10293765283 -0.00252373419 
0.403274 -0.02080713530 -0.00690718589 
0.403831 -0.09773126463 -0.00972919444 
