# Supplementary material for: SAXS studies of X-ray induced disulfide bond damage: Engineering high-resolution insight from a low-resolution technique
Source: PLoS One. 2020 Nov 17;15(11):e0239702. doi: 10.1371/journal.pone.0239702 (PMC7671560; doi:10.1371/journal.pone.0239702)
Supplement: S1 Data — (GZ) [file pone.0239702.s023.gz › SupplementaryData/dimer_A4_ph5_1p25_00025.cbf.dat]

0.010314 1.45098945314 0.94954436101 
0.010872 4.07849168913 0.58188459184 
0.011429 3.60613424288 0.19734296207 
0.011987 4.85237749901 -0.08429536672 
0.012544 4.86166240345 0.27161178203 
0.013102 2.38417885490 0.10460610799 
0.013659 4.82948544963 0.19992437882 
0.014217 3.48414095980 -0.01438252449 
0.014774 2.79370433615 0.04775521595 
0.015332 4.79719132312 0.02350611199 
0.015889 3.92849711111 0.03681526315 
0.016447 4.22474536748 0.00120540531 
0.017004 4.29104940061 0.02630256402 
0.017562 4.08976972190 0.01511218645 
0.018119 4.32003283410 -0.02370629257 
0.018677 4.39885819466 0.01945770131 
0.019234 4.38746546121 0.02125202679 
0.019792 4.01076186645 0.01474021915 
0.020349 4.24480076024 0.01828451844 
0.020907 4.41509111205 0.03958599354 
0.021464 4.30224666313 0.03109905032 
0.022022 3.88861118432 0.01348600391 
0.022579 3.92225577664 0.02906299848 
0.023137 3.96807433985 0.02107430037 
0.023694 3.89198359987 0.03840856506 
0.024252 3.60931013486 0.01941515435 
0.024809 3.88828518722 0.02471224043 
0.025367 3.91905658635 0.02798843087 
0.025924 3.94961352664 0.02104626605 
0.026482 3.66362190795 0.02199739862 
0.027039 3.63895039894 0.02607097500 
0.027597 3.69064761768 0.01826958056 
0.028154 3.57729043527 0.02197937694 
0.028712 3.63939826268 0.03048636415 
0.029269 3.72682042233 0.03513764236 
0.029827 3.52829989899 0.02927576888 
0.030384 3.72943950867 0.02361587293 
0.030942 3.66474504181 0.02307400624 
0.031500 3.30305281207 0.02220334749 
0.032057 3.25648518390 0.01637807197 
0.032615 3.37685164684 0.01935152578 
0.033172 3.16859211492 0.02208120581 
0.033730 3.44803626356 0.02313907831 
0.034287 3.30534020891 0.01801603411 
0.034845 3.49213259040 0.02311753069 
0.035402 3.19794650422 0.02148868058 
0.035960 3.22012765471 0.02150417779 
0.036517 3.11713839669 0.02068692810 
0.037075 3.26980374003 0.02047870105 
0.037632 2.98491091216 0.02087812834 
0.038190 3.02427352888 0.01902221461 
0.038747 2.96087679244 0.01710474948 
0.039305 3.09668895349 0.01922005391 
0.039862 2.89505678024 0.01851000223 
0.040420 2.88857148637 0.02001989244 
0.040977 2.71768000233 0.01884516356 
0.041535 2.78592116977 0.01670754469 
0.042092 2.73300318158 0.01452918296 
0.042650 2.77870514464 0.01815644728 
0.043207 2.65666649556 0.01668468398 
0.043765 2.63069526981 0.01854531290 
0.044322 2.55110498273 0.01742771776 
0.044880 2.61226426172 0.01369937474 
0.045437 2.46637808567 0.01299022007 
0.045995 2.43176575789 0.01718685366 
0.046552 2.48238662651 0.01846246671 
0.047110 2.36851991687 0.01363792616 
0.047667 2.41409758631 0.01099494060 
0.048225 2.37341349280 0.01359018068 
0.048782 2.46824053579 0.01721598821 
0.049340 2.30979525221 0.01782032746 
0.049897 2.32544522892 0.01367763160 
0.050455 2.33885140699 0.01801596162 
0.051012 2.29136327824 0.01678342809 
0.051570 2.29358147730 0.01183605357 
0.052127 2.08108276165 0.01263619021 
0.052685 2.17054760304 0.01120222512 
0.053242 2.11481788123 0.01159583497 
0.053800 1.94213502395 0.01163894058 
0.054357 2.12439028642 0.01329622821 
0.054915 1.94437957159 0.01241164855 
0.055472 2.03114686762 0.01199078487 
0.056030 1.92288643079 0.01153518266 
0.056587 1.94404588250 0.00850492583 
0.057145 1.89566619971 0.01121927022 
0.057702 1.86272172877 0.01026526982 
0.058260 1.90542476987 0.00949280080 
0.058817 1.89859940780 0.01041148726 
0.059375 1.72894168055 0.00831210544 
0.059932 1.82697174211 0.01204111080 
0.060490 1.74417309231 0.01213116279 
0.061048 1.72428341865 0.00897034463 
0.061605 1.79678520046 0.00940510559 
0.062163 1.70536438020 0.00976059945 
0.062720 1.65095429355 0.01077015561 
0.063278 1.74490026066 0.00971940050 
0.063835 1.67998578039 0.00980409296 
0.064393 1.59811431914 0.00995386744 
0.064950 1.63228690905 0.00725226815 
0.065508 1.49898474895 0.00849889967 
0.066065 1.56487788501 0.00857027050 
0.066623 1.53536163900 0.00883728679 
0.067180 1.55749680716 0.00748101335 
0.067738 1.48321221334 0.00494922503 
0.068295 1.41338492424 0.00596840938 
0.068853 1.39453930724 0.00923707254 
0.069410 1.37981634619 0.00729841588 
0.069968 1.48312801371 0.00807177999 
0.070525 1.32785727581 0.00630158078 
0.071083 1.41928156510 0.00875174285 
0.071640 1.41583853075 0.00740644761 
0.072198 1.37843775133 0.00672145856 
0.072755 1.33804957625 0.00778787764 
0.073313 1.38212351762 0.00682455513 
0.073870 1.22656381359 0.00710708598 
0.074428 1.27142213025 0.00639415108 
0.074985 1.12154534299 0.00593950875 
0.075543 1.28230516993 0.00620905843 
0.076100 1.17348493184 0.00551428559 
0.076658 1.22124294837 0.00847598702 
0.077215 1.07970022713 0.00562025297 
0.077773 1.13368683384 0.00684235687 
0.078330 1.09284595308 0.00469140965 
0.078888 1.03857729140 0.00613374695 
0.079445 1.06515867963 0.00612424625 
0.080003 1.03736424591 0.00636554918 
0.080560 1.09701997932 0.00603804269 
0.081118 1.08159101427 0.00565935765 
0.081675 1.01513411614 0.00600762952 
0.082233 1.05309908083 0.00571200805 
0.082790 0.98539633631 0.00359976993 
0.083348 1.02354647231 0.00449985862 
0.083905 0.97521949873 0.00530014339 
0.084463 1.01060705191 0.00589330113 
0.085020 0.97080766536 0.00478546420 
0.085578 0.91812815012 0.00489525293 
0.086135 0.94274817802 0.00468651567 
0.086693 0.85517642235 0.00329166037 
0.087250 0.87152538274 0.00419192282 
0.087808 0.84601588935 0.00539839685 
0.088365 0.86329578401 0.00474572238 
0.088923 0.92907528395 0.00402429258 
0.089480 0.84193957709 0.00510175029 
0.090038 0.84265469866 0.00177137629 
0.090595 0.88599856140 0.00386336526 
0.091153 0.78214041486 0.00533047672 
0.091710 0.82368524322 0.00378543099 
0.092268 0.87729238045 0.00432596557 
0.092825 0.76533830097 0.00321270105 
0.093383 0.74837728746 0.00369341886 
0.093940 0.76576946277 0.00533077630 
0.094498 0.72513816483 0.00476841165 
0.095055 0.73255307875 0.00181413902 
0.095613 0.67985497128 0.00310417081 
0.096170 0.61598104660 0.00556239841 
0.096728 0.72177575366 0.00346566479 
0.097285 0.71330022060 0.00471893457 
0.097842 0.70102287917 0.00343088760 
0.098400 0.69230992645 0.00396684557 
0.098957 0.60554086047 0.00417951125 
0.099515 0.63420581907 0.00493487115 
0.100072 0.64858531373 0.00325468041 
0.100630 0.63742180480 0.00603387312 
0.101187 0.57200240623 0.00258704764 
0.101745 0.60408062023 0.00294319152 
0.102302 0.56611735096 0.00186004782 
0.102860 0.57731528968 0.00354888560 
0.103417 0.54821783375 0.00349642646 
0.103975 0.61216506994 0.00280386458 
0.104532 0.56707977953 0.00238714192 
0.105090 0.58443597475 0.00279029448 
0.105647 0.48832085254 0.00174652842 
0.106205 0.56413626606 0.00443589697 
0.106762 0.41191823880 0.00207256397 
0.107320 0.58318705437 0.00237075682 
0.107877 0.49455568555 0.00328193536 
0.108435 0.51999843813 0.00257963242 
0.108992 0.39655080314 0.00319915319 
0.109550 0.45461178134 0.00165167113 
0.110107 0.50348274391 0.00111469452 
0.110665 0.41617107872 0.00082955111 
0.111222 0.48431354091 0.00203880330 
0.111780 0.50336141151 0.00140834542 
0.112337 0.43556638281 0.00174535838 
0.112895 0.49183209138 0.00140996897 
0.113452 0.42302733225 0.00073299572 
0.114010 0.46797024782 0.00195161985 
0.114567 0.45347163221 0.00206227160 
0.115125 0.41231235380 0.00222852655 
0.115682 0.39151168854 0.00259397301 
0.116240 0.36369818750 0.00216818407 
0.116797 0.36497430345 0.00202064134 
0.117355 0.42657319454 0.00220954550 
0.117912 0.43877035407 0.00113646790 
0.118470 0.39155345964 0.00210897896 
0.119027 0.41290059345 0.00203877871 
0.119585 0.31190210483 0.00104790700 
0.120142 0.35998396290 0.00133301269 
0.120699 0.43051440950 0.00141106630 
0.121257 0.33245328181 0.00196092866 
0.121814 0.36730846247 0.00180259780 
0.122372 0.32837351598 0.00204478481 
0.122929 0.32495706077 0.00159520989 
0.123487 0.30995234231 0.00088187939 
0.124044 0.36016376138 0.00304913221 
0.124602 0.36876468834 0.00173155293 
0.125159 0.29595961345 0.00261339429 
0.125717 0.30517237552 0.00139485051 
0.126274 0.27532812658 0.00204832833 
0.126832 0.33425310429 0.00333084750 
0.127389 0.29103640518 0.00177862697 
0.127947 0.33687619137 0.00144640335 
0.128504 0.23609403513 0.00117059235 
0.129062 0.29271361042 0.00194311451 
0.129619 0.31878434465 0.00177702765 
0.130177 0.21265184017 -0.00044488001 
0.130734 0.23135208893 0.00236854174 
0.131292 0.29152969356 0.00102987300 
0.131849 0.29933076224 0.00107352832 
0.132407 0.25887851699 0.00131523843 
0.132964 0.18057566954 0.00114792941 
0.133521 0.20803435336 0.00041931896 
0.134079 0.22459817414 0.00080264495 
0.134636 0.29546074567 0.00069079625 
0.135194 0.21672098415 0.00115403697 
0.135751 0.23033470551 0.00134432091 
0.136309 0.15913087600 0.00170122997 
0.136866 0.22852063541 0.00124526799 
0.137424 0.25831149030 0.00066440541 
0.137981 0.21775544043 0.00080591456 
0.138539 0.20584318544 0.00139494725 
0.139096 0.15531435410 0.00007988419 
0.139654 0.17664682203 0.00165366127 
0.140211 0.21729094776 0.00165018703 
0.140769 0.21753501022 0.00010002211 
0.141326 0.15106210579 -0.00057347169 
0.141884 0.18106603376 0.00034040490 
0.142441 0.17577397775 0.00073468177 
0.142998 0.11947896275 0.00052417153 
0.143556 0.14085920664 0.00075375636 
0.144113 0.12420846180 0.00071670384 
0.144671 0.18264256630 0.00069237505 
0.145228 0.08841669792 0.00108553217 
0.145786 0.17763215061 0.00090313632 
0.146343 0.14550998889 0.00061068871 
0.146901 0.13529694454 0.00101259842 
0.147458 0.21076084416 0.00034416067 
0.148016 0.16036020767 0.00053251804 
0.148573 0.14542385969 0.00057905354 
0.149131 0.12352755617 0.00038924384 
0.149688 0.14409100970 0.00177727277 
0.150246 0.17141310244 0.00061389144 
0.150803 0.09022459598 -0.00061512874 
0.151360 0.13072670601 0.00118519454 
0.151918 0.17474470054 0.00102685172 
0.152475 0.18018524870 0.00088986027 
0.153033 0.07214410562 0.00066357235 
0.153590 0.14752432254 0.00085997448 
0.154148 0.09818042080 0.00043387072 
0.154705 0.10356918602 0.00007401753 
0.155263 0.08073123781 0.00054121855 
0.155820 0.15763345621 0.00090163630 
0.156378 0.09504901759 -0.00023871480 
0.156935 0.08859642022 -0.00031603873 
0.157493 0.08391415352 0.00006445816 
0.158050 0.12613141251 -0.00023348513 
0.158607 0.13791590900 -0.00058825114 
0.159165 0.09709402803 0.00112342081 
0.159722 0.07249356664 0.00092741631 
0.160280 0.07179179176 -0.00052121264 
0.160837 0.09442306169 0.00069338548 
0.161395 0.03051804526 0.00008984803 
0.161952 0.10054097586 -0.00045079982 
0.162510 0.14567836433 0.00071809854 
0.163067 0.10451407319 0.00047610214 
0.163625 0.05036469943 0.00002925200 
0.164182 0.09196733619 0.00066422442 
0.164739 0.05724206185 0.00107609820 
0.165297 0.07053945483 0.00059791689 
0.165854 0.06319080595 0.00008810418 
0.166412 0.15366392472 0.00048277183 
0.166969 0.08981870348 0.00037604614 
0.167527 0.09845479347 0.00094242485 
0.168084 0.13037341852 0.00065757363 
0.168642 0.07650150680 0.00082813547 
0.169199 0.07139091968 0.00094071612 
0.169757 0.09764179428 0.00088754800 
0.170314 0.10675008499 0.00023455764 
0.170871 0.08114754401 0.00064622511 
0.171429 0.10496152800 0.00017287308 
0.171986 0.09138617847 0.00049194136 
0.172544 0.09342492599 0.00136124159 
0.173101 0.02590597981 0.00032370128 
0.173659 0.09664935462 0.00089220973 
0.174216 0.09170986549 0.00019174036 
0.174774 0.08271886358 0.00093098466 
0.175331 0.05955291352 0.00055934385 
0.175888 0.07845333533 0.00008527660 
0.176446 0.07564875422 0.00020565903 
0.177003 0.10311792523 0.00012583291 
0.177561 0.00065821735 0.00026614787 
0.178118 0.10181934565 0.00058714764 
0.178676 0.06620719493 0.00025087660 
0.179233 0.04762610868 0.00124148233 
0.179791 0.07651343158 0.00093176543 
0.180348 0.05915312657 0.00137482313 
0.180905 0.06637143315 0.00065673123 
0.181463 0.05988597907 0.00010139347 
0.182020 0.06679287843 0.00074861333 
0.182578 0.07613995741 -0.00048498301 
0.183135 0.05353795551 0.00102352904 
0.183693 0.03405821082 -0.00007587296 
0.184250 0.05180358572 0.00075231014 
0.184808 0.03416585091 -0.00017194126 
0.185365 0.02668649152 -0.00014847464 
0.185922 0.07346652130 -0.00007398361 
0.186480 0.04945566940 0.00047535491 
0.187037 0.08481567055 -0.00020730033 
0.187595 0.07532877392 0.00080813619 
0.188152 0.02565466132 -0.00033130020 
0.188710 0.07025143981 0.00017207457 
0.189267 0.06963284995 0.00123247489 
0.189824 0.07122064379 -0.00009729215 
0.190382 0.06243679648 0.00151918079 
0.190939 0.06474319244 0.00024786341 
0.191497 0.03071614825 0.00034588279 
0.192054 0.04391578211 0.00032308164 
0.192612 0.06461128954 0.00058514351 
0.193169 0.05954597191 0.00065473938 
0.193726 0.02753679254 0.00012208443 
0.194284 0.05540803005 0.00085099960 
0.194841 0.01173047683 0.00035859604 
0.195399 0.04147352078 -0.00015077017 
0.195956 0.02124147944 -0.00022894326 
0.196514 0.04111160084 -0.00002881556 
0.197071 0.13015714288 0.00062607156 
0.197628 0.04700683411 -0.00017060772 
0.198186 0.07337157368 -0.00002223395 
0.198743 0.03677259921 -0.00045611481 
0.199301 0.06294771125 0.00047216968 
0.199858 0.08076297597 0.00077306591 
0.200416 0.04705424278 -0.00044331419 
0.200973 0.10962571727 0.00080304122 
0.201530 0.08785646710 0.00048242078 
0.202088 0.08012325952 0.00006015980 
0.202645 0.05235876038 0.00060373204 
0.203203 0.10109789063 0.00109941959 
0.203760 0.03958073107 0.00035718396 
0.204318 0.04076034498 -0.00008995955 
0.204875 0.02520622581 -0.00000582251 
0.205432 0.03801065006 0.00002421592 
0.205990 0.03912761721 0.00038272672 
0.206547 0.04262411488 0.00044966133 
0.207105 0.06195776474 -0.00019245024 
0.207662 0.07839594013 -0.00015929140 
0.208219 0.01494522049 -0.00028465703 
0.208777 0.06090594912 0.00000018856 
0.209334 0.01885863423 -0.00002607544 
0.209892 0.03398481888 0.00019660873 
0.210449 0.04161257230 -0.00017154520 
0.211007 0.04697048210 -0.00016807635 
0.211564 0.03036177055 0.00031205785 
0.212121 0.03335667781 0.00034618040 
0.212679 0.08318393599 -0.00007117977 
0.213236 0.07553055385 0.00039949839 
0.213794 0.04953192852 0.00080526960 
0.214351 0.01461053068 -0.00026849764 
0.214908 0.05746640836 0.00063450136 
0.215466 0.02715233863 0.00002475961 
0.216023 0.04138325386 0.00037652900 
0.216581 0.03732719621 -0.00018549826 
0.217138 0.04897883993 -0.00018955277 
0.217695 0.09393815474 -0.00006465871 
0.218253 0.02119979665 -0.00014590216 
0.218810 0.05028556507 0.00085802071 
0.219368 0.03796629354 0.00041437525 
0.219925 0.04504023203 0.00014962884 
0.220483 -0.00016254120 0.00026457276 
0.221040 0.03714323362 0.00026807431 
0.221597 0.06022004912 0.00084769034 
0.222155 0.07054501369 -0.00029109977 
0.222712 0.01601372056 -0.00008212632 
0.223270 -0.03146881399 -0.00006546164 
0.223827 0.03921237132 0.00036817748 
0.224384 0.02611624039 -0.00014232307 
0.224942 0.04120592207 0.00021918030 
0.225499 0.05359318122 0.00050650756 
0.226057 0.01475362820 -0.00002219769 
0.226614 0.08823941965 -0.00021777921 
0.227171 0.06056533605 0.00043104101 
0.227729 0.03331104210 0.00032945246 
0.228286 0.05170881742 -0.00006551756 
0.228844 0.00724206011 0.00082283138 
0.229401 0.03603420687 -0.00009973282 
0.229958 0.01245205476 -0.00011583373 
0.230516 0.03641292482 0.00035591889 
0.231073 0.04926137482 0.00022314690 
0.231630 0.04168416681 0.00046602608 
0.232188 0.09486303590 0.00035387689 
0.232745 0.05460704447 0.00036725685 
0.233303 0.02115299971 0.00017494446 
0.233860 0.02629015136 0.00011337500 
0.234417 0.02995999788 0.00032347836 
0.234975 0.06481460841 0.00037051906 
0.235532 0.01884539144 -0.00023110195 
0.236090 0.05497948855 -0.00023599024 
0.236647 0.02726929868 0.00023493085 
0.237204 -0.00236052791 0.00012911471 
0.237762 -0.04249430297 0.00066679662 
0.238319 0.03545094902 -0.00000428636 
0.238877 0.04749475169 -0.00025215945 
0.239434 -0.03184524457 0.00067727583 
0.239991 0.02279443241 -0.00046209284 
0.240549 0.06477116092 0.00009123971 
0.241106 0.04787636683 0.00025549463 
0.241663 0.07574352146 -0.00015948160 
0.242221 0.04604505633 0.00010375767 
0.242778 0.05230659628 -0.00008978932 
0.243336 0.05719319894 0.00051035226 
0.243893 0.08640744018 0.00010493014 
0.244450 0.05749896486 -0.00010640709 
0.245008 0.03181796947 -0.00007681601 
0.245565 0.01552923518 -0.00031004221 
0.246123 0.01566895534 0.00019114710 
0.246680 0.02540795183 0.00000597542 
0.247237 0.01814943139 -0.00052764729 
0.247795 0.06895849207 0.00043112089 
0.248352 0.04177414402 0.00038979052 
0.248909 0.04525912997 0.00064635337 
0.249467 0.03347688536 -0.00023409633 
0.250024 0.03902351685 0.00001406059 
0.250582 0.07097239122 0.00019314409 
0.251139 0.04543870622 0.00012608174 
0.251696 0.01725514953 0.00044898854 
0.252254 0.03078154743 0.00004830582 
0.252811 0.01721378781 -0.00017282405 
0.253368 -0.01146458411 -0.00041192402 
0.253926 0.03382921930 -0.00019618766 
0.254483 0.04414500163 0.00012515110 
0.255041 0.04722469521 0.00012228434 
0.255598 0.01265214099 0.00040725670 
0.256155 0.05447765497 0.00034391470 
0.256713 0.06205033913 0.00056522087 
0.257270 0.04326274537 0.01470709734 
0.257827 0.02122929495 0.00051698349 
0.258385 0.00666211904 0.00029389282 
0.258942 0.05188857220 0.00038931621 
0.259499 0.06012722245 0.00021275402 
0.260057 0.07996306245 0.00056207373 
0.260614 0.05960904186 0.00031754057 
0.261172 0.01102782626 0.00054329350 
0.261729 0.04682730673 0.00098413322 
0.262286 0.03265401738 -0.00010428086 
0.262844 0.00987980925 -0.00053578370 
0.263401 0.03947361408 0.00015027402 
0.263958 0.02243309451 0.00040904523 
0.264516 0.04431642263 0.00005231466 
0.265073 0.07434945479 0.00019740228 
0.265630 0.04967112066 0.00042886079 
0.266188 0.02479721172 0.00048399319 
0.266745 0.04185722382 0.00071372860 
0.267302 0.03243074380 0.00003202184 
0.267860 0.02209019795 -0.00015720206 
0.268417 0.03630532932 0.00044815813 
0.268975 0.06988999825 -0.00003332521 
0.269532 0.01563358697 -0.00027175654 
0.270089 0.04805684893 -0.00006986371 
0.270647 0.01564075228 -0.00033844459 
0.271204 0.01471691746 -0.00031621177 
0.271761 0.05425366930 0.00029868801 
0.272319 0.05878652727 0.00031574956 
0.272876 0.04726475745 0.00042468073 
0.273433 0.04655698045 -0.00002541794 
0.273991 0.03980798301 0.00037348714 
0.274548 0.02949841418 0.00008215631 
0.275105 0.04555363372 0.00011915480 
0.275663 0.03693670525 0.00017669534 
0.276220 0.02559279970 -0.00019815279 
0.276777 0.01505400199 0.00020726432 
0.277335 0.06034695444 0.00025427053 
0.277892 0.01075623232 0.00011067871 
0.278449 0.05412671085 -0.00029271718 
0.279007 0.00981995890 -0.00007367935 
0.279564 0.06925358000 0.00012901285 
0.280121 0.03751631297 0.00007399242 
0.280679 0.04457596699 0.00020175688 
0.281236 0.06527045700 0.00035433928 
0.281793 0.03636535399 -0.00001571368 
0.282351 0.05637696877 0.00017377408 
0.282908 0.06164984287 0.00035543324 
0.283465 0.05459985997 0.00000324502 
0.284023 0.02331945564 0.00004739425 
0.284580 0.05748953472 -0.00003215381 
0.285137 0.05912544228 0.00037453212 
0.285695 0.06257036205 0.00000172061 
0.286252 -0.03011234916 0.00009315634 
0.286809 0.00735686394 0.00002938721 
0.287367 0.02513545087 -0.00015064837 
0.287924 0.05244711740 0.00015536965 
0.288481 0.04180048286 -0.00015309109 
0.289039 -0.01455063513 0.00001995318 
0.289596 0.00203744308 -0.00012603066 
0.290153 0.04726075436 -0.00015051393 
0.290711 0.01975673348 0.00017500825 
0.291268 0.04815612576 -0.00020163831 
0.291825 0.00699463420 -0.00007366175 
0.292383 0.02436644132 -0.00016224144 
0.292940 0.03143191246 0.00055511852 
0.293497 -0.03213535984 -0.00000406477 
0.294055 0.01972840296 0.00070641311 
0.294612 0.00592761422 -0.00001007907 
0.295169 0.02958077397 0.00008945895 
0.295727 0.09268990600 0.00088601773 
0.296284 0.06829438029 0.00019514330 
0.296841 0.05869576950 -0.00002605808 
0.297399 -0.02943330596 0.00024511161 
0.297956 0.03672022047 0.00074602186 
0.298513 0.02652162937 -0.00022251452 
0.299071 0.00173640733 -0.00009177213 
0.299628 0.05942180978 0.00015550682 
0.300185 0.03453071956 0.00092195095 
0.300742 0.03417098173 0.00015807313 
0.301300 0.03357265093 0.00075403157 
0.301857 0.00540560095 0.00035646895 
0.302414 0.01896041208 0.00105099713 
0.302972 0.05594902752 0.00049434648 
0.303529 -0.01403570584 0.00021607700 
0.304086 0.03166442743 0.00022090008 
0.304644 0.03357814021 0.00041069763 
0.305201 0.04677589293 0.00035732697 
0.305758 0.03994592932 0.00042435831 
0.306316 0.00657387219 -0.00069910262 
0.306873 0.01962645291 0.00040864529 
0.307430 -0.00739223817 0.00039606548 
0.307987 -0.02618934516 0.00030826883 
0.308545 0.05025264838 0.00027973663 
0.309102 0.05013835914 -0.00013723536 
0.309659 0.04243613148 0.00011255801 
0.310217 0.03685608051 0.00046898587 
0.310774 -0.02013480997 0.00008577274 
0.311331 0.05383113963 0.00011711235 
0.311889 -0.01099534153 -0.00008471139 
0.312446 0.03122476608 0.00022952344 
0.313003 -0.02897507344 -0.00001761403 
0.313560 0.07552654085 0.00047952436 
0.314118 0.04579871394 0.00059220576 
0.314675 0.02878254732 0.00038376178 
0.315232 0.01534771424 0.00006219243 
0.315790 -0.00811511210 0.00068254296 
0.316347 0.05450196102 0.00052484711 
0.316904 0.02864519678 0.00049230417 
0.317461 0.02339413018 -0.00015257558 
0.318019 0.07636257089 0.00037282138 
0.318576 0.04053312445 0.00026391564 
0.319133 0.05002219234 0.00042062745 
0.319691 0.03641281046 -0.00005291448 
0.320248 -0.01810594901 0.00046225556 
0.320805 0.01191933992 -0.00018378468 
0.321362 0.06106662029 0.00012017849 
0.321920 0.02258370227 0.00009170468 
0.322477 -0.00940133363 0.00047559309 
0.323034 0.03604583844 0.00029226831 
0.323592 0.04495109001 0.00039121498 
0.324149 0.01219087283 0.00040022416 
0.324706 0.05527068020 0.00042285986 
0.325263 0.02984293209 0.00059401235 
0.325821 -0.03125928363 -0.00039725016 
0.326378 0.07324472399 0.00047764080 
0.326935 0.01481949353 -0.00034240470 
0.327493 0.03620879136 0.00007753363 
0.328050 -0.04704495660 -0.00001248635 
0.328607 0.02165692123 -0.00012450721 
0.329164 0.03548839109 0.00066471547 
0.329722 0.04260094454 0.00026716411 
0.330279 0.03526964820 0.00007990261 
0.330836 -0.01707964932 0.00076986726 
0.331393 0.00146224220 0.00041614293 
0.331951 0.04571885283 0.00027236787 
0.332508 0.07556902816 0.00065689613 
0.333065 0.02711640899 0.00043533948 
0.333622 -0.01136106264 0.00014235458 
0.334180 0.04388504196 -0.00028261838 
0.334737 0.02902448377 -0.00017030606 
0.335294 0.01641187372 0.00118110254 
0.335852 -0.01642496065 0.00034775117 
0.336409 0.03941391063 0.00053003532 
0.336966 -0.01523263656 -0.00026967274 
0.337523 0.08031532360 0.00038746525 
0.338081 0.00379523106 0.00078784845 
0.338638 0.02869807612 -0.00004742463 
0.339195 0.06181671908 0.00051931705 
0.339752 0.03427276973 -0.00037971344 
0.340310 0.01653962852 0.00047664922 
0.340867 0.03383383193 0.00005168328 
0.341424 0.02081305514 -0.00010885857 
0.341981 0.00235857266 -0.00055659909 
0.342539 0.03133615311 -0.00090658621 
0.343096 0.06773145572 0.00036492877 
0.343653 0.02557557478 -0.00027216487 
0.344210 0.05412613657 -0.00008177586 
0.344768 -0.01575841859 0.00002454017 
0.345325 0.02642149121 0.00158564127 
0.345882 -0.04624007624 0.00110588227 
0.346439 -0.00203877565 0.00007134488 
0.346997 0.05796100694 -0.00058290848 
0.347554 -0.03227326159 0.00083849360 
0.348111 -0.02106149950 -0.00040340635 
0.348668 0.05449242912 -0.00111164404 
0.349226 -0.05714974350 0.00042964382 
0.349783 0.06850540376 -0.00036807867 
0.350340 0.02740024270 0.00053119817 
0.350897 -0.01310368997 -0.00001250857 
0.351454 -0.03940020450 -0.00010110638 
0.352012 0.05474598980 0.00119815861 
0.352569 0.02789305182 0.00046574162 
0.353126 0.03551710882 -0.00094737079 
0.353683 0.07688468135 0.00106330105 
0.354241 0.04831606756 -0.00012418700 
0.354798 0.04673837834 0.00036527693 
0.355355 0.02360029592 -0.00097180077 
0.355912 0.01581522358 -0.00065145106 
0.356470 0.01341468410 0.00163810918 
0.357027 0.02297416780 0.00066658638 
0.357584 0.05073321749 0.00057348751 
0.358141 -0.01411876896 -0.00144073251 
0.358699 0.05915716899 0.00083534668 
0.359256 -0.00959321971 0.00127775238 
0.359813 0.02767476548 0.00003335647 
0.360370 0.00972462251 0.00058611635 
0.360927 0.15847490799 -0.00073906019 
0.361485 0.03317422906 -0.00038592908 
0.362042 0.06196413333 0.00020006367 
0.362599 0.01819245752 -0.00031568693 
0.363156 -0.00484974657 0.00116351580 
0.363714 0.12433863723 0.00087155968 
0.364271 -0.00633463119 0.00078549656 
0.364828 0.02387155512 -0.00134506103 
0.365385 0.12612964365 -0.00006022969 
0.365942 0.02813826212 -0.00038082861 
0.366500 0.06915930497 0.00344223418 
0.367057 0.08599873394 0.00010348877 
0.367614 0.01962040743 0.00069015045 
0.368171 -0.03465348297 0.00111607627 
0.368728 -0.01947971562 0.00068672649 
0.369286 -0.01674296651 -0.00322178503 
0.369843 0.06807377978 0.00101129799 
0.370400 0.00775071460 -0.00018386408 
0.370957 0.03209446943 -0.00078650978 
0.371514 0.00712697826 0.00102989148 
0.372072 0.01817975355 0.00188845632 
0.372629 0.00288120611 0.00056251295 
0.373186 0.08185434735 0.00120446096 
0.373743 0.04190220040 0.00025580389 
0.374300 0.05218297606 0.00088535281 
0.374858 0.06285726191 0.00048402279 
0.375415 0.01123739330 0.00001498654 
0.375972 0.02263299784 -0.00007299415 
0.376529 0.08761907469 0.00302072048 
0.377086 0.05673393681 -0.00154039930 
0.377644 0.00914402570 0.00135199617 
0.378201 0.09453926350 0.00057482102 
0.378758 -0.01478802018 0.00012033032 
0.379315 0.03122986330 0.00294931388 
0.379872 0.02072856412 -0.00024614984 
0.380430 -0.02091381158 0.00052706187 
0.380987 0.04064272423 0.00003124555 
0.381544 -0.01382337728 0.00141738724 
0.382101 0.01808605585 -0.00134589240 
0.382658 -0.04677736914 0.00163664862 
0.383216 -0.06557468405 0.00023248465 
0.383773 -0.03393538659 0.00095845968 
0.384330 0.00610057322 0.00023373792 
0.384887 0.04903141280 -0.00067999622 
0.385444 0.03243897635 -0.00003016451 
0.386001 -0.00770604325 0.00221607026 
0.386559 0.07191072291 0.00060307696 
0.387116 0.10198853408 0.00069702598 
0.387673 0.03666004601 0.00064470256 
0.388230 0.01445446261 0.00137645283 
0.388787 0.07741714713 0.00231714260 
0.389345 0.10726443504 0.00101345838 
0.389902 0.07096894291 0.00208891297 
0.390459 0.05924305475 -0.00154930910 
0.391016 -0.04380720502 -0.00119579410 
0.391573 0.08221173719 0.00057705074 
0.392130 0.05973054272 -0.00101891164 
0.392688 0.05627740276 0.00083104411 
0.393245 0.00205594414 -0.00307456965 
0.393802 0.04668245984 0.00348171466 
0.394359 -0.03257120882 0.00059525773 
0.394916 0.07561720781 -0.00186660488 
0.395473 0.08736216027 0.00268234952 
0.396031 0.06124072624 0.00105907728 
0.396588 0.13586915754 0.00214610735 
0.397145 0.05615957612 0.00493645349 
0.397702 -0.05520365572 -0.00415017539 
0.398259 -0.03159796386 0.00350565960 
0.398816 0.09425354717 0.00212461992 
0.399374 -0.07257488996 -0.00407918186 
0.399931 -0.00755602197 0.00097130906 
0.400488 0.05756159215 -0.00149875846 
0.401045 -0.07355614042 -0.00937202269 
0.401602 0.00938556855 -0.00844797840 
0.402159 0.05216765267 -0.00636063970 
0.402716 0.09514119176 -0.00402124321 
0.403274 -0.04868114737 -0.00823001428 
0.403831 0.07033982721 0.01736001951 
