# Supplementary material for: SAXS studies of X-ray induced disulfide bond damage: Engineering high-resolution insight from a low-resolution technique
Source: PLoS One. 2020 Nov 17;15(11):e0239702. doi: 10.1371/journal.pone.0239702 (PMC7671560; doi:10.1371/journal.pone.0239702)
Supplement: S1 Data — (GZ) [file pone.0239702.s023.gz › SupplementaryData/dimer_A4_ph5_1p25_00026.cbf.dat]

0.010314 0.12806748390 1.92150889635 
0.010872 4.05777046952 0.33778536639 
0.011429 5.72062061832 0.23290522795 
0.011987 7.53498964925 0.11660689824 
0.012544 7.23840757690 0.07806514477 
0.013102 6.65421703868 0.13144001175 
0.013659 5.08286114352 0.15372098918 
0.014217 4.77129275783 -0.02093829353 
0.014774 2.51601496110 0.05930642274 
0.015332 5.08428546627 0.02463991197 
0.015889 4.51321945045 0.05629948916 
0.016447 3.37812087822 0.02065214620 
0.017004 4.09265300387 0.03793320402 
0.017562 4.29355890596 -0.00945346366 
0.018119 4.55689799874 -0.02031786082 
0.018677 4.39720838125 0.01678264100 
0.019234 4.70158089533 0.04492845748 
0.019792 4.20712914241 -0.02014691911 
0.020349 3.98731004277 0.01259950730 
0.020907 4.11619899479 0.00634374363 
0.021464 4.02124595086 -0.00504215328 
0.022022 4.54638652195 0.04266249490 
0.022579 4.08711465793 0.01041602933 
0.023137 3.87511840159 0.01208840520 
0.023694 3.94847140241 0.02045722067 
0.024252 4.14901623848 0.01786571010 
0.024809 3.95873428947 0.01343210331 
0.025367 3.70387393075 0.02794098450 
0.025924 3.90252292618 0.02513534271 
0.026482 3.61271910204 0.02519349048 
0.027039 3.72919009870 0.02290743786 
0.027597 3.68342055314 0.01454987508 
0.028154 3.73269093046 0.02456627027 
0.028712 3.73897911917 0.01488044688 
0.029269 3.64982412738 0.02626358259 
0.029827 3.48391451663 0.02823839738 
0.030384 3.47634102865 0.02453091998 
0.030942 3.57098385650 0.02238789602 
0.031500 3.50664059543 0.02565568135 
0.032057 3.52666428621 0.02182064350 
0.032615 3.36957919131 0.02513714879 
0.033172 3.28155097270 0.02703445441 
0.033730 3.24102446336 0.01609664572 
0.034287 3.18018799014 0.01989323508 
0.034845 3.36378362289 0.01892152737 
0.035402 3.11067219960 0.02020442467 
0.035960 3.13830379835 0.02342558179 
0.036517 2.94235156435 0.01805484012 
0.037075 3.02738475854 0.02081094491 
0.037632 3.06878073271 0.01884650493 
0.038190 3.02525116872 0.02026490945 
0.038747 2.82244366160 0.01858987514 
0.039305 3.04232217006 0.01795560316 
0.039862 2.93270013316 0.02201518920 
0.040420 2.83981207604 0.02245513704 
0.040977 2.94221426653 0.01753706147 
0.041535 2.71250738186 0.01491315497 
0.042092 2.66684928617 0.01245887768 
0.042650 2.71448663881 0.01807935529 
0.043207 2.69293998160 0.01631095681 
0.043765 2.60784028698 0.01683859305 
0.044322 2.69101594992 0.01632984359 
0.044880 2.44655202537 0.01512354349 
0.045437 2.66062923820 0.01330710588 
0.045995 2.43240990191 0.01401295839 
0.046552 2.50455810466 0.01788911694 
0.047110 2.43235517986 0.01386410490 
0.047667 2.46077508055 0.01395294738 
0.048225 2.43931455283 0.01713238017 
0.048782 2.36073375483 0.01570986512 
0.049340 2.30228872150 0.01414509726 
0.049897 2.26059216702 0.01267163764 
0.050455 2.31221699198 0.01343360145 
0.051012 2.36539961860 0.01295351281 
0.051570 2.23367922151 0.01308929430 
0.052127 2.13303202693 0.01235820524 
0.052685 2.13811374159 0.01460080429 
0.053242 2.02526117423 0.01141483240 
0.053800 2.11800906144 0.01081677712 
0.054357 2.02002937200 0.01363642590 
0.054915 2.01486569840 0.01202423529 
0.055472 2.00144008890 0.01064441303 
0.056030 1.98717354118 0.01244401613 
0.056587 1.93928235989 0.01233316696 
0.057145 2.05436634677 0.01030701913 
0.057702 1.85917243610 0.00926666627 
0.058260 1.88373442053 0.01022232127 
0.058817 1.91253736398 0.00985500023 
0.059375 1.78412297603 0.01292825947 
0.059932 1.92699726416 0.00946140644 
0.060490 1.87340470024 0.00928890741 
0.061048 1.80288444968 0.01019797188 
0.061605 1.63158840349 0.00821554703 
0.062163 1.67561812508 0.01086838076 
0.062720 1.64345064729 0.01136642530 
0.063278 1.64381857705 0.01046584578 
0.063835 1.66589276874 0.00860421460 
0.064393 1.61906931320 0.00877526156 
0.064950 1.56380958685 0.00884562693 
0.065508 1.60996117296 0.00810550156 
0.066065 1.49767686701 0.00859717167 
0.066623 1.59550986908 0.00766282101 
0.067180 1.45273851710 0.00888720050 
0.067738 1.47319542079 0.00717856575 
0.068295 1.38991251981 0.00923185863 
0.068853 1.44484655507 0.00649279235 
0.069410 1.49107467888 0.00821997915 
0.069968 1.33705029875 0.00752323800 
0.070525 1.39151573706 0.00844678071 
0.071083 1.34849192160 0.00754750359 
0.071640 1.35782081732 0.00791367416 
0.072198 1.26212760183 0.00583349845 
0.072755 1.25225304816 0.00913149406 
0.073313 1.29600259310 0.00603416239 
0.073870 1.17541864943 0.00514361460 
0.074428 1.28901485149 0.00734697192 
0.074985 1.26996835965 0.00715868230 
0.075543 1.29445849812 0.00547277959 
0.076100 1.23362658883 0.00537863874 
0.076658 1.21594269577 0.00498642348 
0.077215 1.20671329047 0.00730884508 
0.077773 1.20637832493 0.00605091350 
0.078330 1.09950299035 0.00537042178 
0.078888 1.08521794169 0.00562725968 
0.079445 1.05091277288 0.00553113517 
0.080003 1.08881737170 0.00378162216 
0.080560 1.10485176487 0.00635341970 
0.081118 1.12784510980 0.00538844684 
0.081675 1.08844229552 0.00298946216 
0.082233 0.93238487942 0.00597085146 
0.082790 0.99585761097 0.00605786121 
0.083348 0.96258737238 0.00634365311 
0.083905 0.99831173449 0.00461659147 
0.084463 1.02223593823 0.00460692021 
0.085020 0.94657005251 0.00484247134 
0.085578 0.98141281575 0.00567435127 
0.086135 0.92114892765 0.00382824289 
0.086693 0.94723270859 0.00618224136 
0.087250 0.95034105433 0.00228397950 
0.087808 0.89590486087 0.00526476521 
0.088365 0.81362934069 0.00338765226 
0.088923 0.82785610513 0.00423354131 
0.089480 0.81136983734 0.00408181642 
0.090038 0.84668594122 0.00364444075 
0.090595 0.85486917551 0.00407082218 
0.091153 0.86344613033 0.00413766844 
0.091710 0.77185237612 0.00395442460 
0.092268 0.90013734485 0.00460468076 
0.092825 0.77563411676 0.00505176209 
0.093383 0.77143624415 0.00435791782 
0.093940 0.83489075962 0.00266595561 
0.094498 0.76958721659 0.00364019594 
0.095055 0.69354067641 0.00365574490 
0.095613 0.72078922067 0.00302859333 
0.096170 0.69186548324 0.00440522942 
0.096728 0.68964416869 0.00469643263 
0.097285 0.68893394348 0.00323580827 
0.097842 0.65917881728 0.00310214230 
0.098400 0.61663807445 0.00345516493 
0.098957 0.66521399937 0.00407850059 
0.099515 0.61250616473 0.00363995730 
0.100072 0.66161308922 0.00231745282 
0.100630 0.67698314673 0.00309400875 
0.101187 0.55884729757 0.00328795991 
0.101745 0.66662080451 0.00373476127 
0.102302 0.67711245410 0.00293291533 
0.102860 0.58790849889 0.00344044145 
0.103417 0.52400461912 0.00245825051 
0.103975 0.54248821220 0.00229340171 
0.104532 0.56875396542 0.00354801682 
0.105090 0.55846760617 0.00321317018 
0.105647 0.57596484162 0.00275238938 
0.106205 0.59713001501 0.00351305529 
0.106762 0.44433961314 0.00265959308 
0.107320 0.50426577912 0.00342118972 
0.107877 0.54270474387 0.00212490131 
0.108435 0.48383975139 0.00154120895 
0.108992 0.51532242105 0.00206111584 
0.109550 0.48049184598 0.00223053715 
0.110107 0.50703218642 0.00121729834 
0.110665 0.43272458011 0.00294490847 
0.111222 0.44324271807 0.00310080124 
0.111780 0.44368764390 0.00260203111 
0.112337 0.47314687428 0.00257925745 
0.112895 0.41091162497 0.00156154382 
0.113452 0.44701481151 0.00134945886 
0.114010 0.42751219248 0.00181046241 
0.114567 0.36111154477 0.00265708535 
0.115125 0.41034016822 0.00215464676 
0.115682 0.42509658660 0.00214717817 
0.116240 0.42794069432 0.00095055021 
0.116797 0.41963930416 0.00193464006 
0.117355 0.42894099740 0.00164802724 
0.117912 0.35784190966 0.00150852658 
0.118470 0.38927460097 0.00161861053 
0.119027 0.33127708019 0.00116616159 
0.119585 0.47265286422 0.00248051193 
0.120142 0.37758994250 0.00107349352 
0.120699 0.31668245107 0.00190016748 
0.121257 0.35863548253 0.00142264563 
0.121814 0.33787177016 0.00111385582 
0.122372 0.33136226767 0.00127260619 
0.122929 0.40975117081 0.00036503321 
0.123487 0.37147357997 0.00145151822 
0.124044 0.34961919581 0.00216638157 
0.124602 0.34572998554 0.00188975711 
0.125159 0.35023578582 0.00166071176 
0.125717 0.31767769131 0.00232489588 
0.126274 0.33028600009 0.00108540164 
0.126832 0.20144008482 0.00189526529 
0.127389 0.22026338514 -0.00031448425 
0.127947 0.26393838925 0.00054865268 
0.128504 0.28888908863 0.00127563779 
0.129062 0.31716806937 0.00302438605 
0.129619 0.28510421702 0.00236567837 
0.130177 0.27025606620 0.00106061408 
0.130734 0.24602957806 0.00153924754 
0.131292 0.19024180647 0.00017411616 
0.131849 0.26836933778 0.00136703330 
0.132407 0.19307659615 0.00169908423 
0.132964 0.21199079870 0.00032467201 
0.133521 0.22775266338 0.00127346899 
0.134079 0.25720568471 0.00011340420 
0.134636 0.12210165100 0.00135553676 
0.135194 0.26666789156 0.00173626268 
0.135751 0.14573355187 0.00078051309 
0.136309 0.26466742819 0.00096780936 
0.136866 0.14996524396 0.00197588697 
0.137424 0.26487275917 0.00115101724 
0.137981 0.19517823366 0.00111873606 
0.138539 0.21845051136 0.00091820691 
0.139096 0.14947371855 0.00126723946 
0.139654 0.21185557023 0.00054946490 
0.140211 0.16399226510 0.00114326222 
0.140769 0.18588967122 0.00016516723 
0.141326 0.21520337804 0.00037201729 
0.141884 0.12328727162 0.00056656047 
0.142441 0.17607714782 0.00079935307 
0.142998 0.19527359386 0.00100144429 
0.143556 0.12824603125 0.00034188466 
0.144113 0.12048801784 0.00106888379 
0.144671 0.12554403453 0.00023816519 
0.145228 0.13255461728 -0.00022765404 
0.145786 0.21684545811 0.00006612009 
0.146343 0.16027123333 0.00054629108 
0.146901 0.14619649464 0.00100341244 
0.147458 0.13245490096 0.00077138070 
0.148016 0.13939564072 0.00046072624 
0.148573 0.08572325879 0.00157204247 
0.149131 0.19246187868 0.00095486049 
0.149688 0.16455950088 0.00040100812 
0.150246 0.10239525992 0.00052032868 
0.150803 0.10452466967 0.00080211625 
0.151360 0.16369509815 0.00046484445 
0.151918 0.13563182214 0.00038778001 
0.152475 0.15144037484 0.00093644947 
0.153033 0.15464112427 0.00136513975 
0.153590 0.10532510242 0.00098673882 
0.154148 0.15151244363 0.00102627845 
0.154705 0.04485747904 0.00079030237 
0.155263 0.11301762531 0.00083311020 
0.155820 0.16436423874 0.00049922019 
0.156378 0.08872089046 0.00016280220 
0.156935 0.12235679542 0.00009417816 
0.157493 0.13807566630 0.00074332120 
0.158050 0.08357936326 -0.00009559468 
0.158607 0.08162378490 0.00071617791 
0.159165 0.09641985690 0.00032998710 
0.159722 0.11304481378 0.00023104023 
0.160280 0.12925058852 0.00076895616 
0.160837 0.03140527964 -0.00043835692 
0.161395 0.12583128434 0.00150381668 
0.161952 0.11562197420 0.00072469803 
0.162510 0.13567735767 0.00056566887 
0.163067 0.13398439649 -0.00004519856 
0.163625 0.08676177612 0.00019400659 
0.164182 0.06353179101 0.00092916239 
0.164739 0.07140645067 -0.00002989731 
0.165297 0.12260936366 -0.00002511630 
0.165854 0.09336129539 0.00031954514 
0.166412 0.11267092712 0.00099161816 
0.166969 0.06064600675 0.00050268266 
0.167527 0.09777454118 -0.00006185769 
0.168084 0.05460344135 0.00114392292 
0.168642 0.06474775463 0.00044809416 
0.169199 0.11326458071 0.00095528783 
0.169757 0.04876586229 0.00077212120 
0.170314 0.10173518869 0.00023762105 
0.170871 0.06326949387 0.00064501418 
0.171429 0.10456027996 0.00078474861 
0.171986 0.08976985013 0.00123667065 
0.172544 0.09402133915 0.00023384796 
0.173101 0.04496095961 0.00040392327 
0.173659 0.02163205646 -0.00078814505 
0.174216 0.04776042884 0.00071704316 
0.174774 0.05772826775 0.00002818221 
0.175331 0.09781542684 0.00052132818 
0.175888 0.08985953908 0.00052755692 
0.176446 0.03644477507 0.00012765618 
0.177003 0.05433546523 -0.00015435911 
0.177561 0.03220406731 0.00073730018 
0.178118 0.05955155314 -0.00019342066 
0.178676 0.05616386427 0.00015139289 
0.179233 0.10611020659 0.00054572259 
0.179791 0.05876582428 0.00053095337 
0.180348 0.04815507578 0.00070066265 
0.180905 0.04743338795 0.00057988752 
0.181463 0.02321229537 0.00001440937 
0.182020 0.07083922280 0.00077384090 
0.182578 0.04436479841 0.00043996934 
0.183135 0.04794759008 -0.00028965309 
0.183693 0.00675475120 0.00088563270 
0.184250 0.00381575671 -0.00017660453 
0.184808 0.00187039583 0.00000303209 
0.185365 0.05183972194 0.00013035431 
0.185922 0.12701639426 0.00074100235 
0.186480 0.03442072922 -0.00026960184 
0.187037 0.04571927541 -0.00001254184 
0.187595 0.08130655626 0.00048128978 
0.188152 0.04211988468 -0.00019513777 
0.188710 0.00835261931 0.00031148558 
0.189267 0.08086180264 -0.00021719286 
0.189824 0.00165659116 0.00049892740 
0.190382 0.01683611052 0.00009091527 
0.190939 0.05274529063 0.00010400315 
0.191497 0.03238035774 -0.00018990682 
0.192054 0.05404850010 -0.00060778528 
0.192612 0.07849077091 0.00072294932 
0.193169 0.09832782563 0.00074935247 
0.193726 0.00442780309 -0.00008829530 
0.194284 0.08488898193 -0.00026622114 
0.194841 0.06856212118 0.00004581513 
0.195399 0.07971166433 0.00021812853 
0.195956 0.03826430585 0.00015280019 
0.196514 0.01022593394 0.00066341708 
0.197071 0.05796620635 -0.00021872117 
0.197628 0.04472479538 -0.00033954221 
0.198186 0.03305731660 -0.00013313343 
0.198743 0.03612269431 -0.00044655521 
0.199301 0.02580465097 -0.00050583572 
0.199858 0.06712001530 -0.00060035657 
0.200416 0.00975481884 0.00018119526 
0.200973 0.06034165806 0.00105304204 
0.201530 0.01614417548 0.00021536484 
0.202088 0.07318268519 0.00052670129 
0.202645 0.07112115730 0.00054972752 
0.203203 0.08994271527 -0.00043922571 
0.203760 0.01766214278 -0.00031996319 
0.204318 0.06002412743 -0.00016443841 
0.204875 0.03231906747 0.00071626933 
0.205432 0.06742831986 0.00031673990 
0.205990 0.00816412965 -0.00004929475 
0.206547 0.02280330338 -0.00008523231 
0.207105 0.02013040899 -0.00037778359 
0.207662 -0.00777978681 -0.00004576359 
0.208219 0.08455274205 0.00022827078 
0.208777 0.04519214680 0.00041710730 
0.209334 0.09794064943 0.00052996680 
0.209892 0.06780309369 0.00040818279 
0.210449 0.02410768291 -0.00034387663 
0.211007 0.05374067780 0.00043941479 
0.211564 0.04359969584 0.00007859123 
0.212121 0.06687985524 -0.00030838250 
0.212679 0.09164890818 0.00054918932 
0.213236 0.02349658645 0.00016037650 
0.213794 -0.00104994583 0.00005293010 
0.214351 0.02785510719 0.00075095322 
0.214908 0.04941746094 0.00090199239 
0.215466 0.02796393539 0.00071682154 
0.216023 0.05280417783 0.00017216331 
0.216581 0.08647989256 0.00065001862 
0.217138 0.00137921781 -0.00003448173 
0.217695 0.03169078712 0.00019239809 
0.218253 -0.02286274614 0.00042102744 
0.218810 0.05636225965 0.00032593249 
0.219368 0.03867077221 0.00001416106 
0.219925 0.05624983987 0.00085191859 
0.220483 0.00606861363 -0.00016961601 
0.221040 0.04625936545 0.00078515992 
0.221597 0.04599815819 0.00037297934 
0.222155 0.08545005970 -0.00018988917 
0.222712 0.03286812465 -0.00026371467 
0.223270 0.05847295014 0.00061968094 
0.223827 0.02646330763 -0.00003053333 
0.224384 0.04907157299 0.00040239635 
0.224942 0.03636374102 0.00050893228 
0.225499 0.00752221916 0.00006557188 
0.226057 0.03485351906 -0.00036254052 
0.226614 0.04705872195 0.00010864095 
0.227171 0.06760295193 0.00027497057 
0.227729 0.04964590912 -0.00013147092 
0.228286 0.06408945294 0.00010830533 
0.228844 0.03355560563 0.00035571452 
0.229401 0.00166704181 0.00030006974 
0.229958 0.05213086178 -0.00034305972 
0.230516 0.03056733266 0.00038284794 
0.231073 0.03175230779 0.00055263335 
0.231630 0.05345796773 -0.00001887004 
0.232188 0.00578954493 0.00043826537 
0.232745 0.00380139137 0.00015620583 
0.233303 0.01492413240 -0.00006701474 
0.233860 0.00093909568 0.00017608172 
0.234417 0.06357870734 0.00030744040 
0.234975 0.01860878691 0.00038660825 
0.235532 0.02218834230 -0.00013616394 
0.236090 0.05674568651 -0.00003632988 
0.236647 0.04684367322 0.00017464250 
0.237204 0.03418527216 0.00028535447 
0.237762 0.03251174547 -0.00013802403 
0.238319 0.01506091416 0.00005796555 
0.238877 0.03458194402 -0.00036716211 
0.239434 0.02064424690 0.00053568236 
0.239991 0.00552555257 0.00042602790 
0.240549 0.05116484178 0.00100438077 
0.241106 0.02635607066 0.00055152083 
0.241663 0.03871770271 -0.00028944343 
0.242221 -0.00031207242 0.00027721967 
0.242778 0.02526274938 0.00003143723 
0.243336 0.05156191204 -0.00007110043 
0.243893 0.00639440840 0.00021532095 
0.244450 0.03566583416 0.00014894947 
0.245008 0.06532944337 -0.00010131281 
0.245565 0.03881588710 0.00024461943 
0.246123 0.04186508232 0.00032670668 
0.246680 0.00148582758 0.00017200257 
0.247237 0.06489073891 0.00047462522 
0.247795 0.04130794644 -0.00007690658 
0.248352 0.02032041115 0.00064020617 
0.248909 0.06065796877 -0.00002665976 
0.249467 0.03929827232 0.00001487285 
0.250024 0.06002001513 0.00056261364 
0.250582 -0.01538943514 0.00082857410 
0.251139 0.04672965480 -0.00006910918 
0.251696 0.03457679596 0.00016519336 
0.252254 0.05497897480 0.00091249256 
0.252811 0.05651352403 0.00031954594 
0.253368 0.01495355513 0.00030972478 
0.253926 0.07200095077 0.00005385909 
0.254483 0.03823078542 0.00010734041 
0.255041 0.04958925572 0.00029408470 
0.255598 0.04175216801 0.00065670911 
0.256155 0.06888601427 0.00045966035 
0.256713 0.03021680888 0.00009057718 
0.257270 0.05338592578 0.01376112994 
0.257827 0.02880185506 -0.00014911920 
0.258385 0.04886087612 -0.00037835837 
0.258942 0.10124513094 0.00077904542 
0.259499 0.02715018422 0.00002820870 
0.260057 0.03365188936 0.00011669352 
0.260614 0.04364109606 0.00037079518 
0.261172 0.05660006483 -0.00003808403 
0.261729 0.03529867612 -0.00024558885 
0.262286 0.02775696148 0.00035945507 
0.262844 0.01278829419 -0.00002367156 
0.263401 0.04950098723 0.00026329478 
0.263958 0.05139258406 -0.00004631020 
0.264516 0.02882358989 0.00021520291 
0.265073 0.03953207435 0.00030328781 
0.265630 0.05706287173 -0.00000898531 
0.266188 0.00736339318 -0.00012099309 
0.266745 0.00636659643 -0.00010590124 
0.267302 0.01766294841 0.00022782880 
0.267860 0.04529049431 0.00037647613 
0.268417 0.08328228485 0.00010385338 
0.268975 0.04758677491 -0.00021347114 
0.269532 0.02284174901 0.00025038194 
0.270089 0.04251019559 0.00028811122 
0.270647 0.02650878263 0.00045709562 
0.271204 0.05618693019 0.00033065017 
0.271761 0.06223652353 0.00018232531 
0.272319 0.02870311804 0.00018136268 
0.272876 0.06876801280 0.00039500984 
0.273433 0.03094337794 0.00048626636 
0.273991 0.01045044807 0.00039822620 
0.274548 0.07017388377 0.00023058771 
0.275105 0.07253428631 0.00057972206 
0.275663 0.03488169452 0.00035216808 
0.276220 0.02056143538 -0.00001211381 
0.276777 0.03363735076 -0.00006881276 
0.277335 0.04227466058 0.00004048034 
0.277892 0.01544222721 0.00004773025 
0.278449 0.03857015290 0.00024807379 
0.279007 -0.00116832801 0.00008188865 
0.279564 -0.00724769054 -0.00027381054 
0.280121 0.04479965376 -0.00009818781 
0.280679 0.05567806805 -0.00026786127 
0.281236 0.04690589391 0.00016489360 
0.281793 0.00890262998 -0.00032018614 
0.282351 0.04802593130 0.00007658088 
0.282908 0.00843808976 0.00011712223 
0.283465 -0.00395006567 0.00019921630 
0.284023 0.03985584497 0.00047984269 
0.284580 0.00584642517 -0.00012553776 
0.285137 0.06737893603 0.00033160461 
0.285695 0.10285696273 0.00037572347 
0.286252 0.08926314707 0.00019793124 
0.286809 0.04435267532 0.00013380754 
0.287367 0.03017287731 0.00009657388 
0.287924 0.01292069446 -0.00007247266 
0.288481 0.02526335982 -0.00064194638 
0.289039 0.04916213545 -0.00061332126 
0.289596 0.02604923168 -0.00035513946 
0.290153 0.04390617963 0.00016404452 
0.290711 0.03859986365 0.00002108593 
0.291268 0.03877096617 0.00000970042 
0.291825 -0.00707416009 0.00006577700 
0.292383 0.01059252385 0.00019755900 
0.292940 0.05836269779 0.00014519647 
0.293497 0.06827097445 0.00027442315 
0.294055 0.04979638563 0.00039768778 
0.294612 0.05766780553 0.00069168465 
0.295169 0.02631278527 0.00075626072 
0.295727 0.07194330873 -0.00030183817 
0.296284 0.02079974999 0.00038711305 
0.296841 0.00199658838 -0.00033033478 
0.297399 0.03567005702 0.00022882625 
0.297956 0.01762605718 0.00069929337 
0.298513 -0.01103927942 -0.00022840035 
0.299071 0.01164642110 -0.00010337844 
0.299628 0.04638315851 0.00024562389 
0.300185 0.06182325182 0.00017212802 
0.300742 0.02564852698 0.00055845210 
0.301300 -0.00832527778 -0.00030330999 
0.301857 0.06259455386 0.00030291360 
0.302414 0.01216468453 0.00031049903 
0.302972 0.02019990548 0.00031230043 
0.303529 0.04456362864 0.00069592842 
0.304086 0.01877128429 0.00061048906 
0.304644 0.04261927418 0.00062055880 
0.305201 0.05043172997 0.00025083941 
0.305758 0.01173621301 0.00071198213 
0.306316 0.02179317831 -0.00034457269 
0.306873 0.05064344284 0.00044026107 
0.307430 0.03583089977 0.00015995624 
0.307987 -0.03660583397 -0.00013445961 
0.308545 -0.00144699940 0.00025708659 
0.309102 0.01004002506 -0.00002311740 
0.309659 0.01212217314 0.00020866100 
0.310217 -0.02166568440 -0.00028395417 
0.310774 0.03887764501 0.00022794015 
0.311331 0.05740622966 0.00001056945 
0.311889 -0.00031042841 -0.00030296249 
0.312446 0.01742909862 -0.00004016845 
0.313003 0.02397300993 0.00020639563 
0.313560 0.00964271275 -0.00041170572 
0.314118 0.06171032974 0.00019101732 
0.314675 0.09334238097 0.00079523382 
0.315232 0.01358432063 0.00082540513 
0.315790 0.01333410310 0.00054025926 
0.316347 0.01882014985 0.00027470055 
0.316904 0.01082958657 -0.00054743597 
0.317461 0.04846896654 0.00040120480 
0.318019 -0.00023854570 0.00048918275 
0.318576 0.00092264486 0.00016421731 
0.319133 -0.01046886399 -0.00023317794 
0.319691 0.01262336807 0.00079529394 
0.320248 0.02902243014 0.00039557399 
0.320805 0.00977483264 0.00026807799 
0.321362 0.01070737821 0.00011273652 
0.321920 0.04451041108 0.00063199415 
0.322477 -0.01717848559 0.00087507336 
0.323034 0.03601989472 0.00060092501 
0.323592 -0.01010507854 -0.00017263293 
0.324149 0.00296162928 0.00019733798 
0.324706 0.03718144902 -0.00007811063 
0.325263 0.06264377734 0.00007125408 
0.325821 0.04354148741 0.00063180303 
0.326378 0.05898631124 0.00012089317 
0.326935 0.02218595901 0.00071660200 
0.327493 0.04823342772 0.00047254124 
0.328050 0.06910747420 -0.00006973582 
0.328607 0.04623950822 0.00041195549 
0.329164 0.01206279317 0.00088820228 
0.329722 0.01350312046 0.00043666196 
0.330279 0.03848774470 -0.00038477777 
0.330836 0.03748671921 0.00053916747 
0.331393 0.06789736419 0.00035077795 
0.331951 0.07294568497 0.00006456206 
0.332508 0.04116532334 -0.00108801349 
0.333065 0.06408497228 0.00059967931 
0.333622 -0.00441545167 0.00009141977 
0.334180 0.00061248203 0.00049220265 
0.334737 0.04946060312 -0.00052128814 
0.335294 0.03645835239 0.00015234540 
0.335852 -0.00360875514 -0.00002111914 
0.336409 0.00721601948 -0.00025749387 
0.336966 0.01030613575 -0.00024883489 
0.337523 0.01474448651 -0.00027602826 
0.338081 0.03932896871 -0.00007989308 
0.338638 -0.03199336076 0.00072095375 
0.339195 0.00908727533 -0.00021565067 
0.339752 0.04588193212 0.00030742762 
0.340310 0.03020338308 -0.00050524765 
0.340867 0.01524727917 -0.00033227785 
0.341424 0.02407910355 -0.00008618380 
0.341981 0.01332944107 -0.00035913697 
0.342539 0.00064953625 0.00034673250 
0.343096 0.05968741495 -0.00060982484 
0.343653 0.01963751205 -0.00028919657 
0.344210 0.04846386536 -0.00022694741 
0.344768 -0.01467784953 -0.00015008807 
0.345325 -0.00897661068 -0.00007132018 
0.345882 0.04099217723 -0.00006866257 
0.346439 -0.04277047916 -0.00055003152 
0.346997 0.00346038213 -0.00080352279 
0.347554 0.05631646163 0.00058883302 
0.348111 0.01542130811 0.00015407080 
0.348668 -0.03854324222 0.00077512600 
0.349226 0.04963885525 0.00094318297 
0.349783 0.04150737002 -0.00014083771 
0.350340 0.00125081616 -0.00031701052 
0.350897 0.00747463647 0.00088836104 
0.351454 0.05513083551 0.00029381980 
0.352012 0.05257447077 0.00010550167 
0.352569 0.01601458603 -0.00068373362 
0.353126 0.02756593981 0.00010999395 
0.353683 0.07159830696 0.00147043772 
0.354241 -0.02001874678 0.00004289961 
0.354798 -0.03006202918 0.00076681027 
0.355355 0.07972563778 0.00045934176 
0.355912 -0.02176920802 -0.00007522517 
0.356470 0.02837488071 -0.00037579658 
0.357027 0.09206257419 0.00070798003 
0.357584 -0.07073541194 0.00050852609 
0.358141 -0.03887526373 -0.00088193409 
0.358699 0.02374316688 -0.00106087596 
0.359256 0.01004776712 0.00039095987 
0.359813 -0.01616808526 0.00114356906 
0.360370 -0.04545310810 -0.00021738365 
0.360927 -0.04837039296 -0.00005241245 
0.361485 0.00223535284 -0.00084398937 
0.362042 0.00792667760 0.00071442823 
0.362599 -0.02766788289 -0.00084864359 
0.363156 0.05102042425 0.00031321447 
0.363714 -0.03752434551 0.00060079779 
0.364271 0.01521587244 -0.00078411819 
0.364828 0.01320089529 -0.00026273983 
0.365385 0.05625555039 0.00155994351 
0.365942 0.05693504882 0.00243259819 
0.366500 0.03469761286 0.00108619843 
0.367057 0.06984357808 -0.00029068531 
0.367614 0.03686565124 0.00199761304 
0.368171 0.01241472373 0.00198902170 
0.368728 0.07471130059 0.00043599865 
0.369286 -0.02250632112 -0.00025698987 
0.369843 0.01068899735 -0.00113119924 
0.370400 0.01246916937 -0.00026340898 
0.370957 -0.03329788848 -0.00004567959 
0.371514 0.05853672352 -0.00117219618 
0.372072 -0.03800635741 -0.00077011475 
0.372629 -0.00787315879 0.00041010095 
0.373186 0.04899587488 0.00010541173 
0.373743 0.06214200411 0.00132155536 
0.374300 -0.07763541356 -0.00082014515 
0.374858 0.02213821541 -0.00024244770 
0.375415 0.07970028256 0.00194993989 
0.375972 0.06726646988 0.00164874975 
0.376529 -0.02778536021 0.00078969626 
0.377086 0.00496480778 0.00009655339 
0.377644 0.03095218097 -0.00041371224 
0.378201 0.07854414314 0.00197987184 
0.378758 0.03225967413 0.00117790563 
0.379315 0.03035340832 0.00082201031 
0.379872 0.04977637029 0.00171401079 
0.380430 -0.00180131635 -0.00010919824 
0.380987 -0.07817634342 -0.00084635866 
0.381544 -0.03219069191 0.00139660591 
0.382101 -0.03492753602 -0.00200172295 
0.382658 0.12462482336 -0.00066078034 
0.383216 0.02064651907 -0.00020017704 
0.383773 0.09871339061 0.00245502942 
0.384330 0.00014482363 0.00070230645 
0.384887 -0.00960147681 -0.00124319420 
0.385444 0.05266024971 -0.00023057324 
0.386001 0.05451498648 -0.00241247477 
0.386559 -0.04299588171 -0.00058760839 
0.387116 -0.00839597723 0.00134939375 
0.387673 0.02850704907 -0.00011706193 
0.388230 0.03563870958 0.00155006009 
0.388787 0.01696586243 -0.00098050641 
0.389345 -0.00033258184 -0.00054345413 
0.389902 0.03095885670 -0.00037099592 
0.390459 0.01289658308 0.00062875982 
0.391016 0.07923947137 0.00115333453 
0.391573 0.03042556152 0.00060503329 
0.392130 0.12028966758 0.00228846275 
0.392688 -0.01555599118 -0.00159988496 
0.393245 -0.01946632092 -0.00103963469 
0.393802 -0.00920436770 0.00000946139 
0.394359 0.07813767641 0.00054638484 
0.394916 0.04701720359 -0.00163029881 
0.395473 0.00752456312 -0.00000232345 
0.396031 0.10454061597 0.00312074276 
0.396588 0.01424985030 -0.00106427460 
0.397145 0.07863124323 0.00501232691 
0.397702 -0.01018329046 -0.00122450312 
0.398259 0.06079366458 0.00046197224 
0.398816 0.06091215494 0.00471249009 
0.399374 0.01251310443 0.00201738150 
0.399931 -0.09218513281 0.00219978736 
0.400488 0.06956926622 0.00115481372 
0.401045 -0.05188419756 -0.00243578873 
0.401602 -0.01601198777 0.00209303020 
0.402159 0.02064889795 -0.00116652099 
0.402716 -0.05900029396 -0.00657497324 
0.403274 0.01024957919 0.00254989430 
0.403831 -0.02059318533 0.01998607378 
