# Supplementary material for: SAXS studies of X-ray induced disulfide bond damage: Engineering high-resolution insight from a low-resolution technique
Source: PLoS One. 2020 Nov 17;15(11):e0239702. doi: 10.1371/journal.pone.0239702 (PMC7671560; doi:10.1371/journal.pone.0239702)
Supplement: S1 Data — (GZ) [file pone.0239702.s023.gz › SupplementaryData/dimer_A4_ph5_1p25_00027.cbf.dat]

0.010314 -4.50222072280 0.90441200594 
0.010872 3.20721609755 0.12765299455 
0.011429 2.90922267253 -0.19185260591 
0.011987 3.77125427985 0.02783893336 
0.012544 8.28414014210 -0.01715686910 
0.013102 2.53550185345 0.06388428051 
0.013659 3.93753800324 0.04537665787 
0.014217 3.30349899416 0.05981113177 
0.014774 4.41615098757 0.00181021354 
0.015332 4.32109240686 0.09696688070 
0.015889 4.66953689111 0.02900642483 
0.016447 4.47546345056 -0.00187280299 
0.017004 4.45958545753 -0.01640510097 
0.017562 3.80574458872 -0.01504597340 
0.018119 3.98624998545 0.00307636016 
0.018677 4.50756368338 0.02245371002 
0.019234 4.28731300453 0.06003564048 
0.019792 4.35512444625 0.03313742345 
0.020349 4.32275885581 -0.00140968011 
0.020907 4.08604045735 0.00307819748 
0.021464 4.47062339934 0.01945286763 
0.022022 4.01858785609 0.00540438790 
0.022579 3.71300995827 0.00314007834 
0.023137 4.57675063834 0.02528833873 
0.023694 3.86458916216 0.03221901165 
0.024252 4.03307237388 0.02877678633 
0.024809 4.10786927426 0.02007371275 
0.025367 3.98396218840 0.02628170879 
0.025924 3.93426392232 0.02273448334 
0.026482 3.90591061861 0.03171488550 
0.027039 3.79856086546 0.02826131757 
0.027597 3.66211657223 0.02762255160 
0.028154 3.44045707087 0.02616988283 
0.028712 3.63923967781 0.01337993299 
0.029269 3.62618180658 0.01820977573 
0.029827 3.49300860449 0.02026484539 
0.030384 3.64651831711 0.02678262100 
0.030942 3.46999457995 0.02524369113 
0.031500 3.46802420581 0.02160746884 
0.032057 3.43346696980 0.01656009158 
0.032615 3.51973873889 0.02274199448 
0.033172 3.45844361793 0.02323975508 
0.033730 3.39522022008 0.01588028894 
0.034287 3.33520052585 0.02440591001 
0.034845 3.19514523021 0.02115861990 
0.035402 3.10061957384 0.02370241561 
0.035960 3.15223569733 0.01312696736 
0.036517 3.11476042340 0.02045056143 
0.037075 3.11129738574 0.01745051132 
0.037632 3.01156941823 0.01784170596 
0.038190 2.87491380706 0.02388660054 
0.038747 2.96250779732 0.02043336198 
0.039305 2.99951583052 0.02083903949 
0.039862 2.89988954703 0.01392990305 
0.040420 2.85825054319 0.01554063702 
0.040977 2.82834976240 0.01852457932 
0.041535 2.79666509209 0.01570079291 
0.042092 2.85886040475 0.01713221601 
0.042650 2.68284122406 0.01423460446 
0.043207 2.80961863404 0.01438704617 
0.043765 2.62695047639 0.01216829621 
0.044322 2.56368902101 0.01745577191 
0.044880 2.75388883495 0.01397253898 
0.045437 2.53445839935 0.01082108501 
0.045995 2.50743275109 0.01427817873 
0.046552 2.48943875604 0.01497191082 
0.047110 2.50783583499 0.01437143924 
0.047667 2.34233032261 0.01351713290 
0.048225 2.46856596864 0.01344149221 
0.048782 2.49406849754 0.01576780051 
0.049340 2.44573783112 0.01450895505 
0.049897 2.33065451375 0.01284549500 
0.050455 2.23290039998 0.01314556742 
0.051012 2.26194638249 0.01351425429 
0.051570 2.24010668028 0.01430904794 
0.052127 2.17497039195 0.01360220786 
0.052685 2.16206445739 0.01528306494 
0.053242 2.19494609309 0.01469509726 
0.053800 2.06130370415 0.01260554670 
0.054357 2.00748672790 0.01109836923 
0.054915 2.08830467668 0.01276384624 
0.055472 2.01889384416 0.01190767966 
0.056030 1.94020918419 0.00757402770 
0.056587 1.95782705546 0.01257198122 
0.057145 1.98133105022 0.01439440952 
0.057702 2.04148184981 0.01098845770 
0.058260 1.83819831882 0.01071747858 
0.058817 1.86871070672 0.01277472315 
0.059375 1.90266545879 0.01214147617 
0.059932 1.87774730312 0.01247924615 
0.060490 1.76665908906 0.00793169828 
0.061048 1.67918466969 0.00767703001 
0.061605 1.76116327299 0.01094371483 
0.062163 1.72303501025 0.00845567378 
0.062720 1.69893697037 0.01139817698 
0.063278 1.72906612030 0.00959066964 
0.063835 1.58901161804 0.00884303123 
0.064393 1.63579844321 0.01161704907 
0.064950 1.52562406494 0.00580127426 
0.065508 1.56176587157 0.00661942912 
0.066065 1.44935788995 0.00641700237 
0.066623 1.47348263221 0.00602889798 
0.067180 1.48137149636 0.00717996527 
0.067738 1.42119057413 0.00665958628 
0.068295 1.56883676383 0.00864367548 
0.068853 1.46867341956 0.00649787365 
0.069410 1.38058561873 0.00814355123 
0.069968 1.45939957971 0.00817018217 
0.070525 1.41840599928 0.00830000379 
0.071083 1.34556650695 0.00630388167 
0.071640 1.32379263117 0.00751070889 
0.072198 1.32452719524 0.00691716359 
0.072755 1.22225289642 0.00605827445 
0.073313 1.35412824607 0.00655326793 
0.073870 1.21151829630 0.00750149626 
0.074428 1.22638770139 0.00520425190 
0.074985 1.25930525824 0.00762827179 
0.075543 1.27403823699 0.00759474025 
0.076100 1.22143098242 0.00747594255 
0.076658 1.22166355237 0.00672751283 
0.077215 1.16605911190 0.00694280515 
0.077773 1.09126795907 0.00807275639 
0.078330 1.17410593249 0.00549738159 
0.078888 1.12969380030 0.00661098705 
0.079445 1.06885344455 0.00561266092 
0.080003 0.96913516284 0.00509881602 
0.080560 1.07995757295 0.00524312195 
0.081118 0.97689967261 0.00457582065 
0.081675 0.99056069360 0.00473813316 
0.082233 1.00553125925 0.00567724705 
0.082790 0.98161493708 0.00495362020 
0.083348 0.96762476105 0.00622975745 
0.083905 0.96282731531 0.00298877805 
0.084463 0.94558340948 0.00543924152 
0.085020 1.04252874976 0.00520178816 
0.085578 0.92000344873 0.00548042340 
0.086135 0.93495995931 0.00446250636 
0.086693 0.90179039611 0.00581539929 
0.087250 0.96528397578 0.00628238037 
0.087808 0.94978476585 0.00428420478 
0.088365 0.85602179194 0.00397300575 
0.088923 0.91948524924 0.00446005175 
0.089480 0.82382739112 0.00338830801 
0.090038 0.72476309572 0.00538942048 
0.090595 0.76045884450 0.00503584216 
0.091153 0.77880360049 0.00484530833 
0.091710 0.77328652394 0.00395602893 
0.092268 0.78774418788 0.00297593326 
0.092825 0.72852740078 0.00347715035 
0.093383 0.75498285604 0.00327791123 
0.093940 0.77463240963 0.00428597455 
0.094498 0.77556922339 0.00385377760 
0.095055 0.76288852028 0.00270754393 
0.095613 0.70551517766 0.00290963643 
0.096170 0.66527170304 0.00375547021 
0.096728 0.73297457187 0.00307980626 
0.097285 0.69652945641 0.00379508638 
0.097842 0.73763871890 0.00288034200 
0.098400 0.64250513209 0.00305545027 
0.098957 0.58982402256 0.00392284617 
0.099515 0.60922939827 0.00300577917 
0.100072 0.62174119625 0.00286524150 
0.100630 0.69817653391 0.00390570308 
0.101187 0.51720463818 0.00258078664 
0.101745 0.67480126140 0.00340145351 
0.102302 0.57870859346 0.00245892242 
0.102860 0.58342096184 0.00353023505 
0.103417 0.49792649081 0.00197238522 
0.103975 0.54397901751 0.00338135873 
0.104532 0.59850970528 0.00233926421 
0.105090 0.62062527883 0.00355517769 
0.105647 0.58762044572 0.00300275017 
0.106205 0.53055254347 0.00272698928 
0.106762 0.57434402158 0.00379412483 
0.107320 0.47042417404 0.00209473232 
0.107877 0.50686579350 0.00356806590 
0.108435 0.45099644040 0.00297188516 
0.108992 0.46229776026 0.00201340949 
0.109550 0.51359100049 0.00391262807 
0.110107 0.47293659794 0.00293534191 
0.110665 0.50164692226 0.00225529668 
0.111222 0.48487880413 0.00222745802 
0.111780 0.38010987156 0.00183034048 
0.112337 0.35505516070 0.00274999374 
0.112895 0.41045723629 0.00102439148 
0.113452 0.43061150190 0.00222446224 
0.114010 0.43608821816 0.00184943053 
0.114567 0.42892389476 0.00164002615 
0.115125 0.37085290392 0.00109162104 
0.115682 0.43064486266 0.00117804407 
0.116240 0.39876265618 0.00266934508 
0.116797 0.36046591993 0.00212331031 
0.117355 0.39093215548 0.00194374366 
0.117912 0.38486879018 0.00190981908 
0.118470 0.39030934235 0.00317369605 
0.119027 0.32682202307 0.00257220428 
0.119585 0.37876116876 0.00189516655 
0.120142 0.39203909801 0.00234208486 
0.120699 0.32276248655 0.00202547979 
0.121257 0.36661194576 0.00115208470 
0.121814 0.32579437248 0.00213311556 
0.122372 0.35835031275 0.00195131881 
0.122929 0.26274945661 0.00227776410 
0.123487 0.25965261973 0.00084059042 
0.124044 0.32102359190 0.00135791085 
0.124602 0.27239146289 0.00188942574 
0.125159 0.29827288699 0.00100581873 
0.125717 0.36746092661 0.00127357803 
0.126274 0.36427459424 0.00192827523 
0.126832 0.33789964834 0.00169496710 
0.127389 0.29244743748 0.00110826767 
0.127947 0.23739254185 0.00120400046 
0.128504 0.20996437803 0.00161785697 
0.129062 0.30276666103 0.00117264275 
0.129619 0.32677957840 0.00169863945 
0.130177 0.26670561646 0.00115757956 
0.130734 0.24789491345 0.00128066407 
0.131292 0.24666951665 0.00095347321 
0.131849 0.23467834901 0.00071890160 
0.132407 0.20769047091 0.00183278909 
0.132964 0.26862567362 0.00118492554 
0.133521 0.23580734771 0.00194635530 
0.134079 0.24070934541 0.00082174581 
0.134636 0.21825659299 0.00107448186 
0.135194 0.17792956220 0.00174562192 
0.135751 0.22663153043 0.00128206364 
0.136309 0.17101408924 0.00018285450 
0.136866 0.26325640458 0.00235460453 
0.137424 0.09262031532 0.00143682516 
0.137981 0.18976975522 0.00079270455 
0.138539 0.19743266084 0.00168036252 
0.139096 0.12118477874 0.00112627371 
0.139654 0.16027308555 0.00051601514 
0.140211 0.16987564679 0.00082459112 
0.140769 0.13393566980 0.00087086136 
0.141326 0.22000325428 0.00137120143 
0.141884 0.13104632851 0.00206583170 
0.142441 0.12465225864 0.00121409693 
0.142998 0.14648946947 0.00057636816 
0.143556 0.20064541721 0.00042248165 
0.144113 0.17340543009 0.00075475839 
0.144671 0.14570197692 0.00119418611 
0.145228 0.19352623847 0.00039287751 
0.145786 0.17666480382 0.00090246059 
0.146343 0.16925201593 0.00057917914 
0.146901 0.14788911104 0.00058004579 
0.147458 0.17784042845 0.00082309900 
0.148016 0.14848523784 0.00029511566 
0.148573 0.16170938166 0.00033447103 
0.149131 0.11725448070 -0.00021254694 
0.149688 0.09846246835 -0.00070922337 
0.150246 0.16531332729 0.00121277879 
0.150803 0.09079573906 0.00013262300 
0.151360 0.16142926898 0.00098359331 
0.151918 0.13775470522 0.00067791046 
0.152475 0.14245781092 0.00059579252 
0.153033 0.09788178163 0.00017676474 
0.153590 0.19554058873 0.00053394317 
0.154148 0.11401826030 -0.00006912524 
0.154705 0.13295632003 0.00079385245 
0.155263 0.13341781710 0.00124042859 
0.155820 0.16090730649 0.00088593077 
0.156378 0.07669805127 0.00132449422 
0.156935 0.10357550359 -0.00003213202 
0.157493 0.09697153615 0.00003369419 
0.158050 0.11433850303 0.00045592092 
0.158607 0.07955615490 -0.00037935217 
0.159165 0.07036492822 0.00070603545 
0.159722 0.10186730709 0.00095373819 
0.160280 0.12307631043 0.00128210212 
0.160837 0.13384975494 0.00050091772 
0.161395 0.10305402362 0.00015108225 
0.161952 0.13173310841 0.00061147934 
0.162510 0.06518409432 0.00050979914 
0.163067 0.06780179067 0.00060921017 
0.163625 0.08664581613 0.00074782078 
0.164182 0.05556270620 0.00050472224 
0.164739 0.14247692900 0.00023330182 
0.165297 0.07732934323 0.00035802782 
0.165854 0.13848174950 -0.00021398601 
0.166412 0.11707837028 0.00078460698 
0.166969 0.11047609554 0.00015992958 
0.167527 0.00001366649 0.00060228686 
0.168084 0.12423530374 0.00021702182 
0.168642 0.06556586721 0.00057494689 
0.169199 0.08935306385 0.00072424188 
0.169757 0.09252247760 0.00026030579 
0.170314 0.09860568648 0.00069265003 
0.170871 0.06998617813 -0.00035816824 
0.171429 0.12100019073 0.00062385070 
0.171986 0.08280131437 0.00001177775 
0.172544 0.08916478027 0.00018826947 
0.173101 0.06468106348 -0.00023574675 
0.173659 0.13251131802 0.00131430183 
0.174216 0.07640907362 0.00065635554 
0.174774 0.06993538492 0.00033730305 
0.175331 0.06212100447 0.00010889881 
0.175888 0.07963560651 0.00058041795 
0.176446 0.06445462831 0.00079805972 
0.177003 0.07398966405 0.00068035857 
0.177561 0.04547857040 0.00043711623 
0.178118 0.05903993157 0.00063550422 
0.178676 0.07819988928 -0.00011336992 
0.179233 0.06350310593 -0.00000206802 
0.179791 0.02365771033 0.00031643908 
0.180348 0.03797534871 0.00048450055 
0.180905 0.01468739819 -0.00017517764 
0.181463 0.06246816266 0.00023529317 
0.182020 0.05111400365 0.00055805312 
0.182578 0.11298858073 0.00104784317 
0.183135 0.03999394165 0.00055846753 
0.183693 0.03017270247 0.00016181412 
0.184250 0.04262122418 0.00026036034 
0.184808 0.04117690017 -0.00007866016 
0.185365 0.03361818422 -0.00003201000 
0.185922 0.06337535157 -0.00019343740 
0.186480 0.10674223874 0.00066558569 
0.187037 0.06601157006 0.00045136806 
0.187595 0.02515889801 0.00000235702 
0.188152 0.02334199412 0.00001733032 
0.188710 0.02155553538 0.00036185421 
0.189267 0.05578875172 0.00007220015 
0.189824 0.01574675771 0.00045781869 
0.190382 0.02693495145 0.00005063427 
0.190939 0.09288168646 0.00028402611 
0.191497 0.03013056000 0.00046507686 
0.192054 0.06041957342 0.00049119779 
0.192612 0.06458012488 0.00102179572 
0.193169 0.04990191085 0.00028671300 
0.193726 -0.01538963605 0.00057154774 
0.194284 0.06023023667 0.00074710861 
0.194841 0.05363712980 0.00022025133 
0.195399 0.02428281110 0.00046056933 
0.195956 0.09343372514 -0.00032756941 
0.196514 0.10164553159 0.00054066182 
0.197071 0.10495626436 -0.00003524389 
0.197628 0.08542398904 0.00041361570 
0.198186 0.07547666233 0.00033030274 
0.198743 0.02738745800 0.00108423405 
0.199301 0.03793990503 0.00029132934 
0.199858 0.05652811641 0.00023045171 
0.200416 0.07456510969 0.00019561017 
0.200973 0.08907143396 0.00096390153 
0.201530 0.05604691431 -0.00011467203 
0.202088 0.05133648566 -0.00014761874 
0.202645 0.02100410470 0.00034936351 
0.203203 0.04580009808 -0.00057821372 
0.203760 0.05611545523 0.00026113998 
0.204318 0.06894045243 0.00000798043 
0.204875 0.02200909711 0.00019808776 
0.205432 0.09277174681 0.00089709162 
0.205990 0.00831750432 0.00005631655 
0.206547 0.06639710124 0.00034230264 
0.207105 0.06669738373 0.00027106583 
0.207662 0.05460464958 0.00016829574 
0.208219 -0.00491953942 -0.00013087751 
0.208777 0.02944919714 0.00056249994 
0.209334 0.03536207308 -0.00010223887 
0.209892 0.08620333640 -0.00022168916 
0.210449 0.03033321915 0.00015347576 
0.211007 -0.00939959866 0.00007627613 
0.211564 0.06024325992 0.00053044121 
0.212121 0.03089718936 -0.00011932023 
0.212679 0.01590404773 -0.00033170496 
0.213236 0.01644683191 0.00017789193 
0.213794 0.03037340045 0.00068671740 
0.214351 0.03723193901 0.00059914227 
0.214908 -0.00721217411 0.00015878886 
0.215466 0.01527537722 0.00007189629 
0.216023 0.04720626228 -0.00023726496 
0.216581 0.05816695286 0.00042558249 
0.217138 0.01778565898 0.00033763037 
0.217695 0.06705655311 0.00051094133 
0.218253 0.02739899191 0.00060925082 
0.218810 0.06299044457 0.00007052335 
0.219368 0.03543946972 0.00005845013 
0.219925 0.04067794628 0.00014795644 
0.220483 0.06034843854 0.00068453348 
0.221040 0.07539750915 0.00041728196 
0.221597 0.06591633951 0.00001361931 
0.222155 0.00625773593 0.00032332483 
0.222712 0.02560211363 0.00006895682 
0.223270 0.08017894763 0.00059336711 
0.223827 0.04662307660 0.00028388230 
0.224384 0.07509635936 0.00030451412 
0.224942 0.02049307145 0.00029514342 
0.225499 0.00811103329 0.00008895152 
0.226057 0.01941372992 -0.00009661507 
0.226614 0.01815408180 0.00052825725 
0.227171 0.02220096349 -0.00019259435 
0.227729 0.04876564769 0.00014726152 
0.228286 0.06812513425 0.00034070847 
0.228844 0.00761892393 0.00020537054 
0.229401 0.04054064304 -0.00021286350 
0.229958 0.01850259409 0.00060192058 
0.230516 0.01405946671 0.00043840788 
0.231073 0.04167281744 0.00078942104 
0.231630 0.06485180164 0.00058088746 
0.232188 0.01240558478 0.00007414326 
0.232745 0.04594653503 -0.00013932803 
0.233303 0.03644982647 0.00037167984 
0.233860 0.01975766128 0.00026767699 
0.234417 0.03476414939 0.00034968199 
0.234975 0.01563159775 0.00008141004 
0.235532 0.05664059626 0.00001042180 
0.236090 0.04368443471 0.00035330297 
0.236647 0.07234372364 -0.00005293259 
0.237204 -0.01089032587 0.00002092022 
0.237762 0.00162022134 0.00062609454 
0.238319 0.01770362791 -0.00020629818 
0.238877 -0.01876001234 0.00020778580 
0.239434 0.02304939571 0.00048745503 
0.239991 0.03401686225 -0.00031086986 
0.240549 0.04097705643 0.00014770581 
0.241106 0.04185394697 0.00003508652 
0.241663 0.06800355604 0.00038598494 
0.242221 0.04438263366 -0.00018672874 
0.242778 0.00929979032 0.00031591736 
0.243336 0.04893216934 0.00038996354 
0.243893 -0.00823932203 0.00001139484 
0.244450 -0.01367888228 -0.00019884700 
0.245008 0.07361976251 0.00019822107 
0.245565 0.02408189381 -0.00002651970 
0.246123 0.01860885339 0.00021447744 
0.246680 0.03416961722 0.00028959936 
0.247237 0.07020856319 0.00050563960 
0.247795 0.02445928527 0.00036820602 
0.248352 0.01534580331 0.00001804139 
0.248909 0.05994029639 0.00017342675 
0.249467 0.03189746686 -0.00013703040 
0.250024 0.05193866498 -0.00008453456 
0.250582 0.03474181622 0.00022764660 
0.251139 0.01594498062 0.00057362564 
0.251696 0.01037519128 0.00007531886 
0.252254 0.04008311456 0.00057014597 
0.252811 0.02447628934 -0.00015031354 
0.253368 0.00701387018 0.00000892982 
0.253926 0.04486157876 0.00028910591 
0.254483 0.04438004245 0.00046229838 
0.255041 0.04578163632 0.00046672888 
0.255598 0.05717436750 0.00020474862 
0.256155 -0.00026109807 -0.00039172806 
0.256713 0.02687957781 -0.00020777400 
0.257270 0.04973844094 0.01189386001 
0.257827 0.05449047888 0.00043958787 
0.258385 0.04570726165 0.00065932658 
0.258942 0.00545411836 -0.00026832729 
0.259499 0.06033058238 0.00011344419 
0.260057 0.07749482962 0.00055869419 
0.260614 0.04663623162 -0.00015441496 
0.261172 0.06907529473 -0.00003435500 
0.261729 0.02382358536 0.00016979336 
0.262286 0.04975229941 0.00023462972 
0.262844 0.00073968166 0.00021265998 
0.263401 0.06532837161 0.00033015262 
0.263958 0.04117742686 0.00039361916 
0.264516 0.07337199013 0.00056483520 
0.265073 0.03495938216 0.00045789009 
0.265630 0.04745268056 0.00042231203 
0.266188 0.05001654344 0.00034749371 
0.266745 0.01155360004 0.00021958715 
0.267302 0.01907150465 0.00001189518 
0.267860 0.04745600121 0.00016352248 
0.268417 0.02165078073 0.00037188558 
0.268975 -0.01073942547 0.00032738912 
0.269532 0.06329449333 0.00059137124 
0.270089 0.10308570749 0.00041474483 
0.270647 0.07164423954 -0.00025973453 
0.271204 0.05733768609 0.00020059589 
0.271761 0.02810041190 0.00014909343 
0.272319 0.01868314779 0.00024680913 
0.272876 0.04547802374 0.00018227746 
0.273433 0.01675653584 0.00020098937 
0.273991 0.04657112809 0.00043123773 
0.274548 0.03823599945 0.00032291712 
0.275105 0.00452700721 0.00016072980 
0.275663 0.03312843717 0.00018811268 
0.276220 0.06452384150 0.00003693299 
0.276777 -0.01100730551 0.00013004703 
0.277335 0.01235804821 0.00011307792 
0.277892 0.03705575445 0.00031762326 
0.278449 0.01441081786 -0.00003082934 
0.279007 0.03448345775 -0.00002223038 
0.279564 0.01562546527 0.00047932279 
0.280121 0.01088285434 -0.00003589433 
0.280679 -0.00696405175 0.00049886186 
0.281236 0.00900025960 -0.00014147777 
0.281793 0.01014951094 0.00025701196 
0.282351 0.04391626858 -0.00001453556 
0.282908 0.02116716629 0.00081086892 
0.283465 0.01920448831 -0.00058435110 
0.284023 0.05349184800 -0.00018193441 
0.284580 0.04781354558 0.00018216723 
0.285137 0.11122576063 0.00036160733 
0.285695 0.01375572778 0.00047707310 
0.286252 0.01962912405 -0.00008789376 
0.286809 0.03881491678 0.00015627436 
0.287367 0.04253030972 0.00068373400 
0.287924 -0.00039222307 0.00005962826 
0.288481 0.02049087568 0.00016831671 
0.289039 -0.01829992756 -0.00015808065 
0.289596 0.01803333542 -0.00037653882 
0.290153 0.07213596738 -0.00005308944 
0.290711 0.03948258594 0.00055055806 
0.291268 0.00657447529 -0.00020647313 
0.291825 -0.00377963302 -0.00011809540 
0.292383 0.07730555907 0.00092596329 
0.292940 0.04349979288 0.00097372869 
0.293497 0.05490670846 -0.00043093229 
0.294055 0.01576176127 0.00011772977 
0.294612 0.02695258369 0.00020241715 
0.295169 0.09771235476 0.00067332382 
0.295727 0.04351754422 0.00061297047 
0.296284 0.03309030275 0.00007323933 
0.296841 0.02513884627 -0.00013280060 
0.297399 0.00217120387 0.00009828144 
0.297956 0.02908390122 0.00035293218 
0.298513 0.01174528071 -0.00021235747 
0.299071 0.03554827717 0.00051486884 
0.299628 0.01332435975 0.00018088074 
0.300185 0.02361040521 -0.00026835617 
0.300742 0.03092714161 0.00036895809 
0.301300 0.05763761707 0.00015757387 
0.301857 0.04561975982 0.00019432210 
0.302414 -0.01098866114 0.00028941117 
0.302972 0.00602855009 -0.00047242889 
0.303529 0.02840102411 -0.00059514961 
0.304086 0.04069719053 0.00009490240 
0.304644 0.01359285947 -0.00047200800 
0.305201 0.01298905779 0.00039917089 
0.305758 0.06874927477 0.00093941332 
0.306316 0.03347216388 0.00004951443 
0.306873 0.02104009162 0.00011809540 
0.307430 0.01359779074 0.00010454540 
0.307987 0.00132922002 0.00011824856 
0.308545 0.06661302637 0.00029383789 
0.309102 -0.00470691639 -0.00053544860 
0.309659 0.04288414707 0.00041501976 
0.310217 0.05429928922 0.00057698585 
0.310774 0.02306063849 0.00085837749 
0.311331 0.03947248044 0.00051970152 
0.311889 0.06291182024 0.00025351473 
0.312446 0.01954837268 0.00035339170 
0.313003 0.05252183938 -0.00046131143 
0.313560 0.02194643104 -0.00000764115 
0.314118 0.06742840364 -0.00044425794 
0.314675 -0.00484605381 -0.00005630579 
0.315232 0.06184348405 0.00018886976 
0.315790 0.03760219090 -0.00013188436 
0.316347 0.07509423425 0.00029378474 
0.316904 0.04671286086 0.00018811808 
0.317461 0.00604251344 0.00025466681 
0.318019 0.04350902350 0.00113616594 
0.318576 0.00421300947 0.00070820390 
0.319133 0.03100594956 0.00050736573 
0.319691 -0.02519873823 0.00000124625 
0.320248 0.04260479228 0.00092554944 
0.320805 0.03099052355 -0.00013947951 
0.321362 0.05296084134 0.00022517767 
0.321920 0.01815896653 0.00069494461 
0.322477 -0.00124856921 0.00048586390 
0.323034 0.04742004733 0.00038504066 
0.323592 0.02029877253 0.00035933607 
0.324149 0.00208665904 -0.00019710620 
0.324706 0.03202799682 -0.00050334013 
0.325263 0.01121688471 0.00038144535 
0.325821 0.04378814154 -0.00050517162 
0.326378 0.02565831689 0.00052820786 
0.326935 0.05911113923 0.00061753225 
0.327493 0.02029656887 -0.00004550695 
0.328050 0.04716306285 0.00036394711 
0.328607 0.03361407124 -0.00020535410 
0.329164 0.01543639295 0.00020590660 
0.329722 -0.03889720547 -0.00037158756 
0.330279 -0.00075018653 0.00002193395 
0.330836 0.02728361960 0.00037779133 
0.331393 -0.01030632964 -0.00025512039 
0.331951 -0.03164821835 -0.00009736486 
0.332508 0.00318559424 0.00022670338 
0.333065 0.09712060506 0.00037807694 
0.333622 0.11116704140 0.00080993572 
0.334180 0.00388738428 0.00010788066 
0.334737 -0.05718502542 0.00002945997 
0.335294 0.05499285228 -0.00000139140 
0.335852 0.01682563942 -0.00003838083 
0.336409 0.00253595823 0.00054183768 
0.336966 0.00526806852 -0.00064379523 
0.337523 0.01312063083 0.00013823094 
0.338081 0.00478817447 -0.00056906560 
0.338638 0.01614441948 -0.00033755897 
0.339195 0.03345305395 0.00024344120 
0.339752 -0.00106369152 -0.00015375599 
0.340310 0.03306417082 0.00118060955 
0.340867 -0.03590223266 -0.00034807945 
0.341424 0.05043324658 0.00076057210 
0.341981 0.01730924187 0.00025269992 
0.342539 0.03064346559 0.00018939333 
0.343096 -0.00262781970 0.00146319320 
0.343653 0.01146898725 0.00096004372 
0.344210 -0.01678073985 0.00051179005 
0.344768 -0.05139145239 0.00057119451 
0.345325 0.00519566379 -0.00011107132 
0.345882 0.10452087359 -0.00035316938 
0.346439 0.04463686085 0.00015820001 
0.346997 -0.02303792095 -0.00028928787 
0.347554 0.02557742809 -0.00003753436 
0.348111 0.07041237584 0.00087512086 
0.348668 0.01469475229 0.00045132560 
0.349226 -0.00634191372 0.00081893372 
0.349783 0.04877215369 -0.00011871877 
0.350340 0.06136200465 -0.00012667927 
0.350897 0.01041533199 -0.00057508274 
0.351454 0.00485277276 0.00060363563 
0.352012 0.00193037541 -0.00035544874 
0.352569 -0.00000761229 0.00017244748 
0.353126 0.02109763832 -0.00110349723 
0.353683 0.02468880467 0.00044223481 
0.354241 0.01643261057 0.00102550103 
0.354798 0.00071066401 -0.00062622301 
0.355355 0.06821431723 -0.00017052941 
0.355912 0.02401948264 0.00150748617 
0.356470 0.04024921090 -0.00029666292 
0.357027 0.00667944672 -0.00054939551 
0.357584 0.00543435556 0.00078759676 
0.358141 0.01700222115 -0.00138103613 
0.358699 0.10483712501 -0.00022342353 
0.359256 0.01800657336 -0.00064590641 
0.359813 0.02461671895 -0.00044226810 
0.360370 0.06609881381 0.00072212380 
0.360927 0.01202483608 0.00042243472 
0.361485 0.05004903313 0.00090781153 
0.362042 0.03757161157 0.00134669979 
0.362599 -0.01490666080 -0.00005365783 
0.363156 -0.01206947954 -0.00074050491 
0.363714 0.07946133116 -0.00010247694 
0.364271 -0.00048386578 -0.00124080450 
0.364828 0.02554183362 0.00162656965 
0.365385 0.08426188285 -0.00059790012 
0.365942 -0.01606241700 -0.00094912757 
0.366500 0.02430438950 -0.00144260036 
0.367057 0.09098736647 0.00075680456 
0.367614 -0.01546497799 -0.00078101341 
0.368171 0.07460796688 0.00181128143 
0.368728 0.08151099932 -0.00044113423 
0.369286 0.00183636975 -0.00210999689 
0.369843 0.06002909918 0.00061645111 
0.370400 0.05651908073 0.00089343041 
0.370957 0.07186490147 0.00178159779 
0.371514 -0.01190379150 -0.00125485778 
0.372072 0.03900660342 0.00065984430 
0.372629 0.02781626186 0.00122596810 
0.373186 0.02925841898 0.00244518664 
0.373743 0.03777758853 -0.00014583463 
0.374300 0.03164657017 0.00229065288 
0.374858 0.02003782156 0.00002956305 
0.375415 -0.01293755207 0.00095029421 
0.375972 -0.01405131504 -0.00096148533 
0.376529 -0.01374188697 0.00027185692 
0.377086 0.04993160168 -0.00148390633 
0.377644 0.02880005662 0.00137633705 
0.378201 0.08054559831 0.00186249187 
0.378758 0.09124076160 -0.00018148691 
0.379315 -0.03062051590 -0.00016839821 
0.379872 0.01879504542 -0.00041216514 
0.380430 0.07740104340 -0.00098052870 
0.380987 0.05560205103 0.00107283401 
0.381544 0.00851699662 0.00114779298 
0.382101 0.06112867919 0.00098134926 
0.382658 -0.01746267704 -0.00064841733 
0.383216 0.07996999590 0.00026512009 
0.383773 -0.02435855093 0.00017470193 
0.384330 0.02974709699 0.00077198829 
0.384887 -0.05150451192 -0.00016028418 
0.385444 0.01522010458 -0.00045013739 
0.386001 0.08981666861 -0.00047863650 
0.386559 0.02494805528 -0.00209384420 
0.387116 0.01481438316 -0.00014849594 
0.387673 0.02749224442 0.00188773713 
0.388230 0.01110385192 0.00032521825 
0.388787 0.04296040675 0.00236533260 
0.389345 0.04865988704 0.00083848147 
0.389902 0.01593638658 0.00121214151 
0.390459 0.06374337504 -0.00143267846 
0.391016 0.15190028142 0.00136474206 
0.391573 0.05192047935 0.00039432893 
0.392130 0.04058818536 -0.00083468144 
0.392688 -0.00469039472 0.00182627505 
0.393245 0.03501053448 0.00051173133 
0.393802 0.01750001187 0.00034665626 
0.394359 -0.03378712686 -0.00297718421 
0.394916 0.03828317763 0.00099023740 
0.395473 0.03275814114 0.00183659017 
0.396031 0.01330263621 0.00129928285 
0.396588 0.02790395485 0.00216574849 
0.397145 0.01164279996 -0.00017595664 
0.397702 -0.02656109911 0.00230535324 
0.398259 0.04625759690 0.00102974163 
0.398816 0.05639934485 -0.00323596374 
0.399374 0.13112134312 -0.00114844617 
0.399931 0.10923064500 -0.00446179353 
0.400488 0.06587197196 -0.00182918342 
0.401045 0.05658594768 0.00118110403 
0.401602 -0.04086102532 0.00284769649 
0.402159 0.12064880675 0.00104126771 
0.402716 -0.06753231559 0.00079418832 
0.403274 0.06156968799 0.00252845153 
0.403831 0.10475624753 -0.02410844910 
