# Supplementary material for: SAXS studies of X-ray induced disulfide bond damage: Engineering high-resolution insight from a low-resolution technique
Source: PLoS One. 2020 Nov 17;15(11):e0239702. doi: 10.1371/journal.pone.0239702 (PMC7671560; doi:10.1371/journal.pone.0239702)
Supplement: S1 Data — (GZ) [file pone.0239702.s023.gz › SupplementaryData/dimer_A4_ph5_1p25_00028.cbf.dat]

0.010314 -2.62639800634 1.81963088967 
0.010872 2.24042889523 1.30489183829 
0.011429 5.21113242831 0.27038813398 
0.011987 5.96294534352 0.07415427617 
0.012544 3.39634011216 0.05220627336 
0.013102 6.14711562173 0.05333911851 
0.013659 5.06414884698 0.06027295936 
0.014217 5.22008206146 -0.05041214144 
0.014774 5.11899761546 0.05850581415 
0.015332 4.04519103296 -0.05583767767 
0.015889 4.37256803607 0.03367704161 
0.016447 4.14754230104 0.02803875300 
0.017004 4.65296964500 0.01812281256 
0.017562 4.77913408438 -0.00614730985 
0.018119 3.92753096176 -0.03791484442 
0.018677 4.20937838986 0.03727053883 
0.019234 4.31038639999 0.00339951255 
0.019792 4.34901059210 0.00919741028 
0.020349 3.59650927533 0.01990488709 
0.020907 4.45673918477 0.03180511412 
0.021464 4.00749190665 0.01208642165 
0.022022 4.29418807083 0.00067015214 
0.022579 4.02356600918 0.02455629268 
0.023137 4.07225285437 0.00067470222 
0.023694 4.24488154687 0.03648273009 
0.024252 4.07600640129 0.04233027472 
0.024809 3.83491802661 0.00626761572 
0.025367 3.94458150518 0.02131969323 
0.025924 3.91317307620 0.02400393296 
0.026482 3.63592826174 0.02451835921 
0.027039 3.93695098860 0.01923533911 
0.027597 3.78033605504 0.02532406832 
0.028154 3.72535303026 0.03377083896 
0.028712 3.72789830795 0.02173473840 
0.029269 3.52830257570 0.01883642965 
0.029827 3.63295214652 0.02987185602 
0.030384 3.43930151731 0.01823178760 
0.030942 3.63279715757 0.02266289475 
0.031500 3.54668160199 0.02339484234 
0.032057 3.42998968161 0.02464879736 
0.032615 3.32085835410 0.02375952183 
0.033172 3.32371124233 0.01643528047 
0.033730 3.29971277643 0.02089152956 
0.034287 3.23097105966 0.01912500739 
0.034845 3.32847198818 0.02621528976 
0.035402 3.28439919881 0.01818238042 
0.035960 3.33546083654 0.02322404540 
0.036517 3.31035392565 0.01720414964 
0.037075 3.06931029250 0.02143224541 
0.037632 2.99649329362 0.01593789728 
0.038190 3.19677618895 0.02349871778 
0.038747 2.96202084381 0.02250755620 
0.039305 3.16595949622 0.02152716963 
0.039862 2.92104046880 0.02382886697 
0.040420 2.88168975489 0.02115260079 
0.040977 2.90687073494 0.02426224240 
0.041535 2.77019100557 0.01965927852 
0.042092 2.75626088397 0.01499919786 
0.042650 2.82589864839 0.01725112895 
0.043207 2.65841741464 0.01710400452 
0.043765 2.74556794674 0.01402797787 
0.044322 2.65785896380 0.01748772042 
0.044880 2.74894973285 0.01145206644 
0.045437 2.56115429769 0.01396830938 
0.045995 2.53088999721 0.01568231250 
0.046552 2.53524589305 0.01473872277 
0.047110 2.49027042994 0.01723802414 
0.047667 2.46253685840 0.01523920676 
0.048225 2.45383468098 0.01642702132 
0.048782 2.34494812712 0.01539532572 
0.049340 2.44746771720 0.01537850675 
0.049897 2.33978174541 0.01551044845 
0.050455 2.31786775081 0.01436213173 
0.051012 2.33436652711 0.01405260771 
0.051570 2.08119027937 0.01388722788 
0.052127 2.09432732460 0.01228664312 
0.052685 2.31946980024 0.01265328329 
0.053242 2.23723775330 0.01448692916 
0.053800 2.31170667137 0.01265766406 
0.054357 2.13174317642 0.01355173854 
0.054915 2.08880677174 0.01145938208 
0.055472 2.00504575721 0.00750790716 
0.056030 2.04953931595 0.01136146610 
0.056587 2.04435133837 0.01135058896 
0.057145 1.90262093817 0.01377744240 
0.057702 1.99861413276 0.01230560971 
0.058260 1.82155266502 0.01237674333 
0.058817 1.84244758750 0.01245024878 
0.059375 1.83167328277 0.01035848425 
0.059932 1.91190195240 0.01070433796 
0.060490 1.77865578063 0.01068149071 
0.061048 1.79833927065 0.00908660657 
0.061605 1.70857777586 0.00924407025 
0.062163 1.75062585723 0.00815073768 
0.062720 1.75338005929 0.00865230298 
0.063278 1.58311829506 0.00678524212 
0.063835 1.62692351558 0.01155197021 
0.064393 1.69148187520 0.01024263773 
0.064950 1.60915401387 0.01233152656 
0.065508 1.61993397670 0.01013074391 
0.066065 1.50861495827 0.00873501144 
0.066623 1.62956645453 0.00798232090 
0.067180 1.48476141280 0.00776892089 
0.067738 1.47422611032 0.00660578033 
0.068295 1.41759830133 0.00720269633 
0.068853 1.35534364140 0.00782540019 
0.069410 1.46856716769 0.00882195543 
0.069968 1.30177368628 0.00604839175 
0.070525 1.39450734299 0.01059969833 
0.071083 1.31234118267 0.00620738866 
0.071640 1.35280681025 0.00981251724 
0.072198 1.28732737748 0.00702023413 
0.072755 1.40638585330 0.00966168721 
0.073313 1.23676118802 0.00916365225 
0.073870 1.29026641396 0.00713121867 
0.074428 1.21448467435 0.00610568588 
0.074985 1.22610872898 0.00757822601 
0.075543 1.21827717690 0.00697452288 
0.076100 1.21557831658 0.00700787152 
0.076658 1.20846897431 0.00600312696 
0.077215 1.10233880801 0.00725838659 
0.077773 1.09250910070 0.00660135920 
0.078330 1.17454963813 0.00444790258 
0.078888 1.16323653949 0.00576314263 
0.079445 1.03830196262 0.00671836646 
0.080003 1.08136984847 0.00542820507 
0.080560 1.10154879992 0.00548309024 
0.081118 1.03012594260 0.00453814346 
0.081675 1.03026799403 0.00519907580 
0.082233 0.97462967027 0.00545478888 
0.082790 1.05653123544 0.00569940110 
0.083348 1.00886170702 0.00572179640 
0.083905 0.93824229965 0.00543761437 
0.084463 1.00777937448 0.00654058646 
0.085020 0.93183166886 0.00529858792 
0.085578 0.94775161374 0.00549882755 
0.086135 0.98306139469 0.00473399167 
0.086693 0.85211970554 0.00389789606 
0.087250 0.90969137682 0.00571407975 
0.087808 0.91093665512 0.00269669013 
0.088365 0.86536278038 0.00398241482 
0.088923 0.93767749504 0.00429368243 
0.089480 0.87884123846 0.00548891079 
0.090038 0.81295965768 0.00114422914 
0.090595 0.77071395121 0.00197051034 
0.091153 0.81056143149 0.00340240212 
0.091710 0.75599832031 0.00312837313 
0.092268 0.78266831014 0.00311648600 
0.092825 0.70053546653 0.00301595401 
0.093383 0.72929586438 0.00374396860 
0.093940 0.75358656495 0.00260718031 
0.094498 0.76555184376 0.00440852564 
0.095055 0.73430303759 0.00590264457 
0.095613 0.77031859690 0.00344042589 
0.096170 0.69921628918 0.00457451967 
0.096728 0.65602750837 0.00313859119 
0.097285 0.72344451230 0.00513636497 
0.097842 0.71003572710 0.00481700168 
0.098400 0.65760211186 0.00508597048 
0.098957 0.54226146288 0.00212811459 
0.099515 0.60406926189 0.00357280713 
0.100072 0.68731998924 0.00446296338 
0.100630 0.60094397277 0.00142270609 
0.101187 0.54151549665 0.00416868618 
0.101745 0.60080774813 0.00232050212 
0.102302 0.59498422337 0.00225758731 
0.102860 0.50941709545 0.00106100397 
0.103417 0.61391025956 0.00130015071 
0.103975 0.63105354723 0.00284387707 
0.104532 0.55423401227 0.00421303774 
0.105090 0.52076761576 0.00275155647 
0.105647 0.55746013763 0.00176192510 
0.106205 0.48023343803 0.00228725660 
0.106762 0.54814268560 0.00300977344 
0.107320 0.45724409942 0.00159334564 
0.107877 0.44596369264 0.00294178549 
0.108435 0.47686569209 0.00170588317 
0.108992 0.42641627458 0.00096763212 
0.109550 0.44097052912 0.00121791653 
0.110107 0.46878449908 0.00177578998 
0.110665 0.42479273314 0.00235839596 
0.111222 0.50565571053 0.00371007845 
0.111780 0.52326166102 0.00312754647 
0.112337 0.45889935477 0.00311324872 
0.112895 0.41958258176 0.00284588512 
0.113452 0.50398459375 0.00262738348 
0.114010 0.43850378628 0.00133021457 
0.114567 0.49628863532 0.00250621051 
0.115125 0.43936677225 0.00290066199 
0.115682 0.34256156906 0.00202097228 
0.116240 0.35058048783 0.00188149154 
0.116797 0.40622452451 0.00165031704 
0.117355 0.42918815996 0.00159499738 
0.117912 0.33074433147 0.00115720753 
0.118470 0.34782179373 0.00149267419 
0.119027 0.34313936076 0.00109937055 
0.119585 0.37221567791 0.00228636056 
0.120142 0.33458710834 0.00213067148 
0.120699 0.32358265135 0.00187155504 
0.121257 0.36623197678 0.00144256886 
0.121814 0.33903530958 0.00154731880 
0.122372 0.40796766791 0.00121585244 
0.122929 0.35197896060 0.00152314868 
0.123487 0.28392319538 0.00074435914 
0.124044 0.31494374019 0.00132455902 
0.124602 0.30037215463 0.00129655575 
0.125159 0.34043014379 0.00165460048 
0.125717 0.26631260958 0.00144481601 
0.126274 0.25698364450 0.00231300233 
0.126832 0.29042820240 0.00084189772 
0.127389 0.24701155808 0.00061887766 
0.127947 0.31047350175 0.00091749483 
0.128504 0.27575229004 0.00067834265 
0.129062 0.27779513286 0.00068247519 
0.129619 0.28858038395 0.00108271296 
0.130177 0.26922608352 0.00054171169 
0.130734 0.27388039244 0.00031577858 
0.131292 0.28110534150 0.00113688045 
0.131849 0.23117774810 0.00134271782 
0.132407 0.28318326688 0.00039011689 
0.132964 0.23561689705 0.00233708381 
0.133521 0.26043132586 0.00228706164 
0.134079 0.23180471773 0.00084290338 
0.134636 0.25027412832 0.00089343235 
0.135194 0.16172569346 0.00098298923 
0.135751 0.20794747834 0.00156272590 
0.136309 0.22167749712 0.00177000593 
0.136866 0.19897867153 0.00062696897 
0.137424 0.17824711003 0.00104208469 
0.137981 0.24041839729 0.00051139222 
0.138539 0.17870430081 0.00169629787 
0.139096 0.20058344744 0.00173358417 
0.139654 0.13692803062 0.00105951421 
0.140211 0.15090403278 0.00093524954 
0.140769 0.26039943252 0.00179564309 
0.141326 0.19433365702 0.00084741697 
0.141884 0.16551167028 0.00106836681 
0.142441 0.17660488282 0.00114991148 
0.142998 0.13988712844 0.00051253270 
0.143556 0.14482160127 0.00144140083 
0.144113 0.10594571141 0.00145456842 
0.144671 0.16680922412 0.00171266822 
0.145228 0.12498919583 0.00159393915 
0.145786 0.21699171536 0.00116537295 
0.146343 0.13070963284 0.00038084822 
0.146901 0.12816400372 0.00069139326 
0.147458 0.13472219622 0.00116377306 
0.148016 0.22722252003 0.00151523863 
0.148573 0.10765916135 0.00124438761 
0.149131 0.10746890243 -0.00020775778 
0.149688 0.15911528935 0.00087885750 
0.150246 0.09088498695 0.00138078823 
0.150803 0.12148173741 0.00031637138 
0.151360 0.10829246088 0.00018468272 
0.151918 0.16665673724 0.00096732407 
0.152475 0.10177065931 0.00076854984 
0.153033 0.11352040216 0.00059056288 
0.153590 0.12093062644 0.00042377958 
0.154148 0.10792507841 0.00066525487 
0.154705 0.14785979330 0.00170364458 
0.155263 0.09410723992 0.00038348786 
0.155820 0.08744767257 0.00034012603 
0.156378 0.10443568361 -0.00011173865 
0.156935 0.11817719947 0.00015204018 
0.157493 0.12140656441 0.00045741327 
0.158050 0.06855280334 -0.00039440539 
0.158607 0.10761093193 0.00066516369 
0.159165 0.08969152013 0.00161381786 
0.159722 0.07596275109 0.00006217784 
0.160280 0.10322114357 0.00036527010 
0.160837 0.11162297997 -0.00015334031 
0.161395 0.08919571885 0.00006225640 
0.161952 0.13739948889 -0.00014089640 
0.162510 0.08648336858 0.00037880121 
0.163067 0.04964464154 0.00047237521 
0.163625 0.05504386438 0.00121366098 
0.164182 0.07055954451 0.00042117158 
0.164739 0.08306613592 0.00023737018 
0.165297 0.12154806352 0.00070232532 
0.165854 0.08954098052 -0.00014960368 
0.166412 0.08643190346 0.00108932973 
0.166969 0.11776420179 0.00025336816 
0.167527 0.04813968219 0.00011123754 
0.168084 0.04677936752 0.00129651573 
0.168642 0.07580785916 0.00046666182 
0.169199 0.08963509829 0.00019855277 
0.169757 0.10112091717 -0.00035032623 
0.170314 0.08457815108 -0.00039212330 
0.170871 0.05719634532 0.00087502920 
0.171429 0.13917409613 0.00068866049 
0.171986 0.03815022854 0.00088129095 
0.172544 0.03696215322 0.00064019091 
0.173101 0.07734350847 0.00113190995 
0.173659 0.16264752929 -0.00006286614 
0.174216 0.08614341229 0.00006382159 
0.174774 0.07580730142 0.00021900004 
0.175331 0.13148470099 0.00014428317 
0.175888 0.10930063541 0.00076948674 
0.176446 0.02541679779 0.00026236770 
0.177003 0.06264418577 0.00042562796 
0.177561 0.05327310053 0.00003887857 
0.178118 0.10573499372 0.00039671083 
0.178676 0.02144570134 0.00022622003 
0.179233 0.05780596228 0.00066190607 
0.179791 0.09065912878 0.00085528433 
0.180348 0.04827030329 0.00032970626 
0.180905 0.09101413026 0.00051661750 
0.181463 0.05172195882 0.00030283303 
0.182020 0.02625621146 -0.00007499274 
0.182578 0.09008357243 -0.00018962152 
0.183135 0.06481111781 0.00052619501 
0.183693 0.09653123523 0.00078734094 
0.184250 0.07316252913 0.00023272924 
0.184808 0.03566376750 0.00007645031 
0.185365 0.01870744270 0.00044169844 
0.185922 0.09918280554 0.00086574875 
0.186480 0.09533188175 0.00046934627 
0.187037 0.09261209741 -0.00045290354 
0.187595 0.01207864191 0.00007554909 
0.188152 0.04880315447 0.00002899568 
0.188710 0.08724737243 0.00030791142 
0.189267 0.06542285929 0.00034488467 
0.189824 0.03654444717 0.00051569789 
0.190382 0.05174077195 -0.00000094019 
0.190939 0.00817899715 0.00044714746 
0.191497 0.08633598607 0.00032077922 
0.192054 0.06621374379 0.00027372252 
0.192612 0.10313937717 0.00029409001 
0.193169 0.03392094624 0.00041976371 
0.193726 0.03704045582 -0.00028148958 
0.194284 0.01466901474 -0.00016008667 
0.194841 0.02771051255 -0.00035721211 
0.195399 0.06757590902 0.00025242167 
0.195956 0.05786437419 0.00007355520 
0.196514 0.02591796561 -0.00048891974 
0.197071 0.05024857919 0.00091403959 
0.197628 0.06105078089 0.00120477727 
0.198186 0.06193085100 0.00092040917 
0.198743 0.04728464224 -0.00009010311 
0.199301 0.06258755050 0.00043391662 
0.199858 0.03890674007 0.00080582619 
0.200416 0.04636369385 0.00019701569 
0.200973 0.06454286534 0.00009444454 
0.201530 0.03429724905 -0.00033676427 
0.202088 0.07519910489 -0.00007415447 
0.202645 0.08244165927 0.00037342965 
0.203203 0.07804609381 0.00060061502 
0.203760 0.02921022462 0.00072631361 
0.204318 0.00314799273 0.00063746102 
0.204875 0.05216934448 -0.00007626869 
0.205432 0.06915270138 0.00092609940 
0.205990 0.05200275198 -0.00023249291 
0.206547 0.03996135159 -0.00015467247 
0.207105 0.04850068833 -0.00031799643 
0.207662 0.07284368522 0.00041454532 
0.208219 0.07223259278 0.00094493941 
0.208777 0.04013053941 0.00044586148 
0.209334 0.06113375138 -0.00048659943 
0.209892 0.08490863682 0.00000775112 
0.210449 0.03331156487 0.00017122475 
0.211007 0.02420560613 -0.00053345286 
0.211564 0.00482049960 -0.00018515174 
0.212121 0.10314478435 0.00093362320 
0.212679 0.02442095713 0.00002322336 
0.213236 0.07786535033 0.00092062032 
0.213794 0.02558654953 0.00088749026 
0.214351 0.07407103220 -0.00021439198 
0.214908 0.05795549047 0.00055195086 
0.215466 0.01196171233 0.00019354764 
0.216023 0.08070947353 0.00009009286 
0.216581 0.00291563251 0.00028796569 
0.217138 0.06392421003 0.00098614978 
0.217695 0.06472273261 0.00072666128 
0.218253 0.03656413914 0.00027606479 
0.218810 0.05223489335 0.00011222650 
0.219368 0.04899645564 0.00020800120 
0.219925 0.07675513739 0.00017268527 
0.220483 0.01598343102 0.00049894755 
0.221040 0.01947713092 -0.00003398294 
0.221597 0.03898061132 0.00019198259 
0.222155 0.03945482357 0.00031257384 
0.222712 0.02490863878 0.00020911776 
0.223270 0.04236964849 0.00042479308 
0.223827 0.03852616235 0.00045444015 
0.224384 -0.01728672145 0.00033363974 
0.224942 0.04558286254 0.00003460835 
0.225499 0.05231258712 0.00011784565 
0.226057 0.02616532626 -0.00031914903 
0.226614 0.04322283436 -0.00018882304 
0.227171 0.03738898753 -0.00022614009 
0.227729 0.02162762176 0.00014941616 
0.228286 0.01749268855 0.00055784665 
0.228844 -0.01755048461 0.00036483017 
0.229401 0.05331627698 0.00044127226 
0.229958 0.06110118745 -0.00003645738 
0.230516 0.02435544123 0.00057199585 
0.231073 0.08567810826 0.00068294232 
0.231630 0.05964760943 0.00038271478 
0.232188 0.05656706453 0.00019762925 
0.232745 0.05254396567 0.00048935458 
0.233303 -0.00494375491 -0.00027643629 
0.233860 0.03943706719 0.00013856822 
0.234417 0.02974926168 0.00048822815 
0.234975 0.01795332485 0.00086237869 
0.235532 0.05623137490 0.00035349525 
0.236090 0.00811857874 -0.00019305558 
0.236647 0.01998750490 -0.00009906855 
0.237204 0.06756717888 0.00021961726 
0.237762 0.05549873983 -0.00022240945 
0.238319 0.05414008261 0.00013423761 
0.238877 0.05620763739 0.00032386256 
0.239434 0.01126309455 0.00006830222 
0.239991 0.00659753831 0.00016056860 
0.240549 0.07023142240 0.00039561939 
0.241106 0.01677302601 0.00028112056 
0.241663 0.00209402814 -0.00006195276 
0.242221 0.04454222385 0.00071180717 
0.242778 0.00768497650 0.00096853057 
0.243336 0.05668246482 0.00041939651 
0.243893 0.12040665878 0.00008954501 
0.244450 0.00962296687 0.00000310292 
0.245008 0.06461621145 0.00023882105 
0.245565 0.08489860761 0.00031944617 
0.246123 0.05355726081 0.00044094787 
0.246680 0.01727561143 0.00025338596 
0.247237 0.05324601728 0.00097425357 
0.247795 0.03383983498 -0.00009162281 
0.248352 0.03710905548 0.00056995183 
0.248909 0.05931323461 0.00069906810 
0.249467 0.02783592438 0.00022255452 
0.250024 0.03525963232 -0.00018391950 
0.250582 0.01275541666 0.00015121768 
0.251139 0.03336245080 0.00003521476 
0.251696 0.02038309541 0.00015061064 
0.252254 0.04011031332 -0.00001533679 
0.252811 0.08988651327 0.00018691865 
0.253368 0.04310925990 0.00028648630 
0.253926 0.01550996102 0.00007533311 
0.254483 0.03326850643 0.00018900323 
0.255041 0.02151379290 0.00037636148 
0.255598 0.03217301280 -0.00013544632 
0.256155 0.06903442874 -0.00006848563 
0.256713 0.03449627998 -0.00004583313 
0.257270 0.02313080043 0.01231220193 
0.257827 -0.00275956449 0.00043254977 
0.258385 0.03064549064 0.00058900690 
0.258942 0.04366687497 -0.00014381354 
0.259499 0.02453679153 -0.00000172297 
0.260057 0.01537844656 -0.00004754933 
0.260614 0.02572215055 -0.00032502491 
0.261172 0.09483422127 0.00015499192 
0.261729 0.04223318954 0.00090211525 
0.262286 0.02255465238 0.00004592691 
0.262844 0.05526944806 0.00045237724 
0.263401 0.04992092584 0.00023455409 
0.263958 0.03586231909 -0.00008935496 
0.264516 0.01755160474 0.00057688711 
0.265073 0.01696159201 -0.00009188118 
0.265630 0.03914876194 -0.00037619322 
0.266188 0.03304222154 0.00010652361 
0.266745 0.08511208591 0.00036913682 
0.267302 -0.03793590007 0.00002007825 
0.267860 0.03365610394 -0.00024560515 
0.268417 -0.00223741725 0.00000044962 
0.268975 0.03477199486 0.00007649942 
0.269532 0.04772981804 0.00026946658 
0.270089 0.00652825238 0.00043134316 
0.270647 -0.01062804281 0.00056647298 
0.271204 0.01715452084 -0.00006225660 
0.271761 0.05802492892 -0.00004364937 
0.272319 0.01590529716 -0.00030256262 
0.272876 0.00154791699 -0.00035886060 
0.273433 0.07377443435 -0.00008823670 
0.273991 0.03025196188 0.00029993481 
0.274548 0.04550237537 0.00018049077 
0.275105 0.04282086293 0.00046690817 
0.275663 0.03967483427 0.00016463172 
0.276220 0.02588131212 0.00012869169 
0.276777 0.02155420230 0.00027026790 
0.277335 0.02244115402 0.00021134250 
0.277892 0.01530413754 0.00002171861 
0.278449 0.02743380338 0.00095585532 
0.279007 0.06367504933 0.00015653326 
0.279564 0.06732537481 0.00024479355 
0.280121 0.03161296732 0.00017214098 
0.280679 0.05014756700 0.00021077635 
0.281236 0.01290746481 0.00038314066 
0.281793 0.03379977339 -0.00025055352 
0.282351 0.03762170892 -0.00011483042 
0.282908 -0.02089606234 0.00003507722 
0.283465 0.00144105789 -0.00003602491 
0.284023 0.02948866022 -0.00014610429 
0.284580 0.03691865739 -0.00001962650 
0.285137 0.02580904734 0.00034546319 
0.285695 0.03207625798 -0.00000686961 
0.286252 0.03606303605 -0.00039522661 
0.286809 0.02681214587 0.00089634599 
0.287367 0.00044871589 0.00002244564 
0.287924 0.05327994040 0.00017340732 
0.288481 -0.00585793110 0.00023077800 
0.289039 0.00322848622 -0.00003258203 
0.289596 0.07455737876 0.00051392258 
0.290153 0.06245804355 0.00046744080 
0.290711 0.05302947882 0.00026489258 
0.291268 0.00477404497 0.00095742176 
0.291825 0.04495629595 0.00042108439 
0.292383 0.07165662936 0.00037378940 
0.292940 0.07046896175 0.00063217072 
0.293497 0.00013437963 0.00058047683 
0.294055 0.04410478601 0.00055542703 
0.294612 0.04726115074 0.00008458388 
0.295169 0.02870861602 0.00001621817 
0.295727 0.01875399207 0.00062400485 
0.296284 0.00522347029 0.00038439296 
0.296841 0.04658750338 -0.00033885312 
0.297399 0.03182264670 0.00027421741 
0.297956 0.02329974815 0.00001031608 
0.298513 0.01185695377 0.00027457908 
0.299071 0.01057826497 0.00053650526 
0.299628 0.02379889228 0.00064328966 
0.300185 0.02911450781 0.00065395254 
0.300742 0.03369065789 -0.00036361119 
0.301300 0.01909956195 -0.00011580419 
0.301857 0.03620773939 -0.00050623589 
0.302414 0.05353462964 -0.00007463183 
0.302972 0.03178555817 -0.00024116546 
0.303529 0.00488170446 -0.00025600134 
0.304086 0.07025966203 -0.00000373982 
0.304644 0.01869431336 0.00017065877 
0.305201 0.03134841721 -0.00014308806 
0.305758 0.04772830122 -0.00006287246 
0.306316 -0.00723200923 0.00002328071 
0.306873 0.03147217381 0.00053229167 
0.307430 0.01551179266 -0.00004053208 
0.307987 0.00690707784 0.00038840988 
0.308545 0.02940393249 0.00021383498 
0.309102 0.01233337317 -0.00059344937 
0.309659 0.01351819913 -0.00036952333 
0.310217 0.03535875951 0.00029157547 
0.310774 0.01831314049 -0.00044439304 
0.311331 0.01653609627 0.00034840168 
0.311889 0.05921479447 -0.00014939964 
0.312446 0.02463895825 0.00042062165 
0.313003 0.02779413583 -0.00021266354 
0.313560 0.05468354109 0.00078655195 
0.314118 0.01947576379 0.00019523697 
0.314675 0.01785423665 -0.00014872225 
0.315232 0.03606268602 -0.00069715744 
0.315790 0.06142430352 0.00014769931 
0.316347 0.01979615230 0.00052923066 
0.316904 0.02649852199 0.00086092281 
0.317461 0.05504384550 -0.00005104096 
0.318019 -0.01958804250 -0.00022274207 
0.318576 0.03746683298 0.00099657170 
0.319133 0.02616845673 0.00101862647 
0.319691 0.02534278950 0.00049058602 
0.320248 0.06084769854 0.00055847638 
0.320805 -0.00587867947 -0.00018481846 
0.321362 -0.00936908645 0.00040254355 
0.321920 -0.01849595659 -0.00025820448 
0.322477 0.07443677014 0.00069127868 
0.323034 0.04173595622 0.00042263967 
0.323592 0.03444253371 0.00083806794 
0.324149 -0.00693865535 0.00011276804 
0.324706 0.02939501391 0.00012736371 
0.325263 0.00645302457 0.00150000939 
0.325821 0.07966634425 0.00122617469 
0.326378 0.00505860669 0.00052290492 
0.326935 0.06127623711 -0.00006040074 
0.327493 0.02035486989 0.00034886642 
0.328050 0.04688652403 0.00036542780 
0.328607 0.05536921323 -0.00038936782 
0.329164 0.00058179847 -0.00044085928 
0.329722 0.02912103006 -0.00009542678 
0.330279 0.01245460918 0.00033949565 
0.330836 0.02615047749 -0.00030987081 
0.331393 -0.00301260699 0.00027448245 
0.331951 0.01640468653 0.00038749403 
0.332508 0.05169434421 0.00023252270 
0.333065 -0.03930654265 0.00019150950 
0.333622 -0.01249207053 0.00063964020 
0.334180 0.07645979933 0.00028633967 
0.334737 0.03856911918 -0.00007411210 
0.335294 0.02375315826 -0.00028398548 
0.335852 0.04993313500 0.00149936330 
0.336409 -0.00946023331 -0.00019292798 
0.336966 0.03358824779 0.00065654037 
0.337523 0.03082474822 0.00021913950 
0.338081 0.03592586774 -0.00041387839 
0.338638 0.03799286424 -0.00001042818 
0.339195 -0.02275379150 0.00030081347 
0.339752 0.03433960165 0.00095958944 
0.340310 0.08932472786 0.00000758604 
0.340867 -0.02104419693 -0.00039981829 
0.341424 -0.00618145519 -0.00045404392 
0.341981 0.05485147011 0.00072333027 
0.342539 0.01991459898 0.00020722344 
0.343096 0.00262884041 0.00015908815 
0.343653 0.03053029553 -0.00019583335 
0.344210 -0.00530843650 0.00028524499 
0.344768 0.05209454795 -0.00054844854 
0.345325 0.00861735733 0.00058839352 
0.345882 0.08967686965 -0.00013947673 
0.346439 -0.00016001941 -0.00068092852 
0.346997 0.03864814171 0.00078404396 
0.347554 0.05915826328 0.00065862468 
0.348111 0.02305627731 0.00026523520 
0.348668 -0.01281283986 -0.00073686258 
0.349226 0.06736281739 0.00082638264 
0.349783 0.03351927321 0.00062190989 
0.350340 0.01582046957 0.00050504495 
0.350897 -0.02892393382 0.00016144223 
0.351454 0.02541783853 -0.00018179330 
0.352012 0.02568476081 0.00110083995 
0.352569 0.06596882774 -0.00107753747 
0.353126 0.07164219787 0.00152623203 
0.353683 0.02450179652 0.00066775360 
0.354241 0.03693085802 0.00097875325 
0.354798 -0.00100776934 -0.00115194421 
0.355355 0.04735394000 0.00084511320 
0.355912 0.01067717396 0.00053622309 
0.356470 0.04274118918 -0.00030742671 
0.357027 0.07007934668 0.00042356381 
0.357584 0.02716310447 0.00105541667 
0.358141 -0.02870946574 0.00097317210 
0.358699 0.03078582131 0.00080866522 
0.359256 -0.03023662305 0.00005750624 
0.359813 0.11929912267 0.00223459910 
0.360370 0.03985339763 0.00088375758 
0.360927 0.02144398866 0.00098702520 
0.361485 -0.01699375049 -0.00027136392 
0.362042 0.00081183804 0.00033365786 
0.362599 0.09412027486 0.00033841719 
0.363156 -0.01978886132 -0.00114045558 
0.363714 -0.00631538465 -0.00028427461 
0.364271 0.01919508077 -0.00064460661 
0.364828 0.05206403513 -0.00078574059 
0.365385 -0.01092410072 0.00057092857 
0.365942 0.01842199947 0.00063325533 
0.366500 0.07358937754 0.00190299240 
0.367057 0.01247938735 -0.00113504745 
0.367614 -0.10325140057 -0.00042814414 
0.368171 -0.01208390518 -0.00014264837 
0.368728 0.01752969584 -0.00060400934 
0.369286 -0.00317497172 -0.00016831015 
0.369843 0.04166006701 0.00022511161 
0.370400 0.02371249741 0.00138012670 
0.370957 0.05579252457 0.00016719473 
0.371514 -0.01190173530 -0.00011684492 
0.372072 -0.00128014813 -0.00176611917 
0.372629 0.09668435776 -0.00032048661 
0.373186 -0.04730352000 -0.00134723920 
0.373743 0.04080889538 -0.00087591308 
0.374300 -0.00392326840 0.00025370640 
0.374858 0.03506269755 -0.00009743492 
0.375415 0.02704592223 0.00092222162 
0.375972 -0.00194357723 0.00001059230 
0.376529 0.03132474897 0.00100627490 
0.377086 0.00088689053 0.00074518676 
0.377644 0.10524202162 0.00188676520 
0.378201 0.07733974298 0.00208412669 
0.378758 0.01285385075 0.00117515634 
0.379315 -0.01778768098 -0.00048832306 
0.379872 0.09189674826 -0.00090775532 
0.380430 0.03632107153 -0.00050346614 
0.380987 -0.05947489720 -0.00119879104 
0.381544 0.10667982486 0.00008627473 
0.382101 0.07917136652 0.00048748183 
0.382658 0.03016424853 0.00100386837 
0.383216 -0.07218368609 0.00097354206 
0.383773 0.01149825762 0.00015696978 
0.384330 0.04248022394 0.00025217253 
0.384887 -0.01880180321 0.00049207352 
0.385444 0.02492035314 0.00144383645 
0.386001 0.00005974147 0.00049976580 
0.386559 0.03205732903 0.00153352920 
0.387116 0.10862802683 0.00000875715 
0.387673 0.08208792565 0.00091454467 
0.388230 -0.06212415195 -0.00002211536 
0.388787 -0.04684738744 0.00099635472 
0.389345 0.08737041007 -0.00134269194 
0.389902 0.08887783669 0.00144998313 
0.390459 -0.09465724175 0.00131012163 
0.391016 -0.05232073902 -0.00011259788 
0.391573 0.03992722296 0.00251639701 
0.392130 0.03300002581 0.00271804587 
0.392688 0.06144782773 0.00123665610 
0.393245 0.02943728983 -0.00082994712 
0.393802 0.03758505299 0.00025692527 
0.394359 0.10977272890 0.00216909979 
0.394916 0.06301309769 -0.00077657883 
0.395473 -0.02995189702 -0.00032191092 
0.396031 0.07462454263 0.00124795500 
0.396588 0.10685835411 0.00154469303 
0.397145 -0.02407818370 -0.00175640996 
0.397702 0.15323131837 0.00375269902 
0.398259 -0.02930357653 0.00108349518 
0.398816 -0.02992378172 0.00118823218 
0.399374 0.05547842655 0.00324178626 
0.399931 0.09297312217 -0.00043207103 
0.400488 0.01272960128 -0.00360296215 
0.401045 -0.14780481857 0.00484301713 
0.401602 0.08807875399 0.00241248822 
0.402159 -0.11477792350 0.00072404786 
0.402716 -0.11666042486 -0.01105501320 
0.403274 0.22867124440 0.01053923132 
0.403831 -0.00237644073 -0.05785673977 
