# Supplementary material for: SAXS studies of X-ray induced disulfide bond damage: Engineering high-resolution insight from a low-resolution technique
Source: PLoS One. 2020 Nov 17;15(11):e0239702. doi: 10.1371/journal.pone.0239702 (PMC7671560; doi:10.1371/journal.pone.0239702)
Supplement: S1 Data — (GZ) [file pone.0239702.s023.gz › SupplementaryData/dimer_A4_ph5_1p25_00029.cbf.dat]

0.010314 4.87207713559 0.99686806839 
0.010872 2.14163839689 0.17982434530 
0.011429 3.43330624335 0.00455136478 
0.011987 5.83984468404 0.11355454966 
0.012544 6.44705392070 0.20786755521 
0.013102 3.20595384907 0.18166480982 
0.013659 4.35925262584 -0.08640009004 
0.014217 4.94934360339 0.09831412154 
0.014774 5.04097598904 0.17722779413 
0.015332 4.24046605541 0.03634744853 
0.015889 4.89543209169 0.03903015835 
0.016447 4.48860941777 0.03352658424 
0.017004 4.54017523069 0.01967013337 
0.017562 4.29345031426 0.00719171798 
0.018119 3.65829466530 0.01861367278 
0.018677 4.32633250694 0.00372811539 
0.019234 4.21125916707 0.04431949672 
0.019792 4.41167409669 0.03969755459 
0.020349 4.39580432019 -0.01202020424 
0.020907 4.33272973690 0.02902177836 
0.021464 4.19700418266 0.03431755361 
0.022022 3.97008759565 0.01499590974 
0.022579 4.00330772652 0.02347217484 
0.023137 3.74978363681 0.01008653189 
0.023694 3.98034126368 0.02406051461 
0.024252 4.10251152242 0.02622947263 
0.024809 3.90327534395 0.03238153535 
0.025367 3.67401485578 0.01955070406 
0.025924 4.07211356343 0.01761786399 
0.026482 3.85318822853 0.03040324224 
0.027039 3.62087945310 0.02688939842 
0.027597 3.28544724135 0.01652183468 
0.028154 3.90288972219 0.01599679930 
0.028712 3.77279111288 0.01957025861 
0.029269 3.58394869735 0.01767721450 
0.029827 3.69469806371 0.02621109624 
0.030384 3.34884244373 0.02487365543 
0.030942 3.53113347439 0.01753100021 
0.031500 3.57882453007 0.02350708061 
0.032057 3.42683309114 0.01995907138 
0.032615 3.38055093588 0.01795270590 
0.033172 3.29759174638 0.01654935599 
0.033730 3.39438242766 0.02086556367 
0.034287 3.39987506464 0.02181014862 
0.034845 3.40754362924 0.01645082026 
0.035402 3.26488539675 0.02293758553 
0.035960 3.18284629257 0.02262846423 
0.036517 3.01666939877 0.01511646888 
0.037075 2.96852650593 0.02067339255 
0.037632 3.17410235083 0.01873885368 
0.038190 3.15191064354 0.02383099786 
0.038747 2.94727741293 0.01684741266 
0.039305 3.04858022461 0.02113640636 
0.039862 2.99570449637 0.01589793597 
0.040420 2.63055191286 0.01763187074 
0.040977 2.92403442552 0.01824878034 
0.041535 2.73202211675 0.01652599173 
0.042092 2.80777422549 0.01302350996 
0.042650 2.63336228990 0.01592260617 
0.043207 2.71915589424 0.01728643650 
0.043765 2.78949794284 0.01691834685 
0.044322 2.59366402522 0.01680629211 
0.044880 2.72124520618 0.01901688814 
0.045437 2.53470463420 0.01649668586 
0.045995 2.57154573835 0.01714030087 
0.046552 2.55476282201 0.01564470794 
0.047110 2.62721075978 0.01533623095 
0.047667 2.48959725912 0.01406180216 
0.048225 2.41408519101 0.01203420618 
0.048782 2.40812604749 0.01046040532 
0.049340 2.37176029517 0.01449482656 
0.049897 2.40534519158 0.01614926701 
0.050455 2.42419417299 0.01551010197 
0.051012 2.30548158782 0.01591885368 
0.051570 2.27788312624 0.01475504969 
0.052127 2.35849459755 0.01145091020 
0.052685 2.20298112179 0.01113778341 
0.053242 2.10370988812 0.01312390794 
0.053800 2.13593846690 0.01455694858 
0.054357 2.16178853859 0.01463889861 
0.054915 2.04655303856 0.01129314008 
0.055472 2.00805973703 0.01137086135 
0.056030 1.93761156968 0.01239797368 
0.056587 1.99208657158 0.01317338583 
0.057145 1.86100882514 0.01264809728 
0.057702 1.96835593804 0.01041796679 
0.058260 1.91409695899 0.00865644015 
0.058817 1.91213238883 0.01026189387 
0.059375 1.77964765275 0.00904230676 
0.059932 1.85589236013 0.01165759494 
0.060490 1.88502301646 0.00884160560 
0.061048 1.81029115959 0.00759691212 
0.061605 1.66708306858 0.01057914091 
0.062163 1.64953227519 0.00990093272 
0.062720 1.77652092271 0.00977295990 
0.063278 1.71700061105 0.00687342955 
0.063835 1.62162516052 0.00701748499 
0.064393 1.57281778536 0.00868258554 
0.064950 1.68050905548 0.00995655124 
0.065508 1.60338021122 0.00955845933 
0.066065 1.54384976703 0.01029198172 
0.066623 1.56725572083 0.01144734035 
0.067180 1.49200970550 0.00848900687 
0.067738 1.45566634346 0.00739572293 
0.068295 1.48800929645 0.00663314013 
0.068853 1.39709608430 0.00850994031 
0.069410 1.42147031611 0.00823834683 
0.069968 1.48912129288 0.00727321441 
0.070525 1.36164036023 0.00705257652 
0.071083 1.37621613978 0.00904906905 
0.071640 1.35053465123 0.00729055210 
0.072198 1.32186784349 0.00787073762 
0.072755 1.21462296854 0.00618100378 
0.073313 1.30395253454 0.00821987791 
0.073870 1.36666938827 0.00836223981 
0.074428 1.21714569630 0.00618783344 
0.074985 1.24105976398 0.00663444696 
0.075543 1.15239854699 0.00528184580 
0.076100 1.24112171259 0.00493408778 
0.076658 1.17428702523 0.00565847214 
0.077215 1.11163041951 0.00641533839 
0.077773 1.07630125520 0.00683013996 
0.078330 1.06145875981 0.00568426678 
0.078888 1.16353874588 0.00734042547 
0.079445 1.08451471125 0.00531638465 
0.080003 1.08451303136 0.00680487311 
0.080560 0.95901379949 0.00487567878 
0.081118 1.03271603250 0.00484356513 
0.081675 0.98572453396 0.00621995601 
0.082233 0.93968240998 0.00579426060 
0.082790 1.02189592494 0.00528751027 
0.083348 0.99733100060 0.00343658781 
0.083905 0.99670226246 0.00577145194 
0.084463 0.96979330575 0.00624938988 
0.085020 0.87403670026 0.00553551609 
0.085578 0.97628137163 0.00586754844 
0.086135 0.85577177264 0.00443716156 
0.086693 0.86426414506 0.00526154136 
0.087250 0.87404108578 0.00304946034 
0.087808 0.81793106631 0.00429969325 
0.088365 0.92786439040 0.00371329903 
0.088923 0.86182732716 0.00419863290 
0.089480 0.86138243249 0.00379271702 
0.090038 0.79862138506 0.00388927352 
0.090595 0.74578057488 0.00388453087 
0.091153 0.78946208691 0.00356252883 
0.091710 0.74403943823 0.00413941410 
0.092268 0.76289841512 0.00407487890 
0.092825 0.74869106311 0.00434975073 
0.093383 0.84202759991 0.00340498923 
0.093940 0.77833691267 0.00337747174 
0.094498 0.71781344605 0.00233975247 
0.095055 0.76195584477 0.00429669558 
0.095613 0.74991341252 0.00462044210 
0.096170 0.70543470594 0.00324731859 
0.096728 0.69703688251 0.00479007339 
0.097285 0.70532242749 0.00306766166 
0.097842 0.62767745502 0.00235683842 
0.098400 0.62748522429 0.00308630124 
0.098957 0.61341663418 0.00230574417 
0.099515 0.63762801137 0.00288755592 
0.100072 0.58347536521 0.00311234195 
0.100630 0.51978563574 0.00360984877 
0.101187 0.66642712405 0.00207306366 
0.101745 0.60829912916 0.00359576758 
0.102302 0.59437138598 0.00214272163 
0.102860 0.55232315454 0.00333361682 
0.103417 0.55277923304 0.00388398972 
0.103975 0.48326789067 0.00344500908 
0.104532 0.57407705444 0.00432989357 
0.105090 0.56093998280 0.00210283027 
0.105647 0.56679185659 0.00186755013 
0.106205 0.53982198217 0.00306379000 
0.106762 0.58814274434 0.00194775393 
0.107320 0.49094158833 0.00258824768 
0.107877 0.44024501414 0.00287504550 
0.108435 0.43788454258 0.00205032414 
0.108992 0.49545362601 0.00195623733 
0.109550 0.46142302363 0.00181242640 
0.110107 0.40523206099 0.00305577447 
0.110665 0.42061277498 0.00352633658 
0.111222 0.40332549129 0.00219054514 
0.111780 0.49703170969 0.00313689578 
0.112337 0.37771854184 0.00242822184 
0.112895 0.44024577982 0.00108510695 
0.113452 0.36337982603 0.00091361161 
0.114010 0.44394309860 0.00217480588 
0.114567 0.41202412409 0.00318078864 
0.115125 0.45265332641 0.00249092230 
0.115682 0.37798769864 0.00084247266 
0.116240 0.43574737547 0.00204844614 
0.116797 0.37189092022 0.00060736728 
0.117355 0.35533698565 0.00312788768 
0.117912 0.43629637893 0.00322171608 
0.118470 0.36424339919 0.00190198370 
0.119027 0.37426010606 0.00040848171 
0.119585 0.39911441744 0.00255045995 
0.120142 0.34302723989 0.00188226589 
0.120699 0.39900262373 0.00128704981 
0.121257 0.32205657620 0.00144885475 
0.121814 0.36397140494 0.00131423515 
0.122372 0.36039334361 0.00150504309 
0.122929 0.29380505169 0.00118207051 
0.123487 0.27601661078 0.00251288853 
0.124044 0.33946632869 0.00167014976 
0.124602 0.30068736125 0.00159852816 
0.125159 0.31036334059 0.00059195452 
0.125717 0.33321353922 0.00114197359 
0.126274 0.35926796722 0.00221019900 
0.126832 0.27590231395 0.00065888102 
0.127389 0.24821095062 0.00115978765 
0.127947 0.27788611715 0.00198850733 
0.128504 0.34202622325 0.00181761379 
0.129062 0.25681006684 0.00068811126 
0.129619 0.21017489930 0.00028074628 
0.130177 0.32641445730 0.00047557950 
0.130734 0.21995849701 0.00150011318 
0.131292 0.26828008937 0.00152726397 
0.131849 0.29558281978 0.00108727735 
0.132407 0.24964275896 -0.00014055324 
0.132964 0.18149278461 0.00148766860 
0.133521 0.22233231032 0.00086604303 
0.134079 0.26518709234 0.00148704618 
0.134636 0.21517485886 0.00102612023 
0.135194 0.26566394845 0.00154696324 
0.135751 0.17648988767 0.00031226917 
0.136309 0.25127850518 0.00228823263 
0.136866 0.24633840573 0.00043886553 
0.137424 0.20879072553 0.00098034104 
0.137981 0.19096998850 0.00082667852 
0.138539 0.23335664735 0.00092557257 
0.139096 0.16030185697 0.00089404109 
0.139654 0.24645253633 0.00091779482 
0.140211 0.21191316468 0.00037529464 
0.140769 0.26239682717 0.00192974208 
0.141326 0.13400452879 0.00068245800 
0.141884 0.18245777159 0.00144613568 
0.142441 0.18731176534 0.00062415127 
0.142998 0.20717214316 0.00074717388 
0.143556 0.21723995770 0.00016158361 
0.144113 0.15801477523 0.00029465972 
0.144671 0.14173382385 -0.00038342384 
0.145228 0.15904360926 0.00108861531 
0.145786 0.14254759614 0.00105974100 
0.146343 0.17925570604 -0.00006618688 
0.146901 0.18107084727 0.00092956193 
0.147458 0.11030046103 0.00010702301 
0.148016 0.19594727803 0.00223695174 
0.148573 0.12107794703 0.00108594714 
0.149131 0.14905821869 0.00079285876 
0.149688 0.14636611774 0.00098383029 
0.150246 0.09805072501 -0.00008306789 
0.150803 0.17735531241 0.00025798346 
0.151360 0.14934223253 0.00093946139 
0.151918 0.09614422993 -0.00071519442 
0.152475 0.07896047213 0.00015582005 
0.153033 0.12951393251 0.00088837231 
0.153590 0.12921321156 0.00094910627 
0.154148 0.11953753086 0.00014302216 
0.154705 0.13148191686 0.00051328255 
0.155263 0.09648557745 0.00073759695 
0.155820 0.11529572298 0.00061335247 
0.156378 0.07962504953 0.00009803866 
0.156935 0.12018797747 0.00086483974 
0.157493 0.11680046210 0.00064494180 
0.158050 0.11501043511 0.00107701605 
0.158607 0.14576671525 0.00112302310 
0.159165 0.15008497922 0.00021674109 
0.159722 0.07333350089 0.00035441194 
0.160280 0.11910366511 -0.00004207760 
0.160837 0.11295543544 0.00010942718 
0.161395 0.11729964363 0.00168774449 
0.161952 0.10054734162 0.00087874853 
0.162510 0.05575304538 0.00069232916 
0.163067 0.08506588560 0.00046825764 
0.163625 0.12916567909 0.00028915209 
0.164182 0.11629023973 0.00154155350 
0.164739 0.11182732167 0.00002491117 
0.165297 0.05668118108 -0.00001841734 
0.165854 0.08403274593 0.00075584282 
0.166412 0.05574839758 0.00058222595 
0.166969 0.11632237433 0.00017049019 
0.167527 0.06702839067 0.00058712754 
0.168084 0.08109458526 0.00161558437 
0.168642 0.03377383402 0.00058790142 
0.169199 0.08259184899 -0.00007758559 
0.169757 0.08926365692 0.00085490092 
0.170314 0.07800133670 0.00028567376 
0.170871 0.08388729867 0.00034827786 
0.171429 0.00843935829 0.00009424639 
0.171986 0.07849460423 0.00029039151 
0.172544 0.07996963647 0.00042392723 
0.173101 0.09362855146 0.00051078157 
0.173659 0.07778939530 0.00034968784 
0.174216 0.09824365345 0.00129553950 
0.174774 0.06390512251 0.00005727838 
0.175331 0.07123773114 0.00060696263 
0.175888 0.06500082741 -0.00006981426 
0.176446 0.02746376524 0.00047324606 
0.177003 0.08528466901 0.00094703694 
0.177561 0.07312084298 0.00039815779 
0.178118 0.00876147533 0.00046779502 
0.178676 0.05806225997 0.00067153929 
0.179233 0.05277322070 0.00028943600 
0.179791 0.03756024821 0.00103725772 
0.180348 0.09349758165 0.00046606980 
0.180905 0.07894312893 0.00023617720 
0.181463 0.05631889423 0.00057694277 
0.182020 0.03760329755 -0.00001506152 
0.182578 0.01905175319 0.00047159058 
0.183135 0.12396819169 0.00028368520 
0.183693 0.05339261809 0.00054117768 
0.184250 0.10762143807 0.00082561668 
0.184808 0.08185847307 -0.00079444889 
0.185365 0.03949362693 -0.00025749389 
0.185922 0.07401138597 0.00030376235 
0.186480 0.06026645277 0.00021528478 
0.187037 0.05016350857 0.00016507303 
0.187595 0.06398281928 0.00059631857 
0.188152 0.03376779383 0.00020168243 
0.188710 0.07831126261 0.00044469244 
0.189267 0.07938137767 0.00031284149 
0.189824 0.03139355393 0.00066548206 
0.190382 0.08611809685 -0.00007209499 
0.190939 -0.00847090519 0.00011215464 
0.191497 0.03636971781 0.00054123121 
0.192054 0.05838795916 0.00045011897 
0.192612 0.06398934319 -0.00001063509 
0.193169 -0.02418740869 -0.00009379803 
0.193726 0.09169325393 0.00046596357 
0.194284 0.04213104896 0.00115818304 
0.194841 0.03698926427 -0.00010125164 
0.195399 0.06575428125 0.00068959397 
0.195956 0.01358856183 -0.00028577360 
0.196514 0.03086883642 0.00034314565 
0.197071 0.08661270596 0.00133974022 
0.197628 0.02044071886 -0.00087408246 
0.198186 0.02984137589 -0.00039691586 
0.198743 0.06288287952 0.00088990345 
0.199301 0.00991413991 -0.00005796616 
0.199858 0.03070155617 0.00052492760 
0.200416 0.06491302344 -0.00019355827 
0.200973 0.05516197983 -0.00000693898 
0.201530 0.03546365948 0.00039885644 
0.202088 0.08548305949 0.00037258663 
0.202645 0.04074909786 0.00020612836 
0.203203 0.06230626386 -0.00000912104 
0.203760 0.05046765594 -0.00017087754 
0.204318 0.05160142348 0.00039253544 
0.204875 0.04304886481 0.00021731208 
0.205432 0.00143502880 -0.00013620557 
0.205990 0.04589905293 0.00077719330 
0.206547 0.06881445381 0.00026941036 
0.207105 0.06093385051 0.00023766139 
0.207662 0.05422130768 0.00036454525 
0.208219 0.02958408629 0.00046127795 
0.208777 0.00071182579 0.00031787682 
0.209334 0.02694799753 0.00015236896 
0.209892 -0.02456976867 0.00045943151 
0.210449 0.06074462947 0.00034226192 
0.211007 0.04317046806 0.00042552022 
0.211564 0.01016898755 -0.00077095501 
0.212121 0.08890798668 0.00080940780 
0.212679 0.03918960979 0.00057496005 
0.213236 0.02724617783 0.00019350589 
0.213794 -0.00134383539 0.00057620098 
0.214351 0.05147850891 0.00056194602 
0.214908 0.02702780179 0.00090496085 
0.215466 0.01509913958 -0.00033232567 
0.216023 0.02585927793 0.00018749527 
0.216581 0.02259107652 -0.00015782036 
0.217138 0.05574665286 0.00072466088 
0.217695 0.05501573162 -0.00029817647 
0.218253 0.05448704242 0.00046067956 
0.218810 0.07310549847 0.00041794407 
0.219368 0.05589365240 0.00063882284 
0.219925 0.04549222970 0.00049711379 
0.220483 0.00706549455 0.00060376255 
0.221040 0.01321607527 0.00048746340 
0.221597 0.02468899949 -0.00011864235 
0.222155 0.04690927282 0.00015609462 
0.222712 0.09072433456 0.00046870004 
0.223270 0.03367441106 0.00006317164 
0.223827 0.06472752386 0.00027132478 
0.224384 0.05450732278 0.00003610250 
0.224942 0.05213108216 0.00024447682 
0.225499 0.02195571948 0.00022349783 
0.226057 0.05717529927 -0.00001768241 
0.226614 0.02973693145 0.00041597750 
0.227171 0.07809237285 0.00036865738 
0.227729 0.04104136404 0.00024949676 
0.228286 0.07779109040 0.00059215257 
0.228844 0.04352452074 0.00023367067 
0.229401 0.00563680752 0.00008582944 
0.229958 0.00790608479 -0.00015910176 
0.230516 0.01600631574 -0.00010350242 
0.231073 0.04777670829 0.00007454735 
0.231630 0.04237511926 0.00045264074 
0.232188 0.03021246087 0.00021688048 
0.232745 0.07012639263 0.00054889133 
0.233303 0.02685838680 0.00009268693 
0.233860 0.04875099790 0.00000490378 
0.234417 0.05394190272 0.00054926634 
0.234975 0.02153558628 0.00005112221 
0.235532 0.02487840057 0.00112033907 
0.236090 0.06339797143 0.00094483950 
0.236647 0.06395082238 0.00029770693 
0.237204 0.04103475625 0.00028112600 
0.237762 0.02079467556 0.00030916068 
0.238319 -0.03213697710 -0.00019556950 
0.238877 0.03922269159 0.00073363304 
0.239434 0.03279027903 0.00073645459 
0.239991 0.00238192194 -0.00047521876 
0.240549 0.02213536126 0.00006587121 
0.241106 -0.00439637128 0.00028188358 
0.241663 0.00307554504 -0.00002761977 
0.242221 0.04763086072 0.00010875404 
0.242778 0.01848834127 0.00023464089 
0.243336 0.02849434768 0.00010285280 
0.243893 0.07008623181 0.00023699768 
0.244450 0.05865717437 -0.00002291949 
0.245008 0.02192827252 0.00018647258 
0.245565 0.02702374182 0.00043061265 
0.246123 -0.00665571662 0.00027440733 
0.246680 0.03256891283 -0.00010665779 
0.247237 0.04503855520 0.00042509008 
0.247795 0.08782707363 0.00047237180 
0.248352 0.03284272565 0.00053323755 
0.248909 0.06962432478 0.00049962481 
0.249467 0.06938867919 0.00006723834 
0.250024 0.06420232758 0.00039552868 
0.250582 -0.00033465317 0.00014271125 
0.251139 0.06655931401 0.00026386144 
0.251696 0.03630012454 -0.00053487924 
0.252254 0.06542422791 0.00035980504 
0.252811 0.05970730320 -0.00019216833 
0.253368 0.03706003796 -0.00021646048 
0.253926 0.04319857987 -0.00014923929 
0.254483 0.05267620941 -0.00027277991 
0.255041 0.06842943672 0.00067573079 
0.255598 0.01878810800 0.00038717225 
0.256155 0.03241608043 0.00023663221 
0.256713 0.03674717252 0.00024737239 
0.257270 -0.00509467586 0.01059360358 
0.257827 0.03119545656 0.00013875135 
0.258385 0.01788553706 -0.00016140000 
0.258942 0.04098634757 0.00005681217 
0.259499 0.02000798938 0.00052281569 
0.260057 0.01725713018 0.00010792843 
0.260614 0.03296475604 -0.00016263137 
0.261172 0.00926170847 -0.00043621770 
0.261729 0.02918860044 0.00007735246 
0.262286 0.04192030662 -0.00006517106 
0.262844 0.04382968678 0.00007466017 
0.263401 -0.00708238334 0.00012543589 
0.263958 -0.00067300208 -0.00000895429 
0.264516 0.02713561565 0.00079775431 
0.265073 0.05895203271 0.00007129510 
0.265630 0.05310307500 0.00040547098 
0.266188 0.03725564918 0.00025088588 
0.266745 0.02792606758 -0.00032089081 
0.267302 0.00417376071 -0.00021468782 
0.267860 0.02568412534 -0.00002158904 
0.268417 0.07118052705 0.00052917111 
0.268975 0.06107347904 -0.00028132451 
0.269532 0.04877894294 0.00018103457 
0.270089 0.07093269345 0.00053635468 
0.270647 0.02037339551 -0.00008895665 
0.271204 0.04780581414 0.00049327577 
0.271761 0.01046396664 0.00005938681 
0.272319 0.02896752095 -0.00022638945 
0.272876 0.00683116288 -0.00010494161 
0.273433 0.01992285094 0.00004451184 
0.273991 0.00951604395 0.00024857089 
0.274548 0.02027656279 0.00036204327 
0.275105 0.06640527666 -0.00065886184 
0.275663 0.03853367005 0.00028803178 
0.276220 0.03379730426 0.00001162229 
0.276777 0.03949754436 -0.00047268705 
0.277335 0.02881296384 0.00033944898 
0.277892 0.01366572626 -0.00004371497 
0.278449 0.02899004066 0.00017937712 
0.279007 0.05911741087 0.00068779499 
0.279564 0.03528120983 0.00034818188 
0.280121 0.06444461519 0.00032411539 
0.280679 0.04016093768 -0.00012257706 
0.281236 0.01668877768 0.00014783835 
0.281793 0.05825870648 0.00018591468 
0.282351 0.08270167677 0.00011730096 
0.282908 0.04514227100 0.00037184025 
0.283465 0.00848122354 -0.00005267826 
0.284023 0.00145238840 -0.00037664508 
0.284580 0.09709322036 0.00054896943 
0.285137 0.07451888012 -0.00021298850 
0.285695 0.00266413555 0.00024525255 
0.286252 0.07152972463 0.00025968635 
0.286809 0.06351283853 0.00052331611 
0.287367 -0.02411445309 -0.00003201639 
0.287924 0.02054979952 0.00023578530 
0.288481 0.04671642244 0.00018137964 
0.289039 0.04718210966 0.00076818854 
0.289596 0.05585466133 -0.00029877638 
0.290153 0.07791425141 -0.00005553185 
0.290711 0.01051115259 0.00018848022 
0.291268 0.02666587824 0.00030739497 
0.291825 0.08323585354 0.00098858012 
0.292383 0.02985698634 0.00022471527 
0.292940 0.04860151184 0.00034006574 
0.293497 -0.00150368159 0.00042201205 
0.294055 -0.01628125286 0.00029631736 
0.294612 0.06843439007 0.00039156133 
0.295169 0.01205447092 0.00015388749 
0.295727 -0.00729726675 -0.00021298607 
0.296284 0.09918725950 0.00055362304 
0.296841 0.02235681070 0.00052470519 
0.297399 0.00554514682 0.00051126678 
0.297956 0.03585639320 0.00041615151 
0.298513 -0.00729121201 0.00014980450 
0.299071 0.03124321258 -0.00004110481 
0.299628 0.07776971718 0.00028488676 
0.300185 0.03520331543 0.00022904282 
0.300742 0.05468941654 0.00063908924 
0.301300 0.01549303190 0.00008299926 
0.301857 0.05860143382 -0.00044485428 
0.302414 0.07349246337 0.00060639940 
0.302972 -0.01750038603 0.00070046906 
0.303529 -0.00526130124 -0.00031137675 
0.304086 -0.00338075423 0.00032493247 
0.304644 0.01769211558 0.00011919966 
0.305201 0.03187276594 0.00008573759 
0.305758 0.01146503358 0.00017704039 
0.306316 0.03687561655 -0.00040711769 
0.306873 -0.00514123262 0.00032831934 
0.307430 0.05036551075 0.00020728959 
0.307987 0.01656637112 -0.00011456834 
0.308545 0.01231066592 0.00028980186 
0.309102 0.05700931835 0.00038586817 
0.309659 0.03811817366 0.00027710962 
0.310217 0.04610099059 0.00041966133 
0.310774 0.04711436086 0.00066214605 
0.311331 0.06622631190 0.00031717760 
0.311889 0.02444996532 0.00004738628 
0.312446 0.06587361434 0.00025385539 
0.313003 0.03877704803 -0.00024355215 
0.313560 0.00981975495 -0.00024007559 
0.314118 0.04110472745 0.00070969151 
0.314675 0.01087821489 -0.00006593074 
0.315232 -0.00134540928 0.00089915893 
0.315790 0.03892043434 0.00049748173 
0.316347 0.03862925601 0.00005745287 
0.316904 0.02259586262 0.00058246343 
0.317461 -0.00152503836 0.00028845898 
0.318019 0.06040752603 -0.00011713146 
0.318576 0.03949583164 0.00006187572 
0.319133 0.02800072752 -0.00034655299 
0.319691 -0.00117702077 0.00020242780 
0.320248 -0.07493345225 -0.00031051432 
0.320805 0.05860573923 0.00084579422 
0.321362 -0.01455571731 -0.00047313943 
0.321920 0.03902973561 -0.00030420073 
0.322477 0.02763621046 -0.00023934824 
0.323034 0.00481670679 -0.00044404553 
0.323592 0.04854448858 0.00054014768 
0.324149 0.01434898229 0.00042919777 
0.324706 0.05280862036 0.00009828466 
0.325263 0.04416954246 -0.00063572004 
0.325821 0.03956131743 -0.00007758553 
0.326378 0.02297164630 -0.00011734796 
0.326935 0.02041776198 -0.00015846776 
0.327493 0.03894304901 -0.00009327818 
0.328050 0.01449994193 0.00016614709 
0.328607 0.00720981207 0.00027482978 
0.329164 0.05623205261 0.00071341584 
0.329722 0.00295763124 0.00005330786 
0.330279 -0.03824629771 0.00025668575 
0.330836 -0.04169317447 0.00076566833 
0.331393 0.04351402252 -0.00068617658 
0.331951 0.01237956200 0.00055882500 
0.332508 0.02834382300 0.00053501043 
0.333065 0.07021472358 0.00044430010 
0.333622 -0.00337034987 -0.00029648547 
0.334180 0.01747963602 -0.00006026537 
0.334737 0.00225321688 -0.00043928505 
0.335294 0.01749047564 0.00001215704 
0.335852 0.00904810282 -0.00018381228 
0.336409 0.02609597027 -0.00033114230 
0.336966 0.04391615321 0.00005651513 
0.337523 0.02664763294 0.00016711226 
0.338081 0.03992078748 0.00022437815 
0.338638 0.06234715023 0.00045394128 
0.339195 0.02390923816 -0.00008326594 
0.339752 0.01661604813 -0.00058548572 
0.340310 -0.05711073659 0.00084215315 
0.340867 0.01562336987 0.00032963951 
0.341424 0.02103193660 -0.00014002227 
0.341981 0.03044082867 -0.00010848452 
0.342539 0.00988795049 0.00025768056 
0.343096 0.05249164905 0.00012494882 
0.343653 0.02879758513 0.00038046707 
0.344210 0.01874079057 -0.00008759795 
0.344768 -0.00985474849 0.00024701386 
0.345325 0.05413625051 0.00026396435 
0.345882 0.01181071444 0.00129586262 
0.346439 -0.03049563949 0.00032860706 
0.346997 -0.06735644750 -0.00097837833 
0.347554 0.02160439395 0.00012813610 
0.348111 0.00978126588 -0.00006642891 
0.348668 -0.01383165902 -0.00016911062 
0.349226 0.00860866220 0.00084619861 
0.349783 0.03584671499 -0.00006753430 
0.350340 -0.07148285246 0.00112684588 
0.350897 0.03453551415 -0.00035504325 
0.351454 0.00196101258 -0.00029758997 
0.352012 0.02161586912 0.00044377375 
0.352569 0.00233974164 0.00046234908 
0.353126 0.03904105521 0.00043188539 
0.353683 0.06070219132 0.00058202446 
0.354241 -0.02023561168 0.00049222473 
0.354798 0.05977130042 0.00030726870 
0.355355 -0.01921777222 0.00079535151 
0.355912 0.05144192319 -0.00010244490 
0.356470 -0.00450737934 0.00009790405 
0.357027 0.08587672772 -0.00028298424 
0.357584 0.00758903223 -0.00047501770 
0.358141 0.05241548039 0.00114799976 
0.358699 0.02160083399 0.00063395092 
0.359256 0.01777722733 0.00029184111 
0.359813 -0.03209161344 -0.00078618030 
0.360370 -0.02952634215 0.00095292507 
0.360927 0.00431177214 -0.00105631743 
0.361485 0.00388400170 -0.00015152649 
0.362042 -0.03753068169 0.00058832398 
0.362599 0.02244528386 -0.00027488931 
0.363156 -0.01204406532 0.00213056204 
0.363714 0.05068924503 -0.00015605796 
0.364271 0.06989236244 0.00192085412 
0.364828 -0.06014776332 0.00042304416 
0.365385 0.01676352216 -0.00088262319 
0.365942 -0.02687948939 -0.00064941473 
0.366500 -0.00365012915 -0.00051931505 
0.367057 -0.03509942543 -0.00137942126 
0.367614 -0.05556641312 0.00077892037 
0.368171 0.08308390661 0.00232734465 
0.368728 -0.04697811310 -0.00026028372 
0.369286 -0.00807974061 0.00080382616 
0.369843 0.04516224853 0.00118849032 
0.370400 0.00852516115 0.00120617894 
0.370957 -0.01572135329 -0.00072687217 
0.371514 0.05535506754 -0.00010868031 
0.372072 -0.06624040031 0.00011128807 
0.372629 0.00422544012 -0.00042676917 
0.373186 0.04916351007 -0.00118680679 
0.373743 0.02007406405 -0.00006388420 
0.374300 0.02569027037 0.00073412351 
0.374858 0.00609697201 -0.00130434660 
0.375415 0.01933291915 0.00171812752 
0.375972 0.07187651300 0.00258322316 
0.376529 0.02905986553 0.00190823175 
0.377086 -0.06658531729 0.00009614644 
0.377644 0.05642821190 -0.00054737699 
0.378201 0.09043044906 0.00005760697 
0.378758 -0.00021020032 0.00079049322 
0.379315 -0.00122465578 -0.00054351570 
0.379872 0.00138238650 -0.00094400080 
0.380430 0.08795079576 -0.00048182170 
0.380987 -0.01865368019 0.00090202483 
0.381544 0.00933815842 0.00199989039 
0.382101 -0.02638880547 -0.00171568439 
0.382658 -0.00752153955 0.00009631696 
0.383216 0.05724528471 0.00013034988 
0.383773 0.01504087862 -0.00064112006 
0.384330 0.11125762786 0.00195784996 
0.384887 0.01741330563 0.00126342690 
0.385444 0.03932126139 -0.00271858851 
0.386001 0.03914588984 0.00182197934 
0.386559 0.04328561916 0.00027190299 
0.387116 0.04735270256 -0.00248845750 
0.387673 -0.02932006218 0.00054965548 
0.388230 0.00035657936 0.00106866407 
0.388787 0.04574296761 -0.00313715297 
0.389345 -0.07449983132 -0.00057676002 
0.389902 -0.04034648203 -0.00096936386 
0.390459 0.06143754794 0.00176516445 
0.391016 0.02081088933 -0.00040337300 
0.391573 0.02241967188 0.00190019709 
0.392130 -0.02021626546 0.00387103207 
0.392688 -0.02308169779 0.00122867670 
0.393245 0.10000382184 0.00268622700 
0.393802 0.16466032266 0.00055482720 
0.394359 0.08779763972 0.00002282163 
0.394916 0.06676647533 -0.00006181228 
0.395473 0.08572941147 -0.00061464254 
0.396031 0.06679315333 -0.00115160428 
0.396588 -0.00736073397 0.00202850261 
0.397145 0.03790995031 0.00404878678 
0.397702 -0.01299016238 -0.00028497166 
0.398259 0.01693492433 0.00319312532 
0.398816 0.14815133276 0.00068964083 
0.399374 -0.01001289977 0.00384237090 
0.399931 -0.03295137334 -0.00405305293 
0.400488 -0.12825430224 -0.00254884217 
0.401045 -0.06810715948 -0.00157705970 
0.401602 0.10423704912 0.00723920747 
0.402159 -0.04660379613 0.00133972430 
0.402716 -0.11758713629 -0.00435073526 
0.403274 0.03287730178 0.00438645372 
0.403831 0.05403912012 -0.03592321947 
