# Supplementary material for: SAXS studies of X-ray induced disulfide bond damage: Engineering high-resolution insight from a low-resolution technique
Source: PLoS One. 2020 Nov 17;15(11):e0239702. doi: 10.1371/journal.pone.0239702 (PMC7671560; doi:10.1371/journal.pone.0239702)
Supplement: S1 Data — (GZ) [file pone.0239702.s023.gz › SupplementaryData/dimer_A4_ph5_1p25_00030.cbf.dat]

0.010314 -2.71689971105 1.08247043873 
0.010872 0.79147462199 0.18323019767 
0.011429 0.24335078122 0.05433486221 
0.011987 5.67732495652 0.09058398649 
0.012544 6.34105873247 0.16246271338 
0.013102 3.60936273166 0.11261954937 
0.013659 3.47651604338 0.00356650712 
0.014217 4.58764586078 0.10314347374 
0.014774 4.67594814528 0.01119921951 
0.015332 4.89397380433 -0.11042038032 
0.015889 4.63069624078 0.04281966842 
0.016447 5.12007796232 -0.02668695615 
0.017004 4.83016218366 0.05034885409 
0.017562 4.46581540831 0.08267506434 
0.018119 4.30644730284 0.02378543227 
0.018677 4.00880264155 -0.00151695791 
0.019234 4.68179180406 0.00611596637 
0.019792 4.25953956798 0.02785984017 
0.020349 4.29853823128 0.00097731558 
0.020907 4.10570265820 0.01716898090 
0.021464 4.07456812329 0.01801895242 
0.022022 3.75666843005 0.01080341425 
0.022579 3.82823794633 0.03551282860 
0.023137 3.99663758242 0.03347849243 
0.023694 4.09403946048 0.02011439780 
0.024252 4.07514215906 0.02898983451 
0.024809 3.94758535161 0.02560754446 
0.025367 4.00742065868 0.01747628079 
0.025924 3.88222414686 0.01471382739 
0.026482 3.86869225480 0.01939404404 
0.027039 3.76031950646 0.02520930825 
0.027597 3.71199423279 0.02423015169 
0.028154 3.78327773663 0.02026278328 
0.028712 3.68866777500 0.02365402462 
0.029269 3.72033629663 0.02646573554 
0.029827 3.56475236980 0.01541659394 
0.030384 3.59730832193 0.02257303382 
0.030942 3.52497317268 0.02426351101 
0.031500 3.48111027709 0.02456650012 
0.032057 3.41169449192 0.02650869888 
0.032615 3.26334054871 0.01831670167 
0.033172 3.34418612208 0.02076166381 
0.033730 3.36800991693 0.02076628164 
0.034287 3.36364352673 0.02026777788 
0.034845 3.33152202788 0.02568372562 
0.035402 3.20728389531 0.02431406835 
0.035960 3.17968279492 0.01510244106 
0.036517 3.27432816971 0.02213016731 
0.037075 3.26260002570 0.01900201732 
0.037632 3.06129439343 0.01761905849 
0.038190 3.01670406046 0.01990933426 
0.038747 2.96102434508 0.01436905260 
0.039305 2.99694661139 0.01984180628 
0.039862 2.83654981783 0.01535591162 
0.040420 2.90908224003 0.01298519743 
0.040977 3.01310902422 0.02079774697 
0.041535 2.82179130171 0.01823662118 
0.042092 2.78249157811 0.01747047564 
0.042650 2.76530348095 0.01908719591 
0.043207 2.70404118758 0.01681975215 
0.043765 2.59108407531 0.01788882791 
0.044322 2.65345996783 0.01453577109 
0.044880 2.48256269040 0.01269530350 
0.045437 2.56923826396 0.01716914964 
0.045995 2.52166715009 0.01549207884 
0.046552 2.50473574508 0.01408734056 
0.047110 2.41122353912 0.01635670941 
0.047667 2.37763662455 0.01563457167 
0.048225 2.37749596533 0.01709353794 
0.048782 2.36061712118 0.01581111175 
0.049340 2.23618478758 0.01185559163 
0.049897 2.41434497027 0.01403243212 
0.050455 2.30936906778 0.00995221667 
0.051012 2.32420236155 0.01161264249 
0.051570 2.36542529781 0.01422667908 
0.052127 2.18572685405 0.01034509691 
0.052685 2.12920279788 0.01042326619 
0.053242 2.00892783744 0.01024938795 
0.053800 2.08011711936 0.00913638184 
0.054357 2.22181863359 0.01396707713 
0.054915 1.99933081290 0.00963381080 
0.055472 1.99035988635 0.01446558295 
0.056030 1.95792224317 0.01180112608 
0.056587 1.94945350520 0.01108638350 
0.057145 1.90701696352 0.01356090388 
0.057702 1.76167249800 0.01132138097 
0.058260 1.80866722155 0.01030459393 
0.058817 1.85292910499 0.00968036147 
0.059375 1.80291131031 0.01089118875 
0.059932 1.77339916048 0.01014593033 
0.060490 1.71070138938 0.00957800113 
0.061048 1.74114015341 0.01122029914 
0.061605 1.70588231328 0.01086703489 
0.062163 1.67512967409 0.00686456150 
0.062720 1.63583816916 0.00908852393 
0.063278 1.72317749069 0.00717075352 
0.063835 1.60696380223 0.00881349438 
0.064393 1.63444232132 0.00833832291 
0.064950 1.62889970563 0.00738417865 
0.065508 1.52602758744 0.00810840392 
0.066065 1.46719961847 0.00561448709 
0.066623 1.53530665707 0.01018127218 
0.067180 1.48944099661 0.00753679412 
0.067738 1.52760066552 0.00872215521 
0.068295 1.37498687067 0.00889935739 
0.068853 1.44185073034 0.00833566514 
0.069410 1.44757694810 0.00958687505 
0.069968 1.43645451664 0.00611280468 
0.070525 1.37864193172 0.00518232477 
0.071083 1.37523473487 0.00471543212 
0.071640 1.27423446228 0.00673775731 
0.072198 1.27702388446 0.00771606322 
0.072755 1.26166872009 0.00646059144 
0.073313 1.22335693279 0.00613332716 
0.073870 1.22064775066 0.00817811406 
0.074428 1.30460452630 0.00716515925 
0.074985 1.28170067390 0.00740599790 
0.075543 1.24662896580 0.00806518283 
0.076100 1.23392098185 0.00588958055 
0.076658 1.19433042104 0.00550987830 
0.077215 1.15767769088 0.00731952412 
0.077773 1.12207745367 0.00537782555 
0.078330 1.10219473008 0.00420287003 
0.078888 1.06764862203 0.00626167353 
0.079445 1.07634482784 0.00610078568 
0.080003 1.05894879704 0.00582297298 
0.080560 1.01926370734 0.00480703300 
0.081118 0.98646179627 0.00538958585 
0.081675 1.10004319441 0.00578957604 
0.082233 1.09764255526 0.00463706493 
0.082790 1.00470280822 0.00650173617 
0.083348 1.00606172124 0.00656229905 
0.083905 0.94397696820 0.00585686096 
0.084463 0.94479314679 0.00367336363 
0.085020 0.92771187165 0.00405619853 
0.085578 0.87235083268 0.00629018762 
0.086135 0.96295298564 0.00378707339 
0.086693 0.87294766382 0.00467324455 
0.087250 0.86583231473 0.00537430378 
0.087808 0.84726493982 0.00345086167 
0.088365 0.93271010682 0.00525133188 
0.088923 0.81479939578 0.00349915635 
0.089480 0.75500102411 0.00336536250 
0.090038 0.87976987129 0.00555778591 
0.090595 0.88045050496 0.00493981886 
0.091153 0.77941110239 0.00342149161 
0.091710 0.80890366143 0.00638159677 
0.092268 0.72707972576 0.00208036618 
0.092825 0.77085361572 0.00533841847 
0.093383 0.81338506821 0.00331788153 
0.093940 0.78588049582 0.00437462182 
0.094498 0.71359148163 0.00373165294 
0.095055 0.61542119260 0.00231715671 
0.095613 0.68026315818 0.00190454893 
0.096170 0.68866277258 0.00475390683 
0.096728 0.63140458087 0.00349097074 
0.097285 0.63412983264 0.00438207189 
0.097842 0.78589830694 0.00310158848 
0.098400 0.67008412588 0.00328337174 
0.098957 0.61515971134 0.00436691790 
0.099515 0.62074239913 0.00375254536 
0.100072 0.60661097530 0.00261953005 
0.100630 0.60749445245 0.00456934288 
0.101187 0.53732170030 0.00407286512 
0.101745 0.62635385655 0.00336381355 
0.102302 0.58974414130 0.00251039413 
0.102860 0.63213215881 0.00317388139 
0.103417 0.54521385270 0.00277821177 
0.103975 0.59816701184 0.00197248031 
0.104532 0.66672741971 0.00219138869 
0.105090 0.54625514443 0.00333784753 
0.105647 0.47677269449 0.00474570915 
0.106205 0.60867127000 0.00188915265 
0.106762 0.49245939710 0.00226141570 
0.107320 0.54274971112 0.00218006439 
0.107877 0.52686880934 0.00398184234 
0.108435 0.52794784791 0.00172251896 
0.108992 0.54042211832 0.00281239815 
0.109550 0.48597578121 0.00208558292 
0.110107 0.37269544709 0.00171018112 
0.110665 0.51722780969 0.00365007514 
0.111222 0.43379490529 0.00270645668 
0.111780 0.40282582950 0.00185499148 
0.112337 0.41745193871 0.00095401732 
0.112895 0.43130182547 0.00188519896 
0.113452 0.50973328020 0.00040649697 
0.114010 0.40008581605 0.00173671609 
0.114567 0.42066818254 0.00188245914 
0.115125 0.39671964068 0.00232336119 
0.115682 0.41408063607 0.00185485163 
0.116240 0.38536676335 0.00089559855 
0.116797 0.45690614248 0.00244549318 
0.117355 0.39634741880 0.00261599063 
0.117912 0.37358010585 0.00163684215 
0.118470 0.34359220043 0.00112625055 
0.119027 0.31174498979 0.00223764183 
0.119585 0.38034956116 0.00251107196 
0.120142 0.37836180453 0.00145674202 
0.120699 0.35436800035 0.00221365409 
0.121257 0.34456425562 0.00130472588 
0.121814 0.30619364731 -0.00046986009 
0.122372 0.36049225647 0.00204917664 
0.122929 0.37868621240 0.00192488760 
0.123487 0.34501723848 0.00157794619 
0.124044 0.27034306836 0.00095200171 
0.124602 0.33065306916 0.00076684526 
0.125159 0.31499883630 0.00186636303 
0.125717 0.29760585555 0.00119412983 
0.126274 0.32154154194 0.00035413924 
0.126832 0.24415630850 0.00196269904 
0.127389 0.30948943807 0.00114954969 
0.127947 0.29042040385 0.00076783000 
0.128504 0.24360224808 0.00057132523 
0.129062 0.24544613718 0.00069138171 
0.129619 0.28186603593 0.00133663520 
0.130177 0.31441459512 0.00178639435 
0.130734 0.24414337187 0.00152751982 
0.131292 0.28487622142 0.00150753623 
0.131849 0.23898645511 0.00140583755 
0.132407 0.20671041743 0.00181385701 
0.132964 0.29171878679 0.00205771582 
0.133521 0.23129471741 0.00171403927 
0.134079 0.14856902942 0.00047155239 
0.134636 0.19402719600 0.00137483647 
0.135194 0.16448234853 0.00111698217 
0.135751 0.21855665068 0.00154337176 
0.136309 0.24298156412 0.00121605162 
0.136866 0.17084620698 0.00121610594 
0.137424 0.20966022120 0.00024318711 
0.137981 0.15483579084 0.00077880098 
0.138539 0.27722010399 0.00081637857 
0.139096 0.14786457687 0.00044463159 
0.139654 0.13029324679 0.00099011537 
0.140211 0.15609575638 0.00098902720 
0.140769 0.21547708396 0.00112921926 
0.141326 0.15800833455 0.00081796662 
0.141884 0.22194213543 0.00086675830 
0.142441 0.16585150028 0.00109359377 
0.142998 0.21308957625 0.00096031991 
0.143556 0.14272017405 0.00076442632 
0.144113 0.16351158920 0.00094830242 
0.144671 0.20228965953 0.00060966925 
0.145228 0.12639743755 0.00087479758 
0.145786 0.19689549606 0.00077172433 
0.146343 0.13868587012 0.00028390079 
0.146901 0.11045036814 0.00086022420 
0.147458 0.13415485349 0.00110198837 
0.148016 0.14105451883 0.00103321002 
0.148573 0.09815742650 0.00037998479 
0.149131 0.15344866904 0.00050424097 
0.149688 0.15879848583 0.00152746140 
0.150246 0.14054411179 0.00070140096 
0.150803 0.12868159643 0.00066392266 
0.151360 0.11935890727 -0.00009726669 
0.151918 0.09648385506 0.00013445382 
0.152475 0.07876727521 0.00152188495 
0.153033 0.12753696157 0.00092353999 
0.153590 0.11225190546 0.00096799592 
0.154148 0.15618111734 0.00044607320 
0.154705 0.16208454498 0.00033863931 
0.155263 0.11693412888 0.00130815487 
0.155820 0.14051068278 0.00095447592 
0.156378 0.12485666187 0.00117924450 
0.156935 0.10188468793 0.00062689973 
0.157493 0.12081097476 0.00041162206 
0.158050 0.11805130171 0.00080844761 
0.158607 0.09564753777 0.00092912137 
0.159165 0.10568877647 0.00015515747 
0.159722 0.04419465202 0.00077930082 
0.160280 0.09612408851 0.00079452815 
0.160837 0.11576322729 -0.00034515482 
0.161395 0.13412501901 0.00056011561 
0.161952 0.09230886556 0.00005967967 
0.162510 0.04008216990 0.00042544556 
0.163067 0.07661280444 0.00082920081 
0.163625 0.03268225749 0.00081181053 
0.164182 0.06427749117 0.00016473295 
0.164739 0.07712802973 0.00070292942 
0.165297 0.13377695512 0.00062713741 
0.165854 0.11090267687 0.00107829082 
0.166412 0.06580174535 -0.00076006473 
0.166969 0.08028518301 0.00071857454 
0.167527 0.09513660760 0.00105908057 
0.168084 0.05891129816 0.00012926845 
0.168642 0.10539099297 0.00037951920 
0.169199 0.09106944846 0.00112293092 
0.169757 0.06601830510 0.00069597239 
0.170314 0.03171608163 -0.00038635305 
0.170871 0.04916063317 -0.00017070637 
0.171429 0.10044254796 0.00137460982 
0.171986 0.10973378511 -0.00033074488 
0.172544 0.12962981057 0.00053549107 
0.173101 0.03271984604 -0.00030584317 
0.173659 0.10634047960 0.00017894949 
0.174216 0.06666607389 0.00044005080 
0.174774 0.05822070106 0.00080148510 
0.175331 0.05290947266 0.00035071213 
0.175888 0.04311471679 0.00060644922 
0.176446 0.07941087076 0.00059829449 
0.177003 0.09214903659 0.00036783949 
0.177561 0.03994336517 0.00036484517 
0.178118 0.07749064831 0.00063472491 
0.178676 0.07197282732 0.00003804938 
0.179233 0.09243652490 0.00054019343 
0.179791 0.10192155337 -0.00000049142 
0.180348 0.04543146744 0.00060871864 
0.180905 0.03165471721 -0.00025452042 
0.181463 0.05044011095 0.00057788511 
0.182020 0.09188853669 0.00031663750 
0.182578 0.07496940086 0.00005324277 
0.183135 0.03749982881 0.00055052778 
0.183693 0.06778662695 -0.00010245362 
0.184250 0.05388564292 0.00010608050 
0.184808 0.10066132954 -0.00022061468 
0.185365 0.04020392727 -0.00008326075 
0.185922 0.10582155873 0.00035160391 
0.186480 0.06305359621 0.00035173280 
0.187037 0.08646036216 0.00082506535 
0.187595 0.04396387538 0.00046696315 
0.188152 0.07072071853 0.00047017924 
0.188710 -0.00839693994 -0.00018418633 
0.189267 0.07348316728 0.00052779941 
0.189824 0.05933466891 0.00116982240 
0.190382 0.08777051758 0.00111293554 
0.190939 0.04136585069 -0.00020587128 
0.191497 0.02449266563 0.00054421096 
0.192054 0.01790692643 0.00029306123 
0.192612 0.07859004432 0.00076196764 
0.193169 0.04824524891 0.00078139163 
0.193726 0.07339254982 0.00094873829 
0.194284 0.01165324903 -0.00019400420 
0.194841 0.02807108001 0.00011582010 
0.195399 0.08067446400 0.00025052400 
0.195956 0.08386176663 0.00045991579 
0.196514 0.09582862079 -0.00006904232 
0.197071 0.05886935537 0.00015917080 
0.197628 0.08700875059 0.00077097489 
0.198186 0.04336347849 0.00079626775 
0.198743 0.06872195357 0.00021370318 
0.199301 0.07204142617 -0.00028422797 
0.199858 0.03319450003 0.00000694192 
0.200416 0.06928031829 0.00040227684 
0.200973 0.05592320982 0.00001154862 
0.201530 0.06638869779 0.00043142609 
0.202088 0.03731103580 0.00028118306 
0.202645 0.02634588449 0.00039870737 
0.203203 -0.00635840981 -0.00040829946 
0.203760 0.04397169101 0.00022475137 
0.204318 0.01940339766 0.00018452670 
0.204875 0.02402380450 0.00025024744 
0.205432 0.03004899944 0.00049062785 
0.205990 0.09898705611 0.00051696043 
0.206547 0.05380544687 0.00057825393 
0.207105 0.07745462462 -0.00017700213 
0.207662 0.04535790969 0.00007114744 
0.208219 -0.00970373377 0.00007263912 
0.208777 0.05908082504 0.00048003599 
0.209334 0.01902846910 0.00019337008 
0.209892 0.10279088904 0.00034609822 
0.210449 0.07039563099 0.00059990837 
0.211007 0.04583842648 0.00047134498 
0.211564 0.07472726812 0.00032821218 
0.212121 0.04987712816 -0.00022862934 
0.212679 0.03751303955 0.00050129961 
0.213236 0.03860759196 -0.00009381464 
0.213794 0.04622936199 -0.00018227917 
0.214351 0.05918878213 0.00026935503 
0.214908 0.00248956320 0.00026031266 
0.215466 0.02693779622 0.00055175026 
0.216023 0.01870594424 0.00014376144 
0.216581 0.06268328733 -0.00011931927 
0.217138 0.10015538868 0.00014211323 
0.217695 0.04783620638 0.00058928661 
0.218253 0.05286129506 0.00053291288 
0.218810 0.02668542410 -0.00024447426 
0.219368 0.05928969889 0.00025782678 
0.219925 0.01152489173 0.00006644939 
0.220483 0.05892731818 0.00004840126 
0.221040 0.07328996069 0.00047958706 
0.221597 0.06137144648 0.00014990962 
0.222155 0.03597063853 0.00081478315 
0.222712 0.02248948362 -0.00007834067 
0.223270 0.03484698178 0.00056420028 
0.223827 0.02022696070 -0.00033472794 
0.224384 0.07855582917 0.00049963666 
0.224942 0.02867785699 -0.00065746072 
0.225499 0.00933637910 -0.00010101667 
0.226057 0.01946035765 0.00038477164 
0.226614 0.02451228422 0.00010833276 
0.227171 0.03919792799 0.00006967796 
0.227729 0.03972209992 0.00079253500 
0.228286 0.04198629644 0.00041301742 
0.228844 0.02292020569 -0.00022066697 
0.229401 0.04003972045 0.00016881715 
0.229958 0.03113591812 0.00019352118 
0.230516 0.04560187170 -0.00002367560 
0.231073 0.04861979275 0.00010743075 
0.231630 0.03340654931 0.00030330331 
0.232188 0.00775283751 0.00093411139 
0.232745 0.00339537264 0.00023094704 
0.233303 0.07911529188 0.00029610623 
0.233860 0.01110565585 -0.00044415489 
0.234417 0.01872577533 0.00067850531 
0.234975 0.03766110443 0.00075956956 
0.235532 0.04598084702 -0.00010071163 
0.236090 0.03347891058 0.00050285102 
0.236647 0.02573676595 -0.00078344376 
0.237204 0.02865151469 0.00074409161 
0.237762 0.05892291076 0.00046540898 
0.238319 0.05011344003 0.00028469919 
0.238877 0.02421240365 0.00037742616 
0.239434 -0.00394437014 -0.00028423655 
0.239991 0.00313211984 0.00009642975 
0.240549 0.00290321786 -0.00008297827 
0.241106 0.08548614773 0.00024110975 
0.241663 0.04861047281 0.00005770440 
0.242221 0.02659267392 0.00019936284 
0.242778 -0.00922232578 0.00047352951 
0.243336 0.02807420457 0.00001919637 
0.243893 0.02173123304 -0.00013552359 
0.244450 0.02410189371 0.00001334706 
0.245008 -0.01546901264 0.00019933729 
0.245565 0.05626098904 0.00024515254 
0.246123 0.04164870983 -0.00002857960 
0.246680 0.06279445343 0.00031581289 
0.247237 0.03280673215 0.00029031378 
0.247795 0.00645374289 -0.00003297923 
0.248352 0.03313420472 0.00024905472 
0.248909 0.06964755235 0.00007235945 
0.249467 0.01682126256 0.00038323268 
0.250024 0.00042538081 -0.00037194061 
0.250582 0.01803392067 0.00030248183 
0.251139 0.04014922593 0.00044539095 
0.251696 0.00742672760 0.00052493404 
0.252254 -0.01263003190 0.00000168212 
0.252811 0.09368083244 0.00042561539 
0.253368 0.04182503344 -0.00024970383 
0.253926 0.03777094485 0.00012740670 
0.254483 0.03708202914 -0.00044859304 
0.255041 0.04325057882 -0.00008454497 
0.255598 0.04249046113 -0.00007840971 
0.256155 0.00705798455 0.00037192768 
0.256713 0.01919933981 0.00019331243 
0.257270 0.00652504306 0.01146982593 
0.257827 0.04044761774 -0.00004122792 
0.258385 0.05272787480 0.00030546835 
0.258942 0.03863101581 -0.00022048084 
0.259499 0.03948995143 0.00043989028 
0.260057 0.02517469040 -0.00006437778 
0.260614 0.02792027883 0.00015015315 
0.261172 0.00804531658 0.00002557400 
0.261729 0.05850781748 -0.00011840335 
0.262286 0.01014327016 0.00013898104 
0.262844 0.03565059836 0.00039106430 
0.263401 0.00804831663 0.00024377544 
0.263958 0.02258850436 -0.00019264619 
0.264516 0.02011511685 0.00000180622 
0.265073 -0.00139226102 0.00006417167 
0.265630 -0.00942903589 0.00023364955 
0.266188 0.04124029787 0.00034287574 
0.266745 0.03332452507 -0.00023217031 
0.267302 0.00724964273 0.00009818471 
0.267860 0.05906694326 0.00017935154 
0.268417 0.07121551632 0.00071814316 
0.268975 0.05544124006 0.00034177570 
0.269532 0.02381223834 0.00035595419 
0.270089 0.05254820923 0.00008813471 
0.270647 0.03171706218 0.00054381338 
0.271204 0.05530290156 0.00013234943 
0.271761 0.06728928318 0.00040703002 
0.272319 0.03960590562 0.00035308778 
0.272876 0.00046905023 0.00020587527 
0.273433 0.06227321701 0.00019276037 
0.273991 0.00160212796 -0.00007104081 
0.274548 0.06614436932 -0.00056527241 
0.275105 0.00522492571 0.00003287923 
0.275663 0.05593576678 -0.00020795281 
0.276220 0.00708104898 0.00051633719 
0.276777 0.00482272626 0.00063297872 
0.277335 0.02118621185 -0.00006589817 
0.277892 0.02908589835 0.00030896324 
0.278449 0.00488447920 -0.00031542922 
0.279007 0.07878414019 0.00023375749 
0.279564 0.02778267393 0.00035968300 
0.280121 0.04011931466 0.00017939993 
0.280679 -0.00578483240 0.00038347115 
0.281236 -0.00696799231 -0.00070599817 
0.281793 0.05476291158 0.00032663852 
0.282351 0.03195795736 -0.00001008961 
0.282908 0.00118338256 0.00006509928 
0.283465 0.05914723585 0.00051216792 
0.284023 0.00055898346 -0.00023705885 
0.284580 0.01312507747 0.00012275872 
0.285137 0.05727498497 0.00000014309 
0.285695 0.01871521587 0.00037445972 
0.286252 -0.02296610026 0.00061649912 
0.286809 0.04590134415 0.00008473127 
0.287367 0.04038309951 0.00049933667 
0.287924 0.01562134869 0.00003158983 
0.288481 0.01820398004 -0.00000008085 
0.289039 0.04668488929 0.00023543278 
0.289596 0.02957557471 0.00078269136 
0.290153 0.03782070585 0.00087389910 
0.290711 0.06676455091 0.00068810969 
0.291268 0.02878401698 -0.00035216383 
0.291825 0.05722083080 0.00073924992 
0.292383 0.02888402079 0.00026765434 
0.292940 -0.00029683428 0.00030994313 
0.293497 0.01697185674 -0.00027820602 
0.294055 0.04739191006 0.00021730465 
0.294612 0.04079131623 0.00062063096 
0.295169 0.03005077005 -0.00075256263 
0.295727 -0.01661027003 -0.00036378592 
0.296284 0.06257539109 -0.00009558393 
0.296841 0.02097344115 -0.00021484324 
0.297399 0.03100963640 0.00015772602 
0.297956 0.05193190407 0.00020661512 
0.298513 0.00104690035 0.00011524721 
0.299071 -0.01617625356 -0.00003391793 
0.299628 -0.00764066825 0.00034584741 
0.300185 0.11221501621 0.00084556261 
0.300742 -0.01039459141 0.00008705238 
0.301300 -0.00098981180 0.00046026550 
0.301857 0.06120550065 0.00072117183 
0.302414 -0.00311003013 -0.00027754899 
0.302972 -0.00444817089 0.00061970152 
0.303529 0.04158320117 0.00044647374 
0.304086 0.02633135536 0.00025664960 
0.304644 0.10158748849 -0.00007803659 
0.305201 -0.00811950879 -0.00017894397 
0.305758 0.05011959818 0.00065165205 
0.306316 0.01896764721 0.00057547818 
0.306873 0.04626286352 0.00003311226 
0.307430 0.01640544903 0.00073721934 
0.307987 -0.00608054615 -0.00017401049 
0.308545 0.05616927069 -0.00020559125 
0.309102 0.02504565715 -0.00078468950 
0.309659 0.02942543537 0.00051150328 
0.310217 0.05136044906 0.00023471200 
0.310774 -0.00081516935 -0.00042233921 
0.311331 -0.01992575153 -0.00020796739 
0.311889 0.02025974327 -0.00025122116 
0.312446 0.02974894115 0.00050641305 
0.313003 0.01858868941 0.00049588613 
0.313560 0.09038160094 0.00124531444 
0.314118 0.03191453439 -0.00010718031 
0.314675 0.03223413640 0.00010486360 
0.315232 0.01199823587 -0.00030374983 
0.315790 0.02837297726 -0.00028077421 
0.316347 0.03187097814 0.00070513643 
0.316904 0.08059872895 0.00060063318 
0.317461 0.04308229487 0.00003650892 
0.318019 0.05774732521 -0.00040635934 
0.318576 0.06052248692 0.00068994305 
0.319133 0.03066827154 0.00081007023 
0.319691 -0.00565827251 -0.00052368532 
0.320248 0.03538669865 0.00051006175 
0.320805 -0.00603081799 0.00037302923 
0.321362 0.00207898362 -0.00011560930 
0.321920 0.00680021211 0.00052710779 
0.322477 0.01149104040 0.00052504220 
0.323034 0.03258306290 0.00064767265 
0.323592 0.02153042493 0.00006071751 
0.324149 0.03868907356 0.00056739147 
0.324706 0.02356204037 0.00030600432 
0.325263 -0.01451611516 -0.00014793438 
0.325821 0.03123614029 0.00073675361 
0.326378 0.03842888022 0.00012355561 
0.326935 0.01433877152 0.00063602523 
0.327493 0.05886983504 0.00036853599 
0.328050 0.00321203236 -0.00005151850 
0.328607 0.00257992543 -0.00002558461 
0.329164 0.04646791653 0.00023385702 
0.329722 0.02814577844 0.00008681098 
0.330279 0.02343416654 0.00004729868 
0.330836 0.03827978733 0.00051703093 
0.331393 0.02399719537 0.00009740851 
0.331951 0.06883243347 0.00099567331 
0.332508 0.04259508544 0.00041922816 
0.333065 0.07684055401 0.00002890217 
0.333622 0.04280935428 -0.00043282286 
0.334180 0.03285081966 0.00093464863 
0.334737 0.06339091072 -0.00008061955 
0.335294 -0.00678133165 0.00025438992 
0.335852 0.02478538344 0.00003126683 
0.336409 0.03857145670 0.00032261531 
0.336966 -0.01181845891 -0.00024625597 
0.337523 0.03676930592 -0.00013855746 
0.338081 0.02024952803 -0.00005897169 
0.338638 -0.04261073556 -0.00060001572 
0.339195 0.03491604911 0.00011312103 
0.339752 0.00947654616 -0.00011352088 
0.340310 -0.03917571631 -0.00110093626 
0.340867 0.02435701252 0.00134459839 
0.341424 0.08264329259 0.00066228770 
0.341981 0.01661693758 -0.00017745287 
0.342539 0.04818129200 -0.00010229873 
0.343096 0.02625208535 0.00004771986 
0.343653 0.04715609421 0.00063302406 
0.344210 0.02215676677 0.00008684800 
0.344768 0.02708449593 0.00054719092 
0.345325 0.08122423597 -0.00056740800 
0.345882 0.01704004027 -0.00017358449 
0.346439 0.00680204464 -0.00028111502 
0.346997 -0.00916193749 -0.00023083483 
0.347554 -0.00983163451 -0.00100304046 
0.348111 0.06186524790 0.00034077523 
0.348668 0.00776266474 -0.00020581720 
0.349226 -0.03813718532 0.00030860186 
0.349783 0.04220532861 0.00107565057 
0.350340 -0.00629748734 0.00078873597 
0.350897 -0.00861606752 0.00089257501 
0.351454 0.00905316048 -0.00008934247 
0.352012 -0.01764368643 0.00008442336 
0.352569 -0.00334369035 0.00056885612 
0.353126 0.01499753851 -0.00024451266 
0.353683 -0.00379310307 -0.00089923147 
0.354241 -0.00846935479 -0.00043922056 
0.354798 0.04939976314 0.00026227888 
0.355355 -0.00781193014 -0.00133185443 
0.355912 0.04574730228 -0.00031053391 
0.356470 -0.07976583792 0.00023109709 
0.357027 0.08301477138 0.00085807883 
0.357584 0.00706376732 -0.00053539960 
0.358141 0.06729308529 0.00009119384 
0.358699 0.00203003717 0.00081142009 
0.359256 -0.00118451216 -0.00117189773 
0.359813 0.03198260099 0.00110509612 
0.360370 0.04069571862 0.00056833873 
0.360927 0.09889581028 0.00045577969 
0.361485 -0.04097159522 -0.00024869891 
0.362042 0.07314913240 0.00012243441 
0.362599 0.06448985323 0.00041777424 
0.363156 0.03506660797 0.00025301277 
0.363714 -0.07069829246 0.00048036852 
0.364271 -0.00852183212 -0.00075876902 
0.364828 -0.00432257891 -0.00027142654 
0.365385 -0.01785336935 -0.00057704713 
0.365942 -0.02038842600 0.00175711561 
0.366500 0.07433239166 0.00031847649 
0.367057 0.02278857451 -0.00062296174 
0.367614 0.05760290957 0.00068282258 
0.368171 0.06384461006 0.00074265399 
0.368728 0.00733707832 0.00045858980 
0.369286 0.00766810571 -0.00265351793 
0.369843 -0.03930914639 0.00071097311 
0.370400 0.02139725985 0.00052430045 
0.370957 0.05737058716 0.00223776428 
0.371514 -0.00795335671 -0.00036246347 
0.372072 0.01261955357 0.00047375560 
0.372629 0.07017968573 0.00047959493 
0.373186 -0.04089863791 0.00035551300 
0.373743 0.00631650552 -0.00131740229 
0.374300 0.02351643212 0.00103563339 
0.374858 0.06507385085 0.00063468814 
0.375415 -0.04014936452 -0.00089479374 
0.375972 0.02415610337 0.00018342078 
0.376529 0.02381790040 -0.00045687991 
0.377086 0.04862776254 -0.00089321647 
0.377644 0.01353128298 -0.00034100608 
0.378201 0.05636736581 -0.00007683158 
0.378758 0.00784316874 -0.00018660168 
0.379315 -0.03765188089 -0.00080704038 
0.379872 0.05590779139 0.00056179004 
0.380430 0.03246132359 0.00198458099 
0.380987 0.06583711039 -0.00033526608 
0.381544 0.01867779699 -0.00023416388 
0.382101 0.06839319732 0.00028460237 
0.382658 0.06559684089 0.00013435951 
0.383216 0.06059437650 -0.00129053945 
0.383773 0.05879267921 -0.00223713178 
0.384330 0.03146799140 0.00033665419 
0.384887 -0.01140306103 -0.00004489531 
0.385444 0.07761131307 0.00062770588 
0.386001 0.03173369737 -0.00146844278 
0.386559 0.01782318218 -0.00233239169 
0.387116 -0.01778809574 0.00272828415 
0.387673 0.10361134720 -0.00048888087 
0.388230 0.01901553714 0.00172873310 
0.388787 -0.04431319534 0.00118526307 
0.389345 0.03130626794 0.00098335537 
0.389902 -0.01265750194 0.00023280922 
0.390459 0.04196413700 0.00228505927 
0.391016 -0.04576441944 -0.00075029648 
0.391573 0.08811865843 0.00139366518 
0.392130 -0.00214524959 -0.00004589852 
0.392688 0.04401674030 -0.00064920567 
0.393245 0.05776897790 0.00146447781 
0.393802 0.09929255572 0.00168186704 
0.394359 0.03075129169 -0.00005989479 
0.394916 0.06369729836 -0.00104463495 
0.395473 0.03919380907 0.00120979622 
0.396031 0.01514388779 -0.00026007272 
0.396588 0.10818148783 0.00279343535 
0.397145 -0.04963774988 0.00399348493 
0.397702 -0.01589322675 -0.00068548698 
0.398259 -0.01751593676 -0.00128857826 
0.398816 0.08213712639 0.00381681910 
0.399374 0.04932079033 0.00220870116 
0.399931 0.13245246192 -0.00238634286 
0.400488 0.07159846129 -0.00675109223 
0.401045 -0.03302193804 -0.00153501187 
0.401602 0.01133570828 0.00170568292 
0.402159 -0.00256303765 -0.00234478715 
0.402716 0.09285803293 -0.00215000770 
0.403274 -0.14733151952 -0.01833306110 
0.403831 0.07544957988 -0.05594658039 
