# Supplementary material for: SAXS studies of X-ray induced disulfide bond damage: Engineering high-resolution insight from a low-resolution technique
Source: PLoS One. 2020 Nov 17;15(11):e0239702. doi: 10.1371/journal.pone.0239702 (PMC7671560; doi:10.1371/journal.pone.0239702)
Supplement: S1 Data — (GZ) [file pone.0239702.s023.gz › SupplementaryData/dimer_A4_ph5_1p25_00031.cbf.dat]

0.010314 0.95915156300 2.18141779481 
0.010872 3.37491094346 0.24353537236 
0.011429 4.47307075914 0.13397276073 
0.011987 3.49894121424 -0.02181231210 
0.012544 4.07362339251 0.13513890138 
0.013102 2.80687901560 -0.00924832428 
0.013659 3.36085582696 0.08747896202 
0.014217 3.77050705064 0.09933537101 
0.014774 3.71420381234 -0.03593290955 
0.015332 4.92097674295 0.03210613840 
0.015889 4.88727707708 -0.01742451651 
0.016447 3.97117091811 0.01885228011 
0.017004 4.67790849657 0.03458854973 
0.017562 4.37960823180 -0.01108945486 
0.018119 4.43485432952 -0.00459989592 
0.018677 4.46248095198 0.00212937586 
0.019234 4.82053672875 0.01008805054 
0.019792 4.31684855933 -0.00927940918 
0.020349 4.28073342394 0.00422594909 
0.020907 4.30449550049 0.01090651804 
0.021464 4.42132066325 0.00804695813 
0.022022 4.27308148620 0.01961570828 
0.022579 4.11145196622 0.01184321485 
0.023137 4.07145354554 0.02668735282 
0.023694 4.28218350658 0.00563898198 
0.024252 3.83118361367 0.03037199741 
0.024809 4.21227588968 0.01732173689 
0.025367 4.14741300558 0.01912700956 
0.025924 3.83523821992 0.02565614495 
0.026482 3.90450490624 0.02014951023 
0.027039 3.79674334057 0.02563048875 
0.027597 3.62596033057 0.02663762873 
0.028154 3.62659157404 0.02031153793 
0.028712 3.59428846051 0.02337005618 
0.029269 3.67221300174 0.02583857020 
0.029827 3.76532456352 0.02811410325 
0.030384 3.55842159977 0.02396043793 
0.030942 3.58176452714 0.02549051409 
0.031500 3.45730758528 0.02036977856 
0.032057 3.29204606652 0.01636181389 
0.032615 3.42413129547 0.01723769486 
0.033172 3.52900488442 0.01854094415 
0.033730 3.59743946919 0.02232525755 
0.034287 3.45595450120 0.01807374216 
0.034845 3.31241519555 0.02154433339 
0.035402 3.11736254032 0.02074536440 
0.035960 3.17432996786 0.02108760989 
0.036517 3.26299640333 0.02317566891 
0.037075 3.27340959734 0.01779990713 
0.037632 3.04093176024 0.02012643666 
0.038190 2.81872537455 0.02302623790 
0.038747 3.04830320470 0.01922141849 
0.039305 3.10733876127 0.01587197545 
0.039862 2.89061287614 0.01868267052 
0.040420 2.90586025214 0.02089077137 
0.040977 2.90717662063 0.02313116837 
0.041535 2.85617080076 0.01808886518 
0.042092 2.77869944346 0.02007803082 
0.042650 2.80029511952 0.01637768901 
0.043207 2.82508594135 0.01834231972 
0.043765 2.68080244406 0.01785830059 
0.044322 2.49563111610 0.01509762941 
0.044880 2.68626258506 0.01350281398 
0.045437 2.76604741745 0.01823791760 
0.045995 2.71253067075 0.01526184544 
0.046552 2.69114379097 0.01939026821 
0.047110 2.52261179836 0.01935361212 
0.047667 2.41108357370 0.01683653170 
0.048225 2.48673630097 0.01529784160 
0.048782 2.47878834833 0.01386540624 
0.049340 2.48277096213 0.01560126440 
0.049897 2.42330074526 0.01534316590 
0.050455 2.37239000282 0.01271883146 
0.051012 2.24890643695 0.01378168646 
0.051570 2.33653425495 0.01270343502 
0.052127 2.24085529489 0.01281906917 
0.052685 2.12868768730 0.00971076039 
0.053242 2.20753008542 0.01099225511 
0.053800 2.25340241052 0.01388913368 
0.054357 2.14317117483 0.01239503054 
0.054915 2.06975660523 0.01294099432 
0.055472 1.93899052784 0.01207311665 
0.056030 1.99268874893 0.01375468352 
0.056587 2.11131088882 0.01083631415 
0.057145 1.91472004395 0.01016136126 
0.057702 1.88794465557 0.00764623723 
0.058260 1.98133815562 0.00993692073 
0.058817 1.79762555786 0.00898392603 
0.059375 1.92704538005 0.01054802361 
0.059932 1.75532227999 0.00921792605 
0.060490 1.80711682468 0.01063224098 
0.061048 1.87837430364 0.00979373511 
0.061605 1.69467140319 0.01245153543 
0.062163 1.61630782013 0.00776366077 
0.062720 1.76936232158 0.00897609056 
0.063278 1.68499891525 0.00915779394 
0.063835 1.72312322014 0.01020879164 
0.064393 1.56133222587 0.00771064478 
0.064950 1.61997284783 0.00705182944 
0.065508 1.53562336336 0.01039736313 
0.066065 1.56884584753 0.00785113885 
0.066623 1.48995610677 0.00946664312 
0.067180 1.46268108478 0.00854175326 
0.067738 1.46270084572 0.00645995596 
0.068295 1.45995849829 0.00900956521 
0.068853 1.42328022478 0.00774585366 
0.069410 1.36089148603 0.00548121710 
0.069968 1.34459264794 0.00525040248 
0.070525 1.31690324038 0.00751084284 
0.071083 1.36160784327 0.00701077660 
0.071640 1.31444779589 0.00901655981 
0.072198 1.31509148921 0.00705999795 
0.072755 1.27441215377 0.00622824624 
0.073313 1.28132474495 0.00823248850 
0.073870 1.32509748725 0.00990248903 
0.074428 1.23075839552 0.00831733066 
0.074985 1.22312595786 0.00673279089 
0.075543 1.20018543628 0.00630557803 
0.076100 1.27131558848 0.00637861833 
0.076658 1.25369790690 0.00732326302 
0.077215 1.11059553076 0.00664725354 
0.077773 1.22256406746 0.00735686239 
0.078330 1.10593993446 0.00559861474 
0.078888 1.17650910717 0.00696251048 
0.079445 1.08082838696 0.00515805799 
0.080003 1.19665248287 0.00571473831 
0.080560 1.03516789345 0.00655855649 
0.081118 1.05984355394 0.00716988941 
0.081675 0.91748312433 0.00503850093 
0.082233 1.03986552638 0.00515927149 
0.082790 1.01832808330 0.00645530256 
0.083348 1.02281678497 0.00358545827 
0.083905 1.05214894925 0.00375227621 
0.084463 0.94817828015 0.00424889448 
0.085020 0.98384101901 0.00556819257 
0.085578 1.00806399666 0.00538783354 
0.086135 0.92457059067 0.00388918638 
0.086693 0.87463581167 0.00348657192 
0.087250 0.89447247917 0.00416118576 
0.087808 0.84038634189 0.00452250660 
0.088365 0.90055398971 0.00481465204 
0.088923 0.88581714681 0.00421613104 
0.089480 0.85882789316 0.00475466343 
0.090038 0.72201596622 0.00365927168 
0.090595 0.79657726433 0.00248183180 
0.091153 0.81208636832 0.00362173628 
0.091710 0.77564631229 0.00380395336 
0.092268 0.80591878324 0.00620255435 
0.092825 0.72484803903 0.00203584126 
0.093383 0.71816312679 0.00249797121 
0.093940 0.74272366666 0.00373426960 
0.094498 0.75890545318 0.00422735555 
0.095055 0.70248579747 0.00402712696 
0.095613 0.76534424957 0.00560661571 
0.096170 0.71143459509 0.00342061301 
0.096728 0.72381693542 0.00368159110 
0.097285 0.58665368124 0.00318248985 
0.097842 0.67479397440 0.00504804800 
0.098400 0.65266706958 0.00277782793 
0.098957 0.62429488951 0.00408882742 
0.099515 0.60017861531 0.00505032678 
0.100072 0.62330744456 0.00197074731 
0.100630 0.60185920135 0.00426503833 
0.101187 0.67406556517 0.00469990767 
0.101745 0.55120400458 0.00331895373 
0.102302 0.54628572094 0.00158319667 
0.102860 0.51509102608 0.00166212844 
0.103417 0.57959358208 0.00349599659 
0.103975 0.50755038653 0.00224430722 
0.104532 0.51960710258 0.00220958441 
0.105090 0.59362678312 0.00144165720 
0.105647 0.46976685112 0.00372957304 
0.106205 0.57314408390 0.00388260872 
0.106762 0.56447568490 0.00334489597 
0.107320 0.44551623078 0.00371005845 
0.107877 0.49121441930 0.00297882318 
0.108435 0.47531594265 0.00178168899 
0.108992 0.50400835758 0.00259973908 
0.109550 0.49329436921 0.00195290892 
0.110107 0.46861083139 0.00276529772 
0.110665 0.45312302714 0.00215903354 
0.111222 0.43939864881 0.00275511085 
0.111780 0.38546970539 0.00252887553 
0.112337 0.40754399709 0.00192764535 
0.112895 0.38956341863 0.00138828802 
0.113452 0.44934914016 0.00280128452 
0.114010 0.53817165155 0.00170148430 
0.114567 0.36345682678 0.00269904700 
0.115125 0.35985760809 0.00128854004 
0.115682 0.43689825774 0.00245846808 
0.116240 0.42941330284 0.00079371059 
0.116797 0.41575069250 0.00267153615 
0.117355 0.38451209056 0.00130734363 
0.117912 0.32767404582 0.00091784046 
0.118470 0.35148484830 0.00066149535 
0.119027 0.40762833601 0.00209825970 
0.119585 0.35149820554 0.00017445621 
0.120142 0.29257072725 0.00080753359 
0.120699 0.29867308660 0.00222234959 
0.121257 0.33273477984 0.00139739926 
0.121814 0.31941650109 0.00215174633 
0.122372 0.32594809211 0.00245047049 
0.122929 0.26903173289 0.00189126409 
0.123487 0.36617310229 0.00109113277 
0.124044 0.32920905984 0.00202184397 
0.124602 0.34828649762 0.00078413419 
0.125159 0.34007599589 0.00252133622 
0.125717 0.30010066439 0.00153312384 
0.126274 0.32459780271 0.00158399653 
0.126832 0.26565293844 0.00129202416 
0.127389 0.28766726009 0.00084939042 
0.127947 0.26234218256 0.00224527855 
0.128504 0.28859966131 0.00068037567 
0.129062 0.26970698936 0.00169502601 
0.129619 0.27194776384 0.00093926692 
0.130177 0.28778828633 0.00032629936 
0.130734 0.17293415123 0.00110776853 
0.131292 0.33368759883 0.00171475696 
0.131849 0.24068471750 0.00030375591 
0.132407 0.23915142641 0.00130688938 
0.132964 0.22750460303 0.00104231614 
0.133521 0.18278516994 0.00109183404 
0.134079 0.26643142244 0.00111905597 
0.134636 0.21428164005 0.00065180490 
0.135194 0.18704767180 0.00045003400 
0.135751 0.14977178059 0.00167087100 
0.136309 0.17710549713 0.00074990343 
0.136866 0.19023356656 -0.00012392753 
0.137424 0.26351251415 0.00134433801 
0.137981 0.19485263052 0.00129311392 
0.138539 0.15567608413 0.00113204482 
0.139096 0.08308093016 0.00046217501 
0.139654 0.22438062020 0.00156875806 
0.140211 0.13063804706 0.00071006814 
0.140769 0.15146859617 0.00074097657 
0.141326 0.12585780392 -0.00008431076 
0.141884 0.21934181227 0.00140185567 
0.142441 0.14543160523 0.00012907972 
0.142998 0.21533307212 0.00069198523 
0.143556 0.15064063232 0.00009487156 
0.144113 0.13265680396 -0.00001732159 
0.144671 0.19049605075 0.00132431658 
0.145228 0.12346584649 0.00078613661 
0.145786 0.15475684568 0.00097636605 
0.146343 0.13639686513 -0.00025651744 
0.146901 0.15825976113 0.00029018185 
0.147458 0.12596458496 0.00030248445 
0.148016 0.13977489959 -0.00022781163 
0.148573 0.10208043778 -0.00005067557 
0.149131 0.15669757257 0.00025061115 
0.149688 0.16101073845 0.00023637746 
0.150246 0.07134585116 0.00027037107 
0.150803 0.09116653480 0.00083761965 
0.151360 0.11813445969 0.00031979829 
0.151918 0.12700957062 0.00038611910 
0.152475 0.11110504621 0.00108462757 
0.153033 0.11993527035 0.00034189946 
0.153590 0.11729418061 0.00060563862 
0.154148 0.10483516429 0.00135187929 
0.154705 0.10918883928 0.00046501954 
0.155263 0.10812256277 0.00015216930 
0.155820 0.13689325949 0.00156989276 
0.156378 0.12505797458 0.00087806100 
0.156935 0.13410507107 0.00126647360 
0.157493 0.11500907386 0.00008225017 
0.158050 0.08269628637 0.00046531821 
0.158607 0.08174560892 0.00008419369 
0.159165 0.11850665760 0.00046444798 
0.159722 0.12746659058 0.00146389917 
0.160280 0.12588755230 0.00091065680 
0.160837 0.10699150635 0.00103894668 
0.161395 0.09200498311 0.00011221263 
0.161952 0.00661960305 0.00074315598 
0.162510 0.13616129610 0.00069830144 
0.163067 0.05875933887 0.00034818194 
0.163625 0.06229012918 -0.00047990602 
0.164182 0.07671142590 0.00091675273 
0.164739 0.08790039584 -0.00015808820 
0.165297 0.12261482187 0.00067937615 
0.165854 0.07177413158 0.00044643900 
0.166412 0.05809697070 0.00041247561 
0.166969 0.04778738238 0.00050425991 
0.167527 0.06079895208 0.00124034776 
0.168084 0.05892196602 0.00037447648 
0.168642 0.07010764795 0.00040133088 
0.169199 0.04812678540 0.00100928288 
0.169757 0.04667743654 0.00094802088 
0.170314 0.09081745256 0.00061888677 
0.170871 0.04832350720 0.00005215393 
0.171429 0.05762575731 -0.00025743990 
0.171986 0.08208955512 0.00078451197 
0.172544 0.08169234692 0.00057424365 
0.173101 0.09872906304 -0.00030313586 
0.173659 0.11085851652 0.00066703304 
0.174216 0.08703343359 0.00081910612 
0.174774 0.04899876927 0.00043314573 
0.175331 0.06752706143 0.00020510579 
0.175888 0.10576456323 0.00020160758 
0.176446 0.06914556052 0.00041870809 
0.177003 0.07106280107 0.00090362909 
0.177561 0.09948040958 0.00082830003 
0.178118 0.11818477620 -0.00001664299 
0.178676 0.04327373571 0.00065561252 
0.179233 0.08638737964 0.00043847219 
0.179791 0.04431240679 0.00012910846 
0.180348 0.07609628715 0.00046728822 
0.180905 0.02591969238 0.00014072563 
0.181463 0.09035426273 0.00104055589 
0.182020 0.09343908698 0.00088173222 
0.182578 0.06338771392 0.00060758216 
0.183135 0.01807018518 0.00012018194 
0.183693 0.07151055804 0.00012751592 
0.184250 0.09352002238 0.00042555352 
0.184808 0.07939094150 0.00021792293 
0.185365 0.07844534757 0.00065679404 
0.185922 0.02238331535 0.00064600504 
0.186480 0.08023427492 0.00063873344 
0.187037 0.04619928244 0.00072896053 
0.187595 0.07864965883 0.00043278943 
0.188152 0.05060443000 -0.00001972331 
0.188710 0.03449922267 0.00039291932 
0.189267 0.01233198462 -0.00031507547 
0.189824 0.04218691161 0.00067611336 
0.190382 0.09218807829 0.00078249376 
0.190939 0.06560355459 0.00045390341 
0.191497 0.10319692153 0.00047976968 
0.192054 0.10253264836 0.00007683946 
0.192612 0.04532694074 0.00060859123 
0.193169 0.10364531113 0.00097775231 
0.193726 0.05465007993 -0.00023013305 
0.194284 0.04336156792 0.00117108065 
0.194841 0.06384241620 0.00057899991 
0.195399 0.03099440370 0.00056252064 
0.195956 0.05298591168 0.00050902798 
0.196514 0.05677003815 0.00077092996 
0.197071 0.04825212621 0.00045366251 
0.197628 0.03948465505 0.00008949327 
0.198186 0.09322317624 0.00039031958 
0.198743 0.05491656391 0.00081617965 
0.199301 0.01456346433 0.00070429737 
0.199858 0.01803064477 -0.00033365961 
0.200416 0.00299352202 0.00001837648 
0.200973 0.06346180932 0.00063027667 
0.201530 0.02136383557 0.00044736805 
0.202088 0.07730521130 -0.00003532132 
0.202645 0.04055961576 0.00016902951 
0.203203 0.10670984805 0.00042731607 
0.203760 0.03094641882 0.00025647777 
0.204318 0.03629359909 0.00012187753 
0.204875 0.05225492343 0.00088802488 
0.205432 0.04089266177 0.00007020890 
0.205990 0.08071989719 -0.00033244159 
0.206547 0.09712954866 0.00094681745 
0.207105 0.03935761251 0.00051810246 
0.207662 0.05545362837 0.00052803463 
0.208219 0.07493526578 0.00040469982 
0.208777 0.05037435309 0.00083325978 
0.209334 0.05758949416 0.00076846468 
0.209892 0.05904476901 0.00027146879 
0.210449 0.04325895213 0.00018578577 
0.211007 0.03938438284 0.00073716748 
0.211564 0.07675726798 0.00039455484 
0.212121 0.01736569391 -0.00004955562 
0.212679 0.03608021589 0.00057087592 
0.213236 0.05295405478 0.00027958480 
0.213794 0.06058194031 0.00055184169 
0.214351 0.09074003226 0.00039229742 
0.214908 0.05970210386 0.00024709858 
0.215466 0.06624605536 0.00060603492 
0.216023 0.03826939000 0.00061660369 
0.216581 0.02107086513 -0.00004344091 
0.217138 0.07989431595 0.00055435787 
0.217695 0.03382176796 0.00035537741 
0.218253 0.02250199183 0.00107957977 
0.218810 -0.01457210147 -0.00033848176 
0.219368 0.04001933760 0.00037284297 
0.219925 0.04302103747 0.00016055825 
0.220483 0.03777052368 0.00025634551 
0.221040 0.06798299557 0.00054478362 
0.221597 0.04416237121 0.00046666003 
0.222155 0.01039709962 0.00053781192 
0.222712 0.08213607795 0.00023188219 
0.223270 0.00063050505 0.00020638214 
0.223827 0.04554157619 0.00047527224 
0.224384 0.03620342231 -0.00003076104 
0.224942 -0.01402009888 -0.00042451988 
0.225499 0.02697629973 0.00025850096 
0.226057 0.02754250370 -0.00010789074 
0.226614 0.03660130266 0.00047726076 
0.227171 0.04848059546 -0.00002201989 
0.227729 -0.00679726474 0.00072690525 
0.228286 0.02223922447 0.00028699923 
0.228844 0.06219326436 0.00054864304 
0.229401 0.01371332506 0.00052243139 
0.229958 0.05519881415 0.00047986229 
0.230516 0.03050206653 0.00017826930 
0.231073 0.02535640647 0.00067593622 
0.231630 0.04514228021 0.00052856839 
0.232188 0.08378435650 0.00014122636 
0.232745 0.01908109345 -0.00020937885 
0.233303 0.01592867820 0.00029756597 
0.233860 0.07013971511 0.00085811948 
0.234417 0.05990907181 0.00088915954 
0.234975 0.03827663442 0.00033591366 
0.235532 0.05945936093 0.00029792892 
0.236090 0.06680059053 0.00003903345 
0.236647 0.02368420637 -0.00008054214 
0.237204 0.00898540102 0.00003009231 
0.237762 0.07620227425 0.00060824725 
0.238319 0.02323194171 0.00043511010 
0.238877 0.02453874722 0.00073350705 
0.239434 0.04962797068 -0.00052357539 
0.239991 0.02972137027 0.00006523639 
0.240549 0.04541429466 0.00051407834 
0.241106 0.02795884851 -0.00031170027 
0.241663 0.01099281554 -0.00022373994 
0.242221 0.01326555661 0.00064011134 
0.242778 -0.00243491383 0.00024591174 
0.243336 0.03362231645 0.00062563555 
0.243893 0.04707432803 0.00036467241 
0.244450 0.06401819317 0.00049573868 
0.245008 0.03679292634 -0.00028483871 
0.245565 0.06997692770 0.00045102441 
0.246123 0.02740791845 -0.00023177305 
0.246680 0.02725569294 -0.00009227268 
0.247237 0.03706950475 -0.00041331810 
0.247795 0.03045397821 0.00003272471 
0.248352 0.02574166365 0.00063787402 
0.248909 0.02533828840 0.00046065761 
0.249467 0.03431600857 0.00017797051 
0.250024 0.03593670041 0.00032273800 
0.250582 -0.00910223919 -0.00020687274 
0.251139 0.04113357062 0.00022635958 
0.251696 0.03771734129 0.00045979007 
0.252254 0.07110204407 0.00078572837 
0.252811 0.06460378569 -0.00013691947 
0.253368 0.01737005585 -0.00014571501 
0.253926 0.05628946642 0.00013959945 
0.254483 0.09700899646 0.00044895930 
0.255041 0.01192727486 -0.00021410585 
0.255598 0.04865068403 0.00050093075 
0.256155 -0.00604793269 0.00021092000 
0.256713 0.04401897860 0.00075902612 
0.257270 0.02658970009 0.01555363620 
0.257827 0.06734958154 0.00019780488 
0.258385 0.06454488003 0.00000012874 
0.258942 0.06713007063 0.00038427257 
0.259499 0.01264780955 0.00000883392 
0.260057 0.05200981862 0.00018422854 
0.260614 0.03727274226 0.00000237334 
0.261172 0.04223344405 0.00013892734 
0.261729 0.06872668266 0.00020447262 
0.262286 0.05143119949 0.00024208749 
0.262844 0.04827749798 -0.00003176640 
0.263401 0.01647424349 0.00025399165 
0.263958 0.06562387332 0.00035047335 
0.264516 0.01212952044 0.00023514691 
0.265073 0.05372790308 0.00024358396 
0.265630 0.01434606751 -0.00043843024 
0.266188 0.03625770627 -0.00003122248 
0.266745 0.07075850889 0.00008159223 
0.267302 0.07121142468 0.00016140193 
0.267860 0.03621028351 -0.00011640292 
0.268417 0.03941777479 0.00045247432 
0.268975 0.03993834384 0.00026615209 
0.269532 0.05120236898 0.00063468014 
0.270089 0.01788560342 0.00052159987 
0.270647 0.05335363928 0.00021222059 
0.271204 0.02669479167 0.00039801247 
0.271761 -0.00092774766 -0.00005572960 
0.272319 0.01318479886 0.00019393869 
0.272876 0.05368726230 0.00040773286 
0.273433 0.04446317054 -0.00014901999 
0.273991 0.02750612700 0.00045243346 
0.274548 0.06854269151 0.00064259097 
0.275105 0.07079850047 0.00002893474 
0.275663 0.06122582478 0.00028214886 
0.276220 0.01539626354 0.00005850490 
0.276777 0.02098556164 0.00017925653 
0.277335 0.01988290508 -0.00005850220 
0.277892 0.03221205560 0.00059907680 
0.278449 0.02697536550 0.00020560636 
0.279007 0.03434862650 0.00017162345 
0.279564 0.03968929832 0.00059473810 
0.280121 0.01467269051 -0.00000268715 
0.280679 0.00325792022 0.00062240537 
0.281236 0.04787604652 0.00013956945 
0.281793 0.02036101556 0.00004581950 
0.282351 0.01826514515 -0.00028803388 
0.282908 0.03334326215 0.00065904628 
0.283465 0.01718337195 0.00006337153 
0.284023 0.03538660124 0.00009207616 
0.284580 0.05707888761 0.00047963017 
0.285137 -0.01134818538 0.00030882700 
0.285695 0.01014262659 0.00023425742 
0.286252 0.00865813008 0.00027356339 
0.286809 0.04285485517 -0.00054366775 
0.287367 0.03278477838 -0.00013850140 
0.287924 0.03002124789 0.00008615479 
0.288481 -0.00352766561 -0.00030792742 
0.289039 0.01718057798 0.00047350099 
0.289596 0.02863200421 0.00066505452 
0.290153 0.02056852870 0.00089416311 
0.290711 0.06800766684 0.00038058793 
0.291268 0.03322127694 0.00060844486 
0.291825 0.04349544692 0.00023643102 
0.292383 0.05230646647 0.00016373110 
0.292940 0.03812001254 0.00073952555 
0.293497 -0.02348557203 0.00013908776 
0.294055 0.04690312252 0.00053196891 
0.294612 0.11226459973 0.00078629095 
0.295169 0.04300082642 0.00007184515 
0.295727 0.02949058921 -0.00026771843 
0.296284 0.00280895785 -0.00002598876 
0.296841 0.08339412835 -0.00008501537 
0.297399 0.01932119903 -0.00038061920 
0.297956 0.00661115816 -0.00011871839 
0.298513 0.02378461592 0.00005828593 
0.299071 0.08474856805 0.00041046766 
0.299628 0.07090734401 0.00036894435 
0.300185 0.02415814093 0.00079123468 
0.300742 -0.00407732867 -0.00016058040 
0.301300 0.04698122481 0.00003819672 
0.301857 0.03355963440 0.00025505913 
0.302414 0.02376103062 -0.00003116605 
0.302972 0.01056861706 0.00018249510 
0.303529 0.00016396746 0.00006604890 
0.304086 0.00168060300 0.00000771853 
0.304644 0.03189117638 -0.00004074779 
0.305201 0.00247340492 0.00024439462 
0.305758 0.04954402064 0.00024203332 
0.306316 0.03592237691 0.00014205183 
0.306873 0.03004357659 -0.00032518536 
0.307430 0.04638123221 0.00034897453 
0.307987 0.00913024675 -0.00021409911 
0.308545 0.01199715452 0.00080258057 
0.309102 0.01464544357 -0.00009124580 
0.309659 0.01744449914 0.00028167664 
0.310217 0.01760744829 0.00030181525 
0.310774 0.09480332856 0.00019608894 
0.311331 -0.01751759721 0.00029843222 
0.311889 0.04233703812 -0.00024924480 
0.312446 0.03517673839 0.00023363753 
0.313003 -0.00748872783 -0.00013426256 
0.313560 -0.07082209299 -0.00060062076 
0.314118 0.02199468775 0.00034193583 
0.314675 0.03058100524 0.00018860291 
0.315232 0.01557622152 0.00006803879 
0.315790 0.05516582455 0.00016020271 
0.316347 0.03496413077 0.00056272246 
0.316904 0.00434823165 0.00030566242 
0.317461 0.03970973142 0.00084754518 
0.318019 0.04399048432 -0.00030415814 
0.318576 0.02217575825 0.00049640634 
0.319133 0.06595701549 0.00000356766 
0.319691 0.03082390943 0.00048977058 
0.320248 0.00043070402 0.00074269261 
0.320805 0.07422921426 0.00019564869 
0.321362 -0.00400813699 -0.00004152907 
0.321920 0.03809032379 0.00005729850 
0.322477 0.06135400666 -0.00023339018 
0.323034 0.04564146121 0.00012412934 
0.323592 0.01655565304 -0.00013542473 
0.324149 0.02478351516 0.00009899395 
0.324706 0.02787567852 0.00085558459 
0.325263 0.05906124434 -0.00055065601 
0.325821 0.03415619088 0.00018605836 
0.326378 0.08062375298 -0.00007246338 
0.326935 -0.01717858198 0.00054932942 
0.327493 0.04073458118 -0.00008204962 
0.328050 -0.02141504688 0.00030087342 
0.328607 -0.03758705123 -0.00061258851 
0.329164 0.03580343021 0.00020582409 
0.329722 0.01219005918 0.00077493459 
0.330279 0.01549511744 0.00102070481 
0.330836 0.03962800772 -0.00009011183 
0.331393 0.06163484225 0.00064506882 
0.331951 0.03356105056 0.00086204318 
0.332508 0.01716264599 -0.00020705135 
0.333065 0.02401706679 0.00038172250 
0.333622 0.00942814934 0.00042342706 
0.334180 -0.01580192859 0.00035168829 
0.334737 0.03576704168 -0.00047364458 
0.335294 0.07481737280 0.00050000452 
0.335852 -0.00687213507 0.00060761290 
0.336409 0.02655187566 -0.00063137024 
0.336966 0.02589260261 0.00018568122 
0.337523 0.00028663948 -0.00005562952 
0.338081 0.06930198348 0.00059432187 
0.338638 0.00917406948 -0.00009252816 
0.339195 0.02743180468 0.00023377044 
0.339752 0.05783736057 -0.00004919395 
0.340310 0.07934942456 0.00038633341 
0.340867 -0.00368585644 -0.00044163441 
0.341424 0.05974209006 0.00078662435 
0.341981 0.02606006759 -0.00077578684 
0.342539 0.06961189987 0.00024312689 
0.343096 0.01503765807 -0.00006553597 
0.343653 0.07241774368 0.00009254482 
0.344210 0.02184444313 0.00006467371 
0.344768 -0.00935524229 -0.00086474756 
0.345325 -0.02490481963 0.00003517486 
0.345882 0.05461298748 0.00101760648 
0.346439 -0.01705494494 -0.00021205278 
0.346997 0.04871984314 -0.00011670571 
0.347554 -0.02889854715 0.00067829608 
0.348111 0.08741484209 -0.00010775277 
0.348668 -0.00573436811 -0.00040351374 
0.349226 0.02075560765 0.00013384720 
0.349783 0.02866351662 0.00004554396 
0.350340 -0.03751438681 -0.00012257242 
0.350897 -0.00111801944 0.00062947644 
0.351454 0.04200647299 -0.00049048477 
0.352012 0.07671420708 0.00086330394 
0.352569 0.04090668601 -0.00003580619 
0.353126 0.01160716324 0.00079198970 
0.353683 0.03591590082 0.00008469058 
0.354241 -0.02416155341 -0.00093803441 
0.354798 -0.00733466008 0.00014214211 
0.355355 0.00929064444 -0.00062049663 
0.355912 0.04468397433 -0.00006339472 
0.356470 0.03012103610 0.00040247988 
0.357027 0.05714480544 0.00001137439 
0.357584 0.01571516715 0.00030821600 
0.358141 -0.04378408748 -0.00069552407 
0.358699 0.03021627680 -0.00037380739 
0.359256 0.07484412343 0.00028627131 
0.359813 -0.00786470255 -0.00018187484 
0.360370 -0.00137284501 -0.00022161383 
0.360927 -0.03276535148 0.00060192236 
0.361485 -0.00238327697 -0.00027442651 
0.362042 -0.00469627509 0.00017202583 
0.362599 0.05393013305 0.00115857842 
0.363156 -0.00403340657 0.00092949210 
0.363714 0.07765493890 -0.00002671241 
0.364271 0.00811526976 0.00020219040 
0.364828 0.05472894537 0.00084430337 
0.365385 -0.00002044347 0.00094386164 
0.365942 -0.01097437917 0.00120311787 
0.366500 -0.05294852716 -0.00052502924 
0.367057 0.06914862638 0.00045963814 
0.367614 0.03154400364 -0.00067093280 
0.368171 -0.03394873052 -0.00062210960 
0.368728 -0.02339480249 -0.00119869059 
0.369286 0.04366142057 0.00003237222 
0.369843 0.03992933331 -0.00061340693 
0.370400 0.08814726229 0.00038120912 
0.370957 0.01513384851 -0.00055225928 
0.371514 0.12559594737 0.00065044461 
0.372072 0.14506447260 0.00087881567 
0.372629 -0.01469729308 0.00137595657 
0.373186 0.04814652861 -0.00111211407 
0.373743 0.11426603753 0.00113479245 
0.374300 0.02621349836 0.00028362498 
0.374858 0.02928921747 0.00028183206 
0.375415 0.02490538891 0.00094801149 
0.375972 0.03721226552 0.00308349262 
0.376529 0.12198018397 0.00004069870 
0.377086 0.10106763024 -0.00073904501 
0.377644 0.01419043137 -0.00170424530 
0.378201 -0.00438720423 -0.00047866089 
0.378758 0.06460639801 -0.00099863598 
0.379315 -0.01690083439 0.00055181149 
0.379872 -0.04347895205 -0.00188875092 
0.380430 0.04467436549 0.00029440852 
0.380987 0.02843699070 0.00240295889 
0.381544 0.02105667894 -0.00028192706 
0.382101 0.13041207880 0.00195410792 
0.382658 -0.04678148220 0.00123373208 
0.383216 0.10109036728 -0.00106089592 
0.383773 0.01753328661 0.00271860683 
0.384330 0.07879823082 0.00017674536 
0.384887 0.04954906542 0.00110799386 
0.385444 0.02612754136 0.00037995099 
0.386001 -0.01290928089 -0.00255152330 
0.386559 0.01617512543 0.00074843792 
0.387116 0.06258746396 0.00051794977 
0.387673 -0.07021176097 -0.00051925131 
0.388230 0.04531935149 0.00160858181 
0.388787 -0.02176025171 -0.00122592905 
0.389345 -0.06727216663 0.00014124958 
0.389902 0.03295266796 0.00201183957 
0.390459 0.01308081400 0.00214865312 
0.391016 0.00044645009 0.00053110272 
0.391573 0.00885036995 -0.00028831924 
0.392130 0.06461950627 0.00126867690 
0.392688 0.03933915385 0.00123999540 
0.393245 0.01652712834 0.00152689493 
0.393802 0.00323760014 -0.00091991149 
0.394359 -0.04359602496 -0.00203852966 
0.394916 0.07314352387 0.00064979512 
0.395473 0.02501667717 -0.00089995501 
0.396031 -0.00675051653 -0.00021726428 
0.396588 -0.02763821509 -0.00248685004 
0.397145 0.13733346348 0.00090848995 
0.397702 0.10173146794 -0.00526798257 
0.398259 0.00699553436 -0.00490738627 
0.398816 0.09016159802 -0.00330425103 
0.399374 -0.08023747576 0.00346440160 
0.399931 0.13339782070 0.00194722970 
0.400488 -0.10243755174 -0.00218214722 
0.401045 -0.05992488798 0.00226627344 
0.401602 0.16057700828 0.00545916005 
0.402159 -0.03570951345 -0.01038543052 
0.402716 -0.26487345423 -0.00642592861 
0.403274 -0.07269747062 0.00127236128 
0.403831 0.41568508093 0.05357116942 
