# Supplementary material for: SAXS studies of X-ray induced disulfide bond damage: Engineering high-resolution insight from a low-resolution technique
Source: PLoS One. 2020 Nov 17;15(11):e0239702. doi: 10.1371/journal.pone.0239702 (PMC7671560; doi:10.1371/journal.pone.0239702)
Supplement: S1 Data — (GZ) [file pone.0239702.s023.gz › SupplementaryData/dimer_A4_ph5_1p25_00032.cbf.dat]

0.010314 1.08253755438 0.80462879108 
0.010872 5.50265677388 1.07141662661 
0.011429 3.58926684172 0.38952396182 
0.011987 4.34555864980 -0.01752019334 
0.012544 6.12006716938 0.05843874538 
0.013102 5.40870241786 -0.03259029402 
0.013659 3.80896692650 0.12149330328 
0.014217 1.65742785496 0.09603253867 
0.014774 3.98474312439 -0.08266366551 
0.015332 3.79952994657 -0.06664288688 
0.015889 5.35836390560 0.03310373679 
0.016447 4.67175722935 0.00021364170 
0.017004 3.77449763440 0.02638232473 
0.017562 4.52383111594 0.04135223928 
0.018119 4.55828206890 0.04709426753 
0.018677 4.26996647252 0.00647007828 
0.019234 4.36551695482 0.01242349084 
0.019792 4.37800819517 -0.00149794619 
0.020349 4.41078089203 -0.00750783953 
0.020907 3.95994734813 0.01656353978 
0.021464 4.09431432595 0.02486412308 
0.022022 4.01431105693 0.02710598323 
0.022579 4.46736975869 0.00714207355 
0.023137 4.16511084880 0.01118209459 
0.023694 3.87169096539 0.01257454408 
0.024252 3.67846101014 0.02856981488 
0.024809 4.11642133595 0.03196121808 
0.025367 3.72337085850 0.02433030404 
0.025924 3.91317739035 0.01371277058 
0.026482 3.85546505516 0.02518873795 
0.027039 3.82431463804 0.02279291474 
0.027597 3.69523232113 0.02235172018 
0.028154 3.79136000663 0.01926206974 
0.028712 3.80876556525 0.02797104998 
0.029269 3.72815553980 0.01886838384 
0.029827 3.61854174400 0.03365430793 
0.030384 3.63778710526 0.02352892156 
0.030942 3.58944009986 0.02035784514 
0.031500 3.42345804097 0.02677989868 
0.032057 3.34631725798 0.02467577299 
0.032615 3.31788667562 0.02325656094 
0.033172 3.57705552293 0.02133209812 
0.033730 3.25182077744 0.02157720154 
0.034287 3.31171374889 0.02411800065 
0.034845 3.27659241531 0.02031082311 
0.035402 3.17673836805 0.01628146408 
0.035960 3.09862374796 0.02200993119 
0.036517 3.34177938015 0.02231638125 
0.037075 3.08998534705 0.02297570208 
0.037632 3.13551682110 0.02279300031 
0.038190 3.05122626001 0.01631273612 
0.038747 3.12744411223 0.01823859827 
0.039305 3.29790277541 0.02094462716 
0.039862 2.82458668167 0.01870172901 
0.040420 2.96318379832 0.01512841929 
0.040977 2.88424056934 0.01748697444 
0.041535 2.85132035368 0.01679646084 
0.042092 2.74925088560 0.01513422611 
0.042650 2.84286931357 0.01490966442 
0.043207 2.83284186115 0.01573366037 
0.043765 2.66203598020 0.01767983975 
0.044322 2.61227580514 0.01669393052 
0.044880 2.66911091936 0.01702898408 
0.045437 2.65170169736 0.01580620790 
0.045995 2.59566852307 0.01584988998 
0.046552 2.52517116800 0.01429506826 
0.047110 2.54193099253 0.01945991877 
0.047667 2.39597532753 0.01387503957 
0.048225 2.42893069710 0.01381565863 
0.048782 2.44555639476 0.01771118347 
0.049340 2.48406779663 0.01256199211 
0.049897 2.33795835556 0.01500776407 
0.050455 2.48585903923 0.01432751309 
0.051012 2.21836413791 0.01342768406 
0.051570 2.22108765483 0.01092503582 
0.052127 2.20535135787 0.01124157866 
0.052685 2.19624172461 0.01243742317 
0.053242 2.19873277170 0.01184857818 
0.053800 1.97726705185 0.01206044997 
0.054357 2.10963180115 0.01285117607 
0.054915 1.97677156501 0.00838453207 
0.055472 2.04008521239 0.00940738982 
0.056030 2.02557549226 0.01346300283 
0.056587 1.91679315833 0.01212713890 
0.057145 2.02512905558 0.01017990650 
0.057702 1.88121834233 0.01057282134 
0.058260 1.80174695011 0.00973599558 
0.058817 1.88516422901 0.01013032205 
0.059375 1.86548658445 0.00865103701 
0.059932 1.77777773499 0.00869146699 
0.060490 1.80217969307 0.01181661500 
0.061048 1.78470579209 0.00838224999 
0.061605 1.76473689540 0.01057569202 
0.062163 1.75244837779 0.00736278909 
0.062720 1.68203043821 0.00795596981 
0.063278 1.68820706811 0.00902140466 
0.063835 1.61927048378 0.00781023444 
0.064393 1.57635767258 0.00894406126 
0.064950 1.46497652967 0.00750486610 
0.065508 1.62254564517 0.00942207110 
0.066065 1.58525136300 0.00744596535 
0.066623 1.57098581946 0.00754823441 
0.067180 1.48997841843 0.01000048181 
0.067738 1.40743996356 0.00832126806 
0.068295 1.43331405661 0.00926011501 
0.068853 1.46554282600 0.00793986679 
0.069410 1.47154298280 0.00803661628 
0.069968 1.50695810667 0.00829829351 
0.070525 1.39032657327 0.00895604308 
0.071083 1.38352794873 0.00728689906 
0.071640 1.32095842779 0.00744418235 
0.072198 1.34687107118 0.00714093274 
0.072755 1.33882649733 0.00762026871 
0.073313 1.33309552211 0.00769319370 
0.073870 1.26071424871 0.00717256209 
0.074428 1.22348039809 0.00562047635 
0.074985 1.15114727211 0.00524684893 
0.075543 1.24543400805 0.00543202337 
0.076100 1.25808015804 0.00548964561 
0.076658 1.15418089239 0.00568697915 
0.077215 1.09862007214 0.00579046120 
0.077773 1.13436138765 0.00846727754 
0.078330 1.13658254227 0.00738631427 
0.078888 1.15119219073 0.00569567645 
0.079445 1.06717790376 0.00501042459 
0.080003 1.00844912438 0.00610170884 
0.080560 1.07985193789 0.00570149051 
0.081118 0.95059456423 0.00449414289 
0.081675 1.01305868158 0.00618560221 
0.082233 1.08967784455 0.00594083740 
0.082790 1.00049828997 0.00611104041 
0.083348 0.95975115580 0.00516239759 
0.083905 1.05324726449 0.00680106218 
0.084463 1.05324246757 0.00518915217 
0.085020 0.93803596947 0.00280912994 
0.085578 1.00726364747 0.00555464139 
0.086135 0.93521251635 0.00364857182 
0.086693 0.87286622189 0.00446725173 
0.087250 0.82804669444 0.00511257402 
0.087808 0.94349041513 0.00359918756 
0.088365 0.98416629252 0.00496227252 
0.088923 0.89265116173 0.00429611092 
0.089480 0.86117899567 0.00441136809 
0.090038 0.78916169725 0.00380066104 
0.090595 0.81671877590 0.00428016123 
0.091153 0.71479062076 0.00380454741 
0.091710 0.83206716605 0.00479813234 
0.092268 0.78057827618 0.00386757295 
0.092825 0.82424449764 0.00338669037 
0.093383 0.70070269792 0.00438527750 
0.093940 0.72188652298 0.00173324240 
0.094498 0.69692227119 0.00447776886 
0.095055 0.69140322212 0.00506167226 
0.095613 0.79735426991 0.00307499537 
0.096170 0.74534479576 0.00309105660 
0.096728 0.66494302943 0.00249875110 
0.097285 0.65895875311 0.00369525041 
0.097842 0.67836142161 0.00399170648 
0.098400 0.59038702299 0.00327202782 
0.098957 0.62528913248 0.00330466535 
0.099515 0.64126490655 0.00291464415 
0.100072 0.54409965850 0.00162603926 
0.100630 0.61748468262 0.00395842817 
0.101187 0.55943495598 0.00280213053 
0.101745 0.61447324860 0.00433582865 
0.102302 0.56064377568 0.00244201856 
0.102860 0.53299514803 0.00297127290 
0.103417 0.52433943514 0.00434452121 
0.103975 0.56389474390 0.00269510549 
0.104532 0.54935198089 0.00282119501 
0.105090 0.52325768473 0.00293274120 
0.105647 0.45926475445 0.00090457882 
0.106205 0.51796131941 0.00152661629 
0.106762 0.53002832622 0.00346485814 
0.107320 0.52306341762 0.00412892212 
0.107877 0.45660688325 0.00304422537 
0.108435 0.53636845895 0.00303133469 
0.108992 0.52616253352 0.00162699967 
0.109550 0.46340477697 0.00199796714 
0.110107 0.51735574538 0.00371570706 
0.110665 0.48262090391 0.00212547580 
0.111222 0.46242014508 0.00239821293 
0.111780 0.48965717123 0.00257493404 
0.112337 0.39746969128 0.00052050478 
0.112895 0.36972462087 0.00182959991 
0.113452 0.39212055147 0.00237725573 
0.114010 0.41894774517 0.00188275932 
0.114567 0.36163226919 0.00170802904 
0.115125 0.43117350531 0.00250296564 
0.115682 0.40098272565 0.00285004279 
0.116240 0.46540440763 0.00128628201 
0.116797 0.38532229497 0.00202162374 
0.117355 0.35127929898 0.00274991302 
0.117912 0.45140197536 0.00206822739 
0.118470 0.38896882602 0.00084488529 
0.119027 0.31056154984 0.00076246383 
0.119585 0.32601598778 0.00192211485 
0.120142 0.34419309444 0.00064796325 
0.120699 0.26516421772 0.00082851475 
0.121257 0.39966088895 0.00158628370 
0.121814 0.39511684568 0.00111669367 
0.122372 0.36019625146 0.00168217656 
0.122929 0.33949853365 0.00199347932 
0.123487 0.22412953998 0.00023467360 
0.124044 0.29544791219 0.00020545145 
0.124602 0.26015680436 0.00176518555 
0.125159 0.27311493916 0.00113810569 
0.125717 0.29510202241 0.00173492783 
0.126274 0.27117452524 0.00214505729 
0.126832 0.27796908184 0.00198050838 
0.127389 0.30689111374 0.00092330061 
0.127947 0.29470185769 0.00169840614 
0.128504 0.32346682315 0.00104067886 
0.129062 0.26857385189 0.00220589339 
0.129619 0.19054229557 0.00202567210 
0.130177 0.36036892780 0.00257326084 
0.130734 0.31540922375 0.00152912033 
0.131292 0.29292497645 0.00047768818 
0.131849 0.24288539669 0.00105421279 
0.132407 0.29762381249 0.00080603235 
0.132964 0.29120263028 0.00161747088 
0.133521 0.30464272969 0.00128564607 
0.134079 0.29850202484 0.00018834444 
0.134636 0.20758510944 0.00155331239 
0.135194 0.20527365090 0.00095831237 
0.135751 0.20843414890 0.00111216751 
0.136309 0.23911255900 0.00088410270 
0.136866 0.18697267744 0.00037952909 
0.137424 0.23403498624 0.00155310737 
0.137981 0.16187347895 0.00083387856 
0.138539 0.21881650986 0.00069049588 
0.139096 0.17244359530 0.00031428792 
0.139654 0.25432562466 0.00113260913 
0.140211 0.23560735319 0.00102684063 
0.140769 0.12642516960 0.00109483022 
0.141326 0.16948143628 0.00026016764 
0.141884 0.17515023943 0.00112392652 
0.142441 0.12340981169 0.00019708375 
0.142998 0.16550253708 0.00166898469 
0.143556 0.21175980612 0.00124070733 
0.144113 0.10571857597 0.00100770975 
0.144671 0.13344071699 0.00102206888 
0.145228 0.23398569032 0.00095557360 
0.145786 0.15814103568 0.00131463730 
0.146343 0.10464605088 0.00020943149 
0.146901 0.16533571453 0.00105008470 
0.147458 0.18022926341 0.00060497238 
0.148016 0.12756902437 0.00170811775 
0.148573 0.14832630465 0.00048074549 
0.149131 0.19140888452 0.00079314031 
0.149688 0.19537379079 0.00107671777 
0.150246 0.14920681305 0.00114601716 
0.150803 0.12707739057 0.00133916098 
0.151360 0.14338603908 0.00109632632 
0.151918 0.10793217738 0.00098315931 
0.152475 0.12126208971 0.00008217278 
0.153033 0.11642028506 0.00138406731 
0.153590 0.13224082936 0.00031914591 
0.154148 0.16323621143 0.00081336107 
0.154705 0.10974766021 0.00055107554 
0.155263 0.16347929253 0.00081387114 
0.155820 0.11942729944 0.00063140506 
0.156378 0.11033633205 0.00137299136 
0.156935 0.10979099370 0.00041653880 
0.157493 0.12139956372 0.00012499350 
0.158050 0.11732495594 -0.00033698588 
0.158607 0.08410640708 0.00014260686 
0.159165 0.12397904120 0.00082015284 
0.159722 0.08957010549 0.00086755820 
0.160280 0.06717018719 0.00034950596 
0.160837 0.07071822850 0.00045050877 
0.161395 0.12516267367 0.00013613933 
0.161952 0.08743015032 -0.00085957988 
0.162510 0.13999006633 0.00086461792 
0.163067 0.09935390239 0.00085199533 
0.163625 0.05751310492 0.00049028397 
0.164182 0.04561316962 0.00022614310 
0.164739 0.11255071822 0.00013798826 
0.165297 0.04089076226 0.00132543906 
0.165854 0.06113687057 0.00078693604 
0.166412 0.11561020158 0.00027476389 
0.166969 0.09863505125 0.00116462829 
0.167527 0.08593052226 0.00050651453 
0.168084 0.04927619094 0.00050955614 
0.168642 0.14617343454 -0.00013061109 
0.169199 0.04904435476 0.00031095546 
0.169757 0.07015189804 0.00010911834 
0.170314 0.03206722625 0.00127887158 
0.170871 0.05006471754 0.00000270296 
0.171429 0.07555488753 0.00066899796 
0.171986 0.07772617363 0.00103270229 
0.172544 0.07506149175 0.00067186278 
0.173101 0.08387007702 0.00055191479 
0.173659 0.10953879047 0.00037898414 
0.174216 0.10495667126 -0.00035787888 
0.174774 0.06724433005 0.00019340523 
0.175331 0.08053232162 0.00047916587 
0.175888 0.06121311108 0.00038533012 
0.176446 0.06185264558 0.00046013274 
0.177003 0.08126397160 -0.00011069310 
0.177561 0.07115030416 0.00053644270 
0.178118 0.07199750593 0.00042324431 
0.178676 0.06190776344 0.00014188987 
0.179233 0.10521205875 0.00076628277 
0.179791 0.02653012197 -0.00020910418 
0.180348 0.07825559585 0.00097709545 
0.180905 0.08802170769 0.00023938836 
0.181463 0.08244144293 -0.00005558566 
0.182020 0.04445254369 0.00039445802 
0.182578 0.08670389610 -0.00014372014 
0.183135 0.02868798897 0.00003634213 
0.183693 0.05944884265 0.00029420077 
0.184250 0.08615492695 0.00053089616 
0.184808 0.03467760864 0.00090386492 
0.185365 0.03371275967 -0.00001481181 
0.185922 0.03289515543 -0.00016991137 
0.186480 0.05484094641 0.00020330601 
0.187037 0.02373221900 0.00060732838 
0.187595 0.06111350098 0.00039070490 
0.188152 0.04898882724 0.00083305031 
0.188710 0.06057173716 0.00062910707 
0.189267 0.04250471583 -0.00038318921 
0.189824 0.08212427757 0.00063876656 
0.190382 0.06183837410 0.00048340744 
0.190939 0.03792862683 -0.00003350625 
0.191497 0.02727404746 0.00029013534 
0.192054 0.13248030696 0.00044097097 
0.192612 0.04897162884 -0.00039198583 
0.193169 -0.02471941559 0.00079468444 
0.193726 0.04429508290 0.00008535050 
0.194284 0.04471117457 -0.00007177160 
0.194841 0.07095456735 -0.00045879689 
0.195399 -0.02461278061 -0.00019670929 
0.195956 0.10350041020 0.00044955145 
0.196514 0.09808486730 0.00034438199 
0.197071 0.05965683853 0.00027648525 
0.197628 0.07362386590 -0.00005982877 
0.198186 0.03392687955 0.00043637262 
0.198743 0.04124633686 0.00048193178 
0.199301 0.03523186305 0.00080444336 
0.199858 0.04864977160 0.00014391745 
0.200416 0.01523790374 -0.00042673173 
0.200973 0.11813537364 0.00007489627 
0.201530 0.01944851696 -0.00063346825 
0.202088 0.09601648932 -0.00019630988 
0.202645 0.09187465808 -0.00002971841 
0.203203 0.07526497913 0.00069706612 
0.203760 0.06590197122 0.00108266331 
0.204318 0.03051423314 0.00047960828 
0.204875 0.05263160635 0.00020982178 
0.205432 0.05179894124 0.00063855358 
0.205990 0.07030664534 -0.00001161681 
0.206547 0.04583560278 0.00030166457 
0.207105 0.05971410240 -0.00008454519 
0.207662 0.04610132214 -0.00002430611 
0.208219 0.03298269820 0.00059093546 
0.208777 0.04010327959 0.00087367237 
0.209334 0.00667683995 0.00023228335 
0.209892 0.04841947470 -0.00004065597 
0.210449 0.05206086650 0.00006387563 
0.211007 0.09278066069 0.00066685968 
0.211564 0.02093363217 0.00028137493 
0.212121 0.05983906098 0.00028245114 
0.212679 0.02505119162 -0.00012845636 
0.213236 0.05106796486 0.00037406249 
0.213794 0.05221029877 0.00030698909 
0.214351 0.02975662800 -0.00011448894 
0.214908 0.03304317494 0.00064222610 
0.215466 0.05737169868 0.00066263662 
0.216023 0.06530889112 0.00064040124 
0.216581 0.05201463175 0.00052263580 
0.217138 0.05901343909 0.00055687964 
0.217695 0.03725838197 0.00013812615 
0.218253 0.08266551860 0.00032470244 
0.218810 0.07738918572 0.00032872661 
0.219368 0.03907098203 0.00032185269 
0.219925 0.01766926237 -0.00000241150 
0.220483 0.05256103963 -0.00001340566 
0.221040 0.07797123831 0.00029336062 
0.221597 0.01841731169 0.00023713420 
0.222155 -0.00791730892 -0.00025549730 
0.222712 0.00642968771 0.00086546332 
0.223270 0.02831969303 0.00016154120 
0.223827 0.04723616745 -0.00004745895 
0.224384 0.08264888239 0.00000032578 
0.224942 0.07399417504 0.00016856974 
0.225499 0.01890372084 -0.00003558249 
0.226057 0.03586115092 0.00110000666 
0.226614 0.12765033360 -0.00018095697 
0.227171 0.09081979970 0.00081030503 
0.227729 0.01493813445 -0.00033644057 
0.228286 0.07985297858 0.00023889059 
0.228844 0.05802543336 0.00045552828 
0.229401 0.03853997811 -0.00026414581 
0.229958 0.07256279555 0.00002799920 
0.230516 0.05254843518 0.00035777204 
0.231073 0.06682984067 -0.00022256608 
0.231630 0.02392200588 0.00041336010 
0.232188 0.01766700487 0.00020180395 
0.232745 0.03900436355 0.00059187278 
0.233303 0.08356445453 -0.00026182742 
0.233860 0.04758427749 0.00011502048 
0.234417 0.07403261577 0.00009934122 
0.234975 0.02277961099 -0.00011229424 
0.235532 -0.01924609203 -0.00031268404 
0.236090 0.05052324515 0.00008181905 
0.236647 -0.00752862034 -0.00029622062 
0.237204 0.05131950639 0.00010601346 
0.237762 0.02847346322 0.00001843155 
0.238319 0.01401060960 0.00089065016 
0.238877 -0.03321197564 -0.00027799230 
0.239434 0.02839566050 -0.00027144638 
0.239991 0.03673712667 0.00021306287 
0.240549 0.02343894747 -0.00009444038 
0.241106 0.04422175109 0.00023313883 
0.241663 0.07733290593 0.00017721543 
0.242221 0.02740644499 0.00014979865 
0.242778 0.04332202691 -0.00028322912 
0.243336 0.01160467050 0.00047838358 
0.243893 0.05887081513 0.00064617829 
0.244450 0.05456142360 0.00043964776 
0.245008 0.05164821567 -0.00001643121 
0.245565 -0.00021150699 0.00011593812 
0.246123 0.03550667432 0.00004179861 
0.246680 0.03944538148 -0.00002755459 
0.247237 0.03616660315 -0.00011703366 
0.247795 0.03291934991 0.00090851794 
0.248352 0.02770475642 0.00025668462 
0.248909 0.02155425105 0.00016044844 
0.249467 0.00771113040 0.00043205294 
0.250024 0.04663270591 0.00050314400 
0.250582 0.05061301705 0.00061555369 
0.251139 -0.00844578465 0.00043920528 
0.251696 0.02267803496 0.00071716321 
0.252254 0.00056827901 0.00005356141 
0.252811 0.04828770571 0.00072937363 
0.253368 0.04368143009 0.00074143666 
0.253926 0.08562553663 0.00045085740 
0.254483 0.04302131120 -0.00000582079 
0.255041 0.04501032480 0.00058567911 
0.255598 0.09486489543 0.00021061282 
0.256155 0.08784433890 0.00048525950 
0.256713 0.02878750707 0.00019222374 
0.257270 0.00882861361 0.01363129381 
0.257827 0.05910998795 -0.00010984699 
0.258385 0.00855450546 -0.00029788491 
0.258942 0.05228409963 -0.00061272705 
0.259499 0.06436247784 0.00064620323 
0.260057 0.04528529698 0.00080588246 
0.260614 0.01948453770 0.00001818591 
0.261172 0.03931838825 0.00040005424 
0.261729 0.05536910751 0.00054884523 
0.262286 0.04408057100 -0.00005337586 
0.262844 0.05885603139 -0.00010278561 
0.263401 0.00140146630 0.00022830507 
0.263958 0.02362166872 0.00000531012 
0.264516 0.02031560743 0.00005714034 
0.265073 0.06870016977 0.00025628621 
0.265630 0.04947385802 0.00042144071 
0.266188 0.07150492153 0.00084235791 
0.266745 0.04062988148 0.00046569717 
0.267302 0.04937857863 -0.00005534619 
0.267860 0.02939884938 0.00021823454 
0.268417 -0.00633698022 0.00033097855 
0.268975 0.05763465266 0.00053639770 
0.269532 0.01044695605 -0.00018262499 
0.270089 0.03745504417 0.00068493213 
0.270647 0.05767290012 0.00023743592 
0.271204 0.05795733185 -0.00001378314 
0.271761 0.03751484329 0.00047533020 
0.272319 0.03407864400 0.00056517816 
0.272876 0.03642358857 -0.00004717212 
0.273433 0.01800644279 0.00042443865 
0.273991 0.02197039107 -0.00010686832 
0.274548 0.06201809333 0.00032341560 
0.275105 0.03799362073 0.00061439002 
0.275663 0.05765344880 0.00059813589 
0.276220 0.05092949838 -0.00039997982 
0.276777 0.02135505527 0.00030379146 
0.277335 0.06831019789 0.00054991722 
0.277892 0.03670155661 -0.00011634688 
0.278449 0.07660875839 0.00030210968 
0.279007 0.04205492101 0.00038907008 
0.279564 0.03415745393 0.00023442255 
0.280121 0.01713320740 -0.00010647581 
0.280679 0.05520252408 0.00008922828 
0.281236 0.04496465506 0.00000288983 
0.281793 0.05593035460 0.00004477983 
0.282351 0.04086298393 -0.00007022649 
0.282908 0.05049648848 0.00028743482 
0.283465 0.12507489926 0.00060848809 
0.284023 0.02375321743 0.00004347602 
0.284580 0.02656223618 -0.00029021084 
0.285137 0.06506157368 0.00004763695 
0.285695 0.07511442646 0.00008434103 
0.286252 0.06672660407 0.00078199024 
0.286809 0.00980601804 0.00065331581 
0.287367 0.01426527314 -0.00004868149 
0.287924 0.00968489432 -0.00018347635 
0.288481 0.03746395189 0.00036833110 
0.289039 0.02357298760 0.00048448115 
0.289596 0.01271664490 -0.00041939980 
0.290153 0.06467882656 -0.00012064097 
0.290711 -0.00074731044 0.00072053448 
0.291268 0.01163589078 0.00016571392 
0.291825 0.02984501720 0.00061485574 
0.292383 0.00466922478 0.00039374299 
0.292940 0.01242964948 -0.00009054953 
0.293497 0.04425738188 0.00024481919 
0.294055 0.00922118431 -0.00032950219 
0.294612 0.02750578991 0.00038607319 
0.295169 0.05726343547 -0.00012123019 
0.295727 0.04404966622 0.00011140883 
0.296284 0.03447120640 0.00033427054 
0.296841 0.04385383528 0.00005034490 
0.297399 0.03801860419 -0.00033524664 
0.297956 0.04500139434 0.00006522229 
0.298513 0.01927869765 0.00024803727 
0.299071 0.00627544128 0.00024343465 
0.299628 0.00645521662 0.00073195993 
0.300185 0.03247837642 -0.00013064780 
0.300742 0.01986727021 -0.00049529309 
0.301300 0.03643224919 0.00069026859 
0.301857 0.04644114181 0.00013527499 
0.302414 0.02925875547 -0.00037256434 
0.302972 0.04081221432 0.00011277071 
0.303529 0.02346103454 0.00001644402 
0.304086 0.02569301114 -0.00035055665 
0.304644 0.05457617848 0.00106627106 
0.305201 0.06031293612 0.00022035343 
0.305758 0.03043274499 0.00006045993 
0.306316 0.01677017513 0.00018830483 
0.306873 0.01797764303 0.00008385010 
0.307430 0.03942561048 0.00051506702 
0.307987 0.00990881781 -0.00010071482 
0.308545 0.03451921488 0.00092153350 
0.309102 0.04107024368 0.00071743097 
0.309659 0.07936738908 -0.00063360545 
0.310217 0.04554591480 0.00022106520 
0.310774 0.04845861598 0.00028684543 
0.311331 0.03018358532 0.00030822672 
0.311889 0.04460544966 0.00071836984 
0.312446 0.05579504802 0.00033231357 
0.313003 0.01588617159 0.00058407581 
0.313560 0.07768115823 -0.00006935167 
0.314118 0.03940536054 0.00043488273 
0.314675 -0.02295988678 -0.00033200486 
0.315232 0.04697616865 0.00037778966 
0.315790 0.01532834770 0.00023723528 
0.316347 -0.00145385144 -0.00031233337 
0.316904 0.02346189483 -0.00048486885 
0.317461 0.04764610402 -0.00016926412 
0.318019 0.04860596874 0.00058283609 
0.318576 0.02843299078 -0.00043982551 
0.319133 0.00928793851 0.00012759063 
0.319691 0.03123318607 -0.00066388928 
0.320248 0.07768216502 -0.00066800037 
0.320805 0.05758374062 0.00070948887 
0.321362 0.05641333593 -0.00017461851 
0.321920 0.03979902139 0.00022638374 
0.322477 0.01081992175 -0.00020746859 
0.323034 0.01999848751 0.00036395643 
0.323592 0.05271549403 0.00049392340 
0.324149 0.04606894738 -0.00002895169 
0.324706 0.04310567744 0.00007644960 
0.325263 0.01192722732 -0.00011171973 
0.325821 0.07914071527 0.00004853278 
0.326378 0.03277413600 0.00079183339 
0.326935 0.00562388910 0.00057524336 
0.327493 0.03669557590 0.00066366842 
0.328050 0.05147599467 0.00046402776 
0.328607 0.03005308480 0.00038032310 
0.329164 0.05715200248 -0.00008599601 
0.329722 -0.00360027019 -0.00017473722 
0.330279 0.04717589510 0.00083218380 
0.330836 0.13228714162 0.00003385710 
0.331393 -0.06840501328 -0.00039338511 
0.331951 0.02362435970 0.00007945011 
0.332508 -0.00421951010 0.00029999953 
0.333065 0.02070187577 -0.00013840121 
0.333622 0.05045615417 0.00040013330 
0.334180 0.00802743299 -0.00017530901 
0.334737 0.04375297851 -0.00006224822 
0.335294 -0.00007920554 0.00054217314 
0.335852 0.02476748006 -0.00073865379 
0.336409 0.01312896377 0.00075709823 
0.336966 0.04092807431 -0.00004553712 
0.337523 0.01805320439 0.00063874574 
0.338081 0.04057774418 0.00081316036 
0.338638 -0.04689154910 -0.00058644257 
0.339195 -0.03450566722 -0.00030364481 
0.339752 0.04795414508 0.00016394929 
0.340310 0.04428372395 -0.00013835070 
0.340867 0.03971793753 0.00048868125 
0.341424 0.03140764533 0.00066465944 
0.341981 0.05257568632 -0.00034064600 
0.342539 0.01133643938 -0.00042232653 
0.343096 -0.02080235316 0.00049824848 
0.343653 0.00063847708 -0.00052787598 
0.344210 0.06184253922 0.00039633935 
0.344768 0.05868284535 0.00007180717 
0.345325 0.02375601742 0.00005782206 
0.345882 0.00200955485 -0.00062062153 
0.346439 0.05548147482 0.00031626921 
0.346997 -0.00287153904 0.00061859597 
0.347554 0.04580633918 0.00002535754 
0.348111 0.00428008895 -0.00014927529 
0.348668 0.01467520263 0.00042313556 
0.349226 0.09441094495 0.00058314372 
0.349783 0.03426187578 0.00000556441 
0.350340 0.01611142011 -0.00106292414 
0.350897 0.04559372159 -0.00021247805 
0.351454 0.01675542183 -0.00004484454 
0.352012 0.08951326888 -0.00029720019 
0.352569 0.04425205450 0.00059186582 
0.353126 0.06583581123 -0.00025528014 
0.353683 -0.06665740843 -0.00034760258 
0.354241 -0.02434328682 0.00068208908 
0.354798 0.05457735577 -0.00056076363 
0.355355 -0.06612375106 -0.00031093642 
0.355912 0.01290772808 0.00127331716 
0.356470 0.01886950294 0.00171052305 
0.357027 0.01577023052 -0.00010302027 
0.357584 0.06364417725 0.00039405962 
0.358141 0.05783241604 -0.00036313337 
0.358699 -0.03705034997 -0.00012361704 
0.359256 -0.04418407484 0.00113051078 
0.359813 0.00788299076 -0.00212457250 
0.360370 0.08929747382 -0.00082229548 
0.360927 0.06878897089 -0.00145859074 
0.361485 0.00991897231 -0.00028527919 
0.362042 -0.00725328675 0.00035337936 
0.362599 0.03544198716 0.00172353478 
0.363156 0.07354675445 -0.00034058400 
0.363714 0.09148469598 0.00168926007 
0.364271 0.00268530728 0.00047530356 
0.364828 -0.01181019958 -0.00055955125 
0.365385 0.03343938746 0.00085208902 
0.365942 -0.03434387396 0.00017650645 
0.366500 0.00857531471 0.00057473177 
0.367057 0.10307657716 0.00083125008 
0.367614 0.04349436232 0.00190519065 
0.368171 0.01360957071 0.00086736251 
0.368728 0.10302304408 0.00201380147 
0.369286 0.10972929503 0.00278831523 
0.369843 -0.06710899171 0.00002051843 
0.370400 0.08807493226 0.00139560058 
0.370957 0.02291084630 0.00090899521 
0.371514 0.11480276592 -0.00123085030 
0.372072 0.08935114264 0.00152212595 
0.372629 -0.04126336684 -0.00088068271 
0.373186 -0.01736375436 0.00042861141 
0.373743 0.16195568875 0.00021562159 
0.374300 -0.00553425783 0.00033641491 
0.374858 -0.01749588355 -0.00018794444 
0.375415 -0.08962189120 0.00145823353 
0.375972 0.05933600793 -0.00025567869 
0.376529 -0.04903962274 0.00117494154 
0.377086 0.07956107212 -0.00227366821 
0.377644 0.04987342517 -0.00002864831 
0.378201 0.05177061907 -0.00021666282 
0.378758 0.02630843240 0.00017460393 
0.379315 0.06329972499 -0.00080925042 
0.379872 0.04865442928 0.00107935877 
0.380430 -0.00555056835 0.00071331165 
0.380987 0.01756760342 0.00119967417 
0.381544 0.01449858091 0.00134372867 
0.382101 -0.01176553984 -0.00064045091 
0.382658 -0.04008962139 0.00070117339 
0.383216 -0.08223107924 0.00119300097 
0.383773 -0.03142381543 0.00056634351 
0.384330 -0.04789450292 0.00089128214 
0.384887 0.05479996671 -0.00033597337 
0.385444 -0.03304711663 0.00190973955 
0.386001 -0.01181220832 0.00123663787 
0.386559 0.06084394807 0.00131206477 
0.387116 0.00444598927 -0.00117339870 
0.387673 0.04596552880 0.00106081696 
0.388230 0.04621799437 0.00235852188 
0.388787 0.11964988107 0.00115129357 
0.389345 0.01953724865 0.00166743819 
0.389902 0.02717768722 0.00035381200 
0.390459 -0.05260977107 0.00041107460 
0.391016 -0.01926373822 0.00010667076 
0.391573 0.04543595846 -0.00079347470 
0.392130 0.08383104491 0.00014784295 
0.392688 0.06800344724 -0.00216855992 
0.393245 -0.00024700834 -0.00087926180 
0.393802 0.08815059069 0.00066144652 
0.394359 0.00330582284 0.00025957764 
0.394916 -0.08907055460 -0.00492106951 
0.395473 0.03488719302 0.00175714563 
0.396031 0.01986437558 0.00003693050 
0.396588 -0.05687780951 -0.00278979371 
0.397145 0.17113470697 0.00243361746 
0.397702 0.17648226609 0.00267798693 
0.398259 0.15594694883 0.00299859942 
0.398816 -0.00873435756 0.00009275536 
0.399374 0.04470525120 0.00211307987 
0.399931 -0.03306858033 0.00069698623 
0.400488 -0.09617242325 0.00043722032 
0.401045 -0.04142120623 -0.00168931736 
0.401602 0.07776901139 0.00349328053 
0.402159 0.08550534286 -0.00193993266 
0.402716 -0.14938451852 -0.00692603134 
0.403274 0.25273831570 0.01421147689 
0.403831 0.26491353529 -0.01253022641 
