# Supplementary material for: SAXS studies of X-ray induced disulfide bond damage: Engineering high-resolution insight from a low-resolution technique
Source: PLoS One. 2020 Nov 17;15(11):e0239702. doi: 10.1371/journal.pone.0239702 (PMC7671560; doi:10.1371/journal.pone.0239702)
Supplement: S1 Data — (GZ) [file pone.0239702.s023.gz › SupplementaryData/dimer_A4_ph5_1p25_00033.cbf.dat]

0.010314 -1.61603487014 1.58811542197 
0.010872 3.67951770264 -0.18195931605 
0.011429 4.74313866515 0.33482746962 
0.011987 4.04328717698 0.02179897871 
0.012544 4.59807829240 0.04408473223 
0.013102 6.59436881940 0.09914332115 
0.013659 5.08202840639 0.03831658151 
0.014217 4.15363347910 0.13602439261 
0.014774 4.29174036961 -0.06605972536 
0.015332 4.26725653703 -0.02282403631 
0.015889 4.89777794733 0.12495312544 
0.016447 4.71334790554 0.03002314227 
0.017004 4.48485553514 0.06500790061 
0.017562 3.92589896250 -0.01297499109 
0.018119 4.19329558496 0.03434666507 
0.018677 4.46470104782 0.04504315541 
0.019234 4.19933531513 0.01561175420 
0.019792 4.51066913393 0.01981885780 
0.020349 4.13147657575 -0.01696360291 
0.020907 4.35519947927 0.00798018635 
0.021464 4.13076713976 0.03111602696 
0.022022 4.49463256025 0.02684458863 
0.022579 4.18572418874 0.01769275467 
0.023137 4.26017483286 0.01754525001 
0.023694 4.13483231937 0.01695241479 
0.024252 4.02338853567 0.01419825391 
0.024809 3.86231478895 0.02273472968 
0.025367 3.86544163126 0.02646455028 
0.025924 3.90671340159 0.03254555355 
0.026482 3.92489364700 0.02543301870 
0.027039 3.89231076246 0.03360321495 
0.027597 3.87773806608 0.03019821289 
0.028154 3.46608951746 0.03027532182 
0.028712 3.73691751141 0.02990800673 
0.029269 3.76718075537 0.02920865872 
0.029827 3.81647855847 0.02974309466 
0.030384 3.43723683480 0.02583987369 
0.030942 3.56739970048 0.02209286189 
0.031500 3.50875287462 0.02414872438 
0.032057 3.50345728321 0.01739802881 
0.032615 3.45559714312 0.01707540642 
0.033172 3.50099205413 0.01930815798 
0.033730 3.27940835348 0.02530107139 
0.034287 3.26935417859 0.02645580905 
0.034845 3.16856292456 0.01748709292 
0.035402 3.25686614422 0.01954596674 
0.035960 3.11414542978 0.02002246170 
0.036517 3.19437853780 0.01792635296 
0.037075 3.09957569950 0.02227440991 
0.037632 3.08131940638 0.02305485848 
0.038190 3.11927294239 0.02816615301 
0.038747 2.98406888173 0.02413811888 
0.039305 2.98841158498 0.01664602508 
0.039862 2.99046229534 0.02243524757 
0.040420 2.88008326531 0.01749662871 
0.040977 2.77268600541 0.01751715100 
0.041535 2.88228173746 0.01924590167 
0.042092 2.85287216931 0.01875121873 
0.042650 2.85890140098 0.01246237259 
0.043207 2.69060698436 0.01477854262 
0.043765 2.72881899616 0.01791543499 
0.044322 2.68671455042 0.01632178828 
0.044880 2.63130437542 0.01332630519 
0.045437 2.69779243304 0.01755100308 
0.045995 2.56470420996 0.01404606338 
0.046552 2.57968166627 0.01513264554 
0.047110 2.47194515554 0.01516985811 
0.047667 2.45141902199 0.01710983714 
0.048225 2.55001562675 0.01097628069 
0.048782 2.47569767587 0.01529686209 
0.049340 2.37322311805 0.01484533830 
0.049897 2.27645747937 0.01341727726 
0.050455 2.43351292537 0.01573922526 
0.051012 2.27829120001 0.01166050632 
0.051570 2.28905639722 0.01223614721 
0.052127 2.19811778656 0.01177118892 
0.052685 2.25809766816 0.01535496496 
0.053242 2.21924402233 0.01356476665 
0.053800 2.16526896428 0.01407791590 
0.054357 2.17182195149 0.01222972279 
0.054915 2.21184536614 0.00946559524 
0.055472 2.02012321513 0.01100443760 
0.056030 1.92420946553 0.01079722894 
0.056587 1.92983109583 0.01224953675 
0.057145 2.00050552365 0.00875515661 
0.057702 1.89042914077 0.01223806309 
0.058260 1.89031024644 0.00960836688 
0.058817 1.77508169428 0.01056353722 
0.059375 1.81244228497 0.00996101729 
0.059932 1.78007244740 0.00878289286 
0.060490 1.79397737128 0.01160657187 
0.061048 1.70986184975 0.00872732562 
0.061605 1.68745216693 0.01085758523 
0.062163 1.71373095387 0.00868115583 
0.062720 1.69785137971 0.01031007005 
0.063278 1.72023123751 0.01071785396 
0.063835 1.68316956705 0.01312288312 
0.064393 1.61075168750 0.00916535297 
0.064950 1.56929569884 0.00912131926 
0.065508 1.54553584992 0.00912274672 
0.066065 1.54928391684 0.00732861392 
0.066623 1.49372529349 0.00857687634 
0.067180 1.53603710324 0.00649023116 
0.067738 1.44794777830 0.01133593376 
0.068295 1.38068864200 0.00802333393 
0.068853 1.42878839708 0.00676949551 
0.069410 1.36401924755 0.00719981096 
0.069968 1.33744785444 0.00783124539 
0.070525 1.38538094763 0.00613886389 
0.071083 1.34737290935 0.00805629319 
0.071640 1.26432127729 0.00775155507 
0.072198 1.29924597512 0.00767538370 
0.072755 1.23152025426 0.00527582406 
0.073313 1.23313782864 0.00688807502 
0.073870 1.22558503967 0.00578292475 
0.074428 1.18662967475 0.00677893631 
0.074985 1.17097461155 0.00860569988 
0.075543 1.18122506436 0.00646696227 
0.076100 1.20787863262 0.00833982195 
0.076658 1.11425506045 0.00565828089 
0.077215 1.05333360466 0.00692405029 
0.077773 1.17293211049 0.00652665299 
0.078330 1.04088830025 0.00573114958 
0.078888 1.03885552373 0.00766451640 
0.079445 1.12035474968 0.00497272795 
0.080003 0.99400629318 0.00439745862 
0.080560 1.05460805579 0.00449225117 
0.081118 1.02005549658 0.00593570724 
0.081675 1.06975325872 0.00427929493 
0.082233 0.98433903997 0.00527081799 
0.082790 1.01213384482 0.00532129776 
0.083348 0.92627456709 0.00497181067 
0.083905 0.98910329972 0.00649325272 
0.084463 0.97326183803 0.00340383483 
0.085020 0.95100932428 0.00527022699 
0.085578 0.97169741560 0.00559796548 
0.086135 0.90317793664 0.00587011859 
0.086693 0.88755512628 0.00450675504 
0.087250 0.86846267785 0.00529769099 
0.087808 0.90183785564 0.00504816904 
0.088365 0.81761671441 0.00287779114 
0.088923 0.87200410276 0.00366096555 
0.089480 0.81395320991 0.00474759269 
0.090038 0.80717769157 0.00481191429 
0.090595 0.78944072225 0.00476357659 
0.091153 0.80614591126 0.00297438778 
0.091710 0.77467563844 0.00547793860 
0.092268 0.80211593453 0.00309818225 
0.092825 0.76926693247 0.00317919371 
0.093383 0.79760706360 0.00450373679 
0.093940 0.72854243374 0.00294651249 
0.094498 0.74833304824 0.00290757677 
0.095055 0.69088560571 0.00397471045 
0.095613 0.72621402003 0.00248218495 
0.096170 0.75059033692 0.00383327737 
0.096728 0.65713287545 0.00482482993 
0.097285 0.67966700496 0.00475112912 
0.097842 0.73355769437 0.00547661470 
0.098400 0.65628807576 0.00384615888 
0.098957 0.55438677083 0.00371963937 
0.099515 0.60013917379 0.00266272292 
0.100072 0.61101017340 0.00331809714 
0.100630 0.64050022880 0.00379962384 
0.101187 0.62466920205 0.00415328605 
0.101745 0.58158114899 0.00411910203 
0.102302 0.62080801406 0.00242386024 
0.102860 0.50059856979 0.00334486504 
0.103417 0.53023408859 0.00410651399 
0.103975 0.58608676235 0.00374851126 
0.104532 0.56925048342 0.00329462869 
0.105090 0.49259705003 0.00255240922 
0.105647 0.51938945641 0.00229091819 
0.106205 0.53496595799 0.00296309108 
0.106762 0.52890047894 0.00198489094 
0.107320 0.55728820559 0.00127094516 
0.107877 0.49862262420 0.00232881272 
0.108435 0.42019272385 0.00167792375 
0.108992 0.41182836884 0.00177322208 
0.109550 0.46986620016 0.00208841709 
0.110107 0.38017550334 0.00120751629 
0.110665 0.48471178847 0.00259796667 
0.111222 0.45083601634 0.00070107743 
0.111780 0.45797995480 0.00314900944 
0.112337 0.50270653385 0.00121811621 
0.112895 0.45549329298 0.00108003519 
0.113452 0.47024148901 0.00271308246 
0.114010 0.40191875907 0.00160767194 
0.114567 0.41154576640 0.00295506862 
0.115125 0.39890325249 0.00303402245 
0.115682 0.34508085110 0.00075364076 
0.116240 0.40940520296 0.00189985355 
0.116797 0.39317375082 0.00286567439 
0.117355 0.36912525400 0.00215707366 
0.117912 0.42631491538 0.00267364056 
0.118470 0.26794149291 0.00081870009 
0.119027 0.44620140986 0.00112420529 
0.119585 0.38433010469 0.00245081481 
0.120142 0.34345431544 0.00283336476 
0.120699 0.36740839287 0.00099053890 
0.121257 0.31185700467 0.00200153260 
0.121814 0.25573944692 0.00122039383 
0.122372 0.32952154597 0.00255554703 
0.122929 0.32495028060 0.00030795452 
0.123487 0.34286994671 0.00192588280 
0.124044 0.32860624780 0.00148253499 
0.124602 0.28287642866 0.00084686088 
0.125159 0.32007885228 0.00074437440 
0.125717 0.32920601249 0.00211795332 
0.126274 0.27736046259 0.00155143646 
0.126832 0.29921012032 0.00127752683 
0.127389 0.27598432264 0.00154140212 
0.127947 0.31245375462 0.00080056176 
0.128504 0.22237682375 0.00185503004 
0.129062 0.20512526375 0.00166538340 
0.129619 0.26247788448 0.00136547953 
0.130177 0.33797091619 0.00128130003 
0.130734 0.28402670152 0.00194575454 
0.131292 0.35591948579 0.00064732416 
0.131849 0.23939232840 0.00186354704 
0.132407 0.22067234476 0.00082059791 
0.132964 0.22442387213 0.00187651253 
0.133521 0.16990076527 0.00171930233 
0.134079 0.19115322473 0.00116231352 
0.134636 0.24089811397 0.00115728446 
0.135194 0.19738586883 0.00052516051 
0.135751 0.24599171963 0.00096904404 
0.136309 0.21649734739 0.00017720330 
0.136866 0.25513554018 0.00124894089 
0.137424 0.17946858477 -0.00042400644 
0.137981 0.20508916117 0.00115155983 
0.138539 0.16356306968 0.00034293853 
0.139096 0.15904496582 -0.00015759115 
0.139654 0.08728045725 0.00011313356 
0.140211 0.20735278862 0.00054594666 
0.140769 0.12276681240 0.00078717572 
0.141326 0.16720515184 0.00117314105 
0.141884 0.16055189390 0.00072559189 
0.142441 0.09684777144 0.00108309507 
0.142998 0.11141285998 0.00130854154 
0.143556 0.11113434363 0.00115355800 
0.144113 0.18203701834 0.00052668697 
0.144671 0.13338885219 -0.00029510508 
0.145228 0.17446682132 0.00040215378 
0.145786 0.13926093341 0.00065173189 
0.146343 0.18686261858 0.00085807506 
0.146901 0.15452492662 -0.00009538364 
0.147458 0.17584040320 0.00004835015 
0.148016 0.10498859047 0.00052387499 
0.148573 0.14848381859 -0.00007163749 
0.149131 0.13807277629 0.00080089322 
0.149688 0.14425772170 0.00083880564 
0.150246 0.10418563281 0.00064348128 
0.150803 0.14806741061 0.00110671966 
0.151360 0.11226335064 0.00166476677 
0.151918 0.12119038669 -0.00015589149 
0.152475 0.08175719752 0.00028394657 
0.153033 0.10376726428 -0.00057806404 
0.153590 0.10099854531 0.00095499049 
0.154148 0.10752999473 -0.00011261646 
0.154705 0.09833412375 0.00051222466 
0.155263 0.12889881289 0.00016711272 
0.155820 0.08137639174 0.00052874987 
0.156378 0.11694257287 0.00067727599 
0.156935 0.12083164504 0.00123900027 
0.157493 0.10126924498 -0.00004074535 
0.158050 0.15011177951 0.00132636328 
0.158607 0.04227476823 0.00002238633 
0.159165 0.08951634333 0.00069822679 
0.159722 0.13021900486 0.00027510872 
0.160280 0.11290128492 -0.00003516883 
0.160837 0.07302033272 -0.00037785989 
0.161395 0.08836086855 0.00057121349 
0.161952 0.09451828650 0.00036695619 
0.162510 0.11563187611 0.00084398069 
0.163067 0.03943676221 -0.00026243913 
0.163625 0.08359922371 -0.00021794053 
0.164182 0.06011478591 0.00009703455 
0.164739 0.08277825135 -0.00026461390 
0.165297 0.04009825949 0.00011757735 
0.165854 0.09836826660 0.00076950063 
0.166412 0.08185041683 0.00047966089 
0.166969 0.09113755005 0.00037281664 
0.167527 0.10719389911 0.00095037817 
0.168084 0.07386801288 0.00048932419 
0.168642 0.08372054097 0.00026660873 
0.169199 0.11563632526 0.00086816239 
0.169757 0.08850291244 0.00068375248 
0.170314 0.12950693271 0.00065074277 
0.170871 0.10768618185 -0.00033108941 
0.171429 0.05587690481 0.00020264774 
0.171986 0.13622403410 0.00040398475 
0.172544 0.09093063833 0.00008974657 
0.173101 0.10264119683 0.00010970271 
0.173659 0.06682070434 0.00055489953 
0.174216 0.09228817146 0.00004793135 
0.174774 0.03163941411 -0.00008772703 
0.175331 0.08429039951 0.00059934727 
0.175888 0.07782842495 0.00069094589 
0.176446 0.12216635802 0.00094714019 
0.177003 0.06143183050 0.00011725653 
0.177561 0.11068127590 0.00061382718 
0.178118 0.04080127417 0.00036268980 
0.178676 0.06661133635 -0.00001626997 
0.179233 0.05259139612 0.00007755545 
0.179791 0.03202682991 0.00005643589 
0.180348 0.08503305615 0.00041658652 
0.180905 0.03357550316 0.00012956915 
0.181463 0.06747930481 0.00025873625 
0.182020 0.04475795439 -0.00002920368 
0.182578 0.05707923771 -0.00042701487 
0.183135 0.08904946086 0.00031642503 
0.183693 0.11500467168 0.00040348829 
0.184250 0.04239037669 0.00058762249 
0.184808 0.05875338111 0.00002024205 
0.185365 0.05133621359 0.00003558008 
0.185922 0.04149308909 0.00005326603 
0.186480 0.09491331209 0.00122621078 
0.187037 0.05043671685 0.00038819187 
0.187595 0.06436267182 0.00054750312 
0.188152 0.04537609551 0.00069194049 
0.188710 0.04180882158 0.00079735440 
0.189267 0.04241214182 0.00047824558 
0.189824 0.07166860152 0.00042420720 
0.190382 -0.00030591345 -0.00017893328 
0.190939 0.06765644497 0.00024478874 
0.191497 0.01147570175 0.00038742966 
0.192054 0.10464697451 0.00039852862 
0.192612 0.09531522172 0.00046490732 
0.193169 0.06208530700 0.00052414521 
0.193726 0.06338202719 0.00013997287 
0.194284 0.03859768319 0.00040101550 
0.194841 0.05079896333 0.00104304710 
0.195399 0.06282010886 0.00083658613 
0.195956 0.05778927679 0.00023958940 
0.196514 0.01732174988 0.00001612680 
0.197071 0.05430188182 0.00064020407 
0.197628 0.06773434946 0.00008420818 
0.198186 0.07272233387 0.00007728924 
0.198743 0.03002280070 -0.00020550024 
0.199301 0.01722335732 -0.00013519731 
0.199858 0.09039569609 0.00068622683 
0.200416 0.02155117941 -0.00014388753 
0.200973 0.06334960834 0.00030821313 
0.201530 0.00597157533 -0.00001056835 
0.202088 0.05372859473 0.00074207392 
0.202645 0.00973478305 -0.00060334304 
0.203203 0.01697607285 0.00001828964 
0.203760 0.07181629611 -0.00003891137 
0.204318 0.00828329794 -0.00023406732 
0.204875 0.05944308634 -0.00030706807 
0.205432 0.05032030609 -0.00003777232 
0.205990 -0.02976840031 0.00029606475 
0.206547 0.05883217303 -0.00008603596 
0.207105 0.07151474895 0.00045386061 
0.207662 0.06761774135 0.00094866942 
0.208219 0.02949910559 0.00022351507 
0.208777 0.00599118764 0.00037985718 
0.209334 0.01148205803 -0.00012596721 
0.209892 0.02971255839 0.00055518832 
0.210449 0.03594730937 0.00057874078 
0.211007 0.04817178901 0.00013465086 
0.211564 0.06338308272 -0.00048072357 
0.212121 0.04753130163 -0.00018597253 
0.212679 0.01742524008 0.00009861256 
0.213236 0.03417497130 0.00038603513 
0.213794 0.05723271193 -0.00014905674 
0.214351 0.05966581245 0.00010636390 
0.214908 0.05449162263 0.00039001757 
0.215466 0.05100288450 0.00118582477 
0.216023 0.02018683789 0.00021891930 
0.216581 0.05964074102 0.00071994329 
0.217138 0.06188229945 -0.00023214627 
0.217695 0.03116149091 0.00033317825 
0.218253 0.07030619360 0.00084280428 
0.218810 0.02560774923 -0.00052794898 
0.219368 0.08042459184 0.00033498969 
0.219925 0.02758315940 0.00040039839 
0.220483 0.01917789490 -0.00049482346 
0.221040 0.04791692349 0.00026294526 
0.221597 0.01190220759 0.00066793009 
0.222155 0.04786839699 -0.00035082096 
0.222712 0.09427124246 -0.00003106750 
0.223270 0.03809430616 0.00057060572 
0.223827 0.05039623584 0.00029277067 
0.224384 0.04867635736 0.00038456266 
0.224942 0.08676955544 0.00033994168 
0.225499 0.05680947173 -0.00044038088 
0.226057 0.03057066928 0.00026612554 
0.226614 0.03978393660 -0.00045445052 
0.227171 0.05345436691 0.00019836965 
0.227729 -0.00034713809 0.00057088337 
0.228286 0.05788108820 0.00056849880 
0.228844 0.02486509442 0.00051665801 
0.229401 0.01955404293 -0.00053203865 
0.229958 0.02620789449 0.00025018327 
0.230516 -0.00403033854 0.00018521034 
0.231073 0.02499421579 0.00016970345 
0.231630 0.04708410466 0.00024424460 
0.232188 0.04634242392 0.00024374180 
0.232745 0.08966847935 -0.00028814594 
0.233303 0.06131182754 0.00097681236 
0.233860 0.04785123220 0.00049940239 
0.234417 0.02122744602 0.00055516779 
0.234975 0.04099576307 0.00039006300 
0.235532 0.07730276021 0.00002873887 
0.236090 0.03411935479 0.00014045254 
0.236647 0.05721909217 0.00063922153 
0.237204 0.06299429958 0.00043216470 
0.237762 0.05063113122 -0.00005726025 
0.238319 -0.00718372358 0.00003173339 
0.238877 0.08691383329 0.00011972664 
0.239434 0.01222443905 0.00035284512 
0.239991 0.05039375698 0.00012302531 
0.240549 0.03338324622 0.00000491170 
0.241106 0.04211266791 0.00045624017 
0.241663 0.01466434444 0.00015500188 
0.242221 0.02545431943 -0.00011719997 
0.242778 0.05117368009 0.00070280439 
0.243336 0.05320644098 0.00045665477 
0.243893 0.07706569298 -0.00004303149 
0.244450 0.01557863633 0.00022641142 
0.245008 0.04237038573 0.00044181743 
0.245565 0.00968446877 -0.00029529026 
0.246123 0.09510529425 0.00006971981 
0.246680 0.03133216793 -0.00007222090 
0.247237 0.02520390541 -0.00008881132 
0.247795 0.06762660940 0.00028230316 
0.248352 0.04431739334 0.00083572714 
0.248909 0.06823750715 0.00047787838 
0.249467 0.04489508713 -0.00008134992 
0.250024 0.01597120188 -0.00026884541 
0.250582 0.05473849570 0.00038771019 
0.251139 0.04646499900 0.00056233745 
0.251696 0.01529895711 0.00027943610 
0.252254 0.04972003129 0.00042595596 
0.252811 0.07092196981 0.00051406940 
0.253368 0.01874878957 -0.00044474546 
0.253926 0.03093866824 0.00072122966 
0.254483 0.02315599845 0.00044656913 
0.255041 0.02478572182 0.00004324338 
0.255598 0.03883136735 -0.00009926034 
0.256155 0.06616948252 0.00011973269 
0.256713 0.02501979978 0.00028977032 
0.257270 -0.02687392362 0.01444557680 
0.257827 0.02548618647 0.00023735415 
0.258385 0.02259813710 -0.00028449154 
0.258942 0.04018399309 0.00030755023 
0.259499 0.03407553040 -0.00018990074 
0.260057 0.03504602020 0.00050294290 
0.260614 0.00420053035 -0.00000764556 
0.261172 -0.00507854096 0.00004695727 
0.261729 0.00492636975 -0.00025172737 
0.262286 0.06325692677 -0.00001678202 
0.262844 0.04474172986 0.00018502340 
0.263401 0.02278766206 0.00003581307 
0.263958 0.04757132774 0.00070630857 
0.264516 -0.00249810360 0.00025901767 
0.265073 0.02539448383 0.00032079572 
0.265630 0.02608444654 0.00011463281 
0.266188 0.01152621155 -0.00009929766 
0.266745 0.06086236725 0.00022432309 
0.267302 0.06205937832 -0.00029510548 
0.267860 0.04250321720 0.00048935856 
0.268417 0.07033584982 0.00020923085 
0.268975 0.02725124603 -0.00005218091 
0.269532 0.04650856085 -0.00031350766 
0.270089 0.06359394735 -0.00007535479 
0.270647 0.02800722926 0.00015726239 
0.271204 0.05040200000 -0.00000183728 
0.271761 0.02554208636 0.00052190562 
0.272319 0.03962564012 -0.00005241204 
0.272876 0.01137631449 -0.00002788142 
0.273433 -0.00838232255 -0.00009920510 
0.273991 0.07706072734 -0.00005214386 
0.274548 0.05538616692 0.00019770836 
0.275105 0.06345657644 0.00035894497 
0.275663 0.04041326763 0.00059610360 
0.276220 0.03086795396 0.00019811280 
0.276777 0.03332200468 0.00010951893 
0.277335 0.01672041306 -0.00053587012 
0.277892 0.02459133815 -0.00008181660 
0.278449 0.04395516874 0.00026580390 
0.279007 0.02371083062 -0.00023831280 
0.279564 0.01365297683 0.00007728618 
0.280121 0.04325244292 -0.00018288278 
0.280679 0.07251554419 0.00042078792 
0.281236 0.03594050180 -0.00016267457 
0.281793 0.00945675453 0.00037857636 
0.282351 0.03187018184 0.00001200838 
0.282908 0.00980089197 0.00016265792 
0.283465 0.01626185983 0.00020955696 
0.284023 0.03530153103 0.00035464302 
0.284580 0.04735390249 0.00003979073 
0.285137 0.00898368004 -0.00067170067 
0.285695 0.01508569481 0.00032327881 
0.286252 0.04039167560 0.00032319496 
0.286809 0.04479887062 0.00039997304 
0.287367 0.04018323076 -0.00031482736 
0.287924 0.02117395610 -0.00015282052 
0.288481 0.02184025626 0.00018362242 
0.289039 0.04559996065 0.00019302740 
0.289596 0.05217690279 0.00019113546 
0.290153 0.01681337502 -0.00036132446 
0.290711 0.02090341677 0.00016377085 
0.291268 0.02717674108 0.00030259266 
0.291825 0.09443068887 -0.00012140152 
0.292383 0.03792915198 -0.00018857342 
0.292940 0.04184631448 0.00036067918 
0.293497 0.04216518601 0.00007245019 
0.294055 0.01951476174 0.00027131806 
0.294612 0.01464941278 0.00038685019 
0.295169 0.02203632708 0.00031912835 
0.295727 0.07574556966 0.00007539955 
0.296284 -0.00960461310 0.00004297173 
0.296841 -0.01539788880 0.00030035749 
0.297399 0.00229535810 -0.00029663768 
0.297956 0.03206253819 0.00027778705 
0.298513 0.01814014422 0.00050562261 
0.299071 0.01413985861 0.00016050992 
0.299628 0.00597107945 0.00038401739 
0.300185 0.00533299552 0.00052370881 
0.300742 0.03780242365 0.00019724278 
0.301300 0.07099278853 0.00007087676 
0.301857 0.01288777210 0.00005871751 
0.302414 0.05297655795 0.00053599613 
0.302972 0.04156858628 0.00041043302 
0.303529 0.02650394962 0.00023976104 
0.304086 0.02030440493 0.00044265441 
0.304644 0.03980091048 0.00038416066 
0.305201 0.03709935640 0.00020911838 
0.305758 0.03362495278 -0.00001999169 
0.306316 0.04660254220 0.00026364934 
0.306873 0.03922180794 0.00032344909 
0.307430 0.04501337285 0.00025910843 
0.307987 0.05557558031 0.00059844773 
0.308545 0.06137433553 -0.00018721738 
0.309102 0.00813465950 0.00028804513 
0.309659 0.05162394637 0.00052478796 
0.310217 0.00445613586 -0.00039960766 
0.310774 0.03714279819 0.00056940328 
0.311331 -0.00457286410 0.00016138247 
0.311889 0.06927185365 -0.00018244068 
0.312446 0.01146162471 -0.00024282637 
0.313003 0.00175712986 0.00029458684 
0.313560 0.05151522913 0.00009512152 
0.314118 0.05321413131 0.00101151313 
0.314675 0.00984334741 0.00018582060 
0.315232 0.07905443093 0.00032472053 
0.315790 0.01753276105 0.00120662258 
0.316347 0.03225348899 0.00048725984 
0.316904 0.02790378239 0.00014246824 
0.317461 -0.01209395335 0.00075310776 
0.318019 0.04815793795 -0.00003716028 
0.318576 -0.04218323684 0.00019159688 
0.319133 0.04871739503 0.00007807369 
0.319691 0.02607123081 0.00126773833 
0.320248 0.04075212098 0.00034165955 
0.320805 0.03045831116 0.00028744785 
0.321362 0.00413584659 0.00035903588 
0.321920 0.01515790267 0.00028119208 
0.322477 0.05671593917 0.00069733594 
0.323034 0.02669301775 -0.00045457377 
0.323592 0.02134144499 0.00014073111 
0.324149 0.02583113685 0.00053368982 
0.324706 0.03673101354 0.00058045498 
0.325263 0.02207061656 0.00066519981 
0.325821 0.01699969071 0.00031029958 
0.326378 0.09266430588 0.00039987677 
0.326935 0.05624247133 -0.00015033498 
0.327493 -0.02551746360 0.00018684654 
0.328050 0.02399013012 -0.00021654379 
0.328607 0.00093487929 0.00033245106 
0.329164 -0.02454494887 0.00011553872 
0.329722 0.02953654543 0.00055116486 
0.330279 0.03362416294 0.00027619223 
0.330836 0.01812537957 -0.00040997929 
0.331393 0.08843759305 0.00101409211 
0.331951 0.03906696932 0.00056082527 
0.332508 -0.00208081399 -0.00006138000 
0.333065 0.04994707252 0.00008081968 
0.333622 0.05276785820 0.00059233690 
0.334180 0.09001172399 0.00042384624 
0.334737 0.08146190122 0.00005323011 
0.335294 0.03197407743 0.00044188795 
0.335852 0.07456258830 0.00084100862 
0.336409 0.03274809091 0.00125276726 
0.336966 0.06577088453 0.00088858561 
0.337523 0.03459419235 0.00052478065 
0.338081 0.03181652065 0.00008726304 
0.338638 0.03790418347 0.00006226404 
0.339195 -0.01406421523 -0.00000266666 
0.339752 0.06565802664 0.00019754644 
0.340310 0.03733712117 -0.00031260987 
0.340867 0.08360198219 0.00051487980 
0.341424 0.05009013085 0.00058118624 
0.341981 0.06729716606 0.00072715708 
0.342539 0.03825299248 -0.00039392053 
0.343096 0.04579421117 0.00088336581 
0.343653 0.06156831302 -0.00004886460 
0.344210 0.01739113347 0.00012862721 
0.344768 0.02515725312 -0.00037216623 
0.345325 -0.04126301924 -0.00035447730 
0.345882 0.08780555302 0.00130085646 
0.346439 0.02834832926 -0.00017267344 
0.346997 0.03627850501 -0.00002192739 
0.347554 0.05524480584 -0.00001662980 
0.348111 0.01960142042 -0.00027622560 
0.348668 0.07127628509 -0.00081824656 
0.349226 0.05131253865 0.00029158891 
0.349783 0.00826295477 -0.00044541001 
0.350340 -0.04084381755 -0.00000175875 
0.350897 0.06515890818 0.00078373877 
0.351454 0.03640466590 0.00037052790 
0.352012 -0.00445860756 0.00110875766 
0.352569 -0.01619626814 0.00052522426 
0.353126 -0.00663707770 -0.00016470648 
0.353683 0.04168109488 0.00109191481 
0.354241 0.07110778082 0.00031248398 
0.354798 0.05306425509 0.00012633048 
0.355355 -0.06509715256 0.00002396136 
0.355912 0.01993863464 0.00071766720 
0.356470 0.00726741797 0.00012014858 
0.357027 0.04408424184 -0.00014952222 
0.357584 -0.05977538315 0.00041939796 
0.358141 0.08605871042 -0.00014681100 
0.358699 0.06134315184 -0.00033052100 
0.359256 0.02070755525 0.00026659256 
0.359813 0.01379721847 -0.00009980139 
0.360370 0.01152448262 -0.00113920233 
0.360927 0.08885511381 0.00106537465 
0.361485 0.00625580480 -0.00082013462 
0.362042 0.02329108360 -0.00085021076 
0.362599 0.04013581738 -0.00052086323 
0.363156 -0.01497107916 0.00205221949 
0.363714 0.03310958289 -0.00022494962 
0.364271 0.07755440778 0.00224020179 
0.364828 0.03486704482 0.00075665628 
0.365385 0.06048698297 0.00100276125 
0.365942 0.04038237360 -0.00083576079 
0.366500 0.04302623364 0.00024138054 
0.367057 0.07165270281 -0.00062759930 
0.367614 0.06491217738 0.00133398470 
0.368171 0.02973472762 0.00133261567 
0.368728 0.03852084563 0.00049631016 
0.369286 0.04674285958 -0.00121328634 
0.369843 0.02725438836 0.00142319119 
0.370400 0.08164658974 0.00071948816 
0.370957 0.04682574043 0.00098164014 
0.371514 0.05863896591 -0.00087255654 
0.372072 -0.03549914728 0.00059170376 
0.372629 0.02768641334 0.00075619845 
0.373186 0.10731581778 0.00066031678 
0.373743 -0.04150791905 -0.00059891383 
0.374300 -0.12041253929 -0.00132932439 
0.374858 0.02847649409 -0.00075391152 
0.375415 0.11624277306 0.00060582258 
0.375972 -0.01651616367 0.00065150297 
0.376529 0.02761575778 0.00207142166 
0.377086 -0.01062032494 -0.00236972055 
0.377644 0.03061838658 -0.00010307939 
0.378201 0.00563394641 -0.00014994927 
0.378758 0.04092448665 0.00152591036 
0.379315 0.05913334552 0.00040731776 
0.379872 -0.05030949935 -0.00012524092 
0.380430 0.02937782188 0.00150353250 
0.380987 0.01879936525 0.00120507591 
0.381544 -0.02497327086 0.00196031018 
0.382101 0.05834440127 0.00060361134 
0.382658 0.04310408101 0.00272643150 
0.383216 0.00086222613 0.00067386512 
0.383773 -0.00811415214 -0.00122003174 
0.384330 0.13510491621 -0.00024094949 
0.384887 0.07160478342 0.00130413706 
0.385444 0.06913872937 0.00143543404 
0.386001 0.01752762332 -0.00095235058 
0.386559 0.04199971573 -0.00094632648 
0.387116 0.07239254674 -0.00019729895 
0.387673 -0.03520884195 0.00056549827 
0.388230 -0.01799348296 -0.00113900120 
0.388787 0.01012710770 -0.00042958057 
0.389345 0.00337888040 0.00176986719 
0.389902 0.01286815693 -0.00011228081 
0.390459 0.04157090252 0.00109254466 
0.391016 -0.02029982988 -0.00063085314 
0.391573 -0.01836122902 -0.00120383298 
0.392130 0.00836774209 0.00106145832 
0.392688 0.04552869664 -0.00139277893 
0.393245 0.03281796345 -0.00023950778 
0.393802 0.07052983413 0.00139948402 
0.394359 0.03950818208 0.00400927251 
0.394916 0.14079093521 -0.00056515035 
0.395473 0.09052659232 -0.00163329797 
0.396031 0.06875201259 -0.00018753770 
0.396588 0.10235032132 0.00004929257 
0.397145 -0.05983590451 0.00213405154 
0.397702 0.06982536032 0.00062112569 
0.398259 0.22972718699 -0.00110125416 
0.398816 0.04799102488 -0.00129453774 
0.399374 0.03160991828 -0.00081402873 
0.399931 0.12708880274 -0.00203965175 
0.400488 -0.08570853064 0.00126365164 
0.401045 0.06935996830 0.00757790087 
0.401602 -0.00356288596 -0.00156947576 
0.402159 -0.00405593980 -0.00075953444 
0.402716 0.03619351364 0.00886366463 
0.403274 -0.09673085438 0.00332013549 
0.403831 -0.09765055312 -0.00023780231 
