# Supplementary material for: SAXS studies of X-ray induced disulfide bond damage: Engineering high-resolution insight from a low-resolution technique
Source: PLoS One. 2020 Nov 17;15(11):e0239702. doi: 10.1371/journal.pone.0239702 (PMC7671560; doi:10.1371/journal.pone.0239702)
Supplement: S1 Data — (GZ) [file pone.0239702.s023.gz › SupplementaryData/dimer_A7_ph6_5_00001.cbf.dat]

0.010314 23.23467779358 0.57715496602 
0.010872 23.89502505682 0.12845218625 
0.011429 18.38618488367 -0.24628206295 
0.011987 21.13620253948 -0.03692843711 
0.012544 20.16158180486 -0.08930895096 
0.013102 19.52469986221 -0.00901045605 
0.013659 21.66811141687 -0.03951178255 
0.014217 21.78308208505 -0.00946619866 
0.014774 20.37764638038 -0.06121663195 
0.015332 21.10951272715 -0.01806640323 
0.015889 20.00421576331 0.05778368012 
0.016447 21.41076946042 0.04373273577 
0.017004 20.72021447401 -0.01022072818 
0.017562 20.92798101422 -0.02820774466 
0.018119 20.27296320625 0.04485959479 
0.018677 20.17390204206 0.07400632919 
0.019234 19.62302676645 0.02990787020 
0.019792 19.52941963860 -0.01742620567 
0.020349 19.95952292998 0.06183042944 
0.020907 19.42622787432 0.01602378375 
0.021464 19.32966730850 0.04969635756 
0.022022 18.76172560279 0.08065557877 
0.022579 19.17350907808 0.08257091436 
0.023137 18.47026439488 0.07154285536 
0.023694 18.20178066197 0.07920265171 
0.024252 18.40534543017 0.08225259294 
0.024809 18.06999518326 0.07580591418 
0.025367 18.04590883081 0.07544530886 
0.025924 17.75147086887 0.07529005687 
0.026482 17.69742614952 0.08677064901 
0.027039 17.32073211956 0.10071398086 
0.027597 16.84724867790 0.08916532222 
0.028154 16.82007953707 0.08343606935 
0.028712 16.60027566523 0.08181164101 
0.029269 16.59274738823 0.08281397452 
0.029827 16.12915045466 0.07662710673 
0.030384 16.20405445316 0.08803692646 
0.030942 15.90361401688 0.07800184101 
0.031500 15.52228249459 0.07608098059 
0.032057 15.79364195635 0.08191001694 
0.032615 15.28845613225 0.06459219265 
0.033172 15.25118198033 0.07860966777 
0.033730 14.92174137627 0.06768463051 
0.034287 14.78361016402 0.07167794914 
0.034845 14.67109341473 0.06865085413 
0.035402 14.63926366477 0.07099771212 
0.035960 14.33279916960 0.06999380713 
0.036517 13.82601164261 0.06716092660 
0.037075 13.97031670815 0.06818031393 
0.037632 13.89108318310 0.06482073077 
0.038190 13.50930187315 0.06210351817 
0.038747 13.52972769621 0.05638424041 
0.039305 13.28979742397 0.07036186863 
0.039862 12.64716396900 0.06332141379 
0.040420 12.65995418798 0.05545047827 
0.040977 12.72755534296 0.06219134384 
0.041535 12.37409490753 0.06046399452 
0.042092 12.41085438818 0.06376417160 
0.042650 11.98664156073 0.05421120528 
0.043207 12.02354733210 0.05436673883 
0.043765 11.69202345117 0.05849882442 
0.044322 11.63467641659 0.04989029847 
0.044880 11.47123158267 0.05498365877 
0.045437 11.31531698934 0.05099579333 
0.045995 10.90684998156 0.05179958529 
0.046552 10.85813771876 0.05132974530 
0.047110 10.61968986033 0.04699278966 
0.047667 10.46788078334 0.04679169255 
0.048225 10.54960711744 0.04339318557 
0.048782 10.01396102454 0.04100530770 
0.049340 10.05872296214 0.05139200465 
0.049897 9.87733455403 0.04256280652 
0.050455 9.80566872051 0.04385165327 
0.051012 9.38190883361 0.03954371736 
0.051570 9.60754096051 0.04200793929 
0.052127 9.21488957799 0.04218749922 
0.052685 9.10530153607 0.04422770179 
0.053242 8.93253160498 0.04220645661 
0.053800 8.96459444491 0.03902192817 
0.054357 8.65321254560 0.03674153701 
0.054915 8.50537980240 0.04041272267 
0.055472 8.31293957056 0.03774351715 
0.056030 8.13669542430 0.03659390336 
0.056587 7.99759988339 0.03553726684 
0.057145 8.07727434727 0.03312139219 
0.057702 7.66435074561 0.03299214385 
0.058260 7.55126400909 0.03743229890 
0.058817 7.34386033893 0.03539143899 
0.059375 7.21452321623 0.03171063161 
0.059932 7.22005422710 0.03296556593 
0.060490 7.25693813930 0.03288240752 
0.061048 6.87775911661 0.03032396490 
0.061605 6.85422340915 0.03230402053 
0.062163 6.80012995278 0.02917792918 
0.062720 6.53210896561 0.02792539126 
0.063278 6.38772292952 0.02758886823 
0.063835 6.33358704475 0.02626728846 
0.064393 6.26995635483 0.02836370574 
0.064950 6.18913686548 0.02930266440 
0.065508 6.02335929507 0.02802253328 
0.066065 5.99811360467 0.02498434662 
0.066623 5.91776663871 0.02767939002 
0.067180 5.79750936838 0.02498042782 
0.067738 5.61492170390 0.02733284217 
0.068295 5.46802253901 0.02429670790 
0.068853 5.43157697139 0.02229190193 
0.069410 5.39628162175 0.02181585910 
0.069968 5.31262055057 0.02213120663 
0.070525 5.07901748236 0.02219316690 
0.071083 5.10413375644 0.02035326112 
0.071640 5.06752496129 0.02207874780 
0.072198 4.86039995780 0.02419202411 
0.072755 4.85682368611 0.02263833745 
0.073313 4.75587824620 0.02096708760 
0.073870 4.76236082295 0.02187092361 
0.074428 4.62148785098 0.01888553186 
0.074985 4.61776016376 0.01936490692 
0.075543 4.41759033197 0.01942380849 
0.076100 4.38209109133 0.02006425061 
0.076658 4.31966115477 0.01733055073 
0.077215 4.28403514916 0.01935713850 
0.077773 4.18083068602 0.01771430986 
0.078330 4.00967023903 0.01772565575 
0.078888 4.02633873243 0.01974825318 
0.079445 4.10625733470 0.01814652672 
0.080003 3.92067648707 0.01867776596 
0.080560 3.86054387639 0.01474864282 
0.081118 3.85275630156 0.01602300882 
0.081675 3.72217696463 0.01579121417 
0.082233 3.66347225840 0.01471418743 
0.082790 3.64032789915 0.01812825870 
0.083348 3.42797455035 0.01395168602 
0.083905 3.50153432118 0.01562275970 
0.084463 3.52701328215 0.01241120717 
0.085020 3.39424621396 0.01347385768 
0.085578 3.34833455400 0.01317028441 
0.086135 3.21923021715 0.01317171148 
0.086693 3.32551370359 0.01445375809 
0.087250 3.21586711725 0.01396434431 
0.087808 3.14666096716 0.01386321477 
0.088365 3.10855473469 0.01269358408 
0.088923 3.08192903293 0.01499133454 
0.089480 2.93972574671 0.01210804657 
0.090038 2.93148672708 0.01180691569 
0.090595 2.94033633168 0.01258959955 
0.091153 2.84393961476 0.01143096007 
0.091710 2.84310892380 0.01309177054 
0.092268 2.85775271335 0.01369021655 
0.092825 2.68826251699 0.01314305881 
0.093383 2.64656143151 0.00942339808 
0.093940 2.61261387023 0.01176578802 
0.094498 2.59890022713 0.00907313615 
0.095055 2.60853601497 0.01259443103 
0.095613 2.52282777701 0.01075099389 
0.096170 2.53706112669 0.01247269329 
0.096728 2.48448431635 0.00976036958 
0.097285 2.40655542178 0.01307953316 
0.097842 2.35138143870 0.01114155475 
0.098400 2.45273651468 0.01040425750 
0.098957 2.35367355604 0.00903756619 
0.099515 2.21362679448 0.01208931941 
0.100072 2.22890709315 0.01143838886 
0.100630 2.23124879000 0.01247563810 
0.101187 2.21048457081 0.01143905095 
0.101745 2.15391232893 0.00967014501 
0.102302 2.19654150571 0.01029624058 
0.102860 1.98676994273 0.00950416048 
0.103417 2.04983169581 0.00937512131 
0.103975 1.98221334802 0.01005407138 
0.104532 2.04447719015 0.01013381656 
0.105090 1.93590619971 0.00936241603 
0.105647 1.89980688296 0.00801104329 
0.106205 1.85660631231 0.00761203672 
0.106762 1.89738700894 0.01055010837 
0.107320 1.85506277987 0.00847088438 
0.107877 1.81798172047 0.00895437966 
0.108435 1.83045547811 0.00943958706 
0.108992 1.78198590238 0.00953219360 
0.109550 1.76572962514 0.00762079820 
0.110107 1.73910602728 0.00729198266 
0.110665 1.70823224401 0.00573969389 
0.111222 1.74207239185 0.00833230899 
0.111780 1.65144651392 0.00696644442 
0.112337 1.66489906967 0.00768506526 
0.112895 1.59911100848 0.00751231615 
0.113452 1.56706171171 0.00702551021 
0.114010 1.58882490879 0.00625015849 
0.114567 1.53175280925 0.00734137888 
0.115125 1.49835978217 0.00756407121 
0.115682 1.54718601451 0.00624119782 
0.116240 1.43035346926 0.00645349651 
0.116797 1.43044271475 0.00633830475 
0.117355 1.44770876570 0.00663453182 
0.117912 1.41990259174 0.00718898318 
0.118470 1.37089449836 0.00557359214 
0.119027 1.36855203098 0.00612842641 
0.119585 1.38387984698 0.00456749163 
0.120142 1.31774379120 0.00675970615 
0.120699 1.33687579007 0.00530862975 
0.121257 1.27640219271 0.00555912101 
0.121814 1.31973998834 0.00531673343 
0.122372 1.19917485811 0.00400478517 
0.122929 1.18987653513 0.00296363247 
0.123487 1.22690591484 0.00695524344 
0.124044 1.11299343265 0.00472261610 
0.124602 1.17699144407 0.00461018116 
0.125159 1.13881821036 0.00548653248 
0.125717 1.13008724072 0.00411351326 
0.126274 1.07427091432 0.00498779303 
0.126832 1.09770891668 0.00446617877 
0.127389 1.11256266093 0.00480242100 
0.127947 1.04002822028 0.00498163995 
0.128504 1.05278046080 0.00345595328 
0.129062 1.00654233682 0.00393607939 
0.129619 0.98395611452 0.00425530002 
0.130177 1.08164012527 0.00452187907 
0.130734 1.00082429825 0.00500222510 
0.131292 0.98834135203 0.00425187632 
0.131849 0.96569528479 0.00366382181 
0.132407 0.95394684417 0.00414033712 
0.132964 0.94597511162 0.00301840472 
0.133521 0.91041374711 0.00309356258 
0.134079 0.91475582969 0.00345887318 
0.134636 0.88014422924 0.00500865395 
0.135194 0.87811313298 0.00347242025 
0.135751 0.82578871440 0.00307618389 
0.136309 0.86915621271 0.00305395506 
0.136866 0.77488533893 0.00286225121 
0.137424 0.86159894425 0.00349600601 
0.137981 0.75101481510 0.00361096458 
0.138539 0.82967134356 0.00280739469 
0.139096 0.72244912920 0.00348006694 
0.139654 0.73451233826 0.00322780409 
0.140211 0.80431148679 0.00252876428 
0.140769 0.76211191963 0.00294408514 
0.141326 0.65333422862 0.00276496779 
0.141884 0.71751842291 0.00288236143 
0.142441 0.68107202899 0.00333480603 
0.142998 0.74648884283 0.00212848555 
0.143556 0.68319678331 0.00299226377 
0.144113 0.59691557406 0.00221063730 
0.144671 0.62776400789 0.00291984201 
0.145228 0.59400929685 0.00196302720 
0.145786 0.63089040124 0.00257129709 
0.146343 0.62703430236 0.00226849663 
0.146901 0.60064790020 0.00273084253 
0.147458 0.62742820984 0.00196793151 
0.148016 0.54763795958 0.00261108840 
0.148573 0.55617999421 0.00139318802 
0.149131 0.55506187959 0.00256217802 
0.149688 0.49452935678 0.00100941540 
0.150246 0.53967776951 0.00179122701 
0.150803 0.54554775951 0.00199159595 
0.151360 0.50658672097 0.00217151328 
0.151918 0.49476963636 0.00223881300 
0.152475 0.49682522790 0.00303087751 
0.153033 0.51308172698 0.00142895383 
0.153590 0.48178815667 0.00172685268 
0.154148 0.51408711511 0.00190971893 
0.154705 0.46846573913 0.00211153409 
0.155263 0.49554385039 0.00159640447 
0.155820 0.46494784822 0.00204905650 
0.156378 0.39345851814 0.00167053632 
0.156935 0.45443394590 0.00176504875 
0.157493 0.41405974948 0.00280060670 
0.158050 0.34498651098 0.00110800242 
0.158607 0.43281995455 0.00220302839 
0.159165 0.43396557403 0.00245917977 
0.159722 0.33690972399 0.00049535709 
0.160280 0.41786073962 0.00145381967 
0.160837 0.38424255784 0.00159726478 
0.161395 0.40545617305 0.00161338799 
0.161952 0.38572676651 0.00156091941 
0.162510 0.38254835398 0.00164135590 
0.163067 0.31920585251 0.00091881635 
0.163625 0.34979240319 0.00125099794 
0.164182 0.36536861251 0.00034131567 
0.164739 0.33198087649 0.00169902716 
0.165297 0.32484033278 0.00133062207 
0.165854 0.36828127472 0.00220423387 
0.166412 0.30476197642 0.00195422305 
0.166969 0.29702265251 0.00132477714 
0.167527 0.31194357792 0.00159855273 
0.168084 0.27710597820 0.00094498404 
0.168642 0.31383027507 0.00170690309 
0.169199 0.27389747681 0.00096332057 
0.169757 0.28879391288 0.00127042331 
0.170314 0.24750367698 0.00045291608 
0.170871 0.30975257153 0.00177907935 
0.171429 0.26510292414 0.00116447234 
0.171986 0.32220487812 0.00074943407 
0.172544 0.24832785617 0.00085419642 
0.173101 0.29318039979 0.00133644900 
0.173659 0.30911845313 0.00134143691 
0.174216 0.25685678493 0.00100578440 
0.174774 0.21560737113 0.00178951309 
0.175331 0.27597990979 0.00084902038 
0.175888 0.20273301632 0.00116360867 
0.176446 0.18978410536 0.00069141430 
0.177003 0.20179000131 0.00190393489 
0.177561 0.20835166848 -0.00020967699 
0.178118 0.26544176429 0.00115898749 
0.178676 0.20113549241 0.00066628246 
0.179233 0.22481815906 0.00131697283 
0.179791 0.18675536226 0.00079334347 
0.180348 0.18913723051 0.00006944894 
0.180905 0.18734515794 -0.00009612055 
0.181463 0.24833853265 0.00111563045 
0.182020 0.23658764722 0.00099370119 
0.182578 0.16807977033 0.00058129413 
0.183135 0.16151104181 0.00106757156 
0.183693 0.18412275034 0.00036911061 
0.184250 0.17838801125 0.00021985957 
0.184808 0.19415848885 0.00163630367 
0.185365 0.19605648372 0.00142674103 
0.185922 0.18036549289 0.00060477579 
0.186480 0.15951742740 0.00057950515 
0.187037 0.15280843740 0.00040671852 
0.187595 0.13143476155 0.00094578422 
0.188152 0.18533117509 0.00050770808 
0.188710 0.17364976394 0.00082186425 
0.189267 0.13783431176 0.00040434211 
0.189824 0.16253019057 0.00050479240 
0.190382 0.16894815693 0.00000801168 
0.190939 0.14404613710 0.00036682675 
0.191497 0.16954773150 0.00138079852 
0.192054 0.13006960460 0.00082429834 
0.192612 0.18334456542 0.00089332986 
0.193169 0.17513974094 0.00097172197 
0.193726 0.15492112962 0.00137621384 
0.194284 0.16032456975 0.00084483758 
0.194841 0.18073024679 0.00083886605 
0.195399 0.17070545060 -0.00012647578 
0.195956 0.14692975523 0.00025220415 
0.196514 0.16795941463 0.00110241230 
0.197071 0.12678606101 0.00062546236 
0.197628 0.14596305947 0.00077115865 
0.198186 0.16445540959 0.00042586006 
0.198743 0.12817582544 -0.00006428982 
0.199301 0.16353217892 0.00062598225 
0.199858 0.13087675849 0.00089851169 
0.200416 0.17531911051 0.00013484800 
0.200973 0.09823508405 0.00072067850 
0.201530 0.14611345032 0.00114698402 
0.202088 0.14114925703 0.00128088663 
0.202645 0.16151548303 0.00088797792 
0.203203 0.11905672226 -0.00018912924 
0.203760 0.13563903194 0.00051038193 
0.204318 0.09045201823 0.00060637798 
0.204875 0.12901773328 0.00066555443 
0.205432 0.11863284295 0.00056660036 
0.205990 0.15039508859 -0.00029447793 
0.206547 0.12241302516 0.00009827135 
0.207105 0.12603537652 0.00054796506 
0.207662 0.08956177149 0.00020186407 
0.208219 0.15417971744 0.00084574606 
0.208777 0.12820143541 0.00056543139 
0.209334 0.12803967563 0.00032720382 
0.209892 0.14994876139 0.00065785296 
0.210449 0.10607253939 0.00058703120 
0.211007 0.12855831995 0.00060619200 
0.211564 0.10785725667 0.00023410229 
0.212121 0.11083520350 0.00064596568 
0.212679 0.11974019051 0.00000285021 
0.213236 0.14321843273 0.00078102660 
0.213794 0.09128687621 0.00030813287 
0.214351 0.11953562461 0.00049384124 
0.214908 0.14242385981 0.00082819537 
0.215466 0.15361105449 0.00011595791 
0.216023 0.11744769479 0.00056855751 
0.216581 0.09319806351 0.00045455238 
0.217138 0.15741744662 0.00078851463 
0.217695 0.08766664772 0.00066766558 
0.218253 0.07852339851 0.00003215284 
0.218810 0.12535849872 0.00051507409 
0.219368 0.06105180355 0.00034401123 
0.219925 0.14196583457 0.00022171147 
0.220483 0.16340122572 -0.00013390417 
0.221040 0.12202154554 0.00085598296 
0.221597 0.07435228198 0.00015776881 
0.222155 0.11148493504 0.00064064313 
0.222712 0.10188897261 0.00088263553 
0.223270 0.08713503831 0.00037254445 
0.223827 0.16507655678 0.00135649213 
0.224384 0.11422411955 0.00055180318 
0.224942 0.12078665913 0.00014978312 
0.225499 0.09883124246 0.00005623019 
0.226057 0.09433510170 0.00053157458 
0.226614 0.11294428198 0.00035497524 
0.227171 0.10917713652 0.00087520303 
0.227729 0.04893004800 0.00037125886 
0.228286 0.13851223383 -0.00033641073 
0.228844 0.11522067037 0.00027741021 
0.229401 0.10758570473 0.00032731008 
0.229958 0.14465405968 0.00094050851 
0.230516 0.07731808966 0.00013847192 
0.231073 0.10021500631 0.00036711909 
0.231630 0.12165236016 0.00044827353 
0.232188 0.13144621303 -0.00023382306 
0.232745 0.12912573546 0.00071168366 
0.233303 0.03156484699 0.00037300850 
0.233860 0.08509569112 0.00103659627 
0.234417 0.09963886901 0.00064896199 
0.234975 0.11782958252 0.00046249383 
0.235532 0.08142131816 0.00001882985 
0.236090 0.12688276549 -0.00001191908 
0.236647 0.09404603136 0.00009060518 
0.237204 0.09868286998 0.00014767087 
0.237762 0.11906913754 0.00096149315 
0.238319 0.08744128450 0.00067035048 
0.238877 0.09785448862 0.00005338842 
0.239434 0.11039138855 0.00026446074 
0.239991 0.10739421111 0.00019286439 
0.240549 0.07032109628 0.00044893665 
0.241106 0.07139390979 0.00000429405 
0.241663 0.06547180344 0.00052719901 
0.242221 0.11848411262 0.00038170476 
0.242778 0.08841422095 -0.00038820751 
0.243336 0.06434651275 -0.00013145008 
0.243893 0.12036172706 0.00063439822 
0.244450 0.07313941262 0.00014752042 
0.245008 0.04510254524 0.00003832456 
0.245565 0.11091040667 0.00064928938 
0.246123 0.05863100818 -0.00012754202 
0.246680 0.10069460435 0.00057741983 
0.247237 0.08856817006 0.00003159527 
0.247795 0.09402783363 0.00049819731 
0.248352 0.10231844520 0.00027101710 
0.248909 0.09576336473 0.00015111596 
0.249467 0.08992912059 0.00029619945 
0.250024 0.10389556766 0.00060051951 
0.250582 0.11413882789 -0.00017076451 
0.251139 0.10492971427 0.00076467739 
0.251696 0.05020783891 0.00017633736 
0.252254 0.07675056104 0.00036805649 
0.252811 0.08181764713 0.00007989991 
0.253368 0.09856260627 0.00045759861 
0.253926 0.09068982770 0.00034010177 
0.254483 0.08229153413 0.00060157190 
0.255041 0.11385842360 0.00043226180 
0.255598 0.08324407097 0.00045261640 
0.256155 0.11380857337 0.00019225986 
0.256713 0.07620593767 0.00001433753 
0.257270 0.08341399650 0.00105834918 
0.257827 0.11435998156 0.00000057316 
0.258385 0.08567991675 0.00048384615 
0.258942 0.03875601685 0.00076620903 
0.259499 0.09767473852 0.00077275287 
0.260057 0.11679105691 0.00032062446 
0.260614 0.11078395389 0.00045750013 
0.261172 0.05819436394 0.00031111062 
0.261729 0.12229294382 -0.00033857883 
0.262286 0.10617966713 0.00029537706 
0.262844 0.04778778134 0.00002029268 
0.263401 0.08457639039 0.00037627911 
0.263958 0.06813396068 0.00022800622 
0.264516 0.08711532985 0.00036392767 
0.265073 0.11764128479 0.00038890925 
0.265630 0.10207872198 -0.00023384210 
0.266188 0.08064233398 0.00051286243 
0.266745 0.05047450461 0.00045787099 
0.267302 0.06955688303 0.00009830041 
0.267860 0.09592037290 0.00013495488 
0.268417 0.12539419434 0.00094646956 
0.268975 0.10251691811 -0.00000731830 
0.269532 0.02044125859 0.00016804311 
0.270089 0.05554597346 0.00009022144 
0.270647 0.10451645891 0.00030160084 
0.271204 0.11226385699 0.00054211142 
0.271761 0.05281780158 0.00061409649 
0.272319 0.09376213156 0.00072745007 
0.272876 0.08101263861 0.00029706837 
0.273433 0.04905015675 0.00014883893 
0.273991 0.12441609214 0.00054257950 
0.274548 0.07630455804 -0.00011813706 
0.275105 0.10215213698 0.00026245332 
0.275663 0.09975661830 0.00001640048 
0.276220 0.07767626742 0.00000082174 
0.276777 0.08676082830 0.00013568526 
0.277335 0.08020792334 0.00046192402 
0.277892 0.03281961238 -0.00017481835 
0.278449 0.09269948009 0.00070075051 
0.279007 0.08985011540 -0.00021861727 
0.279564 0.11198440489 0.00062473544 
0.280121 0.05653093050 0.00007215849 
0.280679 0.11995102819 0.00065648083 
0.281236 0.07363281329 0.00045296097 
0.281793 0.09139744985 0.00060739257 
0.282351 0.09287627056 -0.00015767032 
0.282908 0.05278704564 0.00062295614 
0.283465 0.07367871626 0.00003636062 
0.284023 0.06318105777 0.00017142957 
0.284580 0.08687201296 0.00047377391 
0.285137 0.09609478365 0.00006690358 
0.285695 0.04436499205 0.00009779441 
0.286252 0.08139155460 0.00037414341 
0.286809 0.08745493487 0.00063588408 
0.287367 0.04812778254 0.00014642305 
0.287924 0.08306763936 0.00107025806 
0.288481 0.04859424733 0.00061327229 
0.289039 0.12311228393 0.00054681010 
0.289596 0.05189734766 0.00029525624 
0.290153 0.07045451889 0.00063515070 
0.290711 0.06897184249 0.00054688387 
0.291268 0.03298978750 -0.00019485107 
0.291825 0.11784367877 0.00012836508 
0.292383 0.06299474163 0.00062551445 
0.292940 0.08592317406 0.00061700303 
0.293497 0.04476155551 0.00011640055 
0.294055 -0.00983382251 0.00017018554 
0.294612 0.04125694269 0.00093907159 
0.295169 0.11784960345 0.00071738637 
0.295727 0.08344051806 0.00075752970 
0.296284 0.03958519078 0.00051165791 
0.296841 0.02469859912 0.00036284839 
0.297399 0.06694270645 0.00008002341 
0.297956 0.09488411659 0.00067747465 
0.298513 0.03888449750 0.00007966781 
0.299071 0.11561996726 0.00013911827 
0.299628 0.07810739686 0.00049263732 
0.300185 0.08452717697 0.00015767836 
0.300742 0.05795056485 -0.00044673663 
0.301300 0.07047476534 -0.00027590203 
0.301857 -0.01190483961 0.00010476969 
0.302414 0.07329205740 0.00010959470 
0.302972 0.07393305637 0.00006796363 
0.303529 0.07744815174 0.00047203855 
0.304086 0.08940978833 0.00040767313 
0.304644 0.07173082421 0.00043009810 
0.305201 0.13849924603 0.00079876792 
0.305758 0.05789185230 0.00010619830 
0.306316 0.07775035829 0.00065530217 
0.306873 0.07968944680 0.00055768788 
0.307430 0.10938375015 0.00053071034 
0.307987 0.10924130186 -0.00004587470 
0.308545 0.04461309174 -0.00014913907 
0.309102 0.09191247304 -0.00019616591 
0.309659 0.11456277268 0.00038392078 
0.310217 0.07102380232 0.00042771069 
0.310774 0.06839335344 0.00077402282 
0.311331 0.03399183008 0.00023758425 
0.311889 0.02684086180 0.00041758718 
0.312446 0.08377815933 0.00091636523 
0.313003 0.07344250175 -0.00006213087 
0.313560 0.07697175634 0.00015878389 
0.314118 0.04787404466 0.00033285953 
0.314675 0.04568101356 0.00046927715 
0.315232 0.05586877172 -0.00061924969 
0.315790 0.08473471835 0.00047221110 
0.316347 0.06803334700 0.00082706258 
0.316904 0.06972209036 0.00041205951 
0.317461 0.01855472560 -0.00023559310 
0.318019 0.10363607575 0.00030167891 
0.318576 0.05021377448 0.00009016558 
0.319133 0.05062050613 0.00033242869 
0.319691 -0.00580951329 -0.00082769179 
0.320248 0.04404975872 0.00108529934 
0.320805 0.09669524504 0.00005818731 
0.321362 0.04577878522 -0.00045626362 
0.321920 0.03903195781 0.00079329460 
0.322477 0.05323876057 -0.00046375899 
0.323034 0.07705825569 0.00013469855 
0.323592 0.06785895266 0.00000214372 
0.324149 0.04848403401 -0.00000597912 
0.324706 0.04628817145 0.00014802124 
0.325263 0.10315184067 -0.00049159190 
0.325821 0.05309643466 0.00020377887 
0.326378 0.07177982850 0.00071825292 
0.326935 0.06035086482 0.00002406281 
0.327493 0.07894067263 -0.00030773725 
0.328050 0.09193058138 -0.00006578246 
0.328607 0.01827524216 -0.00018069944 
0.329164 0.04217268075 0.00067069085 
0.329722 0.04505434431 0.00071351268 
0.330279 0.08981089781 0.00038575136 
0.330836 0.11041135313 0.00071032297 
0.331393 0.00603378389 -0.00025407951 
0.331951 0.06845533296 0.00043859798 
0.332508 0.11971180277 0.00044659607 
0.333065 0.06037992181 0.00033017238 
0.333622 0.08903492343 0.00017220513 
0.334180 0.07121217332 0.00025809676 
0.334737 0.11898719835 0.00081525563 
0.335294 0.00389109059 0.00021325285 
0.335852 0.11208217529 0.00018878326 
0.336409 0.08791512112 0.00000724742 
0.336966 0.12997792628 0.00023987751 
0.337523 0.08132960344 -0.00022179815 
0.338081 0.08288171781 0.00079339793 
0.338638 0.03965208987 -0.00051920221 
0.339195 0.12957186920 0.00035078355 
0.339752 0.02554869360 0.00029680128 
0.340310 0.10220607272 -0.00060082421 
0.340867 0.07384670903 0.00000118973 
0.341424 0.03779547178 -0.00024231462 
0.341981 0.05561107824 0.00015198520 
0.342539 0.02330737550 -0.00027387706 
0.343096 0.04735030165 0.00064579906 
0.343653 0.01201529691 0.00040418079 
0.344210 0.02946429733 -0.00013181892 
0.344768 0.00842601892 -0.00049530312 
0.345325 0.05670491268 0.00016430816 
0.345882 0.10203599417 0.00012048218 
0.346439 0.01358368904 0.00020429922 
0.346997 0.08730042285 -0.00048302347 
0.347554 -0.02034790815 -0.00025001823 
0.348111 0.02674392790 -0.00079019816 
0.348668 0.00505293260 0.00037109468 
0.349226 0.02293848732 -0.00006506045 
0.349783 0.02985532646 -0.00021641467 
0.350340 0.06880248362 -0.00081617904 
0.350897 0.07381214713 0.00081275931 
0.351454 0.05160931744 0.00067828278 
0.352012 0.00257213562 0.00038858181 
0.352569 0.05548929773 -0.00038352545 
0.353126 0.04840054999 -0.00012265047 
0.353683 0.08544249043 -0.00060647587 
0.354241 0.05684831259 0.00107369351 
0.354798 0.12291223974 0.00190596149 
0.355355 -0.06463371895 0.00112696179 
0.355912 0.06260266252 -0.00050535531 
0.356470 0.10499606588 0.00038806359 
0.357027 0.02320008279 0.00095582445 
0.357584 0.08421426027 0.00208482347 
0.358141 0.00406581305 -0.00122739542 
0.358699 0.11139722042 0.00092277237 
0.359256 0.09343802483 -0.00001729101 
0.359813 0.06149039220 0.00017388718 
0.360370 0.07042119831 0.00147303683 
0.360927 0.03737013221 0.00023051325 
0.361485 0.06673702765 -0.00016619492 
0.362042 0.07749518139 0.00171391949 
0.362599 0.04469141701 0.00078132445 
0.363156 0.06103349475 -0.00005650443 
0.363714 0.01728225103 -0.00029127229 
0.364271 0.09595273864 -0.00025081975 
0.364828 -0.01196990560 0.00059684993 
0.365385 0.05419620234 0.00121526080 
0.365942 0.01723404118 -0.00191193636 
0.366500 0.05297760821 0.00000248447 
0.367057 0.11145586457 0.00116543055 
0.367614 0.10359642015 -0.00186823372 
0.368171 0.07907168544 0.00066249937 
0.368728 0.09338166534 -0.00065934223 
0.369286 0.10220585786 0.00084314783 
0.369843 0.00316981436 0.00059323992 
0.370400 0.02911461301 0.00122680253 
0.370957 0.05826108480 0.00014353581 
0.371514 -0.00154647722 -0.00074022111 
0.372072 0.09133230348 -0.00025900045 
0.372629 0.08670927051 -0.00071944842 
0.373186 0.07297814966 -0.00051249570 
0.373743 0.00794754311 -0.00072582391 
0.374300 0.12436475064 0.00182937672 
0.374858 0.05985530327 0.00025829441 
0.375415 -0.00864743162 0.00115557357 
0.375972 0.07614182027 0.00206609398 
0.376529 0.06802640982 0.00071827357 
0.377086 0.05851145379 0.00104093120 
0.377644 0.07649844977 0.00093517660 
0.378201 0.08781898672 -0.00045877682 
0.378758 0.01015899736 0.00230582282 
0.379315 0.13816517233 0.00080603838 
0.379872 0.15909931406 0.00052508972 
0.380430 0.09223627500 -0.00033401204 
0.380987 -0.00273950651 -0.00146224973 
0.381544 0.06110883089 0.00071366178 
0.382101 -0.01837101001 0.00145856290 
0.382658 -0.04251715933 0.00089668591 
0.383216 0.08925555255 0.00174903977 
0.383773 0.06653812267 0.00253580076 
0.384330 0.02523905817 0.00059516560 
0.384887 0.06238107962 -0.00177646816 
0.385444 0.04398585961 0.00295079280 
0.386001 0.04870238889 0.00036833711 
0.386559 0.06800471909 0.00144075700 
0.387116 0.01812757633 0.00054888388 
0.387673 0.06244221294 0.00209557313 
0.388230 0.01182601521 -0.00114446271 
0.388787 0.10362478853 -0.00109728635 
0.389345 0.10665906121 0.00193076901 
0.389902 0.02527101841 -0.00127723101 
0.390459 0.09600531559 0.00113454945 
0.391016 0.09076619937 0.00056271383 
0.391573 -0.00624192387 0.00153368350 
0.392130 0.07159684451 0.00301822380 
0.392688 0.11893293457 0.00127458615 
0.393245 0.14161696696 -0.00038219926 
0.393802 -0.02074763624 0.00022825653 
0.394359 0.05544369675 -0.00232756902 
0.394916 0.01574883859 0.00192461045 
0.395473 0.10710186970 0.00263249019 
0.396031 0.11314102651 0.00308731204 
0.396588 0.12807498987 0.00298067853 
0.397145 -0.04904868728 -0.00337213648 
0.397702 0.06027334434 0.00145922135 
0.398259 0.16499208761 -0.00229867848 
0.398816 0.11848145271 0.00553635142 
0.399374 0.08615420120 0.00134263465 
0.399931 0.06062145190 0.00382364548 
0.400488 -0.14266583790 0.00110695736 
0.401045 0.09619724986 -0.00049053155 
0.401602 0.09556403716 0.00641072850 
0.402159 0.07090576767 -0.00100779755 
0.402716 -0.11465845722 -0.01586981380 
0.403274 0.17068223688 -0.00838343696 
0.403831 -0.24471203030 0.01631993021 
