# Supplementary material for: SAXS studies of X-ray induced disulfide bond damage: Engineering high-resolution insight from a low-resolution technique
Source: PLoS One. 2020 Nov 17;15(11):e0239702. doi: 10.1371/journal.pone.0239702 (PMC7671560; doi:10.1371/journal.pone.0239702)
Supplement: S1 Data — (GZ) [file pone.0239702.s023.gz › SupplementaryData/dimer_A7_ph6_5_00002.cbf.dat]

0.010314 20.25215956738 -0.47044464339 
0.010872 23.97313210842 0.04237730849 
0.011429 19.28562759706 -0.37653371885 
0.011987 19.04089787103 -0.01685730309 
0.012544 19.89584113447 -0.36336660053 
0.013102 18.41266679053 -0.00144711325 
0.013659 19.77634834116 0.00493952847 
0.014217 20.47269908753 -0.01233681517 
0.014774 19.58147891142 0.10274925929 
0.015332 20.82104187069 0.00084630714 
0.015889 20.54358901638 -0.05284659098 
0.016447 20.24392959576 0.04647588448 
0.017004 19.77366345680 0.01928484150 
0.017562 20.06361010984 -0.05222303933 
0.018119 19.00719248149 0.02073934541 
0.018677 19.33088552150 0.01634320237 
0.019234 19.28715000855 0.01507198681 
0.019792 19.33002569878 0.02239192112 
0.020349 19.13293598976 0.02760465302 
0.020907 18.82300627542 0.04484183676 
0.021464 18.90080018497 0.04608221606 
0.022022 18.41996597305 0.06900404099 
0.022579 18.42038890495 0.06136605754 
0.023137 18.12477066494 0.05946944457 
0.023694 18.19058816820 0.05373068424 
0.024252 17.94641229009 0.07363143367 
0.024809 17.88741360991 0.09296138242 
0.025367 17.34401539315 0.09687357981 
0.025924 17.15387980371 0.08695419950 
0.026482 17.26259295696 0.06783126615 
0.027039 17.02328352787 0.08635406757 
0.027597 16.95471150079 0.07990726221 
0.028154 16.77189582085 0.08347789561 
0.028712 16.64568357089 0.07111860972 
0.029269 16.15107541239 0.07318434285 
0.029827 15.92223771664 0.06937882546 
0.030384 16.20145147423 0.08069872857 
0.030942 15.46702225793 0.07366828585 
0.031500 15.20804896634 0.07409110908 
0.032057 15.13460337539 0.06786659329 
0.032615 15.08820815253 0.07731271042 
0.033172 15.17564162361 0.07559506595 
0.033730 14.91601991515 0.07491634285 
0.034287 14.59644185366 0.07269843989 
0.034845 14.41198666160 0.07054461238 
0.035402 14.20880977049 0.07126204843 
0.035960 14.00087639506 0.06669609483 
0.036517 14.01663551561 0.06551418661 
0.037075 13.69836326938 0.06750441792 
0.037632 13.30202069317 0.05657551064 
0.038190 13.33907105666 0.06431706473 
0.038747 12.94868441165 0.05864330327 
0.039305 13.04982484170 0.05480175811 
0.039862 12.56943830967 0.05850559195 
0.040420 12.48226566180 0.05908774919 
0.040977 12.10961396355 0.06090929788 
0.041535 12.33597492653 0.05550576197 
0.042092 12.17022189417 0.05924079897 
0.042650 11.83691497701 0.05612236466 
0.043207 11.70770225973 0.05381665643 
0.043765 11.74909918783 0.05814043387 
0.044322 11.31928054010 0.05280087523 
0.044880 11.00282056068 0.05247652749 
0.045437 10.86472942979 0.04643702047 
0.045995 10.87689013779 0.05104339069 
0.046552 10.56719271841 0.05196991767 
0.047110 10.48766407625 0.05388478690 
0.047667 10.32655428019 0.04684822988 
0.048225 10.17371767807 0.04895959585 
0.048782 10.19560193491 0.05435314338 
0.049340 9.92333641736 0.04237731507 
0.049897 9.71541859437 0.04583836760 
0.050455 9.52607024229 0.04613127699 
0.051012 9.52972438576 0.04541389804 
0.051570 9.27609838446 0.04490662843 
0.052127 9.12176690016 0.04268453151 
0.052685 8.94599625692 0.03687324193 
0.053242 8.77606722169 0.03793298558 
0.053800 8.72294005958 0.03948674231 
0.054357 8.35695445693 0.03942330698 
0.054915 8.32107021600 0.03529694897 
0.055472 8.10574722506 0.03526658059 
0.056030 7.97365716211 0.03856849470 
0.056587 7.97544480257 0.03624516753 
0.057145 7.86393718726 0.03536024694 
0.057702 7.82292724793 0.03139310762 
0.058260 7.49220426639 0.03374961386 
0.058817 7.39221177356 0.03034935515 
0.059375 7.44776618884 0.03217934554 
0.059932 7.26858587532 0.03272383161 
0.060490 7.05270858553 0.02773555437 
0.061048 7.03985853321 0.03105433645 
0.061605 6.83490249579 0.03077294639 
0.062163 6.83298108203 0.02710787887 
0.062720 6.56702357452 0.02855258672 
0.063278 6.41323327464 0.02972532538 
0.063835 6.35318754154 0.03030744232 
0.064393 6.35845139218 0.02899487437 
0.064950 6.21458193342 0.03015664391 
0.065508 6.18748483543 0.02895033678 
0.066065 5.92802841914 0.02441082122 
0.066623 5.84643174594 0.02710584586 
0.067180 5.80515232820 0.02474487591 
0.067738 5.59893078429 0.02811266279 
0.068295 5.46332810508 0.02363117404 
0.068853 5.47866239638 0.02578301763 
0.069410 5.28413740288 0.02484222920 
0.069968 5.33317084080 0.02320187382 
0.070525 5.19605711793 0.02357072799 
0.071083 5.05641463458 0.02191758516 
0.071640 5.00133614965 0.02519662314 
0.072198 5.04358068443 0.02063602400 
0.072755 4.92913609294 0.02071176444 
0.073313 4.82820388586 0.01855676991 
0.073870 4.65813843022 0.02049762334 
0.074428 4.57309405141 0.02058811622 
0.074985 4.55487034732 0.02071036479 
0.075543 4.40745222804 0.02053437930 
0.076100 4.37892223932 0.01889960355 
0.076658 4.28580789331 0.01879169887 
0.077215 4.19577007133 0.01831771042 
0.077773 4.21995855670 0.01770638919 
0.078330 4.08076514185 0.01744381891 
0.078888 4.15616256186 0.01718902478 
0.079445 4.03542152421 0.01721388134 
0.080003 3.93087792936 0.01825822548 
0.080560 3.96713360725 0.01733572406 
0.081118 3.70866251913 0.01782353109 
0.081675 3.79306636217 0.01659209307 
0.082233 3.67208155273 0.01913265362 
0.082790 3.57334209766 0.01412190945 
0.083348 3.59719205108 0.01784882297 
0.083905 3.56581083037 0.01711053841 
0.084463 3.45369627564 0.01627314358 
0.085020 3.34694623918 0.01404757604 
0.085578 3.33488439278 0.01254057283 
0.086135 3.31528600983 0.01518248496 
0.086693 3.19539791464 0.01361827977 
0.087250 3.18898962919 0.01357983287 
0.087808 3.10323349841 0.01339041135 
0.088365 3.16975223151 0.01450273709 
0.088923 3.03086245359 0.01219689234 
0.089480 3.07599124844 0.01286222393 
0.090038 2.99722287488 0.01172475042 
0.090595 2.87573268826 0.01362413831 
0.091153 2.85337553513 0.01259291991 
0.091710 2.88718276306 0.01176676341 
0.092268 2.79762644986 0.01132563107 
0.092825 2.72292764402 0.01132705025 
0.093383 2.66160797870 0.01232469733 
0.093940 2.73389316774 0.01309305182 
0.094498 2.67336480034 0.01080013443 
0.095055 2.64579491598 0.01254876880 
0.095613 2.52978513165 0.01255341006 
0.096170 2.54088936785 0.01307788025 
0.096728 2.49618938107 0.01030366475 
0.097285 2.46120033332 0.01196460548 
0.097842 2.39601796915 0.01348626999 
0.098400 2.39207560187 0.01089196506 
0.098957 2.32606622699 0.01149086790 
0.099515 2.32720120223 0.01016526342 
0.100072 2.21700902320 0.01292526275 
0.100630 2.31753314799 0.01088868950 
0.101187 2.18321974803 0.00956519263 
0.101745 2.17746989109 0.01149743724 
0.102302 2.22388644545 0.00915148098 
0.102860 2.16448508495 0.01046988516 
0.103417 2.03557085985 0.00996136517 
0.103975 1.98009662207 0.01082141949 
0.104532 2.01574914551 0.01007633274 
0.105090 1.94054243983 0.00940999822 
0.105647 1.96071998273 0.00864350734 
0.106205 1.87944554108 0.00894166470 
0.106762 1.99378046891 0.00886290012 
0.107320 1.79878856745 0.00758729999 
0.107877 1.85184976990 0.00678873495 
0.108435 1.82601859506 0.00690553637 
0.108992 1.74654633832 0.00792702600 
0.109550 1.73700708181 0.00689835308 
0.110107 1.72520291445 0.00762499285 
0.110665 1.80916107415 0.00810711581 
0.111222 1.74640098808 0.00792437380 
0.111780 1.67097474701 0.00666902088 
0.112337 1.68969013281 0.00803927400 
0.112895 1.60203789541 0.00717128979 
0.113452 1.51696842414 0.00679572926 
0.114010 1.57205703385 0.00630683377 
0.114567 1.56113581030 0.00584314492 
0.115125 1.46748584795 0.00689597030 
0.115682 1.49180342807 0.00622539022 
0.116240 1.54962356869 0.00617966846 
0.116797 1.42914718924 0.00599659391 
0.117355 1.42149152881 0.00624049436 
0.117912 1.39310046665 0.00486264429 
0.118470 1.39148580789 0.00721718746 
0.119027 1.34567663289 0.00501019271 
0.119585 1.31812926282 0.00655439827 
0.120142 1.31878324611 0.00437135894 
0.120699 1.35739392153 0.00595111997 
0.121257 1.32420099564 0.00472300715 
0.121814 1.31686397407 0.00431292819 
0.122372 1.32499594498 0.00554236095 
0.122929 1.18976978464 0.00416741217 
0.123487 1.19311148753 0.00485462997 
0.124044 1.19510630848 0.00540696332 
0.124602 1.23789418387 0.00528983227 
0.125159 1.20588826372 0.00460737989 
0.125717 1.16298791223 0.00611323381 
0.126274 1.11344160510 0.00541529406 
0.126832 1.12694592697 0.00448471393 
0.127389 1.09919100694 0.00412887800 
0.127947 1.06276856845 0.00423813391 
0.128504 1.10705773632 0.00449241437 
0.129062 1.07922341473 0.00404150273 
0.129619 0.98909276720 0.00431011187 
0.130177 1.08191427743 0.00383459925 
0.130734 0.96373343177 0.00474482595 
0.131292 1.07800225898 0.00484914694 
0.131849 0.97215583406 0.00431892100 
0.132407 0.93061454683 0.00407395555 
0.132964 0.93573804748 0.00405504738 
0.133521 0.93635262218 0.00373030665 
0.134079 0.82445695029 0.00261371687 
0.134636 0.87477117897 0.00277668995 
0.135194 0.85287155987 0.00355260867 
0.135751 0.80579273469 0.00371237377 
0.136309 0.79663615742 0.00431732163 
0.136866 0.85902205043 0.00305995718 
0.137424 0.84828841147 0.00297170641 
0.137981 0.82756862600 0.00289436598 
0.138539 0.79659463418 0.00286343216 
0.139096 0.74998525965 0.00226729942 
0.139654 0.75172893060 0.00262578478 
0.140211 0.73829339134 0.00331435714 
0.140769 0.77156273407 0.00383090836 
0.141326 0.76130142182 0.00422337155 
0.141884 0.70958636527 0.00276615615 
0.142441 0.74499738935 0.00274276938 
0.142998 0.72139982844 0.00338898185 
0.143556 0.63433639304 0.00297029307 
0.144113 0.59289553013 0.00235897374 
0.144671 0.61987959125 0.00277799060 
0.145228 0.63888195937 0.00219181109 
0.145786 0.60501542707 0.00308612640 
0.146343 0.61986858215 0.00265715049 
0.146901 0.55218461192 0.00184277656 
0.147458 0.50060057599 0.00186657185 
0.148016 0.61026982572 0.00271324095 
0.148573 0.55390673782 0.00223655841 
0.149131 0.52772224422 0.00233745675 
0.149688 0.53244808841 0.00258103206 
0.150246 0.44758776252 0.00254445132 
0.150803 0.51745841817 0.00237539883 
0.151360 0.51830106912 0.00213465763 
0.151918 0.46413644845 0.00193297812 
0.152475 0.51947100611 0.00165336339 
0.153033 0.49444446141 0.00173145956 
0.153590 0.46488270286 0.00158482133 
0.154148 0.47337721070 0.00273297589 
0.154705 0.46452481482 0.00234890723 
0.155263 0.39668766807 0.00100335784 
0.155820 0.42690388132 0.00187339949 
0.156378 0.46045191957 0.00176744652 
0.156935 0.45147587034 0.00172561351 
0.157493 0.44745551790 0.00199950997 
0.158050 0.39616652616 0.00160002199 
0.158607 0.42612712466 0.00216750354 
0.159165 0.43250777589 0.00142981681 
0.159722 0.40517339306 0.00099394222 
0.160280 0.27025435115 0.00117472761 
0.160837 0.40619897432 0.00112042551 
0.161395 0.41525671308 0.00255044629 
0.161952 0.36617689934 0.00149534074 
0.162510 0.38115882250 0.00104434694 
0.163067 0.29476978710 -0.00033570209 
0.163625 0.34126048855 0.00098240581 
0.164182 0.31588176146 0.00120988686 
0.164739 0.31162616165 0.00112952201 
0.165297 0.34917589135 0.00120650793 
0.165854 0.34852569100 0.00123260389 
0.166412 0.34945149898 0.00118415657 
0.166969 0.25440764004 0.00185480812 
0.167527 0.30081882503 0.00063475152 
0.168084 0.34346911003 0.00138550198 
0.168642 0.29724417932 0.00202074351 
0.169199 0.31974771410 0.00024677046 
0.169757 0.27442438513 0.00150720893 
0.170314 0.32320726382 0.00091855142 
0.170871 0.30859046860 0.00063652950 
0.171429 0.29189093808 0.00087815554 
0.171986 0.31594999679 0.00128341735 
0.172544 0.25555635547 0.00123014965 
0.173101 0.27579630488 0.00069460096 
0.173659 0.28864757969 0.00092801604 
0.174216 0.26557597590 0.00093015429 
0.174774 0.23823962863 0.00113193798 
0.175331 0.21520287916 0.00018727925 
0.175888 0.28723707332 0.00019061953 
0.176446 0.23554611108 0.00079439546 
0.177003 0.31145132861 0.00142575846 
0.177561 0.24583159346 0.00120894834 
0.178118 0.26231733514 0.00118287765 
0.178676 0.23237964425 0.00040303075 
0.179233 0.22579414001 0.00098466192 
0.179791 0.28499862079 0.00136385622 
0.180348 0.22516661108 0.00105592256 
0.180905 0.15546191312 0.00032936943 
0.181463 0.23230559092 0.00021734087 
0.182020 0.20607865551 0.00029884312 
0.182578 0.20509086900 0.00075888591 
0.183135 0.21890393848 0.00080649373 
0.183693 0.26495810724 0.00170144984 
0.184250 0.26537448464 0.00157187889 
0.184808 0.17648983133 -0.00017662989 
0.185365 0.20237204741 0.00116458873 
0.185922 0.18283544829 -0.00008481249 
0.186480 0.18076048225 0.00086683264 
0.187037 0.16712903055 0.00068254040 
0.187595 0.19036987805 0.00049369805 
0.188152 0.17172477470 0.00059463697 
0.188710 0.15860234086 0.00069683210 
0.189267 0.18165464401 0.00059194429 
0.189824 0.18745932766 0.00100846907 
0.190382 0.15151597611 0.00072924394 
0.190939 0.11717441469 0.00022427031 
0.191497 0.08875124067 0.00106708953 
0.192054 0.15684205105 0.00083794894 
0.192612 0.17885131953 0.00057663753 
0.193169 0.17609635307 0.00072039956 
0.193726 0.10746479664 0.00057587910 
0.194284 0.10835162602 0.00035324360 
0.194841 0.10958614683 -0.00035691286 
0.195399 0.08436695761 0.00082991082 
0.195956 0.15719795935 0.00012611229 
0.196514 0.14591207991 0.00099650017 
0.197071 0.17652523939 0.00081905772 
0.197628 0.14633118775 0.00065904823 
0.198186 0.15829194822 0.00052047521 
0.198743 0.16017117914 0.00143795823 
0.199301 0.15971698572 0.00024840110 
0.199858 0.13122771176 0.00067854965 
0.200416 0.13614916286 0.00055197378 
0.200973 0.12690497878 0.00015615624 
0.201530 0.08432086134 0.00019311418 
0.202088 0.15912014572 0.00039888750 
0.202645 0.10183579126 0.00008383388 
0.203203 0.13830323354 0.00141594571 
0.203760 0.10751408328 0.00005024138 
0.204318 0.09238509268 0.00021893195 
0.204875 0.13631810203 0.00051110511 
0.205432 0.12708457509 0.00053685716 
0.205990 0.08428212721 0.00065653888 
0.206547 0.14856946741 0.00085605549 
0.207105 0.14972142779 0.00120148417 
0.207662 0.11345361220 0.00047097719 
0.208219 0.09290110013 0.00116776620 
0.208777 0.09731553988 0.00031710395 
0.209334 0.10700355275 0.00036563992 
0.209892 0.09882213653 0.00021549669 
0.210449 0.09559017095 0.00029895208 
0.211007 0.11439304618 0.00084170565 
0.211564 0.07881452901 0.00075311170 
0.212121 0.13250266122 -0.00028286503 
0.212679 0.11984418081 0.00066040802 
0.213236 0.12056811694 0.00022658716 
0.213794 0.07411278039 0.00016704939 
0.214351 0.14328648711 0.00047061989 
0.214908 0.13262510942 0.00027720318 
0.215466 0.07668414759 0.00018649128 
0.216023 0.13156287425 0.00069130414 
0.216581 0.10729098474 -0.00005156056 
0.217138 0.07688298665 0.00045331839 
0.217695 0.11864600119 0.00042541168 
0.218253 0.14772786690 0.00090716223 
0.218810 0.17586999180 0.00084540955 
0.219368 0.08585227766 0.00003274286 
0.219925 0.12369715591 0.00045009464 
0.220483 0.14275644665 0.00059728227 
0.221040 0.15100832053 0.00016205988 
0.221597 0.09210340279 -0.00058956068 
0.222155 0.12600788163 0.00041348816 
0.222712 0.12660638116 0.00073278661 
0.223270 0.10604244059 0.00097894649 
0.223827 0.13810321506 0.00058777212 
0.224384 0.11479720989 0.00018785727 
0.224942 0.04377074285 -0.00017391649 
0.225499 0.06505182086 0.00051209343 
0.226057 0.14774058310 0.00034196477 
0.226614 0.15978320639 -0.00007254008 
0.227171 0.11591799333 0.00000384726 
0.227729 0.10706478831 0.00032415552 
0.228286 0.09881416037 0.00046798990 
0.228844 0.10013094662 0.00074039789 
0.229401 0.13665970151 0.00054507221 
0.229958 0.11466579726 0.00055185502 
0.230516 0.13904249445 0.00060605197 
0.231073 0.11624913267 0.00092521600 
0.231630 0.09506666681 0.00033618922 
0.232188 0.12187415183 -0.00020143570 
0.232745 0.14624794452 0.00076544082 
0.233303 0.08193782028 0.00020815935 
0.233860 0.10362195864 -0.00021937295 
0.234417 0.10024504359 0.00023643087 
0.234975 0.08240378474 0.00050172750 
0.235532 0.08191361590 0.00053238035 
0.236090 0.12683626410 0.00030561166 
0.236647 0.12908473798 0.00027668288 
0.237204 0.07211413390 0.00002874217 
0.237762 0.08061494235 0.00045072962 
0.238319 0.07735864119 0.00017191433 
0.238877 0.13385733044 0.00062370494 
0.239434 0.11510449060 0.00039164877 
0.239991 0.05216717071 0.00020305615 
0.240549 0.03855487456 0.00036178817 
0.241106 0.12686625857 0.00009507060 
0.241663 0.08693516342 0.00004656592 
0.242221 0.07923500373 0.00001964353 
0.242778 0.05947751139 0.00060752342 
0.243336 0.11499189970 0.00121202465 
0.243893 0.10051273167 0.00096152070 
0.244450 0.08995303431 0.00068501137 
0.245008 0.03703820151 0.00027210789 
0.245565 0.06121657400 -0.00006648189 
0.246123 0.04432301639 0.00042498193 
0.246680 0.06395408599 0.00079856138 
0.247237 0.08587495571 0.00013365851 
0.247795 0.12813285026 0.00102550800 
0.248352 0.09923721562 0.00011692399 
0.248909 0.11149045311 -0.00022891515 
0.249467 0.01608542295 0.00023003166 
0.250024 0.05636624293 -0.00021907077 
0.250582 0.05113161881 0.00024584459 
0.251139 0.08963336987 0.00002473324 
0.251696 0.11892846866 0.00012046158 
0.252254 0.09749784409 0.00005168703 
0.252811 0.04327555740 0.00013290654 
0.253368 0.12161243785 0.00008775485 
0.253926 0.09744605033 0.00066757427 
0.254483 0.06064063423 -0.00007253319 
0.255041 0.11429573038 0.00020004540 
0.255598 0.07767497617 0.00031001104 
0.256155 0.08699142972 0.00027922077 
0.256713 0.08926203685 0.00007017621 
0.257270 0.07658475915 0.00313783292 
0.257827 0.12462321581 0.00000788702 
0.258385 0.03151027988 -0.00048916647 
0.258942 0.07279173419 0.00016306744 
0.259499 0.11958076010 0.00063048947 
0.260057 0.07911498183 0.00048426440 
0.260614 0.09581244655 0.00047742690 
0.261172 0.07685485967 -0.00009317171 
0.261729 0.11667104431 -0.00027893434 
0.262286 0.09250586935 0.00015605452 
0.262844 0.12124641789 0.00018090995 
0.263401 0.11164277143 0.00058592875 
0.263958 0.08107745658 0.00013923702 
0.264516 0.10298365104 0.00109757018 
0.265073 0.10187776868 0.00038479501 
0.265630 0.10119977347 0.00028737916 
0.266188 0.07582859397 0.00004073060 
0.266745 0.13495882249 -0.00001805490 
0.267302 0.10980043053 -0.00009827233 
0.267860 0.07563365292 0.00020618685 
0.268417 0.10507694968 0.00023687277 
0.268975 0.09105855997 -0.00016968333 
0.269532 0.06331545197 0.00013369721 
0.270089 0.12829392938 0.00061030313 
0.270647 0.06680033525 0.00033916168 
0.271204 0.05166863730 0.00094672510 
0.271761 0.07184941922 0.00047032430 
0.272319 0.05784500228 0.00022098215 
0.272876 0.08889664719 0.00029476819 
0.273433 0.05703921368 -0.00003473712 
0.273991 0.06974693541 0.00070848016 
0.274548 0.08748880983 0.00035124152 
0.275105 0.07920659078 0.00032001436 
0.275663 0.09518807101 -0.00006902038 
0.276220 0.11768663360 0.00059835075 
0.276777 0.07362791864 -0.00011348771 
0.277335 0.07627630359 0.00014249775 
0.277892 0.10439503574 0.00039788262 
0.278449 0.07887023144 0.00026464675 
0.279007 0.09627346642 0.00066359543 
0.279564 0.09142505114 0.00048189509 
0.280121 0.08934637158 0.00082542309 
0.280679 0.07161031628 0.00027251908 
0.281236 0.03237721176 -0.00007315113 
0.281793 0.05376879595 0.00031389140 
0.282351 0.08759313177 0.00003962355 
0.282908 0.10543965078 -0.00010255998 
0.283465 0.06411809225 0.00051619304 
0.284023 0.11012062352 0.00035049198 
0.284580 0.10561069506 0.00094059827 
0.285137 0.07872981052 0.00009798762 
0.285695 0.09830404022 0.00010194085 
0.286252 0.04776217375 -0.00028889346 
0.286809 0.08884962670 0.00059951761 
0.287367 0.13055494306 0.00035933212 
0.287924 0.03248559015 0.00059196494 
0.288481 0.04013900675 0.00045403587 
0.289039 0.08470945610 0.00023149000 
0.289596 0.01392835853 0.00009232321 
0.290153 0.05241955821 0.00009449877 
0.290711 0.06261124033 0.00035193507 
0.291268 0.14489652617 0.00029755692 
0.291825 0.03800205864 0.00029112800 
0.292383 0.03247595927 0.00015131285 
0.292940 0.04802016155 0.00006343211 
0.293497 0.11026231010 0.00076060636 
0.294055 0.00582428789 0.00037016253 
0.294612 0.10745503050 0.00022930777 
0.295169 0.05586002724 0.00032719987 
0.295727 0.08011930114 0.00073114819 
0.296284 0.03862752435 0.00057356249 
0.296841 0.06951011789 0.00047004216 
0.297399 0.05887834099 0.00015706929 
0.297956 0.04788063713 0.00023265050 
0.298513 0.05314605678 0.00090034689 
0.299071 0.04571319487 0.00086364558 
0.299628 0.08410998476 -0.00011834210 
0.300185 0.08010259997 -0.00017078831 
0.300742 0.08733093075 0.00047292409 
0.301300 0.06652011937 0.00029907438 
0.301857 0.06281362968 -0.00010842150 
0.302414 0.05226586973 -0.00027945782 
0.302972 0.02817780138 -0.00041353538 
0.303529 0.07095549823 0.00032581231 
0.304086 0.02691610903 0.00003768735 
0.304644 0.13149038363 0.00030524383 
0.305201 0.09334769127 0.00021294313 
0.305758 0.05450576405 0.00009282115 
0.306316 0.05831887786 0.00053445949 
0.306873 0.04026805405 0.00066143254 
0.307430 0.05014407848 0.00024080910 
0.307987 0.03119944915 -0.00008533317 
0.308545 0.07377749266 -0.00042050710 
0.309102 0.05286571706 0.00008919651 
0.309659 0.07787659005 -0.00041854347 
0.310217 0.07445299685 -0.00047376305 
0.310774 0.09814900111 0.00004276308 
0.311331 0.08858477967 -0.00016509577 
0.311889 0.05011299466 -0.00032831713 
0.312446 0.07264069238 0.00015501983 
0.313003 0.09494587651 0.00043806653 
0.313560 0.05375079969 -0.00047846221 
0.314118 0.03106177487 0.00055465306 
0.314675 0.00448577672 0.00085209357 
0.315232 0.07560406871 0.00073622252 
0.315790 0.07639699314 0.00045851899 
0.316347 0.04029406509 0.00041657744 
0.316904 0.06629825946 0.00079075459 
0.317461 0.07986363526 0.00060868796 
0.318019 0.05518939708 0.00022587640 
0.318576 0.04201870462 -0.00041398843 
0.319133 0.07888470357 -0.00047047467 
0.319691 0.09537886869 -0.00017176490 
0.320248 0.05767967625 0.00017464445 
0.320805 0.09484717039 0.00075922030 
0.321362 -0.00742955721 0.00004142923 
0.321920 0.05912185619 0.00091669423 
0.322477 0.01831144815 0.00042917568 
0.323034 0.04925458402 0.00023530629 
0.323592 0.04058786399 0.00030588852 
0.324149 0.06939984392 0.00022366693 
0.324706 0.05795484983 0.00009071722 
0.325263 0.12878534213 0.00034081002 
0.325821 -0.00990428544 -0.00053067213 
0.326378 0.08798673678 0.00007666575 
0.326935 0.05623024364 0.00024160234 
0.327493 -0.03778008147 0.00032442691 
0.328050 -0.00708720418 0.00014330060 
0.328607 0.07783130101 0.00056821633 
0.329164 0.04059632543 0.00054584381 
0.329722 0.07458184679 -0.00025922711 
0.330279 0.03270238702 0.00065755757 
0.330836 0.10836246929 0.00048295133 
0.331393 0.06883035388 0.00013038833 
0.331951 0.09057439851 0.00039465856 
0.332508 0.04831436159 0.00004781721 
0.333065 0.03572452481 -0.00010409668 
0.333622 0.06256324078 0.00031830794 
0.334180 0.05179603039 -0.00023284694 
0.334737 0.06269355805 0.00081192124 
0.335294 0.09046582112 0.00031365760 
0.335852 0.04707824484 0.00060275004 
0.336409 0.09343550298 -0.00014174213 
0.336966 0.07561347590 0.00056521355 
0.337523 0.11364614827 -0.00014834061 
0.338081 0.06734689297 0.00009054504 
0.338638 -0.02488501397 -0.00018765586 
0.339195 0.03486012478 0.00012286658 
0.339752 0.09536906390 0.00052189918 
0.340310 0.09767412021 0.00029296952 
0.340867 0.05110498340 0.00049495957 
0.341424 0.04965811982 0.00030085584 
0.341981 0.13664295712 0.00059050384 
0.342539 0.03134878005 0.00036642732 
0.343096 0.05979405965 0.00116511960 
0.343653 0.05105724566 -0.00022708507 
0.344210 0.07362001560 -0.00021103882 
0.344768 0.07215242676 0.00061623782 
0.345325 0.07135067423 0.00049842693 
0.345882 0.03823886269 0.00065852661 
0.346439 0.10527539011 -0.00016143090 
0.346997 0.09832877499 0.00034586486 
0.347554 -0.02752608727 -0.00086369504 
0.348111 0.08244263206 0.00087856996 
0.348668 0.08882559932 0.00040765028 
0.349226 0.03427756360 -0.00121877334 
0.349783 0.01205955599 0.00063644727 
0.350340 0.12473537588 0.00109376142 
0.350897 0.10585469584 -0.00023729524 
0.351454 0.09414335641 0.00006275388 
0.352012 0.00596770153 0.00096004333 
0.352569 0.00928521870 0.00060598463 
0.353126 0.06710960753 -0.00046662809 
0.353683 0.04139716562 0.00081209618 
0.354241 0.13499736057 0.00128311658 
0.354798 0.12894851567 0.00046446602 
0.355355 0.02703396334 0.00004211690 
0.355912 0.02215226686 0.00106207420 
0.356470 0.04604115020 -0.00036316978 
0.357027 0.07444447662 -0.00108200179 
0.357584 0.00239618423 -0.00045879398 
0.358141 0.06826168801 0.00078297545 
0.358699 0.07650933572 -0.00023031953 
0.359256 0.05600600147 -0.00077386564 
0.359813 0.04890025456 0.00105716066 
0.360370 0.06218073845 0.00028290079 
0.360927 0.05156091535 0.00017461890 
0.361485 0.07040492366 0.00007226580 
0.362042 0.09559507997 0.00062053770 
0.362599 0.15323108762 0.00120686065 
0.363156 -0.01627569256 0.00019388664 
0.363714 0.02713524589 0.00037672247 
0.364271 0.19247181740 0.00050183987 
0.364828 0.06358056749 -0.00011778557 
0.365385 0.03075450076 0.00163194470 
0.365942 0.10387632402 0.00138658489 
0.366500 0.12919147196 0.00082268773 
0.367057 0.08737698953 -0.00161539988 
0.367614 0.07590713079 -0.00080107148 
0.368171 0.14015748416 0.00016850904 
0.368728 0.14602786358 0.00019883437 
0.369286 0.08694283641 0.00093903476 
0.369843 0.10708272806 -0.00053644065 
0.370400 0.15482706140 0.00024110533 
0.370957 -0.00403503095 -0.00063394183 
0.371514 -0.02373952201 -0.00075214405 
0.372072 -0.02083227359 -0.00112180372 
0.372629 0.15508385599 -0.00061253408 
0.373186 0.13336749781 0.00111107131 
0.373743 0.05897582711 0.00076759751 
0.374300 0.07696206983 0.00083631722 
0.374858 0.06366594909 0.00158804911 
0.375415 -0.01173389628 0.00236442979 
0.375972 0.03163610187 -0.00111283015 
0.376529 0.04449031420 0.00030649033 
0.377086 0.06953289060 -0.00155766617 
0.377644 -0.06157339400 -0.00047464291 
0.378201 0.01989001778 0.00037433413 
0.378758 0.11820975280 0.00272113557 
0.379315 0.05371568294 -0.00101498906 
0.379872 -0.00581641384 0.00163602834 
0.380430 0.08869498777 0.00127765089 
0.380987 -0.03791804444 0.00028356835 
0.381544 -0.01461901197 -0.00028268384 
0.382101 0.13166606018 0.00116913730 
0.382658 0.11219603672 0.00040390227 
0.383216 0.06924024226 0.00087433224 
0.383773 0.02277367829 0.00075355578 
0.384330 0.03294180508 -0.00002348966 
0.384887 0.10488690206 0.00258786044 
0.385444 0.06119313853 0.00140670630 
0.386001 0.08789956870 0.00196704782 
0.386559 0.10723531849 0.00156748423 
0.387116 0.05695888060 0.00031074244 
0.387673 0.05367377697 0.00079254413 
0.388230 0.02044720955 0.00084657770 
0.388787 0.07663945330 0.00262249294 
0.389345 0.19550749461 -0.00085838937 
0.389902 0.02207513305 0.00074927520 
0.390459 0.06591678206 -0.00067711837 
0.391016 0.05328269752 -0.00015024808 
0.391573 0.00279316860 0.00372947836 
0.392130 -0.01533693087 -0.00244682803 
0.392688 0.05137256390 0.00321061212 
0.393245 0.08254015394 -0.00107986160 
0.393802 0.05798955305 0.00195495816 
0.394359 0.07714540418 0.00068314000 
0.394916 0.10675113313 -0.00354514770 
0.395473 0.03153397194 0.00127429534 
0.396031 0.11654473363 -0.00120473738 
0.396588 0.08260952913 0.00071753835 
0.397145 0.08230951452 0.00172680236 
0.397702 0.06484464889 -0.00286418838 
0.398259 0.02293254898 -0.00013245198 
0.398816 0.02897040807 0.00237101192 
0.399374 0.21798755536 0.00261452063 
0.399931 -0.05024770204 0.00433853445 
0.400488 0.16567478835 -0.00661243954 
0.401045 0.08662064012 0.00048510976 
0.401602 -0.06608447126 -0.00967207249 
0.402159 0.04309582638 -0.00635384063 
0.402716 -0.30376003869 -0.00497730865 
0.403274 0.11896549760 -0.00256888701 
0.403831 -0.03490766193 0.00120088265 
