# Supplementary material for: SAXS studies of X-ray induced disulfide bond damage: Engineering high-resolution insight from a low-resolution technique
Source: PLoS One. 2020 Nov 17;15(11):e0239702. doi: 10.1371/journal.pone.0239702 (PMC7671560; doi:10.1371/journal.pone.0239702)
Supplement: S1 Data — (GZ) [file pone.0239702.s023.gz › SupplementaryData/dimer_A7_ph6_5_00003.cbf.dat]

0.010314 22.57439844231 0.20860653264 
0.010872 28.12121863059 0.12168733764 
0.011429 23.17865534539 0.22686430711 
0.011987 21.26333515041 -0.16143819504 
0.012544 20.86336281311 -0.03518855008 
0.013102 17.70205634682 -0.04902258812 
0.013659 21.26661692116 0.01325066124 
0.014217 22.43272964462 0.03415746691 
0.014774 19.28716667498 0.04203625781 
0.015332 20.70368411451 -0.00758791634 
0.015889 19.81778977853 -0.02362906806 
0.016447 20.40243200470 -0.06359648478 
0.017004 20.34777588541 -0.03380458059 
0.017562 19.40621083336 -0.02848638048 
0.018119 19.23864327523 0.01248371837 
0.018677 19.56647139423 0.05868423371 
0.019234 19.47535701030 0.06240593189 
0.019792 19.08687198080 0.01231853144 
0.020349 18.55208897253 0.03566008493 
0.020907 18.43079677358 0.06952106937 
0.021464 18.44257788031 0.03870992413 
0.022022 18.36602155131 0.07622879862 
0.022579 18.55417583552 0.08780122292 
0.023137 18.06346563307 0.07366651055 
0.023694 17.75930701832 0.06737358529 
0.024252 17.58989774604 0.07992707867 
0.024809 17.44378631297 0.05716770547 
0.025367 17.19793735830 0.08223440140 
0.025924 16.90103525460 0.08977093206 
0.026482 17.29467360201 0.08094660570 
0.027039 16.84792393683 0.07619566210 
0.027597 16.56710059955 0.08329859002 
0.028154 16.41897346727 0.07783478404 
0.028712 16.32527551940 0.08036277013 
0.029269 16.21989205771 0.08436727410 
0.029827 15.69633958840 0.07822926850 
0.030384 15.69069780210 0.08263008643 
0.030942 15.18122250181 0.06131443226 
0.031500 15.26595224987 0.07385388717 
0.032057 15.34477042254 0.07426078040 
0.032615 15.09706374800 0.07614915335 
0.033172 14.67119428807 0.07394044860 
0.033730 14.37922757862 0.06646995184 
0.034287 14.28948617411 0.06993315246 
0.034845 14.34358992627 0.06710892890 
0.035402 14.01298832442 0.06172406882 
0.035960 13.65218398647 0.07545346804 
0.036517 13.81434029981 0.06026272573 
0.037075 13.66527235564 0.06517741894 
0.037632 13.20408922267 0.05943088619 
0.038190 13.23120536472 0.06071711185 
0.038747 13.12650908208 0.05922303085 
0.039305 12.77452912727 0.06354192661 
0.039862 12.68195108886 0.05496540990 
0.040420 12.28456090379 0.05415182937 
0.040977 12.36239492049 0.05725088654 
0.041535 12.09596709990 0.06374200265 
0.042092 11.88331565619 0.05778932740 
0.042650 11.84590155855 0.05720273686 
0.043207 11.69172055890 0.04950032673 
0.043765 11.13070135387 0.05353563220 
0.044322 11.28615466788 0.04566617230 
0.044880 11.14270129813 0.05220712172 
0.045437 10.87285610504 0.04576795051 
0.045995 10.66393517644 0.04212490623 
0.046552 10.68190848636 0.04564095386 
0.047110 10.48439230832 0.04912888132 
0.047667 10.29895670303 0.04559839843 
0.048225 10.00946905692 0.04373333775 
0.048782 10.02162734098 0.04699448384 
0.049340 9.80577895769 0.04034888917 
0.049897 9.53924638617 0.03962329418 
0.050455 9.53284189863 0.04738427328 
0.051012 9.24593737679 0.04219155688 
0.051570 9.38426729938 0.03775597300 
0.052127 9.09035776959 0.04132812062 
0.052685 8.94893168253 0.04240446450 
0.053242 8.59647553426 0.03829419258 
0.053800 8.61687396744 0.03932753986 
0.054357 8.47579353039 0.03927858424 
0.054915 8.33912727871 0.04153092028 
0.055472 8.29027019017 0.03770807400 
0.056030 8.23971390390 0.03439488046 
0.056587 7.98938304092 0.03622978935 
0.057145 7.83312514956 0.03391516956 
0.057702 7.77854912090 0.03330953266 
0.058260 7.59022092047 0.03369423044 
0.058817 7.30476554063 0.03302446259 
0.059375 7.16373901523 0.03320610764 
0.059932 7.20320344971 0.03117307314 
0.060490 7.15190633374 0.03042042213 
0.061048 6.90782819946 0.03018773435 
0.061605 6.96210785580 0.03353618605 
0.062163 6.68862854219 0.03110157978 
0.062720 6.68495365413 0.03054115638 
0.063278 6.54304372429 0.02969263747 
0.063835 6.44069517191 0.02784144986 
0.064393 6.20904306289 0.02974134479 
0.064950 6.09325902472 0.02914101071 
0.065508 5.97835545855 0.02464393499 
0.066065 5.91939709652 0.02695681465 
0.066623 5.77595346075 0.03020951173 
0.067180 5.88472071435 0.02620065203 
0.067738 5.83167848714 0.02565572002 
0.068295 5.63338467241 0.02484220657 
0.068853 5.40427183371 0.02558448200 
0.069410 5.32936442133 0.02431279422 
0.069968 5.31585537971 0.02491709738 
0.070525 5.22407482415 0.02066918689 
0.071083 5.10832299081 0.02254754288 
0.071640 5.04287255830 0.02013638333 
0.072198 4.99107242884 0.02112532515 
0.072755 4.86675752550 0.01843321282 
0.073313 4.79300885106 0.02404383119 
0.073870 4.70583457204 0.02106029127 
0.074428 4.57412644457 0.01964148695 
0.074985 4.54445014699 0.01788412302 
0.075543 4.42628235420 0.01815869462 
0.076100 4.41924438567 0.02013684450 
0.076658 4.44214213108 0.02009438310 
0.077215 4.32869034855 0.01840475674 
0.077773 4.33804292755 0.01818766845 
0.078330 4.19131480401 0.01795588375 
0.078888 4.05882190798 0.01882944960 
0.079445 4.06062305615 0.01846946463 
0.080003 3.91862706790 0.01759259668 
0.080560 3.94990500404 0.01781695538 
0.081118 3.78282072824 0.01401817514 
0.081675 3.82474032369 0.01773197064 
0.082233 3.81621756853 0.01749959290 
0.082790 3.61693166171 0.01605893148 
0.083348 3.62106519798 0.01677375361 
0.083905 3.44959943748 0.01237979444 
0.084463 3.53957544750 0.01556587350 
0.085020 3.36748264475 0.01573680473 
0.085578 3.35206061120 0.01394405010 
0.086135 3.31358680941 0.01450861315 
0.086693 3.17944613796 0.01454465361 
0.087250 3.21444327548 0.01418614311 
0.087808 3.19278188782 0.01234587445 
0.088365 3.10199533364 0.01206189678 
0.088923 3.02345299705 0.01373020630 
0.089480 3.06491263237 0.01448334688 
0.090038 2.87924680270 0.01394268111 
0.090595 2.88003553727 0.01120103186 
0.091153 2.85144221089 0.01320325304 
0.091710 2.87684722471 0.01351391315 
0.092268 2.89003947126 0.01360388283 
0.092825 2.84488783269 0.01201133042 
0.093383 2.65003809017 0.01281957435 
0.093940 2.70128827300 0.01123889777 
0.094498 2.59522722721 0.01302711677 
0.095055 2.57738179977 0.01255346484 
0.095613 2.49444138766 0.01099440373 
0.096170 2.57658392965 0.01029092133 
0.096728 2.53513177277 0.01322840625 
0.097285 2.43774858615 0.01207172428 
0.097842 2.54845534503 0.01020290469 
0.098400 2.32959717166 0.01075416246 
0.098957 2.31408122640 0.00826374893 
0.099515 2.34603454136 0.01240099617 
0.100072 2.30131018058 0.01004398994 
0.100630 2.30533852427 0.01273001345 
0.101187 2.15354820606 0.01039323326 
0.101745 2.11916660917 0.01072356871 
0.102302 2.17342411484 0.01002621580 
0.102860 2.11957360832 0.00832534238 
0.103417 2.10215309139 0.00961812974 
0.103975 2.03042655314 0.00971231132 
0.104532 2.07481887876 0.00865996864 
0.105090 1.98724166800 0.00940730020 
0.105647 1.95723008257 0.00912223811 
0.106205 2.01732629347 0.01043332167 
0.106762 1.84567119317 0.00960091321 
0.107320 1.91265430223 0.00874486940 
0.107877 1.87412506670 0.00943076822 
0.108435 1.84730143737 0.00828348300 
0.108992 1.85618119873 0.00818100341 
0.109550 1.76507150513 0.00756659833 
0.110107 1.73183508240 0.00870234300 
0.110665 1.80813093938 0.00700266086 
0.111222 1.72302719638 0.00687550260 
0.111780 1.70922827128 0.00868579156 
0.112337 1.71455568186 0.00789788064 
0.112895 1.65561924325 0.00633471445 
0.113452 1.58392894773 0.00817733513 
0.114010 1.61327689928 0.00700143803 
0.114567 1.58945510108 0.00636414196 
0.115125 1.49287260053 0.00565413318 
0.115682 1.52028524900 0.00650300358 
0.116240 1.48574215698 0.00700772267 
0.116797 1.45797525291 0.00591798221 
0.117355 1.44398150936 0.00525053716 
0.117912 1.36544694808 0.00557793374 
0.118470 1.36463444009 0.00489887780 
0.119027 1.37419641720 0.00498924906 
0.119585 1.37662113849 0.00634393332 
0.120142 1.42352353105 0.00618439976 
0.120699 1.31000121442 0.00605044534 
0.121257 1.28662260971 0.00473235204 
0.121814 1.21292314448 0.00421142810 
0.122372 1.28029621602 0.00572211908 
0.122929 1.29523636379 0.00576750377 
0.123487 1.27387469620 0.00500181349 
0.124044 1.24914831224 0.00558875384 
0.124602 1.19661594008 0.00499987356 
0.125159 1.15853398294 0.00534502722 
0.125717 1.06589718306 0.00518809529 
0.126274 1.12924911980 0.00430413396 
0.126832 1.18560086883 0.00444905651 
0.127389 1.05914823788 0.00472631522 
0.127947 1.05688043341 0.00439302871 
0.128504 1.01899214435 0.00428417494 
0.129062 1.04460517617 0.00354570335 
0.129619 1.03330104320 0.00407766306 
0.130177 0.98885812636 0.00444793064 
0.130734 0.94359746620 0.00328337984 
0.131292 0.95349013630 0.00315904832 
0.131849 0.93878499544 0.00394697947 
0.132407 0.90088036650 0.00366580657 
0.132964 0.94343242444 0.00386766683 
0.133521 0.89653335994 0.00402529876 
0.134079 0.86530033995 0.00402049562 
0.134636 0.91223124850 0.00295152292 
0.135194 0.87576354416 0.00416972617 
0.135751 0.88707948429 0.00319366645 
0.136309 0.87368361660 0.00379739514 
0.136866 0.81262403718 0.00282334211 
0.137424 0.74525533801 0.00353700849 
0.137981 0.79062005568 0.00235833145 
0.138539 0.75005730484 0.00167307318 
0.139096 0.76105929663 0.00328618736 
0.139654 0.78962363329 0.00336722616 
0.140211 0.74705378402 0.00298152184 
0.140769 0.74069832028 0.00368628494 
0.141326 0.72092804859 0.00308493801 
0.141884 0.73111555152 0.00329236899 
0.142441 0.65476166281 0.00341059380 
0.142998 0.74107975456 0.00333335441 
0.143556 0.66671967184 0.00308203741 
0.144113 0.63717919833 0.00233993803 
0.144671 0.64130270181 0.00244886018 
0.145228 0.59347722692 0.00155754098 
0.145786 0.62939499649 0.00184472557 
0.146343 0.63908651761 0.00208093464 
0.146901 0.60979315419 0.00308319037 
0.147458 0.60140630899 0.00264229177 
0.148016 0.53688263304 0.00119139804 
0.148573 0.60123058218 0.00279281863 
0.149131 0.53572533533 0.00222851237 
0.149688 0.54701306112 0.00281231600 
0.150246 0.57433155695 0.00263387537 
0.150803 0.55169560507 0.00169400139 
0.151360 0.48020057059 0.00262974531 
0.151918 0.48989846805 0.00341130440 
0.152475 0.44155841761 0.00106242130 
0.153033 0.50465361511 0.00225535119 
0.153590 0.47475314793 0.00195046484 
0.154148 0.45580486011 0.00280793057 
0.154705 0.46647785662 0.00154593186 
0.155263 0.51630237111 0.00151489069 
0.155820 0.49731866222 0.00232461750 
0.156378 0.42345541081 0.00215434279 
0.156935 0.43968787214 0.00129780246 
0.157493 0.44474778471 0.00154212553 
0.158050 0.44968999104 0.00163534621 
0.158607 0.39142848663 0.00156446191 
0.159165 0.38865980576 0.00095623846 
0.159722 0.38194713352 0.00130101664 
0.160280 0.40003619701 0.00153497743 
0.160837 0.39688538228 0.00150113217 
0.161395 0.38109486252 0.00145434490 
0.161952 0.44317189360 0.00129138989 
0.162510 0.35622224656 0.00076260888 
0.163067 0.35459765617 0.00084589623 
0.163625 0.38244254618 0.00066023746 
0.164182 0.36157163886 0.00153493011 
0.164739 0.37865703222 0.00140834361 
0.165297 0.30134409256 0.00124674747 
0.165854 0.32662395469 0.00140930911 
0.166412 0.32467692249 0.00133210728 
0.166969 0.34463840489 0.00163323966 
0.167527 0.37058327759 0.00188200444 
0.168084 0.32011180915 0.00117940230 
0.168642 0.32218124860 0.00105067770 
0.169199 0.27041982140 0.00100919870 
0.169757 0.31279138800 0.00078273899 
0.170314 0.31031663329 0.00105309066 
0.170871 0.34588309821 0.00089054281 
0.171429 0.24195129414 0.00093576544 
0.171986 0.30643013801 0.00112392426 
0.172544 0.19421319651 0.00069925306 
0.173101 0.32402648990 0.00124195712 
0.173659 0.29546162882 0.00163413512 
0.174216 0.22144607457 0.00126375466 
0.174774 0.22321280341 0.00043734335 
0.175331 0.21554877273 0.00007122958 
0.175888 0.18693371682 0.00014948712 
0.176446 0.25372939021 0.00055889608 
0.177003 0.23654662883 0.00020578895 
0.177561 0.24154465418 0.00093452142 
0.178118 0.20877318921 0.00105741598 
0.178676 0.18591606514 0.00078139620 
0.179233 0.22605477668 0.00020237598 
0.179791 0.17668345550 0.00107552758 
0.180348 0.25836420666 0.00025813462 
0.180905 0.19639139708 0.00138732480 
0.181463 0.12028228662 -0.00010000941 
0.182020 0.23461593091 0.00134868115 
0.182578 0.22358815026 0.00115568569 
0.183135 0.18646139042 0.00048291314 
0.183693 0.21856964148 0.00068331936 
0.184250 0.17734521768 -0.00011132699 
0.184808 0.17301920582 0.00016236604 
0.185365 0.13790724310 0.00059207094 
0.185922 0.19833348722 0.00122966764 
0.186480 0.11780091108 0.00054212934 
0.187037 0.19089345347 0.00079939535 
0.187595 0.17664297345 0.00065548303 
0.188152 0.22556768425 0.00066308535 
0.188710 0.18969184208 0.00020049944 
0.189267 0.16438012550 0.00010788970 
0.189824 0.15278626415 0.00148656194 
0.190382 0.15787381089 0.00086824182 
0.190939 0.14035470453 0.00030789116 
0.191497 0.15451506998 0.00089815698 
0.192054 0.14246556338 0.00096609227 
0.192612 0.21718140577 0.00158381959 
0.193169 0.15709807401 0.00044519830 
0.193726 0.15477248609 0.00079683589 
0.194284 0.10327029789 0.00074402758 
0.194841 0.18164921544 0.00055445810 
0.195399 0.13667926550 0.00082777497 
0.195956 0.18311573329 0.00127491016 
0.196514 0.18342440927 0.00085051492 
0.197071 0.09912441763 0.00010593131 
0.197628 0.16184067310 0.00016350039 
0.198186 0.15856428499 0.00004920374 
0.198743 0.15998124540 0.00162915693 
0.199301 0.13746747317 0.00004219608 
0.199858 0.17258788138 0.00065761246 
0.200416 0.14786237916 0.00131050046 
0.200973 0.08815392705 0.00021089898 
0.201530 0.08909121102 0.00065293078 
0.202088 0.15101754678 0.00038758104 
0.202645 0.12247263589 0.00034550330 
0.203203 0.08862838830 0.00053869035 
0.203760 0.08604522229 0.00039502373 
0.204318 0.11803028217 0.00053681900 
0.204875 0.15891835501 0.00002979341 
0.205432 0.18982538151 0.00094565353 
0.205990 0.11823222546 0.00083096227 
0.206547 0.09564693069 0.00045660107 
0.207105 0.13766586809 0.00008326270 
0.207662 0.11891339649 0.00067687230 
0.208219 0.11539104387 0.00094955415 
0.208777 0.16521848370 0.00108208462 
0.209334 0.15739669164 -0.00008099804 
0.209892 0.10152421190 0.00036776113 
0.210449 0.14173054430 0.00108587225 
0.211007 0.14753599412 0.00031047462 
0.211564 0.10764280904 0.00039981226 
0.212121 0.11311461948 0.00026893271 
0.212679 0.16106167166 0.00043532183 
0.213236 0.13356751590 0.00099236555 
0.213794 0.09750260565 0.00051880712 
0.214351 0.12761549913 0.00066628264 
0.214908 0.17557243836 0.00010732469 
0.215466 0.12760655085 0.00059171826 
0.216023 0.09715201899 0.00031912868 
0.216581 0.10860838791 0.00000417823 
0.217138 0.09660716462 -0.00011929806 
0.217695 0.10273391688 0.00088938749 
0.218253 0.14995181229 0.00068352564 
0.218810 0.14837015697 0.00054729796 
0.219368 0.13885919907 0.00019095197 
0.219925 0.14931320886 0.00021093867 
0.220483 0.12556258035 0.00036515895 
0.221040 0.11749071428 -0.00000872478 
0.221597 0.15170226649 0.00039423591 
0.222155 0.10635221087 0.00031702802 
0.222712 0.09990424634 0.00058560228 
0.223270 0.13711188423 0.00105064906 
0.223827 0.10802071032 -0.00035573023 
0.224384 0.13022486888 0.00025578415 
0.224942 0.13697331344 0.00074175965 
0.225499 0.14879481932 0.00051541981 
0.226057 0.12711371014 0.00071294640 
0.226614 0.11787493837 0.00043833278 
0.227171 0.15318716999 0.00034750001 
0.227729 0.08580267655 0.00002003108 
0.228286 0.07479590035 0.00086986539 
0.228844 0.07526364348 0.00057045464 
0.229401 0.07289957176 -0.00001187161 
0.229958 0.12091263564 0.00061000238 
0.230516 0.08955523332 -0.00015109478 
0.231073 0.10741135460 0.00028144340 
0.231630 0.08892497597 0.00052961547 
0.232188 0.08113417465 0.00041253433 
0.232745 0.15402463497 0.00018965998 
0.233303 0.10173127125 0.00035007225 
0.233860 0.10042224514 0.00046651350 
0.234417 0.07860104310 0.00058118884 
0.234975 0.07282389047 -0.00019517505 
0.235532 0.08547998628 0.00022146043 
0.236090 0.06796328574 0.00010510582 
0.236647 0.10618923839 -0.00010460421 
0.237204 0.11238355860 0.00051478876 
0.237762 0.08888185745 -0.00030423288 
0.238319 0.11832085952 0.00054107406 
0.238877 0.08312872952 0.00032802020 
0.239434 0.05105925621 0.00046480282 
0.239991 0.07490326260 0.00027753787 
0.240549 0.09686571999 0.00027641162 
0.241106 0.12705330518 0.00085263157 
0.241663 0.08335359967 0.00046517488 
0.242221 0.06837043681 0.00030033292 
0.242778 0.08919979656 0.00019237131 
0.243336 0.08142598811 0.00060253766 
0.243893 0.11015414634 -0.00018890934 
0.244450 0.12574700184 -0.00001270556 
0.245008 0.06243131388 0.00022382758 
0.245565 0.10539977550 0.00024702207 
0.246123 0.10532853569 0.00036353423 
0.246680 0.11290664002 0.00066155828 
0.247237 0.09020944597 0.00026179475 
0.247795 0.10224641949 0.00042097293 
0.248352 0.12129073176 0.00064349911 
0.248909 0.06996411328 0.00052304500 
0.249467 0.08921412786 0.00035521677 
0.250024 0.09110121558 0.00022971082 
0.250582 0.09326722058 0.00032129959 
0.251139 0.06635055348 0.00027564230 
0.251696 0.07741767994 0.00012253161 
0.252254 0.11376380123 0.00056106714 
0.252811 0.07008634714 0.00066889920 
0.253368 0.11339721879 0.00058486607 
0.253926 0.11033499312 0.00012021680 
0.254483 0.09860690069 0.00049076425 
0.255041 0.09648154200 0.00000260774 
0.255598 0.07230329218 0.00052693040 
0.256155 0.12061491106 0.00036569740 
0.256713 0.06814380387 -0.00031963094 
0.257270 0.04584199123 0.00201053339 
0.257827 0.07468538219 0.00037604837 
0.258385 0.10550162703 0.00013080490 
0.258942 0.06563476949 0.00018335790 
0.259499 0.11162380123 0.00014008899 
0.260057 0.11518671471 0.00030361623 
0.260614 0.08157625771 0.00062557775 
0.261172 0.05472041117 0.00047893378 
0.261729 0.08639337223 0.00085992639 
0.262286 0.05752661828 0.00017143049 
0.262844 0.08548020935 0.00024875338 
0.263401 0.05695741111 -0.00042144817 
0.263958 0.09047768737 0.00038835450 
0.264516 0.07447386346 0.00015369410 
0.265073 0.06764661475 0.00018443616 
0.265630 0.08428366370 0.00016891116 
0.266188 0.11137528448 0.00039842874 
0.266745 0.08186835712 0.00026043375 
0.267302 0.11240374286 0.00031813123 
0.267860 0.08243357742 0.00042189787 
0.268417 0.06177041967 0.00036477220 
0.268975 0.10608385949 -0.00003222265 
0.269532 0.09409008083 0.00019641506 
0.270089 0.06280488234 0.00074500679 
0.270647 0.05384039225 0.00025056308 
0.271204 0.08704900592 0.00017988216 
0.271761 0.08032773807 0.00021892327 
0.272319 0.04647810170 0.00007508865 
0.272876 0.09916297880 0.00061768862 
0.273433 0.08104423002 0.00009293328 
0.273991 0.10262050352 0.00102810299 
0.274548 0.07785797087 0.00009576807 
0.275105 0.10568092463 0.00037365151 
0.275663 0.09326516717 0.00060199502 
0.276220 0.08403242351 0.00019398823 
0.276777 0.08378158157 0.00050469957 
0.277335 0.09597356169 0.00021723032 
0.277892 0.08784822941 0.00020620752 
0.278449 0.09567223321 0.00026502817 
0.279007 0.09466367281 0.00033743588 
0.279564 0.08981358117 0.00037622520 
0.280121 0.05471705035 0.00070801915 
0.280679 0.07531819392 -0.00032445019 
0.281236 0.10479260227 0.00048575097 
0.281793 0.08370499982 0.00038827869 
0.282351 0.07048343630 0.00024004329 
0.282908 0.06860618219 0.00014435936 
0.283465 0.05424038862 0.00054912712 
0.284023 0.07316742695 -0.00037866793 
0.284580 0.08634028724 -0.00025602966 
0.285137 0.08295789283 0.00002783644 
0.285695 0.04717674172 0.00049510148 
0.286252 0.11808238341 0.00051889462 
0.286809 0.05998180655 0.00049579322 
0.287367 0.07674071648 0.00057031793 
0.287924 0.06540262852 0.00082598194 
0.288481 0.06976851324 0.00038155030 
0.289039 0.10318373592 0.00027359128 
0.289596 0.07971010457 0.00039676482 
0.290153 0.04642100862 0.00011631774 
0.290711 0.13942784708 0.00062364921 
0.291268 0.06538569894 0.00032984702 
0.291825 0.04655125566 0.00055779626 
0.292383 0.07469170297 0.00063569489 
0.292940 0.05274386769 -0.00005648068 
0.293497 0.04987621001 0.00094457550 
0.294055 0.09454011519 0.00037732987 
0.294612 0.04446791129 -0.00014136389 
0.295169 0.09678061818 0.00003114558 
0.295727 0.06528737637 0.00002390847 
0.296284 0.09603298901 0.00073006137 
0.296841 0.03722996353 0.00049974615 
0.297399 0.07017226668 0.00052986051 
0.297956 0.04983945505 0.00077662704 
0.298513 0.08279270986 -0.00034345345 
0.299071 0.07655969606 0.00015533503 
0.299628 0.06385503774 0.00004946733 
0.300185 0.05002307573 0.00101024979 
0.300742 0.10372152637 0.00061303770 
0.301300 0.06761642184 0.00048760927 
0.301857 0.04601906209 0.00032738507 
0.302414 0.03292722525 0.00030525780 
0.302972 0.11051439810 -0.00000516326 
0.303529 0.09257840565 0.00052758638 
0.304086 0.05732178133 0.00005622640 
0.304644 0.04987358752 -0.00038526679 
0.305201 0.03066791708 -0.00053034352 
0.305758 0.10072810023 0.00062124478 
0.306316 0.11047680480 -0.00012942272 
0.306873 0.08938291772 0.00045190231 
0.307430 0.06037098726 0.00019422830 
0.307987 0.07710839283 0.00075304799 
0.308545 0.11313342584 -0.00036259940 
0.309102 0.06405899230 0.00031797176 
0.309659 0.06397036033 0.00071679384 
0.310217 0.12609928494 0.00040821611 
0.310774 0.06179685886 -0.00004994907 
0.311331 0.10616229265 0.00059119261 
0.311889 0.05657947638 -0.00029707463 
0.312446 0.09728081061 0.00053340119 
0.313003 0.04247979294 -0.00037216473 
0.313560 0.06963064850 0.00018211673 
0.314118 0.07596302698 -0.00013300827 
0.314675 0.04408607401 0.00011834790 
0.315232 0.05620714286 0.00022617893 
0.315790 0.05329730510 0.00030082373 
0.316347 0.09594164841 0.00059644891 
0.316904 0.05529617555 0.00066323003 
0.317461 0.08543388356 0.00067898269 
0.318019 0.10676340658 0.00096097179 
0.318576 0.06833361437 0.00042436178 
0.319133 0.02064494746 0.00021087987 
0.319691 0.08771949586 0.00068088990 
0.320248 0.04081883202 -0.00083617047 
0.320805 0.01856665782 0.00096078185 
0.321362 0.08131430239 0.00021973946 
0.321920 0.08495492755 0.00022188582 
0.322477 0.08735335435 0.00038877369 
0.323034 0.06437040403 -0.00072296166 
0.323592 0.01170154469 0.00025442195 
0.324149 0.06240091684 0.00033677891 
0.324706 0.09139897491 0.00006239428 
0.325263 0.05104659154 0.00023349388 
0.325821 0.03439244675 0.00043792492 
0.326378 0.00443045375 -0.00074323313 
0.326935 0.04487080580 0.00084227550 
0.327493 0.08153733838 0.00083389628 
0.328050 0.10013297200 0.00000377031 
0.328607 0.05611717394 0.00009553343 
0.329164 0.06559062277 0.00015917155 
0.329722 0.13772271527 -0.00026324845 
0.330279 0.06901901804 0.00015838264 
0.330836 0.11927515264 0.00104770152 
0.331393 0.05371509231 -0.00018627665 
0.331951 0.08761662424 0.00045361004 
0.332508 0.08338854890 0.00019410363 
0.333065 0.13371472625 -0.00004791256 
0.333622 0.03939178252 -0.00002928873 
0.334180 0.03780484108 -0.00023411811 
0.334737 0.08069163487 0.00018172275 
0.335294 0.04326019308 0.00022130284 
0.335852 0.03843797182 0.00017611040 
0.336409 0.04968941941 -0.00038162902 
0.336966 0.00676178800 -0.00012921318 
0.337523 0.07392521752 0.00039571958 
0.338081 0.03374760613 0.00006187516 
0.338638 0.09318729117 0.00084629586 
0.339195 0.07559601480 0.00027640741 
0.339752 0.06860573205 0.00065985850 
0.340310 0.07823271242 -0.00032976136 
0.340867 0.08364719609 0.00029510888 
0.341424 0.11426034655 0.00101554929 
0.341981 0.04819251254 -0.00038938202 
0.342539 0.10236394585 0.00070650924 
0.343096 0.01675118539 -0.00023480774 
0.343653 0.05657613589 0.00018033708 
0.344210 0.05249130367 0.00027511809 
0.344768 0.02815050533 -0.00012787160 
0.345325 0.10704935176 -0.00003369978 
0.345882 0.03386586904 0.00095622697 
0.346439 0.11213529865 0.00058617355 
0.346997 -0.03232362935 -0.00059006147 
0.347554 0.03665717822 0.00035304666 
0.348111 0.06486678420 -0.00028600021 
0.348668 0.05591021520 0.00122639246 
0.349226 0.05578082729 0.00156708595 
0.349783 0.05751431572 0.00107076037 
0.350340 0.06357065107 0.00079330081 
0.350897 0.07654027282 0.00051605170 
0.351454 0.07345458960 -0.00001883893 
0.352012 0.02456328457 0.00067137513 
0.352569 0.11057306849 0.00114617686 
0.353126 0.03199627395 0.00097149549 
0.353683 0.13211978361 0.00076738704 
0.354241 -0.08165728567 -0.00075017867 
0.354798 0.13359938901 0.00049735337 
0.355355 0.11928580457 0.00190541581 
0.355912 0.07457591806 -0.00026425334 
0.356470 -0.01330886477 0.00104580712 
0.357027 0.00998473295 -0.00088869918 
0.357584 0.04268156223 0.00040932319 
0.358141 0.03613603418 -0.00148870636 
0.358699 0.05368830742 0.00203799335 
0.359256 0.15741351526 -0.00005182115 
0.359813 0.08664957758 0.00043222391 
0.360370 0.00890145479 0.00029997892 
0.360927 0.08559579053 0.00209858531 
0.361485 0.04662267845 0.00107893677 
0.362042 0.07944931162 -0.00019757326 
0.362599 0.03905719745 -0.00019784595 
0.363156 0.10449281140 0.00118879259 
0.363714 0.13149949250 0.00004104872 
0.364271 0.02631782493 0.00048175077 
0.364828 0.09611977435 0.00084826125 
0.365385 0.06235436132 0.00083023546 
0.365942 0.06054825934 0.00091048774 
0.366500 0.04987011754 -0.00001154735 
0.367057 0.02310968197 -0.00055801167 
0.367614 0.09980054781 0.00129103083 
0.368171 0.03102577933 -0.00033081447 
0.368728 0.05633472710 -0.00032059147 
0.369286 0.03356399070 0.00058247659 
0.369843 0.07225173289 -0.00093956164 
0.370400 0.07644967913 0.00086186244 
0.370957 0.03292493920 0.00072969423 
0.371514 0.06714650768 0.00033714586 
0.372072 0.13526882887 0.00258739621 
0.372629 0.00786773106 0.00029807153 
0.373186 0.04147636662 0.00159370083 
0.373743 0.02815929031 -0.00020103389 
0.374300 0.21462879131 0.00124700519 
0.374858 0.10409467313 0.00019178825 
0.375415 0.09366980128 0.00077275171 
0.375972 0.03095147435 0.00154200892 
0.376529 0.01092449028 0.00081404223 
0.377086 0.04911145368 0.00136061542 
0.377644 0.12300957003 -0.00008988910 
0.378201 0.13003518138 0.00121132038 
0.378758 0.02322846500 -0.00065775116 
0.379315 0.10919658866 -0.00020989010 
0.379872 0.08225258654 -0.00043710129 
0.380430 0.07785190094 -0.00047297536 
0.380987 0.05946588983 -0.00009339555 
0.381544 0.11875115182 0.00123968690 
0.382101 0.02580157366 -0.00193442837 
0.382658 0.05266308964 0.00098329848 
0.383216 0.02434250735 0.00058879919 
0.383773 -0.08353056930 -0.00000652436 
0.384330 -0.00075572301 -0.00012519096 
0.384887 0.02588010234 0.00139892382 
0.385444 0.10088539528 0.00176800469 
0.386001 -0.00325805582 0.00013270808 
0.386559 0.03432313855 0.00156590326 
0.387116 0.01168578273 -0.00209416112 
0.387673 0.02629399620 0.00146743498 
0.388230 0.03199624636 0.00052095980 
0.388787 0.04166982817 -0.00118464754 
0.389345 0.08182059022 0.00044555668 
0.389902 0.13884176234 0.00101085173 
0.390459 0.11379696588 0.00033015773 
0.391016 0.04105675027 0.00054023046 
0.391573 0.01961902563 0.00130748335 
0.392130 0.06072827139 -0.00132830986 
0.392688 0.06644241240 0.00321741623 
0.393245 -0.00070164934 0.00223034706 
0.393802 0.12070420738 -0.00296549386 
0.394359 0.05335684988 0.00036932998 
0.394916 0.07089473046 0.00108595093 
0.395473 -0.07685999994 -0.00144687266 
0.396031 0.10107297548 0.00199150491 
0.396588 0.02081668117 0.00286788380 
0.397145 -0.00506945266 -0.00087929144 
0.397702 -0.03053786464 -0.00308650913 
0.398259 0.15623665298 -0.00495302760 
0.398816 0.06417618059 0.00084352376 
0.399374 0.03688280497 0.00084306195 
0.399931 0.14239464449 0.00294612315 
0.400488 0.09614564722 0.00129735947 
0.401045 0.17222351844 0.00228984346 
0.401602 0.05121705968 0.00237279101 
0.402159 -0.18761624472 -0.00600230885 
0.402716 -0.05914413191 -0.00594835760 
0.403274 0.18209112369 0.01488394475 
0.403831 0.06195845998 -0.04901122842 
