# Supplementary material for: SAXS studies of X-ray induced disulfide bond damage: Engineering high-resolution insight from a low-resolution technique
Source: PLoS One. 2020 Nov 17;15(11):e0239702. doi: 10.1371/journal.pone.0239702 (PMC7671560; doi:10.1371/journal.pone.0239702)
Supplement: S1 Data — (GZ) [file pone.0239702.s023.gz › SupplementaryData/dimer_A7_ph6_5_00004.cbf.dat]

0.010314 19.55186938849 -0.20861960232 
0.010872 20.55641270795 -0.11166107150 
0.011429 21.33249090809 0.07511355570 
0.011987 20.68704823379 0.02055225545 
0.012544 19.24387879799 -0.09281594594 
0.013102 19.01527376946 -0.17925180862 
0.013659 19.76394420093 -0.13107673884 
0.014217 18.31267602870 -0.03605934798 
0.014774 20.55089173290 -0.01437120356 
0.015332 19.43167863307 0.01423490416 
0.015889 20.18145219295 -0.01793160318 
0.016447 19.52274116864 0.00924844729 
0.017004 19.27048742748 -0.01056112239 
0.017562 19.75136434698 -0.01583106985 
0.018119 19.44632361087 0.04134570222 
0.018677 18.80351422387 0.04148106332 
0.019234 18.74756011416 0.04576602416 
0.019792 18.60868539006 0.04485853124 
0.020349 18.07417754842 0.04831452748 
0.020907 18.28658669730 0.04092986659 
0.021464 18.54079567021 0.05830349419 
0.022022 18.05300020822 0.03614194636 
0.022579 17.76449284638 0.07295929645 
0.023137 18.00293456095 0.08146843468 
0.023694 17.61961990288 0.06194684685 
0.024252 17.57096887364 0.08078093052 
0.024809 17.40189270376 0.10281732624 
0.025367 16.97142430487 0.07175215238 
0.025924 16.83670338299 0.06531426614 
0.026482 16.51377292422 0.08067140957 
0.027039 16.54199283246 0.07678409554 
0.027597 16.23086219242 0.07991428860 
0.028154 16.19355245647 0.08293584608 
0.028712 15.75465106796 0.07911503839 
0.029269 16.01055092566 0.07616673749 
0.029827 15.47587781670 0.06761383934 
0.030384 15.73106862469 0.08148873215 
0.030942 15.16991771205 0.07418939447 
0.031500 14.96605563875 0.07488257701 
0.032057 15.03792818752 0.07422558202 
0.032615 14.92553103182 0.08077307253 
0.033172 14.56638169249 0.07621966220 
0.033730 14.58176438062 0.07215282728 
0.034287 13.94350647726 0.06178321901 
0.034845 13.95297078089 0.06934214548 
0.035402 13.67497859450 0.06495613358 
0.035960 13.64875767367 0.07319547786 
0.036517 13.59286339320 0.06272220188 
0.037075 13.36522502051 0.06741837826 
0.037632 13.08144965538 0.06347532885 
0.038190 12.93389937659 0.05844686440 
0.038747 12.79753493882 0.05784612909 
0.039305 12.90409401677 0.05605441332 
0.039862 12.69981561430 0.05911764377 
0.040420 12.21216428740 0.05687755808 
0.040977 11.85659421618 0.05179098007 
0.041535 11.84136551440 0.05440389799 
0.042092 11.64866423362 0.05197456387 
0.042650 11.59936825309 0.05310789535 
0.043207 11.55299946882 0.05626503940 
0.043765 11.27504129849 0.05227013063 
0.044322 11.31502849701 0.04969438092 
0.044880 11.19655966999 0.05361591531 
0.045437 10.85935923406 0.04994526973 
0.045995 10.51167559134 0.05024655610 
0.046552 10.44528430979 0.04995790986 
0.047110 10.21104432469 0.04880965290 
0.047667 10.15086771743 0.04524932985 
0.048225 10.01991574343 0.04604337191 
0.048782 9.88394676721 0.04882493718 
0.049340 9.75492881089 0.03984121205 
0.049897 9.40413627714 0.04027774929 
0.050455 9.61430074172 0.03853409308 
0.051012 9.25010019169 0.04091455817 
0.051570 9.15555482481 0.04657692600 
0.052127 8.85940724283 0.03817960470 
0.052685 8.72224807437 0.03873754516 
0.053242 8.67258911004 0.04103313246 
0.053800 8.47771013482 0.03973477549 
0.054357 8.55158972450 0.04101358378 
0.054915 8.41635443373 0.03713899385 
0.055472 8.14564190955 0.03887234396 
0.056030 7.97215635973 0.03538363148 
0.056587 7.89891683708 0.03447392997 
0.057145 7.78370397592 0.03717451850 
0.057702 7.67480512996 0.03506622032 
0.058260 7.49513385646 0.03351774196 
0.058817 7.49246903382 0.03350857878 
0.059375 7.15718907663 0.03194672336 
0.059932 6.97202194031 0.03143543948 
0.060490 7.13041183018 0.03337673139 
0.061048 6.90502610489 0.02955521854 
0.061605 6.78070020330 0.03219630942 
0.062163 6.66579565666 0.03146758362 
0.062720 6.71796775733 0.03013734868 
0.063278 6.46504806592 0.02792697960 
0.063835 6.51461870872 0.02713192212 
0.064393 6.26585698524 0.02764166109 
0.064950 6.23166690317 0.02749929137 
0.065508 6.08465165450 0.02740246237 
0.066065 5.83038608806 0.02486252002 
0.066623 5.96774180240 0.02489378323 
0.067180 5.77517280218 0.02656238568 
0.067738 5.67392091037 0.02591365719 
0.068295 5.53938598176 0.02253858394 
0.068853 5.50090150823 0.02246282485 
0.069410 5.26811298391 0.02741169609 
0.069968 5.25907199988 0.02310149667 
0.070525 5.24906581790 0.02208078041 
0.071083 5.07508202386 0.02181658310 
0.071640 4.99023662554 0.02149963949 
0.072198 4.92682792150 0.02224388017 
0.072755 4.94686405151 0.02216824137 
0.073313 4.81612052641 0.02242997901 
0.073870 4.75149419099 0.02217750352 
0.074428 4.56306453737 0.02032892033 
0.074985 4.72551408857 0.02299149742 
0.075543 4.54510881915 0.02056384939 
0.076100 4.45117225954 0.01814872329 
0.076658 4.35715155022 0.01972574289 
0.077215 4.26473260315 0.01878646734 
0.077773 4.26952029162 0.01949687746 
0.078330 4.23416449258 0.01619160477 
0.078888 4.17468434356 0.01714121242 
0.079445 3.94718024816 0.01669279005 
0.080003 3.96748804857 0.01775057628 
0.080560 3.98193320238 0.01772278522 
0.081118 3.92733085081 0.01497207512 
0.081675 3.87621876304 0.01534054735 
0.082233 3.71494698663 0.01384023547 
0.082790 3.66791521901 0.01546927305 
0.083348 3.62947708130 0.01619270733 
0.083905 3.55543737541 0.01539970723 
0.084463 3.58661470867 0.01597854633 
0.085020 3.36631017676 0.01438449527 
0.085578 3.37612899028 0.01342135377 
0.086135 3.33642952407 0.01317680014 
0.086693 3.42263055411 0.01378434586 
0.087250 3.32601544212 0.01407972779 
0.087808 3.19936052973 0.01323832938 
0.088365 3.21703913152 0.01586179135 
0.088923 3.07023094625 0.01348282915 
0.089480 3.09745570029 0.01304112963 
0.090038 2.98343311834 0.01098880500 
0.090595 3.01884380293 0.01139153999 
0.091153 2.93030084167 0.01326770259 
0.091710 2.85524758170 0.01382255837 
0.092268 2.84044440948 0.01378911855 
0.092825 2.79650995326 0.01248122914 
0.093383 2.74930490115 0.01121352707 
0.093940 2.67985913512 0.01058178241 
0.094498 2.65768638457 0.01211022852 
0.095055 2.55637783714 0.01449587038 
0.095613 2.60693296191 0.01253975853 
0.096170 2.55404903082 0.00953262377 
0.096728 2.45002692950 0.01186261233 
0.097285 2.53392416891 0.01320033729 
0.097842 2.34989011135 0.00918078520 
0.098400 2.43229263951 0.01117702412 
0.098957 2.37716075744 0.01152039330 
0.099515 2.33070058473 0.01064390032 
0.100072 2.35744964300 0.01071749629 
0.100630 2.27499386130 0.01015777850 
0.101187 2.34181234077 0.01194418655 
0.101745 2.26177480768 0.00988844512 
0.102302 2.17593929986 0.01042512713 
0.102860 2.17605121397 0.01013660680 
0.103417 2.14292827359 0.01009366753 
0.103975 2.11637258718 0.00833296792 
0.104532 2.03093172924 0.00913270498 
0.105090 2.04243599699 0.00910565000 
0.105647 1.97718177581 0.01057398037 
0.106205 1.96880689983 0.00934168213 
0.106762 1.85559360264 0.00884945541 
0.107320 1.95298312141 0.00789048607 
0.107877 1.89781311908 0.00870058781 
0.108435 1.91046685354 0.00774230737 
0.108992 1.79044810009 0.00833396987 
0.109550 1.80187644936 0.00997972927 
0.110107 1.69276448233 0.00834485515 
0.110665 1.65172772126 0.00843197155 
0.111222 1.62985152622 0.00812110069 
0.111780 1.61091227082 0.00853085078 
0.112337 1.73556603485 0.00652742396 
0.112895 1.72201149681 0.00688252592 
0.113452 1.55862777357 0.00618264737 
0.114010 1.69035188833 0.00617836592 
0.114567 1.59503933529 0.00523707318 
0.115125 1.62263979102 0.00722592719 
0.115682 1.46388058915 0.00671880846 
0.116240 1.50226966360 0.00489746973 
0.116797 1.44208577168 0.00608929630 
0.117355 1.43976151223 0.00602577040 
0.117912 1.39132647045 0.00471210345 
0.118470 1.38985805899 0.00545013995 
0.119027 1.36156166067 0.00470929704 
0.119585 1.36778202775 0.00506948864 
0.120142 1.42775673755 0.00501943984 
0.120699 1.33216928737 0.00562363513 
0.121257 1.29924771558 0.00464692399 
0.121814 1.38886559572 0.00643638870 
0.122372 1.25643152444 0.00648239349 
0.122929 1.22703613861 0.00483644277 
0.123487 1.25367390663 0.00418833979 
0.124044 1.19761822531 0.00554388833 
0.124602 1.15542087582 0.00503453234 
0.125159 1.07806514309 0.00458162991 
0.125717 1.11430302955 0.00434511238 
0.126274 1.12643807840 0.00419013005 
0.126832 1.10146115968 0.00482708613 
0.127389 1.16546674126 0.00339701699 
0.127947 1.09892261567 0.00419483265 
0.128504 1.04967036454 0.00461737633 
0.129062 1.00908670792 0.00391047081 
0.129619 1.03196942794 0.00389046833 
0.130177 1.03629518974 0.00398233318 
0.130734 0.98898761638 0.00457229928 
0.131292 0.98991845264 0.00465177301 
0.131849 0.95592290204 0.00363716748 
0.132407 1.01035853639 0.00396450634 
0.132964 0.93937969540 0.00403570668 
0.133521 0.90975180319 0.00392245716 
0.134079 0.95924543164 0.00294297312 
0.134636 0.84972289756 0.00297811747 
0.135194 0.88461993859 0.00423020787 
0.135751 0.81805842665 0.00462985352 
0.136309 0.86806536439 0.00251639291 
0.136866 0.80736454324 0.00225902860 
0.137424 0.88511479563 0.00333339093 
0.137981 0.70502726789 0.00313793651 
0.138539 0.73147148870 0.00340522073 
0.139096 0.81753406457 0.00348875186 
0.139654 0.73250200434 0.00311557930 
0.140211 0.75948522479 0.00297503155 
0.140769 0.73605340065 0.00236388262 
0.141326 0.68066041125 0.00243643801 
0.141884 0.69783571368 0.00255171725 
0.142441 0.68593027728 0.00340770634 
0.142998 0.58879206060 0.00174520210 
0.143556 0.65050924854 0.00298542905 
0.144113 0.69985672463 0.00213555003 
0.144671 0.65429587331 0.00195811637 
0.145228 0.67727442628 0.00361129789 
0.145786 0.56433125134 0.00253477499 
0.146343 0.59321606386 0.00172942320 
0.146901 0.59789792843 0.00275123764 
0.147458 0.59452212527 0.00295747949 
0.148016 0.56991101255 0.00204350382 
0.148573 0.60739844204 0.00214529251 
0.149131 0.50355384256 0.00147977141 
0.149688 0.50997881757 0.00293783319 
0.150246 0.53349568035 0.00233142641 
0.150803 0.53102408922 0.00179634282 
0.151360 0.56571908930 0.00110082915 
0.151918 0.56053094089 0.00296163624 
0.152475 0.54452088233 0.00188950805 
0.153033 0.56715353602 0.00154317808 
0.153590 0.47751828020 0.00161040453 
0.154148 0.38995446696 0.00088501966 
0.154705 0.47056643686 0.00144062934 
0.155263 0.38902892572 0.00207580594 
0.155820 0.40260243177 0.00108695387 
0.156378 0.41657783670 0.00259338469 
0.156935 0.48167701676 0.00227785735 
0.157493 0.46011978270 0.00247491138 
0.158050 0.48240996434 0.00203382850 
0.158607 0.40253581212 0.00116802707 
0.159165 0.38859335650 0.00193204480 
0.159722 0.36233107535 0.00144384755 
0.160280 0.38358926931 0.00235451128 
0.160837 0.32978466451 0.00216809179 
0.161395 0.39870339819 0.00096676421 
0.161952 0.31089261248 0.00136237844 
0.162510 0.37648453809 0.00118174751 
0.163067 0.40503491047 0.00182297813 
0.163625 0.29603224748 0.00146050277 
0.164182 0.41521314838 0.00220944963 
0.164739 0.31056484521 0.00144691522 
0.165297 0.32920169253 0.00127451504 
0.165854 0.34369395297 0.00091280240 
0.166412 0.38486025904 0.00188469027 
0.166969 0.26821813352 0.00070510255 
0.167527 0.31568127349 0.00064827498 
0.168084 0.30158272137 0.00199857558 
0.168642 0.29608364855 0.00096795100 
0.169199 0.28252828084 0.00097791490 
0.169757 0.25716278564 0.00146290824 
0.170314 0.26424901594 0.00184337205 
0.170871 0.21238344700 0.00036030521 
0.171429 0.27059420772 0.00153565521 
0.171986 0.30420148719 0.00111701839 
0.172544 0.27129004832 0.00064592588 
0.173101 0.28634467392 0.00091530491 
0.173659 0.27649669479 0.00165025873 
0.174216 0.31581517020 0.00193635922 
0.174774 0.24454585055 0.00067862794 
0.175331 0.25233464977 0.00075814239 
0.175888 0.21295625837 0.00079035118 
0.176446 0.20987396788 0.00090235721 
0.177003 0.17743221880 0.00150099864 
0.177561 0.27299391536 0.00133130136 
0.178118 0.21543149295 0.00133356202 
0.178676 0.14513486589 0.00081373519 
0.179233 0.17279603379 -0.00025541770 
0.179791 0.18378203835 0.00031950606 
0.180348 0.18107788011 0.00106440886 
0.180905 0.18448992358 0.00089419381 
0.181463 0.24080366985 0.00096745170 
0.182020 0.16820107803 0.00119599174 
0.182578 0.21603218821 0.00066472792 
0.183135 0.17436259271 0.00120074746 
0.183693 0.21558288203 0.00088105163 
0.184250 0.15332797606 0.00044579582 
0.184808 0.20677047061 0.00034779584 
0.185365 0.15753836716 0.00104046751 
0.185922 0.17828733938 0.00081080896 
0.186480 0.12524397591 0.00052902041 
0.187037 0.14816455625 0.00064817830 
0.187595 0.17110122248 0.00011510954 
0.188152 0.17607247586 0.00068435673 
0.188710 0.12306193802 0.00068172412 
0.189267 0.19773609622 0.00076390000 
0.189824 0.15736150661 0.00143667424 
0.190382 0.09786219107 0.00084262715 
0.190939 0.13435161752 0.00082943627 
0.191497 0.17487749451 0.00117235085 
0.192054 0.14616532977 0.00061134765 
0.192612 0.14743820346 0.00079087824 
0.193169 0.14191354198 0.00106366069 
0.193726 0.16678516286 0.00071782292 
0.194284 0.17043074961 -0.00001524446 
0.194841 0.11510305712 -0.00001285492 
0.195399 0.13366950921 0.00040407606 
0.195956 0.06493175010 -0.00009419207 
0.196514 0.15858828669 0.00054694682 
0.197071 0.20323412151 0.00079462277 
0.197628 0.15567290666 0.00071908919 
0.198186 0.08894622219 0.00102482274 
0.198743 0.15435048932 0.00095520936 
0.199301 0.11031874594 0.00079088616 
0.199858 0.09710656524 0.00120997461 
0.200416 0.20788526357 0.00091144962 
0.200973 0.08967852727 0.00049684626 
0.201530 0.16725569141 0.00108753905 
0.202088 0.17251656753 0.00090662485 
0.202645 0.09526253214 0.00034804656 
0.203203 0.11139652124 0.00026413156 
0.203760 0.10291197072 0.00000252219 
0.204318 0.16220658441 0.00114145214 
0.204875 0.09193298319 0.00014080802 
0.205432 0.16219953949 0.00081020243 
0.205990 0.12422132824 0.00025042290 
0.206547 0.09061556559 0.00069917031 
0.207105 0.08103146366 0.00116917194 
0.207662 0.10209070949 0.00041836299 
0.208219 0.08103840034 -0.00011461521 
0.208777 0.16640809520 0.00074263758 
0.209334 0.10616032287 -0.00016340634 
0.209892 0.09660667929 -0.00005605021 
0.210449 0.13861632871 0.00040339296 
0.211007 0.13852362919 0.00028841694 
0.211564 0.15991352887 0.00095753025 
0.212121 0.06700706794 0.00024441114 
0.212679 0.13208111038 0.00062337061 
0.213236 0.09509093040 -0.00027843044 
0.213794 0.08001052438 0.00025438204 
0.214351 0.14719734106 0.00147619272 
0.214908 0.09459143671 0.00074265104 
0.215466 0.09441015849 0.00015024432 
0.216023 0.10287116314 0.00072782124 
0.216581 0.06652214506 -0.00000910186 
0.217138 0.14601251502 0.00016086842 
0.217695 0.13356444496 0.00140607307 
0.218253 0.07681890321 0.00090294717 
0.218810 0.12327885438 0.00045815700 
0.219368 0.17696875947 0.00019398283 
0.219925 0.09064576026 0.00046763879 
0.220483 0.13696037756 0.00031533086 
0.221040 0.09581098453 0.00043357359 
0.221597 0.08204948750 -0.00017013503 
0.222155 0.12974522840 0.00035488971 
0.222712 0.13023874659 -0.00006890496 
0.223270 0.12711862853 0.00078798771 
0.223827 0.14973848339 0.00028226860 
0.224384 0.07852368207 0.00042776499 
0.224942 0.09465687139 0.00087090883 
0.225499 0.09963967675 0.00093648175 
0.226057 0.14210115342 0.00026803200 
0.226614 0.11658739227 0.00046877274 
0.227171 0.09660042038 0.00079940731 
0.227729 0.12131034807 0.00087828175 
0.228286 0.10590414028 0.00003017059 
0.228844 0.12989522234 0.00041919873 
0.229401 0.09438162595 0.00052909809 
0.229958 0.04940673456 -0.00030046359 
0.230516 0.11760358918 0.00005387289 
0.231073 0.06740176929 0.00002419609 
0.231630 0.10286549695 0.00074718166 
0.232188 0.11816010928 0.00078621664 
0.232745 0.11522000950 0.00052469582 
0.233303 0.10807008869 0.00068800716 
0.233860 0.07816699951 0.00028566509 
0.234417 0.07063943602 0.00021250525 
0.234975 0.10724512323 0.00040567160 
0.235532 0.06793001943 0.00049975933 
0.236090 0.15344055913 0.00068525665 
0.236647 0.07527996848 0.00005576469 
0.237204 0.07586441868 0.00059442938 
0.237762 0.06344400693 0.00020270670 
0.238319 0.14473800350 0.00037391646 
0.238877 0.08620106153 0.00041815712 
0.239434 0.14355685640 0.00037120548 
0.239991 0.11484842677 -0.00020688276 
0.240549 0.08889538645 -0.00009040306 
0.241106 0.10116440186 -0.00007955333 
0.241663 0.09186247928 -0.00003525028 
0.242221 0.07744994798 0.00028953292 
0.242778 0.08922994055 0.00013709898 
0.243336 0.10148912090 0.00058111648 
0.243893 0.11289052353 -0.00003569490 
0.244450 0.09679467203 -0.00019828745 
0.245008 0.08000335859 -0.00047827092 
0.245565 0.09722766949 0.00076510858 
0.246123 0.10430103944 0.00016452476 
0.246680 0.11427685796 0.00018827378 
0.247237 0.06760753333 -0.00016401922 
0.247795 0.05652251544 0.00037937486 
0.248352 0.07135278409 -0.00012501350 
0.248909 0.09609919674 0.00028043566 
0.249467 0.04554267479 0.00056752401 
0.250024 0.11426028756 0.00017061311 
0.250582 0.06459099748 0.00026412538 
0.251139 0.07465212801 0.00046708892 
0.251696 0.08088069840 0.00036796556 
0.252254 0.04030222303 0.00021711639 
0.252811 0.06950008128 0.00090940194 
0.253368 0.11027046915 0.00076847322 
0.253926 0.11244052932 0.00034436854 
0.254483 0.07118470324 0.00024277382 
0.255041 0.09594210908 0.00021692264 
0.255598 0.09796864316 0.00028520808 
0.256155 0.08058266410 0.00010738484 
0.256713 0.07157477077 0.00002858794 
0.257270 0.08809588336 -0.00036494145 
0.257827 0.07731052042 0.00042666352 
0.258385 0.03467003410 0.00038292749 
0.258942 0.06162100856 0.00014088399 
0.259499 0.13225370426 0.00077742848 
0.260057 0.07163510249 -0.00025536421 
0.260614 0.13716088569 -0.00000063643 
0.261172 0.08289712920 0.00024107674 
0.261729 0.10507752860 0.00032282467 
0.262286 0.11236370278 0.00038869166 
0.262844 0.09478751032 0.00036697818 
0.263401 0.09316974365 -0.00015246466 
0.263958 0.09269126833 -0.00004555241 
0.264516 0.08499649115 0.00003564218 
0.265073 0.05754408460 0.00087848102 
0.265630 0.06086617793 0.00051191649 
0.266188 0.08337430222 0.00035010296 
0.266745 0.11706487520 0.00011005987 
0.267302 0.09187705602 0.00039879425 
0.267860 0.02322172351 0.00012233396 
0.268417 0.09254049151 0.00005557680 
0.268975 0.12703858256 0.00057697950 
0.269532 0.10250800708 0.00049312016 
0.270089 0.09122430815 0.00032475797 
0.270647 0.03840169133 -0.00008593647 
0.271204 0.08189030986 0.00004991074 
0.271761 0.10513998630 0.00050387538 
0.272319 0.07853607816 0.00046630801 
0.272876 0.07666448600 0.00004246617 
0.273433 0.08426031573 0.00024628031 
0.273991 0.08067224026 -0.00016165493 
0.274548 0.06652287469 0.00037859926 
0.275105 0.10710917268 0.00056236908 
0.275663 0.09603602429 0.00056491747 
0.276220 0.07160904386 -0.00002874526 
0.276777 0.07101145871 0.00042071397 
0.277335 0.10080367763 0.00000193670 
0.277892 0.07168810234 -0.00018942698 
0.278449 0.08516629096 -0.00008920737 
0.279007 0.15321414890 -0.00012064884 
0.279564 0.05236442738 0.00020662028 
0.280121 0.08528035844 0.00031316211 
0.280679 0.07304253680 0.00055244084 
0.281236 0.07319104501 -0.00032953430 
0.281793 0.07974082810 0.00049183809 
0.282351 0.10929055984 0.00076269398 
0.282908 0.09548002731 -0.00022261380 
0.283465 0.06354391863 0.00071081268 
0.284023 0.08926359850 0.00022247469 
0.284580 0.00812689213 -0.00003359983 
0.285137 0.09172915063 0.00004384735 
0.285695 0.06954955897 -0.00000709601 
0.286252 0.06197091603 0.00024787609 
0.286809 0.05656190398 0.00023247178 
0.287367 0.08819567232 0.00024935550 
0.287924 0.09978385516 0.00055219289 
0.288481 0.08081151491 -0.00006343894 
0.289039 0.05855775088 0.00000841514 
0.289596 0.09349099910 0.00035500291 
0.290153 0.04051242124 0.00049974895 
0.290711 0.04049037450 -0.00017339361 
0.291268 0.03815576800 0.00036041143 
0.291825 0.04474136932 0.00077746262 
0.292383 0.05555074307 -0.00006170393 
0.292940 0.11800538529 -0.00004740705 
0.293497 0.09052540187 0.00060658952 
0.294055 0.04633005046 0.00023841571 
0.294612 0.12703164054 0.00107566054 
0.295169 0.07355192598 0.00043608616 
0.295727 0.06434533790 0.00048831795 
0.296284 -0.01970768206 0.00052085031 
0.296841 0.09580097964 0.00097078131 
0.297399 0.07640678694 0.00072122938 
0.297956 0.09539821533 0.00055479984 
0.298513 0.02590284334 -0.00014666476 
0.299071 0.04635788561 -0.00053128805 
0.299628 0.05281661900 -0.00056151102 
0.300185 0.02529542560 -0.00015795918 
0.300742 0.03040951911 -0.00046526205 
0.301300 0.11325365801 0.00095697163 
0.301857 0.08400372817 0.00037780959 
0.302414 0.09397563085 -0.00007393887 
0.302972 0.04146628949 0.00046341375 
0.303529 0.02234538983 -0.00049895748 
0.304086 0.11372460627 0.00057261442 
0.304644 0.07644609667 -0.00012942096 
0.305201 0.00093384928 -0.00038680394 
0.305758 0.06741834961 0.00034663748 
0.306316 0.04811817182 0.00011170948 
0.306873 0.02850078706 0.00012888044 
0.307430 0.05485044845 0.00029075907 
0.307987 0.00893114983 0.00060495251 
0.308545 0.03092437274 0.00021159607 
0.309102 0.03301626842 -0.00038751800 
0.309659 0.07183277881 0.00101828456 
0.310217 0.10122229920 0.00029920571 
0.310774 0.02602001334 -0.00020285984 
0.311331 0.05674644236 0.00011705121 
0.311889 0.11831937400 0.00050519554 
0.312446 0.09095586352 0.00081598770 
0.313003 0.05990276304 0.00023489464 
0.313560 0.03699997770 -0.00011342323 
0.314118 0.04797476440 0.00069038986 
0.314675 0.03816574186 0.00026905319 
0.315232 0.02726120864 0.00025276910 
0.315790 0.07749594596 0.00035737084 
0.316347 0.05845009217 -0.00034816059 
0.316904 0.06513024597 -0.00028168785 
0.317461 0.07962909430 0.00023169602 
0.318019 0.11390162730 0.00082693810 
0.318576 0.01325718125 0.00051502935 
0.319133 0.06939216761 0.00025919793 
0.319691 0.05137689141 0.00094066968 
0.320248 -0.00896646036 -0.00038604195 
0.320805 0.10395897542 0.00027974059 
0.321362 0.05200273269 0.00050535858 
0.321920 0.06346998241 0.00064554980 
0.322477 0.02795729443 -0.00013930818 
0.323034 0.03517477205 0.00099162161 
0.323592 0.02353554670 -0.00028601958 
0.324149 0.07821563113 -0.00026095505 
0.324706 0.05067152492 0.00019460184 
0.325263 0.06371003850 0.00011340873 
0.325821 0.06854307835 0.00021642807 
0.326378 0.08943364478 0.00065288795 
0.326935 0.12299664095 0.00011320728 
0.327493 0.08067451391 0.00079322863 
0.328050 0.02028765551 -0.00038756694 
0.328607 0.09207176517 0.00022742907 
0.329164 0.07284185430 0.00013500091 
0.329722 0.06343072105 0.00020210121 
0.330279 0.09825708684 0.00079310947 
0.330836 0.09524597414 -0.00044338108 
0.331393 0.08809802764 0.00075755534 
0.331951 0.04445069008 0.00063357866 
0.332508 0.04573129818 -0.00030284444 
0.333065 0.08259753055 -0.00006208226 
0.333622 0.11089174821 0.00033293482 
0.334180 0.13887319020 0.00059828919 
0.334737 0.00854754131 -0.00005766338 
0.335294 0.01997975299 0.00023486875 
0.335852 0.07818795065 0.00029920005 
0.336409 0.04103175306 0.00039324825 
0.336966 0.03714535940 0.00053707013 
0.337523 0.01325266598 -0.00000370750 
0.338081 0.03151748221 0.00012765120 
0.338638 0.04403635268 0.00006270243 
0.339195 0.04131819086 0.00006350730 
0.339752 0.05128886614 0.00033832736 
0.340310 0.04414801149 -0.00025008580 
0.340867 0.07540183631 0.00055081809 
0.341424 0.03190144440 -0.00028201949 
0.341981 0.02884091609 0.00006475657 
0.342539 0.03190768822 0.00052942091 
0.343096 0.10169499033 0.00029435713 
0.343653 0.08051129105 0.00002555115 
0.344210 0.06465015748 -0.00028808010 
0.344768 0.04523967654 0.00058004620 
0.345325 0.06777731451 0.00030230047 
0.345882 0.00359168515 0.00016520694 
0.346439 -0.01052529862 -0.00018217673 
0.346997 0.05506526554 0.00012719011 
0.347554 0.01693555850 0.00116822151 
0.348111 0.05470753595 0.00070596519 
0.348668 0.07646149216 0.00095784773 
0.349226 0.12672159050 0.00093643875 
0.349783 0.06066039488 -0.00000495478 
0.350340 0.01352369691 -0.00020539606 
0.350897 0.01475290849 0.00065589840 
0.351454 0.10060981514 -0.00007618571 
0.352012 0.08343116811 -0.00027557101 
0.352569 0.04018075784 0.00037358029 
0.353126 0.10799225943 0.00060890304 
0.353683 0.07806195899 0.00027734508 
0.354241 0.06884593939 0.00134974102 
0.354798 0.12851242490 0.00042255917 
0.355355 0.05575596874 0.00042325338 
0.355912 0.10728798590 -0.00051251693 
0.356470 0.07127662170 0.00192948713 
0.357027 0.04116301530 -0.00024410178 
0.357584 0.09453079159 0.00076904569 
0.358141 -0.01219380861 0.00087429121 
0.358699 0.01137734283 -0.00003355834 
0.359256 0.11700451555 0.00019012323 
0.359813 0.10477791109 0.00029068096 
0.360370 0.05647784408 0.00019256981 
0.360927 0.02124731884 0.00114903339 
0.361485 0.06470891534 -0.00077418268 
0.362042 0.05755521603 -0.00058515055 
0.362599 0.02844514582 0.00078576449 
0.363156 0.01912547018 0.00047337272 
0.363714 0.00997864364 0.00111660668 
0.364271 0.05158843098 0.00057697706 
0.364828 0.04863343320 0.00147193243 
0.365385 0.01384576617 0.00048100503 
0.365942 -0.00318609220 0.00013188693 
0.366500 0.04220407468 -0.00020341344 
0.367057 0.07645410578 0.00036420117 
0.367614 0.05697429721 0.00081403626 
0.368171 0.04500943266 -0.00024673846 
0.368728 0.01466658748 -0.00024618605 
0.369286 0.03194901539 -0.00060886047 
0.369843 0.04352968564 -0.00156001949 
0.370400 -0.00819843240 0.00077063520 
0.370957 0.02005669465 0.00045723689 
0.371514 0.02045401510 -0.00087386157 
0.372072 0.02030231293 0.00187838142 
0.372629 0.05538389095 0.00124135624 
0.373186 0.12163858239 0.00025695543 
0.373743 0.05928845623 0.00192277709 
0.374300 0.11416926011 0.00091546434 
0.374858 0.06270699709 -0.00086901960 
0.375415 0.02778419930 0.00168493501 
0.375972 0.03050054358 -0.00147320197 
0.376529 0.01862761442 0.00183969743 
0.377086 0.10302666275 0.00112658246 
0.377644 0.04514839200 -0.00041515426 
0.378201 0.03750548267 -0.00093170309 
0.378758 0.01806345031 0.00009438102 
0.379315 0.07351983842 0.00074270654 
0.379872 -0.03796382565 0.00112976270 
0.380430 0.10785390074 0.00185526590 
0.380987 0.08096088279 0.00010196793 
0.381544 0.04179876913 -0.00128758404 
0.382101 0.02296434444 -0.00059442436 
0.382658 0.00989091542 0.00054463457 
0.383216 0.02257810831 0.00303317618 
0.383773 0.17224710082 -0.00049458343 
0.384330 0.11933997897 0.00042295086 
0.384887 0.07046449148 -0.00038036783 
0.385444 -0.04113886714 0.00032161977 
0.386001 0.05739336850 0.00295574458 
0.386559 0.08406395144 -0.00007242652 
0.387116 0.04197192717 0.00025112750 
0.387673 0.03577425669 -0.00001594312 
0.388230 -0.00685836579 -0.00072191360 
0.388787 0.00366114694 0.00011168825 
0.389345 0.06357837325 -0.00043823760 
0.389902 0.02987818017 -0.00020192885 
0.390459 0.03192297970 -0.00058806959 
0.391016 0.00722393737 -0.00034443094 
0.391573 0.02805704039 -0.00189230452 
0.392130 0.14564565349 -0.00239546034 
0.392688 -0.00707184814 0.00026414782 
0.393245 0.06326968307 0.00176793836 
0.393802 0.01778600917 -0.00207068781 
0.394359 0.06882219029 0.00037557609 
0.394916 0.12524039968 -0.00078218999 
0.395473 0.00694568971 0.00325065755 
0.396031 0.09554785474 -0.00037544732 
0.396588 0.03439805940 0.00006233641 
0.397145 -0.03094807255 -0.00291058449 
0.397702 0.00334656064 0.00048018367 
0.398259 0.07408086483 0.00203921804 
0.398816 0.07469257531 -0.00007796016 
0.399374 -0.08812701808 0.00067583849 
0.399931 0.05888853384 0.00085636870 
0.400488 -0.02394165355 -0.00545804919 
0.401045 0.08609611159 -0.00053891212 
0.401602 -0.02820036234 0.00419276910 
0.402159 0.14871565011 0.00047603780 
0.402716 0.10283218602 0.00594934034 
0.403274 0.35269560806 0.01012601994 
0.403831 0.64930724392 0.00066987937 
