# Supplementary material for: SAXS studies of X-ray induced disulfide bond damage: Engineering high-resolution insight from a low-resolution technique
Source: PLoS One. 2020 Nov 17;15(11):e0239702. doi: 10.1371/journal.pone.0239702 (PMC7671560; doi:10.1371/journal.pone.0239702)
Supplement: S1 Data — (GZ) [file pone.0239702.s023.gz › SupplementaryData/dimer_A7_ph6_5_00005.cbf.dat]

0.010314 18.24781581854 -0.81718060045 
0.010872 19.45797104233 -0.39775011018 
0.011429 18.74015924351 -0.09030604491 
0.011987 20.16919204365 0.05993269210 
0.012544 20.21429128329 0.12118147482 
0.013102 19.80669284735 -0.03123401406 
0.013659 19.95097508284 0.00734283519 
0.014217 18.74837261524 0.09255748240 
0.014774 20.48179121597 -0.18498710702 
0.015332 18.97912418250 0.02340423537 
0.015889 20.07607026398 0.05501700086 
0.016447 20.06420724337 0.03719243718 
0.017004 19.28385169520 0.01872429344 
0.017562 19.43632874618 0.01736462025 
0.018119 19.48412394018 0.05757478205 
0.018677 19.12933007504 0.04762172892 
0.019234 18.29133150072 -0.00844961545 
0.019792 18.93097919976 0.02326407771 
0.020349 18.36511886630 0.09284486885 
0.020907 18.36489248360 0.07685875190 
0.021464 18.64105717490 0.07145796131 
0.022022 18.18637857885 0.07336369633 
0.022579 17.81905716187 0.05418701163 
0.023137 17.62690296609 0.06274179170 
0.023694 17.34505765734 0.07169599141 
0.024252 17.21832254778 0.08093717426 
0.024809 17.63879887845 0.06888171291 
0.025367 16.99954974234 0.07969574677 
0.025924 16.72848190910 0.07127094538 
0.026482 16.77005294002 0.09334837974 
0.027039 16.25668215621 0.08101877505 
0.027597 15.85049839217 0.06533312646 
0.028154 15.99937076265 0.08207350771 
0.028712 15.85377346059 0.08838792489 
0.029269 15.65080752002 0.07198350347 
0.029827 15.60138321878 0.07422074679 
0.030384 15.41940572040 0.07650202036 
0.030942 15.20051119059 0.06197473399 
0.031500 14.77651039326 0.06088211002 
0.032057 14.63210666887 0.06310852055 
0.032615 14.72016013274 0.07356472355 
0.033172 14.67049786785 0.07399009554 
0.033730 14.18815372239 0.07782716748 
0.034287 13.88650689276 0.06723027927 
0.034845 13.86754274335 0.07440166243 
0.035402 13.56258793939 0.07288687340 
0.035960 13.52543939947 0.07087173150 
0.036517 13.57704016581 0.07138757308 
0.037075 13.23838931778 0.06469222267 
0.037632 13.24480451115 0.06839795844 
0.038190 12.91222248092 0.06282889692 
0.038747 12.77368953413 0.06119040561 
0.039305 12.62037719180 0.06292911159 
0.039862 12.31144926475 0.04830658702 
0.040420 12.32099935346 0.05270676256 
0.040977 11.99131627562 0.05203306542 
0.041535 11.82696842582 0.06309024095 
0.042092 11.47948473360 0.05786601731 
0.042650 11.49336670140 0.05074710106 
0.043207 11.45247921099 0.05074618283 
0.043765 11.21508732353 0.05395775768 
0.044322 11.15501631222 0.04899557545 
0.044880 10.90273138891 0.05214721394 
0.045437 10.83650241678 0.05412528261 
0.045995 10.53365856705 0.05152255276 
0.046552 10.61915981813 0.04542945110 
0.047110 10.39484986244 0.04225184320 
0.047667 10.09401443676 0.04454737147 
0.048225 9.98479218909 0.04364197596 
0.048782 9.68520781614 0.04090255688 
0.049340 9.69114854892 0.04373461354 
0.049897 9.65857643935 0.04217558456 
0.050455 9.34625611891 0.04295725653 
0.051012 9.24011193174 0.04011130567 
0.051570 9.13658330834 0.04065178366 
0.052127 9.02470884767 0.03810128013 
0.052685 8.70436002924 0.04288876447 
0.053242 8.57313695819 0.03857515150 
0.053800 8.68169425793 0.04131144189 
0.054357 8.30833600709 0.03905650716 
0.054915 8.29044690595 0.03845398774 
0.055472 8.34897076450 0.04015911345 
0.056030 8.01085761751 0.03710956582 
0.056587 7.88110487596 0.04065355044 
0.057145 7.68749236313 0.03444553097 
0.057702 7.40005919691 0.03312573956 
0.058260 7.58788868298 0.03586215384 
0.058817 7.51436238108 0.03342498270 
0.059375 7.22471227038 0.03163968733 
0.059932 7.24878594590 0.03662560085 
0.060490 6.94254726371 0.03101543215 
0.061048 7.02157532948 0.03398827962 
0.061605 6.70515747635 0.03032502946 
0.062163 6.62583341772 0.02931698693 
0.062720 6.57213257541 0.02816901069 
0.063278 6.48431479122 0.02804671696 
0.063835 6.22973919815 0.02770159091 
0.064393 6.22206308671 0.02986033802 
0.064950 6.15462409615 0.02766133897 
0.065508 5.96288019490 0.02537379836 
0.066065 5.88930916911 0.02445435907 
0.066623 5.87107094482 0.02378564523 
0.067180 5.64656768424 0.02698091341 
0.067738 5.57882387651 0.02543632339 
0.068295 5.64958503502 0.02672185667 
0.068853 5.51553864448 0.02341697267 
0.069410 5.45880368285 0.02426396430 
0.069968 5.31038031651 0.02347574393 
0.070525 5.23905599435 0.02380887424 
0.071083 5.09371183772 0.02392135303 
0.071640 4.91289107497 0.02361126950 
0.072198 4.96806777410 0.02386424615 
0.072755 4.99398925777 0.02498460365 
0.073313 4.88339305447 0.01994488595 
0.073870 4.67073655526 0.01858612945 
0.074428 4.73835466362 0.02201374827 
0.074985 4.58894458444 0.02297521174 
0.075543 4.42335495959 0.02150911251 
0.076100 4.46404399630 0.02141882026 
0.076658 4.38935684495 0.01768823705 
0.077215 4.44032109790 0.01766192350 
0.077773 4.37321051670 0.01665115045 
0.078330 4.23798125101 0.01745278265 
0.078888 4.12963968929 0.02011879564 
0.079445 4.17047469725 0.01905008247 
0.080003 4.11173655483 0.01962303612 
0.080560 3.95797237485 0.01601762622 
0.081118 3.97169552790 0.01841030476 
0.081675 3.74966930735 0.01790119686 
0.082233 3.73413889838 0.01617235842 
0.082790 3.80567520836 0.01585482454 
0.083348 3.62936456727 0.01578361483 
0.083905 3.60964432603 0.01631882492 
0.084463 3.50541058516 0.01431894344 
0.085020 3.46236915165 0.01605465387 
0.085578 3.47488120284 0.01534105649 
0.086135 3.39412323220 0.01515621737 
0.086693 3.33421013935 0.01437676263 
0.087250 3.29504114567 0.01466128137 
0.087808 3.16242436256 0.01326966564 
0.088365 3.15774168124 0.01440829047 
0.088923 3.12343123839 0.01454674844 
0.089480 3.02459814779 0.01190989417 
0.090038 3.08958511576 0.01482247476 
0.090595 3.01020887783 0.01346163611 
0.091153 2.90361652651 0.01376512990 
0.091710 2.80682402563 0.01135396412 
0.092268 2.87923221645 0.01180436573 
0.092825 2.69210768489 0.01180895483 
0.093383 2.79211245454 0.01170779870 
0.093940 2.78790966801 0.01236621250 
0.094498 2.69982695037 0.01113406855 
0.095055 2.70516942147 0.01250187592 
0.095613 2.57052454216 0.01241681901 
0.096170 2.64932040474 0.01123094837 
0.096728 2.61962049952 0.01200840604 
0.097285 2.62371142773 0.01230670383 
0.097842 2.47683132556 0.01154942495 
0.098400 2.43610941022 0.01117918541 
0.098957 2.37052234201 0.01149575911 
0.099515 2.43689954209 0.01095680723 
0.100072 2.36345131863 0.01233913040 
0.100630 2.28119216221 0.01018272934 
0.101187 2.33453974835 0.01038637621 
0.101745 2.19729364534 0.01001400608 
0.102302 2.27810415594 0.01243483815 
0.102860 2.15811721492 0.01037040220 
0.103417 2.14629295223 0.00920421214 
0.103975 1.99873178423 0.01065688068 
0.104532 2.11492131827 0.00998662996 
0.105090 2.05813270841 0.01013519593 
0.105647 2.02347776258 0.00933163180 
0.106205 2.01246983748 0.01009416567 
0.106762 1.91627718236 0.00838538781 
0.107320 1.97450674138 0.00881341866 
0.107877 1.84788312922 0.00854737400 
0.108435 1.93768892748 0.00905913441 
0.108992 1.85448419709 0.00845736214 
0.109550 1.83274217304 0.00759840874 
0.110107 1.76518240678 0.00886663699 
0.110665 1.71879414739 0.00731435599 
0.111222 1.70817852902 0.00650569266 
0.111780 1.66681748867 0.00634171414 
0.112337 1.71193838542 0.00692023632 
0.112895 1.79099665563 0.00806414896 
0.113452 1.63154185724 0.00678507372 
0.114010 1.64964342386 0.00770073612 
0.114567 1.53449312897 0.00701917238 
0.115125 1.54167878585 0.00516368967 
0.115682 1.54386047025 0.00688195938 
0.116240 1.49597606454 0.00557362629 
0.116797 1.46263092853 0.00557494261 
0.117355 1.45637034105 0.00512580262 
0.117912 1.50309993290 0.00718208201 
0.118470 1.43352907024 0.00603508334 
0.119027 1.50501377023 0.00672936086 
0.119585 1.42561846576 0.00573091820 
0.120142 1.43972689211 0.00617855285 
0.120699 1.34032130901 0.00559813044 
0.121257 1.33907708757 0.00628605926 
0.121814 1.25300273652 0.00567087544 
0.122372 1.30689444294 0.00634565959 
0.122929 1.27270798683 0.00507872194 
0.123487 1.25949117601 0.00551814486 
0.124044 1.19191634495 0.00521486510 
0.124602 1.18863337887 0.00483241601 
0.125159 1.15975135719 0.00472978811 
0.125717 1.19302664729 0.00540830753 
0.126274 1.19755975247 0.00604005906 
0.126832 1.13066943355 0.00529206732 
0.127389 1.14462303115 0.00332424352 
0.127947 1.06887585158 0.00327219348 
0.128504 1.04855443410 0.00459433098 
0.129062 1.03903793521 0.00357012235 
0.129619 1.00142918998 0.00404906421 
0.130177 1.04279300984 0.00470380172 
0.130734 1.00005770124 0.00496644055 
0.131292 0.99603687881 0.00344526042 
0.131849 0.96604836340 0.00318697179 
0.132407 0.92819036988 0.00396591031 
0.132964 0.98399697841 0.00414474263 
0.133521 0.93552030479 0.00386284292 
0.134079 0.87723876483 0.00480597961 
0.134636 0.86606406149 0.00384019494 
0.135194 0.89632088236 0.00359318564 
0.135751 0.88379374361 0.00267710271 
0.136309 0.86016574218 0.00541845597 
0.136866 0.77585557622 0.00377332664 
0.137424 0.83345604222 0.00276651306 
0.137981 0.79537893722 0.00411154172 
0.138539 0.78460533386 0.00474960840 
0.139096 0.79670323188 0.00408717519 
0.139654 0.78317083643 0.00335186558 
0.140211 0.71985940683 0.00327048271 
0.140769 0.69630357111 0.00292917495 
0.141326 0.74999395673 0.00199819547 
0.141884 0.68892655796 0.00373492534 
0.142441 0.76023770008 0.00176265281 
0.142998 0.67808270526 0.00385885507 
0.143556 0.68789114963 0.00315761391 
0.144113 0.65924899791 0.00288389224 
0.144671 0.60539369084 0.00259907252 
0.145228 0.65546117305 0.00287517980 
0.145786 0.62313679688 0.00306204534 
0.146343 0.61041445365 0.00335932582 
0.146901 0.55615111939 0.00222231331 
0.147458 0.59172489357 0.00260267141 
0.148016 0.58999965632 0.00177692805 
0.148573 0.53526624501 0.00240482884 
0.149131 0.52754617215 0.00214755512 
0.149688 0.54253588593 0.00299493487 
0.150246 0.50133422930 0.00137806601 
0.150803 0.53980366086 0.00221720268 
0.151360 0.55883494375 0.00259574417 
0.151918 0.50040848149 0.00190311670 
0.152475 0.46739351730 0.00177461464 
0.153033 0.53159810319 0.00177297088 
0.153590 0.44620949261 0.00179263296 
0.154148 0.50931306876 0.00239024112 
0.154705 0.53687110603 0.00197155077 
0.155263 0.45719835683 0.00226311273 
0.155820 0.41296848554 0.00156821349 
0.156378 0.44443624830 0.00136625544 
0.156935 0.43365348614 0.00082181589 
0.157493 0.44662790140 0.00189700807 
0.158050 0.44519708570 0.00184205978 
0.158607 0.44460214545 0.00197974039 
0.159165 0.37538319294 0.00077135892 
0.159722 0.41021580195 0.00166765883 
0.160280 0.41050234699 0.00216288670 
0.160837 0.39691867691 0.00206525712 
0.161395 0.38900230344 0.00186184662 
0.161952 0.36574528681 0.00104581538 
0.162510 0.39536813494 0.00156631793 
0.163067 0.32549486755 0.00067747147 
0.163625 0.37587222064 0.00128433452 
0.164182 0.35818056029 0.00088431504 
0.164739 0.26383503501 0.00122284438 
0.165297 0.35927199521 0.00136832211 
0.165854 0.36255992509 0.00125436641 
0.166412 0.34765102676 0.00112010457 
0.166969 0.34876314796 0.00150704423 
0.167527 0.34769608922 0.00189291166 
0.168084 0.27757751445 0.00090891105 
0.168642 0.33577325415 0.00137734412 
0.169199 0.31432649645 0.00167359413 
0.169757 0.26385250811 0.00065126347 
0.170314 0.26170378097 0.00028025266 
0.170871 0.26824910442 0.00061446206 
0.171429 0.27492167166 0.00102177442 
0.171986 0.26220486956 0.00031950879 
0.172544 0.28850031418 0.00098326711 
0.173101 0.26360324286 0.00039658921 
0.173659 0.25634474617 0.00115713710 
0.174216 0.23733802408 0.00020786575 
0.174774 0.19923687291 0.00089488538 
0.175331 0.22039613616 0.00056888144 
0.175888 0.20144977127 0.00081771663 
0.176446 0.30014654136 0.00087293627 
0.177003 0.23156599350 0.00133717381 
0.177561 0.24984441547 0.00122636969 
0.178118 0.23913816812 0.00103994722 
0.178676 0.20303150544 0.00083023803 
0.179233 0.26835141919 0.00148481252 
0.179791 0.21060526584 0.00171184893 
0.180348 0.19272225952 0.00099315474 
0.180905 0.22781852030 0.00042230633 
0.181463 0.20935628528 0.00092149414 
0.182020 0.21165879493 -0.00013389905 
0.182578 0.20192036195 0.00102051621 
0.183135 0.15580961140 -0.00029225243 
0.183693 0.15844851366 0.00096266252 
0.184250 0.19081736096 0.00082705031 
0.184808 0.20787661481 0.00130502745 
0.185365 0.14609912671 0.00025753361 
0.185922 0.21695671025 0.00050301087 
0.186480 0.17084241968 0.00057071261 
0.187037 0.16242756861 0.00043861002 
0.187595 0.18051824005 0.00154389328 
0.188152 0.16304290629 0.00038500275 
0.188710 0.18639343660 0.00056070948 
0.189267 0.17737329233 0.00050756071 
0.189824 0.15593060292 0.00110257915 
0.190382 0.21364561819 0.00055379009 
0.190939 0.16305492269 0.00046835749 
0.191497 0.15559495732 -0.00023315676 
0.192054 0.23145877144 0.00110681139 
0.192612 0.17674124725 0.00118734400 
0.193169 0.19891160813 0.00092270856 
0.193726 0.15372388733 0.00126404603 
0.194284 0.17251668593 0.00060953268 
0.194841 0.18775225945 0.00079948814 
0.195399 0.19361012262 0.00127458507 
0.195956 0.13140176707 0.00101383644 
0.196514 0.15140518243 0.00072924523 
0.197071 0.08486002116 0.00071560026 
0.197628 0.10468929612 0.00062234682 
0.198186 0.13281384980 0.00036559246 
0.198743 0.16206149232 0.00030057031 
0.199301 0.16975257477 0.00061130556 
0.199858 0.17508310204 0.00091099031 
0.200416 0.09310945853 0.00022593927 
0.200973 0.15049084191 0.00059596474 
0.201530 0.18389209128 0.00064637066 
0.202088 0.09905345537 0.00062028455 
0.202645 0.14782982814 0.00049839192 
0.203203 0.16312371863 0.00157610576 
0.203760 0.14276341753 0.00020311490 
0.204318 0.14601229678 0.00111954519 
0.204875 0.12303344671 0.00002051208 
0.205432 0.17898708563 0.00066017159 
0.205990 0.14066974025 0.00025388245 
0.206547 0.09755392166 0.00016056463 
0.207105 0.13782283616 0.00087224252 
0.207662 0.14826543771 -0.00023118885 
0.208219 0.08861209715 0.00044760319 
0.208777 0.10557992544 0.00072149668 
0.209334 0.14960156349 0.00031109223 
0.209892 0.14780901379 0.00026096552 
0.210449 0.10433938429 0.00058879619 
0.211007 0.12004772934 0.00014705063 
0.211564 0.08729618840 0.00033787216 
0.212121 0.14339104307 0.00043100003 
0.212679 0.12212794403 0.00102716321 
0.213236 0.15994856064 0.00044899171 
0.213794 0.12968121580 0.00049935810 
0.214351 0.13109600370 0.00091426131 
0.214908 0.11771184495 0.00070293756 
0.215466 0.12335630769 0.00045935849 
0.216023 0.15602381038 0.00075836171 
0.216581 0.09534546396 0.00008360805 
0.217138 0.15281243708 0.00045314245 
0.217695 0.15618917610 0.00082552823 
0.218253 0.07869508984 0.00041384337 
0.218810 0.11039317652 0.00038287878 
0.219368 0.13530779119 0.00029628216 
0.219925 0.06904296526 0.00030904263 
0.220483 0.11504024693 -0.00024039812 
0.221040 0.12427254082 0.00013610082 
0.221597 0.14343075361 0.00052274026 
0.222155 0.13607206475 0.00003382641 
0.222712 0.12330174154 0.00058950844 
0.223270 0.11178571088 0.00019972312 
0.223827 0.15487657861 0.00040866977 
0.224384 0.11039454146 0.00072401828 
0.224942 0.09908647122 -0.00012222624 
0.225499 0.11045352454 0.00021504362 
0.226057 0.11920674619 -0.00001653072 
0.226614 0.13571068202 -0.00005302745 
0.227171 0.12645019694 0.00019937823 
0.227729 0.11830224178 0.00035735119 
0.228286 0.14653849461 0.00024523302 
0.228844 0.11253283011 0.00034736413 
0.229401 0.10618931975 -0.00008640836 
0.229958 0.11210105168 0.00008236809 
0.230516 0.09448567985 0.00024290695 
0.231073 0.08043156499 0.00047484402 
0.231630 0.10611459610 0.00059386123 
0.232188 0.05332044092 0.00045071707 
0.232745 0.05390682487 0.00029550389 
0.233303 0.09878416926 0.00102452593 
0.233860 0.08202092030 0.00028254471 
0.234417 0.09044245025 -0.00010684997 
0.234975 0.07044030313 -0.00013031013 
0.235532 0.12923533296 0.00059981797 
0.236090 0.13124388353 0.00054413165 
0.236647 0.06947329383 0.00026018491 
0.237204 0.11889603651 0.00020958248 
0.237762 0.08278226249 0.00033398817 
0.238319 0.12810861540 0.00074641441 
0.238877 0.08583081195 -0.00034173245 
0.239434 0.07849268638 -0.00001977187 
0.239991 0.09678073504 -0.00017371873 
0.240549 0.08619753287 -0.00027151868 
0.241106 0.14761112535 0.00043408041 
0.241663 0.11084181704 0.00022107069 
0.242221 0.08497191468 0.00070124831 
0.242778 0.09769911017 0.00061088974 
0.243336 0.09095300553 0.00036928362 
0.243893 0.10148528680 0.00059237422 
0.244450 0.06254984834 0.00062230288 
0.245008 0.06624102751 0.00046128149 
0.245565 0.13402164225 0.00039702230 
0.246123 0.10207674198 0.00108272001 
0.246680 0.11556728040 0.00065402489 
0.247237 0.09324658304 0.00030136979 
0.247795 0.04209364729 -0.00013369427 
0.248352 0.11702906783 0.00063585414 
0.248909 0.09228461357 0.00115871945 
0.249467 0.07147277142 0.00002199278 
0.250024 0.07570660447 -0.00021059128 
0.250582 0.09838507441 0.00027191801 
0.251139 0.12062771381 0.00083243187 
0.251696 0.10325325904 0.00049181478 
0.252254 0.07632182487 0.00039761735 
0.252811 0.08341534764 -0.00023014671 
0.253368 0.04363744349 -0.00018870666 
0.253926 0.11143323921 0.00028881853 
0.254483 0.07633745249 0.00079510017 
0.255041 0.11334179636 0.00073897580 
0.255598 0.08282749962 0.00063761214 
0.256155 0.01749939539 0.00050487154 
0.256713 0.11518006375 0.00015732535 
0.257270 0.11970152124 0.00558909279 
0.257827 0.10091912605 0.00044475032 
0.258385 0.09827370827 0.00049049807 
0.258942 0.07173140575 0.00017463837 
0.259499 0.07553337462 0.00043745590 
0.260057 0.04150002675 0.00017766799 
0.260614 0.08837978603 -0.00014208852 
0.261172 0.11930058408 -0.00005856764 
0.261729 0.08232657937 0.00058918191 
0.262286 0.09521163550 0.00028647533 
0.262844 0.10351944517 0.00006003674 
0.263401 0.07767938785 0.00050777753 
0.263958 0.12410338882 0.00056741854 
0.264516 0.07743266270 0.00002499709 
0.265073 0.06864376036 -0.00004213586 
0.265630 0.08531850426 0.00014122895 
0.266188 0.10349820959 0.00025399494 
0.266745 0.08805146312 0.00045126684 
0.267302 0.08234602274 0.00018852335 
0.267860 0.03848025759 0.00009965678 
0.268417 0.09732630066 0.00064769348 
0.268975 0.02280848360 0.00011596451 
0.269532 0.10656438175 0.00004804091 
0.270089 0.10261409986 0.00051229089 
0.270647 0.08040301627 0.00051856547 
0.271204 0.07730859344 0.00019760952 
0.271761 0.09497483868 0.00041072820 
0.272319 0.08199307213 -0.00007990228 
0.272876 0.04037361035 0.00042335650 
0.273433 0.08261044557 0.00020031559 
0.273991 0.05524950794 0.00029771060 
0.274548 0.07532734867 0.00093546319 
0.275105 0.06710685553 0.00038859572 
0.275663 0.04928509004 0.00016320225 
0.276220 0.07957739136 0.00040639615 
0.276777 0.09526567664 0.00021079278 
0.277335 0.11391615959 0.00068236497 
0.277892 0.07758582182 0.00058856097 
0.278449 0.06212499708 0.00029309846 
0.279007 0.05262043517 0.00002064448 
0.279564 0.07102072619 0.00038586515 
0.280121 0.08945393552 0.00061312297 
0.280679 0.09495401371 -0.00024877851 
0.281236 0.08340142998 0.00047531531 
0.281793 0.05573212080 -0.00028781499 
0.282351 0.04974505112 0.00042006264 
0.282908 0.04728333502 0.00056100557 
0.283465 0.07039293000 0.00010199848 
0.284023 0.10831161502 0.00086238063 
0.284580 0.08557905188 0.00029180114 
0.285137 0.09921408621 0.00068571126 
0.285695 0.07860438215 0.00033615605 
0.286252 0.07554704437 0.00070575822 
0.286809 0.06559724675 0.00041297513 
0.287367 0.05978508528 -0.00024880128 
0.287924 0.05779882187 -0.00000328434 
0.288481 0.07081708218 0.00041071164 
0.289039 0.06087510564 0.00085833800 
0.289596 0.05317581411 0.00037690041 
0.290153 0.06250404969 0.00021887126 
0.290711 0.03264143062 0.00006039037 
0.291268 0.07061289922 0.00020677040 
0.291825 0.09816513417 0.00004495068 
0.292383 0.09497630486 0.00000512503 
0.292940 0.08079976301 -0.00045357318 
0.293497 0.06912775273 0.00003960037 
0.294055 0.08350855972 0.00042020296 
0.294612 0.07516625814 0.00062336654 
0.295169 0.09921565305 -0.00023635272 
0.295727 0.05940265461 0.00017200462 
0.296284 0.08831339315 0.00045172450 
0.296841 0.07814146386 0.00047031899 
0.297399 0.04602140705 0.00018759425 
0.297956 0.01082702885 -0.00023674306 
0.298513 0.07283778839 0.00030814450 
0.299071 0.06719379158 0.00049413237 
0.299628 0.06433987716 0.00013250449 
0.300185 0.07870481205 -0.00004364857 
0.300742 0.11521590140 -0.00022543083 
0.301300 0.06232057555 0.00093686740 
0.301857 0.07960106602 0.00066462964 
0.302414 0.14052223229 0.00039367769 
0.302972 0.05474918379 0.00126064658 
0.303529 0.03156502674 -0.00024213234 
0.304086 0.03479647066 0.00024855414 
0.304644 0.10146201273 0.00062581491 
0.305201 0.07939825560 -0.00042299270 
0.305758 0.07725477042 0.00006594400 
0.306316 0.09615160646 0.00103157777 
0.306873 0.01892404365 -0.00010030308 
0.307430 0.11442323149 0.00067341624 
0.307987 0.06742810666 0.00016831454 
0.308545 0.06122787042 0.00028958342 
0.309102 0.10482118920 0.00040572995 
0.309659 0.07697940633 -0.00000985932 
0.310217 0.06742143438 0.00046714308 
0.310774 0.04111699779 0.00047984478 
0.311331 0.05394606056 0.00030612145 
0.311889 0.01935211989 0.00004192997 
0.312446 0.06949355117 0.00026838473 
0.313003 0.05473625689 -0.00027731494 
0.313560 0.07989182223 0.00041834124 
0.314118 0.07467500348 0.00028208869 
0.314675 0.07782536669 0.00056734394 
0.315232 0.07103245094 0.00021664530 
0.315790 0.08896115215 0.00087406644 
0.316347 0.03743533701 0.00055607324 
0.316904 0.06484783091 0.00049223379 
0.317461 0.08502454438 0.00069786861 
0.318019 0.06789926512 0.00068841021 
0.318576 0.06838014000 0.00035495178 
0.319133 0.03630654207 0.00026812246 
0.319691 0.04243841946 0.00084714405 
0.320248 0.08987520224 -0.00014533120 
0.320805 0.05039142986 -0.00044788238 
0.321362 0.01501601387 -0.00014659526 
0.321920 0.04866704024 0.00074559364 
0.322477 0.03867711326 0.00011887049 
0.323034 0.02897467837 -0.00001831718 
0.323592 0.04290061724 0.00044976130 
0.324149 0.09371703828 0.00038074448 
0.324706 0.07897124955 0.00010180371 
0.325263 0.02814795227 -0.00052284851 
0.325821 0.08726940245 -0.00027189163 
0.326378 0.08379685602 0.00106890315 
0.326935 0.03126787114 0.00016503416 
0.327493 0.06530371738 0.00049539351 
0.328050 0.07683624744 0.00089862347 
0.328607 0.06245104315 0.00090332062 
0.329164 0.02901673988 -0.00011136071 
0.329722 0.07397229582 0.00059053427 
0.330279 0.04745006659 -0.00035507783 
0.330836 0.00984398731 -0.00062316154 
0.331393 0.08362963946 0.00012986300 
0.331951 0.05633563395 -0.00006006444 
0.332508 0.05892442033 -0.00010431827 
0.333065 0.10222244871 -0.00000764904 
0.333622 0.04099716876 0.00013039237 
0.334180 0.04888829340 0.00092474183 
0.334737 0.04724257406 0.00023950398 
0.335294 0.01982360098 -0.00009863312 
0.335852 -0.00028694817 -0.00025187730 
0.336409 0.07859031457 0.00005935839 
0.336966 0.05285615470 0.00107278149 
0.337523 0.09171098715 -0.00037846656 
0.338081 0.06773964982 0.00042184884 
0.338638 0.01858840788 -0.00035140612 
0.339195 0.08714823791 0.00014358406 
0.339752 0.03614984371 0.00013021947 
0.340310 0.05574376210 -0.00024571812 
0.340867 0.07187892796 0.00043121533 
0.341424 0.08399594697 0.00056123672 
0.341981 0.02810938196 0.00046162998 
0.342539 0.03823414815 -0.00013450996 
0.343096 0.06811721728 -0.00038446355 
0.343653 0.07833765248 0.00090898300 
0.344210 0.08142403666 0.00052207328 
0.344768 0.03894602375 0.00059746387 
0.345325 0.02356748761 0.00059730768 
0.345882 0.05577320120 0.00076958704 
0.346439 0.08959747505 0.00119921544 
0.346997 0.04471796204 0.00064153980 
0.347554 0.06771799400 0.00018538736 
0.348111 0.08052951003 0.00056799376 
0.348668 0.05791041443 0.00090804781 
0.349226 0.04742356543 0.00079976002 
0.349783 0.02818479960 0.00103621443 
0.350340 0.00167213587 -0.00035286312 
0.350897 0.07456091821 -0.00082533556 
0.351454 0.06539389868 0.00042380693 
0.352012 0.04310658363 0.00122488347 
0.352569 0.05622538526 -0.00016404286 
0.353126 0.11316003544 -0.00116506964 
0.353683 0.03044681082 -0.00008330490 
0.354241 -0.01373111865 -0.00037356833 
0.354798 0.04307845761 0.00068412196 
0.355355 0.04738811251 0.00071169638 
0.355912 0.13544852103 0.00046954964 
0.356470 0.01011277455 0.00125662185 
0.357027 0.08547021764 0.00068224266 
0.357584 0.09940763185 0.00127367385 
0.358141 0.00837187515 -0.00020382744 
0.358699 0.06589304176 0.00109033420 
0.359256 0.06533419274 0.00053429501 
0.359813 0.09250387706 0.00168650012 
0.360370 0.08426669872 0.00169711405 
0.360927 0.04381529215 0.00068762012 
0.361485 0.06749780305 0.00209741392 
0.362042 0.05888656288 -0.00081132392 
0.362599 0.05935702258 -0.00013288766 
0.363156 0.00161066949 0.00025295192 
0.363714 0.03743596435 0.00119051459 
0.364271 0.05065962999 0.00016576194 
0.364828 0.03086326434 0.00080099722 
0.365385 0.07915152578 0.00099690901 
0.365942 0.00340984917 -0.00027104066 
0.366500 0.01610113375 0.00077376803 
0.367057 0.03571076498 0.00105948290 
0.367614 0.00220372697 0.00119266658 
0.368171 0.05766071716 -0.00129616159 
0.368728 0.03560052560 0.00014866433 
0.369286 0.10510267529 0.00214795562 
0.369843 -0.00649881088 0.00051132508 
0.370400 0.09219947730 0.00147885103 
0.370957 0.13365132852 0.00078947367 
0.371514 0.06372594389 -0.00057095385 
0.372072 0.09192469642 0.00091798127 
0.372629 0.09819088951 0.00082950190 
0.373186 0.06773817930 0.00204414665 
0.373743 0.08135888124 0.00035518369 
0.374300 0.08999288242 0.00175880496 
0.374858 0.04012741180 0.00016286751 
0.375415 0.05176717731 0.00161823777 
0.375972 0.10634114429 0.00112695243 
0.376529 0.02136117546 -0.00035885607 
0.377086 0.04374621037 0.00102414451 
0.377644 0.05394082032 -0.00007808522 
0.378201 0.03533493363 -0.00047461763 
0.378758 -0.00379234957 -0.00070275489 
0.379315 0.12644146026 0.00153548111 
0.379872 -0.00040286394 -0.00059033643 
0.380430 0.10496639733 -0.00044240100 
0.380987 -0.02528768185 0.00119817741 
0.381544 0.09945783446 0.00141773982 
0.382101 0.07109057246 0.00136672302 
0.382658 0.03092103894 -0.00221808953 
0.383216 0.10087080426 0.00031175774 
0.383773 0.09005885237 0.00188974480 
0.384330 0.03684783872 -0.00030061531 
0.384887 0.07278109473 0.00125557021 
0.385444 0.05996863573 0.00029558174 
0.386001 0.01455908626 -0.00008890033 
0.386559 0.03714925008 0.00002131420 
0.387116 0.03360313010 0.00194398090 
0.387673 0.03291092538 0.00086293534 
0.388230 0.10892555050 0.00154869177 
0.388787 -0.06112077854 0.00102797840 
0.389345 0.00463735884 0.00243357784 
0.389902 0.08485586070 0.00017655572 
0.390459 0.00336960546 0.00123538420 
0.391016 0.14456965351 0.00319619053 
0.391573 0.04979377751 -0.00024421790 
0.392130 0.09334159266 0.00043806664 
0.392688 0.03352053718 0.00094637466 
0.393245 0.03170587651 0.00112445237 
0.393802 0.06585708360 0.00325346495 
0.394359 -0.02704094734 -0.00222489761 
0.394916 -0.03478213905 -0.00198168531 
0.395473 0.06512915075 -0.00331653224 
0.396031 0.08148782071 0.00118864238 
0.396588 0.13235407108 -0.00077747318 
0.397145 0.02223640310 0.00170400742 
0.397702 -0.01613590467 -0.00265508545 
0.398259 0.04788963642 0.00398138007 
0.398816 -0.03112868216 0.00136546161 
0.399374 -0.00888208179 0.00163503502 
0.399931 -0.00684829433 -0.00392727850 
0.400488 0.02232599520 0.00105502179 
0.401045 0.03198296136 -0.00362076276 
0.401602 -0.00062903151 -0.00092228160 
0.402159 0.02128573118 -0.00217806255 
0.402716 -0.21514774344 -0.01339642066 
0.403274 0.16911202317 0.00448422211 
0.403831 0.03749119443 0.01806120483 
