# Supplementary material for: SAXS studies of X-ray induced disulfide bond damage: Engineering high-resolution insight from a low-resolution technique
Source: PLoS One. 2020 Nov 17;15(11):e0239702. doi: 10.1371/journal.pone.0239702 (PMC7671560; doi:10.1371/journal.pone.0239702)
Supplement: S1 Data — (GZ) [file pone.0239702.s023.gz › SupplementaryData/dimer_A7_ph6_5_00006.cbf.dat]

0.010314 21.92814440096 -1.38833324798 
0.010872 17.44556767911 -0.05169345427 
0.011429 19.68865582104 -0.09021736761 
0.011987 20.33533285276 0.04406308081 
0.012544 19.33495794915 0.16104665706 
0.013102 19.73402376398 -0.00039625694 
0.013659 20.08589748766 0.00761932533 
0.014217 20.60621536986 -0.11673809962 
0.014774 18.79854260660 -0.02222674412 
0.015332 19.40496783801 -0.07478590452 
0.015889 19.86815621643 0.06292164173 
0.016447 19.18078784789 0.04601676626 
0.017004 19.09942068594 0.07506115805 
0.017562 18.36111372239 0.04969964056 
0.018119 19.02981676266 0.06655563990 
0.018677 18.31878867157 0.00603108155 
0.019234 18.80757171460 0.04453057111 
0.019792 18.57779176486 -0.00267709101 
0.020349 18.33496672251 0.07509981344 
0.020907 18.16014521115 0.03590353163 
0.021464 18.00685381317 0.04120554028 
0.022022 17.24777750124 0.05988309245 
0.022579 17.67988224342 0.04871731927 
0.023137 17.40224883985 0.02502586946 
0.023694 17.81291258739 0.07285753983 
0.024252 16.96962710171 0.06302014509 
0.024809 16.90733639313 0.05856599601 
0.025367 16.74355860034 0.08337594852 
0.025924 16.81695698119 0.07322324816 
0.026482 16.59923074756 0.07940141435 
0.027039 16.49616197177 0.07369204165 
0.027597 16.08638939706 0.07840860096 
0.028154 16.00088414829 0.08487814066 
0.028712 15.85438404826 0.08324333666 
0.029269 15.95805376316 0.07306152817 
0.029827 15.45716263513 0.07573058371 
0.030384 14.97333668037 0.07987551780 
0.030942 14.98119912120 0.07646251824 
0.031500 15.03339837098 0.07296183025 
0.032057 14.83630849850 0.06622353353 
0.032615 14.64612632292 0.07462348203 
0.033172 14.29762610084 0.07160128880 
0.033730 14.03693964035 0.07057098942 
0.034287 14.06544790272 0.06748233858 
0.034845 13.86989038146 0.06511292500 
0.035402 13.55985828762 0.06854867770 
0.035960 13.35577760670 0.06868294688 
0.036517 13.66269542401 0.06915745657 
0.037075 13.20333599947 0.06714386341 
0.037632 12.84578728486 0.05909884100 
0.038190 12.70329562814 0.06619410905 
0.038747 12.60566938990 0.06023699059 
0.039305 12.47905120210 0.05559299279 
0.039862 12.17456380396 0.05883229571 
0.040420 12.31053375731 0.06228455386 
0.040977 11.90674053380 0.05820832136 
0.041535 11.86024790321 0.05945777427 
0.042092 11.57326426945 0.05572067071 
0.042650 11.56385997700 0.05131155622 
0.043207 11.37346120412 0.05740125929 
0.043765 11.14853859105 0.05323904138 
0.044322 10.85690240434 0.05078975314 
0.044880 10.81113567034 0.04585189171 
0.045437 10.70710616673 0.04559999576 
0.045995 10.73864145980 0.04719994859 
0.046552 10.42000112559 0.04722744603 
0.047110 10.33672933318 0.04756000836 
0.047667 10.16277730924 0.04785416723 
0.048225 9.87004909132 0.05267838304 
0.048782 9.70482741313 0.04455534051 
0.049340 9.73419503785 0.04298386448 
0.049897 9.31369019895 0.04067744279 
0.050455 9.15296391990 0.04161395209 
0.051012 9.21316926597 0.04115810360 
0.051570 8.93221921489 0.04295275830 
0.052127 9.06330729905 0.04214483609 
0.052685 8.73520759203 0.04255902545 
0.053242 8.80038756832 0.03647207294 
0.053800 8.28105964475 0.03553233047 
0.054357 8.40769862808 0.04084731113 
0.054915 8.40851488076 0.03688617780 
0.055472 8.00076479926 0.03462583175 
0.056030 7.99886279835 0.03800947420 
0.056587 7.87972816327 0.03668148805 
0.057145 7.72871968294 0.03454243222 
0.057702 7.51688365150 0.03281313109 
0.058260 7.33390364494 0.03276195882 
0.058817 7.37013518769 0.03294025756 
0.059375 7.31031282109 0.03561294294 
0.059932 7.24961209382 0.03483020591 
0.060490 7.04892923299 0.03117252286 
0.061048 6.93908270844 0.02921755180 
0.061605 6.76393385032 0.03083111155 
0.062163 6.56595288561 0.02804251339 
0.062720 6.50353122862 0.02793721488 
0.063278 6.50218075395 0.02599080220 
0.063835 6.42024849979 0.02669042223 
0.064393 6.11470270439 0.02809128536 
0.064950 6.05751786420 0.02840811595 
0.065508 6.05985657943 0.02655731821 
0.066065 5.85421012099 0.02473924928 
0.066623 5.82641634594 0.02372097259 
0.067180 5.67088743458 0.02456983018 
0.067738 5.60430791996 0.02494773836 
0.068295 5.62549122671 0.02252864901 
0.068853 5.53031463690 0.02472723224 
0.069410 5.31184521687 0.02384277801 
0.069968 5.35801137636 0.02478545452 
0.070525 5.12742762804 0.02173058652 
0.071083 5.16101293256 0.02063227593 
0.071640 5.02036297382 0.02490879976 
0.072198 4.89354488718 0.02310617147 
0.072755 4.87770211027 0.02292890913 
0.073313 4.79626792671 0.02267312377 
0.073870 4.84619755302 0.02271363446 
0.074428 4.66969068449 0.02050123079 
0.074985 4.65173580680 0.02084918926 
0.075543 4.51347745533 0.02025465074 
0.076100 4.48142026096 0.01818886174 
0.076658 4.41028615303 0.01892531228 
0.077215 4.33707317991 0.02068534943 
0.077773 4.26222804620 0.01983638038 
0.078330 4.22277425844 0.01786740610 
0.078888 4.22630812949 0.01738126475 
0.079445 4.14167869593 0.01649871299 
0.080003 4.05664436135 0.02014605945 
0.080560 4.05943686482 0.01924901697 
0.081118 3.90867649531 0.01654325774 
0.081675 3.83441220044 0.01902185780 
0.082233 3.89108008529 0.01780126551 
0.082790 3.71174922984 0.01594292001 
0.083348 3.62625873731 0.01511284548 
0.083905 3.58961543571 0.01635033854 
0.084463 3.47750991680 0.01256258166 
0.085020 3.51993957889 0.01506176474 
0.085578 3.42205934849 0.01578408976 
0.086135 3.39745212252 0.01615733895 
0.086693 3.35348918104 0.01582178694 
0.087250 3.30208368260 0.01171271505 
0.087808 3.20913544354 0.01418690632 
0.088365 3.11796343483 0.01451564748 
0.088923 3.11039733900 0.01191023740 
0.089480 3.11422406187 0.01267826503 
0.090038 2.98967809568 0.01421563633 
0.090595 3.09525603879 0.01428257995 
0.091153 3.02823806885 0.01309795098 
0.091710 2.97107049162 0.01321887226 
0.092268 2.85946395767 0.01355894853 
0.092825 2.77642208424 0.01130368950 
0.093383 2.77508598341 0.01255980013 
0.093940 2.75833373573 0.01385524065 
0.094498 2.72663637116 0.01286342001 
0.095055 2.72420874298 0.01275375221 
0.095613 2.68482711987 0.01130649552 
0.096170 2.59788564603 0.01226249380 
0.096728 2.58805399045 0.01111586895 
0.097285 2.44174480596 0.01231277549 
0.097842 2.49848326390 0.01415398950 
0.098400 2.45146141797 0.01146041688 
0.098957 2.34567332196 0.01279725871 
0.099515 2.30758731892 0.00885701895 
0.100072 2.30462663649 0.00950806908 
0.100630 2.26315658057 0.01362545565 
0.101187 2.35425145334 0.01024626807 
0.101745 2.28088804269 0.01264037571 
0.102302 2.17853991002 0.00891010568 
0.102860 2.21564911040 0.01085549525 
0.103417 2.13340433079 0.00975946462 
0.103975 2.07690712974 0.00860771276 
0.104532 2.11432812192 0.01025718220 
0.105090 2.06624796671 0.00763771515 
0.105647 2.01473646618 0.00741515634 
0.106205 2.01174105847 0.00910691223 
0.106762 2.00807399672 0.00866472157 
0.107320 1.92994961396 0.00776440907 
0.107877 1.82300620373 0.00758151819 
0.108435 1.92306291730 0.00819287334 
0.108992 1.85374518651 0.00721563730 
0.109550 1.77860284900 0.00744366676 
0.110107 1.77592018919 0.00839067681 
0.110665 1.83065789838 0.00778482206 
0.111222 1.68600736666 0.00813556354 
0.111780 1.72706227903 0.00711518146 
0.112337 1.71369149662 0.00745859222 
0.112895 1.64659609849 0.00753005684 
0.113452 1.66700015232 0.00676844403 
0.114010 1.68403277229 0.00768018022 
0.114567 1.55325239480 0.00634040326 
0.115125 1.51448107008 0.00616790303 
0.115682 1.57721338775 0.00734784444 
0.116240 1.48079425830 0.00640761830 
0.116797 1.55999792357 0.00739599788 
0.117355 1.38960821217 0.00526768853 
0.117912 1.43813025480 0.00555133639 
0.118470 1.40773395500 0.00668035220 
0.119027 1.34739861467 0.00670956350 
0.119585 1.36810471155 0.00479381414 
0.120142 1.34859571505 0.00537684949 
0.120699 1.33296773822 0.00627294575 
0.121257 1.40188489026 0.00510289320 
0.121814 1.30195329082 0.00525136232 
0.122372 1.30148975686 0.00497077225 
0.122929 1.26066388368 0.00542665129 
0.123487 1.23674675337 0.00592601960 
0.124044 1.17314429379 0.00495063272 
0.124602 1.21330923732 0.00566734501 
0.125159 1.17951651511 0.00540172081 
0.125717 1.14544404685 0.00315812905 
0.126274 1.13504981346 0.00507953165 
0.126832 1.10373538386 0.00477302945 
0.127389 1.02906238276 0.00410870761 
0.127947 1.11603502393 0.00302909844 
0.128504 1.07274649498 0.00332387703 
0.129062 1.05177402706 0.00363448670 
0.129619 1.04811103855 0.00393080690 
0.130177 1.04647393068 0.00361210964 
0.130734 1.03234310433 0.00387331663 
0.131292 1.02396712880 0.00471227532 
0.131849 1.04848072551 0.00449372818 
0.132407 0.96686121317 0.00369466179 
0.132964 0.87490290335 0.00322429961 
0.133521 0.93459285377 0.00302690094 
0.134079 0.88805803877 0.00277231769 
0.134636 0.88428293562 0.00336955213 
0.135194 0.88661020734 0.00372757297 
0.135751 0.78596469625 0.00272299374 
0.136309 0.80936096394 0.00314055851 
0.136866 0.81408572843 0.00327730550 
0.137424 0.73412536698 0.00283592034 
0.137981 0.82352545854 0.00329083258 
0.138539 0.72667260068 0.00271805495 
0.139096 0.73925464071 0.00271249702 
0.139654 0.84888573315 0.00372915544 
0.140211 0.74124727656 0.00300394858 
0.140769 0.76323735186 0.00404046034 
0.141326 0.71535497668 0.00267781843 
0.141884 0.70412683036 0.00282075354 
0.142441 0.70748282913 0.00250666233 
0.142998 0.72079619190 0.00276211195 
0.143556 0.67860505068 0.00267492718 
0.144113 0.69134747640 0.00264376376 
0.144671 0.61350675120 0.00193807075 
0.145228 0.63492282783 0.00241718548 
0.145786 0.56666711766 0.00273894838 
0.146343 0.58842269236 0.00199956400 
0.146901 0.58025132375 0.00287316513 
0.147458 0.66889891464 0.00349493445 
0.148016 0.55617191362 0.00187723517 
0.148573 0.54394005246 0.00292751513 
0.149131 0.56713686710 0.00305402374 
0.149688 0.52334120397 0.00226141801 
0.150246 0.54946988869 0.00208990778 
0.150803 0.49854317031 0.00144202515 
0.151360 0.51363353771 0.00211597256 
0.151918 0.51088648958 0.00191001399 
0.152475 0.51438079023 0.00146305807 
0.153033 0.45669648199 0.00233725434 
0.153590 0.48358151250 0.00248117455 
0.154148 0.50171336368 0.00104612149 
0.154705 0.48304237267 0.00184361564 
0.155263 0.40670812650 0.00275163231 
0.155820 0.42748038253 0.00242941972 
0.156378 0.43994297142 0.00235325257 
0.156935 0.48033160354 0.00235246324 
0.157493 0.49358774745 0.00217201199 
0.158050 0.36354825091 0.00115654096 
0.158607 0.38937960844 0.00194509864 
0.159165 0.40920908369 0.00152307831 
0.159722 0.46672489041 0.00242870035 
0.160280 0.38767001781 0.00218349443 
0.160837 0.39717985060 0.00160916010 
0.161395 0.39929314787 0.00152115715 
0.161952 0.36674476555 0.00091021941 
0.162510 0.36740863333 0.00188860649 
0.163067 0.37058111450 0.00195810839 
0.163625 0.39616481363 0.00174895452 
0.164182 0.31831638375 0.00165962969 
0.164739 0.29114448499 0.00178625296 
0.165297 0.35620681589 0.00147709933 
0.165854 0.31602217655 0.00182054633 
0.166412 0.33222820533 0.00131989669 
0.166969 0.35419640918 0.00167099834 
0.167527 0.30591208719 0.00103836406 
0.168084 0.33053962397 0.00169478084 
0.168642 0.30138635706 0.00138974298 
0.169199 0.25796158034 0.00064774201 
0.169757 0.25963022663 0.00078590106 
0.170314 0.26032004476 0.00101253291 
0.170871 0.24773039271 0.00152238875 
0.171429 0.34051741997 0.00145323985 
0.171986 0.31137280781 0.00051705458 
0.172544 0.28597006973 0.00111045383 
0.173101 0.27886800310 0.00124470606 
0.173659 0.22142754256 0.00099550707 
0.174216 0.24784600903 0.00017989647 
0.174774 0.22768688345 0.00103019634 
0.175331 0.25561365074 0.00097139719 
0.175888 0.27837803118 0.00101360901 
0.176446 0.16409318306 0.00075416097 
0.177003 0.21048467423 0.00101891273 
0.177561 0.22797511416 0.00117321966 
0.178118 0.17485320887 0.00094499678 
0.178676 0.23004319851 0.00135113116 
0.179233 0.20452904291 0.00141089807 
0.179791 0.19743337047 -0.00009652557 
0.180348 0.20121437369 0.00049788869 
0.180905 0.20449504059 0.00067203830 
0.181463 0.20491097603 0.00116046270 
0.182020 0.16240610949 0.00051786391 
0.182578 0.12047729577 0.00104871894 
0.183135 0.17514507806 0.00075473711 
0.183693 0.16302120502 0.00064472117 
0.184250 0.20092135566 0.00072761346 
0.184808 0.19818223687 0.00103672574 
0.185365 0.18811587288 0.00075455677 
0.185922 0.18643285380 0.00088990539 
0.186480 0.17613894188 0.00032430034 
0.187037 0.19962058582 0.00058064062 
0.187595 0.19095746265 0.00059666042 
0.188152 0.18040778615 0.00061621910 
0.188710 0.17316637676 0.00062609704 
0.189267 0.17946751443 0.00075481877 
0.189824 0.14213417006 0.00046495658 
0.190382 0.18000819856 0.00008130198 
0.190939 0.16140842046 0.00019120827 
0.191497 0.17317022602 0.00053070784 
0.192054 0.17187356250 0.00076368732 
0.192612 0.13629512860 0.00181332526 
0.193169 0.13163419197 0.00049466903 
0.193726 0.14632655147 0.00087463081 
0.194284 0.16194581301 0.00095541305 
0.194841 0.15360934114 -0.00014972096 
0.195399 0.14737063476 0.00101331525 
0.195956 0.10343404677 0.00064244637 
0.196514 0.21419023806 0.00074840781 
0.197071 0.13078116869 0.00114296454 
0.197628 0.14163128346 0.00051511326 
0.198186 0.10130263658 0.00059663317 
0.198743 0.11386574822 0.00018628067 
0.199301 0.12693083320 0.00036267850 
0.199858 0.11502249718 0.00113938978 
0.200416 0.15794157698 0.00102069385 
0.200973 0.17282926081 0.00084285928 
0.201530 0.08794205166 0.00082716076 
0.202088 0.16493637401 0.00054285757 
0.202645 0.09868862047 0.00083400227 
0.203203 0.15489022525 0.00067725801 
0.203760 0.10253407078 0.00011518719 
0.204318 0.16877585395 0.00105568567 
0.204875 0.12685177105 0.00007665828 
0.205432 0.08715338192 -0.00033625229 
0.205990 0.16274968035 0.00115874264 
0.206547 0.11883908966 0.00051253055 
0.207105 0.12903240445 0.00004219790 
0.207662 0.13189428584 0.00066147816 
0.208219 0.15686130713 0.00123083607 
0.208777 0.10458228124 0.00008921128 
0.209334 0.10363480075 0.00020306611 
0.209892 0.13670195786 0.00061093610 
0.210449 0.11995859567 0.00017881219 
0.211007 0.14178145083 -0.00027090335 
0.211564 0.10397368981 0.00005377675 
0.212121 0.20274041624 0.00088515569 
0.212679 0.14614077653 0.00082793619 
0.213236 0.12039649715 0.00060614996 
0.213794 0.11782600014 0.00046729872 
0.214351 0.14556380812 0.00036935690 
0.214908 0.14203150978 0.00001864179 
0.215466 0.17381717607 0.00024785746 
0.216023 0.12216249986 0.00044092643 
0.216581 0.13355771441 0.00039838727 
0.217138 0.12392906677 0.00068328011 
0.217695 0.13968537470 0.00066581197 
0.218253 0.11128426200 -0.00010973734 
0.218810 0.08933995822 0.00069938039 
0.219368 0.10749242811 0.00030128385 
0.219925 0.13110838633 0.00149837387 
0.220483 0.10096141367 -0.00048276012 
0.221040 0.18792719478 0.00018903223 
0.221597 0.08473593157 0.00095173398 
0.222155 0.13076856857 0.00136197051 
0.222712 0.08868483326 0.00027873532 
0.223270 0.08002673804 0.00067624463 
0.223827 0.05588343934 0.00017968970 
0.224384 0.08429913881 -0.00004644631 
0.224942 0.09898723244 0.00023107287 
0.225499 0.12356047499 0.00042800586 
0.226057 0.14627379022 0.00120435860 
0.226614 0.09171707160 -0.00052523866 
0.227171 0.09751607013 0.00007347386 
0.227729 0.08599774403 0.00066803761 
0.228286 0.07555396802 -0.00065103350 
0.228844 0.07899602074 -0.00006883021 
0.229401 0.15548507936 0.00088078854 
0.229958 0.12346368422 0.00026150250 
0.230516 0.09666419797 0.00069693594 
0.231073 0.11007376193 0.00059010268 
0.231630 0.08904147866 0.00027540741 
0.232188 0.10072669988 0.00056721157 
0.232745 0.09412742945 -0.00010066409 
0.233303 0.13128470359 0.00071276773 
0.233860 0.09203829619 0.00022513605 
0.234417 0.11070756173 0.00077717011 
0.234975 0.10573453259 0.00055993368 
0.235532 0.10139269172 0.00048446498 
0.236090 0.08867956662 0.00053829598 
0.236647 0.12082038581 0.00053244730 
0.237204 0.11447343951 0.00039316173 
0.237762 0.07173770067 0.00009177135 
0.238319 0.07036564378 0.00036121768 
0.238877 0.06592802794 0.00015037020 
0.239434 0.08177549613 0.00044081380 
0.239991 0.06577587858 0.00032778458 
0.240549 0.10982608524 0.00036165107 
0.241106 0.10357351847 0.00063740495 
0.241663 0.06293350276 0.00010600550 
0.242221 0.08637665787 0.00044489548 
0.242778 0.09020861732 0.00012320243 
0.243336 0.06901535348 0.00037271153 
0.243893 0.07332680734 -0.00008669364 
0.244450 0.08232739948 0.00034173192 
0.245008 0.09755590711 0.00004343429 
0.245565 0.09481144415 0.00065173510 
0.246123 0.13083226629 0.00020113277 
0.246680 0.14038502721 0.00111458788 
0.247237 0.10728675339 0.00058433378 
0.247795 0.06583481205 0.00023746812 
0.248352 0.12219203996 0.00030701098 
0.248909 0.05188769841 -0.00003306310 
0.249467 0.09591861597 0.00004488061 
0.250024 0.07551707258 0.00013443019 
0.250582 0.09761143888 0.00021657132 
0.251139 0.07937624174 0.00043282758 
0.251696 0.09081513045 0.00032352861 
0.252254 0.10388268380 0.00073123689 
0.252811 0.12644452575 0.00068854612 
0.253368 0.10250132315 0.00029577680 
0.253926 0.06840948402 -0.00010988302 
0.254483 0.06706840909 0.00013501108 
0.255041 0.11293148509 0.00057096089 
0.255598 0.08798575575 -0.00002454127 
0.256155 0.11242923693 0.00012596196 
0.256713 0.08253509175 0.00038070829 
0.257270 0.08423267209 0.00382544067 
0.257827 0.10608462760 -0.00002077719 
0.258385 0.08904268846 0.00070133558 
0.258942 0.06751623612 0.00008633575 
0.259499 0.09718427435 0.00088424452 
0.260057 0.06467020044 0.00019347958 
0.260614 0.09859936688 0.00031624302 
0.261172 0.09349219412 0.00053636467 
0.261729 0.05415979027 0.00006482835 
0.262286 0.10592147983 0.00022907347 
0.262844 0.12239353832 0.00034401705 
0.263401 0.06042676448 -0.00009907616 
0.263958 0.10492061504 0.00044036461 
0.264516 0.09387820225 0.00014373723 
0.265073 0.08116542318 0.00023452525 
0.265630 0.08504496307 -0.00001158838 
0.266188 0.11436077569 0.00067484336 
0.266745 0.06575622947 0.00054171278 
0.267302 0.09768756041 0.00062002270 
0.267860 0.08809606387 0.00041397268 
0.268417 0.08781059163 0.00034531091 
0.268975 0.10594646233 0.00060361647 
0.269532 0.13826932197 0.00023200015 
0.270089 0.09650173153 0.00009534348 
0.270647 0.10366225185 0.00012237501 
0.271204 0.10773589010 0.00023120798 
0.271761 0.13333739235 0.00039820159 
0.272319 0.08753018842 0.00035321070 
0.272876 0.11108358396 0.00094174121 
0.273433 0.07517591864 0.00039382875 
0.273991 0.07005813234 0.00024559271 
0.274548 0.06644347872 0.00022602874 
0.275105 0.04832729339 0.00008733121 
0.275663 0.12232938377 0.00030704550 
0.276220 0.15264059176 0.00102808423 
0.276777 0.08102059144 0.00077709338 
0.277335 0.08329682775 0.00003160115 
0.277892 0.09297002649 0.00026925284 
0.278449 0.05250847659 -0.00007936048 
0.279007 0.06882415144 -0.00001175510 
0.279564 0.05401916207 -0.00005091842 
0.280121 0.06641319033 -0.00018583376 
0.280679 0.05743359438 0.00005687740 
0.281236 0.08013564756 0.00049158699 
0.281793 0.10794627713 0.00075084753 
0.282351 0.09988356195 0.00011162057 
0.282908 0.10487790770 -0.00002470307 
0.283465 0.10154577298 0.00036363339 
0.284023 0.07576638417 0.00053171885 
0.284580 0.09633883691 0.00020455106 
0.285137 0.05815747609 0.00079092684 
0.285695 0.08680741654 0.00079971927 
0.286252 0.05783657813 0.00029354460 
0.286809 0.07251825702 0.00033000704 
0.287367 0.09410922564 0.00043725982 
0.287924 0.04268380192 0.00061017188 
0.288481 0.06849517170 0.00028000267 
0.289039 0.04537041805 0.00102203136 
0.289596 0.06007017078 -0.00010020618 
0.290153 0.02547085269 0.00004467928 
0.290711 0.10492781820 0.00033552240 
0.291268 0.10432670779 0.00072954945 
0.291825 0.06434331120 0.00077262749 
0.292383 0.02953370447 -0.00046368741 
0.292940 0.05216841622 0.00025914753 
0.293497 0.05121198793 0.00016077926 
0.294055 0.06740610572 0.00043228861 
0.294612 0.08333985413 0.00058522839 
0.295169 0.05527095490 0.00031284222 
0.295727 0.04861440655 0.00027942167 
0.296284 0.06542026449 -0.00040895593 
0.296841 0.04972982377 0.00140355784 
0.297399 0.13347242364 0.00064054846 
0.297956 0.09346990224 -0.00008942488 
0.298513 0.07773891009 -0.00014118945 
0.299071 0.09223324518 0.00045711022 
0.299628 0.05549328068 0.00010091902 
0.300185 0.07007525752 -0.00002970004 
0.300742 0.07715430288 0.00124008297 
0.301300 0.05942329685 0.00080215539 
0.301857 0.03231119290 0.00013398250 
0.302414 0.07844592825 0.00050340237 
0.302972 0.04913161684 0.00073288238 
0.303529 0.06456678410 0.00021882169 
0.304086 0.05188910097 0.00023685974 
0.304644 0.05469168940 0.00000135404 
0.305201 0.07798369503 0.00025525660 
0.305758 0.04609179207 -0.00018443541 
0.306316 0.06709592526 0.00011204385 
0.306873 0.01617700468 0.00014490277 
0.307430 0.03245155182 -0.00008463944 
0.307987 0.08032806900 -0.00011879814 
0.308545 0.06527803372 0.00092870432 
0.309102 0.06321104065 0.00137853922 
0.309659 0.07483437172 0.00039044812 
0.310217 0.08435768396 0.00086142409 
0.310774 0.02369818895 -0.00007354971 
0.311331 0.08421937037 -0.00019864110 
0.311889 0.06781666880 0.00014098533 
0.312446 0.05981161990 0.00090330599 
0.313003 0.10405877975 0.00053623171 
0.313560 0.06614208771 0.00032175957 
0.314118 0.08220089597 0.00039073777 
0.314675 0.06022257191 0.00054585271 
0.315232 0.02494138125 0.00076680518 
0.315790 0.06001144147 -0.00021931670 
0.316347 0.07407120753 -0.00054955321 
0.316904 0.05595189616 0.00089576686 
0.317461 0.04755017151 -0.00061617618 
0.318019 0.05771397039 0.00005557449 
0.318576 0.06751615666 0.00013890051 
0.319133 0.12361588655 0.00057712450 
0.319691 0.06506886956 -0.00004848774 
0.320248 0.08309227251 0.00079057763 
0.320805 0.06497295009 -0.00010681406 
0.321362 0.11012302234 0.00046045387 
0.321920 0.07605054118 0.00041973775 
0.322477 0.08409647753 0.00030851303 
0.323034 0.06772360596 0.00034140249 
0.323592 0.02047240595 0.00054144288 
0.324149 0.05137386618 0.00044242648 
0.324706 0.06079259447 0.00140853481 
0.325263 0.06765126126 0.00053042519 
0.325821 0.07726321128 0.00056821073 
0.326378 0.10019999564 0.00117556664 
0.326935 0.06604006600 0.00032697976 
0.327493 0.01811045502 0.00016673546 
0.328050 0.06115578953 -0.00023962005 
0.328607 0.08762842717 0.00006118270 
0.329164 0.09048918492 0.00074419249 
0.329722 0.06362354919 0.00033100620 
0.330279 0.04157376929 0.00014946954 
0.330836 0.07913837888 0.00101421096 
0.331393 0.04785628758 0.00028171507 
0.331951 0.09326395433 0.00086599513 
0.332508 0.05904367002 -0.00004410486 
0.333065 0.04274212764 -0.00017017163 
0.333622 0.08617697806 0.00044661459 
0.334180 0.03668588441 0.00051933656 
0.334737 0.11753110511 0.00041598554 
0.335294 0.06717004417 0.00016822794 
0.335852 0.08240821587 0.00056520548 
0.336409 0.07031202628 0.00016353639 
0.336966 0.09503335708 0.00056435978 
0.337523 0.12070186306 0.00043712147 
0.338081 0.05603123242 0.00027523577 
0.338638 0.04655993264 0.00000641278 
0.339195 0.08877735237 0.00045454991 
0.339752 0.05651883221 0.00001815300 
0.340310 0.02936093554 -0.00045496551 
0.340867 0.10672083012 -0.00033095343 
0.341424 0.10398713183 0.00114164320 
0.341981 0.07747218482 0.00019575148 
0.342539 0.08089064364 0.00025176385 
0.343096 0.05492159012 -0.00037376051 
0.343653 0.03797560169 0.00012321637 
0.344210 0.07391239373 -0.00016876648 
0.344768 0.08611276804 0.00020882132 
0.345325 0.05473754739 0.00041497240 
0.345882 0.03872900217 0.00038001900 
0.346439 0.03257238366 0.00064734345 
0.346997 0.12266921923 0.00071815666 
0.347554 0.00942695073 0.00135159195 
0.348111 0.01804661261 -0.00092420433 
0.348668 0.05190718387 0.00064015841 
0.349226 0.01192468115 -0.00045604101 
0.349783 0.10072754967 0.00045533062 
0.350340 0.09021919871 0.00034681155 
0.350897 0.08565656844 0.00082836901 
0.351454 0.02848825897 -0.00018490929 
0.352012 -0.01305980628 -0.00056137214 
0.352569 0.05400257055 0.00120405142 
0.353126 0.04312730769 0.00048274910 
0.353683 0.04885792131 -0.00120545923 
0.354241 -0.00305480408 0.00040805231 
0.354798 0.07995443416 0.00091973984 
0.355355 0.04035905425 -0.00057755635 
0.355912 0.10600891381 -0.00057219135 
0.356470 0.02298506084 -0.00054264810 
0.357027 0.01011671228 0.00032975038 
0.357584 -0.02366755582 0.00142563077 
0.358141 0.06652146904 -0.00003523024 
0.358699 0.03393540727 0.00098867728 
0.359256 0.04238818930 -0.00136754659 
0.359813 -0.03646300216 -0.00002762214 
0.360370 0.07808318160 0.00066625466 
0.360927 0.12134167403 0.00164612773 
0.361485 0.03938524317 -0.00006062973 
0.362042 0.07892544642 -0.00057396615 
0.362599 0.04383463577 -0.00008608794 
0.363156 0.04854937587 0.00047107433 
0.363714 0.03814822671 0.00010700562 
0.364271 0.01326712839 0.00200647029 
0.364828 0.04881165175 0.00060740349 
0.365385 0.08752242899 -0.00128286578 
0.365942 0.05219334755 0.00137017873 
0.366500 0.00205358053 0.00014617952 
0.367057 0.13492430288 0.00073616597 
0.367614 0.07410688051 -0.00029284873 
0.368171 0.01750837131 0.00065693710 
0.368728 -0.03842638232 -0.00053055882 
0.369286 0.11226809721 0.00169396800 
0.369843 0.03805340475 -0.00117348904 
0.370400 0.09731802209 0.00049510149 
0.370957 -0.03707378505 -0.00039594274 
0.371514 0.09006186092 0.00189606067 
0.372072 -0.01138021867 -0.00083960271 
0.372629 0.04704761663 -0.00217602202 
0.373186 0.03584794403 0.00150983707 
0.373743 0.06262595245 0.00108594812 
0.374300 0.06186901497 -0.00021309611 
0.374858 0.08624563775 0.00052953281 
0.375415 0.11822481469 0.00064637824 
0.375972 0.06922621645 0.00132976232 
0.376529 0.01290930793 0.00075548985 
0.377086 0.04369941089 -0.00151294797 
0.377644 0.00408908589 0.00148369158 
0.378201 0.11599786771 0.00116320734 
0.378758 -0.00448360652 0.00140593301 
0.379315 -0.01755872553 0.00024573690 
0.379872 0.07952400015 -0.00098248069 
0.380430 0.12403215502 0.00094141503 
0.380987 0.08185661438 0.00127015613 
0.381544 0.06619013325 0.00052030715 
0.382101 0.07914888114 0.00062658047 
0.382658 0.05579903385 0.00005138177 
0.383216 0.00918002728 0.00137772213 
0.383773 0.11531062033 0.00030345807 
0.384330 0.08143160956 -0.00137097747 
0.384887 0.10062008135 -0.00039135835 
0.385444 0.08358414919 0.00074859142 
0.386001 0.13700235723 0.00044929091 
0.386559 0.09574399580 0.00022266777 
0.387116 0.01800112673 0.00140775914 
0.387673 -0.05138040465 -0.00179303339 
0.388230 0.14891340181 -0.00000232191 
0.388787 0.02192575559 0.00086783842 
0.389345 0.10129044057 0.00149274630 
0.389902 0.09574416384 -0.00041039639 
0.390459 0.08189538696 -0.00170865738 
0.391016 0.07141586281 -0.00049499925 
0.391573 0.05778170621 -0.00032190832 
0.392130 0.14391667865 0.00384750656 
0.392688 0.06403081592 0.00146054691 
0.393245 -0.00354570227 0.00115308577 
0.393802 0.10933377178 0.00403935805 
0.394359 0.08644683089 0.00080238258 
0.394916 0.00876655623 -0.00216638382 
0.395473 0.11533478859 -0.00225530016 
0.396031 0.08371170777 0.00228981420 
0.396588 -0.00421717952 0.00466897519 
0.397145 0.10819602356 0.00417102486 
0.397702 0.10544868733 -0.00139316701 
0.398259 0.01581350086 0.00234062061 
0.398816 0.06052242417 0.00883814155 
0.399374 0.18382269738 -0.00437118382 
0.399931 0.01417773974 -0.00027977455 
0.400488 0.18513608235 0.00602241799 
0.401045 0.17450016236 0.00455808666 
0.401602 0.06828840617 -0.00400416091 
0.402159 -0.05328267262 -0.01547701191 
0.402716 -0.16180678010 0.01393910862 
0.403274 -0.37006673393 -0.01361095604 
0.403831 -0.07354881867 -0.01923984570 
