# Supplementary material for: SAXS studies of X-ray induced disulfide bond damage: Engineering high-resolution insight from a low-resolution technique
Source: PLoS One. 2020 Nov 17;15(11):e0239702. doi: 10.1371/journal.pone.0239702 (PMC7671560; doi:10.1371/journal.pone.0239702)
Supplement: S1 Data — (GZ) [file pone.0239702.s023.gz › SupplementaryData/dimer_A7_ph6_5_00007.cbf.dat]

0.010314 12.92424064612 -0.26805452131 
0.010872 20.38079484769 -0.20346014067 
0.011429 22.38350493813 0.04740137723 
0.011987 19.81427885995 0.02958366757 
0.012544 19.21773929974 -0.09824222244 
0.013102 16.77576505634 0.05751214475 
0.013659 19.53303480138 -0.05235248233 
0.014217 20.27819541171 0.04337137561 
0.014774 18.84912693288 0.03051236956 
0.015332 18.79284453442 -0.04731322151 
0.015889 19.03897984263 -0.05888412929 
0.016447 19.42457422790 0.06018550932 
0.017004 19.05319838124 0.04953298617 
0.017562 18.35770265882 0.02475852700 
0.018119 19.06662271505 0.02275280745 
0.018677 18.81638734431 0.04784058488 
0.019234 18.51021662739 0.03868184800 
0.019792 18.14205430905 0.02609339660 
0.020349 18.50196673846 0.04083884598 
0.020907 18.37009812671 0.03202249192 
0.021464 17.76433158779 0.05063274000 
0.022022 17.57928127454 0.06683840745 
0.022579 17.53781224880 0.07951592460 
0.023137 17.30836168918 0.06806704472 
0.023694 17.56519812242 0.08463494305 
0.024252 16.88257863241 0.08308750845 
0.024809 17.18140676347 0.08902232479 
0.025367 16.85169282203 0.09214852735 
0.025924 16.88948926158 0.08628740044 
0.026482 16.41629447279 0.07935011621 
0.027039 16.10239935765 0.08307819347 
0.027597 16.30715991844 0.08198778875 
0.028154 15.55723987085 0.08304719371 
0.028712 15.64429300533 0.07452879951 
0.029269 15.70130542468 0.08270762634 
0.029827 15.43063750798 0.08360304580 
0.030384 15.11098734787 0.08678499136 
0.030942 14.81649348988 0.06922630963 
0.031500 15.07273321718 0.07574751986 
0.032057 14.50739469791 0.07052334133 
0.032615 14.48080016993 0.07857954712 
0.033172 14.35182940290 0.07436861632 
0.033730 14.06593648732 0.06327028343 
0.034287 14.17685748278 0.07485571631 
0.034845 13.74046882717 0.07297768786 
0.035402 13.62077192640 0.07509781422 
0.035960 13.46839135644 0.07116905287 
0.036517 13.04739325423 0.05937279994 
0.037075 13.02703683110 0.05996266333 
0.037632 13.00166075828 0.06475131265 
0.038190 12.73115733838 0.06262239815 
0.038747 12.67719841644 0.06352305540 
0.039305 12.61983870847 0.06318361043 
0.039862 12.23426882458 0.05746591722 
0.040420 11.94614285463 0.05761828623 
0.040977 12.01042351178 0.05805417173 
0.041535 11.72166280607 0.05656736923 
0.042092 11.45852471977 0.05726192975 
0.042650 11.46551707066 0.05054306394 
0.043207 11.32386137668 0.05244051510 
0.043765 10.99765744035 0.05437109504 
0.044322 10.91022259986 0.05078263568 
0.044880 10.71136408098 0.04801736061 
0.045437 10.76126161901 0.05338535905 
0.045995 10.65198242209 0.05105157645 
0.046552 10.35900898054 0.05278696101 
0.047110 10.48216972705 0.04748218991 
0.047667 10.01249661674 0.04736237594 
0.048225 9.81864314778 0.04837609057 
0.048782 9.69644343145 0.04273516589 
0.049340 9.72383494323 0.04357108397 
0.049897 9.39612938182 0.04246150230 
0.050455 9.34838277177 0.04079774251 
0.051012 9.18896505756 0.04235934060 
0.051570 8.88064387292 0.04199058157 
0.052127 8.84847265180 0.03791745683 
0.052685 8.75864953503 0.03999643302 
0.053242 8.64941107001 0.03637057459 
0.053800 8.41332776967 0.03945515187 
0.054357 8.33506129113 0.03553883260 
0.054915 8.20125225737 0.03745816658 
0.055472 8.09507569408 0.03266994700 
0.056030 7.95230077934 0.03582265407 
0.056587 7.75063982001 0.03786841879 
0.057145 7.77413553184 0.03145511799 
0.057702 7.51477913748 0.03163216508 
0.058260 7.38273431503 0.03193651976 
0.058817 7.44828263336 0.03386297200 
0.059375 7.11867537374 0.03287214560 
0.059932 7.09414262356 0.03272734578 
0.060490 7.06184818416 0.03562315747 
0.061048 6.92517632108 0.03150778102 
0.061605 6.63379893075 0.03488984667 
0.062163 6.68414904189 0.03160334940 
0.062720 6.63330531358 0.02849656613 
0.063278 6.49324611352 0.02865566662 
0.063835 6.35532113322 0.02792913246 
0.064393 6.30048808589 0.02809675851 
0.064950 6.21988161033 0.02943341817 
0.065508 6.10064614716 0.02731125987 
0.066065 5.86032171951 0.02745325198 
0.066623 5.83852268720 0.02541094856 
0.067180 5.83740383645 0.02637593167 
0.067738 5.74478597514 0.02428696922 
0.068295 5.47459343138 0.02497419186 
0.068853 5.47780956255 0.02581026881 
0.069410 5.36444665211 0.02237365349 
0.069968 5.35220446231 0.02102128222 
0.070525 5.33621365989 0.02408092099 
0.071083 5.14758831981 0.02315406537 
0.071640 5.06340024313 0.02362878038 
0.072198 4.95295214385 0.02208729003 
0.072755 4.99259783397 0.02122480793 
0.073313 4.82092799144 0.02225387677 
0.073870 4.80404507699 0.02204552951 
0.074428 4.79979179691 0.02056312244 
0.074985 4.53030062720 0.01997693858 
0.075543 4.56378491364 0.02081224314 
0.076100 4.52443432816 0.01660701286 
0.076658 4.48789096918 0.02164060460 
0.077215 4.28765719422 0.02023310416 
0.077773 4.16762389277 0.01639697177 
0.078330 4.12507104864 0.01657163960 
0.078888 4.26623449938 0.02121217774 
0.079445 4.19153509007 0.01849012946 
0.080003 4.11846195446 0.01606427486 
0.080560 3.92515438272 0.01741499189 
0.081118 3.92410071356 0.01663196354 
0.081675 3.82645853459 0.01737309775 
0.082233 3.79817851597 0.01587859775 
0.082790 3.77479736472 0.01605992104 
0.083348 3.68158359862 0.01659225995 
0.083905 3.42298949673 0.01399944672 
0.084463 3.56737381564 0.01459132627 
0.085020 3.55134893024 0.01482267283 
0.085578 3.48280747540 0.01478494378 
0.086135 3.43107435152 0.01385511633 
0.086693 3.38770797758 0.01304538831 
0.087250 3.28306289560 0.01473839114 
0.087808 3.26929543164 0.01413004027 
0.088365 3.26285833854 0.01360843016 
0.088923 3.16394154736 0.01237354166 
0.089480 3.01551694302 0.01228207631 
0.090038 2.95021035794 0.01308947467 
0.090595 2.95511247862 0.01239978850 
0.091153 2.96605875391 0.01566627686 
0.091710 2.93566827129 0.01389745121 
0.092268 2.95450881602 0.01314574995 
0.092825 2.75384056292 0.01099074995 
0.093383 2.77818734012 0.01103754560 
0.093940 2.81038061616 0.01228001572 
0.094498 2.64953410087 0.01117094942 
0.095055 2.71024621261 0.01152309874 
0.095613 2.60618086503 0.01319404317 
0.096170 2.56778625473 0.01305381391 
0.096728 2.55397053405 0.01171424532 
0.097285 2.46643435316 0.01062565773 
0.097842 2.46122398007 0.01132861230 
0.098400 2.32706843005 0.01055523270 
0.098957 2.41208733631 0.01021883245 
0.099515 2.27820078448 0.01021580087 
0.100072 2.28676557340 0.01147428433 
0.100630 2.47236901098 0.01030264314 
0.101187 2.31188199522 0.01232943231 
0.101745 2.19336069092 0.01072635941 
0.102302 2.24835821365 0.01128881944 
0.102860 2.18573820754 0.01291894252 
0.103417 2.27531782116 0.01063278673 
0.103975 2.10020474192 0.00865776607 
0.104532 2.09785998167 0.00959812326 
0.105090 2.14501036006 0.00593577474 
0.105647 1.92833255641 0.00877404254 
0.106205 1.94438204822 0.00889874025 
0.106762 1.95984269227 0.00894560849 
0.107320 1.84480899381 0.00866576050 
0.107877 1.99580133033 0.00904190219 
0.108435 1.88332147261 0.00770617802 
0.108992 1.83436047793 0.00832240403 
0.109550 1.84008930802 0.00922750672 
0.110107 1.75530186360 0.00668842460 
0.110665 1.79807558435 0.00844556149 
0.111222 1.68868656760 0.00704929800 
0.111780 1.70785699739 0.00730673492 
0.112337 1.68134824723 0.00868005214 
0.112895 1.71147709553 0.00716852257 
0.113452 1.66351640742 0.00573889373 
0.114010 1.61771766232 0.00666005166 
0.114567 1.55920007105 0.00736433176 
0.115125 1.46403320673 0.00629097726 
0.115682 1.56883600848 0.00744763361 
0.116240 1.54922280210 0.00421721548 
0.116797 1.38735117699 0.00621245192 
0.117355 1.43235987210 0.00725135456 
0.117912 1.42758873985 0.00656066978 
0.118470 1.44533525144 0.00669752528 
0.119027 1.40540955646 0.00507583188 
0.119585 1.47749708071 0.00569936792 
0.120142 1.35385570948 0.00683517840 
0.120699 1.31702338903 0.00510395764 
0.121257 1.29735194949 0.00491030692 
0.121814 1.30285174293 0.00572272627 
0.122372 1.22517080407 0.00430485540 
0.122929 1.22976968940 0.00554831942 
0.123487 1.22239045367 0.00525919387 
0.124044 1.22283978352 0.00517806703 
0.124602 1.19805196572 0.00527736708 
0.125159 1.20888681564 0.00492012878 
0.125717 1.19140812397 0.00459793858 
0.126274 1.08787947833 0.00496867910 
0.126832 1.05892107315 0.00416844039 
0.127389 1.12799403399 0.00500358432 
0.127947 1.12021021820 0.00445691087 
0.128504 1.04075690458 0.00502571452 
0.129062 0.98470891950 0.00394499625 
0.129619 1.01798007337 0.00457034060 
0.130177 1.01452253208 0.00386545444 
0.130734 0.98099011857 0.00314929701 
0.131292 0.97678967826 0.00354752111 
0.131849 0.95754353220 0.00379731379 
0.132407 0.91805001663 0.00260810878 
0.132964 0.98295510681 0.00409940321 
0.133521 0.94187481854 0.00424413258 
0.134079 0.86376762180 0.00290541889 
0.134636 0.91357260947 0.00230131125 
0.135194 0.90425792047 0.00382927847 
0.135751 0.84646565805 0.00326705955 
0.136309 0.86951038348 0.00284344250 
0.136866 0.84156429189 0.00452700384 
0.137424 0.76958399203 0.00351148575 
0.137981 0.85259700507 0.00366398385 
0.138539 0.84392236235 0.00327811519 
0.139096 0.74728787581 0.00306482678 
0.139654 0.71358887179 0.00437425805 
0.140211 0.74483821366 0.00309146859 
0.140769 0.72855649217 0.00253543262 
0.141326 0.75757221033 0.00264113714 
0.141884 0.67727951075 0.00240782299 
0.142441 0.71410659003 0.00373891868 
0.142998 0.71246775654 0.00276813242 
0.143556 0.70374870388 0.00259877838 
0.144113 0.64982512332 0.00229658390 
0.144671 0.63597724967 0.00131988856 
0.145228 0.63427133663 0.00264479504 
0.145786 0.61655346312 0.00264665711 
0.146343 0.64270286947 0.00279368625 
0.146901 0.56973780234 0.00312905368 
0.147458 0.60803019532 0.00313433219 
0.148016 0.48642311757 0.00165503061 
0.148573 0.54257742244 0.00139312600 
0.149131 0.56409147953 0.00257250773 
0.149688 0.51672398231 0.00190649671 
0.150246 0.54211465440 0.00305718678 
0.150803 0.52717161502 0.00224479292 
0.151360 0.51033870111 0.00228330525 
0.151918 0.50226066150 0.00130635902 
0.152475 0.51490181653 0.00209280391 
0.153033 0.56572297565 0.00131807158 
0.153590 0.44797580920 0.00149591385 
0.154148 0.51552327479 0.00250458972 
0.154705 0.54706126566 0.00235348453 
0.155263 0.47535394038 0.00181124205 
0.155820 0.41181801062 0.00160135050 
0.156378 0.44694893962 0.00256222035 
0.156935 0.42718251019 0.00193770062 
0.157493 0.42823736246 0.00182679444 
0.158050 0.45450128319 0.00135634775 
0.158607 0.38159903890 0.00086905164 
0.159165 0.36125057468 0.00133742340 
0.159722 0.37773154868 0.00082039695 
0.160280 0.43559157892 0.00129164969 
0.160837 0.38427434507 0.00086726266 
0.161395 0.38230440045 0.00200503284 
0.161952 0.35260816811 0.00167446166 
0.162510 0.38130860069 0.00140337945 
0.163067 0.36843832863 0.00183596306 
0.163625 0.30043448681 0.00179801686 
0.164182 0.23962507805 0.00122474792 
0.164739 0.34418377421 0.00124693020 
0.165297 0.34969659389 0.00064832263 
0.165854 0.32619130516 0.00122405929 
0.166412 0.30314339865 0.00050037458 
0.166969 0.34070202310 0.00110892816 
0.167527 0.26563537318 0.00152754666 
0.168084 0.35863673219 0.00117929305 
0.168642 0.27128710493 0.00118459386 
0.169199 0.26101416740 0.00083711021 
0.169757 0.22439081596 0.00126577709 
0.170314 0.32216770807 0.00073512738 
0.170871 0.28734407386 0.00106066709 
0.171429 0.28125839027 0.00100355917 
0.171986 0.28454245603 0.00181783811 
0.172544 0.24531195083 0.00068725989 
0.173101 0.31772526167 0.00029362068 
0.173659 0.26645290330 0.00114761279 
0.174216 0.24702707874 0.00098655699 
0.174774 0.23113830003 0.00032001585 
0.175331 0.29105322468 0.00091554774 
0.175888 0.14947396842 0.00103292879 
0.176446 0.24961474028 0.00064559569 
0.177003 0.22217014553 0.00145049314 
0.177561 0.22396723836 0.00053309653 
0.178118 0.28387558640 0.00100693917 
0.178676 0.13699248015 0.00053803410 
0.179233 0.17988534909 0.00082877225 
0.179791 0.14959198800 0.00027087871 
0.180348 0.20480587167 0.00056904310 
0.180905 0.10905217216 0.00066835646 
0.181463 0.23537276597 0.00087051854 
0.182020 0.21241459257 0.00085517458 
0.182578 0.22878933184 0.00039279723 
0.183135 0.23498582886 0.00049066582 
0.183693 0.19633489221 0.00036575578 
0.184250 0.15542904717 0.00053085270 
0.184808 0.21208040948 0.00088166294 
0.185365 0.18384110528 0.00065662413 
0.185922 0.14235726891 0.00049527665 
0.186480 0.14638373189 0.00092627437 
0.187037 0.14809209172 0.00115840891 
0.187595 0.17550286915 0.00028084774 
0.188152 0.16472580432 0.00042885551 
0.188710 0.22739946158 0.00111119917 
0.189267 0.12970812070 0.00006138068 
0.189824 0.22321443867 0.00130223147 
0.190382 0.15885697557 0.00086171347 
0.190939 0.20459621042 0.00031996971 
0.191497 0.12362843768 0.00110214729 
0.192054 0.15713154197 0.00118499801 
0.192612 0.14306687954 0.00027782147 
0.193169 0.22426953211 0.00126129755 
0.193726 0.17626082444 0.00096645828 
0.194284 0.13010182429 0.00035096104 
0.194841 0.15531915443 0.00044494321 
0.195399 0.14253309875 0.00051024537 
0.195956 0.09331734296 -0.00049427690 
0.196514 0.08654706051 0.00071316624 
0.197071 0.13266475370 0.00030296726 
0.197628 0.11746245147 0.00090711272 
0.198186 0.11590873914 0.00090277063 
0.198743 0.13813643749 0.00055752348 
0.199301 0.13609448508 0.00092894107 
0.199858 0.11807844142 0.00032053436 
0.200416 0.16661110627 0.00028718579 
0.200973 0.15773953669 0.00081941187 
0.201530 0.14690062564 0.00058046812 
0.202088 0.14554967628 0.00056067075 
0.202645 0.14419345884 0.00009825381 
0.203203 0.13295951593 0.00050156637 
0.203760 0.13182201053 0.00012400642 
0.204318 0.14563812738 0.00098982502 
0.204875 0.11960284590 0.00107432874 
0.205432 0.10087297075 0.00088275249 
0.205990 0.10423116276 0.00021668772 
0.206547 0.16247185024 0.00065698507 
0.207105 0.10801816893 -0.00000834081 
0.207662 0.10488728153 0.00040969692 
0.208219 0.15186922431 0.00095653876 
0.208777 0.10257310929 0.00075295440 
0.209334 0.07445014132 0.00042127043 
0.209892 0.13114797069 -0.00011543648 
0.210449 0.17062794748 0.00060150112 
0.211007 0.10526643157 0.00040180424 
0.211564 0.09766756738 0.00064700622 
0.212121 0.11333065603 0.00034220453 
0.212679 0.11257471373 0.00074901501 
0.213236 0.11348465987 0.00060908030 
0.213794 0.09393915681 0.00082157579 
0.214351 0.11821784363 0.00028587619 
0.214908 0.11066129958 0.00055531055 
0.215466 0.08045803377 -0.00031275828 
0.216023 0.12631662831 0.00022910527 
0.216581 0.12562655051 0.00050537768 
0.217138 0.11313727433 0.00077709928 
0.217695 0.10835541191 0.00030132984 
0.218253 0.12112358671 0.00049186270 
0.218810 0.12635742258 0.00090836936 
0.219368 0.14052883384 -0.00020569564 
0.219925 0.12779169195 0.00016038276 
0.220483 0.09500821446 0.00098192929 
0.221040 0.12285996271 0.00029199581 
0.221597 0.13069587656 0.00054650067 
0.222155 0.09267697659 0.00114527442 
0.222712 0.10877030383 -0.00013893737 
0.223270 0.11759750559 0.00119950601 
0.223827 0.07693730430 0.00058937575 
0.224384 0.14535140654 0.00045706017 
0.224942 0.10131838114 0.00012605393 
0.225499 0.09882401449 0.00026825126 
0.226057 0.12803296264 0.00015549454 
0.226614 0.11850034319 0.00038145964 
0.227171 0.14644750288 0.00043362856 
0.227729 0.09858266853 0.00013535600 
0.228286 0.09466435792 -0.00011983940 
0.228844 0.11770688756 0.00037275825 
0.229401 0.12822488929 0.00077481114 
0.229958 0.06307900764 -0.00014073158 
0.230516 0.09568771988 -0.00032858837 
0.231073 0.09455713054 0.00024479421 
0.231630 0.08794498091 0.00088699122 
0.232188 0.08987580455 0.00036241000 
0.232745 0.04796936199 0.00076272883 
0.233303 0.09576447015 0.00042396700 
0.233860 0.10701304320 0.00064874878 
0.234417 0.09294841005 -0.00006189942 
0.234975 0.12589911283 0.00094746046 
0.235532 0.06838732295 0.00031083638 
0.236090 0.10425498809 0.00047255145 
0.236647 0.10103197976 0.00032315598 
0.237204 0.13419242704 0.00059000813 
0.237762 0.07778312792 0.00018188038 
0.238319 0.10323511815 0.00020152832 
0.238877 0.10207632738 0.00073326075 
0.239434 0.09566114510 0.00096550010 
0.239991 0.10897304085 0.00045716452 
0.240549 0.09602454474 0.00060261046 
0.241106 0.13214964717 0.00061826592 
0.241663 0.10366046732 0.00085557101 
0.242221 0.07586515569 0.00040728841 
0.242778 0.09501861914 0.00006967326 
0.243336 0.09463373255 0.00037339016 
0.243893 0.10525381417 0.00064329723 
0.244450 0.12449071348 0.00025955055 
0.245008 0.10948469123 0.00065165617 
0.245565 0.12174216661 -0.00002814229 
0.246123 0.10590024288 0.00041871655 
0.246680 -0.00017218237 0.00008258351 
0.247237 0.14566194039 0.00026118948 
0.247795 0.07729399273 0.00015509176 
0.248352 0.05046108999 -0.00017226959 
0.248909 0.12708108039 0.00085579969 
0.249467 0.09258372311 0.00010003059 
0.250024 0.10356257356 0.00075510146 
0.250582 0.11491699653 0.00089972958 
0.251139 0.11009725819 0.00061621676 
0.251696 0.12099932978 0.00103851091 
0.252254 0.11851415155 0.00007488443 
0.252811 0.05797816245 0.00014127683 
0.253368 0.06360266586 0.00026239219 
0.253926 0.11642826458 -0.00005000747 
0.254483 0.08312045928 0.00005418422 
0.255041 0.06205250373 0.00024722183 
0.255598 0.08911057111 0.00094674750 
0.256155 0.10615709254 0.00063856243 
0.256713 0.07266440387 0.00049599220 
0.257270 0.10502014926 0.00172994438 
0.257827 0.08874931874 0.00046312032 
0.258385 0.05319054955 0.00062640431 
0.258942 0.05273294179 -0.00012383743 
0.259499 0.11107187767 0.00013389587 
0.260057 0.08186971940 0.00013673587 
0.260614 0.06770339726 -0.00010443909 
0.261172 0.06640921554 0.00073721693 
0.261729 0.05191936982 0.00073242287 
0.262286 0.05448624405 -0.00038688570 
0.262844 0.08501208480 0.00054144084 
0.263401 0.06296989653 0.00012862392 
0.263958 0.07256879002 0.00044578276 
0.264516 0.06627983030 0.00040235734 
0.265073 0.03357388874 0.00067820625 
0.265630 0.06977796671 0.00000458023 
0.266188 0.09316766402 0.00001990391 
0.266745 0.03261510441 0.00060977877 
0.267302 0.08928158278 0.00026556543 
0.267860 0.09401012560 0.00034955933 
0.268417 0.09554296561 0.00019031015 
0.268975 0.10768482206 0.00084618381 
0.269532 0.04849443099 0.00052629572 
0.270089 0.07470667822 0.00062326906 
0.270647 0.13814232576 0.00081509768 
0.271204 0.06585990314 0.00054094503 
0.271761 0.14069980631 0.00017821803 
0.272319 0.05098675496 0.00064009781 
0.272876 0.10967469983 -0.00002678502 
0.273433 0.03342535925 0.00002467251 
0.273991 0.06848710490 0.00045778784 
0.274548 0.08285973218 0.00011234808 
0.275105 0.10522374366 0.00069059863 
0.275663 0.06157970307 0.00042472464 
0.276220 0.07756663830 0.00018083294 
0.276777 0.07972963986 0.00028410335 
0.277335 0.06241587813 -0.00004283116 
0.277892 0.09482752846 0.00049798563 
0.278449 0.04595566982 0.00029963393 
0.279007 0.08640000957 0.00017680598 
0.279564 0.09812561457 0.00036953255 
0.280121 0.05328678129 0.00033045343 
0.280679 0.03988455270 0.00038668801 
0.281236 0.08017883226 0.00071838181 
0.281793 0.08426236360 0.00069751531 
0.282351 0.08550625054 0.00070923964 
0.282908 0.07623886534 -0.00002021801 
0.283465 0.08272593345 0.00044715793 
0.284023 0.07491340776 0.00044575139 
0.284580 0.07104300726 0.00021782651 
0.285137 0.09580501553 0.00013092829 
0.285695 0.02937046626 0.00026809524 
0.286252 0.04940616125 0.00002339052 
0.286809 0.05801345277 0.00022976533 
0.287367 0.11113893102 0.00049814526 
0.287924 0.08029017229 0.00015636982 
0.288481 0.06717408878 0.00010454461 
0.289039 0.02875258823 -0.00022228157 
0.289596 0.05491133360 0.00049701833 
0.290153 0.04358030419 0.00054529744 
0.290711 0.05452579577 -0.00015092326 
0.291268 0.07497649804 0.00032876056 
0.291825 0.09372929842 0.00036423365 
0.292383 0.07350026165 0.00076670357 
0.292940 0.15610229822 0.00058062130 
0.293497 0.07212404422 0.00065890429 
0.294055 0.06914149593 0.00051925078 
0.294612 0.07028674490 0.00028323353 
0.295169 0.03348977391 -0.00007275247 
0.295727 0.04992563574 -0.00004959460 
0.296284 0.05202345607 0.00068293741 
0.296841 0.04235102505 0.00011313813 
0.297399 0.04347101485 -0.00014504560 
0.297956 0.09884227913 0.00092387279 
0.298513 0.03532572065 0.00023197413 
0.299071 0.08522958958 0.00070299672 
0.299628 0.09251147210 0.00015836293 
0.300185 0.07100793374 0.00078056095 
0.300742 0.05281859134 0.00126467174 
0.301300 0.06610750141 -0.00022401656 
0.301857 0.03673019834 0.00019591034 
0.302414 0.08334672588 -0.00020955618 
0.302972 0.02349586371 0.00010519253 
0.303529 0.05805844529 0.00076078048 
0.304086 0.05078444094 0.00020216841 
0.304644 0.05426854227 -0.00003682617 
0.305201 0.10403478001 0.00017127035 
0.305758 0.08171583947 0.00054487337 
0.306316 0.04304264961 0.00009390871 
0.306873 0.06177537356 0.00033969269 
0.307430 0.06537958877 0.00050154072 
0.307987 0.07033810462 0.00071333549 
0.308545 0.06898476179 0.00026525388 
0.309102 0.05359275938 0.00079782862 
0.309659 0.05383764762 0.00059871628 
0.310217 0.08314840057 0.00024653240 
0.310774 0.10363592962 0.00022403792 
0.311331 0.05088729986 -0.00003258095 
0.311889 0.08941080044 -0.00008878630 
0.312446 0.06550189982 -0.00013150047 
0.313003 0.03933713342 0.00023629354 
0.313560 0.09808322955 0.00041836000 
0.314118 0.09111531991 0.00089301849 
0.314675 0.06224693215 -0.00014005723 
0.315232 0.05112196262 -0.00005348862 
0.315790 0.06309402881 0.00020122318 
0.316347 0.08475844840 0.00034679067 
0.316904 0.09522044019 0.00050587384 
0.317461 0.07276064334 0.00038700572 
0.318019 0.08879635119 0.00001368258 
0.318576 0.10612822703 0.00037469611 
0.319133 0.08612160465 0.00044350824 
0.319691 0.06650800603 0.00078610002 
0.320248 0.12182441192 0.00015017450 
0.320805 0.05230950460 0.00002851303 
0.321362 0.06334831799 0.00097304696 
0.321920 0.03497450661 -0.00033928377 
0.322477 0.03859341621 -0.00020078321 
0.323034 0.03390844417 -0.00010542564 
0.323592 0.03637680421 0.00019056899 
0.324149 0.05556341350 -0.00019177821 
0.324706 0.08791670357 0.00042249914 
0.325263 0.00253604365 -0.00026731622 
0.325821 0.00345220628 -0.00001906339 
0.326378 0.08038593480 -0.00013069962 
0.326935 0.02939919144 0.00055787024 
0.327493 0.12621616734 0.00060724094 
0.328050 0.04833086349 0.00003805812 
0.328607 0.08554144307 0.00022551888 
0.329164 0.02426684665 0.00045831749 
0.329722 0.01800456641 0.00098193563 
0.330279 0.12450482727 0.00042735675 
0.330836 0.08665034774 0.00075223104 
0.331393 0.05971623297 0.00036571934 
0.331951 0.09365425609 0.00011428074 
0.332508 0.06915120597 0.00085384676 
0.333065 0.11019481407 -0.00001927423 
0.333622 0.04758334713 0.00068875639 
0.334180 0.05205556911 0.00055517109 
0.334737 0.04366813824 0.00081079740 
0.335294 0.08649581163 0.00066491959 
0.335852 0.07405867924 0.00067666797 
0.336409 0.08753745847 0.00064691722 
0.336966 0.08204425512 -0.00019055515 
0.337523 0.04969385495 0.00081705281 
0.338081 0.03582343763 0.00039690376 
0.338638 0.03961779890 -0.00020662935 
0.339195 0.04481856505 0.00084743630 
0.339752 -0.00475610716 0.00023895747 
0.340310 0.10080044818 -0.00024143238 
0.340867 0.03807733933 0.00035767802 
0.341424 0.06286377251 0.00079202426 
0.341981 0.05535639476 0.00039564011 
0.342539 0.03589829187 0.00006872203 
0.343096 0.04778088445 0.00027209676 
0.343653 0.08614726845 0.00058584794 
0.344210 0.06778496491 0.00065864186 
0.344768 0.00486191489 0.00040594623 
0.345325 0.08225691866 -0.00002837777 
0.345882 0.05398338366 0.00044013366 
0.346439 0.03156746716 0.00022357079 
0.346997 0.09527403273 0.00030981535 
0.347554 0.03844563806 0.00108511418 
0.348111 0.02102729902 0.00038729607 
0.348668 0.02855370199 0.00047809884 
0.349226 0.04831526893 -0.00082128534 
0.349783 0.07657988939 0.00049367940 
0.350340 0.02877064050 -0.00027622321 
0.350897 0.08255274102 -0.00023778762 
0.351454 0.09102650864 0.00108726588 
0.352012 0.03356705882 0.00101471435 
0.352569 0.05873930960 0.00045056718 
0.353126 0.02879233662 -0.00030620547 
0.353683 0.11595322455 0.00090617417 
0.354241 0.05489097392 0.00046040631 
0.354798 0.12124950268 0.00244016408 
0.355355 0.07205600335 -0.00111174415 
0.355912 0.04418300986 0.00027511116 
0.356470 0.03719796757 -0.00113887201 
0.357027 0.08895810293 0.00128899667 
0.357584 0.06934580078 0.00041454411 
0.358141 0.09992100041 0.00031714697 
0.358699 0.08641447390 0.00014903320 
0.359256 0.08491060167 -0.00029129410 
0.359813 0.06185242025 0.00094837115 
0.360370 0.11368670020 -0.00066394114 
0.360927 0.04763568287 -0.00058745641 
0.361485 -0.00329294727 -0.00158383063 
0.362042 0.03847115596 -0.00141681409 
0.362599 -0.00756131026 0.00013367897 
0.363156 0.03016371450 0.00136373505 
0.363714 0.04650988763 0.00028481605 
0.364271 0.06692352809 0.00065942808 
0.364828 0.08019800672 -0.00142295365 
0.365385 0.01660783491 -0.00008322319 
0.365942 0.01679338545 -0.00031591859 
0.366500 0.04212650704 -0.00106527697 
0.367057 0.08031457117 -0.00003605096 
0.367614 0.11714103445 -0.00013347181 
0.368171 0.02280772048 0.00124848248 
0.368728 0.03407380764 0.00101229250 
0.369286 -0.00565190182 0.00018510059 
0.369843 0.04279565828 -0.00017451673 
0.370400 0.05338480996 0.00110927660 
0.370957 0.03674749765 0.00044764374 
0.371514 0.14697083345 0.00097580968 
0.372072 0.01073878341 -0.00051900380 
0.372629 0.05712834344 -0.00054567113 
0.373186 0.05474841415 -0.00188201539 
0.373743 0.09999546926 -0.00012072457 
0.374300 -0.02718129195 -0.00236550010 
0.374858 0.03011637886 -0.00101052170 
0.375415 0.00692608076 0.00007348761 
0.375972 0.07763027738 0.00205973385 
0.376529 0.07832546648 0.00069822232 
0.377086 0.07249770230 0.00131337604 
0.377644 0.03965242738 -0.00082345449 
0.378201 0.00851166824 0.00188446840 
0.378758 0.08573225093 -0.00086333178 
0.379315 0.03797629492 -0.00101103130 
0.379872 0.08011241487 -0.00033977803 
0.380430 -0.00422317283 0.00195445614 
0.380987 -0.00575726480 -0.00017922598 
0.381544 0.05169371095 0.00224449657 
0.382101 -0.00950757707 -0.00155549599 
0.382658 0.07936760622 0.00134002728 
0.383216 0.07356529458 0.00105511015 
0.383773 -0.03119823937 0.00103299841 
0.384330 0.01841081731 -0.00082543377 
0.384887 0.05653576803 0.00153550499 
0.385444 0.09467645484 0.00084401246 
0.386001 0.03812643128 0.00241730507 
0.386559 0.11842929645 -0.00099207301 
0.387116 -0.06165217652 0.00092734875 
0.387673 0.13444310665 -0.00229330875 
0.388230 -0.03488858442 0.00043471080 
0.388787 0.11963226879 0.00036589168 
0.389345 -0.02852802677 0.00174771343 
0.389902 0.08520955816 0.00147776332 
0.390459 0.02130719366 0.00099337845 
0.391016 0.10782476899 0.00377494939 
0.391573 -0.00359459294 0.00088143597 
0.392130 0.02080417546 -0.00001776283 
0.392688 0.05872838249 0.00114674029 
0.393245 0.09969312113 0.00092559556 
0.393802 0.05430661729 0.00234203773 
0.394359 0.02076119413 0.00074468128 
0.394916 0.06184158196 0.00364040638 
0.395473 0.08551503367 0.00123267734 
0.396031 0.15272239468 -0.00193143639 
0.396588 0.04717901942 0.00227274940 
0.397145 0.16699973997 0.00464322011 
0.397702 0.14711399359 -0.00146505817 
0.398259 0.08375801343 -0.00376095582 
0.398816 0.04242693085 -0.00473292438 
0.399374 0.04813871718 0.00633682321 
0.399931 0.03228976376 -0.00056352641 
0.400488 0.16439907577 0.00400679599 
0.401045 0.05015852206 0.00341039138 
0.401602 -0.02713031198 0.00305860069 
0.402159 0.13427553328 -0.00669007605 
0.402716 0.03812367981 0.00013669655 
0.403274 -0.16540307157 0.00321465048 
0.403831 0.10108567863 -0.06155863397 
