# Supplementary material for: SAXS studies of X-ray induced disulfide bond damage: Engineering high-resolution insight from a low-resolution technique
Source: PLoS One. 2020 Nov 17;15(11):e0239702. doi: 10.1371/journal.pone.0239702 (PMC7671560; doi:10.1371/journal.pone.0239702)
Supplement: S1 Data — (GZ) [file pone.0239702.s023.gz › SupplementaryData/dimer_A7_ph6_5_00008.cbf.dat]

0.010314 20.94152513949 0.15106759448 
0.010872 23.36868731408 -0.21981279483 
0.011429 19.86244377303 -0.09511327612 
0.011987 19.67448014302 -0.22639196337 
0.012544 19.84085537895 0.02032601621 
0.013102 19.42162416414 0.04626962351 
0.013659 21.58574591014 -0.10899670914 
0.014217 18.72821893294 0.00613295741 
0.014774 19.56256615086 0.00795452227 
0.015332 18.10626090449 -0.05407285750 
0.015889 19.81974725983 0.05282516629 
0.016447 19.50406525621 -0.02614038603 
0.017004 19.03664194045 -0.01633686513 
0.017562 18.91558929762 0.06845494924 
0.018119 18.72186879256 0.06130115905 
0.018677 18.32993933506 0.05526253785 
0.019234 19.08888829317 0.00972625839 
0.019792 18.73055377606 0.01588582810 
0.020349 17.85547579297 0.06272887066 
0.020907 18.37871263297 0.04352188227 
0.021464 18.12099810561 0.03409412594 
0.022022 17.71409814948 0.05952897417 
0.022579 17.81159658445 0.07849681745 
0.023137 17.15263769690 0.07301272714 
0.023694 17.06022193099 0.06883476700 
0.024252 17.32058415635 0.08050888250 
0.024809 16.75763294997 0.09075772439 
0.025367 16.77776475423 0.07479458299 
0.025924 16.35682478390 0.07531280613 
0.026482 16.29956569913 0.07999044389 
0.027039 16.10777614450 0.07226678210 
0.027597 16.07246080649 0.06405669853 
0.028154 15.75310887901 0.09315419573 
0.028712 15.45848069586 0.08740070932 
0.029269 15.25201410801 0.08157712701 
0.029827 15.31307395240 0.07573462602 
0.030384 15.11721908448 0.07856271566 
0.030942 15.22748366446 0.08239568598 
0.031500 14.86251891834 0.07543444298 
0.032057 14.73799920695 0.07568466630 
0.032615 14.44886132144 0.07286441676 
0.033172 14.00248791854 0.07854126293 
0.033730 14.28385218895 0.06412926439 
0.034287 14.20811859615 0.06312656274 
0.034845 13.92514109136 0.06676455043 
0.035402 13.76262156563 0.06465408016 
0.035960 13.56306207772 0.06068659732 
0.036517 12.86632100175 0.06211499147 
0.037075 13.16522904902 0.06967318819 
0.037632 13.00083723252 0.06509744563 
0.038190 12.93198829077 0.05440995557 
0.038747 12.84861309213 0.06080642238 
0.039305 12.36302855421 0.06355201058 
0.039862 12.24363545421 0.06298376010 
0.040420 12.18433052580 0.05294746151 
0.040977 11.88618564580 0.05403273368 
0.041535 11.76895507579 0.06083161110 
0.042092 11.78360237153 0.05985960756 
0.042650 11.21054303933 0.05349938180 
0.043207 11.35796197669 0.05387250323 
0.043765 11.14991686034 0.04956754080 
0.044322 10.79674996539 0.04943943197 
0.044880 11.13963189267 0.05560967281 
0.045437 10.66389451400 0.04919625375 
0.045995 10.50231905686 0.05385421365 
0.046552 10.23618179666 0.04335040416 
0.047110 9.97003473495 0.04391842214 
0.047667 9.97665331991 0.04332436263 
0.048225 9.96249742155 0.04507445537 
0.048782 9.76658849260 0.04369413283 
0.049340 9.38367437493 0.04526914647 
0.049897 9.28609169373 0.04808070964 
0.050455 9.34227743106 0.04178214220 
0.051012 9.10337760369 0.03993525037 
0.051570 8.95804496417 0.03900892002 
0.052127 8.87679427078 0.03994532804 
0.052685 8.65693469413 0.03667754641 
0.053242 8.53782735461 0.03724079163 
0.053800 8.35958818742 0.03869995269 
0.054357 8.32274091541 0.03931342895 
0.054915 8.34199503458 0.03598479759 
0.055472 8.01073049232 0.03989686510 
0.056030 8.06764230148 0.03686968918 
0.056587 7.77446087621 0.03722550686 
0.057145 7.59536995160 0.03365201054 
0.057702 7.61033540845 0.03343565019 
0.058260 7.43263766834 0.03722038264 
0.058817 7.35919897490 0.03484824113 
0.059375 7.33540239607 0.03672927646 
0.059932 7.06703994064 0.02959710815 
0.060490 7.04328104654 0.03021590756 
0.061048 6.90484459155 0.02984003578 
0.061605 6.77813613940 0.03494021157 
0.062163 6.72145212141 0.02982326415 
0.062720 6.48537325170 0.03028449987 
0.063278 6.49060387998 0.02857319662 
0.063835 6.40535556660 0.03009816261 
0.064393 6.20565683696 0.02684464732 
0.064950 6.16656550850 0.02834181450 
0.065508 6.15978412502 0.02673774775 
0.066065 5.95161243802 0.02724344034 
0.066623 5.77700204718 0.02586350474 
0.067180 5.75144619835 0.02836095113 
0.067738 5.71972166153 0.02202221840 
0.068295 5.63077968516 0.02553596632 
0.068853 5.48097067769 0.02184349324 
0.069410 5.40698638340 0.02387073318 
0.069968 5.34545393898 0.02313840926 
0.070525 5.20881131448 0.02660111458 
0.071083 5.24742274918 0.02515957477 
0.071640 5.11621474759 0.02215829584 
0.072198 4.87259907261 0.02291206165 
0.072755 4.97108527797 0.02332981057 
0.073313 4.89914639229 0.02266994007 
0.073870 4.80343039282 0.02258493867 
0.074428 4.74186021838 0.02305267978 
0.074985 4.78017734359 0.02092466374 
0.075543 4.56461891520 0.01904960563 
0.076100 4.52202105649 0.02028223308 
0.076658 4.42111132040 0.01996310869 
0.077215 4.44679056533 0.02152356580 
0.077773 4.45318223596 0.01847396762 
0.078330 4.18483579770 0.01708424172 
0.078888 4.06087326231 0.01892931618 
0.079445 4.03717100836 0.01689813510 
0.080003 3.97254103645 0.01710739017 
0.080560 4.01267833090 0.01721283722 
0.081118 3.83137025011 0.01513917092 
0.081675 3.82305948196 0.01684878988 
0.082233 3.90189651077 0.01657116580 
0.082790 3.70857939365 0.01582602169 
0.083348 3.81833473169 0.01808024049 
0.083905 3.65704039330 0.01545496176 
0.084463 3.57474445039 0.01283710130 
0.085020 3.49308293811 0.01624516096 
0.085578 3.54204178624 0.01521708246 
0.086135 3.44457082855 0.01524935225 
0.086693 3.37406205674 0.01574059792 
0.087250 3.30919577826 0.01366593856 
0.087808 3.29891063327 0.01573336669 
0.088365 3.17504657645 0.01446556358 
0.088923 3.13507320085 0.01181213671 
0.089480 3.05797533472 0.01231277549 
0.090038 3.11117417546 0.01250470563 
0.090595 3.00051233831 0.01377726893 
0.091153 2.91976296155 0.01180876532 
0.091710 2.94822560401 0.01292677973 
0.092268 2.84282856439 0.01463326828 
0.092825 2.88231234528 0.01260041477 
0.093383 2.86897066510 0.01230467334 
0.093940 2.79892314934 0.01275900497 
0.094498 2.71291514934 0.00988911604 
0.095055 2.67685837423 0.01167120716 
0.095613 2.67878596704 0.01104347272 
0.096170 2.59757853463 0.01497912446 
0.096728 2.58414819907 0.01229601629 
0.097285 2.55154902012 0.01096401664 
0.097842 2.55661441127 0.01192122217 
0.098400 2.49499365416 0.01005947071 
0.098957 2.40152902176 0.01262752796 
0.099515 2.34724450370 0.01327177651 
0.100072 2.30124863805 0.00875552304 
0.100630 2.26048121840 0.00916716538 
0.101187 2.28075768723 0.00987589232 
0.101745 2.34283257587 0.01071424493 
0.102302 2.25292060022 0.01049894978 
0.102860 2.16603261006 0.01103826607 
0.103417 2.25314484549 0.01186548870 
0.103975 2.10979234314 0.01026392557 
0.104532 2.07674658427 0.00939403363 
0.105090 2.10423980657 0.00951173939 
0.105647 1.99915950124 0.00895405276 
0.106205 1.98426545411 0.00978708536 
0.106762 1.95954821811 0.00898855728 
0.107320 1.89890627370 0.00807660391 
0.107877 1.90058010720 0.00721925950 
0.108435 1.91265840197 0.00672822468 
0.108992 1.78285601297 0.00936730242 
0.109550 1.81190071442 0.00731147863 
0.110107 1.72699169098 0.00620887709 
0.110665 1.81005438950 0.01013089237 
0.111222 1.75613298562 0.00696379495 
0.111780 1.75061585080 0.00622196694 
0.112337 1.60689286708 0.00753359603 
0.112895 1.72572092682 0.00735178360 
0.113452 1.66235039793 0.00763351451 
0.114010 1.61691234631 0.00725680739 
0.114567 1.58457714025 0.00712379129 
0.115125 1.61764374722 0.00747535825 
0.115682 1.57310188566 0.00769309392 
0.116240 1.49692173267 0.00556429102 
0.116797 1.47723101098 0.00588574094 
0.117355 1.46621509193 0.00681995679 
0.117912 1.50579567188 0.00555443288 
0.118470 1.51700798066 0.00607469002 
0.119027 1.45435347053 0.00464980606 
0.119585 1.40074363103 0.00640879736 
0.120142 1.35979049000 0.00520022328 
0.120699 1.33280531913 0.00627407165 
0.121257 1.30622760921 0.00465679731 
0.121814 1.23622968408 0.00525950638 
0.122372 1.30084103242 0.00639466247 
0.122929 1.17546926425 0.00572582342 
0.123487 1.34480518073 0.00617562786 
0.124044 1.16434525686 0.00499400901 
0.124602 1.19057446819 0.00517764117 
0.125159 1.18484272010 0.00422610061 
0.125717 1.17826608942 0.00395703683 
0.126274 1.19036400137 0.00513551656 
0.126832 1.07914191375 0.00564160682 
0.127389 1.05282853385 0.00462766366 
0.127947 1.07851533666 0.00484300665 
0.128504 1.10777057308 0.00376164245 
0.129062 1.03727204139 0.00357001065 
0.129619 1.02809032803 0.00392911635 
0.130177 0.98584900912 0.00397623562 
0.130734 0.90467691267 0.00417667523 
0.131292 0.98283940718 0.00381262579 
0.131849 0.96239998158 0.00338724450 
0.132407 0.99007771274 0.00397152098 
0.132964 0.94031346159 0.00431668415 
0.133521 0.91711303152 0.00438566708 
0.134079 0.88515455037 0.00442260638 
0.134636 0.85797612971 0.00307326294 
0.135194 0.85876300813 0.00414700257 
0.135751 0.91394876666 0.00430051455 
0.136309 0.91875220521 0.00324411077 
0.136866 0.85353406767 0.00395116663 
0.137424 0.85727527698 0.00331399620 
0.137981 0.72424077577 0.00363341228 
0.138539 0.83437464253 0.00279212921 
0.139096 0.83361609473 0.00375449529 
0.139654 0.77995506116 0.00384096647 
0.140211 0.75099663917 0.00319884160 
0.140769 0.74248056945 0.00212342731 
0.141326 0.75697549448 0.00254527059 
0.141884 0.72527730806 0.00283766973 
0.142441 0.70276671580 0.00339279587 
0.142998 0.62565722867 0.00220321760 
0.143556 0.67217334251 0.00266880520 
0.144113 0.67309071671 0.00277329606 
0.144671 0.63068568146 0.00335640048 
0.145228 0.62009379205 0.00253058709 
0.145786 0.57419922775 0.00204079043 
0.146343 0.60832113936 0.00265799587 
0.146901 0.56759077361 0.00204002361 
0.147458 0.59750765803 0.00276622065 
0.148016 0.53974456112 0.00245181340 
0.148573 0.49369209767 0.00198055815 
0.149131 0.54575442230 0.00109414250 
0.149688 0.57790302712 0.00213669768 
0.150246 0.57024570524 0.00326845418 
0.150803 0.56315228427 0.00299895955 
0.151360 0.45099150237 0.00168146450 
0.151918 0.44118024426 0.00112672458 
0.152475 0.49454910315 0.00158880203 
0.153033 0.48651154099 0.00088506172 
0.153590 0.47261374631 0.00216066757 
0.154148 0.47057301130 0.00174131800 
0.154705 0.46631185700 0.00187713542 
0.155263 0.45748934330 0.00172206887 
0.155820 0.44942941919 0.00141791521 
0.156378 0.48115853790 0.00140552609 
0.156935 0.41408844413 0.00164881597 
0.157493 0.43468543505 0.00092556510 
0.158050 0.42156881908 0.00177666488 
0.158607 0.42819780599 0.00125906542 
0.159165 0.41532681865 0.00159975429 
0.159722 0.43270929220 0.00213398515 
0.160280 0.41061806775 0.00144622547 
0.160837 0.38812309271 0.00052373240 
0.161395 0.34615387895 0.00062575578 
0.161952 0.36900491883 0.00146523299 
0.162510 0.36422357948 0.00017714880 
0.163067 0.33405877821 0.00083020285 
0.163625 0.32692108570 0.00143255157 
0.164182 0.39591627068 0.00176086643 
0.164739 0.34258876725 0.00195893442 
0.165297 0.31515447069 0.00125334239 
0.165854 0.36352765373 0.00082750045 
0.166412 0.29421313867 0.00069460800 
0.166969 0.29562918055 0.00156988399 
0.167527 0.33142304570 0.00122054012 
0.168084 0.25884800989 0.00165574501 
0.168642 0.29833040635 0.00277703100 
0.169199 0.29302844373 0.00048035116 
0.169757 0.28740171724 0.00049075465 
0.170314 0.35270526023 0.00151799137 
0.170871 0.29170988556 0.00156771840 
0.171429 0.28106372771 0.00016909062 
0.171986 0.29157204787 0.00112399254 
0.172544 0.30026682646 0.00065893664 
0.173101 0.26370090052 0.00093848704 
0.173659 0.22635805103 0.00180427776 
0.174216 0.22742750130 0.00123495289 
0.174774 0.31206380218 0.00084684761 
0.175331 0.18068939556 0.00032616729 
0.175888 0.26372117352 0.00100404094 
0.176446 0.28267573752 0.00078909262 
0.177003 0.23933099313 0.00138433630 
0.177561 0.19506231429 0.00100181799 
0.178118 0.19976469927 0.00081506758 
0.178676 0.23038476652 0.00023300187 
0.179233 0.18691780969 0.00147402709 
0.179791 0.17116528528 0.00102376729 
0.180348 0.19520242520 0.00140841622 
0.180905 0.18975240719 0.00144413371 
0.181463 0.24426516489 0.00047663537 
0.182020 0.22497408951 0.00072687226 
0.182578 0.17767399344 0.00053239616 
0.183135 0.26833870440 0.00059793942 
0.183693 0.27491719451 0.00111632093 
0.184250 0.13328545727 0.00056455609 
0.184808 0.17777487935 0.00126670260 
0.185365 0.16438213914 0.00128818068 
0.185922 0.16745546486 0.00062801807 
0.186480 0.20548834752 0.00075100984 
0.187037 0.15945512579 0.00097502594 
0.187595 0.19268194721 0.00004693736 
0.188152 0.14752992400 0.00070973096 
0.188710 0.17799336732 0.00068684365 
0.189267 0.14085978817 0.00052881015 
0.189824 0.18402498932 0.00047338278 
0.190382 0.13645296695 0.00160271403 
0.190939 0.19326079857 0.00080247072 
0.191497 0.15840195174 0.00064547048 
0.192054 0.12844703638 0.00067774984 
0.192612 0.14872221735 0.00106463110 
0.193169 0.20633012406 0.00028568210 
0.193726 0.14575303436 0.00033081645 
0.194284 0.18517865350 0.00085956956 
0.194841 0.18039567485 0.00165009374 
0.195399 0.11462881079 0.00118314986 
0.195956 0.10974350662 0.00054486350 
0.196514 0.14067519200 0.00113685829 
0.197071 0.16427761169 0.00059960484 
0.197628 0.14205613956 0.00096944756 
0.198186 0.16259115991 0.00090422203 
0.198743 0.14933837967 0.00099483010 
0.199301 0.16565781422 0.00122372812 
0.199858 0.12734892132 0.00033001548 
0.200416 0.20893555473 0.00037035555 
0.200973 0.19050110790 0.00047227695 
0.201530 0.15550410588 0.00050180549 
0.202088 0.10625488139 0.00019688741 
0.202645 0.12225283350 0.00051945562 
0.203203 0.08958186377 -0.00031014921 
0.203760 0.10600588703 -0.00093132254 
0.204318 0.09864714429 0.00015606795 
0.204875 0.12008295551 0.00066760674 
0.205432 0.09409244669 0.00093525251 
0.205990 0.07968345104 0.00061102411 
0.206547 0.10946045732 0.00030442849 
0.207105 0.13546529233 0.00051008935 
0.207662 0.13372038586 0.00038778894 
0.208219 0.13427804140 0.00073224607 
0.208777 0.10806166382 0.00124503986 
0.209334 0.12311569802 0.00069479444 
0.209892 0.13029384816 0.00066206885 
0.210449 0.14876846861 0.00097570091 
0.211007 0.13752564932 0.00027495754 
0.211564 0.09441002683 0.00067198808 
0.212121 0.13349581079 0.00007282754 
0.212679 0.10966425050 0.00109822327 
0.213236 0.15475374251 0.00035064535 
0.213794 0.14311520108 0.00066508579 
0.214351 0.16717940596 0.00115319581 
0.214908 0.07646267426 0.00100729444 
0.215466 0.12772664006 0.00064091653 
0.216023 0.12044377303 0.00044402705 
0.216581 0.11539655930 0.00029366411 
0.217138 0.11969732011 0.00060313583 
0.217695 0.10798336415 0.00062612480 
0.218253 0.13736951531 -0.00002497373 
0.218810 0.10001276422 -0.00007842995 
0.219368 0.14297842323 0.00119709992 
0.219925 0.11952676774 0.00038144924 
0.220483 0.09454447270 0.00071992569 
0.221040 0.09743427089 0.00030160301 
0.221597 0.17444709221 0.00025401257 
0.222155 0.10311536694 0.00033223223 
0.222712 0.11990273766 0.00075553263 
0.223270 0.12655847997 0.00044999406 
0.223827 0.14924036847 -0.00011312412 
0.224384 0.13111897644 0.00063586106 
0.224942 0.09210564091 -0.00004612501 
0.225499 0.12122475743 0.00071284588 
0.226057 0.10519519630 0.00064871440 
0.226614 0.11798737324 0.00048339373 
0.227171 0.08488096199 0.00051476319 
0.227729 0.14206808406 0.00024268164 
0.228286 0.13001579812 0.00047790176 
0.228844 0.10429563862 0.00059516886 
0.229401 0.14417266433 0.00093407374 
0.229958 0.07749059431 0.00024352136 
0.230516 0.14076183415 0.00023797828 
0.231073 0.11606115076 0.00031421839 
0.231630 0.09762973360 0.00019319846 
0.232188 0.13103865485 0.00024009796 
0.232745 0.09783596144 0.00035904256 
0.233303 0.12896310327 0.00068028875 
0.233860 0.13889056713 0.00086352616 
0.234417 0.11939642633 -0.00020991590 
0.234975 0.09359344865 -0.00014765812 
0.235532 0.10221232016 0.00025100477 
0.236090 0.12273481050 0.00052893782 
0.236647 0.10019358589 0.00044427364 
0.237204 0.10315805404 0.00044801331 
0.237762 0.14736353511 0.00023326463 
0.238319 0.13424960129 0.00026881606 
0.238877 0.08091509418 0.00050246534 
0.239434 0.07619949482 0.00042075721 
0.239991 0.06572172039 0.00062697041 
0.240549 0.09416008138 0.00032879933 
0.241106 0.10834864682 0.00077549447 
0.241663 0.11812037356 0.00004953564 
0.242221 0.08178478307 0.00035360222 
0.242778 0.10987248326 0.00011300355 
0.243336 0.06779534565 0.00096020618 
0.243893 0.07704345546 0.00075897387 
0.244450 0.13589956459 -0.00000245660 
0.245008 0.06675697834 0.00047633736 
0.245565 0.09721484776 0.00027407128 
0.246123 0.06860146700 0.00073071989 
0.246680 0.06613322077 0.00039560488 
0.247237 0.10035245018 0.00046633998 
0.247795 0.04374110755 0.00042345931 
0.248352 0.11717487526 0.00029142992 
0.248909 0.09855285259 0.00081280641 
0.249467 0.12300989149 0.00020049231 
0.250024 0.09213511290 0.00020625987 
0.250582 0.09557653379 0.00058473433 
0.251139 0.08485423815 0.00024351600 
0.251696 0.13720477219 0.00012557570 
0.252254 0.08470844622 0.00058822357 
0.252811 0.09804933541 0.00002385151 
0.253368 0.08127325897 0.00024830923 
0.253926 0.10015860627 0.00033380771 
0.254483 0.06084397302 0.00079353521 
0.255041 0.08666229282 0.00021257844 
0.255598 0.05621033295 0.00010552938 
0.256155 0.11191884050 0.00023812778 
0.256713 0.09083665955 0.00068809438 
0.257270 0.10324518046 0.00745378456 
0.257827 0.08991344475 0.00063101123 
0.258385 0.10280717386 0.00001390940 
0.258942 0.05549052824 -0.00008079538 
0.259499 0.08626552390 0.00024384284 
0.260057 0.11372482268 0.00042436200 
0.260614 0.07453523463 -0.00017641516 
0.261172 0.12310703381 0.00043703459 
0.261729 0.05351202571 0.00057478256 
0.262286 0.06433684253 0.00012539154 
0.262844 0.06039878155 0.00039225065 
0.263401 0.06424833863 0.00025070344 
0.263958 0.06359649758 0.00017460766 
0.264516 0.07038182430 0.00004120753 
0.265073 0.08754004981 0.00091814219 
0.265630 0.12313554547 0.00007116918 
0.266188 0.13405440323 0.00006003984 
0.266745 0.08483665781 0.00006475005 
0.267302 0.08781701587 0.00020717470 
0.267860 0.10246227018 0.00013427807 
0.268417 0.09999757739 0.00072583324 
0.268975 0.09052015310 -0.00002759575 
0.269532 0.11412252544 0.00008665526 
0.270089 0.10100655909 0.00048606663 
0.270647 0.09654809576 0.00046686275 
0.271204 0.07140256479 0.00048692354 
0.271761 0.05451733425 -0.00025120345 
0.272319 0.08286095201 0.00068111352 
0.272876 0.10284701651 0.00029584748 
0.273433 0.07438992931 0.00011528072 
0.273991 0.06610337907 0.00011079258 
0.274548 0.07628227426 0.00046970723 
0.275105 0.04368848476 0.00018122617 
0.275663 0.06739829879 0.00008422356 
0.276220 0.09827293091 0.00032287683 
0.276777 0.06344345977 0.00026544727 
0.277335 0.11363048268 0.00012524103 
0.277892 0.08998211750 0.00027384863 
0.278449 0.06813132082 0.00061180925 
0.279007 0.09796684797 0.00036336544 
0.279564 0.13157954120 0.00044200241 
0.280121 0.06267444732 0.00041946615 
0.280679 0.11814772060 0.00008159815 
0.281236 0.05085697368 0.00011146569 
0.281793 0.06600302828 0.00024858504 
0.282351 0.07341827737 -0.00002237216 
0.282908 0.08757983337 0.00066447309 
0.283465 0.03661583935 -0.00003997456 
0.284023 0.09374071477 0.00078787413 
0.284580 0.03181633323 0.00018173938 
0.285137 0.06303432380 0.00019999655 
0.285695 0.06471316804 -0.00013082414 
0.286252 0.09383316048 0.00017941190 
0.286809 0.03199987736 0.00037992119 
0.287367 0.08211968093 0.00088383426 
0.287924 0.08912983307 0.00008545550 
0.288481 0.08451444062 -0.00000266335 
0.289039 0.08212832883 0.00061897759 
0.289596 0.04867420758 0.00037301181 
0.290153 0.05267060157 0.00063816125 
0.290711 0.10929291155 -0.00000057113 
0.291268 0.05312066986 0.00054248710 
0.291825 0.04220745894 0.00013090563 
0.292383 0.02443147896 0.00034007528 
0.292940 0.04865324954 0.00034997943 
0.293497 0.12429989893 0.00056810278 
0.294055 0.11864699503 -0.00003006330 
0.294612 0.07245048895 -0.00032833976 
0.295169 0.14130326910 0.00113136912 
0.295727 0.05195323415 0.00068073997 
0.296284 0.08190965423 0.00008030941 
0.296841 0.07158808624 -0.00011470043 
0.297399 0.04818130434 0.00058851334 
0.297956 0.11813105883 0.00043852028 
0.298513 0.06985502162 0.00021182351 
0.299071 0.13985484645 0.00030829621 
0.299628 0.05036826809 -0.00009733468 
0.300185 0.02667394074 -0.00003349654 
0.300742 0.08514159441 0.00008131951 
0.301300 0.07083434493 0.00051221761 
0.301857 0.08134175756 0.00064290151 
0.302414 0.05369842120 0.00025074414 
0.302972 0.04746684043 0.00018222905 
0.303529 0.05028790133 0.00013804696 
0.304086 0.04205103574 -0.00003532529 
0.304644 0.07596197147 0.00048384540 
0.305201 0.08577332225 -0.00012082600 
0.305758 0.11220104693 0.00040907938 
0.306316 0.05652083682 0.00068454055 
0.306873 0.09889990849 0.00014290258 
0.307430 0.08665154962 0.00036987105 
0.307987 0.07340838288 0.00069763141 
0.308545 0.05134604401 0.00063377418 
0.309102 0.08188923836 0.00056018549 
0.309659 0.09163385393 0.00102538454 
0.310217 0.02475352313 0.00062375913 
0.310774 0.06371498984 -0.00007164840 
0.311331 0.08033450341 -0.00010086123 
0.311889 0.07522968041 0.00021162701 
0.312446 0.08847620361 0.00049243955 
0.313003 0.09374449338 0.00094901492 
0.313560 0.05536072457 -0.00004388547 
0.314118 0.05614458502 0.00044782116 
0.314675 0.05491727176 0.00012551474 
0.315232 0.07355463771 0.00079477784 
0.315790 0.05197958977 0.00033304349 
0.316347 0.05446020423 0.00063678619 
0.316904 0.05305707437 -0.00033698579 
0.317461 0.07874416123 -0.00036309716 
0.318019 0.08294147336 0.00062442696 
0.318576 0.09089544813 0.00033542176 
0.319133 0.06145706321 0.00077811104 
0.319691 0.05278106754 0.00030012171 
0.320248 0.09597183012 0.00139047919 
0.320805 0.05010496079 -0.00043270422 
0.321362 0.06670024146 0.00047054103 
0.321920 0.05501144175 -0.00056002503 
0.322477 0.02945019448 0.00005207586 
0.323034 0.10045367447 0.00076856499 
0.323592 0.04796415475 0.00116383314 
0.324149 0.07755972846 -0.00079996991 
0.324706 0.05911283364 -0.00018584071 
0.325263 0.07852090282 0.00053946306 
0.325821 0.05209109585 0.00079418865 
0.326378 0.12912168131 0.00095068016 
0.326935 0.02822756649 -0.00029234302 
0.327493 0.08909522761 -0.00010915399 
0.328050 0.08427106100 0.00013344801 
0.328607 0.01180031905 -0.00051776981 
0.329164 0.09970634909 0.00077117956 
0.329722 0.04787118748 0.00015033844 
0.330279 0.04714849535 -0.00012938545 
0.330836 0.01917026100 -0.00032528455 
0.331393 0.04724329257 0.00002932646 
0.331951 0.07145675596 0.00042036175 
0.332508 0.03278054214 0.00080701807 
0.333065 0.02121066945 0.00105859830 
0.333622 0.03789765549 0.00027001001 
0.334180 0.10197380802 0.00018449196 
0.334737 0.02165760176 0.00059166706 
0.335294 0.09327141016 0.00008894663 
0.335852 0.06097458270 0.00052406877 
0.336409 0.07509234746 0.00054842905 
0.336966 0.09699728328 0.00075470135 
0.337523 0.01073063377 -0.00065016222 
0.338081 0.06600070473 0.00018581557 
0.338638 0.10191825673 0.00081777575 
0.339195 0.03544079987 0.00013575231 
0.339752 0.07811484230 0.00076937298 
0.340310 0.06462806952 0.00095975200 
0.340867 0.05332932300 0.00002787916 
0.341424 0.12495732297 0.00120518902 
0.341981 0.07711702716 0.00038960659 
0.342539 0.07148033336 -0.00074421752 
0.343096 0.06423580401 -0.00023886727 
0.343653 0.06030836048 0.00049686741 
0.344210 0.03017717695 -0.00053040665 
0.344768 0.06413959819 0.00070830877 
0.345325 0.04256244294 0.00008713027 
0.345882 0.11631178459 0.00117090870 
0.346439 0.03624166034 -0.00045828616 
0.346997 0.10874531071 0.00018150989 
0.347554 0.01330642460 0.00060302958 
0.348111 0.05589737593 0.00025469198 
0.348668 0.05927062959 -0.00074580410 
0.349226 0.08034969773 -0.00009813273 
0.349783 0.00913426625 0.00155851824 
0.350340 0.03316033673 0.00154033483 
0.350897 0.10133704814 0.00075180646 
0.351454 0.07925575924 -0.00012973369 
0.352012 0.09821608381 0.00063237758 
0.352569 -0.00077155548 -0.00013792820 
0.353126 0.06326101101 0.00083822420 
0.353683 0.00783414057 -0.00033904896 
0.354241 -0.00090770126 -0.00068087526 
0.354798 0.02422917659 0.00173580535 
0.355355 0.08030284266 -0.00010611419 
0.355912 0.00380410072 0.00074431670 
0.356470 0.13552464339 0.00162731238 
0.357027 0.06372937561 0.00215355857 
0.357584 0.01762640549 -0.00159544617 
0.358141 0.02641296890 0.00196146748 
0.358699 0.05908873688 -0.00023975172 
0.359256 0.06305720636 0.00057548594 
0.359813 0.00490883573 0.00068780987 
0.360370 0.08570009129 -0.00008802281 
0.360927 -0.01637367339 -0.00034461438 
0.361485 0.00111299454 -0.00042195902 
0.362042 0.07479494874 0.00163418002 
0.362599 0.00796855645 0.00028847588 
0.363156 0.04342672694 -0.00183452738 
0.363714 0.02820076527 0.00056262492 
0.364271 0.03706270499 0.00027297760 
0.364828 0.03294307583 -0.00107173415 
0.365385 0.11168022080 -0.00080033006 
0.365942 0.03359409763 -0.00057163361 
0.366500 0.00895390270 -0.00040134557 
0.367057 -0.00960705184 -0.00146071374 
0.367614 0.05998445038 -0.00107728344 
0.368171 0.04578960037 0.00066218716 
0.368728 0.03714766817 0.00072396778 
0.369286 0.08355292464 0.00084543308 
0.369843 0.07867679920 0.00084556936 
0.370400 0.04615512927 0.00035476931 
0.370957 0.06633598629 0.00102270671 
0.371514 0.03879431140 -0.00002796702 
0.372072 0.03038076284 -0.00056010077 
0.372629 0.02133712801 -0.00042589630 
0.373186 0.06001528161 -0.00102549968 
0.373743 0.04263111269 -0.00027555977 
0.374300 0.04249573792 -0.00008622677 
0.374858 0.03785310764 0.00021301437 
0.375415 0.06473793023 0.00055301098 
0.375972 0.05498324484 0.00015794346 
0.376529 0.10352810824 0.00113417324 
0.377086 0.09666077806 0.00241010308 
0.377644 0.18146598039 0.00095155022 
0.378201 -0.11911858079 -0.00102286854 
0.378758 0.09047665731 0.00133395628 
0.379315 0.03571069268 -0.00012326735 
0.379872 0.01140195620 0.00085732254 
0.380430 0.02860917792 0.00245553662 
0.380987 0.05047997063 0.00156300521 
0.381544 0.12791381751 -0.00033859664 
0.382101 0.07674090717 0.00230985468 
0.382658 0.12656764836 0.00001600202 
0.383216 0.09979784132 0.00037653552 
0.383773 0.04507328747 -0.00084868766 
0.384330 0.06943038537 0.00056743358 
0.384887 0.04722947466 0.00063769917 
0.385444 0.04576133572 -0.00075626881 
0.386001 -0.01929549295 0.00238789575 
0.386559 0.09489409209 0.00111983051 
0.387116 0.02622270308 -0.00100198769 
0.387673 0.09771308462 -0.00015243520 
0.388230 0.11513129567 0.00064466473 
0.388787 0.05913937206 -0.00034625537 
0.389345 0.02598226998 0.00154388809 
0.389902 0.09140129383 0.00229540302 
0.390459 -0.04119128949 -0.00005819038 
0.391016 0.06122926952 0.00232430313 
0.391573 0.07263312302 0.00010487028 
0.392130 0.02312223081 -0.00236676394 
0.392688 0.14759526337 -0.00099186490 
0.393245 0.08485109279 -0.00136873337 
0.393802 0.02157224212 0.00330069638 
0.394359 0.07545793169 0.00091220622 
0.394916 0.05290776774 -0.00148526534 
0.395473 0.14469153475 0.00387548398 
0.396031 0.03786692666 0.00090156236 
0.396588 0.06641897911 0.00023889555 
0.397145 0.10375198529 0.00102635867 
0.397702 0.06232754602 0.00441627738 
0.398259 0.14618385617 -0.00086068968 
0.398816 -0.10692855152 -0.00261204006 
0.399374 -0.12955617322 0.00025154042 
0.399931 -0.07240487265 -0.00107915392 
0.400488 0.05809596205 0.00557449351 
0.401045 0.07100415018 -0.00238917755 
0.401602 0.16666912000 0.00311660662 
0.402159 0.06885436647 -0.00421345783 
0.402716 0.26084801084 0.01777652540 
0.403274 0.21237313528 0.02225258417 
0.403831 0.23773063503 0.02085169685 
