# Supplementary material for: SAXS studies of X-ray induced disulfide bond damage: Engineering high-resolution insight from a low-resolution technique
Source: PLoS One. 2020 Nov 17;15(11):e0239702. doi: 10.1371/journal.pone.0239702 (PMC7671560; doi:10.1371/journal.pone.0239702)
Supplement: S1 Data — (GZ) [file pone.0239702.s023.gz › SupplementaryData/dimer_A7_ph6_5_00009.cbf.dat]

0.010314 24.25856945446 -1.26303201142 
0.010872 19.47831413271 0.00056456382 
0.011429 20.15031178856 -0.20030454933 
0.011987 20.71760326552 0.05412116800 
0.012544 18.57654793629 -0.10617766839 
0.013102 22.09547798647 0.03558181118 
0.013659 21.91942498511 -0.04622010227 
0.014217 19.44413958740 0.04431377876 
0.014774 18.48170527516 0.05058159117 
0.015332 19.83201847794 0.01744404528 
0.015889 20.15277253644 0.01944607540 
0.016447 19.12826189990 -0.01851259140 
0.017004 19.02509669820 -0.03037510034 
0.017562 18.79838099482 0.02545098417 
0.018119 18.39538796638 0.02141408473 
0.018677 18.94814449001 0.02497273423 
0.019234 18.93525171083 0.03721236727 
0.019792 18.54315242446 0.02131217192 
0.020349 17.94117920290 0.03285062546 
0.020907 18.21958524993 0.04240490311 
0.021464 17.77461811667 0.07732318065 
0.022022 17.78321184063 0.06494000668 
0.022579 17.67218822719 0.07767403241 
0.023137 17.30575933860 0.05449811171 
0.023694 16.86814045694 0.07919084425 
0.024252 16.78781647949 0.06151904967 
0.024809 16.57940922599 0.08118179672 
0.025367 16.57966998226 0.07891254555 
0.025924 15.99723596995 0.08447845027 
0.026482 15.85532603432 0.07744511654 
0.027039 16.09680128529 0.09245940234 
0.027597 15.70965332935 0.07580692303 
0.028154 16.07931100940 0.07828097582 
0.028712 15.30354358292 0.07262023575 
0.029269 15.44263107934 0.07615433497 
0.029827 15.21710460170 0.07198532896 
0.030384 15.21500432034 0.07605403318 
0.030942 14.70930438850 0.07605751175 
0.031500 14.67782242386 0.07376478936 
0.032057 14.24634722490 0.06486675875 
0.032615 14.49072815920 0.07398917302 
0.033172 13.91521067037 0.06804751663 
0.033730 14.09459669065 0.06874642123 
0.034287 13.74141728716 0.06523089290 
0.034845 13.68221425808 0.06923673542 
0.035402 13.66023936796 0.07141214647 
0.035960 13.21210313665 0.07695641669 
0.036517 13.18287540341 0.06420149735 
0.037075 12.77637869706 0.06274073274 
0.037632 12.86751749774 0.05856196798 
0.038190 12.64069424017 0.06213143273 
0.038747 12.50629653094 0.06200987398 
0.039305 12.10287807820 0.05818832174 
0.039862 12.16502643914 0.05964204466 
0.040420 11.70455863008 0.05938710686 
0.040977 11.89790705179 0.05860042251 
0.041535 11.68307042207 0.05429927873 
0.042092 11.62825992845 0.05329902433 
0.042650 11.25707167531 0.05220032750 
0.043207 11.15450504283 0.05357122501 
0.043765 10.90738454912 0.05892497887 
0.044322 10.96825661787 0.04683093459 
0.044880 10.88107179786 0.04663155225 
0.045437 10.43435844847 0.04910783937 
0.045995 10.38111131092 0.05040521561 
0.046552 10.25135947920 0.04358515807 
0.047110 10.24196519397 0.04876301181 
0.047667 9.91806741677 0.04692713156 
0.048225 9.81376588035 0.04178655429 
0.048782 9.47628933614 0.04747678707 
0.049340 9.60375978901 0.04702987590 
0.049897 9.45978451815 0.04337537064 
0.050455 9.26160345071 0.04664855152 
0.051012 9.20443221684 0.04747452837 
0.051570 8.83916886830 0.03751882036 
0.052127 8.77565718180 0.03808758532 
0.052685 8.78601890567 0.03587493115 
0.053242 8.41238262037 0.04135713587 
0.053800 8.54963837692 0.04160541740 
0.054357 8.22605290319 0.03987100983 
0.054915 8.13970365582 0.03774576765 
0.055472 8.00127654294 0.03908367867 
0.056030 7.91639431397 0.03443613760 
0.056587 7.80661389441 0.03769037837 
0.057145 7.47317564736 0.03305213962 
0.057702 7.59036338467 0.03191242633 
0.058260 7.40993668161 0.03593584284 
0.058817 7.27133494023 0.03352144760 
0.059375 7.17587733022 0.03202152111 
0.059932 7.06238773073 0.03528415474 
0.060490 6.88955883446 0.03117648514 
0.061048 6.99021443531 0.02877882477 
0.061605 6.78223672019 0.02859303636 
0.062163 6.56284095630 0.03297514121 
0.062720 6.56662214948 0.03319239453 
0.063278 6.37422303026 0.03120322433 
0.063835 6.31494067613 0.03153563370 
0.064393 6.06967283272 0.02860101539 
0.064950 6.13344689683 0.02812562886 
0.065508 6.07115090546 0.02727594201 
0.066065 5.89795446564 0.02611302980 
0.066623 5.87801609225 0.02336416387 
0.067180 5.97607358786 0.02816708294 
0.067738 5.55359325539 0.02387159334 
0.068295 5.60068868984 0.02362966379 
0.068853 5.51047877828 0.02520545063 
0.069410 5.29367149674 0.02576815497 
0.069968 5.44005222992 0.02617796839 
0.070525 5.25091504863 0.02462460272 
0.071083 5.12743610335 0.02092315721 
0.071640 5.17191504236 0.02534611193 
0.072198 5.09800965532 0.02379706688 
0.072755 4.96464179741 0.02254152846 
0.073313 4.87755986376 0.02222738432 
0.073870 4.73397496699 0.02354689304 
0.074428 4.72455416245 0.02012743487 
0.074985 4.59344799761 0.02125851513 
0.075543 4.53979326560 0.01967505203 
0.076100 4.44781566266 0.01781999055 
0.076658 4.47414638196 0.01959962861 
0.077215 4.34599906847 0.01917061047 
0.077773 4.23236793596 0.01784185342 
0.078330 4.32132593541 0.02024787057 
0.078888 4.25747187535 0.01815574952 
0.079445 4.06928677656 0.01679361725 
0.080003 4.01555397183 0.01844614442 
0.080560 4.04369840235 0.01661189279 
0.081118 3.94326203218 0.01683986227 
0.081675 3.93535514067 0.01873146648 
0.082233 3.77455343792 0.01627469366 
0.082790 3.83261201453 0.01662963375 
0.083348 3.66142644265 0.01878367113 
0.083905 3.70622265716 0.01588697132 
0.084463 3.50298206997 0.01373787647 
0.085020 3.53743757360 0.01539842438 
0.085578 3.54971013014 0.01484978099 
0.086135 3.48788760321 0.01673560597 
0.086693 3.23557915621 0.01418366259 
0.087250 3.35528780863 0.01591041081 
0.087808 3.28776735718 0.01275861612 
0.088365 3.28467407862 0.01410880863 
0.088923 3.21330653583 0.01357176545 
0.089480 3.14955102374 0.01210037021 
0.090038 3.06328883434 0.01366854443 
0.090595 3.00524302155 0.01425863311 
0.091153 2.89609224919 0.01375718710 
0.091710 3.06692252307 0.01238314287 
0.092268 2.91587457496 0.01156185250 
0.092825 2.87222813859 0.01143188062 
0.093383 2.88779047013 0.01249321866 
0.093940 2.73960228686 0.01251571077 
0.094498 2.78913071201 0.01026883512 
0.095055 2.76453674872 0.01190074065 
0.095613 2.61151271923 0.01243590259 
0.096170 2.65198089932 0.01288634559 
0.096728 2.54897326612 0.01336907706 
0.097285 2.57422095715 0.01261622817 
0.097842 2.51159515300 0.01213883193 
0.098400 2.41081320894 0.01357463581 
0.098957 2.38226522891 0.01096308182 
0.099515 2.39481853143 0.01103279423 
0.100072 2.31104486548 0.01109294995 
0.100630 2.33261700637 0.01104824142 
0.101187 2.29721668482 0.00992918667 
0.101745 2.27159098188 0.01084547590 
0.102302 2.21414146484 0.01098633161 
0.102860 2.19496772040 0.01081116595 
0.103417 2.26722792507 0.01048250045 
0.103975 2.19363657072 0.01029774721 
0.104532 2.10156915412 0.00995112446 
0.105090 2.08114112776 0.01138044857 
0.105647 2.05490598681 0.00944483337 
0.106205 2.02254158741 0.00926965364 
0.106762 2.01351770223 0.00924031733 
0.107320 1.96696756880 0.00914303197 
0.107877 1.90448063353 0.00842460997 
0.108435 1.85756316110 0.00882567527 
0.108992 1.89347022278 0.00833475656 
0.109550 1.87613525283 0.00878615078 
0.110107 1.83278100218 0.00822068602 
0.110665 1.77770271773 0.00763108570 
0.111222 1.72332023974 0.00672397859 
0.111780 1.72900750620 0.00773739829 
0.112337 1.63276879935 0.00784701866 
0.112895 1.66212533060 0.00595506845 
0.113452 1.70584134492 0.00631833713 
0.114010 1.67855991654 0.00650235984 
0.114567 1.54134061521 0.00682793290 
0.115125 1.52026025278 0.00701429745 
0.115682 1.54527940998 0.00643898049 
0.116240 1.51377969803 0.00689815880 
0.116797 1.51783411601 0.00600285355 
0.117355 1.44165503336 0.00603354535 
0.117912 1.55970778477 0.00630717582 
0.118470 1.50129874100 0.00526296198 
0.119027 1.41585772890 0.00699230972 
0.119585 1.35481864439 0.00518535237 
0.120142 1.42012625852 0.00472248238 
0.120699 1.36313532682 0.00701127997 
0.121257 1.32705272760 0.00592047147 
0.121814 1.38100667866 0.00516897721 
0.122372 1.37718382019 0.00671315668 
0.122929 1.18467865780 0.00581869427 
0.123487 1.24743167713 0.00586311236 
0.124044 1.19081005297 0.00409133996 
0.124602 1.17950843321 0.00412795265 
0.125159 1.18828858505 0.00498038598 
0.125717 1.19819153237 0.00420140987 
0.126274 1.17366559513 0.00406669982 
0.126832 1.17298316691 0.00482449881 
0.127389 1.08243553118 0.00478979005 
0.127947 1.06577551012 0.00547105459 
0.128504 1.03497320656 0.00440419143 
0.129062 1.11375463707 0.00451375210 
0.129619 1.02448631076 0.00473502760 
0.130177 1.02541125465 0.00408180068 
0.130734 0.99998613286 0.00361251963 
0.131292 0.96914421064 0.00396256768 
0.131849 1.00133493450 0.00365601200 
0.132407 0.98120942980 0.00429002266 
0.132964 0.93464441377 0.00377815888 
0.133521 0.85786248911 0.00305462645 
0.134079 0.92517761435 0.00392476233 
0.134636 0.92439059708 0.00389364219 
0.135194 0.91200157734 0.00366092707 
0.135751 0.85578277333 0.00335213979 
0.136309 0.85165334354 0.00362556067 
0.136866 0.77728181705 0.00436187308 
0.137424 0.76659296293 0.00294385951 
0.137981 0.72799059279 0.00292855215 
0.138539 0.70914470073 0.00184876871 
0.139096 0.79471744015 0.00408315185 
0.139654 0.83953881945 0.00293770712 
0.140211 0.75295272915 0.00212771549 
0.140769 0.74153058168 0.00221228495 
0.141326 0.67826919469 0.00185852920 
0.141884 0.69045533103 0.00233011727 
0.142441 0.69006479429 0.00325412129 
0.142998 0.65191770353 0.00213068067 
0.143556 0.73436606948 0.00339862048 
0.144113 0.60686319151 0.00273488312 
0.144671 0.59250062779 0.00351552081 
0.145228 0.60885561831 0.00221527903 
0.145786 0.55363010165 0.00172283872 
0.146343 0.58468610973 0.00215610150 
0.146901 0.55004255434 0.00273986731 
0.147458 0.54716980742 0.00262019658 
0.148016 0.54476058228 0.00271822096 
0.148573 0.56635962776 0.00191130217 
0.149131 0.56883375907 0.00240312007 
0.149688 0.57698227047 0.00250505394 
0.150246 0.60578435961 0.00212246691 
0.150803 0.54712794342 0.00251483764 
0.151360 0.56867009567 0.00250699365 
0.151918 0.53330504209 0.00176785183 
0.152475 0.50565977462 0.00205317873 
0.153033 0.41557392575 0.00173107150 
0.153590 0.46450764708 0.00128937979 
0.154148 0.44408167304 0.00119451460 
0.154705 0.46022405304 0.00154639055 
0.155263 0.45123605736 0.00148676174 
0.155820 0.50216814216 0.00167392220 
0.156378 0.40120937952 0.00190302555 
0.156935 0.42961084921 0.00172065582 
0.157493 0.39062227239 0.00034225700 
0.158050 0.38258784265 0.00173667960 
0.158607 0.42508648593 0.00198687949 
0.159165 0.40433757893 0.00142747669 
0.159722 0.36524202055 0.00096463823 
0.160280 0.38941284064 0.00092055982 
0.160837 0.32513452982 0.00078878191 
0.161395 0.39591565282 0.00134339392 
0.161952 0.32480196127 0.00152453160 
0.162510 0.34923862985 0.00108282866 
0.163067 0.36954432032 0.00085192154 
0.163625 0.31831426139 0.00035033148 
0.164182 0.35544275733 0.00147380608 
0.164739 0.40735727035 0.00164310893 
0.165297 0.30251415329 0.00014476265 
0.165854 0.38700195407 0.00196056898 
0.166412 0.28710198784 0.00143606289 
0.166969 0.33914010407 0.00023459386 
0.167527 0.26867596520 0.00109691849 
0.168084 0.31542926454 0.00152530562 
0.168642 0.29665838345 0.00155538780 
0.169199 0.26416408244 0.00081767296 
0.169757 0.27406754525 0.00073057370 
0.170314 0.28211331019 0.00198864837 
0.170871 0.27577173954 0.00131728012 
0.171429 0.29235460579 0.00177200572 
0.171986 0.31052353973 0.00093595082 
0.172544 0.22977600540 0.00130686383 
0.173101 0.27553038596 0.00077569930 
0.173659 0.25411878709 0.00052406243 
0.174216 0.25720342739 0.00090236376 
0.174774 0.22626625376 0.00027553618 
0.175331 0.22908669911 0.00150485254 
0.175888 0.17262135174 0.00037601316 
0.176446 0.25452551908 0.00137819334 
0.177003 0.29195327274 0.00127855972 
0.177561 0.16070904467 0.00032302683 
0.178118 0.18172381991 0.00067654412 
0.178676 0.27551821075 0.00060380508 
0.179233 0.25998557952 0.00049490772 
0.179791 0.11898035745 0.00058877615 
0.180348 0.22856945048 0.00102923284 
0.180905 0.17669518284 0.00119524225 
0.181463 0.22387814547 0.00096235982 
0.182020 0.15769131875 0.00077331651 
0.182578 0.18835426990 0.00048099681 
0.183135 0.17657856352 0.00114101536 
0.183693 0.22746553477 0.00069718960 
0.184250 0.17824614678 0.00110065310 
0.184808 0.16472231733 0.00121284366 
0.185365 0.16148550612 0.00026084112 
0.185922 0.14650958571 0.00070388971 
0.186480 0.17113851484 0.00056567462 
0.187037 0.18047954290 0.00085526231 
0.187595 0.13612973628 0.00088672876 
0.188152 0.17785321075 0.00055846174 
0.188710 0.18288370769 0.00057792261 
0.189267 0.20565660176 0.00070867314 
0.189824 0.08612317682 0.00073472090 
0.190382 0.12069216843 0.00042765382 
0.190939 0.15919999975 0.00000045070 
0.191497 0.14643629827 0.00103039240 
0.192054 0.10748861155 0.00022429471 
0.192612 0.21249494291 0.00093398478 
0.193169 0.11709758792 0.00005432509 
0.193726 0.14618661075 0.00087953789 
0.194284 0.12889673856 0.00022836329 
0.194841 0.16071909295 0.00054604236 
0.195399 0.15489207150 0.00078463518 
0.195956 0.11084043266 -0.00012149212 
0.196514 0.18547215122 0.00125556794 
0.197071 0.16145351639 0.00045133553 
0.197628 0.12352731156 0.00002446312 
0.198186 0.13640542926 0.00036022492 
0.198743 0.14517974392 0.00041934296 
0.199301 0.13609051054 0.00093642776 
0.199858 0.11058656662 0.00060081573 
0.200416 0.13756803046 0.00087709187 
0.200973 0.10385783902 0.00060354689 
0.201530 0.12573753710 -0.00023169273 
0.202088 0.13603544423 0.00034852572 
0.202645 0.12088643563 0.00011114899 
0.203203 0.11136977391 0.00007752288 
0.203760 0.11898796092 0.00017025320 
0.204318 0.12722744299 0.00041191224 
0.204875 0.15972923606 0.00075885458 
0.205432 0.13278584207 0.00063810771 
0.205990 0.09313966759 0.00085355355 
0.206547 0.12357280928 -0.00013578218 
0.207105 0.05537264802 -0.00002094070 
0.207662 0.10951808565 -0.00013788007 
0.208219 0.12881703827 0.00119836488 
0.208777 0.11177121355 0.00013652546 
0.209334 0.10748944805 0.00013286882 
0.209892 0.14082045373 0.00077391351 
0.210449 0.13497148432 0.00071013335 
0.211007 0.15029290631 -0.00000180863 
0.211564 0.11226733709 0.00059224937 
0.212121 0.11937392597 0.00031998408 
0.212679 0.11954248355 0.00060301588 
0.213236 0.08630395161 -0.00001002817 
0.213794 0.10111372793 0.00064589162 
0.214351 0.11261888433 0.00084522095 
0.214908 0.10123916290 0.00048651646 
0.215466 0.15619357674 0.00019126900 
0.216023 0.15076143242 0.00056063544 
0.216581 0.13146388111 0.00020730806 
0.217138 0.12634975351 0.00051167081 
0.217695 0.11327068829 0.00037795428 
0.218253 0.11408291447 0.00089141795 
0.218810 0.17890296351 0.00029052148 
0.219368 0.14939124495 0.00021682084 
0.219925 0.11837342861 -0.00024736462 
0.220483 0.13666238938 0.00003337260 
0.221040 0.10793313424 0.00001926126 
0.221597 0.07694189857 -0.00001537279 
0.222155 0.11112207649 0.00052289698 
0.222712 0.10191081556 0.00066362390 
0.223270 0.13152428381 0.00024175261 
0.223827 0.12706909951 0.00006795012 
0.224384 0.11046114546 0.00030018187 
0.224942 0.09003501765 0.00085028270 
0.225499 0.10125279149 0.00052427391 
0.226057 0.11267235978 0.00053987625 
0.226614 0.13987652119 -0.00017280601 
0.227171 0.12965415157 0.00030611220 
0.227729 0.07697929351 0.00003376814 
0.228286 0.07183137184 0.00012451311 
0.228844 0.10511937484 0.00057371409 
0.229401 0.08947422853 0.00037612704 
0.229958 0.09558988061 0.00065799688 
0.230516 0.08554652067 0.00090309687 
0.231073 0.12186228370 0.00026046092 
0.231630 0.10716210618 0.00022951860 
0.232188 0.13041117974 0.00030283728 
0.232745 0.10918384990 -0.00019126028 
0.233303 0.08519450608 0.00013329925 
0.233860 0.08116825925 0.00004531567 
0.234417 0.09544565105 0.00067345300 
0.234975 0.06067168744 0.00084346537 
0.235532 0.07296703371 0.00040774571 
0.236090 0.06932893956 0.00042388345 
0.236647 0.09132428849 0.00055906566 
0.237204 0.14658676178 0.00029290929 
0.237762 0.15017056284 -0.00012191931 
0.238319 0.12489246271 0.00042631744 
0.238877 0.16193964957 0.00100189470 
0.239434 0.08670150431 0.00068073455 
0.239991 0.08295948546 0.00067056018 
0.240549 0.08944997892 -0.00022319906 
0.241106 0.13060353862 0.00042691231 
0.241663 0.13999638036 0.00050054364 
0.242221 0.12576382964 0.00019254058 
0.242778 0.08363003766 0.00031100497 
0.243336 0.06893647189 0.00093889235 
0.243893 0.04539679840 0.00029640255 
0.244450 0.08571298621 0.00011689479 
0.245008 0.11840037056 0.00036212647 
0.245565 0.07979923737 0.00083612189 
0.246123 0.09849146673 0.00016981256 
0.246680 0.08303574821 0.00038059300 
0.247237 0.10407424247 0.00036489865 
0.247795 0.11208725609 0.00049244886 
0.248352 0.08851579631 0.00057560226 
0.248909 0.08951862856 0.00050422725 
0.249467 0.09234892584 0.00027160880 
0.250024 0.08697382677 0.00061023446 
0.250582 0.10621786157 0.00017279309 
0.251139 0.06883648835 0.00113177006 
0.251696 0.06929271949 0.00072444057 
0.252254 0.05493421202 -0.00027848646 
0.252811 0.09155031615 0.00039647685 
0.253368 0.09505348905 0.00033881981 
0.253926 0.05377581758 0.00060251771 
0.254483 0.10332558100 0.00071052181 
0.255041 0.09388374566 0.00010521961 
0.255598 0.03827377784 0.00047866479 
0.256155 0.08798053318 -0.00015457937 
0.256713 0.11370126759 0.00003122949 
0.257270 0.09854661898 0.00289695926 
0.257827 0.14666223442 0.00039144167 
0.258385 0.08039484926 0.00021157664 
0.258942 0.10794872848 0.00021007516 
0.259499 0.05736307541 0.00030375694 
0.260057 0.09364963360 0.00066643897 
0.260614 0.04274595077 -0.00014551284 
0.261172 0.09826085109 0.00012477318 
0.261729 0.08586584582 0.00051970668 
0.262286 0.05117613108 0.00040279586 
0.262844 0.04431587301 0.00009749312 
0.263401 0.04157725471 0.00036389565 
0.263958 0.04021364712 0.00067660497 
0.264516 0.08399455838 0.00051003529 
0.265073 0.09849569139 0.00017772530 
0.265630 0.06723265773 0.00009148505 
0.266188 0.09833618342 0.00065573159 
0.266745 0.14369447982 0.00026925502 
0.267302 0.08847879254 0.00028315081 
0.267860 0.14080636701 0.00048915166 
0.268417 0.09546544604 0.00021122102 
0.268975 0.05725734180 0.00028576298 
0.269532 0.06624584254 0.00001129008 
0.270089 0.09141900995 -0.00005667745 
0.270647 0.10777495666 0.00063081262 
0.271204 0.07968201562 0.00001270572 
0.271761 0.07050650396 -0.00002684216 
0.272319 0.08782106120 0.00051785641 
0.272876 0.08518140141 0.00023488564 
0.273433 0.09030936613 0.00034435651 
0.273991 0.04848739238 0.00044366230 
0.274548 0.06300971505 -0.00000112846 
0.275105 0.04840787291 0.00035463586 
0.275663 0.06550406153 0.00011306034 
0.276220 0.05682100001 0.00047802428 
0.276777 0.07953823417 0.00078734764 
0.277335 0.10535124450 0.00015566325 
0.277892 0.08400960040 0.00003504951 
0.278449 0.02341750706 0.00012869291 
0.279007 0.07770953916 0.00031546990 
0.279564 0.08867872893 0.00034487968 
0.280121 0.06745602393 0.00046579744 
0.280679 0.04351936480 0.00030077845 
0.281236 0.07387917422 0.00086071454 
0.281793 0.10099071610 0.00005047370 
0.282351 0.09537862859 0.00020915186 
0.282908 0.09534678838 0.00033759564 
0.283465 0.01298747695 0.00001600476 
0.284023 0.14732126974 0.00002988765 
0.284580 0.03630437058 0.00031572773 
0.285137 0.09509668466 -0.00001810699 
0.285695 0.06121079608 0.00048744281 
0.286252 0.06047451907 0.00056858964 
0.286809 0.03650109429 0.00081887441 
0.287367 0.09616421809 0.00036221446 
0.287924 0.01240219722 0.00010039773 
0.288481 0.05047187902 -0.00020124124 
0.289039 0.02848931863 0.00014299051 
0.289596 0.06761485868 0.00024758405 
0.290153 0.06648334953 0.00018045797 
0.290711 0.08091631350 0.00054404246 
0.291268 0.08716522383 0.00091378992 
0.291825 0.07330357626 0.00052170059 
0.292383 0.08628120946 0.00081893696 
0.292940 0.10193444356 -0.00007073512 
0.293497 0.06892037623 0.00002373869 
0.294055 0.04486012076 0.00013180083 
0.294612 0.01912385347 0.00093722499 
0.295169 0.10052117549 0.00044628207 
0.295727 0.08671378537 0.00067345731 
0.296284 0.08881030062 0.00009700025 
0.296841 0.06829407022 0.00063801503 
0.297399 0.05334778944 -0.00054161970 
0.297956 0.06509725846 0.00074355904 
0.298513 0.06811918177 0.00017498628 
0.299071 0.02951146877 0.00031921923 
0.299628 0.05720138558 0.00021088173 
0.300185 0.09107288973 0.00055729949 
0.300742 0.06828283190 0.00077607007 
0.301300 0.08300269805 -0.00077306189 
0.301857 0.04773671056 0.00050803973 
0.302414 0.10913334038 -0.00004776617 
0.302972 0.02366462990 0.00008821915 
0.303529 0.10845509541 0.00008620367 
0.304086 0.07248683215 0.00001295004 
0.304644 0.02018029174 0.00006498157 
0.305201 0.04266321997 0.00051267566 
0.305758 0.00291935130 0.00057315993 
0.306316 0.04563497449 0.00072897922 
0.306873 0.07805488505 -0.00038673781 
0.307430 0.08519771276 0.00018526549 
0.307987 0.02979970621 0.00049426642 
0.308545 0.04858244134 0.00007885895 
0.309102 0.08168038244 0.00187086698 
0.309659 0.07547550663 -0.00025136778 
0.310217 0.05241588309 0.00008003473 
0.310774 0.03993494736 0.00022542611 
0.311331 0.11282469444 0.00046522733 
0.311889 0.04616800271 0.00052287863 
0.312446 0.05457151692 0.00007850084 
0.313003 0.06071989536 0.00067502484 
0.313560 0.06455240442 -0.00036324454 
0.314118 0.06840996743 0.00037446770 
0.314675 0.06304188835 0.00036691263 
0.315232 0.08217572675 0.00069350461 
0.315790 0.07744444752 0.00034506165 
0.316347 0.07238292974 0.00046252805 
0.316904 0.05109737698 -0.00013713120 
0.317461 0.05189161031 0.00039996125 
0.318019 0.08024431352 0.00073896907 
0.318576 -0.02139947965 -0.00006447243 
0.319133 0.03606990766 0.00081006084 
0.319691 0.00869329213 0.00080159737 
0.320248 0.06203921151 0.00051734959 
0.320805 0.13139963897 0.00034091720 
0.321362 0.10405078513 -0.00004204578 
0.321920 0.02454199932 -0.00055952447 
0.322477 0.06975762126 0.00046825532 
0.323034 0.04307444552 0.00053549914 
0.323592 0.04216547951 -0.00068491543 
0.324149 0.11029263001 0.00047893963 
0.324706 0.09984246710 0.00083830443 
0.325263 0.04375267941 0.00074933628 
0.325821 0.06407457717 0.00039209930 
0.326378 0.01375305520 0.00083753879 
0.326935 0.04828332447 0.00008225732 
0.327493 0.10042011567 -0.00036408247 
0.328050 0.06441597475 0.00039013200 
0.328607 0.06604590432 0.00040179922 
0.329164 0.01364481404 0.00079766295 
0.329722 0.08907587449 0.00050319967 
0.330279 -0.00897528568 0.00066983281 
0.330836 0.09354918575 0.00062870948 
0.331393 0.09072552153 -0.00054178000 
0.331951 0.04995811564 0.00020742837 
0.332508 0.08516384934 0.00016073876 
0.333065 0.08569408708 -0.00015423988 
0.333622 -0.01301911159 -0.00019474604 
0.334180 0.07978972115 0.00031372266 
0.334737 0.01682662189 -0.00004804198 
0.335294 0.01959355928 0.00007019820 
0.335852 -0.00940573223 0.00021307814 
0.336409 0.02962153665 -0.00002214351 
0.336966 0.08105483582 0.00007609334 
0.337523 0.05384460279 -0.00047042998 
0.338081 0.05477525617 0.00052928201 
0.338638 0.10250915052 0.00054106347 
0.339195 0.08284840641 0.00050307684 
0.339752 0.02923244161 0.00099733543 
0.340310 0.07139231011 0.00077857530 
0.340867 -0.00154022899 -0.00001144409 
0.341424 0.01577242556 -0.00068354343 
0.341981 0.05797980123 0.00053719140 
0.342539 0.10523476329 -0.00016733090 
0.343096 0.07789933993 0.00043131871 
0.343653 0.02629273120 0.00006834855 
0.344210 0.05401348609 -0.00036805453 
0.344768 0.08835642064 -0.00032602338 
0.345325 -0.00978862112 0.00025596665 
0.345882 0.14255941579 0.00012401578 
0.346439 0.04204713892 0.00095237144 
0.346997 0.07221493197 0.00036942698 
0.347554 0.01402382598 0.00138103020 
0.348111 0.06234325052 0.00133010733 
0.348668 0.08142924906 0.00107625964 
0.349226 0.11626224239 0.00114610686 
0.349783 0.08800287948 0.00044598329 
0.350340 0.07546592878 0.00058144420 
0.350897 0.12166108503 0.00055929584 
0.351454 0.05367244897 -0.00001273648 
0.352012 0.08876367511 0.00109106988 
0.352569 0.07318591647 0.00037362749 
0.353126 0.06777400184 0.00145920926 
0.353683 0.12606770073 0.00089593431 
0.354241 -0.01065443071 -0.00039974914 
0.354798 0.07001856837 0.00024672275 
0.355355 0.02016457192 -0.00003587406 
0.355912 0.04152335013 0.00006013946 
0.356470 0.10486610098 0.00106409860 
0.357027 -0.00231103420 0.00039468291 
0.357584 0.07879932671 -0.00043359597 
0.358141 0.05082434435 0.00155841280 
0.358699 -0.01080266146 0.00058157744 
0.359256 0.15991613502 0.00098333609 
0.359813 0.03480792363 0.00052102229 
0.360370 0.07347425292 -0.00180123154 
0.360927 0.04594884505 0.00000763809 
0.361485 0.09564689213 0.00065676897 
0.362042 0.03070816504 0.00190342636 
0.362599 0.06935449322 0.00121306916 
0.363156 0.06125757170 0.00146173936 
0.363714 0.13043945451 0.00072976628 
0.364271 0.08910825001 -0.00066845415 
0.364828 0.03083600970 0.00061979096 
0.365385 0.08330638396 0.00026261294 
0.365942 0.07821161003 0.00098712947 
0.366500 0.06133299155 -0.00088925261 
0.367057 0.05243956920 0.00063371598 
0.367614 0.03552137608 0.00020996987 
0.368171 0.04183979673 0.00035296561 
0.368728 0.00945765365 0.00008456088 
0.369286 0.11410039711 -0.00033744209 
0.369843 0.06255278469 0.00090976477 
0.370400 -0.00308662505 0.00173572787 
0.370957 0.13828700447 0.00130589334 
0.371514 0.01048738712 0.00142873513 
0.372072 0.07281723689 -0.00037100702 
0.372629 0.09147497969 0.00110054613 
0.373186 0.03708057616 -0.00102312773 
0.373743 0.06964903417 -0.00106034194 
0.374300 0.03492237374 0.00025841154 
0.374858 0.04524418659 0.00144943109 
0.375415 0.01489139338 0.00235941016 
0.375972 0.03685509667 0.00137837573 
0.376529 0.05748698998 0.00076393084 
0.377086 -0.00810447521 0.00013422963 
0.377644 0.06709334143 0.00057860309 
0.378201 0.02947193812 0.00020896502 
0.378758 0.05398210627 0.00137125093 
0.379315 0.09181320330 0.00092669159 
0.379872 0.09325681746 -0.00075328738 
0.380430 0.04009344163 0.00203774715 
0.380987 0.01890712951 -0.00008388345 
0.381544 0.05604834682 -0.00179622368 
0.382101 0.10869534414 0.00160987365 
0.382658 0.01085977555 0.00056557655 
0.383216 0.03610905458 0.00190006556 
0.383773 0.12605374116 0.00149899860 
0.384330 -0.07036646361 -0.00007208822 
0.384887 0.07507468895 0.00170605255 
0.385444 0.07099113895 0.00033960460 
0.386001 0.05916535527 0.00032816494 
0.386559 0.01430489171 0.00075597920 
0.387116 0.06587216303 0.00143186074 
0.387673 0.19952799740 0.00205381078 
0.388230 0.10937160820 -0.00166733849 
0.388787 0.02764136898 0.00050463058 
0.389345 0.08867242456 0.00127298452 
0.389902 0.02582155464 -0.00144442062 
0.390459 0.04895647191 0.00009779637 
0.391016 0.02080605705 0.00112834550 
0.391573 0.11834200069 0.00194285030 
0.392130 0.10542078076 0.00141062802 
0.392688 0.06261795985 0.00086165455 
0.393245 0.05153141539 0.00011252098 
0.393802 0.01879735863 0.00279388458 
0.394359 0.08183288282 0.00290789612 
0.394916 -0.03872512261 0.00063649881 
0.395473 -0.01892843413 0.00011103645 
0.396031 0.09417518866 0.00377001947 
0.396588 0.04560604138 -0.00040231794 
0.397145 0.15475279516 0.00033314932 
0.397702 0.05300262190 0.00373533552 
0.398259 0.12400367913 -0.00189923692 
0.398816 -0.07105232559 0.00029900851 
0.399374 0.09398401661 -0.00126583223 
0.399931 0.07881830178 0.00088590533 
0.400488 -0.02728803193 -0.00089393838 
0.401045 0.10844203627 -0.00123814870 
0.401602 0.09073000410 0.00038625951 
0.402159 -0.00160090039 0.00677616906 
0.402716 -0.07075247210 -0.00679517604 
0.403274 0.19825039289 0.01060183464 
0.403831 0.10249083449 -0.00877400058 
