# Supplementary material for: SAXS studies of X-ray induced disulfide bond damage: Engineering high-resolution insight from a low-resolution technique
Source: PLoS One. 2020 Nov 17;15(11):e0239702. doi: 10.1371/journal.pone.0239702 (PMC7671560; doi:10.1371/journal.pone.0239702)
Supplement: S1 Data — (GZ) [file pone.0239702.s023.gz › SupplementaryData/dimer_A7_ph6_5_00010.cbf.dat]

0.010314 25.36564189433 -0.60533095597 
0.010872 23.30166811173 0.36132750903 
0.011429 21.06509290062 0.16888329675 
0.011987 18.80426350643 0.03752736100 
0.012544 18.20370421308 -0.07498157905 
0.013102 19.03702710681 -0.11888365595 
0.013659 21.39927344131 -0.06900323104 
0.014217 20.21085254218 0.04885434096 
0.014774 19.12731194283 -0.09945710627 
0.015332 18.51952376799 0.03521268323 
0.015889 18.97099228930 -0.06612943683 
0.016447 19.22520814949 -0.03392223405 
0.017004 19.27348082164 0.09028680488 
0.017562 18.78539263305 0.02940734650 
0.018119 18.75116913623 0.02762002710 
0.018677 18.80237257004 0.04114311770 
0.019234 18.77377419069 0.02818237706 
0.019792 17.91843656525 -0.00354356171 
0.020349 18.29013725286 0.02316122288 
0.020907 18.25812856864 0.04842589635 
0.021464 17.87151078436 0.05480718041 
0.022022 17.77263408011 0.07688725335 
0.022579 17.82115270442 0.05063681629 
0.023137 17.29759614889 0.07380282162 
0.023694 16.99250730871 0.07105439044 
0.024252 16.95928283647 0.07229267771 
0.024809 16.69874633683 0.08578114361 
0.025367 16.66914371229 0.08853109626 
0.025924 16.52574865631 0.07881494935 
0.026482 16.04439277061 0.08156309232 
0.027039 16.36735153542 0.07171762051 
0.027597 15.61929174128 0.07384460534 
0.028154 15.87082276701 0.08549962950 
0.028712 15.38871217805 0.07612476460 
0.029269 15.37765155497 0.07974063817 
0.029827 15.05924318624 0.07720801319 
0.030384 14.90174388910 0.07985510011 
0.030942 14.73301055945 0.07421055000 
0.031500 14.66596446005 0.07769383661 
0.032057 14.51050199480 0.06050410248 
0.032615 14.38603096996 0.06885260335 
0.033172 14.24728810091 0.07924986121 
0.033730 14.17126762332 0.07572552383 
0.034287 13.59402845298 0.05892168138 
0.034845 13.38366184947 0.07368252079 
0.035402 13.52664174159 0.06352007071 
0.035960 13.51357006794 0.06722927111 
0.036517 12.93611509605 0.05965441192 
0.037075 13.14819440460 0.06376624808 
0.037632 12.66627176187 0.06805742335 
0.038190 12.68315141340 0.06395011008 
0.038747 12.47118435820 0.05569417498 
0.039305 12.25903960234 0.06522900173 
0.039862 12.08659542328 0.05177577305 
0.040420 11.95283539336 0.05706628730 
0.040977 11.74553264386 0.05458669024 
0.041535 11.71860475460 0.05738713009 
0.042092 11.40629522449 0.05467297582 
0.042650 11.45640354056 0.05092544038 
0.043207 10.98633558819 0.04492485263 
0.043765 11.15601251265 0.05089211363 
0.044322 10.87156649085 0.05037262439 
0.044880 10.85357482215 0.04637500114 
0.045437 10.61203064613 0.04509666488 
0.045995 10.28239637849 0.04804565282 
0.046552 10.27293564626 0.04885380111 
0.047110 10.13737055831 0.04636344050 
0.047667 9.83581669472 0.04576541756 
0.048225 9.72503601781 0.04223697826 
0.048782 9.67964064982 0.04931698928 
0.049340 9.52094892814 0.04528390977 
0.049897 9.27212008539 0.03882683622 
0.050455 9.19907960257 0.04113436155 
0.051012 9.11395056669 0.03847967979 
0.051570 8.76381608829 0.03991278349 
0.052127 8.78783586960 0.04349883427 
0.052685 8.77957547065 0.04094242339 
0.053242 8.73306601712 0.03788586674 
0.053800 8.44610648378 0.03958925248 
0.054357 8.18375882763 0.03755634934 
0.054915 8.29306952492 0.03777871800 
0.055472 7.98571729173 0.03507579031 
0.056030 7.97501326558 0.04001598904 
0.056587 7.76956785142 0.03569104641 
0.057145 7.60614094881 0.03194345489 
0.057702 7.53550994977 0.03384789392 
0.058260 7.54792035664 0.03298166745 
0.058817 7.30717490137 0.03554666359 
0.059375 7.08541039757 0.03324982644 
0.059932 7.13663669801 0.03368424263 
0.060490 6.93135353390 0.02950100639 
0.061048 6.92546095144 0.03254705293 
0.061605 6.74862157707 0.02919257763 
0.062163 6.63020610414 0.02895150941 
0.062720 6.57849677842 0.03262806058 
0.063278 6.49043656888 0.03246893199 
0.063835 6.47379305105 0.02689785351 
0.064393 6.27604061552 0.02717089416 
0.064950 6.37981469625 0.02661914721 
0.065508 5.99639884317 0.02529376967 
0.066065 5.78261702896 0.02760894469 
0.066623 5.80350543392 0.02573478037 
0.067180 5.76922430433 0.02376530087 
0.067738 5.60139138737 0.02528559531 
0.068295 5.62422337899 0.02580354341 
0.068853 5.57731548375 0.02535849549 
0.069410 5.39992407659 0.02403956039 
0.069968 5.50757027970 0.02416641099 
0.070525 5.09781361557 0.02367076525 
0.071083 5.02757882945 0.02144195994 
0.071640 5.13012009834 0.02576367699 
0.072198 5.00213956227 0.02187226461 
0.072755 4.95179136672 0.02250755823 
0.073313 4.88982938082 0.02073894054 
0.073870 4.78854783516 0.01962582922 
0.074428 4.68834733229 0.02252532032 
0.074985 4.61800140100 0.02219885553 
0.075543 4.64437797221 0.02358547384 
0.076100 4.52317289814 0.02139210447 
0.076658 4.35487560556 0.01792547396 
0.077215 4.39519164893 0.02051938985 
0.077773 4.29694222258 0.02072586057 
0.078330 4.27325457753 0.01928666831 
0.078888 4.10157023911 0.01659306996 
0.079445 4.09183515701 0.01730205438 
0.080003 4.04127472667 0.01708456278 
0.080560 3.94647663840 0.01728569037 
0.081118 3.87513759248 0.01749138168 
0.081675 3.84617459608 0.01774059612 
0.082233 3.81259205920 0.01686696790 
0.082790 3.90090790602 0.01633513347 
0.083348 3.63018615328 0.01609445962 
0.083905 3.53834958406 0.01577337738 
0.084463 3.60361002543 0.01558069300 
0.085020 3.48342254017 0.01411251625 
0.085578 3.41820147800 0.01429938295 
0.086135 3.40210004932 0.01512983096 
0.086693 3.36617340468 0.01704705497 
0.087250 3.25226035873 0.01471385101 
0.087808 3.32544632700 0.01394404247 
0.088365 3.17814709570 0.01395751553 
0.088923 3.12691653814 0.01316705117 
0.089480 3.08442059300 0.01428227565 
0.090038 3.14161477602 0.01437899954 
0.090595 3.04489659536 0.01249025546 
0.091153 3.00333002948 0.01529474214 
0.091710 3.00406198768 0.01321447993 
0.092268 2.92828015626 0.01223012000 
0.092825 2.87863936172 0.01398387144 
0.093383 2.71816850937 0.01152843200 
0.093940 2.75582404336 0.01290259016 
0.094498 2.75315970556 0.01214612130 
0.095055 2.75326502594 0.01194409344 
0.095613 2.64523288840 0.01359684013 
0.096170 2.59224335311 0.01218075718 
0.096728 2.60223614360 0.01237368974 
0.097285 2.53351051952 0.01203678335 
0.097842 2.60782618157 0.01283891575 
0.098400 2.64231139183 0.01318944323 
0.098957 2.42457312303 0.01091343536 
0.099515 2.35441245221 0.01177854311 
0.100072 2.41103424655 0.01192632585 
0.100630 2.30068993516 0.01256512137 
0.101187 2.31966468259 0.01259533353 
0.101745 2.29986300469 0.00922993373 
0.102302 2.35038658052 0.01087300681 
0.102860 2.18663545726 0.01135506435 
0.103417 2.04250802953 0.01066390312 
0.103975 2.24885055391 0.00891575828 
0.104532 2.13317608259 0.00982633746 
0.105090 2.08539975380 0.00962571592 
0.105647 2.08174518621 0.00916375033 
0.106205 2.06817045468 0.00655092700 
0.106762 2.00010088992 0.00958123663 
0.107320 1.93346977675 0.00915379085 
0.107877 1.93457593553 0.00800822800 
0.108435 1.87235559031 0.00773685804 
0.108992 1.90227887980 0.00843407690 
0.109550 1.80360827775 0.00752334408 
0.110107 1.76740389131 0.00729011093 
0.110665 1.71065873892 0.00678532146 
0.111222 1.79489396189 0.00794826757 
0.111780 1.76296037626 0.00704062103 
0.112337 1.67717625902 0.00768660679 
0.112895 1.69241838395 0.00670034279 
0.113452 1.61412856285 0.00634799550 
0.114010 1.70173989459 0.00610834757 
0.114567 1.48145059326 0.00681875192 
0.115125 1.54178498823 0.00760218478 
0.115682 1.56353373497 0.00752452715 
0.116240 1.49152507736 0.00626087311 
0.116797 1.46220484172 0.00559931118 
0.117355 1.50393722006 0.00650559412 
0.117912 1.38761301540 0.00524025778 
0.118470 1.52061458460 0.00618557410 
0.119027 1.46106293495 0.00636216831 
0.119585 1.38382949227 0.00734355709 
0.120142 1.32717291726 0.00595289847 
0.120699 1.35739423254 0.00663814263 
0.121257 1.34087026744 0.00412415812 
0.121814 1.24881937470 0.00498018108 
0.122372 1.27720024101 0.00499736696 
0.122929 1.29880183289 0.00563405571 
0.123487 1.20802753534 0.00527215852 
0.124044 1.16283306624 0.00593636081 
0.124602 1.18368725064 0.00412182257 
0.125159 1.21119995079 0.00534793241 
0.125717 1.14018368258 0.00434089398 
0.126274 1.20683391208 0.00489544354 
0.126832 1.13379888601 0.00524031539 
0.127389 1.10167285810 0.00444995263 
0.127947 1.10768768301 0.00396105224 
0.128504 1.07160190852 0.00475481770 
0.129062 1.00728234033 0.00356962276 
0.129619 1.03397560324 0.00330758882 
0.130177 0.98232059668 0.00362223609 
0.130734 0.99160642140 0.00369856980 
0.131292 0.99131333342 0.00422659007 
0.131849 0.91454491373 0.00335796553 
0.132407 0.90487053393 0.00351077600 
0.132964 0.90913497850 0.00471563959 
0.133521 0.93990315332 0.00364054140 
0.134079 0.89400444129 0.00462049920 
0.134636 0.93706620635 0.00313384413 
0.135194 0.92730090635 0.00346931171 
0.135751 0.81384364009 0.00329603447 
0.136309 0.88563860884 0.00394529107 
0.136866 0.86921106644 0.00380774250 
0.137424 0.78098238382 0.00356898238 
0.137981 0.82665959572 0.00264014146 
0.138539 0.75797356617 0.00409533422 
0.139096 0.77319437337 0.00254995743 
0.139654 0.69205680889 0.00442829117 
0.140211 0.72036346573 0.00289825992 
0.140769 0.71295438680 0.00232120138 
0.141326 0.66755048304 0.00210557723 
0.141884 0.74444522544 0.00264590585 
0.142441 0.65958337649 0.00284273320 
0.142998 0.66407781208 0.00162204317 
0.143556 0.62861893211 0.00301649561 
0.144113 0.57330750571 0.00191019026 
0.144671 0.65171933641 0.00234552485 
0.145228 0.65694605460 0.00307280514 
0.145786 0.63757640612 0.00213139199 
0.146343 0.62089723410 0.00352962534 
0.146901 0.60033190724 0.00202557185 
0.147458 0.62988623355 0.00241323532 
0.148016 0.59046624607 0.00278664809 
0.148573 0.53164527535 0.00239503670 
0.149131 0.59598593840 0.00279512555 
0.149688 0.58193605209 0.00202484721 
0.150246 0.51894836826 0.00219670201 
0.150803 0.50814467463 0.00158481781 
0.151360 0.54089105499 0.00169949748 
0.151918 0.48952599766 0.00190270074 
0.152475 0.48250215383 0.00126644582 
0.153033 0.51485567548 0.00151186152 
0.153590 0.47234883565 0.00214876708 
0.154148 0.48082676631 0.00153284478 
0.154705 0.41999616769 0.00193059346 
0.155263 0.38293331829 0.00174930527 
0.155820 0.47958813651 0.00181938148 
0.156378 0.41802856200 0.00204453930 
0.156935 0.46249804871 0.00172474393 
0.157493 0.39780250982 0.00156386021 
0.158050 0.45462468738 0.00191312254 
0.158607 0.47972398834 0.00112030551 
0.159165 0.38334030557 0.00180116445 
0.159722 0.40125977600 0.00177805099 
0.160280 0.39460660037 0.00178922546 
0.160837 0.34070227275 0.00128836418 
0.161395 0.34978224433 0.00125573639 
0.161952 0.40726976924 0.00134845391 
0.162510 0.40518434474 0.00166398708 
0.163067 0.36177108856 0.00051023373 
0.163625 0.34047393683 0.00095993619 
0.164182 0.37427921307 0.00128406042 
0.164739 0.35392261074 0.00125341821 
0.165297 0.32390358230 0.00074466146 
0.165854 0.29846006194 0.00124660174 
0.166412 0.36889259907 0.00130784771 
0.166969 0.36444503846 0.00114823087 
0.167527 0.31737503844 0.00044582485 
0.168084 0.32285449787 0.00155613268 
0.168642 0.24974493804 0.00092424547 
0.169199 0.30546641726 0.00142071830 
0.169757 0.33604776422 0.00060724057 
0.170314 0.20035631522 0.00101965066 
0.170871 0.27441181435 0.00072094396 
0.171429 0.25827795333 0.00121250460 
0.171986 0.27245352636 0.00113201199 
0.172544 0.24190805093 0.00062447221 
0.173101 0.19236082394 0.00122623537 
0.173659 0.21264500947 0.00099510654 
0.174216 0.25123780929 0.00135509929 
0.174774 0.27545519768 0.00086121862 
0.175331 0.27341163841 0.00061436553 
0.175888 0.17687154957 -0.00036158057 
0.176446 0.20601701754 0.00021164566 
0.177003 0.24429310748 0.00019486890 
0.177561 0.23924481209 0.00033029291 
0.178118 0.25601098972 0.00084009973 
0.178676 0.19751634255 0.00043468637 
0.179233 0.20520353344 0.00099621059 
0.179791 0.27020577969 0.00094156946 
0.180348 0.20208330575 0.00110485015 
0.180905 0.18843982034 0.00052559415 
0.181463 0.20987250504 0.00100338879 
0.182020 0.20134358043 0.00036649025 
0.182578 0.15708613351 0.00029854805 
0.183135 0.19435768305 0.00007741531 
0.183693 0.26065526423 0.00104002590 
0.184250 0.21123936614 0.00043926650 
0.184808 0.23167903967 0.00045511390 
0.185365 0.16689111052 0.00058812870 
0.185922 0.14156152640 0.00129357471 
0.186480 0.19003224420 0.00055888310 
0.187037 0.16977646906 0.00121828817 
0.187595 0.14732836826 0.00077426156 
0.188152 0.20712395780 0.00073467549 
0.188710 0.17119771786 0.00062564669 
0.189267 0.19313090176 0.00058225554 
0.189824 0.14856315969 0.00044173635 
0.190382 0.19688277892 0.00054835471 
0.190939 0.17147674476 0.00092549990 
0.191497 0.15088878202 0.00007480670 
0.192054 0.11460051071 0.00080843053 
0.192612 0.16193368099 0.00036366473 
0.193169 0.14858501047 0.00057317967 
0.193726 0.17303754576 0.00004816476 
0.194284 0.09399851551 0.00036521625 
0.194841 0.16174390677 0.00075117938 
0.195399 0.18199138139 0.00096754508 
0.195956 0.18072196521 0.00055054373 
0.196514 0.16548933205 0.00070969895 
0.197071 0.15941792288 0.00087098443 
0.197628 0.15960046733 -0.00038434037 
0.198186 0.10793895839 -0.00027257088 
0.198743 0.13388369444 0.00154895277 
0.199301 0.15517398640 0.00096026141 
0.199858 0.14058480941 0.00054155089 
0.200416 0.16878652345 0.00049479538 
0.200973 0.16565695680 -0.00010928001 
0.201530 0.12213586713 0.00034356400 
0.202088 0.13058541784 0.00080096086 
0.202645 0.13619030530 0.00050047467 
0.203203 0.06257844117 0.00039538305 
0.203760 0.12107813680 -0.00000003083 
0.204318 0.11154711048 0.00018964496 
0.204875 0.15643136017 -0.00011411593 
0.205432 0.12199910549 0.00076952063 
0.205990 0.16853247144 0.00082587690 
0.206547 0.09197068447 0.00030143369 
0.207105 0.12268303726 0.00128944823 
0.207662 0.16223198759 0.00114203073 
0.208219 0.16998444437 0.00052262871 
0.208777 0.22400287544 0.00108149759 
0.209334 0.13170275424 0.00122187231 
0.209892 0.06010210770 0.00046583632 
0.210449 0.08809197700 0.00052984904 
0.211007 0.14813699036 -0.00018095805 
0.211564 0.09109372577 0.00025836012 
0.212121 0.12457194321 0.00065582687 
0.212679 0.16996916276 0.00029012987 
0.213236 0.11499033522 0.00012804125 
0.213794 0.13165540196 -0.00009805734 
0.214351 0.13006102177 0.00008945136 
0.214908 0.13274551122 0.00044651560 
0.215466 0.12415371666 0.00097543381 
0.216023 0.12549260704 0.00008533919 
0.216581 0.17083935539 0.00029537116 
0.217138 0.09806534935 0.00032274338 
0.217695 0.13285906999 0.00057743930 
0.218253 0.11276949250 -0.00010669112 
0.218810 0.11432758367 0.00037502675 
0.219368 0.12237481363 -0.00029863378 
0.219925 0.10120608668 0.00097866689 
0.220483 0.09545133616 0.00010021510 
0.221040 0.14449449710 0.00048647273 
0.221597 0.09502407869 -0.00007370213 
0.222155 0.10144684339 0.00027312011 
0.222712 0.12722594607 0.00025606897 
0.223270 0.08979350488 0.00020448136 
0.223827 0.05571499540 0.00007231273 
0.224384 0.09652881780 0.00038810302 
0.224942 0.10719306653 0.00034441534 
0.225499 0.03749591835 -0.00002386912 
0.226057 0.09950078880 0.00078173834 
0.226614 0.13534899706 0.00009238222 
0.227171 0.07057457320 0.00008709042 
0.227729 0.09959194101 0.00095156388 
0.228286 0.13123820300 0.00045599041 
0.228844 0.11017732839 0.00047152563 
0.229401 0.08073470492 0.00015243951 
0.229958 0.08203686088 0.00015516528 
0.230516 0.08232279956 0.00091549407 
0.231073 0.13436719683 -0.00029842044 
0.231630 0.13894789028 0.00009679280 
0.232188 0.10750296339 0.00045595587 
0.232745 0.10650889056 0.00044528891 
0.233303 0.10194243441 0.00026416362 
0.233860 0.12108756528 -0.00004159265 
0.234417 0.12324939565 0.00035650525 
0.234975 0.11108893653 0.00019188430 
0.235532 0.10026010605 0.00064926609 
0.236090 0.10404927620 0.00050339890 
0.236647 0.08808364494 0.00037743029 
0.237204 0.08777904906 0.00036485851 
0.237762 0.07063311492 0.00061644612 
0.238319 0.11972198107 0.00039754694 
0.238877 0.10671564971 0.00058083295 
0.239434 0.05989835695 0.00049407150 
0.239991 0.09684579980 -0.00004723767 
0.240549 0.04681580134 -0.00014530928 
0.241106 0.09788076976 -0.00013657307 
0.241663 0.10484750017 0.00008756128 
0.242221 0.08387520272 -0.00037536378 
0.242778 0.06407493266 0.00027059728 
0.243336 0.07763277007 -0.00023974464 
0.243893 0.02727744421 0.00022446076 
0.244450 0.06807133163 -0.00022677976 
0.245008 0.08107335239 0.00018431550 
0.245565 0.11309893140 0.00098197514 
0.246123 0.09703788303 0.00060335738 
0.246680 0.08934446849 0.00015139413 
0.247237 0.06928085832 -0.00011944992 
0.247795 0.07890867435 0.00040154388 
0.248352 0.11137845062 0.00030657353 
0.248909 0.08176823027 0.00051333164 
0.249467 0.07422414252 -0.00018703687 
0.250024 0.11456219417 0.00031293326 
0.250582 0.07028348951 -0.00000044622 
0.251139 0.04130264921 0.00076262755 
0.251696 0.10775474073 0.00033281081 
0.252254 0.10614284785 0.00034861933 
0.252811 0.10648627945 0.00068037833 
0.253368 0.08308279196 0.00040633415 
0.253926 0.09116068281 0.00053779282 
0.254483 0.09662324378 0.00018454941 
0.255041 0.08238132704 -0.00022881031 
0.255598 0.11084007494 0.00023782749 
0.256155 0.09247811211 0.00022649691 
0.256713 0.03907744743 -0.00040413997 
0.257270 0.15010668959 0.00310371922 
0.257827 0.08340701801 0.00011229333 
0.258385 0.08311941591 0.00006394697 
0.258942 0.12965607085 0.00050707568 
0.259499 0.07668800548 0.00052654888 
0.260057 0.11782416298 0.00077640277 
0.260614 0.07915072118 -0.00028774305 
0.261172 0.08054004367 -0.00008535281 
0.261729 0.06705489650 0.00054278039 
0.262286 0.04078031831 0.00055225676 
0.262844 0.10998947985 0.00031067497 
0.263401 0.06961511447 0.00062301813 
0.263958 0.08388062299 0.00047595351 
0.264516 0.07351669637 0.00048531448 
0.265073 0.11318307114 0.00004092092 
0.265630 0.02245374971 0.00015851459 
0.266188 0.08154684051 0.00019620633 
0.266745 0.05360138675 -0.00013251928 
0.267302 0.07112219977 0.00036716325 
0.267860 0.00545502012 -0.00008536497 
0.268417 0.12756262949 -0.00011951975 
0.268975 0.08238193242 0.00024935250 
0.269532 0.11563024474 0.00052355570 
0.270089 0.08670559691 0.00008992079 
0.270647 0.04506716615 0.00012397178 
0.271204 0.05821197026 0.00013385075 
0.271761 0.10132993512 0.00065453287 
0.272319 0.10497651174 0.00015812120 
0.272876 0.09110169919 0.00018017347 
0.273433 0.07412753967 0.00071746424 
0.273991 0.10262000135 0.00067984794 
0.274548 0.05644395839 -0.00011765171 
0.275105 0.05850869679 -0.00015044589 
0.275663 0.05611181189 0.00045980465 
0.276220 0.08642356331 -0.00002163023 
0.276777 0.05605731896 0.00025803933 
0.277335 0.08944505580 -0.00005834640 
0.277892 0.07241243951 0.00013583022 
0.278449 0.06699628307 0.00013860741 
0.279007 0.08139851932 -0.00016895457 
0.279564 0.05860867826 -0.00043679979 
0.280121 0.07136070869 0.00039411646 
0.280679 0.02147002101 0.00001870037 
0.281236 0.05192227846 0.00044221612 
0.281793 0.10502178390 0.00037870265 
0.282351 0.09336140073 -0.00006643685 
0.282908 0.05049098982 0.00000534601 
0.283465 0.02630092868 0.00002704364 
0.284023 0.06065356374 0.00074195697 
0.284580 0.08075706227 0.00063522070 
0.285137 0.06077878781 -0.00027302590 
0.285695 0.05804169393 0.00013320033 
0.286252 0.02549567668 0.00048254659 
0.286809 0.12152426142 0.00042236863 
0.287367 0.08128459328 0.00014005242 
0.287924 -0.00224652530 -0.00033252882 
0.288481 -0.00762118483 0.00037876194 
0.289039 0.06387012861 -0.00043776047 
0.289596 0.08249624707 -0.00029936909 
0.290153 0.02525233449 0.00025366231 
0.290711 0.04443594810 0.00060772016 
0.291268 0.05175130390 0.00017397936 
0.291825 0.04341121076 0.00089379792 
0.292383 0.10237958964 -0.00019103925 
0.292940 0.08901958033 0.00000837668 
0.293497 0.06121634325 0.00007962777 
0.294055 0.01748652077 0.00079940626 
0.294612 0.09758953436 -0.00021869217 
0.295169 0.09347469134 0.00051812255 
0.295727 0.06555907008 -0.00020065074 
0.296284 0.00698286603 -0.00019359738 
0.296841 0.06700798892 0.00020791645 
0.297399 0.06397346619 0.00039809969 
0.297956 0.06527413227 0.00074357275 
0.298513 0.06642263190 0.00056516086 
0.299071 0.07586740267 0.00016750420 
0.299628 0.07139991067 0.00024972969 
0.300185 0.10059039731 0.00108227046 
0.300742 0.04253677664 -0.00036611979 
0.301300 0.07263451998 0.00114440201 
0.301857 0.07297726940 0.00071614807 
0.302414 0.08027572460 -0.00015151743 
0.302972 0.06328922555 0.00078566942 
0.303529 0.08695383282 0.00000313088 
0.304086 0.10945993326 0.00024708074 
0.304644 0.06290322419 0.00047568433 
0.305201 0.08395622496 0.00031068008 
0.305758 0.08015435332 -0.00015864109 
0.306316 0.07896353320 0.00024018046 
0.306873 0.07784659732 0.00084668498 
0.307430 0.03411695302 0.00035377662 
0.307987 0.05013727305 0.00001568675 
0.308545 0.09903188644 -0.00010825918 
0.309102 0.06961062046 0.00037943509 
0.309659 0.07571034224 0.00046254396 
0.310217 0.05894222430 0.00096487833 
0.310774 0.07501134266 -0.00009427322 
0.311331 0.08205912661 0.00067024568 
0.311889 0.05703514367 0.00010355123 
0.312446 0.04951641688 0.00083747458 
0.313003 0.09445630484 0.00062852967 
0.313560 0.04082146644 0.00034707505 
0.314118 0.07431325290 0.00106619407 
0.314675 0.05878610048 0.00032533472 
0.315232 0.05856410648 0.00038540627 
0.315790 0.05194806347 -0.00023717578 
0.316347 0.06354396981 0.00083058200 
0.316904 0.06036220475 0.00078286768 
0.317461 0.06774791675 0.00062729558 
0.318019 0.03160505572 -0.00051576549 
0.318576 0.05546746018 0.00009891736 
0.319133 0.12773647753 0.00058395595 
0.319691 0.06303744415 0.00032752807 
0.320248 0.03085731220 0.00023222420 
0.320805 0.06055459538 0.00009776855 
0.321362 0.05787345325 0.00065179201 
0.321920 0.08491595627 -0.00010546482 
0.322477 0.10100242122 0.00065288993 
0.323034 0.03443242442 0.00008331488 
0.323592 0.03553351120 0.00001045423 
0.324149 0.10561913055 0.00030652128 
0.324706 0.08420159177 0.00018479490 
0.325263 0.10680762082 0.00099732515 
0.325821 0.13076053308 0.00141888302 
0.326378 0.07174567183 0.00005529515 
0.326935 0.04786141922 -0.00004043863 
0.327493 0.05215015337 -0.00016394549 
0.328050 0.07938402579 0.00075959571 
0.328607 0.06404947370 0.00072513065 
0.329164 0.05536506731 0.00079231764 
0.329722 0.03428340902 0.00035441209 
0.330279 0.03307668865 -0.00049044722 
0.330836 0.08679755892 0.00085056090 
0.331393 0.07307702292 -0.00001540746 
0.331951 0.10413480872 0.00064074050 
0.332508 0.07567035453 0.00044742538 
0.333065 0.07164441144 0.00022992715 
0.333622 0.06467061527 0.00036084721 
0.334180 0.09362947867 0.00058863055 
0.334737 0.04086456531 0.00060059600 
0.335294 0.06677709704 0.00068249172 
0.335852 0.09716225465 0.00058160146 
0.336409 0.05638049705 0.00016817964 
0.336966 0.03991096334 0.00053405382 
0.337523 0.06957861084 0.00020221465 
0.338081 0.09423252829 0.00007562908 
0.338638 0.06377899873 0.00043790633 
0.339195 0.01994519843 0.00014580224 
0.339752 0.02338089612 0.00004326453 
0.340310 0.01668754027 0.00032360256 
0.340867 0.06959694085 -0.00033039017 
0.341424 0.06505514490 0.00158108615 
0.341981 0.05872694567 0.00058307414 
0.342539 0.01278977324 -0.00002114448 
0.343096 0.09091186281 0.00048496517 
0.343653 -0.00144924154 -0.00017497533 
0.344210 0.12565056491 0.00077769821 
0.344768 0.05139924652 0.00029729071 
0.345325 0.04294651816 0.00035852736 
0.345882 0.04968012729 0.00050267920 
0.346439 0.07473578106 -0.00006950028 
0.346997 0.10802251006 0.00081845572 
0.347554 0.00807679767 -0.00024728968 
0.348111 0.02862828798 -0.00034830936 
0.348668 -0.01117130294 -0.00072101035 
0.349226 0.03125535843 0.00007542008 
0.349783 0.06939979903 0.00054991489 
0.350340 0.02803994046 0.00030870336 
0.350897 0.00815512878 0.00105175677 
0.351454 0.03240732327 0.00087135617 
0.352012 0.04948945541 -0.00076764297 
0.352569 0.06441434203 0.00048699416 
0.353126 0.03180827456 0.00031019049 
0.353683 0.02619508806 0.00137517837 
0.354241 0.04634496736 0.00025816873 
0.354798 0.07536067759 -0.00174888792 
0.355355 0.08401973673 0.00098175403 
0.355912 0.05170107045 0.00048810371 
0.356470 0.11024624722 0.00118799131 
0.357027 0.07023525825 0.00043817772 
0.357584 -0.01382617902 -0.00036472075 
0.358141 0.06716164610 0.00031074901 
0.358699 0.09702941242 0.00153075954 
0.359256 0.09273626722 -0.00077515269 
0.359813 0.05714746971 0.00065034569 
0.360370 0.09220176585 0.00184222610 
0.360927 0.08510754058 -0.00071676621 
0.361485 0.03398679608 -0.00042637003 
0.362042 0.09001035545 -0.00065693258 
0.362599 0.04736786913 0.00079368000 
0.363156 0.06815072304 0.00040806608 
0.363714 0.02898682979 0.00123774300 
0.364271 0.07457275879 0.00058296581 
0.364828 -0.02466602394 -0.00163790771 
0.365385 0.07279450580 -0.00006395707 
0.365942 0.15384922886 0.00045318703 
0.366500 0.07244093495 -0.00046720289 
0.367057 0.05169851119 -0.00035816282 
0.367614 0.01580185848 0.00021771870 
0.368171 0.03968294454 0.00233112251 
0.368728 0.03036122280 0.00128493263 
0.369286 0.06701362942 -0.00000132895 
0.369843 -0.01459990840 -0.00238433516 
0.370400 0.00840852466 -0.00140576192 
0.370957 0.04018979637 -0.00003024113 
0.371514 -0.00006692892 -0.00122877710 
0.372072 0.07012150711 0.00110697978 
0.372629 0.08452210235 0.00161476192 
0.373186 0.04702815792 -0.00008956254 
0.373743 -0.01866691190 0.00119609898 
0.374300 0.08623166268 0.00089047017 
0.374858 0.06723792432 -0.00032489043 
0.375415 0.03095909222 -0.00201070159 
0.375972 -0.00912476620 -0.00199944530 
0.376529 0.07798206438 0.00140482619 
0.377086 0.05206207096 0.00031403297 
0.377644 0.05964788532 0.00047289957 
0.378201 0.04881279278 0.00049154720 
0.378758 0.03740976727 0.00166177840 
0.379315 0.04881314418 0.00137933237 
0.379872 0.04220443756 -0.00108445094 
0.380430 0.10832323209 0.00078549321 
0.380987 -0.02565407119 -0.00128520746 
0.381544 0.05849693230 -0.00022612600 
0.382101 0.05246022171 -0.00039116765 
0.382658 0.08713822503 0.00450988804 
0.383216 0.02066231727 0.00125450167 
0.383773 0.07666272084 0.00173052585 
0.384330 0.10419165137 0.00026586726 
0.384887 0.00285983568 -0.00265022012 
0.385444 0.07871807693 0.00067289435 
0.386001 0.06090955999 0.00171296768 
0.386559 0.05361463771 0.00110123509 
0.387116 0.07948459953 -0.00144673427 
0.387673 0.06864819567 -0.00034835036 
0.388230 0.10213129497 -0.00047010102 
0.388787 0.04195639166 0.00013518419 
0.389345 -0.00585567268 0.00028958492 
0.389902 0.11119844267 -0.00060779768 
0.390459 0.08817412819 -0.00005430450 
0.391016 0.05334445117 -0.00203263433 
0.391573 0.12514905517 0.00153296029 
0.392130 0.06513697194 -0.00023958961 
0.392688 0.08046531272 0.00104582165 
0.393245 0.11683490507 -0.00019483677 
0.393802 0.06957563134 -0.00062187072 
0.394359 0.05273271728 -0.00201876026 
0.394916 0.10633517984 -0.00172117587 
0.395473 0.06777042700 0.00166923585 
0.396031 0.10808719825 0.00215392496 
0.396588 0.06694587861 -0.00157987537 
0.397145 0.06192693330 0.00207917849 
0.397702 0.00865423217 -0.00038094278 
0.398259 -0.20936902099 0.00078248820 
0.398816 0.03998984386 0.00018162480 
0.399374 -0.07217072771 0.00037147999 
0.399931 0.02092855280 0.00651677133 
0.400488 0.00831518112 -0.00578926021 
0.401045 0.11191863115 -0.00013101738 
0.401602 0.16509338640 0.00082384274 
0.402159 -0.02554838537 0.00284823194 
0.402716 0.07651280421 -0.00701030212 
0.403274 -0.01790822234 0.00480911961 
0.403831 0.24048468469 -0.04540860084 
