# Supplementary material for: SAXS studies of X-ray induced disulfide bond damage: Engineering high-resolution insight from a low-resolution technique
Source: PLoS One. 2020 Nov 17;15(11):e0239702. doi: 10.1371/journal.pone.0239702 (PMC7671560; doi:10.1371/journal.pone.0239702)
Supplement: S1 Data — (GZ) [file pone.0239702.s023.gz › SupplementaryData/dimer_A7_ph6_5_00011.cbf.dat]

0.010314 18.86783365325 -1.03808935393 
0.010872 19.37597522497 -0.19149172318 
0.011429 18.45439102123 -0.19478190230 
0.011987 19.37187566256 -0.04061889901 
0.012544 19.82798967963 -0.17963921279 
0.013102 20.51825709861 0.04827996680 
0.013659 19.38883572625 -0.03709038209 
0.014217 19.34494572497 0.13470871663 
0.014774 18.42935355740 -0.00017353127 
0.015332 19.56901351683 0.05258840807 
0.015889 19.56245967520 0.03187990947 
0.016447 18.84141709579 0.06384791409 
0.017004 18.16710184164 0.02579457450 
0.017562 18.44849975579 0.01761815157 
0.018119 18.24855661978 0.03443983684 
0.018677 17.91082670176 0.04098504621 
0.019234 18.47966091708 -0.00698693391 
0.019792 18.10492127895 0.05994840828 
0.020349 18.08716609745 0.05423662901 
0.020907 17.95248324218 0.05368076353 
0.021464 17.78106534147 0.05984625672 
0.022022 17.20783307635 0.06141222124 
0.022579 17.55199400386 0.06656079131 
0.023137 16.92680568764 0.07135978485 
0.023694 16.71885670419 0.08526469153 
0.024252 16.97375429244 0.05740884238 
0.024809 16.50190801754 0.07638883091 
0.025367 17.00767522877 0.08527696174 
0.025924 16.03896469184 0.07581830182 
0.026482 16.03828794130 0.09174657482 
0.027039 16.16541321897 0.07959356275 
0.027597 15.68184354573 0.08508055738 
0.028154 15.91179677015 0.07662213568 
0.028712 15.51073380299 0.08854190899 
0.029269 15.05548585498 0.06623509929 
0.029827 15.29615315877 0.07405864676 
0.030384 14.84194284898 0.08118217065 
0.030942 14.69645219102 0.07450102307 
0.031500 14.47827197926 0.07195369328 
0.032057 14.59581590790 0.07260875595 
0.032615 14.22490900433 0.06670257277 
0.033172 13.96533951828 0.07394070900 
0.033730 13.69114118690 0.06871654789 
0.034287 13.58646598512 0.07012583999 
0.034845 13.47021115940 0.07176822213 
0.035402 13.45986543786 0.06650251275 
0.035960 13.15718948774 0.06998267603 
0.036517 13.16062431510 0.05920329035 
0.037075 13.05724184799 0.06284704452 
0.037632 12.62996327862 0.07089551705 
0.038190 12.67556131356 0.05830895742 
0.038747 12.57083726556 0.05602422936 
0.039305 12.20147683664 0.06262016091 
0.039862 12.00683432653 0.06161915300 
0.040420 11.93913456550 0.05632782575 
0.040977 11.87689471548 0.06132441480 
0.041535 11.52575378051 0.06343898491 
0.042092 11.52463056541 0.05374747930 
0.042650 11.24318277421 0.05116878312 
0.043207 11.07785509489 0.05670286477 
0.043765 11.06656303076 0.05253076666 
0.044322 11.00811550597 0.05075337121 
0.044880 10.63137654418 0.05017955941 
0.045437 10.48761152317 0.04643636505 
0.045995 10.45462866304 0.05014000270 
0.046552 10.24747480499 0.04457703375 
0.047110 10.11441510822 0.04403987323 
0.047667 9.79633689543 0.05254510694 
0.048225 9.66884784865 0.04609185613 
0.048782 9.60656077647 0.04466780484 
0.049340 9.43624151103 0.04411446335 
0.049897 9.32966651453 0.04345589403 
0.050455 9.31943201222 0.03984261788 
0.051012 9.31695733692 0.03713144961 
0.051570 8.83004820288 0.04028841649 
0.052127 8.59715920560 0.04183922356 
0.052685 8.63423722684 0.03928551347 
0.053242 8.49611057661 0.03213473704 
0.053800 8.34401350935 0.04043126208 
0.054357 8.31500757997 0.03920999661 
0.054915 8.31019790512 0.03614417905 
0.055472 8.11900042363 0.03575599107 
0.056030 7.88894200178 0.03484815337 
0.056587 7.92496375884 0.03288796888 
0.057145 7.56539928011 0.03442660566 
0.057702 7.56984501638 0.03377209127 
0.058260 7.48350889885 0.03250285710 
0.058817 7.35109961706 0.03535778481 
0.059375 7.16589153350 0.03501967875 
0.059932 7.10511407193 0.03104634382 
0.060490 6.92422316516 0.02994879954 
0.061048 6.82994340324 0.03098577756 
0.061605 6.72218220645 0.03244809609 
0.062163 6.65401071389 0.03005873636 
0.062720 6.67265088046 0.03020965197 
0.063278 6.49068620109 0.02744976038 
0.063835 6.38641180357 0.03093765915 
0.064393 6.20128884551 0.03014727959 
0.064950 6.11584075463 0.02946914240 
0.065508 6.13290250027 0.02560258483 
0.066065 5.94426703148 0.02470459318 
0.066623 5.92595725311 0.02663057744 
0.067180 5.74614014158 0.02518913970 
0.067738 5.80575945349 0.02522246306 
0.068295 5.64347288187 0.02535706934 
0.068853 5.42395514473 0.02362924887 
0.069410 5.46683496816 0.02357660690 
0.069968 5.36773573600 0.02374581688 
0.070525 5.28953580054 0.02280285667 
0.071083 5.16665922102 0.02426006244 
0.071640 5.17633426843 0.02347729572 
0.072198 5.09902421140 0.02498753842 
0.072755 4.89795457536 0.02177602874 
0.073313 5.00703498438 0.02292131367 
0.073870 4.84597848499 0.02431138511 
0.074428 4.66292956736 0.01905320811 
0.074985 4.68678313804 0.01916853219 
0.075543 4.49912424554 0.02125009031 
0.076100 4.42511142589 0.01982832470 
0.076658 4.36291990427 0.01930266586 
0.077215 4.37678468104 0.01899615910 
0.077773 4.24381459373 0.01763544263 
0.078330 4.26520957277 0.01815516949 
0.078888 4.12603511897 0.01476873152 
0.079445 4.20761788233 0.01886241466 
0.080003 4.00077016484 0.01964264892 
0.080560 4.05285112888 0.01720822794 
0.081118 3.86578321024 0.01683287224 
0.081675 3.81889348697 0.01421392738 
0.082233 3.81971080455 0.01461326116 
0.082790 3.76418254460 0.01521721239 
0.083348 3.65793698942 0.01634879091 
0.083905 3.64863456003 0.01553693324 
0.084463 3.59726996987 0.01465541090 
0.085020 3.62521124490 0.01642230224 
0.085578 3.43512704880 0.01531620307 
0.086135 3.40003278874 0.01521801504 
0.086693 3.36943748549 0.01543247863 
0.087250 3.24841864596 0.01404246712 
0.087808 3.20089838280 0.01249564542 
0.088365 3.20874396792 0.01463354306 
0.088923 3.15754473726 0.01383673709 
0.089480 3.10599477159 0.01377950718 
0.090038 3.10904416244 0.01392318251 
0.090595 3.09715813920 0.01295844818 
0.091153 3.00888802338 0.01363299768 
0.091710 3.01390657323 0.01319138906 
0.092268 2.89217267510 0.01151200861 
0.092825 2.89833720689 0.01186977678 
0.093383 2.72560939217 0.01104832737 
0.093940 2.80851115216 0.01233810497 
0.094498 2.75135459425 0.01304299129 
0.095055 2.72210202926 0.01088812454 
0.095613 2.68435901714 0.01246374415 
0.096170 2.65880858328 0.01337675608 
0.096728 2.61376323330 0.01198140351 
0.097285 2.50430550202 0.01230958197 
0.097842 2.57952068946 0.01012810435 
0.098400 2.54127791468 0.01133466073 
0.098957 2.40000091868 0.01073966371 
0.099515 2.29630161546 0.01161512186 
0.100072 2.40893773511 0.01240692306 
0.100630 2.51422260762 0.01340481510 
0.101187 2.26783323843 0.01132921040 
0.101745 2.28969443605 0.01118188841 
0.102302 2.23620685281 0.00847926154 
0.102860 2.31905250377 0.01116892769 
0.103417 2.20795866674 0.01060380311 
0.103975 2.14144048952 0.01062776048 
0.104532 2.13795466740 0.00916986828 
0.105090 2.02982056375 0.00983754953 
0.105647 2.06064184251 0.00791779310 
0.106205 1.95260285588 0.00870499591 
0.106762 1.93111850250 0.00771849436 
0.107320 1.96245971958 0.00842844111 
0.107877 1.86625078735 0.00843226544 
0.108435 1.93644885653 0.01021145613 
0.108992 1.92776134791 0.00757287939 
0.109550 1.79799022208 0.00763038924 
0.110107 1.72470807498 0.00771128698 
0.110665 1.85494556932 0.00764222507 
0.111222 1.75932492252 0.00698057196 
0.111780 1.67756074646 0.00723871506 
0.112337 1.69636156092 0.00802435920 
0.112895 1.69060653231 0.00894368905 
0.113452 1.55947080126 0.00540336382 
0.114010 1.63652116935 0.00661501086 
0.114567 1.61470272797 0.00609948568 
0.115125 1.54050181549 0.00628296195 
0.115682 1.47941539117 0.00595429577 
0.116240 1.67229683007 0.00610400538 
0.116797 1.47674301042 0.00521274694 
0.117355 1.46745568139 0.00547997019 
0.117912 1.47588662447 0.00569792967 
0.118470 1.45541752333 0.00764155674 
0.119027 1.46548557814 0.00670894030 
0.119585 1.40855130485 0.00606247771 
0.120142 1.33757107910 0.00600543457 
0.120699 1.30710626599 0.00518903531 
0.121257 1.23131758636 0.00497568507 
0.121814 1.24811877681 0.00570825293 
0.122372 1.24794224896 0.00537556738 
0.122929 1.24753817340 0.00449890756 
0.123487 1.24042382906 0.00519634366 
0.124044 1.26114523746 0.00423562830 
0.124602 1.20313088809 0.00511199778 
0.125159 1.21362694287 0.00426901419 
0.125717 1.24002970767 0.00536184361 
0.126274 1.17467538224 0.00494427980 
0.126832 1.20613462363 0.00531425770 
0.127389 1.08969493625 0.00335994629 
0.127947 1.14295771064 0.00457271001 
0.128504 1.08279561593 0.00347843933 
0.129062 1.07784899108 0.00441512677 
0.129619 1.06097141793 0.00382500799 
0.130177 1.04188235043 0.00462961490 
0.130734 0.95163908438 0.00366696163 
0.131292 1.02177381850 0.00458894808 
0.131849 0.94480836884 0.00447936195 
0.132407 0.90443708118 0.00327122082 
0.132964 0.88680079193 0.00330731497 
0.133521 0.94882654036 0.00400767097 
0.134079 0.91119375347 0.00387513604 
0.134636 0.88772618791 0.00354396038 
0.135194 0.89134417280 0.00356333774 
0.135751 0.87603295880 0.00287396057 
0.136309 0.79359431649 0.00333313696 
0.136866 0.82008350337 0.00297116402 
0.137424 0.86945082599 0.00343131263 
0.137981 0.81775240845 0.00283626644 
0.138539 0.82814437732 0.00285678205 
0.139096 0.78916634806 0.00308909328 
0.139654 0.71991721185 0.00345131007 
0.140211 0.70165750750 0.00354596432 
0.140769 0.72098995451 0.00384490939 
0.141326 0.62853363659 0.00136585099 
0.141884 0.69146934981 0.00184423019 
0.142441 0.69622175756 0.00301625573 
0.142998 0.64790345787 0.00171573072 
0.143556 0.62545467033 0.00196668513 
0.144113 0.69347989517 0.00244303718 
0.144671 0.66992068282 0.00202819425 
0.145228 0.66644539874 0.00284620567 
0.145786 0.65607864561 0.00154325604 
0.146343 0.59177584369 0.00209724472 
0.146901 0.58028294159 0.00149026497 
0.147458 0.55614821773 0.00257157996 
0.148016 0.61122398588 0.00109937731 
0.148573 0.50245617503 0.00273053645 
0.149131 0.55206253282 0.00195240262 
0.149688 0.51356494339 0.00271359884 
0.150246 0.55566985671 0.00197016123 
0.150803 0.51807095595 0.00203288845 
0.151360 0.45693120377 0.00183887521 
0.151918 0.47593941365 0.00170863617 
0.152475 0.44077418658 0.00129186850 
0.153033 0.43305889167 0.00128563790 
0.153590 0.45891995216 0.00068437657 
0.154148 0.45404514840 0.00159416704 
0.154705 0.48639441928 0.00228041583 
0.155263 0.41470617953 0.00121297581 
0.155820 0.44682265047 0.00163064066 
0.156378 0.38673580644 0.00074500662 
0.156935 0.44170734149 0.00183719863 
0.157493 0.39993886684 0.00226201144 
0.158050 0.41554291941 0.00152694054 
0.158607 0.38269879239 0.00119365112 
0.159165 0.29962482315 0.00075385513 
0.159722 0.43937758087 0.00140699745 
0.160280 0.37542120376 0.00160290397 
0.160837 0.40943969111 0.00104751120 
0.161395 0.35505710381 0.00115357307 
0.161952 0.32459602775 0.00186412442 
0.162510 0.32120158571 0.00092086925 
0.163067 0.24846721636 0.00063136792 
0.163625 0.34854588698 0.00053010190 
0.164182 0.33213135629 0.00107094591 
0.164739 0.29714227848 0.00083224073 
0.165297 0.31027417048 0.00230616415 
0.165854 0.33148253828 0.00075457900 
0.166412 0.31329174647 0.00205763364 
0.166969 0.32660081350 0.00088725246 
0.167527 0.32553315848 0.00146249337 
0.168084 0.31149489013 0.00131113749 
0.168642 0.34711169799 0.00133229975 
0.169199 0.31269529823 0.00063112874 
0.169757 0.30985358794 0.00105049741 
0.170314 0.26813077498 0.00072825034 
0.170871 0.25402807648 0.00072787628 
0.171429 0.24409070994 0.00098815979 
0.171986 0.20968499921 0.00098906752 
0.172544 0.22596219777 0.00152638066 
0.173101 0.30060793095 0.00053349116 
0.173659 0.18495490755 0.00083661134 
0.174216 0.27920368924 0.00072258083 
0.174774 0.19467289839 0.00076966126 
0.175331 0.26660916734 0.00103020163 
0.175888 0.25289793967 0.00121273907 
0.176446 0.17091004739 0.00064913415 
0.177003 0.20592893898 0.00105676893 
0.177561 0.26281371044 0.00083826901 
0.178118 0.18585922564 0.00069054072 
0.178676 0.26494717093 0.00039515206 
0.179233 0.21280024758 0.00107773095 
0.179791 0.25686890409 0.00092490310 
0.180348 0.24042461400 0.00095713432 
0.180905 0.18907094788 0.00066571281 
0.181463 0.18469642242 0.00040291122 
0.182020 0.16936076340 0.00073794366 
0.182578 0.19917863922 0.00015669724 
0.183135 0.23083519525 0.00199028921 
0.183693 0.14398651747 -0.00004643528 
0.184250 0.13620511611 0.00044418001 
0.184808 0.15175120748 -0.00009024736 
0.185365 0.17742425035 0.00066181652 
0.185922 0.19257580071 0.00027831137 
0.186480 0.12451334178 0.00104587191 
0.187037 0.16168718357 0.00069651842 
0.187595 0.14638022237 0.00106684354 
0.188152 0.22184821381 0.00088318171 
0.188710 0.19338557576 0.00128188453 
0.189267 0.19998546195 0.00065467590 
0.189824 0.14972785366 0.00105687672 
0.190382 0.15205050511 0.00009067778 
0.190939 0.20815739284 0.00110143234 
0.191497 0.16460491476 -0.00023469610 
0.192054 0.16028704794 0.00062140928 
0.192612 0.11323968218 0.00020610196 
0.193169 0.17360839305 0.00083714817 
0.193726 0.22092780741 0.00106308545 
0.194284 0.21818069627 0.00160707503 
0.194841 0.17864478551 0.00125725834 
0.195399 0.15539522846 0.00098217886 
0.195956 0.15710687821 0.00158929655 
0.196514 0.15066886248 0.00053827296 
0.197071 0.15419393719 0.00066846010 
0.197628 0.15047105667 0.00063755820 
0.198186 0.12676484204 0.00004819012 
0.198743 0.20995509660 0.00071815850 
0.199301 0.14770084905 0.00021912591 
0.199858 0.14798428747 0.00076781267 
0.200416 0.16121195764 0.00087022982 
0.200973 0.12868165394 0.00025873920 
0.201530 0.10031225178 0.00057076773 
0.202088 0.08210333771 0.00066885542 
0.202645 0.13960668280 0.00132633736 
0.203203 0.12457651728 0.00091481250 
0.203760 0.12845559193 0.00120822793 
0.204318 0.14182621209 0.00072911152 
0.204875 0.09787193997 0.00023953775 
0.205432 0.13946608878 0.00072664713 
0.205990 0.10307667752 0.00110863261 
0.206547 0.13687212684 0.00003532502 
0.207105 0.08661704550 0.00074016149 
0.207662 0.09732982548 -0.00015191044 
0.208219 0.11624710262 0.00047243213 
0.208777 0.15060156670 -0.00025820094 
0.209334 0.10981670069 0.00059483379 
0.209892 0.16072331018 0.00008363687 
0.210449 0.15526310710 0.00083334162 
0.211007 0.15535365138 0.00064231395 
0.211564 0.14676062335 0.00064495611 
0.212121 0.14277096785 0.00138218085 
0.212679 0.08484798574 -0.00020863514 
0.213236 0.16234090729 0.00003234137 
0.213794 0.04646076060 0.00055308460 
0.214351 0.09263329835 0.00081869326 
0.214908 0.11565526053 0.00049117531 
0.215466 0.13364369091 0.00132441676 
0.216023 0.10687700970 0.00070790748 
0.216581 0.12749797963 0.00025331489 
0.217138 0.08432018013 0.00013158489 
0.217695 0.11965690424 0.00031897953 
0.218253 0.09357845374 0.00042400041 
0.218810 0.11339373284 0.00068485844 
0.219368 0.08303153523 0.00071132178 
0.219925 0.14106909008 0.00053869569 
0.220483 0.08014748772 0.00059354371 
0.221040 0.13915162893 0.00037579444 
0.221597 0.10845216890 0.00063503775 
0.222155 0.12975611682 0.00051590680 
0.222712 0.08936542827 -0.00042796859 
0.223270 0.11401888387 0.00067476862 
0.223827 0.08253205981 0.00065498410 
0.224384 0.15554008221 -0.00000390824 
0.224942 0.15081310036 0.00102267466 
0.225499 0.09419320789 0.00056936367 
0.226057 0.13509442159 0.00040271446 
0.226614 0.14029247152 0.00051425000 
0.227171 0.07187539739 0.00012842657 
0.227729 0.14776532352 0.00067518166 
0.228286 0.13044699564 -0.00000838294 
0.228844 0.13206947103 0.00015712997 
0.229401 0.14745440594 0.00072910360 
0.229958 0.11477964884 0.00111781219 
0.230516 0.07894538442 0.00014428329 
0.231073 0.09863098879 0.00066756199 
0.231630 0.05309220245 -0.00004487314 
0.232188 0.11015972863 0.00055477696 
0.232745 0.12906097586 0.00016439401 
0.233303 0.07599583384 0.00067848813 
0.233860 0.07597055517 0.00058895777 
0.234417 0.10258161009 -0.00012264423 
0.234975 0.07277537435 -0.00003096951 
0.235532 0.08979871025 0.00032989330 
0.236090 0.11509111759 0.00042647727 
0.236647 0.14240909839 0.00049557091 
0.237204 0.09346545604 0.00005611617 
0.237762 0.11510443456 0.00008834264 
0.238319 0.08654847573 0.00029049446 
0.238877 0.15401792933 0.00074173280 
0.239434 0.07597272061 0.00089203326 
0.239991 0.04251765586 0.00000020686 
0.240549 0.09301548678 0.00053444438 
0.241106 0.10541931358 0.00022910910 
0.241663 0.08315899464 0.00051528362 
0.242221 0.06296826880 -0.00027128280 
0.242778 0.10416758210 -0.00034341106 
0.243336 0.12046986281 0.00033341726 
0.243893 0.13634055353 0.00011168372 
0.244450 0.11505482674 0.00056665029 
0.245008 0.08140762506 0.00064682498 
0.245565 0.10433552616 0.00006964335 
0.246123 0.10593042659 -0.00036633622 
0.246680 0.06917663412 0.00008360672 
0.247237 0.12159415637 0.00016934893 
0.247795 0.09055006033 0.00019448800 
0.248352 0.12626022612 0.00036409153 
0.248909 0.08818533297 0.00029402143 
0.249467 0.14108804670 0.00038385502 
0.250024 0.08703922736 -0.00004646752 
0.250582 0.13638599770 0.00050102942 
0.251139 0.07873215424 0.00011514385 
0.251696 0.08844055459 0.00035076501 
0.252254 0.08400170312 0.00061735160 
0.252811 0.09834947479 0.00001995116 
0.253368 0.11573141367 0.00059023774 
0.253926 0.05587530497 -0.00033926874 
0.254483 0.06945519558 0.00019989095 
0.255041 0.11765716283 0.00014429113 
0.255598 0.08363632170 -0.00033261987 
0.256155 0.05161777643 0.00034987651 
0.256713 0.07350897924 0.00033317405 
0.257270 0.13646075277 0.00411007085 
0.257827 0.08160475592 0.00016379921 
0.258385 0.08865605226 0.00010061646 
0.258942 0.13049619753 0.00031878169 
0.259499 0.06025572800 0.00055754863 
0.260057 0.10766555554 0.00056255840 
0.260614 0.07129747316 -0.00002513021 
0.261172 0.05818555779 -0.00000830394 
0.261729 0.11090744000 0.00030034889 
0.262286 0.07773098630 -0.00049492877 
0.262844 0.02671483069 0.00006481386 
0.263401 0.06364953491 0.00005756254 
0.263958 0.13584050866 0.00053068561 
0.264516 0.16017381718 0.00082665075 
0.265073 0.08489528304 0.00063016901 
0.265630 0.07464912530 0.00049739923 
0.266188 0.09427370286 0.00043006364 
0.266745 0.07472866451 0.00012079050 
0.267302 0.08885689259 0.00015037138 
0.267860 0.12270401492 0.00008017287 
0.268417 0.02178616441 0.00073124078 
0.268975 0.11177080351 0.00044933318 
0.269532 0.08728832912 0.00022080686 
0.270089 0.09870961880 0.00055303329 
0.270647 0.06706392105 -0.00008506611 
0.271204 0.07670414000 -0.00025593693 
0.271761 0.07417000774 0.00003661527 
0.272319 0.11000784665 0.00010139837 
0.272876 0.10426311020 0.00024227214 
0.273433 0.08428917570 0.00037607128 
0.273991 0.08031347881 0.00069613675 
0.274548 0.06873574533 0.00012611008 
0.275105 0.06343689432 0.00000225527 
0.275663 0.07697316196 0.00005808644 
0.276220 0.10068288167 0.00057146933 
0.276777 0.10541012962 0.00122773821 
0.277335 0.08773373116 0.00019489003 
0.277892 0.08148382898 0.00011017516 
0.278449 0.10138438809 0.00034519893 
0.279007 0.08751339350 0.00056184933 
0.279564 0.07207604778 -0.00001638843 
0.280121 0.09423594962 -0.00013265509 
0.280679 0.08459872575 0.00054735110 
0.281236 0.07314606928 0.00073740997 
0.281793 0.06505963075 0.00012456773 
0.282351 0.07340158580 0.00099005893 
0.282908 0.10206569799 0.00078983094 
0.283465 0.08597052194 0.00043857893 
0.284023 0.04628694547 0.00040723190 
0.284580 0.07593345319 0.00017916405 
0.285137 0.10399043026 0.00066474889 
0.285695 0.07829809850 0.00013302717 
0.286252 0.06771372733 0.00033296491 
0.286809 0.04322432824 0.00004420926 
0.287367 0.06698996373 0.00014053185 
0.287924 0.07361095474 -0.00048223572 
0.288481 0.04547749853 0.00012036224 
0.289039 0.06554790654 0.00028661608 
0.289596 0.10760940112 0.00058541115 
0.290153 0.06539180705 -0.00054656380 
0.290711 0.07490844194 0.00078209681 
0.291268 0.09044686908 0.00073818932 
0.291825 0.01845632787 0.00056695587 
0.292383 0.05529225174 0.00004537289 
0.292940 0.04584049398 0.00026816239 
0.293497 0.03347179717 0.00035803242 
0.294055 0.04481959837 -0.00018593067 
0.294612 0.08115117131 -0.00012124578 
0.295169 0.04556692266 0.00020342263 
0.295727 0.06706084816 0.00063912357 
0.296284 0.08316487059 0.00020690458 
0.296841 0.02340054023 0.00060186653 
0.297399 0.06493131064 0.00017224468 
0.297956 0.05909534745 -0.00018152683 
0.298513 0.11760340213 0.00000425111 
0.299071 0.09580217763 0.00046963714 
0.299628 0.11024882085 0.00037640245 
0.300185 0.07293062590 0.00028512920 
0.300742 0.07087310401 0.00058669041 
0.301300 0.08340147433 -0.00006348479 
0.301857 0.04969478800 0.00055038459 
0.302414 0.09448972771 0.00011022141 
0.302972 0.09564469917 0.00050977481 
0.303529 0.05132832172 0.00037669615 
0.304086 0.08879965170 -0.00043809582 
0.304644 0.06665792504 0.00034293717 
0.305201 0.01516493074 0.00024464848 
0.305758 0.06209765308 0.00137425316 
0.306316 0.06115368883 0.00040741657 
0.306873 0.06180647945 0.00052773658 
0.307430 -0.00853312170 0.00019865941 
0.307987 0.05889373778 -0.00005371439 
0.308545 0.05471907956 0.00003588434 
0.309102 0.08828024036 0.00010888862 
0.309659 0.07972560546 0.00037223053 
0.310217 0.07181609054 0.00051516363 
0.310774 0.04033465177 0.00090010424 
0.311331 0.02895676448 0.00019000162 
0.311889 0.02928613558 0.00009557266 
0.312446 0.05845143141 0.00034630077 
0.313003 0.06155454507 0.00069556799 
0.313560 0.08469104710 0.00015821609 
0.314118 0.08605483137 -0.00013282459 
0.314675 0.07951463612 0.00055038881 
0.315232 0.04565081866 -0.00040947372 
0.315790 0.06561896995 -0.00043221276 
0.316347 0.03671089579 0.00023437077 
0.316904 0.04703426884 0.00062966916 
0.317461 0.07348980354 -0.00005609427 
0.318019 0.06649936754 -0.00001876198 
0.318576 0.05269642120 0.00088113713 
0.319133 0.10006333805 0.00055759833 
0.319691 0.05125738385 -0.00020566905 
0.320248 0.07236901519 0.00036516593 
0.320805 0.08759814595 0.00029991640 
0.321362 0.06798477901 0.00010049559 
0.321920 0.01547831111 0.00071535102 
0.322477 0.04730892491 -0.00024803616 
0.323034 0.06464265684 0.00075805858 
0.323592 0.07617626504 0.00069514667 
0.324149 -0.00336071162 0.00002316327 
0.324706 0.00748759493 0.00016383900 
0.325263 0.05407026525 0.00052372135 
0.325821 0.01112967204 0.00008029579 
0.326378 0.00495057413 -0.00021529791 
0.326935 0.07857218121 0.00030116915 
0.327493 0.07705938107 -0.00013130068 
0.328050 0.03653356760 -0.00021043273 
0.328607 0.03270808993 0.00008977875 
0.329164 0.07238410206 0.00011373744 
0.329722 0.07937864444 0.00045518607 
0.330279 0.08013402706 0.00069689973 
0.330836 0.12537434200 -0.00015185849 
0.331393 0.04906738958 -0.00018054343 
0.331951 0.04855968352 0.00051262264 
0.332508 0.03043915166 0.00007788471 
0.333065 0.04990534429 0.00121248706 
0.333622 0.13160936877 0.00009144797 
0.334180 0.03895592467 0.00119842618 
0.334737 0.07929998618 0.00010351305 
0.335294 0.03573424966 0.00008951585 
0.335852 0.03226474561 -0.00047904781 
0.336409 0.05740435985 -0.00006189894 
0.336966 0.09456625226 0.00073175605 
0.337523 0.04559170255 -0.00018469945 
0.338081 0.07453158521 0.00046055676 
0.338638 0.08201048261 0.00021628114 
0.339195 0.03257099819 0.00008935974 
0.339752 0.07358757454 0.00030417055 
0.340310 0.02643861390 0.00022055937 
0.340867 0.08734835580 0.00096474869 
0.341424 0.06700311354 0.00060045407 
0.341981 0.06262487235 -0.00003654373 
0.342539 0.01794188151 0.00031692513 
0.343096 0.07534393974 0.00074650522 
0.343653 0.03707759465 0.00060598024 
0.344210 0.07691503285 -0.00013818062 
0.344768 0.07698850225 0.00072580733 
0.345325 0.05741132146 0.00079550313 
0.345882 -0.00926913502 -0.00006923600 
0.346439 -0.02147038499 -0.00018782059 
0.346997 0.07518066201 0.00056702304 
0.347554 0.01611248880 -0.00008821276 
0.348111 0.09888322659 0.00021113709 
0.348668 0.03745890893 -0.00042451789 
0.349226 0.05891294746 -0.00064039629 
0.349783 0.01192303327 0.00063062652 
0.350340 0.05740034720 0.00050675241 
0.350897 0.04269525088 0.00010495100 
0.351454 0.08725197470 0.00105986529 
0.352012 0.09667752290 -0.00014851372 
0.352569 0.05702960229 -0.00041174614 
0.353126 0.03678487398 -0.00010253770 
0.353683 0.06317752329 0.00057140411 
0.354241 0.05497850834 -0.00033721279 
0.354798 0.06908505268 -0.00055726479 
0.355355 0.04261198044 -0.00017545073 
0.355912 0.04281712797 0.00128999201 
0.356470 0.05269400465 0.00171426066 
0.357027 0.01542711382 -0.00067161023 
0.357584 0.10158291726 -0.00012574938 
0.358141 -0.01081030919 -0.00014823439 
0.358699 0.05511936552 0.00075073806 
0.359256 0.07093450967 0.00030425885 
0.359813 0.10197925644 -0.00029515004 
0.360370 0.02805084206 0.00105541149 
0.360927 0.05045490496 -0.00049209742 
0.361485 -0.00445507573 -0.00009265700 
0.362042 0.07768954770 0.00074556514 
0.362599 -0.00008687570 0.00151980501 
0.363156 0.02973608442 0.00124331604 
0.363714 0.06045829009 0.00047658138 
0.364271 0.01331820821 0.00016213195 
0.364828 0.04123516024 0.00194492134 
0.365385 0.00094789215 -0.00032217355 
0.365942 0.05394766481 0.00187904673 
0.366500 0.15305821529 -0.00032457256 
0.367057 0.09973801279 0.00149308438 
0.367614 0.08553440974 0.00061892774 
0.368171 0.11261064112 -0.00025706902 
0.368728 0.09169936887 0.00109571757 
0.369286 0.01843651169 -0.00052088309 
0.369843 0.02093778735 -0.00163042380 
0.370400 0.14300971509 0.00005790054 
0.370957 0.09874100263 0.00062479126 
0.371514 0.05253437340 0.00136447497 
0.372072 0.02412321796 0.00098029318 
0.372629 0.09248781477 0.00146511597 
0.373186 0.01133106315 -0.00071683654 
0.373743 -0.01622339134 0.00060371401 
0.374300 0.09308976113 0.00086455907 
0.374858 0.08971837561 0.00001195541 
0.375415 0.01976103462 -0.00173055574 
0.375972 0.09533036195 0.00192052860 
0.376529 0.05993819940 0.00078470825 
0.377086 0.05782916644 -0.00107480756 
0.377644 0.01470698184 -0.00093025068 
0.378201 0.05277600272 -0.00079286450 
0.378758 0.04609189284 -0.00081439760 
0.379315 0.09591236561 0.00123233078 
0.379872 0.09579383325 0.00064966611 
0.380430 0.03496732592 0.00005835787 
0.380987 0.19154786512 0.00193518337 
0.381544 0.05989860626 0.00038759155 
0.382101 0.01463611009 0.00136814357 
0.382658 0.06643050457 0.00079550777 
0.383216 0.03482545708 0.00112768537 
0.383773 0.04257772566 -0.00072101649 
0.384330 0.04676713558 -0.00053313332 
0.384887 0.10785321618 -0.00038552707 
0.385444 0.05385110883 0.00022791615 
0.386001 0.07496193087 0.00215477500 
0.386559 0.09694283256 0.00055816513 
0.387116 0.01845863779 0.00084185205 
0.387673 0.00039524242 0.00087886667 
0.388230 0.03508502660 0.00025449035 
0.388787 0.05720219410 -0.00095104339 
0.389345 0.17168110401 -0.00159510640 
0.389902 0.03057728961 -0.00012332854 
0.390459 0.03063081188 0.00189019021 
0.391016 0.11413675671 -0.00251462601 
0.391573 0.11358545116 0.00127408462 
0.392130 0.09931842523 -0.00031217039 
0.392688 0.04308381907 -0.00139710058 
0.393245 0.06283434520 0.00119888275 
0.393802 0.10732461159 0.00004105204 
0.394359 0.06613201080 -0.00047507244 
0.394916 0.17316657057 0.00206035706 
0.395473 0.02495439694 0.00030345080 
0.396031 -0.06814291645 0.00434676637 
0.396588 0.01925114866 0.00569929255 
0.397145 -0.02324819224 -0.00292015650 
0.397702 0.07398527019 0.00230832377 
0.398259 0.03303846034 0.00079356322 
0.398816 0.00421343552 -0.00123027560 
0.399374 -0.10490737531 -0.00068906693 
0.399931 -0.00251519624 -0.00024123692 
0.400488 0.28610232829 0.00205238897 
0.401045 -0.03136801168 -0.00088946184 
0.401602 0.21262342469 0.00885447983 
0.402159 0.02357975821 -0.00967560674 
0.402716 0.06381905114 0.00536941688 
0.403274 -0.13078495844 -0.00347739000 
0.403831 -0.04377112630 -0.00118349362 
