# Supplementary material for: SAXS studies of X-ray induced disulfide bond damage: Engineering high-resolution insight from a low-resolution technique
Source: PLoS One. 2020 Nov 17;15(11):e0239702. doi: 10.1371/journal.pone.0239702 (PMC7671560; doi:10.1371/journal.pone.0239702)
Supplement: S1 Data — (GZ) [file pone.0239702.s023.gz › SupplementaryData/dimer_A7_ph6_5_00012.cbf.dat]

0.010314 26.15673575300 0.05261189011 
0.010872 20.43699493126 -0.24411936927 
0.011429 19.26187343190 -0.24203628581 
0.011987 20.20481675076 -0.04099248060 
0.012544 19.61982003221 0.04031621971 
0.013102 16.85883310645 -0.01936793219 
0.013659 19.05145122839 -0.06092084472 
0.014217 21.16360135095 -0.16355425975 
0.014774 19.02028591504 0.12162968776 
0.015332 18.86672456754 -0.04281068173 
0.015889 19.04107188275 0.00526349996 
0.016447 18.77069999066 0.03564628240 
0.017004 18.42788597401 -0.00239436497 
0.017562 17.96857051515 -0.04524496105 
0.018119 18.61503054160 -0.00480866866 
0.018677 18.68324013337 -0.01431000809 
0.019234 18.53635121040 0.06222426424 
0.019792 17.98623602066 0.00567339445 
0.020349 17.72574898728 0.04890368301 
0.020907 18.30952083606 0.05811856612 
0.021464 17.47543844292 0.06807447790 
0.022022 17.70647346403 0.07113298345 
0.022579 17.14893277215 0.05163243851 
0.023137 17.35352702595 0.05582453568 
0.023694 16.84019507775 0.06133360461 
0.024252 16.67631637281 0.08068439693 
0.024809 16.58186779294 0.07613062500 
0.025367 16.64365940121 0.07128108998 
0.025924 16.16136058262 0.08767582407 
0.026482 16.15555220219 0.07324746378 
0.027039 16.10117381985 0.08250229676 
0.027597 15.82352577910 0.09822421368 
0.028154 15.56645693626 0.08595089081 
0.028712 15.41601121300 0.06698223698 
0.029269 14.99639337396 0.06425545794 
0.029827 15.22891624037 0.07646488676 
0.030384 14.88476049933 0.07536811622 
0.030942 14.57583172878 0.07787503379 
0.031500 14.47818636503 0.06766001314 
0.032057 14.43045340997 0.06632016439 
0.032615 14.33952134494 0.07165361315 
0.033172 14.14392406704 0.06852449008 
0.033730 14.18139096429 0.06960212231 
0.034287 13.86450838564 0.06862873203 
0.034845 13.75882517939 0.06805205172 
0.035402 13.33632386293 0.06825024951 
0.035960 13.10096005937 0.05786524400 
0.036517 13.25726393105 0.05907381112 
0.037075 13.07417955644 0.06768564827 
0.037632 13.10803698172 0.05916677640 
0.038190 12.86566717366 0.06404698876 
0.038747 12.43402775223 0.05528195249 
0.039305 12.21538947559 0.05665927107 
0.039862 12.05753973714 0.05606136895 
0.040420 12.05462537058 0.05131557458 
0.040977 11.77341284181 0.05453170828 
0.041535 11.43480933585 0.05665196578 
0.042092 11.34448038745 0.05550578552 
0.042650 11.02653075604 0.04932758295 
0.043207 11.18445730836 0.05492174032 
0.043765 11.24090300751 0.05118578848 
0.044322 10.91206697962 0.05002964730 
0.044880 10.51732633640 0.04474920708 
0.045437 10.52765569207 0.04910479058 
0.045995 10.55231863339 0.04998132781 
0.046552 10.08606092376 0.04858638233 
0.047110 10.13384985877 0.04899028882 
0.047667 10.10429401452 0.04336676779 
0.048225 9.81024220231 0.04275066950 
0.048782 9.56605138874 0.04646154037 
0.049340 9.30825260266 0.04453984400 
0.049897 9.46987779143 0.04128523142 
0.050455 9.19811132064 0.04118350986 
0.051012 8.97295079323 0.04543757634 
0.051570 8.86765915124 0.03967916227 
0.052127 8.89233932865 0.03871084282 
0.052685 8.68443212270 0.03755319593 
0.053242 8.48082656322 0.03532781191 
0.053800 8.52566360267 0.04176982977 
0.054357 8.25512283719 0.03513274284 
0.054915 8.12650151805 0.03643237136 
0.055472 8.02279974284 0.03580615740 
0.056030 7.92306536385 0.03217298878 
0.056587 7.73954223858 0.03826469496 
0.057145 7.46925762089 0.03775226234 
0.057702 7.53220088012 0.03391460591 
0.058260 7.37098979002 0.03311199506 
0.058817 7.30494571589 0.03282453572 
0.059375 7.25533582586 0.03300663951 
0.059932 7.05663391073 0.03421170976 
0.060490 6.83825736844 0.03081808583 
0.061048 6.69561882324 0.03310673219 
0.061605 6.87719930441 0.03289979333 
0.062163 6.67746460400 0.03260903183 
0.062720 6.45193008036 0.02850953641 
0.063278 6.53523072320 0.02930426144 
0.063835 6.19101787259 0.02838487928 
0.064393 6.37729283057 0.02748235235 
0.064950 6.03362457788 0.02891690079 
0.065508 6.06498370129 0.02634316903 
0.066065 5.83297213154 0.02400464937 
0.066623 5.81554735161 0.02691181515 
0.067180 5.78065533369 0.02605422601 
0.067738 5.61117611653 0.02279783390 
0.068295 5.51919771115 0.02710066340 
0.068853 5.42969216604 0.02021149190 
0.069410 5.34542275266 0.02504580116 
0.069968 5.39700211957 0.02451893961 
0.070525 5.15207067370 0.02179569296 
0.071083 5.18451327989 0.02223789605 
0.071640 5.13059169667 0.02198695774 
0.072198 5.04455218086 0.01848436017 
0.072755 4.94257942146 0.02298281227 
0.073313 5.02413148062 0.02358257454 
0.073870 4.80455859332 0.02249883252 
0.074428 4.60887397923 0.02105677244 
0.074985 4.72472892977 0.02068509503 
0.075543 4.61764779742 0.02147939391 
0.076100 4.51312657357 0.01847310724 
0.076658 4.29999451700 0.02201720421 
0.077215 4.35626881792 0.02051431233 
0.077773 4.28217486311 0.01894793285 
0.078330 4.21231108336 0.01961176145 
0.078888 4.15463989510 0.01867894540 
0.079445 4.00859213572 0.01733583966 
0.080003 4.18179820686 0.01629197073 
0.080560 4.05853665472 0.01735356211 
0.081118 4.05045950747 0.01732211813 
0.081675 3.96193290510 0.01575563824 
0.082233 3.82127573749 0.01670812057 
0.082790 3.72223493377 0.01561177787 
0.083348 3.63911987858 0.01508472161 
0.083905 3.60924642622 0.01520552425 
0.084463 3.60447795904 0.01629538107 
0.085020 3.60407926920 0.01774640905 
0.085578 3.54387580439 0.01422926955 
0.086135 3.43255766260 0.01545844236 
0.086693 3.39760926643 0.01520549152 
0.087250 3.38672928811 0.01438795176 
0.087808 3.31047861961 0.01700010761 
0.088365 3.29552154119 0.01541242647 
0.088923 3.27583259917 0.01384517848 
0.089480 3.10888113682 0.01349757956 
0.090038 3.08360080137 0.01319732141 
0.090595 2.97678373254 0.01183346348 
0.091153 3.04212046070 0.01346701861 
0.091710 3.04766923124 0.01265926181 
0.092268 2.90798457017 0.01111787682 
0.092825 2.80502596600 0.01248920080 
0.093383 2.80527531873 0.01465339155 
0.093940 2.73925953841 0.01244872841 
0.094498 2.76875031675 0.01246894438 
0.095055 2.75884297324 0.01115673290 
0.095613 2.61043500093 0.01094626540 
0.096170 2.66920557548 0.01230290018 
0.096728 2.60557392748 0.01296016543 
0.097285 2.59760322432 0.01267912788 
0.097842 2.48286332538 0.01071747463 
0.098400 2.38256104311 0.01034677350 
0.098957 2.49464554791 0.01087358096 
0.099515 2.45136329921 0.01351932069 
0.100072 2.28792339859 0.01081718129 
0.100630 2.28069457296 0.00960240621 
0.101187 2.30427969429 0.00991687008 
0.101745 2.17894300501 0.00957157405 
0.102302 2.14954570730 0.00856523016 
0.102860 2.19577708421 0.00962886134 
0.103417 2.09577420869 0.00874266397 
0.103975 2.06405357734 0.00954823784 
0.104532 2.12214242382 0.01081115003 
0.105090 2.08749866811 0.01104393603 
0.105647 2.02856235527 0.01090203351 
0.106205 2.00370927562 0.00792449623 
0.106762 2.00632441275 0.00922418019 
0.107320 1.95384946583 0.00777775967 
0.107877 1.99034465513 0.00901067116 
0.108435 1.84636670603 0.00819365491 
0.108992 1.86220575380 0.00669276143 
0.109550 1.86352524296 0.00814224553 
0.110107 1.74037793003 0.00838976457 
0.110665 1.74671121984 0.00717571747 
0.111222 1.74512347255 0.00637395545 
0.111780 1.71664157735 0.00679707032 
0.112337 1.65921314748 0.00710966594 
0.112895 1.67075537999 0.00690395839 
0.113452 1.58691395125 0.00697697194 
0.114010 1.61474973513 0.00636569212 
0.114567 1.58159201426 0.00693588307 
0.115125 1.53090420510 0.00568182397 
0.115682 1.46909012237 0.00579713226 
0.116240 1.48655198098 0.00594412658 
0.116797 1.55024505742 0.00608096788 
0.117355 1.43868969850 0.00614825782 
0.117912 1.48726907244 0.00625157074 
0.118470 1.39586931373 0.00471983815 
0.119027 1.42765257793 0.00655557580 
0.119585 1.38817329136 0.00572624600 
0.120142 1.39393809320 0.00476701276 
0.120699 1.38392933988 0.00480421726 
0.121257 1.32412529285 0.00558467879 
0.121814 1.31888069720 0.00540336732 
0.122372 1.27235608799 0.00497959549 
0.122929 1.27460325309 0.00545520247 
0.123487 1.25466360745 0.00548468006 
0.124044 1.24954307545 0.00579064718 
0.124602 1.22836716005 0.00499695618 
0.125159 1.22674878141 0.00505384193 
0.125717 1.16474108187 0.00550624843 
0.126274 1.13890465387 0.00487329826 
0.126832 1.13854484429 0.00442103387 
0.127389 1.10406804657 0.00379468449 
0.127947 1.03312339373 0.00462942632 
0.128504 1.07240322914 0.00516269062 
0.129062 1.04261206238 0.00502671137 
0.129619 1.00296597788 0.00445838772 
0.130177 1.01859484924 0.00369794668 
0.130734 0.99632421409 0.00380391193 
0.131292 0.97812085012 0.00345646002 
0.131849 0.94882926944 0.00485700751 
0.132407 0.98922827736 0.00473182365 
0.132964 0.93096528399 0.00448538100 
0.133521 0.87936322331 0.00384198793 
0.134079 0.88198019344 0.00399384581 
0.134636 0.88390929618 0.00349268469 
0.135194 0.87086094276 0.00366048220 
0.135751 0.85538938882 0.00311974454 
0.136309 0.82388173317 0.00345475350 
0.136866 0.77606861410 0.00292678099 
0.137424 0.81620272614 0.00392784353 
0.137981 0.74481551088 0.00384824005 
0.138539 0.81965794530 0.00386387876 
0.139096 0.81743074810 0.00357746804 
0.139654 0.74111644707 0.00320606788 
0.140211 0.72841430382 0.00287985123 
0.140769 0.77632550472 0.00201633969 
0.141326 0.66691107054 0.00246994945 
0.141884 0.67197193669 0.00323020471 
0.142441 0.60790883401 0.00218280935 
0.142998 0.64111129819 0.00256687261 
0.143556 0.67042170433 0.00272102144 
0.144113 0.65859199508 0.00287731339 
0.144671 0.59566802644 0.00286966645 
0.145228 0.62714976189 0.00203418681 
0.145786 0.59825594274 0.00163885923 
0.146343 0.54625054733 0.00128313092 
0.146901 0.53920046640 0.00237339673 
0.147458 0.56143717962 0.00183706350 
0.148016 0.53155121759 0.00197638249 
0.148573 0.57104783256 0.00200849648 
0.149131 0.54744419997 0.00279096059 
0.149688 0.48119234621 0.00063937007 
0.150246 0.52632776794 0.00207917099 
0.150803 0.54041313766 0.00176729378 
0.151360 0.55650019752 0.00265522085 
0.151918 0.50887986080 0.00205035797 
0.152475 0.51815397341 0.00198863090 
0.153033 0.43925944206 0.00199286241 
0.153590 0.47569944034 0.00130710406 
0.154148 0.46517905614 0.00246598304 
0.154705 0.42203784837 0.00102317534 
0.155263 0.42597135863 0.00205358728 
0.155820 0.40112692483 0.00197690195 
0.156378 0.41966520538 0.00152282083 
0.156935 0.43378139521 0.00064522715 
0.157493 0.44017410183 0.00095152085 
0.158050 0.43275539230 0.00113270094 
0.158607 0.37463638345 0.00219797553 
0.159165 0.43044112849 0.00183720765 
0.159722 0.39752513108 0.00216716311 
0.160280 0.34887479136 0.00065032878 
0.160837 0.37837550512 0.00188531312 
0.161395 0.45822476287 0.00173128060 
0.161952 0.31471320263 0.00154523416 
0.162510 0.34339280272 0.00151363895 
0.163067 0.31513360771 0.00224940323 
0.163625 0.29643174449 0.00058644537 
0.164182 0.30255458687 0.00079617903 
0.164739 0.35291844997 0.00180296658 
0.165297 0.26450905992 0.00119337722 
0.165854 0.28842357539 0.00147366442 
0.166412 0.33371745257 0.00113055062 
0.166969 0.28375941700 0.00094527291 
0.167527 0.29745697358 0.00145573024 
0.168084 0.34218298090 0.00089305151 
0.168642 0.28342908517 0.00051876667 
0.169199 0.24235418415 0.00131187171 
0.169757 0.20421952264 0.00008874818 
0.170314 0.24899423053 0.00067441745 
0.170871 0.33918902719 0.00053638724 
0.171429 0.33039814155 0.00123873804 
0.171986 0.19183628841 0.00064023559 
0.172544 0.25991871868 0.00118799041 
0.173101 0.26265712103 0.00076868536 
0.173659 0.22642275171 0.00070078482 
0.174216 0.23355682030 0.00172740677 
0.174774 0.22151594483 0.00019586695 
0.175331 0.20938592502 0.00093736189 
0.175888 0.19415628620 0.00035741221 
0.176446 0.23258104239 0.00103253770 
0.177003 0.16041505200 0.00117709450 
0.177561 0.20991412932 0.00086843469 
0.178118 0.25183983754 0.00074666889 
0.178676 0.17174809222 0.00105687916 
0.179233 0.21843361672 0.00018237164 
0.179791 0.20819028215 0.00117307668 
0.180348 0.19956843327 0.00085748474 
0.180905 0.19191949716 0.00009269641 
0.181463 0.22081842143 0.00068991002 
0.182020 0.17081197768 0.00144459734 
0.182578 0.17952851244 0.00100614997 
0.183135 0.19191073322 0.00075471603 
0.183693 0.19697399490 0.00055671550 
0.184250 0.18283516271 0.00064622453 
0.184808 0.19423293834 0.00039247389 
0.185365 0.19749049206 0.00097533897 
0.185922 0.09700369302 0.00031148289 
0.186480 0.13904397832 0.00052155331 
0.187037 0.17625560703 0.00020335587 
0.187595 0.15552651989 0.00136446428 
0.188152 0.16660044866 0.00106934258 
0.188710 0.14712527497 0.00121319584 
0.189267 0.17768249497 0.00005504067 
0.189824 0.16459090733 0.00072666917 
0.190382 0.16595833316 0.00021575155 
0.190939 0.13512195914 0.00042116016 
0.191497 0.18292612542 0.00049210577 
0.192054 0.15218136565 0.00077011474 
0.192612 0.13750628577 0.00077281968 
0.193169 0.12120569417 0.00075904625 
0.193726 0.14223691065 0.00041295350 
0.194284 0.20691237530 0.00019767504 
0.194841 0.16230474500 0.00085463559 
0.195399 0.13213503344 0.00052942510 
0.195956 0.12116303631 0.00067668899 
0.196514 0.13860391520 0.00093344934 
0.197071 0.14032377528 0.00074337801 
0.197628 0.12341251398 -0.00030646655 
0.198186 0.12276562113 -0.00002368112 
0.198743 0.10400938076 0.00076617462 
0.199301 0.19341417103 0.00102217828 
0.199858 0.17171184747 0.00125840198 
0.200416 0.15007086156 0.00071634037 
0.200973 0.10544228448 0.00008853480 
0.201530 0.19415555801 0.00078630209 
0.202088 0.11376255428 0.00032815309 
0.202645 0.14049394214 0.00000072950 
0.203203 0.14633865170 -0.00000544489 
0.203760 0.05222126092 0.00048345375 
0.204318 0.14253312173 0.00106991624 
0.204875 0.12998053416 0.00080068375 
0.205432 0.06418727329 -0.00027411217 
0.205990 0.10098437307 0.00071028338 
0.206547 0.21072328128 0.00056893534 
0.207105 0.14483121303 0.00063333843 
0.207662 0.10151476427 0.00015350966 
0.208219 0.13244649910 0.00098331524 
0.208777 0.12151007521 0.00009338452 
0.209334 0.06899365362 0.00043495280 
0.209892 0.07203089344 0.00018175630 
0.210449 0.09468107844 -0.00049278092 
0.211007 0.12220926916 0.00044945581 
0.211564 0.12865292407 0.00037813306 
0.212121 0.15356617563 0.00038477055 
0.212679 0.18704353067 0.00025339242 
0.213236 0.12947051440 0.00141222548 
0.213794 0.11787011481 0.00059614689 
0.214351 0.12834801037 0.00065792781 
0.214908 0.09543106878 0.00066008900 
0.215466 0.11499942246 0.00094648794 
0.216023 0.11549513503 0.00031339941 
0.216581 0.12998216646 0.00126787162 
0.217138 0.09532583073 0.00037862733 
0.217695 0.08348104471 0.00003909367 
0.218253 0.12791777415 0.00018828965 
0.218810 0.12305718800 0.00060863531 
0.219368 0.06751234685 0.00037893196 
0.219925 0.12362838958 0.00041684741 
0.220483 0.10434458918 0.00065130435 
0.221040 0.11834887851 -0.00002715749 
0.221597 0.08667510869 0.00068359865 
0.222155 0.13972682906 0.00073423219 
0.222712 0.14690669955 0.00035098427 
0.223270 0.10764275709 0.00075019153 
0.223827 0.10538689319 0.00031536761 
0.224384 0.05729694395 0.00016840216 
0.224942 0.07394200824 0.00038328162 
0.225499 0.09145097945 0.00064152979 
0.226057 0.13097573061 0.00044462205 
0.226614 0.08634674368 0.00046354051 
0.227171 0.10413539513 0.00073435803 
0.227729 0.08379328733 0.00057526474 
0.228286 0.11077249716 0.00076205508 
0.228844 0.10062948707 0.00092313505 
0.229401 0.10015140756 -0.00029938556 
0.229958 0.09614384703 0.00077275358 
0.230516 0.10628938472 0.00071371452 
0.231073 0.09921112256 0.00040251695 
0.231630 0.05130004188 0.00092790230 
0.232188 0.12041951645 0.00060932824 
0.232745 0.09737187428 -0.00015741054 
0.233303 0.09303242249 0.00043486874 
0.233860 0.06479339425 0.00004227161 
0.234417 0.05640636526 0.00028544319 
0.234975 0.09461498452 0.00063874511 
0.235532 0.11996794894 0.00072428942 
0.236090 0.10217693870 0.00018750727 
0.236647 0.08184211206 0.00034054558 
0.237204 0.09854904465 0.00057384523 
0.237762 0.14152983920 0.00057302072 
0.238319 0.06516189625 0.00020835394 
0.238877 0.13533976610 0.00034944676 
0.239434 0.05505188079 0.00039703801 
0.239991 0.12720579482 0.00012106210 
0.240549 0.07965227581 0.00039731034 
0.241106 0.08555852115 0.00040324106 
0.241663 0.09386731508 0.00045577116 
0.242221 0.07757306168 0.00002406574 
0.242778 0.12694113529 0.00092574325 
0.243336 0.10881049184 0.00016020485 
0.243893 0.06576408531 0.00049981026 
0.244450 0.05896603533 0.00016170047 
0.245008 0.13776201704 0.00061666088 
0.245565 0.08011846167 0.00016341073 
0.246123 0.11438418178 0.00026162316 
0.246680 0.10072736244 0.00003345545 
0.247237 0.07656436820 0.00007261826 
0.247795 0.05061011262 -0.00006743678 
0.248352 0.12499639382 0.00036064774 
0.248909 0.05677536987 0.00031879958 
0.249467 0.07357877324 0.00085797883 
0.250024 0.09117850951 0.00032803065 
0.250582 0.08024781545 0.00050581288 
0.251139 0.04344036964 -0.00000293516 
0.251696 0.08297172620 -0.00021351300 
0.252254 0.04272185869 0.00041198331 
0.252811 0.09964184734 -0.00002180007 
0.253368 0.06879739018 0.00003073328 
0.253926 0.10627147152 0.00025021981 
0.254483 0.10816933487 0.00024294864 
0.255041 0.13466531285 0.00030912583 
0.255598 0.11265730369 -0.00012376849 
0.256155 0.10952110472 0.00051243976 
0.256713 0.09629877576 0.00020442354 
0.257270 0.10138415040 0.00148025009 
0.257827 0.05830501632 0.00033512229 
0.258385 0.08387902748 0.00043469689 
0.258942 0.07714233877 -0.00025912267 
0.259499 0.05474330987 0.00052887223 
0.260057 0.04882227972 0.00047677540 
0.260614 0.07853942133 0.00014671040 
0.261172 0.06934281539 0.00015641999 
0.261729 0.08593099629 -0.00014972698 
0.262286 0.10905477011 0.00081307504 
0.262844 0.05378999526 0.00031775870 
0.263401 0.09036899473 0.00029434849 
0.263958 0.09424897239 0.00022033011 
0.264516 0.06878503040 0.00051210679 
0.265073 0.13544945761 0.00038788264 
0.265630 0.04765399746 -0.00011473447 
0.266188 0.07148568405 0.00024196605 
0.266745 0.06451772805 0.00030719820 
0.267302 0.03341898584 0.00016428980 
0.267860 0.08013428732 0.00010899098 
0.268417 0.06425002078 0.00036471128 
0.268975 0.10355034226 -0.00025767961 
0.269532 0.07133999787 0.00005840965 
0.270089 0.06085165284 0.00061444555 
0.270647 0.10535574996 0.00010945828 
0.271204 0.06833634555 0.00013662571 
0.271761 0.07670774765 0.00012043586 
0.272319 0.11152119556 0.00017296847 
0.272876 0.08370744746 0.00001260454 
0.273433 0.04241896889 0.00028337446 
0.273991 0.08366046297 0.00032620517 
0.274548 0.09761647643 0.00025040033 
0.275105 0.08711506772 -0.00005450507 
0.275663 0.05128004516 -0.00003078211 
0.276220 0.08028664959 0.00011877693 
0.276777 0.06311039409 0.00042788150 
0.277335 0.09878157952 0.00028991710 
0.277892 0.04328637056 -0.00002874981 
0.278449 0.09582550422 0.00014532540 
0.279007 0.08805029364 0.00051525049 
0.279564 0.04078970082 0.00066230223 
0.280121 0.05243196311 -0.00021868752 
0.280679 0.12139090158 0.00053478340 
0.281236 0.11845736024 0.00092679287 
0.281793 0.06123426737 0.00017224010 
0.282351 0.05242280547 0.00030811109 
0.282908 0.04233513500 0.00033121339 
0.283465 0.07593334605 0.00039145357 
0.284023 0.06922154371 0.00029291417 
0.284580 0.05147099043 0.00000461073 
0.285137 0.05964227338 -0.00019149288 
0.285695 0.02158014795 -0.00048998003 
0.286252 0.09870348589 0.00015482834 
0.286809 0.06168970853 0.00030012178 
0.287367 0.05800823359 -0.00022071586 
0.287924 0.08526494141 0.00026968340 
0.288481 0.03926924080 0.00011475988 
0.289039 0.02494664468 0.00032885601 
0.289596 0.01215770057 0.00027238841 
0.290153 0.05121733284 0.00044719191 
0.290711 0.06550172119 0.00008746478 
0.291268 0.07143814073 0.00017535291 
0.291825 0.06982667083 0.00040272871 
0.292383 0.07677609332 -0.00018475520 
0.292940 0.13265877484 0.00073848729 
0.293497 0.07701351220 0.00004303254 
0.294055 0.02675783191 0.00031029968 
0.294612 0.12200098181 0.00043504119 
0.295169 0.04727416426 -0.00069956120 
0.295727 0.08665008310 0.00055546102 
0.296284 0.07860047270 0.00048953495 
0.296841 0.02478754227 -0.00031370005 
0.297399 0.09956928089 0.00034187708 
0.297956 0.07202548835 0.00035620504 
0.298513 0.13987472460 0.00025781293 
0.299071 0.06447413097 -0.00024819152 
0.299628 0.04366546415 0.00062917671 
0.300185 0.06421517640 0.00010388294 
0.300742 0.08439511586 -0.00015464457 
0.301300 0.05464280860 0.00037787047 
0.301857 0.06609890785 0.00012803430 
0.302414 0.08024684526 0.00044066754 
0.302972 0.10007649743 -0.00017138305 
0.303529 0.05302494157 0.00031024698 
0.304086 0.06570113201 0.00010607851 
0.304644 0.05922232618 -0.00039934234 
0.305201 0.06977660893 0.00010015142 
0.305758 0.06953016378 0.00039532668 
0.306316 0.05566026693 0.00023887346 
0.306873 0.08793424991 -0.00026698698 
0.307430 0.07920736360 -0.00011494329 
0.307987 0.04375788201 0.00084502854 
0.308545 0.07891229668 -0.00002996951 
0.309102 0.10666117197 -0.00006238887 
0.309659 0.08343402969 0.00050472379 
0.310217 0.05778606914 0.00028548905 
0.310774 0.06797295158 0.00028889421 
0.311331 0.11620469439 0.00009437209 
0.311889 0.07810428064 -0.00043841452 
0.312446 0.05934086170 -0.00009473144 
0.313003 0.07861354724 -0.00009446710 
0.313560 0.04819596021 0.00042746697 
0.314118 0.10472246465 0.00004401194 
0.314675 0.04914881413 0.00004039698 
0.315232 0.06687083842 0.00037591027 
0.315790 0.09857434976 0.00036722369 
0.316347 0.05402500655 0.00037750434 
0.316904 0.06928475367 0.00033395555 
0.317461 0.10356567235 0.00009832419 
0.318019 0.06650205381 0.00026316850 
0.318576 0.04962919886 -0.00037999239 
0.319133 0.09513376952 -0.00014941887 
0.319691 0.06403123000 0.00001785059 
0.320248 0.12280935897 0.00060432246 
0.320805 0.06564214939 -0.00000456560 
0.321362 0.08807829340 0.00043061665 
0.321920 0.07126104389 0.00034693640 
0.322477 0.05884744551 0.00045056024 
0.323034 0.04538010048 0.00009028846 
0.323592 0.10102235081 0.00024420504 
0.324149 0.04255861243 0.00070114215 
0.324706 0.04165878028 0.00001448703 
0.325263 0.00051813171 -0.00036857139 
0.325821 0.08254544176 -0.00009254772 
0.326378 0.05434137175 0.00069358570 
0.326935 0.05247256947 0.00073735676 
0.327493 0.07949014954 0.00091600182 
0.328050 0.06109215449 0.00029280957 
0.328607 0.07395549828 0.00043659937 
0.329164 0.10481318913 0.00133773652 
0.329722 0.07328212106 0.00040877996 
0.330279 0.00390529289 0.00099109188 
0.330836 0.04692963909 0.00025411149 
0.331393 0.09835964840 0.00021044833 
0.331951 0.02767619148 0.00073421662 
0.332508 0.06717416451 0.00093280438 
0.333065 0.06428584768 0.00007042464 
0.333622 0.06522182282 -0.00015102034 
0.334180 0.06996387274 0.00064713396 
0.334737 0.03240877734 0.00082300308 
0.335294 0.00959959901 0.00037115861 
0.335852 0.09779118600 0.00095505664 
0.336409 0.02929041083 -0.00009622122 
0.336966 0.04062338047 0.00118516795 
0.337523 0.06669435064 0.00003130455 
0.338081 0.06703634121 -0.00009937484 
0.338638 0.08402319071 0.00053868631 
0.339195 0.08210769351 0.00061565078 
0.339752 0.07767690490 0.00017696946 
0.340310 0.05037891717 -0.00059611659 
0.340867 0.02450258288 0.00074317464 
0.341424 0.07652939778 0.00072716047 
0.341981 0.06644984314 0.00130285263 
0.342539 0.01696019461 0.00081723671 
0.343096 0.05992536940 0.00019240517 
0.343653 0.06939295271 -0.00072320984 
0.344210 0.05880007782 -0.00027571353 
0.344768 0.08377835189 0.00016300513 
0.345325 0.08682454958 0.00055873008 
0.345882 0.05486074642 0.00001152142 
0.346439 0.05881167353 0.00064952207 
0.346997 0.02556039195 0.00034690432 
0.347554 0.02298387326 -0.00007142201 
0.348111 0.10850203774 0.00094978612 
0.348668 0.08939244120 0.00029961194 
0.349226 0.05602768880 0.00045666054 
0.349783 0.01011676886 0.00014046543 
0.350340 0.08069959654 -0.00101700591 
0.350897 0.04545464879 0.00010024486 
0.351454 -0.03505236711 -0.00100970915 
0.352012 0.09575821020 0.00110995183 
0.352569 0.09974156366 -0.00022731655 
0.353126 0.09261499214 0.00095633711 
0.353683 0.03940499703 0.00177657624 
0.354241 0.02860603288 -0.00060044670 
0.354798 0.03145735988 0.00091251490 
0.355355 0.09459478254 -0.00046629878 
0.355912 0.04735159611 0.00033427608 
0.356470 0.08473001849 0.00101490845 
0.357027 0.04708237291 0.00103851954 
0.357584 0.01226619072 -0.00090987553 
0.358141 0.10762041795 0.00029089932 
0.358699 0.04717640653 0.00090188885 
0.359256 0.10589147720 0.00124585074 
0.359813 0.01612416943 -0.00005338516 
0.360370 0.05469442295 0.00057426699 
0.360927 0.05589805460 0.00120618726 
0.361485 0.14426896591 0.00110635363 
0.362042 0.08873494122 0.00089862206 
0.362599 -0.00014221712 -0.00014069663 
0.363156 0.04682260844 -0.00025209939 
0.363714 0.05212498829 0.00093622647 
0.364271 -0.00223348538 -0.00027371779 
0.364828 0.06906243296 0.00147220713 
0.365385 0.04754428344 -0.00089652693 
0.365942 0.09595962295 0.00064300406 
0.366500 0.06294714822 -0.00107590909 
0.367057 0.06303498288 -0.00034643906 
0.367614 0.11973683210 0.00023152915 
0.368171 0.04952358799 0.00242047305 
0.368728 0.06548942893 0.00014755703 
0.369286 0.04728238531 -0.00010592098 
0.369843 0.06983124485 0.00221326360 
0.370400 -0.02135834371 -0.00097831087 
0.370957 0.07667658043 0.00058112419 
0.371514 0.04816031321 0.00087623200 
0.372072 0.03637832952 -0.00078144073 
0.372629 0.06997747523 0.00003837484 
0.373186 0.06566733467 0.00002163390 
0.373743 0.07837706777 -0.00034637948 
0.374300 0.14828786432 0.00097594316 
0.374858 0.07625317525 0.00239128647 
0.375415 0.06861638286 -0.00063766393 
0.375972 -0.00109691959 -0.00038002321 
0.376529 0.05037460245 0.00149274445 
0.377086 0.11865361437 -0.00051354541 
0.377644 0.07100506314 0.00041850652 
0.378201 0.11780261834 0.00247831221 
0.378758 0.01330760127 -0.00130639109 
0.379315 0.03684599761 -0.00003113727 
0.379872 -0.02019072180 -0.00159305944 
0.380430 0.10848757383 0.00155398203 
0.380987 0.01329311741 0.00084612921 
0.381544 0.06241428613 0.00078941637 
0.382101 -0.00274041643 -0.00001217339 
0.382658 0.10074085046 -0.00207136266 
0.383216 -0.01674950903 0.00131877900 
0.383773 0.07236193156 0.00282998460 
0.384330 0.03472846500 -0.00094461769 
0.384887 0.04399025458 0.00166487067 
0.385444 -0.01000517240 0.00119150492 
0.386001 0.09988449114 0.00076324584 
0.386559 0.11389931853 0.00358566966 
0.387116 0.01049668733 0.00122915693 
0.387673 0.02810473569 -0.00174037820 
0.388230 0.07970003652 -0.00077719235 
0.388787 0.01651170840 -0.00143248181 
0.389345 0.07628784011 -0.00132622711 
0.389902 0.03352341355 0.00097752719 
0.390459 0.07365235767 0.00069847046 
0.391016 0.16407391550 0.00251787193 
0.391573 0.02143282560 -0.00039343597 
0.392130 0.04919458235 0.00103304598 
0.392688 0.02085025675 -0.00185899600 
0.393245 0.01148361876 0.00057673481 
0.393802 0.03518724167 0.00058095290 
0.394359 0.03862881572 0.00108538333 
0.394916 -0.05326321644 -0.00186098903 
0.395473 0.02046634583 0.00247628333 
0.396031 0.06848359308 0.00074336064 
0.396588 0.11080644517 0.00327168293 
0.397145 0.01420429221 0.00693117417 
0.397702 0.02096028788 -0.00111192426 
0.398259 0.04354259649 0.00194523831 
0.398816 -0.06150443219 -0.00092386598 
0.399374 0.12649563175 -0.00169221313 
0.399931 0.13201369900 0.00389725784 
0.400488 0.09619778764 0.00288448236 
0.401045 -0.14040273867 -0.00214906890 
0.401602 -0.00634400208 -0.00784200368 
0.402159 0.00175472995 -0.00311762856 
0.402716 0.18989954399 0.01404435795 
0.403274 0.19444169580 0.00633823571 
0.403831 0.05091550942 0.05024762734 
