# Supplementary material for: SAXS studies of X-ray induced disulfide bond damage: Engineering high-resolution insight from a low-resolution technique
Source: PLoS One. 2020 Nov 17;15(11):e0239702. doi: 10.1371/journal.pone.0239702 (PMC7671560; doi:10.1371/journal.pone.0239702)
Supplement: S1 Data — (GZ) [file pone.0239702.s023.gz › SupplementaryData/dimer_A7_ph6_5_00013.cbf.dat]

0.010314 19.60147119367 -0.35545367908 
0.010872 15.42809014325 -0.16931523433 
0.011429 19.43975412642 -0.06403119276 
0.011987 20.06810913347 0.11263385666 
0.012544 19.73052625984 0.06792941017 
0.013102 20.46692660097 -0.02414030055 
0.013659 19.45361837523 0.07647425561 
0.014217 19.24122448421 -0.00440781754 
0.014774 17.89324227886 0.00751128101 
0.015332 19.21945208811 0.02993863601 
0.015889 18.89510289304 0.05420962005 
0.016447 18.21893783643 0.01360596803 
0.017004 18.70897062473 -0.03529585428 
0.017562 19.29319174638 0.10384258200 
0.018119 18.98069983303 0.02016024423 
0.018677 18.58881915342 0.03503593432 
0.019234 18.62352386217 0.01104175166 
0.019792 18.00839390191 0.00780137241 
0.020349 18.46114887964 0.08665847383 
0.020907 17.97295455416 0.06317366237 
0.021464 18.12011186037 0.03297810700 
0.022022 17.33517667065 0.05007664643 
0.022579 17.39569511182 0.06019045384 
0.023137 17.25477469346 0.05065545705 
0.023694 16.99367067132 0.07454364477 
0.024252 16.41865182620 0.06790172820 
0.024809 16.90303972963 0.07294383860 
0.025367 16.67928602188 0.08789784801 
0.025924 16.54287769794 0.07573934680 
0.026482 15.94359373262 0.07021003011 
0.027039 15.99533232494 0.08077675648 
0.027597 15.90743549252 0.08930654885 
0.028154 15.56243675039 0.07303409736 
0.028712 15.80421463416 0.09193538019 
0.029269 15.14974758721 0.08209440355 
0.029827 15.07347222809 0.07200757405 
0.030384 14.83129839106 0.07317318264 
0.030942 14.87189522315 0.07411979730 
0.031500 14.67028017775 0.06824019963 
0.032057 14.45627764229 0.07313066046 
0.032615 14.13846878170 0.06847444366 
0.033172 14.09333944076 0.07222927405 
0.033730 13.95721984485 0.06740761008 
0.034287 13.76797320896 0.06782861312 
0.034845 13.54642156925 0.06508106058 
0.035402 13.27522899475 0.06496528874 
0.035960 13.39884437115 0.06890335385 
0.036517 13.03673935981 0.06544210240 
0.037075 13.06132908305 0.06485087321 
0.037632 12.90786474154 0.05628155302 
0.038190 12.61056346456 0.06412047802 
0.038747 12.46858602127 0.06084322138 
0.039305 12.38812835248 0.05565228759 
0.039862 12.02809851546 0.05543810815 
0.040420 11.89551208043 0.05774795921 
0.040977 11.79843419156 0.05442223055 
0.041535 11.60935792126 0.06303147154 
0.042092 11.16921069640 0.04876807678 
0.042650 11.33475169168 0.05902118156 
0.043207 11.02912239879 0.05602578284 
0.043765 11.10050059422 0.05198373239 
0.044322 10.80420784877 0.05493906131 
0.044880 10.89923062660 0.04969529349 
0.045437 10.42049360184 0.04801594874 
0.045995 10.33937998221 0.05328473351 
0.046552 10.35959241972 0.05350235358 
0.047110 9.92766432814 0.04618990741 
0.047667 9.98974747964 0.05135786171 
0.048225 9.85757967439 0.04182464498 
0.048782 9.48551967093 0.04927051592 
0.049340 9.44003777093 0.04709443427 
0.049897 9.39459704551 0.04237159059 
0.050455 9.34900902404 0.04117438155 
0.051012 9.14681070006 0.04104483699 
0.051570 8.70369661493 0.03992436198 
0.052127 8.85149451770 0.03797507532 
0.052685 8.58154550805 0.04411700182 
0.053242 8.54834884535 0.03657996587 
0.053800 8.57300407130 0.03980436382 
0.054357 8.21468594898 0.04011919665 
0.054915 8.12093056533 0.03600371992 
0.055472 8.20329905786 0.03766878836 
0.056030 7.98612713340 0.03656408526 
0.056587 7.72235727673 0.03689997706 
0.057145 7.55042208375 0.02984367935 
0.057702 7.59935905616 0.03726250942 
0.058260 7.33313109505 0.03245953792 
0.058817 7.28132677089 0.03452882388 
0.059375 7.31646286466 0.03353609805 
0.059932 7.11137661452 0.02953124826 
0.060490 6.89051015490 0.03176036171 
0.061048 6.82456825545 0.03057013817 
0.061605 6.80543665360 0.03108986396 
0.062163 6.58455179616 0.03363178535 
0.062720 6.56930826037 0.03147190453 
0.063278 6.40195748444 0.03000123443 
0.063835 6.36102366040 0.02919561247 
0.064393 6.22878566720 0.02858895867 
0.064950 6.14648853298 0.02702333686 
0.065508 6.07987127828 0.02787249592 
0.066065 5.89862558542 0.02490562084 
0.066623 5.82971560535 0.02343440836 
0.067180 5.70144320245 0.02688402783 
0.067738 5.59770372739 0.02579922490 
0.068295 5.53306450605 0.02761143682 
0.068853 5.58565026957 0.02276569442 
0.069410 5.44827192122 0.02581012691 
0.069968 5.34901123842 0.02500715531 
0.070525 5.16142824677 0.02280912459 
0.071083 5.13867322147 0.01908950497 
0.071640 5.17504961359 0.02451611724 
0.072198 5.06793902038 0.02293151008 
0.072755 5.02684291567 0.02393925802 
0.073313 4.93360882515 0.02379384917 
0.073870 4.73156825743 0.01907034771 
0.074428 4.81054584403 0.02239327604 
0.074985 4.61204603922 0.01813662285 
0.075543 4.79754448667 0.02164253104 
0.076100 4.57552784956 0.01976567018 
0.076658 4.44945220860 0.01968956625 
0.077215 4.25786759368 0.01833018838 
0.077773 4.25588265887 0.01819804184 
0.078330 4.29760030746 0.01950358457 
0.078888 4.17140204056 0.01901856778 
0.079445 4.16048707035 0.01668952188 
0.080003 4.09619892355 0.01835486470 
0.080560 3.97413672283 0.01641758437 
0.081118 3.97470651955 0.01630360681 
0.081675 3.93955795161 0.01737972477 
0.082233 3.97394868216 0.01538430936 
0.082790 3.78021492255 0.01700371568 
0.083348 3.78504500686 0.01550424654 
0.083905 3.66494494719 0.01675821031 
0.084463 3.69287135149 0.01840439721 
0.085020 3.53765064997 0.01570390951 
0.085578 3.51608243857 0.01638222779 
0.086135 3.43169834848 0.01541434748 
0.086693 3.33874894298 0.01474211337 
0.087250 3.40632570764 0.01425591731 
0.087808 3.23493059596 0.01321958574 
0.088365 3.28497986258 0.01285634009 
0.088923 3.19238223409 0.01296682840 
0.089480 3.18416663059 0.01663308977 
0.090038 3.20847627372 0.01592210300 
0.090595 3.08655267411 0.01446326367 
0.091153 2.94982229783 0.01212194350 
0.091710 3.01923700149 0.01249097290 
0.092268 2.98724720297 0.01266983983 
0.092825 2.86139038943 0.01430687575 
0.093383 2.85592073443 0.01293618307 
0.093940 2.89826312719 0.01338759539 
0.094498 2.83032445092 0.01069393779 
0.095055 2.78027500156 0.01084958668 
0.095613 2.73797067097 0.01056657722 
0.096170 2.67174956528 0.01178885241 
0.096728 2.57712902159 0.01150761771 
0.097285 2.52554101344 0.01131940967 
0.097842 2.52883933306 0.01171997829 
0.098400 2.48121293647 0.01155588676 
0.098957 2.49432654696 0.01187410341 
0.099515 2.34682581075 0.01143472520 
0.100072 2.40110242398 0.01240723529 
0.100630 2.25585056644 0.00982121911 
0.101187 2.29708101067 0.00895742934 
0.101745 2.27483027817 0.01085336667 
0.102302 2.31882638799 0.01079140028 
0.102860 2.22612305539 0.00927614552 
0.103417 2.06986322928 0.00920555125 
0.103975 2.15991768843 0.00914619786 
0.104532 2.11010363736 0.00871927807 
0.105090 2.09000115508 0.00797574886 
0.105647 2.12849664156 0.00782769140 
0.106205 2.00834122239 0.00915114227 
0.106762 2.03510656550 0.00671895052 
0.107320 1.97521721688 0.00833226229 
0.107877 1.88620817967 0.00900306895 
0.108435 1.86452407635 0.00844796960 
0.108992 1.85250621382 0.00756376562 
0.109550 1.92086753365 0.00830922590 
0.110107 1.77549842289 0.00897588748 
0.110665 1.70030886883 0.00788963068 
0.111222 1.80119667307 0.00704309075 
0.111780 1.75664185107 0.00772537127 
0.112337 1.81095432318 0.00683773581 
0.112895 1.65717815010 0.00834214437 
0.113452 1.71074759057 0.00773087141 
0.114010 1.66643191484 0.00584842561 
0.114567 1.61903234188 0.00643079784 
0.115125 1.48310064033 0.00650723724 
0.115682 1.64884814450 0.00705487550 
0.116240 1.47974958412 0.00601827057 
0.116797 1.43668985029 0.00561014888 
0.117355 1.52193130890 0.00606209838 
0.117912 1.47261397308 0.00560369284 
0.118470 1.49342441481 0.00725092145 
0.119027 1.43775699736 0.00554286149 
0.119585 1.41459538712 0.00614052137 
0.120142 1.34851890098 0.00566160703 
0.120699 1.33822813360 0.00491869594 
0.121257 1.34287693500 0.00541479537 
0.121814 1.30720220249 0.00539737157 
0.122372 1.27334540032 0.00547832303 
0.122929 1.27232537994 0.00668542850 
0.123487 1.21772027150 0.00510856856 
0.124044 1.24712632150 0.00473729688 
0.124602 1.27390836020 0.00450154325 
0.125159 1.14516438147 0.00407633010 
0.125717 1.16840398099 0.00415347052 
0.126274 1.18899260362 0.00430357103 
0.126832 1.05253280968 0.00422374691 
0.127389 1.07481089170 0.00485595562 
0.127947 1.07858622934 0.00505364806 
0.128504 1.02792172437 0.00486093159 
0.129062 1.05952236472 0.00441696857 
0.129619 1.04741052036 0.00400268082 
0.130177 1.05116940911 0.00433191832 
0.130734 0.97711450978 0.00439469156 
0.131292 1.02637926946 0.00434744841 
0.131849 0.97998188179 0.00402461341 
0.132407 0.89629518381 0.00378542534 
0.132964 0.92482102195 0.00347728547 
0.133521 0.95512613010 0.00448566071 
0.134079 0.92562766355 0.00323202126 
0.134636 0.84821469160 0.00303233141 
0.135194 0.86302872395 0.00386249696 
0.135751 0.82073542845 0.00263905769 
0.136309 0.83449480495 0.00307486261 
0.136866 0.86799409654 0.00308412150 
0.137424 0.77907379283 0.00324421782 
0.137981 0.79028478700 0.00256196867 
0.138539 0.73127894041 0.00303558621 
0.139096 0.75745014162 0.00345738688 
0.139654 0.74500923273 0.00373647649 
0.140211 0.80513231324 0.00326616470 
0.140769 0.77513788028 0.00266998469 
0.141326 0.68793958287 0.00204793368 
0.141884 0.68477251977 0.00245714053 
0.142441 0.64237771547 0.00258972462 
0.142998 0.69047502509 0.00276827619 
0.143556 0.63814195782 0.00269202573 
0.144113 0.62807085720 0.00288689282 
0.144671 0.60818410516 0.00285260067 
0.145228 0.57124211014 0.00290065106 
0.145786 0.64455500168 0.00236174523 
0.146343 0.62218687716 0.00306025881 
0.146901 0.58564803867 0.00268811470 
0.147458 0.58518352547 0.00240084975 
0.148016 0.64288129447 0.00259490211 
0.148573 0.57004957219 0.00085048284 
0.149131 0.52289669659 0.00191983352 
0.149688 0.59565992275 0.00234690837 
0.150246 0.55522437132 0.00196959499 
0.150803 0.58310514421 0.00207402425 
0.151360 0.47885958649 0.00107874357 
0.151918 0.53323966716 0.00073681792 
0.152475 0.44342755506 0.00166694458 
0.153033 0.44889590687 0.00237457627 
0.153590 0.51532034524 0.00261191570 
0.154148 0.42495568612 0.00161483271 
0.154705 0.48157388214 0.00228145255 
0.155263 0.49032026317 0.00163297537 
0.155820 0.43332412616 0.00148204759 
0.156378 0.49603006359 0.00226603564 
0.156935 0.41570129107 0.00164308298 
0.157493 0.43049607892 0.00200457714 
0.158050 0.42753100426 0.00159599061 
0.158607 0.37498300958 0.00168655159 
0.159165 0.42795937978 0.00237500047 
0.159722 0.47050041504 0.00222024634 
0.160280 0.40945905524 0.00115672096 
0.160837 0.35870268704 0.00098972889 
0.161395 0.41123296916 0.00183962649 
0.161952 0.39613700150 0.00181944984 
0.162510 0.35719375640 0.00182655878 
0.163067 0.33487719924 0.00173363218 
0.163625 0.32809450424 0.00140533584 
0.164182 0.35064075151 0.00107619927 
0.164739 0.36682351396 0.00142365526 
0.165297 0.33981579697 0.00145511573 
0.165854 0.34004407751 0.00194973504 
0.166412 0.31112742933 0.00087612530 
0.166969 0.27195494531 0.00143532832 
0.167527 0.36051811258 0.00153561337 
0.168084 0.31936543864 0.00156307355 
0.168642 0.30644948532 0.00151616596 
0.169199 0.25953259491 0.00097273462 
0.169757 0.30729752257 0.00127040701 
0.170314 0.26254288588 0.00060453568 
0.170871 0.30817009966 0.00118441070 
0.171429 0.29047413448 0.00019725041 
0.171986 0.29051445153 0.00081590870 
0.172544 0.31241192422 0.00082730162 
0.173101 0.23677725098 0.00126921588 
0.173659 0.21314244250 0.00082976926 
0.174216 0.22836481098 0.00093420082 
0.174774 0.27237998265 0.00123405242 
0.175331 0.30261772942 0.00149270713 
0.175888 0.18264371767 0.00138676514 
0.176446 0.29853699111 0.00066131023 
0.177003 0.13754517314 0.00025789123 
0.177561 0.24305645315 0.00048734019 
0.178118 0.28410163145 0.00080901009 
0.178676 0.18268282631 0.00118416276 
0.179233 0.29364334731 0.00149919075 
0.179791 0.25571531201 0.00148350801 
0.180348 0.20371342966 0.00109689246 
0.180905 0.21980638025 0.00121434365 
0.181463 0.18779949133 0.00155624544 
0.182020 0.17723090233 0.00047910532 
0.182578 0.17396941752 0.00063294187 
0.183135 0.16403451111 0.00031322251 
0.183693 0.22479619587 0.00087018643 
0.184250 0.15967239081 0.00087825230 
0.184808 0.17974448712 0.00063963527 
0.185365 0.21373952042 0.00088422516 
0.185922 0.20028346659 0.00083029299 
0.186480 0.16894147643 0.00126260365 
0.187037 0.19394778965 0.00050392095 
0.187595 0.20299475135 0.00086233263 
0.188152 0.16542938456 0.00016866476 
0.188710 0.19117709847 0.00040692995 
0.189267 0.17469616757 0.00064112635 
0.189824 0.13502309415 0.00053683618 
0.190382 0.19485130213 0.00020909568 
0.190939 0.21717739812 -0.00011424175 
0.191497 0.14680202823 0.00082263798 
0.192054 0.13970605028 0.00041599146 
0.192612 0.09572127030 0.00098097150 
0.193169 0.18415755620 0.00034688834 
0.193726 0.16695342912 0.00037295530 
0.194284 0.12154727770 0.00082901666 
0.194841 0.16335872061 0.00040325156 
0.195399 0.12496456608 0.00044840662 
0.195956 0.17482527797 0.00037040042 
0.196514 0.09619658721 -0.00021594881 
0.197071 0.11110963365 0.00035860343 
0.197628 0.16034923580 0.00112729664 
0.198186 0.16717971705 0.00018695985 
0.198743 0.23820449178 0.00075276293 
0.199301 0.15075065564 0.00113691194 
0.199858 0.21612090304 0.00058441458 
0.200416 0.13101939982 -0.00030471025 
0.200973 0.16473181876 0.00100086003 
0.201530 0.11837673612 0.00023951895 
0.202088 0.13145288660 0.00067248877 
0.202645 0.19240399645 0.00066725157 
0.203203 0.07512175333 0.00018554337 
0.203760 0.15834712117 0.00041518978 
0.204318 0.13459682751 0.00026102428 
0.204875 0.19470975292 0.00122654440 
0.205432 0.05889549644 0.00041600126 
0.205990 0.10652480977 0.00049900036 
0.206547 0.15994263824 0.00052396921 
0.207105 0.12282281880 0.00027323446 
0.207662 0.11370155230 0.00068858348 
0.208219 0.14471844498 0.00087248666 
0.208777 0.13442121503 0.00065224810 
0.209334 0.11252902868 0.00102550408 
0.209892 0.09424381580 0.00040458871 
0.210449 0.13126895963 0.00033711638 
0.211007 0.12055432223 0.00056532038 
0.211564 0.12361322930 -0.00008309007 
0.212121 0.09353026658 0.00084528428 
0.212679 0.09165669636 0.00101972854 
0.213236 0.10543732184 0.00055166284 
0.213794 0.14866025305 0.00084387285 
0.214351 0.17223523570 0.00076098472 
0.214908 0.08936000911 0.00016752108 
0.215466 0.08194268325 0.00051711582 
0.216023 0.13366609144 0.00034505778 
0.216581 0.07152979535 0.00043238373 
0.217138 0.08718992302 -0.00001439995 
0.217695 0.12669203476 0.00125392296 
0.218253 0.09423510778 0.00017528831 
0.218810 0.10983296760 0.00052790641 
0.219368 0.13144230411 0.00091479085 
0.219925 0.14013732085 0.00005958060 
0.220483 0.08807128652 0.00014441512 
0.221040 0.13124333530 0.00023303682 
0.221597 0.10870918510 0.00025132837 
0.222155 0.07984121694 0.00096662623 
0.222712 0.14986964401 0.00010626822 
0.223270 0.09534935789 0.00044692479 
0.223827 0.07592420862 -0.00002499859 
0.224384 0.13760006621 0.00052801893 
0.224942 0.06993014423 -0.00028980681 
0.225499 0.12035308993 0.00010463130 
0.226057 0.10900993753 0.00024485699 
0.226614 0.08379421752 0.00047322300 
0.227171 0.07693838111 0.00001826140 
0.227729 0.08058552092 0.00054411520 
0.228286 0.10652999973 0.00001906716 
0.228844 0.07765592170 0.00033898993 
0.229401 0.12003837178 0.00000966674 
0.229958 0.08943622526 0.00026003775 
0.230516 0.09813622241 0.00052281714 
0.231073 0.13756309870 0.00030213383 
0.231630 0.14625298120 0.00005422019 
0.232188 0.11828208681 0.00060008920 
0.232745 0.11602837432 0.00090432088 
0.233303 0.07475403927 0.00040505185 
0.233860 0.11191896992 0.00053897621 
0.234417 0.09987032297 -0.00013917676 
0.234975 0.09299205232 0.00100195198 
0.235532 0.09849171831 0.00050916143 
0.236090 0.13269459678 0.00131039003 
0.236647 0.08186651439 0.00034595355 
0.237204 0.07663961472 -0.00011706614 
0.237762 0.11938564864 0.00076239762 
0.238319 0.12631517741 0.00053392858 
0.238877 0.12750351666 0.00038328331 
0.239434 0.10717571247 0.00065740167 
0.239991 0.06734125614 -0.00008474675 
0.240549 0.05199865768 0.00044705798 
0.241106 0.05958839871 0.00062917667 
0.241663 0.10988748011 0.00090075547 
0.242221 0.04401361389 0.00022352168 
0.242778 0.08632500406 -0.00004434973 
0.243336 0.06808697876 0.00032700697 
0.243893 0.07462908686 0.00033967934 
0.244450 0.08713471708 0.00032755715 
0.245008 0.14252822147 0.00010211061 
0.245565 0.07876951424 0.00011235812 
0.246123 0.08557437970 0.00033884320 
0.246680 0.13726410324 0.00040622900 
0.247237 0.08484469089 0.00033925454 
0.247795 0.12821649509 0.00045423656 
0.248352 0.10021972462 0.00019861852 
0.248909 0.10682080724 0.00021938716 
0.249467 0.07467566740 0.00095887728 
0.250024 0.08041673686 0.00001140757 
0.250582 0.17164979668 0.00013605995 
0.251139 0.08847523181 0.00047441319 
0.251696 0.05660354781 0.00011441976 
0.252254 0.12928174598 0.00064098295 
0.252811 0.08090776591 0.00050424120 
0.253368 0.09406175914 0.00063237738 
0.253926 0.10675392124 0.00029980355 
0.254483 0.07581936851 0.00054363576 
0.255041 0.08342474466 0.00016976683 
0.255598 0.06114084613 0.00035034008 
0.256155 0.10122683462 -0.00007245789 
0.256713 0.05257665871 0.00016701527 
0.257270 0.07333383850 0.00167171736 
0.257827 0.12974513625 0.00064433470 
0.258385 0.09940234307 0.00016315595 
0.258942 0.11295349010 0.00051223956 
0.259499 0.10473007119 0.00107881410 
0.260057 0.09953170392 0.00069274885 
0.260614 0.08827746946 0.00062145528 
0.261172 0.09900557470 -0.00003411299 
0.261729 0.04327387012 0.00026923178 
0.262286 0.08031463053 0.00060370482 
0.262844 0.04828216533 0.00009331113 
0.263401 0.09713643866 -0.00015468871 
0.263958 0.08882309339 0.00028098581 
0.264516 0.08219630308 0.00054042336 
0.265073 0.11865281745 0.00110375294 
0.265630 0.09497933882 0.00044057464 
0.266188 0.07028354035 0.00063787772 
0.266745 0.08547635683 0.00070765212 
0.267302 0.08255342888 0.00079037948 
0.267860 0.07750655025 0.00017870437 
0.268417 0.05500191062 0.00039946782 
0.268975 0.08875212449 0.00037131836 
0.269532 0.05320863630 0.00038740766 
0.270089 0.06691021118 0.00042307383 
0.270647 0.11439894893 0.00043239516 
0.271204 0.07210083971 0.00054785805 
0.271761 0.09505208365 0.00028339997 
0.272319 0.09678590667 -0.00021637659 
0.272876 0.11199541815 -0.00005026566 
0.273433 0.09036175643 0.00097837189 
0.273991 0.07396060785 0.00017469619 
0.274548 0.12688350562 -0.00015848591 
0.275105 0.08007584917 0.00049784150 
0.275663 0.03747194132 -0.00003158222 
0.276220 0.08309279916 0.00000552605 
0.276777 0.10241468827 -0.00028312952 
0.277335 0.05903034928 0.00048206648 
0.277892 0.10614115563 0.00070277457 
0.278449 0.04221111987 0.00053478256 
0.279007 0.09339212498 0.00018710811 
0.279564 0.05835630867 0.00116208868 
0.280121 0.09744278974 0.00053668588 
0.280679 0.08577484716 -0.00018673513 
0.281236 0.10142704502 0.00087205454 
0.281793 0.08166642555 0.00024808553 
0.282351 0.07147488450 0.00072712409 
0.282908 0.05593683005 0.00035899107 
0.283465 0.08254955810 -0.00021594456 
0.284023 0.09617896223 -0.00024575474 
0.284580 0.12835365609 0.00031855582 
0.285137 0.05933170905 0.00057574339 
0.285695 0.06143258815 0.00060494083 
0.286252 0.05401979623 0.00001066084 
0.286809 0.07945502649 0.00041569125 
0.287367 0.07200919512 0.00017134030 
0.287924 0.08623020604 0.00054214462 
0.288481 0.07820618207 0.00083634871 
0.289039 0.12167397667 0.00071817185 
0.289596 0.01660713495 0.00094684071 
0.290153 0.06258691066 0.00034452706 
0.290711 0.05975936788 0.00042750301 
0.291268 0.09265914382 0.00033094772 
0.291825 0.09482663317 0.00076376802 
0.292383 0.03528485737 0.00054724614 
0.292940 0.11504899679 0.00066729365 
0.293497 0.13504329321 0.00049998143 
0.294055 0.05914033541 -0.00024305806 
0.294612 0.07242433915 0.00036417600 
0.295169 0.07054673186 0.00016544475 
0.295727 0.11983382753 0.00008165753 
0.296284 0.10087789761 -0.00040611882 
0.296841 0.09088740817 0.00038809196 
0.297399 0.12051122407 0.00014338904 
0.297956 0.05130509700 -0.00027423350 
0.298513 0.06679588825 0.00058673338 
0.299071 0.05147718234 0.00023523569 
0.299628 0.05820027268 -0.00024397370 
0.300185 0.09457624027 -0.00050671466 
0.300742 0.12888505856 0.00060384536 
0.301300 0.05825358662 0.00048108713 
0.301857 0.09269368194 0.00069784251 
0.302414 0.02723679222 0.00025486502 
0.302972 0.05022946334 0.00048236001 
0.303529 0.15536775232 0.00047773536 
0.304086 0.07248651351 0.00049395771 
0.304644 0.05977754339 0.00018338061 
0.305201 0.06689025893 0.00043627675 
0.305758 0.00379197953 0.00062417747 
0.306316 0.06721362598 -0.00038242797 
0.306873 0.12069596191 0.00108005042 
0.307430 0.05040205732 0.00052566867 
0.307987 0.07919398409 -0.00019630919 
0.308545 0.09534144395 0.00059698985 
0.309102 0.05399429528 0.00013600086 
0.309659 0.10302948450 0.00037056708 
0.310217 0.08938728953 -0.00004875962 
0.310774 0.06587387919 0.00013674403 
0.311331 0.04093768757 0.00058066839 
0.311889 0.10341612980 0.00059846662 
0.312446 0.11767175665 0.00087748936 
0.313003 0.00677586889 0.00033212544 
0.313560 0.08360933045 0.00061710605 
0.314118 0.02999284378 0.00068659288 
0.314675 0.03734884145 -0.00011058513 
0.315232 0.11418729139 0.00046841125 
0.315790 0.07381048792 -0.00035835517 
0.316347 0.08823680875 0.00052864129 
0.316904 0.06419607381 0.00092557105 
0.317461 0.06416405070 -0.00001468646 
0.318019 0.08797552581 0.00085145814 
0.318576 0.05213156225 0.00000896908 
0.319133 -0.01858898138 -0.00000162934 
0.319691 0.09284846664 0.00057601053 
0.320248 0.12748148948 0.00050353414 
0.320805 0.08225882534 -0.00015754631 
0.321362 0.04243912189 -0.00011152150 
0.321920 0.04953395884 0.00033759592 
0.322477 0.02392932156 -0.00022553247 
0.323034 0.09966702764 0.00053195626 
0.323592 0.06730567988 -0.00028975237 
0.324149 0.06275046116 0.00021685107 
0.324706 0.04038505256 -0.00036013215 
0.325263 0.04067675377 0.00008017701 
0.325821 0.06832393072 -0.00020201793 
0.326378 0.06083688598 0.00048228332 
0.326935 0.10246833552 0.00091582757 
0.327493 0.06918988521 -0.00006252739 
0.328050 0.11726796406 0.00023858237 
0.328607 0.10004481132 0.00025199715 
0.329164 0.03685955174 0.00011121169 
0.329722 0.11481020455 0.00033115444 
0.330279 0.07904409048 -0.00051585880 
0.330836 0.04757821104 0.00116149017 
0.331393 0.03110725112 -0.00032249495 
0.331951 0.06055883432 0.00051431993 
0.332508 0.09087230568 -0.00025498135 
0.333065 0.09295695651 0.00078869801 
0.333622 0.05578273017 0.00003477051 
0.334180 0.07999184179 0.00115937142 
0.334737 0.08451058150 0.00015716209 
0.335294 0.07103145283 0.00042219924 
0.335852 0.03472242598 0.00045136010 
0.336409 0.04858176731 -0.00044882551 
0.336966 0.06778065583 0.00073329509 
0.337523 0.01681837583 -0.00000804974 
0.338081 0.06319284386 0.00088556978 
0.338638 0.06698450220 0.00059961815 
0.339195 0.00233359417 0.00028341050 
0.339752 0.07652333782 0.00045673935 
0.340310 0.06543106055 0.00047485765 
0.340867 0.06061244379 0.00054889074 
0.341424 0.06041287218 0.00089124515 
0.341981 0.12791632632 0.00043022979 
0.342539 0.00506079990 -0.00004605981 
0.343096 0.06052682063 -0.00052396946 
0.343653 0.04720522139 0.00027498444 
0.344210 0.06530910573 -0.00021126455 
0.344768 0.05464097252 -0.00068893343 
0.345325 0.10140763584 -0.00027194105 
0.345882 0.06525310793 0.00094726717 
0.346439 0.10705601408 0.00017661381 
0.346997 0.06593220616 -0.00064947652 
0.347554 0.07194987875 0.00012189574 
0.348111 0.06274996851 0.00007522171 
0.348668 0.09293716053 0.00124277114 
0.349226 0.11700860220 0.00079655747 
0.349783 0.05600392229 -0.00006392606 
0.350340 0.06385625416 0.00149435398 
0.350897 0.09759047312 -0.00026691158 
0.351454 0.01485795349 0.00048229441 
0.352012 0.02032502001 0.00053552825 
0.352569 0.02688295704 0.00171501112 
0.353126 0.03384618549 0.00105599276 
0.353683 0.00170809462 -0.00005166820 
0.354241 0.01204799464 0.00029845955 
0.354798 0.01329293205 -0.00039130935 
0.355355 0.02038570472 0.00002583421 
0.355912 0.07667588554 0.00038817854 
0.356470 0.05644802015 0.00016871665 
0.357027 0.03412110514 0.00035321504 
0.357584 0.00499021459 0.00016479933 
0.358141 0.07610273840 0.00041744722 
0.358699 0.12015812391 0.00089400044 
0.359256 0.13987551567 0.00144859533 
0.359813 0.06617702198 0.00067574039 
0.360370 0.04672370685 -0.00018122447 
0.360927 0.08237620283 -0.00038406400 
0.361485 0.06147246593 -0.00086376717 
0.362042 0.01101261580 -0.00082918592 
0.362599 -0.00145748504 -0.00082831301 
0.363156 0.07797776746 -0.00049776510 
0.363714 0.07201452226 -0.00076355687 
0.364271 0.10840005223 0.00140643888 
0.364828 -0.05791383228 0.00174769706 
0.365385 0.08105209149 0.00187346234 
0.365942 0.08750462070 0.00166343137 
0.366500 0.09721740418 0.00024418802 
0.367057 0.07556716623 -0.00054050222 
0.367614 0.11364942197 0.00334465913 
0.368171 0.11917519894 0.00242599661 
0.368728 0.13169790727 0.00050697571 
0.369286 0.06540140367 0.00114662334 
0.369843 0.08915915918 0.00069145371 
0.370400 -0.01347379541 -0.00021023989 
0.370957 0.08450176977 0.00139190654 
0.371514 0.04577134294 0.00023178679 
0.372072 0.09970565240 0.00089650234 
0.372629 0.16780303369 0.00167178943 
0.373186 0.04590425401 -0.00138103011 
0.373743 0.10022907806 -0.00017478447 
0.374300 0.05238632062 -0.00167533521 
0.374858 0.00690487925 -0.00279257452 
0.375415 0.06284415712 -0.00127918196 
0.375972 0.02842507571 0.00099668919 
0.376529 0.12007188088 0.00098526648 
0.377086 0.08755889746 0.00086523445 
0.377644 0.11311507602 -0.00010335123 
0.378201 0.12860071922 0.00193272452 
0.378758 -0.01841665387 -0.00279677978 
0.379315 0.04037709691 -0.00092356905 
0.379872 0.02612839871 0.00034933184 
0.380430 0.05096333010 -0.00021399827 
0.380987 0.04664745069 0.00053093912 
0.381544 0.07885429966 0.00210031695 
0.382101 0.03617853134 0.00132869327 
0.382658 -0.02929275228 -0.00081269040 
0.383216 0.09331488195 0.00031564314 
0.383773 0.02024657289 0.00053289718 
0.384330 0.00676406291 0.00049136965 
0.384887 0.05868231988 0.00003306560 
0.385444 0.00904971330 -0.00017429841 
0.386001 0.08700363842 -0.00044874031 
0.386559 0.03679956331 -0.00128726473 
0.387116 0.08106037403 0.00074108923 
0.387673 0.19769016670 -0.00200325472 
0.388230 0.04141753785 -0.00159451803 
0.388787 0.01810935019 0.00227482209 
0.389345 -0.01718866949 0.00012800162 
0.389902 0.02519436270 -0.00003455765 
0.390459 0.06064128063 0.00195597754 
0.391016 0.12835547044 0.00168212184 
0.391573 0.08984939763 0.00143284345 
0.392130 0.02637102790 -0.00052150062 
0.392688 0.07871092580 -0.00113343110 
0.393245 0.05061201690 0.00061554532 
0.393802 0.03642085776 0.00071845048 
0.394359 0.10799040275 0.00090934729 
0.394916 0.06791931631 0.00226748462 
0.395473 0.12942980956 0.00121135655 
0.396031 0.02580181388 0.00257336081 
0.396588 0.06528041324 0.00143205983 
0.397145 -0.05112772727 -0.00134598787 
0.397702 -0.01018526387 -0.00315967231 
0.398259 0.10649921537 -0.00120871674 
0.398816 0.03775815506 0.00653821413 
0.399374 0.04373625309 -0.00032627139 
0.399931 -0.03325348232 -0.00539388048 
0.400488 0.01057976857 0.00283817899 
0.401045 0.10361128627 0.00061100262 
0.401602 0.22694975616 0.00313170946 
0.402159 0.12177736344 0.00166383621 
0.402716 -0.08151785215 -0.00220386063 
0.403274 -0.05683624490 -0.02176308582 
0.403831 0.83015784942 -0.00333889286 
