# Supplementary material for: SAXS studies of X-ray induced disulfide bond damage: Engineering high-resolution insight from a low-resolution technique
Source: PLoS One. 2020 Nov 17;15(11):e0239702. doi: 10.1371/journal.pone.0239702 (PMC7671560; doi:10.1371/journal.pone.0239702)
Supplement: S1 Data — (GZ) [file pone.0239702.s023.gz › SupplementaryData/dimer_A7_ph6_5_00014.cbf.dat]

0.010314 28.12188561222 -0.68856622186 
0.010872 24.22065707209 -0.05372100070 
0.011429 22.14192200320 0.20977819560 
0.011987 20.09856063249 0.13882239901 
0.012544 17.85446787300 -0.10947297956 
0.013102 15.60798823435 0.26628912995 
0.013659 19.66172440366 0.00580766763 
0.014217 18.67599280227 -0.06182254325 
0.014774 19.47680487314 -0.02375891902 
0.015332 19.32127232755 -0.03537645203 
0.015889 19.15658983187 -0.03269541294 
0.016447 18.57579277634 -0.01970723909 
0.017004 18.50391693977 -0.05968472752 
0.017562 18.81275894585 0.00239629493 
0.018119 18.92466639775 0.02082636652 
0.018677 18.14014161776 0.02060595308 
0.019234 18.22222341875 0.06042652072 
0.019792 17.46190933175 0.03924621031 
0.020349 18.32964766807 0.07379327163 
0.020907 18.19179163769 0.06364550871 
0.021464 17.42246924597 0.03309073039 
0.022022 17.45672489629 0.07511238966 
0.022579 17.72178700128 0.05820306346 
0.023137 17.25783841760 0.04879205829 
0.023694 16.80193833572 0.06698106396 
0.024252 16.89373787444 0.07686593635 
0.024809 16.53695871164 0.07182553315 
0.025367 16.47520789524 0.06441195043 
0.025924 16.28965441931 0.06735787979 
0.026482 15.99101816763 0.07416649823 
0.027039 15.87483407835 0.07292032676 
0.027597 15.64901283879 0.07234767277 
0.028154 15.74713056955 0.08312617950 
0.028712 15.64709934741 0.08694233472 
0.029269 14.97446514916 0.07859229665 
0.029827 15.01940817519 0.08332120374 
0.030384 14.84743284564 0.07928001788 
0.030942 14.48240356559 0.06858341019 
0.031500 14.31824292460 0.07398555859 
0.032057 14.44478447590 0.07348896833 
0.032615 14.12520063722 0.07160306997 
0.033172 14.08484231432 0.07327812426 
0.033730 13.93155305981 0.07190779269 
0.034287 13.96306242425 0.06611677372 
0.034845 13.54070056024 0.07633787547 
0.035402 13.51475473504 0.06270215500 
0.035960 13.20407359302 0.06434197144 
0.036517 13.36205369988 0.06208151751 
0.037075 12.88563897080 0.06572504870 
0.037632 12.70235054906 0.05970512847 
0.038190 12.36428324045 0.06237786359 
0.038747 12.59616751766 0.05495527579 
0.039305 12.38368648696 0.06647780413 
0.039862 12.17920364271 0.05754345583 
0.040420 11.80490642419 0.05573709315 
0.040977 11.73095169191 0.05643301329 
0.041535 11.73829538862 0.05445711860 
0.042092 11.41518356235 0.05973433269 
0.042650 11.49845257584 0.05811854652 
0.043207 11.13947808882 0.05135814923 
0.043765 10.95831596689 0.04953769192 
0.044322 10.88345076637 0.04222972848 
0.044880 10.57364989961 0.04937389931 
0.045437 10.55609893214 0.04941502645 
0.045995 10.29413434282 0.04315510115 
0.046552 10.29040449223 0.05166498884 
0.047110 10.08253812691 0.04713760110 
0.047667 9.80790339331 0.03938614926 
0.048225 9.82835700146 0.04409014341 
0.048782 9.61020216116 0.04264953691 
0.049340 9.35164178562 0.04548144336 
0.049897 9.60720366674 0.04641935831 
0.050455 9.03172557475 0.04041776957 
0.051012 9.25151331693 0.03929312406 
0.051570 8.94008395129 0.03845090882 
0.052127 8.91383049455 0.04155275922 
0.052685 8.72566815250 0.03839001708 
0.053242 8.62467834800 0.04177690346 
0.053800 8.35359061785 0.03730188205 
0.054357 8.31503116481 0.03803960137 
0.054915 8.24673989269 0.03871203886 
0.055472 8.30446421828 0.04160819933 
0.056030 8.04603119605 0.03615977696 
0.056587 7.77924285801 0.03312047422 
0.057145 7.77338141717 0.03603150500 
0.057702 7.50781801832 0.03050017093 
0.058260 7.55110709669 0.03432309815 
0.058817 7.15318585039 0.03038101466 
0.059375 7.15260761446 0.03356870428 
0.059932 6.96080216221 0.02911081449 
0.060490 6.96753311347 0.03301480982 
0.061048 6.89385810975 0.03171253397 
0.061605 6.68749014594 0.02904983939 
0.062163 6.71956427346 0.02915205346 
0.062720 6.44326817913 0.02864247720 
0.063278 6.63683438035 0.02371177188 
0.063835 6.39319660793 0.02864239236 
0.064393 6.21293066486 0.02882096400 
0.064950 6.21150830006 0.02817760388 
0.065508 6.01080294127 0.02628531924 
0.066065 5.85658947934 0.02407794521 
0.066623 5.89834296840 0.02914752664 
0.067180 5.68654383527 0.02616933575 
0.067738 5.66464698653 0.02579885120 
0.068295 5.62167822612 0.02448341228 
0.068853 5.49946092590 0.02318316006 
0.069410 5.43532780911 0.02775717436 
0.069968 5.41728426848 0.02475713282 
0.070525 5.24616563143 0.02286917955 
0.071083 5.25907497435 0.02396837789 
0.071640 5.10598513297 0.02166553873 
0.072198 4.99646026083 0.02371575171 
0.072755 5.00154974564 0.02122537134 
0.073313 4.87290167964 0.02192174731 
0.073870 4.75711127436 0.02021937805 
0.074428 4.79196311538 0.02255274714 
0.074985 4.71252520187 0.02181780247 
0.075543 4.68135309963 0.02056615520 
0.076100 4.56881350421 0.02045870050 
0.076658 4.51866509713 0.02104216459 
0.077215 4.38812551591 0.02081880007 
0.077773 4.35507303918 0.01997933872 
0.078330 4.26770778458 0.02164140296 
0.078888 4.15380003224 0.01815362635 
0.079445 4.16241012323 0.01749872841 
0.080003 4.10069501727 0.01850835924 
0.080560 3.97532974096 0.01739746170 
0.081118 3.94491699182 0.01893693555 
0.081675 3.78392464995 0.01541105778 
0.082233 3.75794024153 0.01753622391 
0.082790 3.76471139495 0.01551644663 
0.083348 3.78139628321 0.01484113996 
0.083905 3.69471265155 0.01615350868 
0.084463 3.57471026024 0.01723234203 
0.085020 3.49107516277 0.01616693847 
0.085578 3.45117359991 0.01515969467 
0.086135 3.41813392779 0.01664016731 
0.086693 3.39901510561 0.01498315418 
0.087250 3.28250583303 0.01348810113 
0.087808 3.37216350609 0.01384062390 
0.088365 3.14638761264 0.01467287913 
0.088923 3.25505015124 0.01426472423 
0.089480 3.13841908049 0.01361575911 
0.090038 3.24153358940 0.01536744490 
0.090595 3.10449177694 0.01525040166 
0.091153 2.97879582163 0.01348655419 
0.091710 2.98752856413 0.01399434324 
0.092268 2.82994738865 0.01048316142 
0.092825 2.94906391261 0.01284114736 
0.093383 2.90704212244 0.01292791715 
0.093940 2.82977984913 0.01415857870 
0.094498 2.69946311156 0.01262112322 
0.095055 2.70146426209 0.01073541524 
0.095613 2.60629706332 0.01171749384 
0.096170 2.73784385184 0.01368402681 
0.096728 2.62088413996 0.01198635053 
0.097285 2.51197193405 0.01463498722 
0.097842 2.51836113343 0.01034318182 
0.098400 2.41217571051 0.01104960468 
0.098957 2.39833646824 0.01255937211 
0.099515 2.33497042529 0.01286283470 
0.100072 2.43212591824 0.01215917658 
0.100630 2.35757150800 0.01147026727 
0.101187 2.28135610765 0.01126095969 
0.101745 2.31972966784 0.00948617925 
0.102302 2.17070635582 0.01051530345 
0.102860 2.14680334727 0.00869017825 
0.103417 2.22006880140 0.01022167088 
0.103975 2.13765290986 0.00976546022 
0.104532 2.17740826062 0.01002821939 
0.105090 2.12998430626 0.00687207555 
0.105647 2.06826426645 0.00991963046 
0.106205 1.96225804985 0.01009489660 
0.106762 1.98500651541 0.00889030431 
0.107320 2.03163887748 0.00877080227 
0.107877 1.78341239534 0.00892898986 
0.108435 1.88069448110 0.00720583180 
0.108992 1.90619347810 0.00916122945 
0.109550 1.86322073302 0.00855697457 
0.110107 1.80763817774 0.00730099568 
0.110665 1.76467127035 0.00765013747 
0.111222 1.78180578663 0.00689921586 
0.111780 1.76074114016 0.00838708805 
0.112337 1.76163938634 0.00812516125 
0.112895 1.64795068310 0.00714451516 
0.113452 1.69579636303 0.00743582218 
0.114010 1.62126388637 0.00668126377 
0.114567 1.55394216742 0.00750193639 
0.115125 1.55165794703 0.00687404620 
0.115682 1.55079068493 0.00689034403 
0.116240 1.50423178628 0.00620972629 
0.116797 1.53043108331 0.00750931923 
0.117355 1.50279206225 0.00653594319 
0.117912 1.42216001662 0.00616501094 
0.118470 1.48149994550 0.00560635517 
0.119027 1.35108396939 0.00619638667 
0.119585 1.35868139206 0.00501615714 
0.120142 1.44649276176 0.00759456448 
0.120699 1.34487283107 0.00582165745 
0.121257 1.31750779802 0.00598868063 
0.121814 1.31594968508 0.00523147748 
0.122372 1.26085520480 0.00597098196 
0.122929 1.21936043895 0.00480079451 
0.123487 1.32530428711 0.00626499867 
0.124044 1.21745721984 0.00402596905 
0.124602 1.18540460451 0.00412153262 
0.125159 1.15151102491 0.00473371551 
0.125717 1.11213521942 0.00548260830 
0.126274 1.11218291566 0.00507364964 
0.126832 1.11916333636 0.00447503360 
0.127389 1.11117555777 0.00397210029 
0.127947 1.04498168277 0.00467161740 
0.128504 1.06027195871 0.00384164586 
0.129062 1.05834874606 0.00431973407 
0.129619 1.05901154238 0.00374139229 
0.130177 0.99624657796 0.00365382892 
0.130734 1.00726474024 0.00436233962 
0.131292 1.00805204980 0.00331156190 
0.131849 0.92501436517 0.00461959933 
0.132407 0.94272155252 0.00433374758 
0.132964 0.91533427360 0.00332395951 
0.133521 0.92055063187 0.00318198663 
0.134079 0.93673247975 0.00477871541 
0.134636 0.86409643888 0.00416072138 
0.135194 0.89461319445 0.00345054180 
0.135751 0.85228233241 0.00356450868 
0.136309 0.86454396150 0.00361691406 
0.136866 0.87841713340 0.00375108183 
0.137424 0.79970090197 0.00356340569 
0.137981 0.78589139570 0.00290665975 
0.138539 0.76156982303 0.00295716173 
0.139096 0.80400679334 0.00381533878 
0.139654 0.75780696379 0.00343919200 
0.140211 0.69972635914 0.00291885228 
0.140769 0.70857649081 0.00276483972 
0.141326 0.72481535615 0.00272973805 
0.141884 0.75212764016 0.00278874647 
0.142441 0.72732816337 0.00220098053 
0.142998 0.70629022539 0.00347388527 
0.143556 0.58342346335 0.00275219555 
0.144113 0.67054183801 0.00318857463 
0.144671 0.64302264586 0.00183666675 
0.145228 0.61134885534 0.00187714704 
0.145786 0.60880595382 0.00268823943 
0.146343 0.64068628331 0.00162399686 
0.146901 0.61720389467 0.00182057314 
0.147458 0.58145091865 0.00267237085 
0.148016 0.59258762314 0.00230472251 
0.148573 0.55455459920 0.00263801638 
0.149131 0.54951078568 0.00236286113 
0.149688 0.52467166746 0.00226023103 
0.150246 0.58352981438 0.00126003356 
0.150803 0.52220053181 0.00197818141 
0.151360 0.50405036690 0.00249247266 
0.151918 0.51374190997 0.00149808341 
0.152475 0.50834961426 0.00192634505 
0.153033 0.50490545458 0.00181771927 
0.153590 0.45440806989 0.00211420100 
0.154148 0.51212920164 0.00253011671 
0.154705 0.47658362454 0.00155008035 
0.155263 0.44447834086 0.00078972226 
0.155820 0.45012625193 0.00207176190 
0.156378 0.41163361964 0.00160583653 
0.156935 0.43867608140 0.00191331535 
0.157493 0.41640185800 0.00076013991 
0.158050 0.42741214795 0.00190482444 
0.158607 0.42301357614 0.00200702290 
0.159165 0.43095310019 0.00130110734 
0.159722 0.38674157228 0.00074909535 
0.160280 0.37190050192 0.00161561613 
0.160837 0.28294092476 0.00092860640 
0.161395 0.40972371460 0.00192819123 
0.161952 0.41217294693 0.00131238030 
0.162510 0.38471574071 0.00186043982 
0.163067 0.36712276750 0.00221099070 
0.163625 0.33886680535 0.00135970226 
0.164182 0.37033518835 0.00147340874 
0.164739 0.32592073407 0.00087435576 
0.165297 0.29681084083 0.00168404966 
0.165854 0.28146582881 0.00076441984 
0.166412 0.36817834683 0.00101886032 
0.166969 0.40299182099 0.00140697593 
0.167527 0.31664002419 0.00079049113 
0.168084 0.30696285083 0.00080919816 
0.168642 0.29736262510 0.00100570372 
0.169199 0.25132004541 0.00083285573 
0.169757 0.30341190710 0.00090711813 
0.170314 0.31871634796 0.00138990015 
0.170871 0.19947375473 0.00093138120 
0.171429 0.32166988428 0.00013543839 
0.171986 0.31810992392 0.00069853671 
0.172544 0.21203110629 0.00127011684 
0.173101 0.26403937936 0.00091734579 
0.173659 0.22362220054 0.00115453214 
0.174216 0.24433600776 0.00034358457 
0.174774 0.26975558786 0.00172908193 
0.175331 0.26280223909 0.00166554434 
0.175888 0.27292962557 0.00000878972 
0.176446 0.25866009238 0.00116895516 
0.177003 0.21914659307 0.00065049957 
0.177561 0.27291811067 0.00132036101 
0.178118 0.26329265546 0.00050937044 
0.178676 0.19891892099 0.00134264478 
0.179233 0.19851097195 0.00137524269 
0.179791 0.24586005193 0.00013940752 
0.180348 0.23828308202 0.00047719879 
0.180905 0.21516042326 0.00126310454 
0.181463 0.21032484186 0.00097311596 
0.182020 0.21058363012 0.00095850968 
0.182578 0.17833682510 0.00081543006 
0.183135 0.21180306441 0.00119577616 
0.183693 0.16351865693 0.00071481254 
0.184250 0.22125691672 0.00081445698 
0.184808 0.18528071211 0.00157201357 
0.185365 0.14842648975 0.00058782289 
0.185922 0.18508715167 0.00032366268 
0.186480 0.21206036637 0.00003724091 
0.187037 0.16772381553 0.00110663473 
0.187595 0.15443905731 0.00118663181 
0.188152 0.21482076409 0.00115802098 
0.188710 0.17807905862 0.00093376240 
0.189267 0.20457015589 0.00091801913 
0.189824 0.20019151311 0.00032418106 
0.190382 0.14241560244 0.00001510828 
0.190939 0.19694486973 0.00075479261 
0.191497 0.16461588050 0.00041750203 
0.192054 0.17428098295 0.00085786200 
0.192612 0.16218570370 0.00077075708 
0.193169 0.17261055507 0.00139716875 
0.193726 0.15701781803 -0.00036194807 
0.194284 0.20284247483 0.00055227720 
0.194841 0.19567202371 0.00026803556 
0.195399 0.14524444298 0.00048630186 
0.195956 0.12800461816 -0.00019727526 
0.196514 0.11602919289 0.00103095639 
0.197071 0.11132828599 -0.00010130212 
0.197628 0.14581800442 0.00053899731 
0.198186 0.15892251456 0.00111811922 
0.198743 0.15908868954 0.00079394948 
0.199301 0.11958848831 0.00041067724 
0.199858 0.12863355085 0.00023416078 
0.200416 0.13352773430 0.00087747728 
0.200973 0.13127100490 0.00065578919 
0.201530 0.12485774939 0.00123758892 
0.202088 0.10488751693 -0.00001985533 
0.202645 0.11895213946 0.00064124984 
0.203203 0.11157298299 0.00015444961 
0.203760 0.12531840357 0.00057111560 
0.204318 0.16068169065 0.00036312608 
0.204875 0.08424400745 -0.00005953834 
0.205432 0.13584898630 0.00090703267 
0.205990 0.15053459974 0.00035563058 
0.206547 0.13256519410 0.00117062694 
0.207105 0.11656810134 0.00015159358 
0.207662 0.08901918321 0.00025894075 
0.208219 0.11793445668 0.00115427357 
0.208777 0.09170011982 -0.00012065121 
0.209334 0.12845606780 -0.00013917206 
0.209892 0.12291228943 0.00064382350 
0.210449 0.14704165138 0.00022878680 
0.211007 0.14626812598 0.00056951446 
0.211564 0.10771780870 -0.00013389848 
0.212121 0.13835889259 0.00094399797 
0.212679 0.11602128757 0.00039390328 
0.213236 0.07028943587 -0.00026888967 
0.213794 0.10618593217 0.00071452319 
0.214351 0.11249620407 0.00097848273 
0.214908 0.11354806708 0.00034109557 
0.215466 0.09426855508 0.00041988066 
0.216023 0.11681947935 0.00062285422 
0.216581 0.10913502526 0.00013903595 
0.217138 0.15719493530 0.00087798679 
0.217695 0.11195746230 0.00099604713 
0.218253 0.10992243602 -0.00011299534 
0.218810 0.16052941775 0.00037387827 
0.219368 0.10432654140 0.00088154222 
0.219925 0.12719955716 0.00056394503 
0.220483 0.11236177319 0.00000156722 
0.221040 0.14740529642 0.00043373636 
0.221597 0.09594051247 0.00014236247 
0.222155 0.10364454707 0.00065226192 
0.222712 0.11618260819 -0.00031434141 
0.223270 0.12770770274 0.00032585187 
0.223827 0.12996144186 0.00027840880 
0.224384 0.12201979386 0.00054953363 
0.224942 0.14482173796 0.00067832241 
0.225499 0.11344819385 0.00062796377 
0.226057 0.14404909424 0.00049858080 
0.226614 0.02191043259 -0.00004305044 
0.227171 0.13564730313 0.00070195901 
0.227729 0.12174740696 0.00050840286 
0.228286 0.12852013553 -0.00000476413 
0.228844 0.15769640905 0.00059396438 
0.229401 0.11793076157 0.00043738282 
0.229958 0.09742482217 0.00041832567 
0.230516 0.10253972784 -0.00024798725 
0.231073 0.10531568115 0.00065190286 
0.231630 0.14272305653 0.00047711107 
0.232188 0.09720590013 0.00067307594 
0.232745 0.13734498922 0.00018864644 
0.233303 0.09345116824 0.00063161927 
0.233860 0.12691681040 0.00096343232 
0.234417 0.06490423992 0.00068613270 
0.234975 0.10870169228 0.00098881908 
0.235532 0.11137118623 0.00020405504 
0.236090 0.11256518149 -0.00015531916 
0.236647 0.08645450778 0.00060181766 
0.237204 0.10597618778 0.00011275046 
0.237762 0.10566025000 -0.00019780753 
0.238319 0.12465193599 0.00058855324 
0.238877 0.11450708634 -0.00029860059 
0.239434 0.13070580372 0.00012471362 
0.239991 0.10177280959 0.00024799120 
0.240549 0.11706057492 0.00066873808 
0.241106 0.06446544743 0.00061329770 
0.241663 0.06889483742 0.00047502537 
0.242221 0.06473964615 -0.00004392532 
0.242778 0.12858696675 0.00032804827 
0.243336 0.13324712386 0.00038953397 
0.243893 0.10088917307 0.00063946685 
0.244450 0.09247505554 0.00039018996 
0.245008 0.10466829648 0.00042973608 
0.245565 0.09993838912 -0.00006761571 
0.246123 0.11740326144 -0.00005013622 
0.246680 0.10116827347 0.00054768261 
0.247237 0.09475243872 0.00028057456 
0.247795 0.08962306643 -0.00029859236 
0.248352 0.05925962200 0.00001661905 
0.248909 0.12903213353 0.00075414409 
0.249467 0.06320030337 0.00022501265 
0.250024 0.12983265513 0.00041471426 
0.250582 0.05928831771 0.00079185522 
0.251139 0.10131336279 0.00012868109 
0.251696 0.11209182276 0.00041352633 
0.252254 0.06908169604 0.00083796543 
0.252811 0.07034879413 0.00053203126 
0.253368 0.11239067262 0.00114145193 
0.253926 0.07829368193 0.00033359157 
0.254483 0.10087519191 0.00015318367 
0.255041 0.06111118411 0.00009282055 
0.255598 0.05007973639 0.00050394615 
0.256155 0.10413892276 0.00032282338 
0.256713 0.08963325960 0.00029888757 
0.257270 0.07819426875 0.00399796932 
0.257827 0.10104240061 0.00027664916 
0.258385 0.08074787948 -0.00020928124 
0.258942 0.07050334911 0.00073662296 
0.259499 0.06991434021 -0.00030688360 
0.260057 0.13441522053 0.00035378828 
0.260614 0.08168276169 0.00009723744 
0.261172 0.09840413533 0.00097730237 
0.261729 0.09277596211 0.00084097457 
0.262286 0.10204277847 0.00034613451 
0.262844 0.06099920062 0.00036159387 
0.263401 0.11366685371 0.00024075049 
0.263958 0.08491168093 0.00005796829 
0.264516 0.12905952603 0.00089648982 
0.265073 0.10395257628 -0.00030323771 
0.265630 0.10813547991 0.00064506734 
0.266188 0.08310727945 0.00041161345 
0.266745 0.11683291578 0.00044745730 
0.267302 0.11185223006 0.00010016773 
0.267860 0.07861981754 -0.00016681411 
0.268417 0.05031642029 -0.00001238032 
0.268975 0.05997972058 0.00004752939 
0.269532 0.12373805876 0.00036034801 
0.270089 0.03730245969 0.00036232376 
0.270647 0.11487984115 0.00003096024 
0.271204 0.07692902681 0.00058103465 
0.271761 0.11697298029 0.00007427924 
0.272319 0.12652689788 0.00059275833 
0.272876 0.05346396262 0.00032082061 
0.273433 0.09508022908 0.00035117180 
0.273991 0.07152822423 0.00041498506 
0.274548 0.11254105134 0.00021527613 
0.275105 0.11527021966 0.00057324818 
0.275663 0.07843180945 0.00060167828 
0.276220 0.09528032001 0.00000335541 
0.276777 0.06179220883 0.00043287117 
0.277335 0.07986526280 -0.00003600080 
0.277892 0.07510774705 0.00036092875 
0.278449 0.03517423707 -0.00043036006 
0.279007 0.02346779013 0.00031579514 
0.279564 0.07750014905 0.00047639331 
0.280121 0.08845427059 -0.00004266624 
0.280679 0.09463280739 0.00038105574 
0.281236 0.09994440635 0.00013127300 
0.281793 0.04079000729 0.00053409860 
0.282351 0.02524719730 0.00026749609 
0.282908 0.10470805152 0.00002424241 
0.283465 0.05810978151 0.00050264235 
0.284023 0.06276393246 0.00023614011 
0.284580 0.10925890523 -0.00006118605 
0.285137 0.06670026984 0.00043114686 
0.285695 0.06526405394 0.00039929144 
0.286252 0.05979793138 0.00003345294 
0.286809 0.05621721748 0.00028585602 
0.287367 0.07572969806 -0.00006480588 
0.287924 0.10862040131 0.00061147615 
0.288481 0.09632597693 0.00063409050 
0.289039 0.06182631816 0.00038534083 
0.289596 0.09086494652 0.00080570188 
0.290153 0.11218657480 0.00060199649 
0.290711 0.06296080928 0.00011639187 
0.291268 0.09266383855 0.00025002758 
0.291825 0.07633850807 0.00072831760 
0.292383 0.05476464338 -0.00013208122 
0.292940 0.08354004372 0.00006819190 
0.293497 0.08309202379 0.00032016273 
0.294055 0.09629470805 0.00057907832 
0.294612 0.10895784075 0.00053329724 
0.295169 0.07766476278 0.00092736089 
0.295727 0.07540292861 -0.00019740924 
0.296284 0.10910769987 0.00105233986 
0.296841 0.04929966398 -0.00008749704 
0.297399 0.11368525801 0.00076459985 
0.297956 0.02977077235 0.00039685050 
0.298513 0.01963522281 0.00021229412 
0.299071 0.09863833653 0.00066505155 
0.299628 0.07395622289 0.00049259811 
0.300185 0.02792473721 0.00028958738 
0.300742 0.05517720689 0.00019386938 
0.301300 0.05186492751 -0.00026953567 
0.301857 0.09043873586 -0.00002603999 
0.302414 0.08047659963 0.00013484768 
0.302972 0.09377888513 0.00016268231 
0.303529 0.04857718659 0.00016548509 
0.304086 0.12678903866 0.00038076806 
0.304644 0.06227990238 0.00070674564 
0.305201 0.08891002794 0.00046258776 
0.305758 0.08440621487 0.00059401439 
0.306316 0.01861909743 0.00079428810 
0.306873 0.09586268266 0.00071583607 
0.307430 0.09994959555 -0.00031434833 
0.307987 0.01378153889 -0.00083025014 
0.308545 0.03944193437 0.00009023912 
0.309102 0.08149188630 0.00052932773 
0.309659 0.07918178791 0.00028713281 
0.310217 0.06234700273 0.00039656638 
0.310774 0.07028751896 0.00047053267 
0.311331 0.02086809592 0.00018195539 
0.311889 0.04395599656 0.00047923793 
0.312446 0.10803957947 0.00029129715 
0.313003 0.01066242471 0.00032398833 
0.313560 0.10354727483 0.00044699619 
0.314118 0.07035635077 0.00036381513 
0.314675 0.07476640778 0.00005742225 
0.315232 0.07542932292 0.00026571480 
0.315790 0.08267124672 0.00035427630 
0.316347 0.07963994788 0.00041625481 
0.316904 0.07995099559 -0.00054053347 
0.317461 0.06342692844 0.00031006294 
0.318019 0.05773818579 0.00072080468 
0.318576 0.09000690714 0.00081639645 
0.319133 0.05557651328 -0.00023855931 
0.319691 0.01539630100 -0.00000683910 
0.320248 0.00504760690 -0.00095740434 
0.320805 0.10080100345 0.00048830519 
0.321362 0.12281127068 0.00021949451 
0.321920 0.08453634479 0.00145179630 
0.322477 0.04634449080 -0.00017786796 
0.323034 0.05335535391 0.00059038823 
0.323592 0.05485471764 -0.00005528387 
0.324149 0.08610522343 0.00017350522 
0.324706 0.09778467600 0.00033297799 
0.325263 0.03903406487 -0.00047737081 
0.325821 0.01585978671 -0.00067511050 
0.326378 0.09126497031 -0.00033863324 
0.326935 0.05093762108 0.00072974275 
0.327493 0.13160486471 0.00061233601 
0.328050 0.05166011338 0.00022039853 
0.328607 0.06202941354 -0.00040882068 
0.329164 0.04402335295 0.00026738552 
0.329722 0.01670133120 -0.00037612778 
0.330279 0.07300093539 0.00011448497 
0.330836 0.07659879158 0.00096797987 
0.331393 0.08541813381 0.00067793831 
0.331951 0.05655979600 0.00014674993 
0.332508 0.04713454583 0.00031222044 
0.333065 0.02471737121 0.00027877790 
0.333622 0.06007838109 0.00047065058 
0.334180 0.03165224245 -0.00006393195 
0.334737 0.12148044438 -0.00010805960 
0.335294 0.07841790312 0.00027481113 
0.335852 0.03114388628 0.00078807987 
0.336409 0.09421392576 0.00064429166 
0.336966 0.06007197749 0.00052797336 
0.337523 0.10297040130 0.00035933529 
0.338081 0.06706998883 0.00014966682 
0.338638 0.07431083293 0.00041193149 
0.339195 0.04960337273 0.00049658514 
0.339752 0.05635906298 0.00040721241 
0.340310 0.08418143482 0.00149840766 
0.340867 0.02726584525 0.00046528520 
0.341424 0.04603216968 0.00029501339 
0.341981 0.07105532645 -0.00000292919 
0.342539 0.08515475539 -0.00016536269 
0.343096 0.08883118473 0.00007179525 
0.343653 0.10519552432 0.00014953537 
0.344210 0.05464469609 -0.00017871237 
0.344768 0.07456399399 0.00096425899 
0.345325 0.02929178773 0.00076985949 
0.345882 0.00066160316 -0.00037341287 
0.346439 0.08433729703 0.00031263566 
0.346997 0.03600531899 0.00028287531 
0.347554 0.04501399108 0.00077194742 
0.348111 0.03944385138 0.00038097452 
0.348668 0.01107365758 0.00014505620 
0.349226 0.00522728568 -0.00110046120 
0.349783 0.03970955865 0.00005401248 
0.350340 0.04677288708 -0.00038920116 
0.350897 0.05923641331 0.00074807537 
0.351454 0.05323863263 -0.00011158931 
0.352012 0.02505385661 0.00097843174 
0.352569 0.08336136329 0.00059585658 
0.353126 0.07954731036 0.00036449827 
0.353683 0.03583625308 -0.00019129411 
0.354241 0.05704700733 0.00110506615 
0.354798 0.05082739091 -0.00121504965 
0.355355 0.07112934140 -0.00002863944 
0.355912 0.04264620366 0.00185982775 
0.356470 0.01836455227 0.00080265117 
0.357027 -0.00051938473 -0.00039052544 
0.357584 0.03330474640 -0.00050944565 
0.358141 0.01944345798 0.00122083346 
0.358699 0.03550920019 0.00055567352 
0.359256 0.10048667486 -0.00081774314 
0.359813 0.12085950808 0.00179136883 
0.360370 0.03081291711 0.00016152053 
0.360927 0.02994596709 -0.00045839979 
0.361485 0.00084879028 0.00004985486 
0.362042 0.06509563291 0.00002846996 
0.362599 0.07308314845 -0.00062819932 
0.363156 0.07327327980 0.00067138008 
0.363714 0.00504982275 0.00053872507 
0.364271 0.06000164345 -0.00071933551 
0.364828 0.00992077249 0.00205822613 
0.365385 0.03485019480 0.00097350129 
0.365942 0.04751237222 -0.00120928091 
0.366500 0.04450041900 0.00029388031 
0.367057 0.05036340424 0.00056802870 
0.367614 -0.02555377177 -0.00087003344 
0.368171 0.06144285703 -0.00004240157 
0.368728 0.02306937694 -0.00033840923 
0.369286 0.12081238487 0.00095719257 
0.369843 0.04456988576 0.00183193146 
0.370400 0.05969856511 -0.00031891070 
0.370957 0.20685669066 0.00085892841 
0.371514 0.06234977588 -0.00011689426 
0.372072 0.04645167594 0.00116639129 
0.372629 -0.00842410095 0.00137761223 
0.373186 -0.03718706918 -0.00034897388 
0.373743 0.02089169395 -0.00149818165 
0.374300 -0.02418648249 -0.00114119583 
0.374858 0.05863439890 0.00086389965 
0.375415 0.03924790665 0.00076910082 
0.375972 0.06710670915 0.00123838650 
0.376529 0.10540652675 0.00197437825 
0.377086 0.04826243543 0.00059545365 
0.377644 0.06524276174 0.00098255014 
0.378201 0.12467724885 0.00114843303 
0.378758 -0.00448750483 -0.00022194575 
0.379315 0.07270381966 0.00017178637 
0.379872 0.07409691181 0.00131980261 
0.380430 0.06060435169 0.00001792381 
0.380987 0.07300945476 0.00133865631 
0.381544 0.04159203825 -0.00009633152 
0.382101 -0.00856280782 0.00094113277 
0.382658 -0.00647144760 0.00081326140 
0.383216 0.02633307240 0.00038408854 
0.383773 0.08406400824 -0.00011778234 
0.384330 0.02832773069 0.00036331257 
0.384887 0.03555587811 -0.00184951322 
0.385444 0.11815606833 0.00089400588 
0.386001 0.18883973785 0.00057133315 
0.386559 0.06535821811 -0.00087720272 
0.387116 -0.00027113486 0.00265353256 
0.387673 0.04976571378 -0.00085838427 
0.388230 0.00206030630 -0.00224967612 
0.388787 0.10249683909 0.00269995577 
0.389345 0.06008059740 0.00106027797 
0.389902 0.07160363675 -0.00038427390 
0.390459 0.08583402857 0.00228633000 
0.391016 0.03983422955 0.00056006084 
0.391573 0.21456405371 0.00087965648 
0.392130 0.00631164269 -0.00254979738 
0.392688 0.11550854216 0.00106705813 
0.393245 0.08472338247 0.00250733384 
0.393802 0.10799377795 0.00341986336 
0.394359 0.07374720671 0.00090557249 
0.394916 0.00921520715 0.00118025798 
0.395473 -0.00504534941 -0.00163588999 
0.396031 0.13055992959 0.00178801128 
0.396588 0.09452132555 0.00091294165 
0.397145 -0.01641636493 0.00339746356 
0.397702 0.12228921014 0.00110726879 
0.398259 0.09297164738 0.00434768644 
0.398816 0.04082556667 -0.00025441964 
0.399374 -0.06423864653 -0.00190188599 
0.399931 0.13853746668 0.00345559653 
0.400488 0.07857143627 -0.00044520869 
0.401045 0.03027911974 0.00102696561 
0.401602 0.10617714500 0.00612127762 
0.402159 -0.05591957352 -0.00206699600 
0.402716 -0.08042945699 0.00877791666 
0.403274 -0.13390296878 -0.01116959903 
0.403831 0.09405850735 0.00716732894 
