# Supplementary material for: SAXS studies of X-ray induced disulfide bond damage: Engineering high-resolution insight from a low-resolution technique
Source: PLoS One. 2020 Nov 17;15(11):e0239702. doi: 10.1371/journal.pone.0239702 (PMC7671560; doi:10.1371/journal.pone.0239702)
Supplement: S1 Data — (GZ) [file pone.0239702.s023.gz › SupplementaryData/dimer_A7_ph6_5_00015.cbf.dat]

0.010314 26.05581726977 0.07576529395 
0.010872 21.97523670050 -0.13434609287 
0.011429 23.16594157635 0.15017365233 
0.011987 18.58500213055 0.00473257481 
0.012544 18.47062516226 -0.33299126359 
0.013102 19.43609281381 -0.00630404643 
0.013659 18.20807220320 0.07754143437 
0.014217 20.38677359137 0.08148050557 
0.014774 19.96260456792 0.03666947557 
0.015332 18.07586800499 -0.04466115804 
0.015889 18.97504351258 0.01924551774 
0.016447 18.59929686295 0.02590378916 
0.017004 18.69601826900 0.00730501518 
0.017562 19.18870447557 0.05259913031 
0.018119 18.88402678956 -0.00491108764 
0.018677 18.69525493509 0.02333597138 
0.019234 18.45006124426 -0.00226507787 
0.019792 17.90870543023 0.00412998997 
0.020349 17.92997696285 0.05175565156 
0.020907 17.82510187860 0.06760389838 
0.021464 17.62359400616 0.09300784170 
0.022022 17.34283690044 0.06690884585 
0.022579 17.44342933901 0.08201512639 
0.023137 17.44409009297 0.07922738647 
0.023694 17.00831836386 0.06817468411 
0.024252 16.76008962570 0.08035995561 
0.024809 16.66424938612 0.07220211514 
0.025367 16.27372212999 0.07850030857 
0.025924 16.45303805546 0.07045580102 
0.026482 15.72498888083 0.08098335895 
0.027039 15.84902778724 0.07005569419 
0.027597 15.90857371104 0.07897938468 
0.028154 15.54319618757 0.07982624843 
0.028712 15.73104647895 0.08147912647 
0.029269 15.13170914011 0.06648979078 
0.029827 15.00104962192 0.07510901558 
0.030384 14.64847392477 0.08136437287 
0.030942 14.86448772560 0.07386747378 
0.031500 14.48910535464 0.07340006212 
0.032057 14.67255098854 0.07268138782 
0.032615 14.37342589111 0.06801050019 
0.033172 14.42873357467 0.07035610997 
0.033730 13.79376854377 0.06481555085 
0.034287 13.91038614826 0.07221899854 
0.034845 13.50775868567 0.06830653672 
0.035402 13.21878312173 0.06801312973 
0.035960 13.36963233609 0.07011951260 
0.036517 13.07422803658 0.05917501684 
0.037075 13.03598356992 0.06764005921 
0.037632 12.78114194392 0.06615823044 
0.038190 12.63373222542 0.05768677633 
0.038747 12.31055999537 0.05613713491 
0.039305 12.32059442629 0.05392824478 
0.039862 12.07271961479 0.05578824824 
0.040420 11.91693542056 0.05944430294 
0.040977 11.80558688224 0.05672897075 
0.041535 11.48651024115 0.05861440497 
0.042092 11.20309204009 0.05022555224 
0.042650 11.18245461159 0.05062093667 
0.043207 10.97883402224 0.05185942994 
0.043765 10.94379307237 0.04866965979 
0.044322 10.75767207092 0.05085054261 
0.044880 10.72907145970 0.05071192001 
0.045437 10.54732472975 0.05268546281 
0.045995 10.32350989073 0.05297305998 
0.046552 10.42410324034 0.04567959854 
0.047110 10.10173309511 0.04826967878 
0.047667 10.03377871254 0.04750023485 
0.048225 9.82482725021 0.04044670246 
0.048782 9.73671659290 0.04369249904 
0.049340 9.54926367203 0.03892845113 
0.049897 9.33956690618 0.03967706645 
0.050455 9.26965494374 0.03783662924 
0.051012 9.16807192354 0.04022655500 
0.051570 8.78058818894 0.03720755174 
0.052127 8.78456077102 0.03919709751 
0.052685 8.72391990447 0.04444952878 
0.053242 8.55625945082 0.03649437735 
0.053800 8.35797095205 0.03882259742 
0.054357 8.34970902762 0.03790017468 
0.054915 8.05208924611 0.03480079233 
0.055472 8.10354979254 0.03743538964 
0.056030 7.93586092438 0.03586415732 
0.056587 7.65080741444 0.03724097570 
0.057145 7.75675547289 0.03843192678 
0.057702 7.70300937651 0.03484668282 
0.058260 7.32423714326 0.03168870125 
0.058817 7.38051565030 0.03451408660 
0.059375 7.24009181158 0.03292221244 
0.059932 6.96569941608 0.03147751178 
0.060490 6.97245980439 0.03041439109 
0.061048 6.99835206317 0.03291213038 
0.061605 6.66672853508 0.03196208472 
0.062163 6.76033866309 0.03273270976 
0.062720 6.54565913667 0.02735814368 
0.063278 6.41823716780 0.02720454472 
0.063835 6.37237319024 0.02698261437 
0.064393 6.23817134989 0.02801260005 
0.064950 6.17045683310 0.02832769772 
0.065508 6.08642825240 0.02765903670 
0.066065 5.89863979448 0.03032299911 
0.066623 5.89704625082 0.02649434023 
0.067180 5.70275601608 0.02413903291 
0.067738 5.65021760485 0.02681139307 
0.068295 5.77001174532 0.02367199321 
0.068853 5.57414337179 0.02472895798 
0.069410 5.45886663116 0.02671651328 
0.069968 5.24763652860 0.02440405333 
0.070525 5.28252823770 0.02090508634 
0.071083 5.20141542944 0.02292811351 
0.071640 5.12117756818 0.02084307832 
0.072198 5.14400555965 0.02410642193 
0.072755 4.84827801789 0.01979129465 
0.073313 5.00379743364 0.02318329495 
0.073870 4.80654595990 0.02245989177 
0.074428 4.83577746267 0.02075963188 
0.074985 4.76876985207 0.02049541867 
0.075543 4.57648154295 0.02041943229 
0.076100 4.50899839556 0.02171937147 
0.076658 4.45790696317 0.02019513767 
0.077215 4.39796961761 0.01707775216 
0.077773 4.31523081607 0.01869007043 
0.078330 4.34670177909 0.01940874019 
0.078888 4.15997933714 0.02034577786 
0.079445 4.13676271579 0.01813474796 
0.080003 4.09849237451 0.01667086066 
0.080560 4.03253867758 0.01934251874 
0.081118 3.97056876119 0.01794865847 
0.081675 3.86108717519 0.01846655655 
0.082233 3.76759140253 0.01669015911 
0.082790 3.80226292832 0.01773128712 
0.083348 3.79966626027 0.01455906148 
0.083905 3.72400458738 0.01694747276 
0.084463 3.60409712773 0.01492725193 
0.085020 3.52215840680 0.01702826837 
0.085578 3.47111810330 0.01677084844 
0.086135 3.36182400210 0.01280560480 
0.086693 3.39294132012 0.01591600249 
0.087250 3.37068038374 0.01561687833 
0.087808 3.19179320900 0.01372013464 
0.088365 3.28055799336 0.01413919613 
0.088923 3.18139138991 0.01299275834 
0.089480 3.19503069066 0.01376884399 
0.090038 3.10913655782 0.01282519229 
0.090595 2.97835769469 0.01242558872 
0.091153 3.01195318996 0.01333677395 
0.091710 3.02787362190 0.01237258242 
0.092268 3.00644640977 0.01219142858 
0.092825 2.94825522604 0.01310968108 
0.093383 2.95145654817 0.01390889577 
0.093940 2.86046277620 0.01112636659 
0.094498 2.78619894478 0.01216159573 
0.095055 2.69114829687 0.01146591898 
0.095613 2.71324411916 0.01276432083 
0.096170 2.70657621490 0.01286909430 
0.096728 2.69022361364 0.01231995279 
0.097285 2.59466405840 0.01339070373 
0.097842 2.55033795114 0.01197458489 
0.098400 2.45356612512 0.01230217444 
0.098957 2.50560159088 0.01235733720 
0.099515 2.46849913268 0.01088308250 
0.100072 2.41007779411 0.01203295697 
0.100630 2.36171536950 0.01214294149 
0.101187 2.37946258167 0.01247756382 
0.101745 2.28578857843 0.01104743406 
0.102302 2.18344033917 0.01034315002 
0.102860 2.21530838066 0.00934861698 
0.103417 2.18108649052 0.00859793922 
0.103975 2.09386652023 0.00932387748 
0.104532 2.08070967394 0.00865150676 
0.105090 2.17626933894 0.01069296365 
0.105647 1.97424669651 0.00703613527 
0.106205 2.02174361334 0.00793793801 
0.106762 1.91375369250 0.00932475941 
0.107320 1.96858452514 0.00771526599 
0.107877 1.93111211350 0.00841137616 
0.108435 1.93707267228 0.01013679468 
0.108992 1.86447416308 0.00681853941 
0.109550 1.78167367765 0.00715749279 
0.110107 1.77417778655 0.00704349388 
0.110665 1.74403244073 0.00787295394 
0.111222 1.76947643837 0.00711808521 
0.111780 1.71991791465 0.00879485135 
0.112337 1.73952952452 0.00716857960 
0.112895 1.68810747003 0.00663299111 
0.113452 1.79356632390 0.00656443125 
0.114010 1.58507926999 0.00587033081 
0.114567 1.58092555704 0.00563133477 
0.115125 1.56891212967 0.00595259875 
0.115682 1.55674286459 0.00760262997 
0.116240 1.50251568078 0.00666572158 
0.116797 1.50928595185 0.00767432095 
0.117355 1.47343091867 0.00775864609 
0.117912 1.41354076141 0.00709909398 
0.118470 1.35194223285 0.00614075295 
0.119027 1.43518858921 0.00600609010 
0.119585 1.36744489976 0.00570254670 
0.120142 1.43459264565 0.00486309148 
0.120699 1.27027893608 0.00441986453 
0.121257 1.30357290495 0.00497065707 
0.121814 1.31624857924 0.00598490857 
0.122372 1.27014829340 0.00544366688 
0.122929 1.22223739791 0.00601842111 
0.123487 1.32712767054 0.00472735220 
0.124044 1.11178972659 0.00486234993 
0.124602 1.23321797538 0.00427836762 
0.125159 1.18364381253 0.00463050972 
0.125717 1.13623010697 0.00413927273 
0.126274 1.13409592504 0.00506609835 
0.126832 1.09121789667 0.00536146133 
0.127389 1.08764480830 0.00413057976 
0.127947 1.14108308532 0.00500781886 
0.128504 1.08460778341 0.00350859493 
0.129062 1.05730012559 0.00432356482 
0.129619 1.00782410251 0.00365705557 
0.130177 1.06525613414 0.00319891371 
0.130734 1.04786552420 0.00422342262 
0.131292 1.00404951575 0.00340821723 
0.131849 0.94789699701 0.00305286750 
0.132407 0.96467673505 0.00473164543 
0.132964 0.94007255434 0.00405378199 
0.133521 0.95898911324 0.00419858987 
0.134079 0.93496474163 0.00369239485 
0.134636 0.90036387668 0.00349443871 
0.135194 0.89843694809 0.00305484906 
0.135751 0.81403491825 0.00441847793 
0.136309 0.82481564774 0.00386927066 
0.136866 0.85820849853 0.00299305709 
0.137424 0.79651309269 0.00334633966 
0.137981 0.80889350870 0.00322561727 
0.138539 0.74990835639 0.00364240795 
0.139096 0.77976275065 0.00270328651 
0.139654 0.83287337193 0.00250012933 
0.140211 0.74067003396 0.00370548758 
0.140769 0.75282813010 0.00281170729 
0.141326 0.75933226170 0.00351156296 
0.141884 0.67029109104 0.00382836472 
0.142441 0.69853689320 0.00264084527 
0.142998 0.69529505409 0.00306923762 
0.143556 0.64241649059 0.00284974125 
0.144113 0.63040670443 0.00263010523 
0.144671 0.62678178538 0.00262986624 
0.145228 0.58593995433 0.00297935823 
0.145786 0.67462999766 0.00196727192 
0.146343 0.63141431724 0.00186215076 
0.146901 0.62176873765 0.00317269131 
0.147458 0.63990710734 0.00272096449 
0.148016 0.60782456402 0.00302014591 
0.148573 0.47307255470 0.00133219255 
0.149131 0.52954520786 0.00166813309 
0.149688 0.50920302651 0.00278554755 
0.150246 0.53606426417 0.00283336074 
0.150803 0.53044933479 0.00268625853 
0.151360 0.52514135994 0.00165656496 
0.151918 0.50039759010 0.00195985300 
0.152475 0.45910110592 0.00187209581 
0.153033 0.48638767966 0.00145754553 
0.153590 0.46998806122 0.00124394037 
0.154148 0.49030444244 0.00258687481 
0.154705 0.47015818142 0.00162828852 
0.155263 0.46263996554 0.00207943443 
0.155820 0.39230598240 0.00196095639 
0.156378 0.35598121077 0.00123115879 
0.156935 0.41969638917 0.00121877909 
0.157493 0.43195314375 0.00155711020 
0.158050 0.36533054800 0.00122654246 
0.158607 0.41306151460 0.00160225636 
0.159165 0.42244710626 0.00189886285 
0.159722 0.38754358793 0.00097878558 
0.160280 0.38309298119 0.00169093351 
0.160837 0.35677346213 0.00169868510 
0.161395 0.32932482154 0.00119870423 
0.161952 0.37579612894 0.00134548051 
0.162510 0.32147652674 0.00164938152 
0.163067 0.36243258013 0.00128754080 
0.163625 0.38118888319 0.00109426290 
0.164182 0.34241970719 0.00106753135 
0.164739 0.40682713327 0.00133624972 
0.165297 0.35883841103 0.00109393461 
0.165854 0.28309715486 0.00142466863 
0.166412 0.32556582638 0.00082837475 
0.166969 0.28426703312 0.00095604959 
0.167527 0.34973419767 0.00077172309 
0.168084 0.27650253957 0.00128904556 
0.168642 0.29379622095 0.00099886968 
0.169199 0.34104971774 0.00127103728 
0.169757 0.31117286191 0.00042517203 
0.170314 0.27629992673 0.00093173988 
0.170871 0.23387030027 0.00086127419 
0.171429 0.30063631440 0.00102952580 
0.171986 0.29479756667 0.00165971578 
0.172544 0.26046959857 0.00068395259 
0.173101 0.26467572767 0.00071747002 
0.173659 0.27698042283 0.00052822510 
0.174216 0.22027648085 0.00012483583 
0.174774 0.23280576942 0.00079985437 
0.175331 0.24526017599 0.00123464205 
0.175888 0.28759530607 0.00175135548 
0.176446 0.18532377221 0.00079613052 
0.177003 0.18091827288 0.00090267959 
0.177561 0.27506639823 0.00029166810 
0.178118 0.24021013003 0.00038605148 
0.178676 0.24601204660 0.00105561719 
0.179233 0.21258860288 0.00026907274 
0.179791 0.21539111605 0.00085960163 
0.180348 0.28306921632 0.00066066456 
0.180905 0.23276162967 0.00061400901 
0.181463 0.26206240814 0.00093698124 
0.182020 0.24759749255 0.00136780030 
0.182578 0.15829541719 0.00045025025 
0.183135 0.14752704277 0.00068380258 
0.183693 0.14850708620 0.00035599941 
0.184250 0.18812154257 0.00068812856 
0.184808 0.17312278182 0.00102423568 
0.185365 0.23306615615 0.00002054507 
0.185922 0.16126784446 0.00059280774 
0.186480 0.15097711547 0.00046353522 
0.187037 0.17933268845 -0.00011983283 
0.187595 0.20751474466 0.00050981803 
0.188152 0.15350076113 0.00055333037 
0.188710 0.19574384349 0.00098840307 
0.189267 0.18661857709 0.00030714424 
0.189824 0.15361290393 0.00033228009 
0.190382 0.16695001277 0.00037386620 
0.190939 0.17359006649 -0.00011599523 
0.191497 0.16677430095 0.00114801472 
0.192054 0.20020082482 0.00062261123 
0.192612 0.14663325516 0.00134098531 
0.193169 0.21224801745 0.00140228435 
0.193726 0.17068946946 0.00072601106 
0.194284 0.15626637503 0.00046886970 
0.194841 0.15657708023 0.00060837943 
0.195399 0.13323454335 0.00039811964 
0.195956 0.19933000022 0.00115819257 
0.196514 0.14059998571 0.00083967150 
0.197071 0.13089339978 0.00012404208 
0.197628 0.14250887763 0.00031939521 
0.198186 0.14861317790 0.00063863030 
0.198743 0.13629407623 0.00081316854 
0.199301 0.13476809184 -0.00000928941 
0.199858 0.12075295089 0.00073666409 
0.200416 0.15918704040 0.00048317580 
0.200973 0.13488060926 0.00067632357 
0.201530 0.13395662608 0.00041182708 
0.202088 0.15787907388 0.00046139008 
0.202645 0.14091608001 0.00013138492 
0.203203 0.12634445517 0.00069503149 
0.203760 0.13045527045 0.00075007117 
0.204318 0.12837762789 0.00062737434 
0.204875 0.11937838331 0.00039344415 
0.205432 0.14946221794 0.00045903065 
0.205990 0.12507820587 0.00029288651 
0.206547 0.13721376171 0.00072600102 
0.207105 0.13225378251 -0.00011488529 
0.207662 0.14084380464 0.00045959677 
0.208219 0.10398641478 0.00017970057 
0.208777 0.12199696023 0.00039306615 
0.209334 0.15747730078 0.00098687278 
0.209892 0.16875774600 0.00008294024 
0.210449 0.07893415787 0.00044655062 
0.211007 0.08267955945 0.00055008130 
0.211564 0.09676297782 0.00066960404 
0.212121 0.09763888030 0.00020509290 
0.212679 0.15102633444 0.00071229542 
0.213236 0.13531858023 0.00005988307 
0.213794 0.10454130477 0.00018380130 
0.214351 0.07110740507 0.00014177478 
0.214908 0.12683202873 0.00052032734 
0.215466 0.18517689978 0.00037797999 
0.216023 0.11628662068 -0.00002382521 
0.216581 0.14488354296 0.00168935102 
0.217138 0.16079218037 -0.00002186955 
0.217695 0.12305687078 0.00026062087 
0.218253 0.12129452077 0.00052456001 
0.218810 0.15456803498 0.00085022820 
0.219368 0.10046439332 0.00096237191 
0.219925 0.08682908783 0.00133763690 
0.220483 0.08376068296 0.00028844425 
0.221040 0.14912411424 0.00039106618 
0.221597 0.09507196335 0.00049454431 
0.222155 0.05283347403 0.00064884056 
0.222712 0.13741965938 0.00039400150 
0.223270 0.07809773046 0.00006306750 
0.223827 0.12342257010 0.00068280096 
0.224384 0.08697582470 0.00037472772 
0.224942 0.08866218564 -0.00049133871 
0.225499 0.15783594737 0.00020934088 
0.226057 0.12178224953 0.00036060386 
0.226614 0.10032262014 0.00047110829 
0.227171 0.08912186421 0.00032869705 
0.227729 0.15649721366 0.00037006481 
0.228286 0.16750717618 -0.00022193341 
0.228844 0.14888363075 -0.00011614552 
0.229401 0.07799513538 0.00020997531 
0.229958 0.10929101182 0.00070579115 
0.230516 0.12226090252 0.00082913486 
0.231073 0.09323994535 0.00075676557 
0.231630 0.09861216865 0.00014552908 
0.232188 0.11458139870 0.00063042170 
0.232745 0.09108822223 0.00024049564 
0.233303 0.08245662187 -0.00012129274 
0.233860 0.10165611592 0.00046967390 
0.234417 0.11947110127 0.00072545424 
0.234975 0.09778308637 0.00043812298 
0.235532 0.16073008055 -0.00000674641 
0.236090 0.05791704731 0.00077538352 
0.236647 0.13724751462 0.00022286385 
0.237204 0.06922024880 -0.00038574892 
0.237762 0.09206584490 0.00037835186 
0.238319 0.13434751627 0.00049321734 
0.238877 0.08567724192 0.00040778561 
0.239434 0.15274470178 0.00060467426 
0.239991 0.06331555191 0.00052634197 
0.240549 0.08723669723 0.00058787091 
0.241106 0.07226948208 0.00033403322 
0.241663 0.14669485379 0.00031147475 
0.242221 0.13540835484 0.00086022311 
0.242778 0.10768153012 0.00067362605 
0.243336 0.15740892311 0.00061727614 
0.243893 0.11253481443 0.00013914390 
0.244450 0.09891537009 0.00051103885 
0.245008 0.11946812321 0.00064407397 
0.245565 0.16627393695 -0.00023706596 
0.246123 0.08289418782 0.00047992837 
0.246680 0.06652303904 0.00031989892 
0.247237 0.05754463322 0.00082684547 
0.247795 0.08171187855 -0.00011324815 
0.248352 0.05578403731 0.00018120750 
0.248909 0.09237174909 0.00058927876 
0.249467 0.06818611763 0.00095730941 
0.250024 0.12582768149 -0.00002484785 
0.250582 0.10531585058 0.00017756257 
0.251139 0.07706667620 0.00002346959 
0.251696 0.09926160473 0.00028199826 
0.252254 0.06175213317 0.00086823325 
0.252811 0.10791170271 0.00056472744 
0.253368 0.07375288395 0.00028385055 
0.253926 0.06829564220 -0.00014742792 
0.254483 0.05755775158 0.00027928083 
0.255041 0.14575464962 0.00021969518 
0.255598 0.09041406912 0.00018953546 
0.256155 0.08550985337 0.00049937025 
0.256713 0.11260984018 0.00028476142 
0.257270 0.07878199064 0.00417993645 
0.257827 0.08457046202 0.00058101228 
0.258385 0.09728389529 0.00033893181 
0.258942 0.14179973301 0.00045757195 
0.259499 0.08305365242 0.00072047892 
0.260057 0.08166229203 0.00068837425 
0.260614 0.10088111296 0.00054089209 
0.261172 0.05701046232 0.00050271313 
0.261729 0.08357355838 0.00043669411 
0.262286 0.06064069661 0.00045083861 
0.262844 0.13203168216 0.00043296566 
0.263401 0.05978891587 0.00009078648 
0.263958 0.08624639254 0.00019026055 
0.264516 0.08779715912 0.00021904144 
0.265073 0.11507469304 0.00052942438 
0.265630 0.05796058088 -0.00006147711 
0.266188 0.11115174406 0.00024898813 
0.266745 0.08752268386 -0.00001049023 
0.267302 0.08518591420 0.00030791256 
0.267860 0.08810597995 0.00058297024 
0.268417 0.07529468590 0.00034236641 
0.268975 0.12137378518 0.00082490392 
0.269532 0.07523410762 0.00025618491 
0.270089 0.05581577825 -0.00020622614 
0.270647 0.07799011792 0.00006665998 
0.271204 0.11010320118 0.00010305863 
0.271761 0.06994739688 0.00046209068 
0.272319 0.03050329336 0.00060990666 
0.272876 0.11100376479 -0.00022435719 
0.273433 0.08641276525 0.00044603369 
0.273991 0.06626829609 -0.00004198797 
0.274548 0.07328446831 0.00074234139 
0.275105 0.06383231270 0.00031221649 
0.275663 0.10570429536 0.00039257054 
0.276220 0.06340153310 0.00050547902 
0.276777 0.06962557571 0.00009220718 
0.277335 0.09562432498 0.00055650537 
0.277892 0.10184800753 0.00073236925 
0.278449 0.09561326164 0.00025327357 
0.279007 0.07653872850 -0.00018548394 
0.279564 0.08276871230 0.00020554099 
0.280121 0.04939818068 0.00029149648 
0.280679 0.10008781383 -0.00003209649 
0.281236 0.06922462071 0.00018895805 
0.281793 0.07900502734 0.00052515161 
0.282351 0.07842534474 -0.00035101172 
0.282908 0.09098038554 -0.00004288716 
0.283465 0.07110789147 0.00017227553 
0.284023 0.07609611955 0.00054184853 
0.284580 0.07041995365 0.00017508416 
0.285137 0.09880382791 0.00014182656 
0.285695 0.08700624351 0.00057538511 
0.286252 0.06206803373 0.00054494202 
0.286809 0.06565901244 0.00016184011 
0.287367 0.07860408952 0.00024933943 
0.287924 0.06978661032 0.00039951664 
0.288481 0.08784815748 0.00074128523 
0.289039 0.04841359476 -0.00008611457 
0.289596 0.07202605578 0.00026164590 
0.290153 0.07696664952 0.00041065318 
0.290711 0.06568203057 0.00063780845 
0.291268 0.11092086220 -0.00000517803 
0.291825 0.09219021406 -0.00000449107 
0.292383 0.06272778415 -0.00011991023 
0.292940 0.08124253897 0.00025646665 
0.293497 0.09801364595 0.00019375573 
0.294055 0.06811684207 0.00053556269 
0.294612 0.09711769931 -0.00003140828 
0.295169 0.04696746541 0.00121198299 
0.295727 0.07754251756 0.00046415432 
0.296284 0.10177831259 0.00096971088 
0.296841 0.07085096328 0.00041097688 
0.297399 0.01892965139 0.00000644159 
0.297956 0.04953267794 -0.00019540028 
0.298513 0.07854645491 0.00055921767 
0.299071 0.09016621939 0.00076340774 
0.299628 0.12555709943 0.00058353028 
0.300185 0.03560448379 0.00019665548 
0.300742 0.07671813850 -0.00023028630 
0.301300 0.04206058616 0.00056708347 
0.301857 0.12952136957 0.00098627430 
0.302414 0.04470391091 0.00005384019 
0.302972 0.06497538215 0.00037883937 
0.303529 0.10058612031 0.00033972367 
0.304086 0.03351533437 0.00066687010 
0.304644 0.04023998941 0.00005700491 
0.305201 0.05567447166 -0.00017980642 
0.305758 0.07770438519 0.00099465281 
0.306316 0.05743889660 0.00021796932 
0.306873 0.05644055672 0.00002265803 
0.307430 0.07326963078 -0.00000144298 
0.307987 0.09713164534 -0.00067409354 
0.308545 0.06796868612 0.00067674084 
0.309102 0.08842375536 -0.00001076961 
0.309659 0.05105415036 -0.00007065435 
0.310217 0.10602605256 -0.00004623105 
0.310774 0.09898362158 0.00001679237 
0.311331 0.04944669890 -0.00031144386 
0.311889 0.05565455653 0.00080143802 
0.312446 0.04738535534 0.00022625722 
0.313003 0.06489601404 0.00041766215 
0.313560 0.10004262712 0.00033157760 
0.314118 0.03705603553 0.00000557728 
0.314675 0.11162959324 0.00029430803 
0.315232 0.07975212462 0.00052747343 
0.315790 0.14310738459 -0.00000446812 
0.316347 0.08614214846 0.00002568177 
0.316904 0.07425401104 -0.00028422379 
0.317461 0.08870239993 0.00029044201 
0.318019 0.07282098470 -0.00001749113 
0.318576 0.03903454278 0.00038344616 
0.319133 0.05899454643 0.00039822989 
0.319691 0.06257386911 -0.00000143167 
0.320248 0.07519517126 0.00049192207 
0.320805 0.03620280268 -0.00007180597 
0.321362 0.10496760440 0.00043299735 
0.321920 0.07643762690 0.00026418587 
0.322477 0.03334891380 0.00040674968 
0.323034 0.07883389744 0.00046436273 
0.323592 0.06183065772 -0.00011590765 
0.324149 0.06018633293 -0.00040183872 
0.324706 0.13150054443 0.00106384436 
0.325263 0.08135155478 0.00090832276 
0.325821 0.05455895680 -0.00045745009 
0.326378 0.03980564611 0.00046334302 
0.326935 0.04055074621 0.00034854307 
0.327493 0.01584161268 0.00083234482 
0.328050 0.05461638766 0.00035996657 
0.328607 0.02657540928 0.00008595733 
0.329164 0.04941943070 0.00045424352 
0.329722 0.08444221379 0.00016564510 
0.330279 0.06188384597 0.00047932084 
0.330836 0.08439310358 -0.00013292945 
0.331393 0.04828252385 0.00044078479 
0.331951 0.05704370006 0.00010433187 
0.332508 0.02092852947 -0.00030359536 
0.333065 0.00214548241 0.00011090638 
0.333622 0.05197219620 0.00013928152 
0.334180 0.05802219187 -0.00045473948 
0.334737 0.03004788864 0.00045757280 
0.335294 0.02462025617 0.00106380193 
0.335852 0.08873696121 0.00025699807 
0.336409 0.05976893349 -0.00018495737 
0.336966 0.09039072223 0.00007656917 
0.337523 0.03576415331 0.00063695335 
0.338081 0.06041982512 0.00076761891 
0.338638 0.02842675485 0.00058328403 
0.339195 0.04603958463 -0.00000250460 
0.339752 0.03971306562 0.00064734646 
0.340310 0.04445017967 -0.00033361836 
0.340867 0.08154067711 -0.00000072339 
0.341424 0.01192683337 0.00010111550 
0.341981 0.07994923786 0.00078477810 
0.342539 0.05071300434 0.00012119731 
0.343096 0.06836543433 0.00001069066 
0.343653 0.06270059658 0.00074273974 
0.344210 0.10478080411 0.00091039013 
0.344768 0.02365566283 0.00018027138 
0.345325 0.05117882532 -0.00010002986 
0.345882 0.05986564884 -0.00034716547 
0.346439 0.07498063476 0.00116260768 
0.346997 0.07415783039 0.00111438675 
0.347554 0.06566018333 -0.00057890330 
0.348111 0.06997117195 -0.00096218921 
0.348668 0.08662479445 0.00010793788 
0.349226 -0.03016346312 0.00058672923 
0.349783 0.05911745196 0.00059788369 
0.350340 0.07685326207 -0.00056758055 
0.350897 0.06259115064 0.00046676193 
0.351454 0.01281175186 -0.00089336333 
0.352012 0.05012963906 -0.00046971671 
0.352569 0.00744544270 0.00085108440 
0.353126 0.07346329448 -0.00060409389 
0.353683 0.12688769400 0.00152427043 
0.354241 0.07703667802 0.00026723419 
0.354798 0.03408106869 -0.00130117558 
0.355355 0.07747709421 0.00116220447 
0.355912 0.08504153742 -0.00061812619 
0.356470 0.09734385861 0.00064603827 
0.357027 0.05667718450 -0.00021463054 
0.357584 0.08819522951 0.00006262692 
0.358141 0.02553915324 -0.00038022621 
0.358699 0.04524398500 0.00236446718 
0.359256 0.09367272158 0.00088885754 
0.359813 0.10279993848 0.00105654857 
0.360370 0.06711828704 0.00001664181 
0.360927 0.00530778304 -0.00016570611 
0.361485 0.07847991219 -0.00206157567 
0.362042 0.05211830554 0.00011283367 
0.362599 0.06722780405 -0.00129044415 
0.363156 0.10120858919 0.00037436946 
0.363714 0.04429084096 0.00006738093 
0.364271 -0.00927635391 -0.00152311514 
0.364828 -0.00267313729 0.00095423370 
0.365385 0.00228904173 0.00058479686 
0.365942 0.04328010056 0.00107313947 
0.366500 0.04139033418 -0.00116215208 
0.367057 0.07250611910 0.00131797273 
0.367614 0.07167916900 0.00051598134 
0.368171 0.06690843790 0.00016744525 
0.368728 0.11118122287 -0.00049998180 
0.369286 0.09143243448 -0.00002732631 
0.369843 0.05954484383 0.00039457139 
0.370400 0.02655734101 0.00095350504 
0.370957 0.01702623438 -0.00003768168 
0.371514 0.18865706888 0.00169724501 
0.372072 0.08403749501 0.00078637938 
0.372629 0.00882916467 -0.00065543682 
0.373186 0.10194461950 -0.00041111596 
0.373743 0.12200593758 -0.00016609035 
0.374300 0.06031952506 -0.00010373088 
0.374858 0.00774454583 0.00060482550 
0.375415 0.14512839220 0.00127267153 
0.375972 0.02027957195 0.00077814913 
0.376529 0.06858660422 0.00155037907 
0.377086 0.02641608665 -0.00124181768 
0.377644 0.08298019618 0.00269810574 
0.378201 -0.03511441248 -0.00063597785 
0.378758 0.04039453593 0.00138773490 
0.379315 0.04855673312 -0.00059890476 
0.379872 0.05241825898 0.00177130497 
0.380430 0.03461719177 0.00034939954 
0.380987 0.03579198907 0.00189326302 
0.381544 0.02615784140 0.00231280357 
0.382101 0.05014326811 0.00012254248 
0.382658 0.01622007164 -0.00124615141 
0.383216 0.04284340456 -0.00009667782 
0.383773 -0.03559674198 0.00025682526 
0.384330 0.06319394328 0.00271379341 
0.384887 0.03081422188 0.00210541549 
0.385444 0.01519305968 0.00019991253 
0.386001 0.02690552932 0.00035916048 
0.386559 0.06636871709 0.00012053182 
0.387116 0.02756114896 0.00008021212 
0.387673 0.04653123036 0.00254408063 
0.388230 0.02814576454 -0.00021713674 
0.388787 0.13800646143 0.00023888570 
0.389345 -0.02787997450 -0.00082597828 
0.389902 0.01769727776 0.00222001377 
0.390459 -0.00963999746 0.00156308893 
0.391016 0.03291754636 0.00015391977 
0.391573 0.12735248183 -0.00118153582 
0.392130 0.04847561561 0.00035827600 
0.392688 0.13440501166 -0.00004297342 
0.393245 -0.03801948466 -0.00102815973 
0.393802 0.05755496014 -0.00099763084 
0.394359 -0.00273913576 -0.00224983080 
0.394916 -0.03251084243 -0.00016302570 
0.395473 0.11908585017 -0.00226136161 
0.396031 0.16145144709 -0.00049872173 
0.396588 -0.04775911005 -0.00125113992 
0.397145 0.14735406276 0.00832153410 
0.397702 0.00126187021 -0.00178014529 
0.398259 0.07952202606 -0.00255568426 
0.398816 -0.00114538632 0.00420917814 
0.399374 -0.02927895041 -0.00328041507 
0.399931 0.03954302423 0.00304411068 
0.400488 0.02498109619 0.00084660337 
0.401045 0.06622080875 -0.00226417023 
0.401602 0.15593325252 -0.00055265095 
0.402159 -0.01101813253 0.00195251132 
0.402716 0.02851185535 0.00752411303 
0.403274 0.09291423234 0.00763478517 
0.403831 0.09436010351 -0.04368257752 
