# Supplementary material for: SAXS studies of X-ray induced disulfide bond damage: Engineering high-resolution insight from a low-resolution technique
Source: PLoS One. 2020 Nov 17;15(11):e0239702. doi: 10.1371/journal.pone.0239702 (PMC7671560; doi:10.1371/journal.pone.0239702)
Supplement: S1 Data — (GZ) [file pone.0239702.s023.gz › SupplementaryData/dimer_A7_ph6_5_00016.cbf.dat]

0.010314 26.64331951146 -1.18600641737 
0.010872 22.10746222106 -0.14389707077 
0.011429 19.94616769688 -0.00589155722 
0.011987 19.94699077235 -0.11376838027 
0.012544 19.46305159087 -0.15928284324 
0.013102 16.76794340659 0.08604183321 
0.013659 20.45877674530 0.00444112995 
0.014217 17.97393852927 0.06001643855 
0.014774 19.21365620550 0.06453474267 
0.015332 19.32058566789 0.02167746784 
0.015889 19.49842129515 -0.00907868888 
0.016447 19.02349803553 0.01951976076 
0.017004 19.31810517172 -0.06328836643 
0.017562 18.80789180080 0.01202777030 
0.018119 18.59037701872 0.07003538873 
0.018677 18.32347940496 0.02388677810 
0.019234 18.76123035861 0.02382161083 
0.019792 18.87066349510 0.04927377957 
0.020349 18.41784258148 0.03315991872 
0.020907 17.89768176637 0.06761615499 
0.021464 17.67206769178 0.07307421458 
0.022022 17.86158475400 0.09449314921 
0.022579 17.58426678285 0.08449118944 
0.023137 17.03149553617 0.07913115352 
0.023694 16.94506883520 0.08474565840 
0.024252 17.19929351257 0.09322480382 
0.024809 16.70029644294 0.08131882729 
0.025367 16.58030570130 0.07004812107 
0.025924 16.53734153754 0.07580137890 
0.026482 16.16869277993 0.07809815234 
0.027039 15.88350916556 0.08342289668 
0.027597 15.97478129864 0.06760514866 
0.028154 15.71737891405 0.08284213120 
0.028712 15.42078299315 0.06685016855 
0.029269 14.83935298695 0.06577468747 
0.029827 15.14297272419 0.08732079858 
0.030384 15.20643547197 0.07622718309 
0.030942 14.69797263935 0.06854661877 
0.031500 14.26617854320 0.07419416560 
0.032057 14.33669815221 0.07450396262 
0.032615 14.16366809070 0.07251268151 
0.033172 13.87349138025 0.06740075181 
0.033730 13.79490881524 0.07331653795 
0.034287 13.84285860880 0.07039102719 
0.034845 13.63550596067 0.06182928051 
0.035402 13.64006797873 0.06989397851 
0.035960 13.37634356958 0.06638566297 
0.036517 13.10745645622 0.06077598422 
0.037075 13.06927651163 0.06347882303 
0.037632 12.74550489521 0.06197832832 
0.038190 12.50851173412 0.05792051377 
0.038747 12.43567657760 0.06468227466 
0.039305 12.44894198440 0.06198036156 
0.039862 12.10331923163 0.06251121003 
0.040420 11.69181268110 0.06052187452 
0.040977 11.65488178521 0.06010317116 
0.041535 11.78017383416 0.05789330202 
0.042092 11.38798100625 0.05023556238 
0.042650 11.10955511884 0.05156177960 
0.043207 11.16722394984 0.05142617609 
0.043765 11.03471762389 0.05202169173 
0.044322 10.80111573781 0.04886922357 
0.044880 10.43260431131 0.04613082939 
0.045437 10.37325727464 0.04933677852 
0.045995 10.29832999093 0.04989828667 
0.046552 10.05407011389 0.05009257757 
0.047110 10.04226686925 0.04823417314 
0.047667 9.98004062787 0.04204075252 
0.048225 9.58725607385 0.04579303339 
0.048782 9.80235317352 0.04381176671 
0.049340 9.55283774790 0.04743567581 
0.049897 9.34399784418 0.04141607922 
0.050455 9.46874672363 0.03839640761 
0.051012 9.29918614003 0.04049829207 
0.051570 8.80409677873 0.03871822609 
0.052127 8.88157814901 0.03859089725 
0.052685 8.61842037312 0.04304118103 
0.053242 8.61391900662 0.03911829993 
0.053800 8.40066299957 0.03522583229 
0.054357 8.26099576918 0.04007981097 
0.054915 8.14175366978 0.03806110352 
0.055472 8.04192949260 0.03555552096 
0.056030 7.96947463751 0.03713579660 
0.056587 7.93414060943 0.03636943583 
0.057145 7.56756482641 0.03657701528 
0.057702 7.65993188205 0.03299727308 
0.058260 7.48481069779 0.03143313372 
0.058817 7.35226755845 0.03085641157 
0.059375 7.08670725916 0.03371096240 
0.059932 7.05109091923 0.02718458493 
0.060490 6.97936859272 0.03127303544 
0.061048 6.81995331897 0.03138764845 
0.061605 6.79091689029 0.03355376575 
0.062163 6.63222486955 0.02885671450 
0.062720 6.50743961631 0.02933012129 
0.063278 6.34651991480 0.02448291531 
0.063835 6.30505593509 0.02897720224 
0.064393 6.34180266788 0.03073713453 
0.064950 6.21241706324 0.02917342189 
0.065508 6.04684759221 0.02892037252 
0.066065 6.03883833636 0.02716029743 
0.066623 5.85748695930 0.02538408550 
0.067180 5.76273304898 0.02612290102 
0.067738 5.72166614116 0.02449812248 
0.068295 5.53279844931 0.02582069195 
0.068853 5.56033338485 0.02339473435 
0.069410 5.46504852217 0.02344039520 
0.069968 5.33254277355 0.02390327514 
0.070525 5.32170050257 0.02445328407 
0.071083 5.27488958809 0.02030043598 
0.071640 5.02477265604 0.02372175219 
0.072198 5.07260752232 0.02065839307 
0.072755 4.91605511991 0.01938865199 
0.073313 4.99299696033 0.02099638360 
0.073870 4.99078854092 0.02031823030 
0.074428 4.65151609167 0.02301984417 
0.074985 4.66815780838 0.01866162381 
0.075543 4.59319342617 0.02061642144 
0.076100 4.56752560068 0.02154866263 
0.076658 4.45014164984 0.02036447194 
0.077215 4.38991758678 0.01959650859 
0.077773 4.33443825090 0.01971614125 
0.078330 4.17805451310 0.01863777541 
0.078888 4.16590344064 0.01737709275 
0.079445 4.22617312887 0.01826096111 
0.080003 4.04487503025 0.01552016657 
0.080560 3.93972468263 0.01823022585 
0.081118 3.98738713840 0.01683563087 
0.081675 3.84269556924 0.01554362438 
0.082233 3.86360883827 0.01476899354 
0.082790 3.81728935923 0.01569057605 
0.083348 3.69594714484 0.01624549169 
0.083905 3.67036680860 0.01637143171 
0.084463 3.69140045692 0.01481513713 
0.085020 3.65650193507 0.01734614653 
0.085578 3.45121443857 0.01586526404 
0.086135 3.48865560529 0.01556839826 
0.086693 3.43956040576 0.01674472124 
0.087250 3.39260339214 0.01431617106 
0.087808 3.30171938941 0.01507586057 
0.088365 3.29983645866 0.01359317061 
0.088923 3.11981135316 0.01307609099 
0.089480 3.13330754378 0.01289740665 
0.090038 3.19690746635 0.01222913975 
0.090595 3.11594171915 0.01279932944 
0.091153 3.04925059560 0.01391795151 
0.091710 3.12256737618 0.01172053227 
0.092268 2.98041519489 0.01480115235 
0.092825 2.90000058269 0.01258664535 
0.093383 2.78326340798 0.01462177553 
0.093940 2.85203001379 0.01260130190 
0.094498 2.76087682877 0.01186426348 
0.095055 2.69945245416 0.01050544227 
0.095613 2.68226562599 0.01183827878 
0.096170 2.69687622354 0.01406875075 
0.096728 2.68061997356 0.01005149970 
0.097285 2.56286216707 0.01276755471 
0.097842 2.54464640811 0.01249478619 
0.098400 2.48549243958 0.01041992335 
0.098957 2.51560144338 0.01030303128 
0.099515 2.53851126156 0.01279840404 
0.100072 2.29583409237 0.01147740007 
0.100630 2.37189510300 0.01223933845 
0.101187 2.36658975758 0.01058403338 
0.101745 2.30115178251 0.01148759757 
0.102302 2.30443583842 0.00909323742 
0.102860 2.18343511481 0.01158802409 
0.103417 2.11481705872 0.00939387657 
0.103975 2.13658748176 0.00904619184 
0.104532 2.17405783417 0.01068099828 
0.105090 2.08742881962 0.00770046745 
0.105647 2.06954512428 0.00888364534 
0.106205 2.09269721036 0.00953021036 
0.106762 2.01335850076 0.00797076919 
0.107320 1.92610497156 0.00860501873 
0.107877 1.87136627506 0.00935121209 
0.108435 1.89803719018 0.00824742607 
0.108992 1.90898324373 0.00952498434 
0.109550 1.89267743192 0.00893316214 
0.110107 1.77954621012 0.00660512845 
0.110665 1.81652007656 0.00678264426 
0.111222 1.68443430137 0.00828365522 
0.111780 1.75845408044 0.00720992512 
0.112337 1.63291539677 0.00828566631 
0.112895 1.67668970559 0.00690907114 
0.113452 1.63184480339 0.00706969365 
0.114010 1.62297345634 0.00640012656 
0.114567 1.50105290417 0.00673850853 
0.115125 1.63985687043 0.00728841555 
0.115682 1.54150594097 0.00524852797 
0.116240 1.50374358252 0.00652273888 
0.116797 1.41964030977 0.00584304408 
0.117355 1.53661063045 0.00638742623 
0.117912 1.44682461152 0.00535990811 
0.118470 1.45580097923 0.00698050862 
0.119027 1.36848989939 0.00561736771 
0.119585 1.41367033010 0.00627694596 
0.120142 1.42166894241 0.00649482956 
0.120699 1.35612044021 0.00520527098 
0.121257 1.37582730782 0.00503337020 
0.121814 1.34971366042 0.00492226478 
0.122372 1.30975796458 0.00556497854 
0.122929 1.27183858415 0.00484803826 
0.123487 1.22656362273 0.00494081752 
0.124044 1.25961378979 0.00537864105 
0.124602 1.17504051032 0.00340073470 
0.125159 1.20607232054 0.00408688106 
0.125717 1.16566674604 0.00456215267 
0.126274 1.13592743605 0.00492059631 
0.126832 1.08970005123 0.00446703949 
0.127389 1.18581691586 0.00434852598 
0.127947 1.13969968099 0.00431281201 
0.128504 1.08421546540 0.00428617229 
0.129062 1.07050080684 0.00392990516 
0.129619 1.03176956959 0.00491711113 
0.130177 1.03384924271 0.00453203351 
0.130734 0.93855975187 0.00431449111 
0.131292 0.94727373370 0.00410552973 
0.131849 0.98335478684 0.00352315874 
0.132407 0.95910702320 0.00366149908 
0.132964 0.93142205229 0.00457683380 
0.133521 0.89262151904 0.00376618957 
0.134079 0.85405744330 0.00361972815 
0.134636 0.92493767580 0.00397367009 
0.135194 0.91928399720 0.00399624563 
0.135751 0.84909569768 0.00331041408 
0.136309 0.78753699433 0.00359680388 
0.136866 0.80845699183 0.00398166785 
0.137424 0.74855201148 0.00210191989 
0.137981 0.79592465067 0.00371656149 
0.138539 0.84401334072 0.00272867447 
0.139096 0.80538117695 0.00379329406 
0.139654 0.76076157743 0.00366963721 
0.140211 0.76928309488 0.00269204298 
0.140769 0.77901589836 0.00380896646 
0.141326 0.74598364819 0.00147432299 
0.141884 0.71680719682 0.00279730103 
0.142441 0.74736417276 0.00311413978 
0.142998 0.73743880994 0.00334731920 
0.143556 0.69359663128 0.00211622232 
0.144113 0.66015278019 0.00363420513 
0.144671 0.67382619539 0.00279265705 
0.145228 0.61660183049 0.00206963795 
0.145786 0.59744985726 0.00301808670 
0.146343 0.58757497925 0.00264449689 
0.146901 0.56542670737 0.00228876619 
0.147458 0.59979329260 0.00208881346 
0.148016 0.51506592294 0.00101368072 
0.148573 0.54133147517 0.00241860441 
0.149131 0.52387951871 0.00196968789 
0.149688 0.54468905491 0.00308138819 
0.150246 0.51097873884 0.00156983167 
0.150803 0.47194635539 0.00212233337 
0.151360 0.52490149020 0.00136259752 
0.151918 0.46740937561 0.00251749375 
0.152475 0.50048224399 0.00210182434 
0.153033 0.47618667118 0.00194548391 
0.153590 0.53584974512 0.00192203665 
0.154148 0.45514955459 0.00139114552 
0.154705 0.44785035718 0.00197195727 
0.155263 0.42680000321 0.00045279440 
0.155820 0.41238164853 0.00204003350 
0.156378 0.39372134929 0.00159856504 
0.156935 0.47259178510 0.00185825175 
0.157493 0.47000663258 0.00239650362 
0.158050 0.36296706198 0.00062471166 
0.158607 0.39917371199 0.00138850608 
0.159165 0.39964699802 0.00127691471 
0.159722 0.40926413566 0.00193457988 
0.160280 0.40875545065 0.00168413520 
0.160837 0.37813119019 0.00139313725 
0.161395 0.40550669373 0.00108203676 
0.161952 0.39760782517 0.00143749319 
0.162510 0.34315899480 0.00141559184 
0.163067 0.35849872933 0.00084348932 
0.163625 0.35452514374 0.00168674447 
0.164182 0.37613616318 0.00106329945 
0.164739 0.33855064465 0.00196479440 
0.165297 0.37322829474 0.00091915795 
0.165854 0.27534641236 0.00070241890 
0.166412 0.33617719024 0.00095553264 
0.166969 0.32515085692 0.00102498027 
0.167527 0.35480860553 0.00087881119 
0.168084 0.30524467422 0.00197507659 
0.168642 0.25802573690 0.00158231073 
0.169199 0.30454119665 0.00118550299 
0.169757 0.27076657964 0.00039059333 
0.170314 0.28572193730 0.00119926156 
0.170871 0.30098918632 0.00074354470 
0.171429 0.27228735385 0.00087999454 
0.171986 0.26208967543 0.00001543426 
0.172544 0.30514962310 0.00129796468 
0.173101 0.24673050822 0.00070557943 
0.173659 0.26875734196 0.00092635153 
0.174216 0.26469227626 0.00016753925 
0.174774 0.26351937136 0.00155342529 
0.175331 0.29660511535 0.00033261778 
0.175888 0.25095956852 0.00094007827 
0.176446 0.23807720122 0.00059466481 
0.177003 0.19506576718 0.00065412892 
0.177561 0.19882814761 0.00120853206 
0.178118 0.18500385238 0.00107001542 
0.178676 0.19172949067 -0.00012738226 
0.179233 0.27237289440 0.00041472396 
0.179791 0.19205305178 0.00013144576 
0.180348 0.21003590969 0.00168049123 
0.180905 0.23540656308 0.00088309153 
0.181463 0.19151885183 0.00034246529 
0.182020 0.18363461060 0.00066265125 
0.182578 0.18765027892 0.00045968970 
0.183135 0.14997258173 0.00099000714 
0.183693 0.14415302581 0.00009238381 
0.184250 0.25419985247 0.00130163667 
0.184808 0.19179486768 0.00096505783 
0.185365 0.15973142121 0.00045532933 
0.185922 0.14090713966 0.00055140877 
0.186480 0.18710247484 0.00066487725 
0.187037 0.15892652844 0.00015572652 
0.187595 0.18986107425 0.00083700966 
0.188152 0.14569451102 0.00154925444 
0.188710 0.16468580647 0.00112581480 
0.189267 0.13286220058 0.00049464032 
0.189824 0.22724512997 0.00086658156 
0.190382 0.12841122472 0.00079704961 
0.190939 0.15314055854 0.00093391541 
0.191497 0.16453779994 0.00047121921 
0.192054 0.18424170388 0.00018932938 
0.192612 0.14942642242 0.00072653843 
0.193169 0.13264375106 0.00069865088 
0.193726 0.16337172283 0.00061620217 
0.194284 0.09738690793 0.00090748075 
0.194841 0.10703747669 -0.00007654271 
0.195399 0.20399191533 0.00021355504 
0.195956 0.12927724320 0.00028130421 
0.196514 0.14925573166 0.00054670130 
0.197071 0.17814892663 0.00012854576 
0.197628 0.11558294413 0.00060585631 
0.198186 0.16354825578 0.00093699455 
0.198743 0.10566422335 -0.00032860407 
0.199301 0.15368300530 0.00076295471 
0.199858 0.15577704761 0.00079291263 
0.200416 0.12165990920 0.00019297368 
0.200973 0.16904129729 0.00096928040 
0.201530 0.14275140847 0.00091801340 
0.202088 0.13092941364 0.00067372697 
0.202645 0.13438072231 0.00060912134 
0.203203 0.10752389439 -0.00031668083 
0.203760 0.19202560046 0.00071741308 
0.204318 0.14514192682 0.00090427428 
0.204875 0.11097148435 0.00056167414 
0.205432 0.09919554572 0.00024212820 
0.205990 0.03773248472 0.00003455054 
0.206547 0.09227552690 0.00032060177 
0.207105 0.17409301790 0.00056408109 
0.207662 0.14964259308 0.00079341952 
0.208219 0.11046257481 0.00005784718 
0.208777 0.12664240189 0.00010213281 
0.209334 0.13910994194 0.00084670972 
0.209892 0.16057830363 0.00030826852 
0.210449 0.13891249721 -0.00028398223 
0.211007 0.11880041451 0.00077736142 
0.211564 0.13024818424 0.00090880142 
0.212121 0.14817952333 0.00073335234 
0.212679 0.13365229547 0.00065596529 
0.213236 0.13313071389 0.00011890417 
0.213794 0.11098790216 0.00072994495 
0.214351 0.13648841554 0.00013141318 
0.214908 0.14739983613 0.00002899569 
0.215466 0.11003259439 0.00046914654 
0.216023 0.13862628821 0.00063175337 
0.216581 0.10427739030 0.00016458339 
0.217138 0.06649639784 0.00021056265 
0.217695 0.10769216709 -0.00012478721 
0.218253 0.08295888381 -0.00015895638 
0.218810 0.16100920888 0.00063485762 
0.219368 0.17779091620 0.00043657826 
0.219925 0.08175447830 0.00043989626 
0.220483 0.07580313923 -0.00010746943 
0.221040 0.05143982634 0.00043167335 
0.221597 0.11831976669 -0.00002162249 
0.222155 0.10333865060 0.00144871277 
0.222712 0.11743510110 0.00019510992 
0.223270 0.09156007622 0.00011379511 
0.223827 0.14183698928 0.00061504515 
0.224384 0.07535904718 0.00098671964 
0.224942 0.05582213828 0.00042210353 
0.225499 0.10979724526 0.00039382789 
0.226057 0.12890271399 0.00066421944 
0.226614 0.12736850500 -0.00019450221 
0.227171 0.12263002442 0.00086470054 
0.227729 0.12181930974 0.00078818833 
0.228286 0.08845679674 0.00059168624 
0.228844 0.11508312540 0.00119181468 
0.229401 0.12905722843 0.00075462264 
0.229958 0.12179194746 0.00024941127 
0.230516 0.07395117455 0.00063072907 
0.231073 0.08029559816 -0.00005056347 
0.231630 0.10306386075 -0.00006139291 
0.232188 0.11677294982 0.00091471704 
0.232745 0.10991589872 0.00058742782 
0.233303 0.06418730794 -0.00027791449 
0.233860 0.08297739009 0.00032834359 
0.234417 0.11065934614 -0.00000717154 
0.234975 0.11418490368 0.00062170244 
0.235532 0.08955516098 0.00061494912 
0.236090 0.08185842969 0.00009056951 
0.236647 0.05015471211 0.00034964092 
0.237204 0.10198493686 0.00060289437 
0.237762 0.04668878798 -0.00019510509 
0.238319 0.09889329577 0.00011165221 
0.238877 0.13961767876 0.00084423581 
0.239434 0.12809909305 -0.00001291248 
0.239991 0.07210505656 -0.00018378602 
0.240549 0.09549339485 0.00082695339 
0.241106 0.09916518636 0.00001242250 
0.241663 0.12403437128 0.00026002330 
0.242221 0.11954559733 0.00046977521 
0.242778 0.10395818768 0.00021814137 
0.243336 0.06475280966 0.00040648042 
0.243893 0.10160552917 0.00113464474 
0.244450 0.04232467061 0.00061023928 
0.245008 0.09132316746 0.00058627460 
0.245565 0.10362741446 -0.00001846962 
0.246123 0.05895035747 0.00000314565 
0.246680 0.06148034628 -0.00009248400 
0.247237 0.04961803467 0.00044282796 
0.247795 0.07576096127 0.00041361720 
0.248352 0.10635157311 0.00090262312 
0.248909 0.09461487208 0.00010391213 
0.249467 0.14449935851 0.00065751002 
0.250024 0.08202068486 0.00028439614 
0.250582 0.07819431086 -0.00024079647 
0.251139 0.11737344746 0.00029825169 
0.251696 0.07937074209 0.00010138547 
0.252254 0.10660517082 0.00012880190 
0.252811 0.12092194333 0.00062048290 
0.253368 0.08965866713 0.00054064042 
0.253926 0.12628796642 0.00049086560 
0.254483 0.07604949758 -0.00001324095 
0.255041 0.03957904578 -0.00000998032 
0.255598 0.07906655341 0.00059423093 
0.256155 0.08507248516 0.00036548952 
0.256713 0.10907464448 0.00023381529 
0.257270 0.08146051292 0.00332068540 
0.257827 0.07162403388 -0.00002164200 
0.258385 0.08363919178 0.00074022791 
0.258942 0.10386785028 -0.00029903063 
0.259499 0.03802639494 0.00000624853 
0.260057 0.07656655374 -0.00012448194 
0.260614 0.11950870957 0.00085786007 
0.261172 0.13957337310 -0.00020314915 
0.261729 0.08913090369 0.00044278935 
0.262286 0.09866473999 0.00027592857 
0.262844 0.01163199201 0.00039603419 
0.263401 0.02878134879 0.00070056576 
0.263958 0.08041592827 0.00026951966 
0.264516 0.07420385416 0.00046238045 
0.265073 0.05473403267 0.00009655211 
0.265630 0.07427195041 0.00033168266 
0.266188 0.06927934576 0.00078366192 
0.266745 0.09289609080 0.00029647237 
0.267302 0.09223278601 0.00016372643 
0.267860 0.05341391753 0.00009904235 
0.268417 0.05094891405 0.00009524536 
0.268975 0.07853820237 0.00008100590 
0.269532 0.09358638506 0.00060537606 
0.270089 0.03691939678 0.00032043389 
0.270647 0.07874371732 0.00008374958 
0.271204 0.05952967705 0.00042354366 
0.271761 0.11029452153 0.00039674050 
0.272319 0.07883713363 0.00059641732 
0.272876 0.04113257721 0.00006563614 
0.273433 0.11439925802 0.00017801473 
0.273991 0.04800327153 -0.00022552058 
0.274548 0.07675152252 -0.00025830154 
0.275105 0.09881208594 0.00066320691 
0.275663 0.07729281006 0.00019334156 
0.276220 0.09913707428 0.00056616468 
0.276777 0.08527819741 0.00029412718 
0.277335 0.10794704451 0.00008565045 
0.277892 0.04999267174 0.00026214173 
0.278449 0.07936059378 -0.00026622986 
0.279007 0.03595266185 0.00054127462 
0.279564 0.09376088562 0.00073626608 
0.280121 0.08997679600 0.00048503984 
0.280679 0.11320754807 0.00026110905 
0.281236 0.07633556677 -0.00001096699 
0.281793 0.05372959994 -0.00008034435 
0.282351 0.05209146927 0.00058718713 
0.282908 0.10555121065 -0.00024642011 
0.283465 0.05545829096 0.00055814404 
0.284023 0.06128922946 0.00059704047 
0.284580 0.05447003607 0.00007907752 
0.285137 0.07585325688 -0.00032877571 
0.285695 0.07158056088 0.00045978298 
0.286252 0.06022496739 0.00064989525 
0.286809 0.09148645645 0.00037759434 
0.287367 0.08757629589 0.00018512083 
0.287924 0.03879410364 -0.00006824330 
0.288481 0.10000377405 0.00061261428 
0.289039 0.03289257879 0.00000278018 
0.289596 0.02944895975 -0.00029321355 
0.290153 0.08369617963 0.00020169782 
0.290711 0.11235678419 -0.00015503531 
0.291268 0.07441132044 0.00025087449 
0.291825 0.03463934772 0.00012029422 
0.292383 0.07975389988 0.00098559900 
0.292940 0.09289657577 0.00072611683 
0.293497 0.07053553786 -0.00056515562 
0.294055 0.04011901034 0.00044773915 
0.294612 0.04744577288 0.00006238389 
0.295169 0.06892735844 0.00082026698 
0.295727 0.07279656987 -0.00020648636 
0.296284 0.09847531456 0.00057239607 
0.296841 0.04270561394 -0.00016797044 
0.297399 0.05393363435 0.00101566395 
0.297956 0.07406251611 -0.00008575942 
0.298513 0.05774956788 0.00030182155 
0.299071 0.07437661921 0.00036429492 
0.299628 0.04783077473 0.00058327393 
0.300185 0.07815492596 -0.00018661684 
0.300742 0.05116792774 0.00095997625 
0.301300 0.09656467310 0.00021228412 
0.301857 0.04222918246 -0.00006684590 
0.302414 0.06279667710 0.00002715307 
0.302972 0.07533047548 0.00036466744 
0.303529 0.01381423378 -0.00005118476 
0.304086 0.03494711020 0.00027497234 
0.304644 0.00290983562 0.00000437268 
0.305201 0.09369009367 0.00052895085 
0.305758 0.04189490168 0.00039741854 
0.306316 0.08300540101 0.00025755340 
0.306873 0.09946265289 0.00026579725 
0.307430 0.11796734206 0.00018033123 
0.307987 0.04090544720 0.00012106736 
0.308545 0.07419998917 0.00048864762 
0.309102 0.07282179282 0.00003456949 
0.309659 0.07984122019 -0.00038816631 
0.310217 0.04692475828 0.00009095687 
0.310774 0.06218800982 0.00013860350 
0.311331 0.04698772328 -0.00026949008 
0.311889 0.06380235133 0.00074238163 
0.312446 0.06561934971 -0.00084204773 
0.313003 0.06652285160 0.00034698866 
0.313560 0.06688365959 0.00081397012 
0.314118 0.07539996442 0.00030634825 
0.314675 0.09010567161 0.00052498669 
0.315232 0.02108578191 0.00020049993 
0.315790 -0.00926166640 0.00021114277 
0.316347 0.03230137406 -0.00008490041 
0.316904 0.06600851244 -0.00023280807 
0.317461 0.03272715309 0.00084518154 
0.318019 0.09098007194 -0.00003505767 
0.318576 0.04488171428 0.00013931942 
0.319133 0.03613478395 0.00024335817 
0.319691 0.06260042938 -0.00023260931 
0.320248 0.06671092835 0.00083942248 
0.320805 0.11848155814 0.00051107216 
0.321362 0.07638385179 -0.00019559666 
0.321920 0.10277859642 0.00059861183 
0.322477 0.02821226324 0.00010798873 
0.323034 0.03397474499 -0.00019472410 
0.323592 0.10075158328 0.00013799476 
0.324149 0.03500245861 0.00063275550 
0.324706 0.07493880960 0.00039461701 
0.325263 0.05583349494 0.00033460375 
0.325821 0.08973908951 -0.00045710871 
0.326378 0.07221563777 0.00077887695 
0.326935 0.11776352335 0.00002510145 
0.327493 0.04718019691 0.00058110455 
0.328050 0.08237816740 0.00009181433 
0.328607 0.04691551833 0.00002609746 
0.329164 0.02773219364 0.00097268194 
0.329722 0.01545269303 0.00006474836 
0.330279 0.05665186676 0.00080427558 
0.330836 0.09860294373 0.00077918857 
0.331393 0.07555325164 -0.00042802421 
0.331951 0.06155853731 0.00089208422 
0.332508 0.06602504975 -0.00000713770 
0.333065 0.03771513060 0.00051275593 
0.333622 0.04149400335 0.00072879708 
0.334180 0.07050920883 0.00032645434 
0.334737 0.09353867482 0.00085570431 
0.335294 0.07344583423 0.00021695740 
0.335852 0.04611867657 0.00021001123 
0.336409 0.03209550069 0.00025253659 
0.336966 0.08957888022 -0.00001581680 
0.337523 0.05043788865 0.00096447556 
0.338081 0.05897764851 0.00036151170 
0.338638 0.06426875942 0.00029861221 
0.339195 0.04801027560 0.00001989957 
0.339752 0.07810431069 0.00030125065 
0.340310 0.06726162645 0.00032065586 
0.340867 0.01768918300 -0.00022881413 
0.341424 0.01982824089 -0.00019943709 
0.341981 0.09356386649 0.00046652196 
0.342539 0.04485852174 0.00083493437 
0.343096 0.05095166385 0.00080907618 
0.343653 0.06891147574 -0.00001508296 
0.344210 0.03006705045 -0.00075105979 
0.344768 0.06227391441 0.00146759851 
0.345325 0.04568363667 0.00075373380 
0.345882 0.04909789732 0.00158544900 
0.346439 0.05268604259 0.00077952190 
0.346997 0.03873936844 0.00058814089 
0.347554 0.04449347324 0.00040498067 
0.348111 -0.01499901480 0.00050613150 
0.348668 0.08046390677 0.00016985087 
0.349226 0.02139136418 0.00062865022 
0.349783 0.04707817049 0.00025675017 
0.350340 0.06478193995 0.00075646963 
0.350897 0.03274125707 -0.00033197433 
0.351454 0.00622986481 -0.00061040141 
0.352012 0.06869259546 0.00027157829 
0.352569 0.03452184481 -0.00011596436 
0.353126 0.09938804282 -0.00023627038 
0.353683 0.04100387363 -0.00105734667 
0.354241 0.00918755267 0.00042821815 
0.354798 0.08426068926 0.00069276535 
0.355355 0.03521450570 -0.00037000629 
0.355912 0.08451255807 0.00008333872 
0.356470 0.09334535772 -0.00098700206 
0.357027 -0.01615707147 -0.00101287249 
0.357584 0.04797147185 0.00069554820 
0.358141 0.06195872492 -0.00150369550 
0.358699 -0.00334138155 0.00039854660 
0.359256 0.03618950081 0.00112990481 
0.359813 0.05894849310 0.00139276800 
0.360370 0.10822829897 0.00125505159 
0.360927 0.07872687044 0.00112207073 
0.361485 0.02298656821 -0.00026457541 
0.362042 -0.00007380834 0.00080064278 
0.362599 0.04450814506 -0.00020444413 
0.363156 0.05413806747 -0.00086854082 
0.363714 0.09861427903 -0.00040139028 
0.364271 0.08097795749 0.00187009616 
0.364828 0.08349292655 -0.00020333579 
0.365385 0.00174930496 0.00097222009 
0.365942 0.07737295665 0.00125587177 
0.366500 0.02023413677 -0.00014631560 
0.367057 0.07817514919 0.00066122425 
0.367614 -0.02803876966 -0.00154574789 
0.368171 0.10609377812 0.00298004746 
0.368728 0.06970714443 0.00147309304 
0.369286 0.00980542069 -0.00106048359 
0.369843 0.01576881098 -0.00188823621 
0.370400 0.12553060201 0.00034983122 
0.370957 0.05938686596 -0.00056105563 
0.371514 0.02831847132 0.00015318460 
0.372072 0.01339956721 -0.00018295325 
0.372629 0.07412898853 0.00097213186 
0.373186 0.02434409214 -0.00149952911 
0.373743 0.12910472556 0.00103733922 
0.374300 0.08990988921 0.00097183517 
0.374858 0.07442466877 0.00395063092 
0.375415 0.02096145043 -0.00031672147 
0.375972 -0.02021368508 -0.00003280838 
0.376529 0.00838792869 0.00036362442 
0.377086 -0.02914380766 0.00129501465 
0.377644 0.09698196498 -0.00034625838 
0.378201 0.05923329532 -0.00010715850 
0.378758 0.03492684955 0.00169393563 
0.379315 0.04071532609 0.00152492125 
0.379872 0.16742440129 0.00096606388 
0.380430 0.08233959762 -0.00015454672 
0.380987 0.02869408303 0.00031291350 
0.381544 0.07434851479 -0.00054537836 
0.382101 0.05547016805 0.00103423082 
0.382658 0.06672288795 -0.00095168304 
0.383216 0.09531587024 0.00143168059 
0.383773 0.03189555470 -0.00019503519 
0.384330 0.08037107024 0.00148927453 
0.384887 0.11875942985 0.00082639900 
0.385444 0.04067896365 0.00021219557 
0.386001 0.01344520556 0.00017778491 
0.386559 0.04491787082 -0.00253127120 
0.387116 0.12005953115 -0.00145174004 
0.387673 0.04342383861 0.00138868176 
0.388230 0.10831642784 0.00209280527 
0.388787 0.03079745582 0.00045162140 
0.389345 0.02062002496 0.00094673261 
0.389902 -0.00192506325 -0.00156888798 
0.390459 -0.04513471245 0.00015532715 
0.391016 0.09988895606 0.00158015663 
0.391573 0.01047524930 -0.00054507865 
0.392130 0.09508264204 0.00091215699 
0.392688 0.14710535979 0.00228205707 
0.393245 0.05029241502 0.00100749841 
0.393802 0.02163753547 -0.00138332829 
0.394359 0.04077498202 0.00272703500 
0.394916 -0.01953859485 -0.00019123182 
0.395473 0.01391119615 0.00074399461 
0.396031 -0.02112578533 0.00076771538 
0.396588 0.02170999588 -0.00167384024 
0.397145 0.09666297397 -0.00057229177 
0.397702 0.25675000915 -0.00002541617 
0.398259 0.12062795544 0.00472980077 
0.398816 0.06963446891 0.00160785708 
0.399374 0.09420385851 -0.00206462800 
0.399931 0.12816560159 -0.00010188951 
0.400488 0.15585230606 0.00067241583 
0.401045 -0.00101786309 0.00187020025 
0.401602 0.05408048718 -0.00202861908 
0.402159 0.17558098132 0.01550234717 
0.402716 0.10384315468 -0.00235828201 
0.403274 0.33655225797 0.00796920469 
0.403831 0.70439585098 0.00779050548 
