# Supplementary material for: SAXS studies of X-ray induced disulfide bond damage: Engineering high-resolution insight from a low-resolution technique
Source: PLoS One. 2020 Nov 17;15(11):e0239702. doi: 10.1371/journal.pone.0239702 (PMC7671560; doi:10.1371/journal.pone.0239702)
Supplement: S1 Data — (GZ) [file pone.0239702.s023.gz › SupplementaryData/dimer_A7_ph6_5_00017.cbf.dat]

0.010314 18.31660286776 -0.45131028257 
0.010872 20.12814519487 0.00488497322 
0.011429 22.33072446023 -0.08627234569 
0.011987 19.17576379048 0.03756215976 
0.012544 19.92784743260 -0.09414087345 
0.013102 22.90314035140 -0.05621767955 
0.013659 19.26353966656 -0.02197490118 
0.014217 18.58660353235 0.05731848977 
0.014774 18.56751248500 -0.09934204324 
0.015332 20.08122984897 0.11033162320 
0.015889 17.99394190652 0.05291189598 
0.016447 18.89519146857 -0.00326516727 
0.017004 18.70564739530 0.00428140013 
0.017562 19.49462593121 0.08910100750 
0.018119 18.31832001998 -0.01082249591 
0.018677 18.33102892186 0.05744379207 
0.019234 18.16609179593 0.01726503782 
0.019792 18.22712163327 0.01178441681 
0.020349 18.46447791974 0.08107608724 
0.020907 18.06130720368 0.04225821587 
0.021464 17.92897851656 0.04920130457 
0.022022 17.26605990970 0.07350230912 
0.022579 16.98266104670 0.06895285184 
0.023137 16.96465168144 0.06537050050 
0.023694 17.33803007034 0.06012007917 
0.024252 16.71697222008 0.06747724947 
0.024809 16.84035977575 0.07906567207 
0.025367 16.74926546965 0.08182276345 
0.025924 16.07075999748 0.09170038740 
0.026482 16.06507867091 0.08620711175 
0.027039 15.75081209863 0.06455023949 
0.027597 15.85189060899 0.07581516912 
0.028154 15.67953238386 0.08356988363 
0.028712 15.39626252096 0.07754152238 
0.029269 15.42878564479 0.08810566935 
0.029827 15.03571513085 0.08226884867 
0.030384 14.77628468644 0.06658190182 
0.030942 14.74376874695 0.07190441347 
0.031500 14.62868390091 0.07256730063 
0.032057 14.65174127006 0.07920473771 
0.032615 14.07739331858 0.06957121791 
0.033172 14.03761148450 0.07257997533 
0.033730 13.88515639144 0.07269980456 
0.034287 13.61744790608 0.07457186431 
0.034845 13.73828258771 0.06740276852 
0.035402 13.48890222767 0.06824308023 
0.035960 13.22691841117 0.06812854785 
0.036517 13.23672650620 0.06401517615 
0.037075 13.08975559315 0.06497647584 
0.037632 12.51441086183 0.05648680575 
0.038190 12.38076842573 0.05651197368 
0.038747 12.49812122575 0.05461820302 
0.039305 11.84298644285 0.06105185059 
0.039862 12.07276082690 0.06442543809 
0.040420 11.76748686206 0.05370757511 
0.040977 11.72783926101 0.05520617010 
0.041535 11.50436311421 0.05717363649 
0.042092 11.37989058909 0.05124735184 
0.042650 11.20455399652 0.04511854120 
0.043207 11.29017081254 0.04865149913 
0.043765 11.01595469381 0.04703690160 
0.044322 10.85170686478 0.04872488071 
0.044880 10.67994672898 0.04890577212 
0.045437 10.36327913625 0.05059666772 
0.045995 10.36453442802 0.04707201927 
0.046552 10.23083415994 0.04469122942 
0.047110 10.01963814151 0.04354614654 
0.047667 9.75637969164 0.04376899794 
0.048225 9.58198220467 0.04398977809 
0.048782 9.63636233305 0.04321451067 
0.049340 9.29166507702 0.04599244865 
0.049897 9.38805389123 0.04277649964 
0.050455 9.21210745536 0.04190837556 
0.051012 9.10527527152 0.03935753274 
0.051570 8.79675688337 0.03874790621 
0.052127 8.72441044902 0.03866068830 
0.052685 8.60309010738 0.04065229509 
0.053242 8.30309147263 0.03788240484 
0.053800 8.26758331504 0.03986341433 
0.054357 8.28535492433 0.03829912354 
0.054915 8.21999277160 0.03856062282 
0.055472 7.91842967948 0.03667593715 
0.056030 7.93665759401 0.03663561095 
0.056587 7.80292431365 0.03514937823 
0.057145 7.52277964692 0.03696923938 
0.057702 7.63665709192 0.03340516250 
0.058260 7.34696896835 0.03260845624 
0.058817 7.16847975664 0.02997438356 
0.059375 7.27462432954 0.03353926083 
0.059932 7.02920273930 0.03211315478 
0.060490 6.93462454680 0.03300434823 
0.061048 6.86315387246 0.03322823146 
0.061605 6.73047913848 0.03154806309 
0.062163 6.67761105352 0.03165482457 
0.062720 6.60755018407 0.02932205963 
0.063278 6.47239139465 0.02811816273 
0.063835 6.33785166730 0.02942076017 
0.064393 6.22465493936 0.02925224357 
0.064950 6.22430551114 0.02618223747 
0.065508 6.05665100436 0.02852734324 
0.066065 5.97521427004 0.02516586050 
0.066623 5.93872651492 0.02545680886 
0.067180 5.80224821607 0.02470754560 
0.067738 5.61657667631 0.02763779965 
0.068295 5.63079630899 0.02398443694 
0.068853 5.43549234199 0.02541608063 
0.069410 5.38386092619 0.02572807763 
0.069968 5.29924138698 0.02488023573 
0.070525 5.24340297570 0.02321167369 
0.071083 5.15022129671 0.02255250144 
0.071640 5.08401156626 0.02223647982 
0.072198 5.06894459203 0.02128371868 
0.072755 4.88412384609 0.02096698336 
0.073313 4.94236435497 0.02353711150 
0.073870 4.87313346540 0.02290200014 
0.074428 4.77586809732 0.02035693480 
0.074985 4.60336457045 0.02035866911 
0.075543 4.54849932714 0.02033766190 
0.076100 4.55273397878 0.02179878971 
0.076658 4.37170382128 0.01977281088 
0.077215 4.38068877215 0.01996733143 
0.077773 4.37538628989 0.02035480728 
0.078330 4.27198410623 0.01838486548 
0.078888 4.13617186366 0.02071528909 
0.079445 4.23918334552 0.01968638095 
0.080003 4.09454553586 0.01766081458 
0.080560 4.09190494556 0.01693456857 
0.081118 3.91948289955 0.01675355663 
0.081675 3.97934959947 0.01809029701 
0.082233 3.79753341046 0.01767630922 
0.082790 3.93569092736 0.01722018413 
0.083348 3.80417134477 0.01658621643 
0.083905 3.75793588640 0.01804572390 
0.084463 3.60411639540 0.01586627692 
0.085020 3.61268259828 0.01411857757 
0.085578 3.52035007548 0.01519495080 
0.086135 3.41434687312 0.01511993506 
0.086693 3.42572292069 0.01416537766 
0.087250 3.35105367320 0.01515179759 
0.087808 3.31778522409 0.01334025360 
0.088365 3.19037157658 0.01368058734 
0.088923 3.18255536016 0.01394728643 
0.089480 3.16885017154 0.01204133619 
0.090038 3.11594825850 0.01334546379 
0.090595 3.12349389370 0.01265352578 
0.091153 3.15824200371 0.01348779720 
0.091710 2.94506698746 0.01446581258 
0.092268 2.98214167478 0.01176608103 
0.092825 2.93654840775 0.01251453386 
0.093383 2.84506098036 0.01190671527 
0.093940 2.76894945797 0.01247778658 
0.094498 2.64799288055 0.01205868860 
0.095055 2.82611601524 0.01360888493 
0.095613 2.65245510719 0.01331657857 
0.096170 2.65370167457 0.01170658746 
0.096728 2.61547292728 0.01217414460 
0.097285 2.53600179712 0.01157880289 
0.097842 2.50930073747 0.01229296894 
0.098400 2.47159529503 0.01192645494 
0.098957 2.46679985968 0.01148016882 
0.099515 2.50623532450 0.01106557463 
0.100072 2.32732400933 0.00989563212 
0.100630 2.33112084584 0.01325422039 
0.101187 2.32614003831 0.01359303319 
0.101745 2.34766660038 0.01179512080 
0.102302 2.24005286788 0.01215192095 
0.102860 2.31933968613 0.01291180997 
0.103417 2.21587874767 0.01087110688 
0.103975 2.18250551215 0.01075443177 
0.104532 2.12468788521 0.00979147879 
0.105090 2.08433424155 0.01024524527 
0.105647 2.09136600023 0.00918455153 
0.106205 1.99328736346 0.01055834946 
0.106762 1.97803117438 0.00910805083 
0.107320 1.98703630543 0.00787207614 
0.107877 1.90206655783 0.00942094716 
0.108435 1.96914192774 0.00824637964 
0.108992 1.87498080404 0.00964805578 
0.109550 1.76344927232 0.00809390497 
0.110107 1.76836775616 0.00718848912 
0.110665 1.78997081054 0.00690399430 
0.111222 1.76788840262 0.00746788843 
0.111780 1.76355667879 0.00634146717 
0.112337 1.67954623905 0.00566391059 
0.112895 1.62250397638 0.00761648279 
0.113452 1.62333238449 0.00910452986 
0.114010 1.65634829722 0.00618974577 
0.114567 1.60512103147 0.00632179468 
0.115125 1.53906381992 0.00638928160 
0.115682 1.50890387939 0.00606520862 
0.116240 1.54674433312 0.00538836976 
0.116797 1.40056258592 0.00595740749 
0.117355 1.55622905127 0.00721558377 
0.117912 1.48790470361 0.00623486427 
0.118470 1.47910719144 0.00672418256 
0.119027 1.39826309730 0.00558665304 
0.119585 1.41899473110 0.00591470530 
0.120142 1.38007922759 0.00642850531 
0.120699 1.34794525854 0.00651686918 
0.121257 1.28992569366 0.00472148911 
0.121814 1.32964349502 0.00521379130 
0.122372 1.22538994392 0.00459481065 
0.122929 1.31093213823 0.00533790498 
0.123487 1.31261998460 0.00595731019 
0.124044 1.20244106704 0.00548133061 
0.124602 1.24341474096 0.00556867998 
0.125159 1.23169098389 0.00490121687 
0.125717 1.14001443705 0.00468117921 
0.126274 1.11810615173 0.00470108786 
0.126832 1.02633682422 0.00330878724 
0.127389 1.07107633689 0.00534989146 
0.127947 1.10460647563 0.00476168522 
0.128504 0.98644770405 0.00506952209 
0.129062 1.07478552517 0.00498707552 
0.129619 1.04906113446 0.00472355727 
0.130177 1.00223062435 0.00420987147 
0.130734 1.05328059415 0.00478367265 
0.131292 1.03336658517 0.00474065308 
0.131849 0.92782916977 0.00376163922 
0.132407 0.93407267799 0.00464856092 
0.132964 0.91655618982 0.00488996178 
0.133521 0.95864969077 0.00462868202 
0.134079 0.92529849638 0.00352195029 
0.134636 0.83071770104 0.00276653409 
0.135194 0.89048172942 0.00355177661 
0.135751 0.81431543997 0.00350688232 
0.136309 0.80318154896 0.00301498601 
0.136866 0.87261612433 0.00468435326 
0.137424 0.80375262278 0.00363077629 
0.137981 0.80715764313 0.00291724774 
0.138539 0.79209697773 0.00368265664 
0.139096 0.72415993647 0.00286740659 
0.139654 0.77437285514 0.00291418872 
0.140211 0.74637296079 0.00207102651 
0.140769 0.67508393614 0.00331061580 
0.141326 0.71976074584 0.00348053560 
0.141884 0.75080040827 0.00440978799 
0.142441 0.73014611800 0.00273895793 
0.142998 0.64448323293 0.00317960340 
0.143556 0.68543685701 0.00188037785 
0.144113 0.61028590972 0.00440844902 
0.144671 0.67756246061 0.00356659881 
0.145228 0.63835938180 0.00352891477 
0.145786 0.63547503919 0.00298957831 
0.146343 0.59494798860 0.00249141718 
0.146901 0.54755443020 0.00149312967 
0.147458 0.59562476564 0.00244069176 
0.148016 0.55837746802 0.00331901218 
0.148573 0.55309948281 0.00189221951 
0.149131 0.56698286133 0.00166745181 
0.149688 0.57133156879 0.00161414143 
0.150246 0.54581566615 0.00208634925 
0.150803 0.50356874412 0.00186279836 
0.151360 0.51067299345 0.00140873040 
0.151918 0.48999114274 0.00195917317 
0.152475 0.45250686002 0.00243437300 
0.153033 0.39878916740 0.00141285439 
0.153590 0.50530767573 0.00194050836 
0.154148 0.43345232646 0.00220940631 
0.154705 0.45148690353 0.00205468713 
0.155263 0.49223530721 0.00189069949 
0.155820 0.34264905728 0.00159436862 
0.156378 0.41592585300 0.00161447959 
0.156935 0.41958141135 0.00232596036 
0.157493 0.41812810462 0.00193997672 
0.158050 0.37051120316 0.00211798797 
0.158607 0.43803211550 0.00201263920 
0.159165 0.41870551572 0.00162031729 
0.159722 0.37343979283 0.00167256347 
0.160280 0.38129264299 0.00111646678 
0.160837 0.35686272227 0.00169664655 
0.161395 0.38522287811 0.00065499643 
0.161952 0.36466505228 0.00124908542 
0.162510 0.33761050222 0.00132750563 
0.163067 0.32193322742 0.00243049442 
0.163625 0.37660605627 0.00152718849 
0.164182 0.37435818315 0.00087334150 
0.164739 0.34830046221 0.00120680958 
0.165297 0.31570598866 0.00099205098 
0.165854 0.29077503195 0.00174396973 
0.166412 0.28809115028 0.00099041465 
0.166969 0.28435328574 0.00141936757 
0.167527 0.38245570137 0.00116688627 
0.168084 0.32180480914 0.00111134226 
0.168642 0.28501732724 0.00109180350 
0.169199 0.28815320186 0.00075965005 
0.169757 0.23635487831 0.00110134484 
0.170314 0.29466887176 0.00160203563 
0.170871 0.28429507947 0.00120472176 
0.171429 0.26673875083 0.00093676582 
0.171986 0.29655087996 0.00098780234 
0.172544 0.27579831973 0.00091589976 
0.173101 0.29008970344 0.00158067102 
0.173659 0.25130434544 0.00129464463 
0.174216 0.22295660742 0.00112136879 
0.174774 0.24917745721 0.00148517918 
0.175331 0.25895961136 0.00155535127 
0.175888 0.21490590681 0.00060014321 
0.176446 0.28063838703 0.00086927901 
0.177003 0.20311842266 0.00105779746 
0.177561 0.23131780326 0.00106301488 
0.178118 0.19220137489 0.00099995176 
0.178676 0.18229489085 0.00015921116 
0.179233 0.22930603349 0.00127496483 
0.179791 0.24808061780 0.00065224342 
0.180348 0.15928769061 0.00062260765 
0.180905 0.16877659726 0.00106340303 
0.181463 0.17224904135 0.00026058627 
0.182020 0.20128674862 0.00112384267 
0.182578 0.18697880841 0.00100586172 
0.183135 0.18277153039 0.00180255116 
0.183693 0.27264631791 0.00115817066 
0.184250 0.14702614027 0.00072768196 
0.184808 0.20089665203 0.00041139784 
0.185365 0.22146850487 0.00099090846 
0.185922 0.20390216924 0.00093332207 
0.186480 0.19294020810 0.00090492157 
0.187037 0.16694795320 0.00048103826 
0.187595 0.18804447917 0.00097412491 
0.188152 0.18748149982 0.00039479072 
0.188710 0.16917873060 0.00061457085 
0.189267 0.15215853984 0.00066589221 
0.189824 0.15308383798 0.00074961016 
0.190382 0.21346961338 0.00029690842 
0.190939 0.15206853490 -0.00051723973 
0.191497 0.16662543857 0.00051199690 
0.192054 0.16131948105 0.00074152057 
0.192612 0.09873435114 0.00102596088 
0.193169 0.16397553997 0.00036993211 
0.193726 0.16904118674 0.00065311826 
0.194284 0.17217065056 0.00062969732 
0.194841 0.10975824253 0.00015126077 
0.195399 0.17392506702 0.00069496124 
0.195956 0.15929750577 0.00049622349 
0.196514 0.14230530234 0.00048515323 
0.197071 0.12780122862 0.00097566299 
0.197628 0.09659126746 0.00060956896 
0.198186 0.19008466435 0.00110940646 
0.198743 0.13926782721 0.00079084050 
0.199301 0.17197726353 0.00078944211 
0.199858 0.19691101310 0.00000547635 
0.200416 0.12090138537 0.00192753025 
0.200973 0.14900732105 0.00063570992 
0.201530 0.16439946679 0.00068719112 
0.202088 0.12807723112 0.00021431689 
0.202645 0.13255373004 0.00061171781 
0.203203 0.09419556366 0.00075689548 
0.203760 0.13442902071 0.00035497332 
0.204318 0.09148676814 0.00108387832 
0.204875 0.10732019393 -0.00009202432 
0.205432 0.12469377476 0.00037469674 
0.205990 0.16095119227 0.00023485703 
0.206547 0.12510652459 0.00064762238 
0.207105 0.07670977625 0.00114988399 
0.207662 0.13509472963 0.00024811725 
0.208219 0.10398073504 0.00086905598 
0.208777 0.13669959439 0.00054243050 
0.209334 0.13169672875 0.00030051370 
0.209892 0.13202548226 0.00074222058 
0.210449 0.12122305223 0.00011303470 
0.211007 0.09003141571 0.00170676088 
0.211564 0.13542779453 -0.00014438160 
0.212121 0.13213881268 0.00039487022 
0.212679 0.11215318151 0.00031929006 
0.213236 0.16133907348 0.00140269689 
0.213794 0.08695430900 0.00086844839 
0.214351 0.10528714000 0.00008907826 
0.214908 0.11680966984 -0.00026081978 
0.215466 0.09304846153 0.00028424503 
0.216023 0.09174440206 0.00019911101 
0.216581 0.11350131895 0.00088704057 
0.217138 0.10498599200 0.00046229218 
0.217695 0.07346550836 -0.00011169563 
0.218253 0.11742971337 -0.00012057935 
0.218810 0.10175125846 0.00106447976 
0.219368 0.07743658946 0.00035117948 
0.219925 0.11905471421 0.00052865572 
0.220483 0.11357527182 0.00006165017 
0.221040 0.13408222133 -0.00017907565 
0.221597 0.11157737079 0.00039981713 
0.222155 0.12817957855 0.00032939506 
0.222712 0.04624962564 -0.00007681609 
0.223270 0.13270793426 0.00020607937 
0.223827 0.14168752207 0.00066967611 
0.224384 0.16750688544 0.00028004351 
0.224942 0.10877496374 0.00059320744 
0.225499 0.08199835639 0.00013693873 
0.226057 0.12575340817 0.00062527154 
0.226614 0.11204817019 0.00069183684 
0.227171 0.14799828842 0.00020877961 
0.227729 0.11510224828 0.00081264741 
0.228286 0.13940125005 0.00047250884 
0.228844 0.13049779962 0.00073795286 
0.229401 0.17435897040 0.00075391121 
0.229958 0.07746456927 -0.00008982774 
0.230516 0.08812364768 0.00063935479 
0.231073 0.15247395984 0.00019797482 
0.231630 0.05473202968 -0.00006990329 
0.232188 0.04737642754 0.00078275359 
0.232745 0.10983204361 0.00008786748 
0.233303 0.11366820029 -0.00008907496 
0.233860 0.13216757570 0.00100543065 
0.234417 0.11636229755 0.00138823207 
0.234975 0.11736344150 0.00058412117 
0.235532 0.09220706196 0.00027834268 
0.236090 0.09133166253 -0.00002612855 
0.236647 0.11961505094 0.00037848852 
0.237204 0.13014385871 0.00020322412 
0.237762 0.09109459998 0.00079483272 
0.238319 0.08774764260 0.00051121123 
0.238877 0.08675293495 0.00065676412 
0.239434 0.08012998615 -0.00056377153 
0.239991 0.09592973570 0.00063723096 
0.240549 0.12315435600 0.00075606484 
0.241106 0.06523901320 0.00025937186 
0.241663 0.08963229739 -0.00016424805 
0.242221 0.09550330438 0.00106528031 
0.242778 0.11280651651 0.00034272257 
0.243336 0.08927060028 0.00053365781 
0.243893 0.06582207594 0.00006723584 
0.244450 0.10447822082 0.00036159708 
0.245008 0.08451504506 0.00036905065 
0.245565 0.10190483419 0.00073272018 
0.246123 0.14281871838 0.00031670276 
0.246680 0.12461140298 0.00051501957 
0.247237 0.10174256238 0.00071852900 
0.247795 0.10026471977 0.00004348674 
0.248352 0.09060305352 0.00003736560 
0.248909 0.11034923523 0.00071565973 
0.249467 0.11848728255 0.00023306632 
0.250024 0.09395995550 0.00059272974 
0.250582 0.07518661228 0.00015956564 
0.251139 0.11024045368 0.00077600637 
0.251696 0.11389516462 0.00054794098 
0.252254 0.07324874133 0.00061872808 
0.252811 0.05264081653 -0.00024028309 
0.253368 0.09737840338 0.00058245700 
0.253926 0.06797150305 0.00048986300 
0.254483 0.15535784555 0.00023134784 
0.255041 0.12200463354 0.00020315713 
0.255598 0.09428035130 0.00046622631 
0.256155 0.12388730735 0.00012072096 
0.256713 0.14519722685 0.00002191206 
0.257270 0.10561978195 0.00374512659 
0.257827 0.08722980471 0.00001520944 
0.258385 0.06356317067 0.00011540305 
0.258942 0.12365636978 0.00011213054 
0.259499 0.03430331234 -0.00025760006 
0.260057 0.07241132068 0.00060031513 
0.260614 0.08841419768 0.00062302215 
0.261172 0.09040050753 0.00029146827 
0.261729 0.07385406161 0.00029098260 
0.262286 0.10047578852 0.00057206842 
0.262844 0.06688710325 0.00033108766 
0.263401 0.03873097672 0.00049127478 
0.263958 0.11845641313 0.00007548958 
0.264516 0.10532741135 0.00030341648 
0.265073 0.08816081874 0.00003378223 
0.265630 0.09630615802 -0.00001098807 
0.266188 0.09628191505 0.00071403687 
0.266745 0.06121247290 0.00011048131 
0.267302 0.10607708908 0.00051961795 
0.267860 0.07087115925 -0.00022438309 
0.268417 0.09941842414 0.00075661769 
0.268975 0.09405796913 -0.00047748702 
0.269532 0.03656619799 0.00030059685 
0.270089 0.07541551670 0.00007748597 
0.270647 0.06798510972 0.00005133009 
0.271204 0.07403923225 0.00022484401 
0.271761 0.11743560338 -0.00024815192 
0.272319 0.05496848531 0.00030569341 
0.272876 0.09277523885 0.00069529085 
0.273433 0.07461268968 -0.00009680997 
0.273991 0.04303170404 0.00011971194 
0.274548 0.08224308033 0.00040389271 
0.275105 0.04336239725 0.00009191388 
0.275663 0.04508971151 0.00041554583 
0.276220 0.06829784880 0.00027985005 
0.276777 0.08009581778 0.00028705179 
0.277335 0.05935151459 0.00067494328 
0.277892 0.04909759173 -0.00030413132 
0.278449 0.08255245072 0.00031418629 
0.279007 0.06137348934 0.00028606500 
0.279564 0.01619375150 -0.00065091709 
0.280121 0.07988450571 0.00045297029 
0.280679 0.06665985893 0.00039820837 
0.281236 0.07547916964 0.00001614945 
0.281793 0.08498626758 -0.00000792139 
0.282351 0.06794378552 0.00004642246 
0.282908 0.08271485643 0.00043668076 
0.283465 0.06502614453 -0.00006666463 
0.284023 0.10769137422 0.00065864322 
0.284580 0.03888126414 -0.00011940715 
0.285137 0.07145263284 -0.00004288095 
0.285695 0.12323798047 0.00054644779 
0.286252 0.08269675496 0.00055477454 
0.286809 0.09893096956 0.00060330174 
0.287367 0.11403650592 0.00008360015 
0.287924 0.04328668301 0.00054424727 
0.288481 0.09154260163 0.00002329053 
0.289039 0.09515449951 0.00043143582 
0.289596 0.07388780008 0.00001056014 
0.290153 0.11250042515 0.00043867930 
0.290711 0.08921271069 0.00131079620 
0.291268 0.06515807983 0.00080626672 
0.291825 0.07006585066 0.00019315785 
0.292383 0.10347828877 0.00019462764 
0.292940 0.09519003863 0.00025989817 
0.293497 0.06489315597 0.00046375975 
0.294055 0.06866475948 -0.00038140724 
0.294612 0.09032221431 0.00146429362 
0.295169 0.05806875361 0.00014937565 
0.295727 0.06720196983 0.00053875445 
0.296284 0.07017699435 -0.00054686563 
0.296841 0.10349167357 0.00071190168 
0.297399 0.04175411369 0.00116549386 
0.297956 0.09004182548 0.00062532933 
0.298513 0.12048743186 0.00042678304 
0.299071 0.06664840172 -0.00030347194 
0.299628 0.02835717660 0.00050511995 
0.300185 0.03957031283 0.00066732721 
0.300742 0.05532491130 0.00044120323 
0.301300 0.10946543155 0.00006738525 
0.301857 0.03253910697 0.00026772029 
0.302414 0.09300199597 0.00021587346 
0.302972 0.01455340686 0.00031901154 
0.303529 0.05148617430 0.00043489758 
0.304086 0.03988674602 0.00045617951 
0.304644 0.06832548398 -0.00060233792 
0.305201 0.10199181342 0.00086749904 
0.305758 0.07732283573 0.00064139552 
0.306316 0.05875519701 0.00026219964 
0.306873 0.03207642445 0.00027524742 
0.307430 0.06436785530 0.00047263076 
0.307987 0.05206673694 0.00090421279 
0.308545 0.06327537657 0.00044401666 
0.309102 0.03818309298 0.00050923883 
0.309659 0.07049061144 0.00001774485 
0.310217 0.06082372809 0.00054675812 
0.310774 0.10518255960 -0.00000677967 
0.311331 0.09080525503 0.00019440148 
0.311889 0.09112450308 0.00033119265 
0.312446 0.06794447034 0.00106566836 
0.313003 0.03791960129 0.00077476920 
0.313560 0.05940343074 0.00023605012 
0.314118 0.05000828228 -0.00026879059 
0.314675 0.06489571730 0.00051216352 
0.315232 0.04861392225 0.00010913693 
0.315790 0.07624927374 0.00002478789 
0.316347 0.10481298945 0.00094900814 
0.316904 0.05347774405 0.00030378351 
0.317461 0.09771618935 0.00021937207 
0.318019 0.04894820040 0.00092354365 
0.318576 0.07287505410 0.00063681158 
0.319133 0.04559938062 0.00008032025 
0.319691 0.05676157784 -0.00005107613 
0.320248 0.07718367225 0.00085507977 
0.320805 0.02476062738 0.00016927821 
0.321362 0.05814241180 0.00050426067 
0.321920 0.07165458550 0.00009340324 
0.322477 0.03190502008 0.00043210012 
0.323034 0.09768224706 0.00003449706 
0.323592 0.09693107937 0.00020606547 
0.324149 0.06851664470 0.00055195738 
0.324706 0.07458936902 0.00076286225 
0.325263 0.13280758395 -0.00020724113 
0.325821 0.03233204065 -0.00012836126 
0.326378 0.02083428478 -0.00005432345 
0.326935 0.05947259465 -0.00019666057 
0.327493 0.08164807944 0.00029705092 
0.328050 0.04812895913 0.00011661276 
0.328607 0.06502603477 0.00077047812 
0.329164 0.05943439185 -0.00013191996 
0.329722 0.00473021558 -0.00009436690 
0.330279 0.06947078667 -0.00042727209 
0.330836 0.03891309645 0.00064416029 
0.331393 0.10278374937 0.00076118280 
0.331951 0.03430894145 0.00058234803 
0.332508 0.05653006505 0.00036287245 
0.333065 0.05398315522 -0.00006503738 
0.333622 0.07322244391 0.00095753617 
0.334180 0.06179464148 0.00113117269 
0.334737 0.08880072039 0.00059351088 
0.335294 0.05941661784 0.00076479075 
0.335852 0.08091079627 0.00015480100 
0.336409 0.07216778361 -0.00011524275 
0.336966 0.03127873386 0.00018983698 
0.337523 0.05295259932 0.00002356326 
0.338081 0.04095682647 0.00056785142 
0.338638 0.04274052891 0.00018728073 
0.339195 -0.00435616425 0.00058823675 
0.339752 0.09024836832 -0.00020649302 
0.340310 -0.00753129333 0.00039171112 
0.340867 0.08659391389 0.00038606107 
0.341424 0.11568537904 0.00099948032 
0.341981 0.08250031341 0.00104658828 
0.342539 0.05014269935 -0.00036587098 
0.343096 0.11872233677 -0.00002870459 
0.343653 0.05634960999 0.00062713740 
0.344210 0.02033841418 0.00067763442 
0.344768 0.06634883405 0.00058211184 
0.345325 0.02744536717 -0.00031453277 
0.345882 0.06643683557 -0.00007441830 
0.346439 0.11305762406 0.00199548679 
0.346997 0.09373454686 0.00000119941 
0.347554 0.09147098201 0.00050315973 
0.348111 0.04559074986 0.00035541284 
0.348668 0.05574068559 -0.00023827051 
0.349226 -0.00213640088 -0.00006441335 
0.349783 -0.01416002931 -0.00058503961 
0.350340 0.03972844506 0.00159505336 
0.350897 0.00405383402 -0.00037399631 
0.351454 0.01684293071 0.00040870825 
0.352012 -0.01181757655 -0.00066791199 
0.352569 0.01875802347 -0.00027949992 
0.353126 0.11699173867 -0.00053767735 
0.353683 0.06678139033 -0.00015119169 
0.354241 0.09746290056 0.00216276818 
0.354798 0.07094143318 -0.00050472057 
0.355355 0.03846052369 0.00117186852 
0.355912 0.17575753212 0.00318429582 
0.356470 0.10931705203 0.00006704425 
0.357027 0.09746363467 0.00025586524 
0.357584 0.06189392121 0.00066525536 
0.358141 -0.00651705146 -0.00042329896 
0.358699 0.04854202392 0.00031759085 
0.359256 0.04413672536 0.00145260090 
0.359813 0.08338021697 0.00040119949 
0.360370 0.07866877214 0.00034909169 
0.360927 0.02890672589 0.00210446112 
0.361485 0.05513908277 -0.00080315604 
0.362042 0.11077752373 -0.00021017413 
0.362599 0.07924938716 0.00095800963 
0.363156 0.02510627772 -0.00164093639 
0.363714 0.02749959300 -0.00042048723 
0.364271 0.05767981878 0.00193731693 
0.364828 0.05491565445 -0.00114881779 
0.365385 0.03953721832 0.00098777289 
0.365942 0.11932245040 0.00103840094 
0.366500 0.16632004836 -0.00020502570 
0.367057 0.05504060257 0.00048127086 
0.367614 0.10346541340 0.00025109717 
0.368171 0.06418931628 0.00101061402 
0.368728 0.09127581357 -0.00020295771 
0.369286 0.00249314623 -0.00055845882 
0.369843 0.15639729591 0.00099535649 
0.370400 0.10990111693 0.00108882229 
0.370957 0.00482109305 0.00055244109 
0.371514 0.07407208249 0.00153970486 
0.372072 0.04477580846 0.00134139855 
0.372629 0.16370741925 0.00046160580 
0.373186 0.11195014615 0.00074164221 
0.373743 0.02378843818 0.00045834449 
0.374300 0.06335801167 -0.00012388601 
0.374858 0.10123667753 0.00129419205 
0.375415 0.07329054083 0.00115498634 
0.375972 0.10574747987 -0.00196827347 
0.376529 0.14104199891 0.00139839956 
0.377086 0.05062457213 -0.00064750333 
0.377644 0.05705113136 -0.00075005897 
0.378201 0.09116258234 0.00088356113 
0.378758 -0.03962770103 -0.00083633593 
0.379315 0.08112974357 0.00212048593 
0.379872 0.07064681288 0.00122447214 
0.380430 0.08995995105 0.00063179832 
0.380987 -0.00740685455 -0.00008745568 
0.381544 0.04420130052 -0.00020725400 
0.382101 0.01349058715 0.00024586203 
0.382658 0.01706759042 -0.00003798673 
0.383216 0.10787932463 0.00009736623 
0.383773 0.05715998982 0.00203779073 
0.384330 0.02645359116 -0.00157868804 
0.384887 0.02490161421 0.00056748632 
0.385444 0.07270627479 -0.00095224840 
0.386001 0.09049488903 0.00055661294 
0.386559 0.02197866397 0.00029280704 
0.387116 0.06470133078 -0.00059942984 
0.387673 0.06626204869 -0.00042641973 
0.388230 0.03304342383 0.00004239941 
0.388787 0.14137169905 -0.00148814192 
0.389345 -0.01480269782 0.00038873627 
0.389902 0.08497861621 0.00124939723 
0.390459 -0.09119283335 0.00023994235 
0.391016 0.06768108590 -0.00149290410 
0.391573 -0.00631554790 0.00205294997 
0.392130 0.11697877855 0.00190055606 
0.392688 0.11144660559 0.00011828667 
0.393245 0.07075501493 -0.00001062335 
0.393802 0.02452232001 -0.00105963610 
0.394359 0.03118685813 0.00040476533 
0.394916 0.14600586923 -0.00189321664 
0.395473 0.06534214037 0.00259832439 
0.396031 0.03824564904 0.00097286978 
0.396588 0.02626009931 0.00313595474 
0.397145 0.05526858138 0.00370029140 
0.397702 0.09340023706 0.00209346472 
0.398259 0.04041685376 -0.00043234086 
0.398816 0.18734088906 0.00306370621 
0.399374 0.05966043746 0.00396884570 
0.399931 0.04177794558 0.00368395937 
0.400488 -0.03800914642 -0.00120061623 
0.401045 -0.14111640885 -0.00195599702 
0.401602 0.25960704923 0.00485663171 
0.402159 0.01695576325 0.00828659361 
0.402716 0.04453351027 0.00189567114 
0.403274 0.08014191441 0.00426986570 
0.403831 0.63575376639 0.02701088432 
