# Supplementary material for: SAXS studies of X-ray induced disulfide bond damage: Engineering high-resolution insight from a low-resolution technique
Source: PLoS One. 2020 Nov 17;15(11):e0239702. doi: 10.1371/journal.pone.0239702 (PMC7671560; doi:10.1371/journal.pone.0239702)
Supplement: S1 Data — (GZ) [file pone.0239702.s023.gz › SupplementaryData/dimer_A7_ph6_5_00018.cbf.dat]

0.010314 24.16160642997 0.14527766795 
0.010872 20.19896055508 -0.37566619623 
0.011429 21.78506483188 -0.08001692956 
0.011987 20.88463322329 0.05620352164 
0.012544 19.95009423467 0.11127340922 
0.013102 19.86602450900 -0.06737174564 
0.013659 19.55150491347 0.05226353321 
0.014217 20.30409204749 -0.06206236949 
0.014774 19.48585547166 -0.04346811140 
0.015332 18.88154980506 0.02037118212 
0.015889 18.93515273632 -0.06272066937 
0.016447 18.71672623875 0.02376988585 
0.017004 18.34128978154 0.01495723796 
0.017562 18.86778785198 -0.01654173566 
0.018119 18.40918367180 -0.00251424084 
0.018677 18.19441098914 0.04411414694 
0.019234 18.38059825348 0.02475466279 
0.019792 18.56620343846 0.04768181923 
0.020349 18.11482290852 0.04504274656 
0.020907 17.70486026514 0.04204447627 
0.021464 17.71817946295 0.05350690107 
0.022022 17.13225705155 0.04963637725 
0.022579 17.43827171057 0.07476864632 
0.023137 17.14047912550 0.06750147228 
0.023694 17.09829807149 0.07150472648 
0.024252 16.56793480300 0.08201326589 
0.024809 16.85011031072 0.07979294558 
0.025367 16.65745608396 0.07586971652 
0.025924 16.16188104723 0.07874244651 
0.026482 16.40324076214 0.08815277428 
0.027039 15.87175174823 0.08160451018 
0.027597 15.67772233256 0.08476689812 
0.028154 15.83191877913 0.08643482721 
0.028712 15.34637086466 0.08170312071 
0.029269 15.39237270019 0.07673391640 
0.029827 15.33041444908 0.08293888683 
0.030384 14.98130974482 0.06958391083 
0.030942 14.79713020036 0.08274867711 
0.031500 14.55348721251 0.07671589128 
0.032057 14.52481653266 0.07840325269 
0.032615 14.17688741360 0.07174980664 
0.033172 13.74020337284 0.06695645519 
0.033730 13.94157493716 0.07349409965 
0.034287 13.66454711042 0.07511069371 
0.034845 13.53617875119 0.07816894462 
0.035402 13.32940967115 0.06796308569 
0.035960 13.26031558098 0.06326747465 
0.036517 13.08577010966 0.06287478076 
0.037075 13.10470605682 0.06897333657 
0.037632 12.66093115661 0.05776396356 
0.038190 12.26354889651 0.07009968294 
0.038747 12.46180924407 0.06014275067 
0.039305 12.42099023763 0.05074067842 
0.039862 11.98910598423 0.05967423868 
0.040420 11.91497751794 0.05546532929 
0.040977 11.80872436378 0.06233005255 
0.041535 11.67622525545 0.05508181744 
0.042092 11.41114047172 0.05542837420 
0.042650 11.37610945326 0.05347896444 
0.043207 11.01472269699 0.04999734890 
0.043765 10.93515616415 0.05376940773 
0.044322 10.92556063146 0.04862752528 
0.044880 10.47527335309 0.04935573255 
0.045437 10.57240684609 0.05006267599 
0.045995 10.29852178706 0.05215006826 
0.046552 10.24522233276 0.04563583685 
0.047110 10.10339420659 0.04788396349 
0.047667 9.84640563523 0.04575527274 
0.048225 9.75260226290 0.04589455153 
0.048782 9.56414724796 0.04723516468 
0.049340 9.42263898421 0.04141112025 
0.049897 9.32588268205 0.04094846521 
0.050455 9.20494514773 0.04095060531 
0.051012 9.19709735258 0.04080923814 
0.051570 8.87332809194 0.04120270874 
0.052127 8.75242805105 0.04285465183 
0.052685 8.69113932747 0.03974514317 
0.053242 8.40106871766 0.04053769163 
0.053800 8.36840193431 0.03518188893 
0.054357 8.27957381550 0.03494215496 
0.054915 8.14703703891 0.03503894284 
0.055472 8.06683903296 0.03504486030 
0.056030 7.92874117599 0.04075265764 
0.056587 7.76933625950 0.03586523375 
0.057145 7.72760357937 0.03485857335 
0.057702 7.57177884751 0.03394076359 
0.058260 7.48750763917 0.03649050733 
0.058817 7.33098297721 0.03363608471 
0.059375 7.20272711276 0.03317867784 
0.059932 7.07395277838 0.03042198128 
0.060490 6.90803628114 0.03194742018 
0.061048 6.87277411730 0.02865479276 
0.061605 6.76849709612 0.02800686896 
0.062163 6.55862602186 0.02893034988 
0.062720 6.69106824374 0.02959187250 
0.063278 6.47385024354 0.02777594437 
0.063835 6.30649948309 0.02805370623 
0.064393 6.13437580670 0.02833685936 
0.064950 6.10731868869 0.02983850589 
0.065508 5.99656660674 0.02545503184 
0.066065 5.97428275566 0.02637537882 
0.066623 5.87871819363 0.02444010637 
0.067180 5.77875256392 0.02694291906 
0.067738 5.62169048422 0.02382591526 
0.068295 5.55928770872 0.02107947804 
0.068853 5.52699159165 0.02506371542 
0.069410 5.36789869638 0.02201651885 
0.069968 5.23863916889 0.02165243617 
0.070525 5.32200890649 0.02697665597 
0.071083 5.19551701573 0.02187994999 
0.071640 5.17527421158 0.02370376668 
0.072198 5.06109408337 0.02526900799 
0.072755 5.07301407916 0.02138543121 
0.073313 4.90687269114 0.01903333325 
0.073870 4.79490506629 0.02034057841 
0.074428 4.74937466854 0.02136605529 
0.074985 4.64689398202 0.01943660530 
0.075543 4.63272197628 0.02073603514 
0.076100 4.55847903858 0.02161232271 
0.076658 4.44818154082 0.02226106211 
0.077215 4.43135968270 0.01919176900 
0.077773 4.43778838865 0.02176537690 
0.078330 4.28846673258 0.02054160072 
0.078888 4.18782181280 0.01484492401 
0.079445 4.16227336414 0.01727377806 
0.080003 4.06239850850 0.01937653609 
0.080560 4.11796958607 0.01786552709 
0.081118 3.99273635456 0.01779588084 
0.081675 3.81532527623 0.01633831586 
0.082233 3.81720425114 0.01494182881 
0.082790 3.79504922099 0.01554416550 
0.083348 3.72276859722 0.01623398812 
0.083905 3.68581465608 0.01491259769 
0.084463 3.73414030350 0.01657283659 
0.085020 3.60541780530 0.01398910861 
0.085578 3.53175373189 0.01655813125 
0.086135 3.49099507814 0.01643993779 
0.086693 3.37206347249 0.01510422824 
0.087250 3.39142122649 0.01427990915 
0.087808 3.39056242968 0.01273671021 
0.088365 3.30011314591 0.01210649617 
0.088923 3.18391568811 0.01381552091 
0.089480 3.16551923170 0.01451197620 
0.090038 3.08343771321 0.01277705650 
0.090595 3.04888375139 0.01331766943 
0.091153 3.04821816930 0.01282742441 
0.091710 2.97732278735 0.01291465305 
0.092268 2.90622822361 0.01281544207 
0.092825 2.85576200235 0.01240864611 
0.093383 2.83943191600 0.01155993397 
0.093940 2.82243785451 0.01339505959 
0.094498 2.78582269084 0.01299997919 
0.095055 2.85136834491 0.01303667010 
0.095613 2.70051713414 0.01083573203 
0.096170 2.73840932767 0.01210875075 
0.096728 2.61396746509 0.01226949290 
0.097285 2.58460538918 0.01216477296 
0.097842 2.58187053365 0.01125308332 
0.098400 2.56508728332 0.01029879183 
0.098957 2.51326913047 0.01007190291 
0.099515 2.49097157574 0.01152040359 
0.100072 2.27947232721 0.01131682759 
0.100630 2.32648836095 0.01319890717 
0.101187 2.35333150993 0.01131428927 
0.101745 2.23097491796 0.01061628292 
0.102302 2.25123819071 0.00947587760 
0.102860 2.30326478250 0.00958511134 
0.103417 2.16712147748 0.01007023601 
0.103975 2.18471309303 0.01048381373 
0.104532 2.17736216511 0.01042165773 
0.105090 2.05091482605 0.00902707893 
0.105647 2.04930773071 0.00845951067 
0.106205 2.08488274588 0.00951156816 
0.106762 1.92058544422 0.00997667721 
0.107320 1.93193400295 0.00869311398 
0.107877 2.01485141938 0.00965161426 
0.108435 1.90034067786 0.00821698696 
0.108992 1.84112503436 0.00971537508 
0.109550 1.84576337171 0.00865294936 
0.110107 1.83119008935 0.00879731221 
0.110665 1.78097642145 0.00742262381 
0.111222 1.78529773947 0.00751294365 
0.111780 1.74046682037 0.00721573755 
0.112337 1.71789249811 0.00746267460 
0.112895 1.69247902863 0.00773692472 
0.113452 1.66725454055 0.00680220364 
0.114010 1.70873282790 0.00668418521 
0.114567 1.61001204147 0.00763674361 
0.115125 1.58123208904 0.00593811336 
0.115682 1.49917236764 0.00655138814 
0.116240 1.52349703947 0.00442371612 
0.116797 1.57001144126 0.00625052935 
0.117355 1.45965162365 0.00653368173 
0.117912 1.48212439788 0.00605292507 
0.118470 1.36247224946 0.00703373669 
0.119027 1.43396670665 0.00468632216 
0.119585 1.41046128985 0.00581367622 
0.120142 1.40883455888 0.00570935859 
0.120699 1.29792776578 0.00504262090 
0.121257 1.27400202560 0.00554357372 
0.121814 1.34289750059 0.00459933744 
0.122372 1.33722604571 0.00603112759 
0.122929 1.31992129649 0.00534548847 
0.123487 1.24618975694 0.00498546753 
0.124044 1.18849659084 0.00603360309 
0.124602 1.27555050958 0.00471196815 
0.125159 1.13286557385 0.00453657049 
0.125717 1.08636441069 0.00477196618 
0.126274 1.13422134649 0.00493725366 
0.126832 1.13530664281 0.00447487067 
0.127389 1.18861499848 0.00474524411 
0.127947 1.03305097494 0.00429656117 
0.128504 1.06367572550 0.00377542164 
0.129062 1.07883044794 0.00514305461 
0.129619 1.04479708241 0.00386952341 
0.130177 0.97687337507 0.00385779996 
0.130734 1.00149778248 0.00378033420 
0.131292 0.98913731695 0.00401957155 
0.131849 0.90533118571 0.00364137814 
0.132407 0.90314340661 0.00303099076 
0.132964 0.93904736251 0.00259597180 
0.133521 0.93385390907 0.00420179439 
0.134079 0.87078264646 0.00464402237 
0.134636 0.90160259841 0.00249685954 
0.135194 0.84230930200 0.00248643584 
0.135751 0.77446593100 0.00345314879 
0.136309 0.85278614092 0.00422269388 
0.136866 0.77818859891 0.00320011693 
0.137424 0.83404433779 0.00328103795 
0.137981 0.77035603166 0.00318767693 
0.138539 0.78789050372 0.00308099223 
0.139096 0.81347989165 0.00315380131 
0.139654 0.78793825860 0.00333676049 
0.140211 0.72803903825 0.00251672187 
0.140769 0.67490362524 0.00240639567 
0.141326 0.71995855438 0.00227417225 
0.141884 0.73222736802 0.00286684720 
0.142441 0.70512208115 0.00399272535 
0.142998 0.60723399167 0.00321730341 
0.143556 0.71985630213 0.00242930619 
0.144113 0.58826511499 0.00201456928 
0.144671 0.69556196777 0.00314368635 
0.145228 0.56744891122 0.00242676880 
0.145786 0.58780725562 0.00277067133 
0.146343 0.57606693619 0.00229976530 
0.146901 0.62940491841 0.00246043983 
0.147458 0.58655260266 0.00280985839 
0.148016 0.54277363253 0.00244597384 
0.148573 0.48768339353 0.00236126438 
0.149131 0.61526131532 0.00328425559 
0.149688 0.47600949074 0.00233723008 
0.150246 0.51938203526 0.00223897188 
0.150803 0.48097915352 0.00248319005 
0.151360 0.50234159685 0.00209099567 
0.151918 0.51764477493 0.00110463068 
0.152475 0.51829886480 0.00202652388 
0.153033 0.42137492411 0.00134805072 
0.153590 0.51973980922 0.00242165210 
0.154148 0.50739464256 0.00205029187 
0.154705 0.38274781051 0.00146378135 
0.155263 0.42839550847 0.00166487940 
0.155820 0.46542414346 0.00240278403 
0.156378 0.46229611778 0.00242970801 
0.156935 0.44910642358 0.00132634758 
0.157493 0.36931922098 0.00162494739 
0.158050 0.42058867987 0.00117754244 
0.158607 0.45102128407 0.00151207262 
0.159165 0.42744754448 0.00200593864 
0.159722 0.44477086286 0.00114057201 
0.160280 0.36206131500 0.00130272238 
0.160837 0.37622479596 0.00130894624 
0.161395 0.42033485177 0.00154129770 
0.161952 0.36420986921 0.00148155684 
0.162510 0.37760841406 0.00228677178 
0.163067 0.41035174974 0.00138319457 
0.163625 0.33176051728 0.00220389178 
0.164182 0.31635357444 0.00132704002 
0.164739 0.34509068435 0.00162760184 
0.165297 0.33663342909 0.00124944205 
0.165854 0.35544618489 0.00173646828 
0.166412 0.32398057238 0.00145625273 
0.166969 0.33583063070 0.00060667835 
0.167527 0.26590722158 0.00091365559 
0.168084 0.28775607189 0.00153876229 
0.168642 0.29850030904 0.00121623468 
0.169199 0.30255093651 0.00071675249 
0.169757 0.28723379599 0.00131581466 
0.170314 0.27412051583 0.00159410672 
0.170871 0.26962177513 0.00098791808 
0.171429 0.33752473993 0.00107204227 
0.171986 0.28072402596 0.00124863602 
0.172544 0.26935551822 0.00049559981 
0.173101 0.24818510999 0.00106113882 
0.173659 0.21476073860 0.00079441328 
0.174216 0.26311428504 0.00120202457 
0.174774 0.24402638392 0.00108904528 
0.175331 0.22294496646 0.00083760665 
0.175888 0.23450864320 0.00139222332 
0.176446 0.26697891382 0.00151255662 
0.177003 0.23828062122 0.00215056480 
0.177561 0.22516412057 0.00101447418 
0.178118 0.19428550075 0.00066107267 
0.178676 0.17892688829 0.00077402975 
0.179233 0.22025291460 0.00147003361 
0.179791 0.24064662498 0.00096954061 
0.180348 0.22668055072 0.00069111980 
0.180905 0.18342506811 0.00028410602 
0.181463 0.16812861464 0.00036034127 
0.182020 0.20589663570 -0.00008559504 
0.182578 0.17720870810 0.00059734856 
0.183135 0.18366263242 0.00045818821 
0.183693 0.21261986668 0.00073926671 
0.184250 0.20063528946 0.00117638606 
0.184808 0.21925157069 0.00126751800 
0.185365 0.17513428566 0.00043399282 
0.185922 0.16893484385 0.00102859153 
0.186480 0.19303863683 0.00152271670 
0.187037 0.15397939602 0.00089853102 
0.187595 0.15870623867 0.00050683922 
0.188152 0.17107615870 0.00088024966 
0.188710 0.19003890754 0.00020211544 
0.189267 0.18063414667 0.00077700070 
0.189824 0.18390767696 0.00078674620 
0.190382 0.14101865174 0.00046361846 
0.190939 0.16194644379 0.00094922184 
0.191497 0.17983251990 0.00038393145 
0.192054 0.09070869119 0.00051145078 
0.192612 0.17941756833 0.00042878323 
0.193169 0.14997594408 0.00050602919 
0.193726 0.17267866967 0.00096592713 
0.194284 0.15745863615 0.00035664690 
0.194841 0.14229801831 0.00063208497 
0.195399 0.14248858754 0.00062025719 
0.195956 0.15904769071 0.00157628545 
0.196514 0.12884375230 0.00145199957 
0.197071 0.09309436283 0.00075431147 
0.197628 0.14028717538 0.00024369555 
0.198186 0.09718276312 0.00093008787 
0.198743 0.09621484424 0.00081937013 
0.199301 0.08803806788 0.00058298180 
0.199858 0.06521918055 0.00103694554 
0.200416 0.14794798120 0.00004100418 
0.200973 0.14386104591 0.00152174995 
0.201530 0.21461934726 0.00097320056 
0.202088 0.12801728843 0.00051358208 
0.202645 0.08935919110 0.00153843173 
0.203203 0.16547376302 0.00092962901 
0.203760 0.18117223777 0.00101565559 
0.204318 0.16130473205 0.00075940839 
0.204875 0.14795737375 0.00040530187 
0.205432 0.14706158256 0.00031191880 
0.205990 0.13141971599 0.00127353104 
0.206547 0.16613754792 -0.00009980624 
0.207105 0.12289667220 0.00068312673 
0.207662 0.15906541580 -0.00034156953 
0.208219 0.10500923325 0.00085419459 
0.208777 0.12282434258 0.00016525585 
0.209334 0.14096648015 0.00033914312 
0.209892 0.09437205088 0.00069311116 
0.210449 0.15404399495 0.00067031469 
0.211007 0.10696050381 0.00011242732 
0.211564 0.07998343992 0.00068109415 
0.212121 0.09166529710 -0.00048940980 
0.212679 0.09302110791 0.00047615161 
0.213236 0.12459663681 -0.00028102921 
0.213794 0.15130598760 0.00074183768 
0.214351 0.12064087889 0.00046624666 
0.214908 0.15867246999 -0.00024386034 
0.215466 0.08079189873 0.00085770949 
0.216023 0.13516654802 0.00083460086 
0.216581 0.14464369328 0.00087272952 
0.217138 0.08388542850 -0.00006449853 
0.217695 0.09859505524 0.00010379501 
0.218253 0.13018185035 0.00047129545 
0.218810 0.09763253780 0.00039442491 
0.219368 0.09309365339 0.00008492864 
0.219925 0.13146964785 0.00070606824 
0.220483 0.10477395476 0.00053195811 
0.221040 0.10426446925 -0.00016938544 
0.221597 0.10424553604 0.00094266759 
0.222155 0.14229639478 0.00089961007 
0.222712 0.11621441689 0.00122009767 
0.223270 0.07226592396 0.00006571101 
0.223827 0.07822012327 0.00015526700 
0.224384 0.15041837952 0.00053677061 
0.224942 0.03843637493 0.00030167589 
0.225499 0.10435696513 0.00031316267 
0.226057 0.13587186750 0.00066842525 
0.226614 0.14115137495 0.00020949132 
0.227171 0.14811803514 0.00072968965 
0.227729 0.06297632806 -0.00021654773 
0.228286 0.08621974502 0.00008905869 
0.228844 0.09852811475 0.00048560570 
0.229401 0.09982481158 0.00035258408 
0.229958 0.08366519811 0.00017485209 
0.230516 0.06178659953 -0.00033723570 
0.231073 0.12418114340 0.00045358610 
0.231630 0.13262552110 0.00096804933 
0.232188 0.13076304936 0.00055425148 
0.232745 0.08365691651 -0.00051364035 
0.233303 0.10777136037 0.00004532354 
0.233860 0.05840583129 0.00037433818 
0.234417 0.11529263582 0.00006786255 
0.234975 0.10970680105 0.00004472305 
0.235532 0.09932137302 0.00057591371 
0.236090 0.16540885899 0.00069721399 
0.236647 0.08214214390 0.00041125196 
0.237204 0.12094179199 0.00015577172 
0.237762 0.05291987590 0.00054578137 
0.238319 0.08233957661 0.00002446594 
0.238877 0.04758075734 0.00054181672 
0.239434 0.11091924162 0.00017297218 
0.239991 0.06063046195 0.00029665057 
0.240549 0.07577523854 0.00034600215 
0.241106 0.09056974275 0.00052443352 
0.241663 0.11295015497 0.00058016783 
0.242221 0.10692097861 0.00021637436 
0.242778 0.05086327508 -0.00005118733 
0.243336 0.08644672998 0.00052669345 
0.243893 0.11081853909 0.00057217304 
0.244450 0.09603479487 0.00024712455 
0.245008 0.07391556538 -0.00005247140 
0.245565 0.07771833878 -0.00009957571 
0.246123 0.12203982534 -0.00018544338 
0.246680 0.11011296928 0.00052337954 
0.247237 0.17048518233 0.00055311489 
0.247795 0.11018360233 0.00032003189 
0.248352 0.06334519779 0.00017063224 
0.248909 0.12339907581 0.00034280656 
0.249467 0.08299688799 0.00047439192 
0.250024 0.08912888134 0.00042433450 
0.250582 0.11312989260 0.00019172876 
0.251139 0.11098939620 0.00047775154 
0.251696 0.08311756123 0.00010817684 
0.252254 0.05816101541 0.00042010030 
0.252811 0.08006531745 -0.00019427438 
0.253368 0.09889286006 0.00079005885 
0.253926 0.10818686037 0.00067811100 
0.254483 0.07228512847 0.00060102282 
0.255041 0.07018614594 0.00027194792 
0.255598 0.08894547409 0.00037824147 
0.256155 0.08568497675 0.00027418196 
0.256713 0.13066023133 0.00028868752 
0.257270 0.08314438105 0.00424517834 
0.257827 0.07051969520 0.00030825958 
0.258385 0.08408390842 0.00036021540 
0.258942 0.09473826039 0.00019175899 
0.259499 0.08415506179 0.00115671645 
0.260057 0.10707698357 0.00037634557 
0.260614 0.08729124494 0.00035176062 
0.261172 0.10701560971 0.00117632459 
0.261729 0.11877339683 0.00020082379 
0.262286 0.08085890341 0.00037737619 
0.262844 0.07164256022 -0.00022906103 
0.263401 0.06768849019 0.00046440173 
0.263958 0.05474402470 0.00039981589 
0.264516 0.05380600977 0.00003997975 
0.265073 0.09812690320 0.00037675258 
0.265630 0.07957341538 0.00021809764 
0.266188 0.07441292182 0.00015475671 
0.266745 0.08891241480 0.00038896757 
0.267302 0.11366717739 0.00085055443 
0.267860 0.08728784459 0.00059073103 
0.268417 0.11527258246 0.00018532423 
0.268975 0.07725691060 0.00016932010 
0.269532 0.10328160084 0.00037388204 
0.270089 0.10741883732 0.00012987247 
0.270647 0.06774181634 -0.00000862616 
0.271204 0.14005106964 0.00060459249 
0.271761 0.07318787407 0.00049968888 
0.272319 0.10377868893 0.00020411351 
0.272876 0.09857476974 0.00037746800 
0.273433 0.08044332181 0.00023388891 
0.273991 0.10585104604 -0.00006584897 
0.274548 0.08556581631 0.00014653044 
0.275105 0.07087481240 0.00031015355 
0.275663 0.09283158830 0.00051967402 
0.276220 0.07111514520 0.00064125948 
0.276777 0.10248605487 0.00001600908 
0.277335 0.10247849054 0.00018123130 
0.277892 0.09787780930 0.00060643813 
0.278449 0.05619647562 0.00039316917 
0.279007 0.10527982921 0.00023074164 
0.279564 0.08862066015 0.00003845820 
0.280121 0.04715418015 0.00018217276 
0.280679 0.05294131743 -0.00003879873 
0.281236 0.12251425700 0.00044006510 
0.281793 0.07187510028 0.00016503521 
0.282351 0.08343605678 0.00011898865 
0.282908 0.12033493871 0.00083414028 
0.283465 0.03523900164 -0.00024450408 
0.284023 0.05928057859 0.00029863424 
0.284580 0.09349788227 0.00027588022 
0.285137 0.05925174734 0.00056003447 
0.285695 0.09965795992 0.00049686970 
0.286252 0.12440615268 0.00005868392 
0.286809 0.11415736228 0.00069050385 
0.287367 0.08998824901 0.00042992777 
0.287924 0.11647645995 0.00069551710 
0.288481 0.08532902378 -0.00012843909 
0.289039 0.06774112081 0.00049012674 
0.289596 0.09410379314 0.00030997690 
0.290153 0.06883670065 0.00065010393 
0.290711 0.10044557996 0.00027809897 
0.291268 0.07319401323 0.00090262377 
0.291825 0.06835221892 0.00084657033 
0.292383 0.06846103210 0.00040221562 
0.292940 0.07216959187 0.00014897116 
0.293497 0.06395962488 0.00017648041 
0.294055 0.12939917753 0.00029121338 
0.294612 0.05718701555 0.00025353997 
0.295169 0.05697017853 -0.00060995278 
0.295727 0.11714004432 0.00067843024 
0.296284 0.04872454605 -0.00062280182 
0.296841 0.04296196458 0.00024522269 
0.297399 0.01487169574 -0.00013723081 
0.297956 0.05395605650 0.00047287790 
0.298513 0.08405322319 0.00006887114 
0.299071 0.08853141622 0.00024623917 
0.299628 0.08444834489 0.00039827756 
0.300185 0.09630479160 0.00077814574 
0.300742 0.09712352036 -0.00037507918 
0.301300 0.03534802160 0.00003225770 
0.301857 0.04151864251 0.00052254394 
0.302414 0.08195753832 0.00027412281 
0.302972 0.08129489983 0.00021317744 
0.303529 0.05152333835 0.00037251514 
0.304086 0.07848785152 0.00029807455 
0.304644 0.13806683338 -0.00028829430 
0.305201 0.05529671808 -0.00009561521 
0.305758 0.02490935367 0.00008659193 
0.306316 0.02930062988 -0.00046821181 
0.306873 0.01844102753 -0.00045533721 
0.307430 0.06662092923 0.00036515009 
0.307987 0.07301561680 0.00004767287 
0.308545 0.09085466574 0.00004429853 
0.309102 0.04576239618 0.00007186015 
0.309659 0.00476249869 0.00023898825 
0.310217 0.07680405076 -0.00010898282 
0.310774 0.04417990198 0.00008010796 
0.311331 0.09930527785 0.00023039201 
0.311889 0.03481124585 -0.00023402016 
0.312446 0.04111519837 0.00027754532 
0.313003 0.05919135157 0.00008401586 
0.313560 0.09180137915 -0.00008467378 
0.314118 0.04405077750 0.00004625083 
0.314675 0.13895997704 0.00001632443 
0.315232 0.08036194412 0.00001595714 
0.315790 0.03930164543 0.00050794786 
0.316347 0.03912151348 0.00012743960 
0.316904 0.05245139820 -0.00016567833 
0.317461 0.12814619498 0.00052149016 
0.318019 0.09917258850 0.00008634285 
0.318576 0.05700521351 0.00095450742 
0.319133 0.03112356152 0.00018743684 
0.319691 0.08030149585 0.00032704002 
0.320248 0.07692533073 0.00033303355 
0.320805 0.11356663317 0.00028027636 
0.321362 0.04910050545 -0.00022202388 
0.321920 0.06556014925 0.00010234871 
0.322477 0.10364302218 -0.00015026524 
0.323034 0.06201648423 -0.00002282368 
0.323592 0.14472446922 0.00088979611 
0.324149 0.04039040048 -0.00011634232 
0.324706 0.07146695596 0.00105339831 
0.325263 0.04667166760 0.00005617660 
0.325821 0.08108545725 0.00076491895 
0.326378 0.03981577939 0.00071243706 
0.326935 0.04751161933 -0.00007162837 
0.327493 0.09360485053 0.00084190372 
0.328050 0.02954108640 0.00076371952 
0.328607 0.07356312475 0.00042169871 
0.329164 0.00670929657 -0.00010551880 
0.329722 0.05292181306 0.00032950367 
0.330279 0.08084286609 -0.00076943903 
0.330836 0.03882948447 0.00042595557 
0.331393 0.03844042429 0.00076952269 
0.331951 0.12178646953 0.00052394592 
0.332508 0.06812434704 0.00048730171 
0.333065 0.03171675458 0.00021988016 
0.333622 0.07207801904 -0.00030803796 
0.334180 0.07963312479 0.00031515089 
0.334737 0.04728927330 0.00028880458 
0.335294 0.09305318573 0.00072378376 
0.335852 0.08468899841 0.00037614562 
0.336409 0.03581937216 -0.00006179115 
0.336966 0.02632484314 -0.00040862426 
0.337523 0.05488090237 0.00035829488 
0.338081 0.04216551297 0.00008933750 
0.338638 0.08215145000 0.00023688370 
0.339195 0.04059986038 0.00073379653 
0.339752 0.07999412696 0.00100645512 
0.340310 0.02971958374 -0.00021015043 
0.340867 0.07562123902 -0.00023411298 
0.341424 0.03154390193 0.00103141140 
0.341981 0.06611550024 0.00003999190 
0.342539 0.05663644269 0.00031233107 
0.343096 0.06017846781 -0.00013746307 
0.343653 0.10940284164 0.00092615559 
0.344210 0.01674613729 0.00000954120 
0.344768 0.05628654943 0.00065305344 
0.345325 0.08212914616 0.00030797351 
0.345882 0.00967011894 -0.00002535383 
0.346439 0.07760291685 -0.00000838009 
0.346997 0.06368045024 0.00110818781 
0.347554 0.09808716170 0.00080336522 
0.348111 0.05103750057 0.00019537828 
0.348668 0.10378690389 0.00036094075 
0.349226 0.08795763107 0.00070460167 
0.349783 0.06496468018 0.00064553471 
0.350340 0.05427015381 -0.00054946317 
0.350897 0.02098533549 0.00001215039 
0.351454 0.02838224409 0.00038541928 
0.352012 -0.00185624581 0.00016153834 
0.352569 0.07906715055 -0.00134476066 
0.353126 0.10783965052 0.00066028170 
0.353683 0.09203267620 -0.00049343306 
0.354241 0.01148888886 0.00033396586 
0.354798 0.02023534569 0.00171479446 
0.355355 0.02711035971 0.00000745126 
0.355912 0.05910707803 0.00074769854 
0.356470 0.09327225050 -0.00008200126 
0.357027 0.06582825091 0.00245383140 
0.357584 -0.02428261731 -0.00009363589 
0.358141 0.07728127310 0.00120747779 
0.358699 0.06950455658 0.00040771854 
0.359256 0.02335220355 0.00133435778 
0.359813 0.03257635399 0.00073055173 
0.360370 0.04364227228 0.00058722473 
0.360927 0.14027683136 -0.00070061182 
0.361485 0.08370220230 0.00059977446 
0.362042 0.11605479354 0.00191210750 
0.362599 0.08622900926 0.00102036118 
0.363156 -0.03095702718 -0.00019896456 
0.363714 0.07377195063 0.00069061569 
0.364271 0.08382144885 0.00066025416 
0.364828 0.01364499319 0.00130395048 
0.365385 0.02980878804 -0.00069027893 
0.365942 0.10669145440 0.00020048530 
0.366500 0.05575700531 0.00089091063 
0.367057 0.05577847369 0.00102903727 
0.367614 0.02751705090 0.00035239143 
0.368171 0.01335368731 0.00181782525 
0.368728 0.03366253181 0.00140563332 
0.369286 0.00196152262 0.00011371971 
0.369843 -0.01530866848 -0.00007734682 
0.370400 0.00993006694 -0.00065428947 
0.370957 0.03686411446 -0.00000323017 
0.371514 0.06707137899 0.00018704076 
0.372072 0.06961143837 0.00009659539 
0.372629 0.01385282928 -0.00075864921 
0.373186 0.09140766075 -0.00014960688 
0.373743 0.11177079937 -0.00134197843 
0.374300 0.00934391766 0.00067134745 
0.374858 0.03851399854 -0.00000613473 
0.375415 0.04044080354 0.00114458535 
0.375972 0.07689678169 0.00032134135 
0.376529 0.06944892557 -0.00103458176 
0.377086 -0.03050988129 0.00073453113 
0.377644 0.02610078325 -0.00195249362 
0.378201 0.04113580855 0.00002694991 
0.378758 -0.00061391191 0.00062251844 
0.379315 0.07156341259 0.00143595462 
0.379872 0.05886650984 -0.00051345864 
0.380430 -0.05328047515 -0.00178529058 
0.380987 0.03181741739 0.00005012725 
0.381544 0.04093488309 0.00031548408 
0.382101 0.12208139653 0.00139196126 
0.382658 0.13431993376 -0.00118430952 
0.383216 0.13388836620 0.00220382707 
0.383773 0.01787492910 -0.00021882954 
0.384330 0.09062838810 0.00152759399 
0.384887 0.02652528689 0.00177888981 
0.385444 0.09754403963 0.00128284323 
0.386001 0.03869658280 -0.00031607098 
0.386559 0.07584794258 0.00391070038 
0.387116 0.12487865284 -0.00089566599 
0.387673 0.05756779355 0.00031217881 
0.388230 0.03022440599 -0.00119454871 
0.388787 0.10107307122 0.00106933890 
0.389345 0.07711630912 0.00016202764 
0.389902 0.09949837352 -0.00081786102 
0.390459 0.03971403855 -0.00242865539 
0.391016 0.06111881179 0.00111998250 
0.391573 0.14745753703 -0.00011855490 
0.392130 -0.01465174739 -0.00025016318 
0.392688 0.12034612837 0.00338761493 
0.393245 0.03741978532 0.00449556688 
0.393802 0.15564974360 0.00007626482 
0.394359 0.08323010836 0.00103503155 
0.394916 0.05421506469 0.00143788204 
0.395473 0.07844273109 -0.00101463554 
0.396031 0.10543166904 0.00001971809 
0.396588 0.11474303199 0.00222745668 
0.397145 0.13541735236 -0.00214821176 
0.397702 0.07945867194 -0.00010369221 
0.398259 0.04847462647 0.00108131887 
0.398816 0.08832913619 0.00256011881 
0.399374 0.13020083520 -0.00077892563 
0.399931 -0.01228907950 0.00134332801 
0.400488 -0.02638551283 -0.00206186348 
0.401045 -0.00434804083 -0.00254931408 
0.401602 0.03343651794 -0.00478117175 
0.402159 0.09874057173 0.01133074588 
0.402716 0.10978263495 0.00270499573 
0.403274 0.21596031259 -0.00193885304 
0.403831 0.05551855122 0.04978627992 
