# Supplementary material for: SAXS studies of X-ray induced disulfide bond damage: Engineering high-resolution insight from a low-resolution technique
Source: PLoS One. 2020 Nov 17;15(11):e0239702. doi: 10.1371/journal.pone.0239702 (PMC7671560; doi:10.1371/journal.pone.0239702)
Supplement: S1 Data — (GZ) [file pone.0239702.s023.gz › SupplementaryData/dimer_A7_ph6_5_00019.cbf.dat]

0.010314 24.24499011128 0.07141140233 
0.010872 18.78564841020 -0.05412176374 
0.011429 21.46629950584 -0.25238566890 
0.011987 19.02982877643 0.06535431882 
0.012544 21.35216516745 -0.09328391478 
0.013102 18.30195184035 -0.06251226700 
0.013659 20.85654583440 0.02598642127 
0.014217 20.19090700170 0.04545418663 
0.014774 16.77529728660 0.00756050310 
0.015332 20.86265830011 -0.01291925896 
0.015889 18.47285822138 0.01329736583 
0.016447 19.36717884305 -0.04291046131 
0.017004 19.56239199578 0.02336110058 
0.017562 18.58902232201 0.08209868894 
0.018119 19.14145358391 -0.00989048664 
0.018677 19.24681640186 0.02768517691 
0.019234 18.37579691831 0.01533206956 
0.019792 18.46716670797 0.03324654937 
0.020349 18.00150532631 0.03931841539 
0.020907 17.83738950453 0.00672629232 
0.021464 17.93532461379 0.04883856251 
0.022022 17.62347723546 0.04602506411 
0.022579 17.28489554216 0.08654920094 
0.023137 17.16855205221 0.06383179742 
0.023694 17.04614222219 0.06794353798 
0.024252 16.96632138741 0.07389695157 
0.024809 16.87140667818 0.08109209951 
0.025367 16.68549440751 0.09276923816 
0.025924 15.93983935728 0.06844131210 
0.026482 16.29754152598 0.07117381318 
0.027039 15.75245571963 0.07927995458 
0.027597 15.61667270366 0.07224071705 
0.028154 15.49993402299 0.08444689702 
0.028712 15.20914439941 0.07288969528 
0.029269 14.99825338005 0.07243617087 
0.029827 15.06482019688 0.08161525181 
0.030384 14.64942328270 0.08706262201 
0.030942 14.72640094522 0.07787636527 
0.031500 14.71091063494 0.07798227476 
0.032057 14.52949733143 0.07642401691 
0.032615 14.15972054922 0.06264188739 
0.033172 14.21191862091 0.07102683109 
0.033730 13.95778540851 0.07418549197 
0.034287 13.56554424094 0.06546967535 
0.034845 13.42246563271 0.07548159630 
0.035402 13.30399182494 0.06959835300 
0.035960 12.94732482747 0.06933976851 
0.036517 13.12999556337 0.06506155792 
0.037075 13.16670928770 0.06334188352 
0.037632 12.79302892500 0.06233893503 
0.038190 12.50204514964 0.05626595315 
0.038747 12.44047605861 0.05441207994 
0.039305 12.60196171145 0.06816107013 
0.039862 12.16710312009 0.05901218806 
0.040420 11.97352034355 0.05685732007 
0.040977 11.73297633408 0.05688006555 
0.041535 11.68891720520 0.06130307038 
0.042092 11.40264185454 0.06169214669 
0.042650 11.44640945052 0.05168283115 
0.043207 11.30267060495 0.05554875679 
0.043765 11.03327021500 0.05091420877 
0.044322 10.70551472747 0.04529369475 
0.044880 10.26972568401 0.04718500310 
0.045437 10.51568322475 0.04871489768 
0.045995 10.37150948988 0.04577084178 
0.046552 10.27063119548 0.04721640913 
0.047110 10.13196245646 0.04484783195 
0.047667 9.77974660367 0.04925307817 
0.048225 9.67392131686 0.04155977091 
0.048782 9.45455474848 0.04836130804 
0.049340 9.54528205340 0.04390671903 
0.049897 9.36757684378 0.04207650436 
0.050455 9.47281811497 0.04203728071 
0.051012 8.98635381716 0.04132274180 
0.051570 8.74891385119 0.03910067122 
0.052127 8.77832161507 0.03730608829 
0.052685 8.65828913880 0.03971576264 
0.053242 8.55334837834 0.03688091152 
0.053800 8.49066537711 0.03902000764 
0.054357 8.58974829358 0.04214732418 
0.054915 8.18315632653 0.03823156487 
0.055472 7.96135760945 0.03868620863 
0.056030 7.96119536848 0.03844586669 
0.056587 7.80245446683 0.03649934163 
0.057145 7.50722659663 0.03109988138 
0.057702 7.48769151401 0.03485676420 
0.058260 7.37606709573 0.03651033614 
0.058817 7.25835391062 0.03236177922 
0.059375 7.25479200384 0.03197316259 
0.059932 7.15281472902 0.03227693186 
0.060490 6.99297247207 0.03581007057 
0.061048 6.94967846357 0.03077956661 
0.061605 6.89775956440 0.03162199341 
0.062163 6.59710941438 0.03059443988 
0.062720 6.53658708799 0.02966993594 
0.063278 6.47401765906 0.03015091191 
0.063835 6.39406261606 0.02795627766 
0.064393 6.26229548783 0.02745918174 
0.064950 6.17325346536 0.02957393261 
0.065508 6.00002120351 0.03210559546 
0.066065 6.10301742826 0.02868287913 
0.066623 5.87495717928 0.02612871772 
0.067180 5.76274123065 0.02648942887 
0.067738 5.75353903986 0.02638352902 
0.068295 5.57435573520 0.02299900403 
0.068853 5.49851211946 0.02362417722 
0.069410 5.42065620563 0.02377227790 
0.069968 5.34990803337 0.02422037238 
0.070525 5.33944550217 0.02288292526 
0.071083 5.30863856355 0.02636249719 
0.071640 5.14025731791 0.02102289797 
0.072198 5.03208487604 0.02248814569 
0.072755 4.87323808964 0.02510280609 
0.073313 4.99912756668 0.02298585558 
0.073870 4.89004467757 0.02052988058 
0.074428 4.66618628698 0.02148267138 
0.074985 4.70992425695 0.02105001742 
0.075543 4.53745772714 0.02059029679 
0.076100 4.43893426349 0.01801333536 
0.076658 4.52378016609 0.01950291725 
0.077215 4.55084431452 0.01915952809 
0.077773 4.32007639596 0.02080298735 
0.078330 4.31540727634 0.01837942576 
0.078888 4.25662443358 0.01903788924 
0.079445 4.24764364067 0.01946669800 
0.080003 4.03963538829 0.01858244100 
0.080560 4.06428021954 0.01648488287 
0.081118 3.94298523287 0.01700880512 
0.081675 3.89322978790 0.01532311312 
0.082233 3.88191297321 0.01842460295 
0.082790 3.74737315204 0.01700543189 
0.083348 3.69460155989 0.01724386592 
0.083905 3.74504907998 0.01530339799 
0.084463 3.70062636360 0.01837148168 
0.085020 3.58103588523 0.01547510491 
0.085578 3.57259819148 0.01390011264 
0.086135 3.37278131241 0.01458812830 
0.086693 3.39898162888 0.01420459781 
0.087250 3.40624764268 0.01460653558 
0.087808 3.32817212403 0.01356597290 
0.088365 3.19163862207 0.01461536070 
0.088923 3.20344781023 0.01378338938 
0.089480 3.17731008734 0.01375187970 
0.090038 3.12458462524 0.01257026680 
0.090595 3.14707431210 0.01365041090 
0.091153 3.08635959688 0.01225111016 
0.091710 2.91122903270 0.01247419004 
0.092268 2.96100561178 0.01301395896 
0.092825 2.91352173338 0.01253864023 
0.093383 2.88648803903 0.01209442810 
0.093940 2.86312158593 0.01289432848 
0.094498 2.82412662763 0.01162269657 
0.095055 2.71301172184 0.01259036395 
0.095613 2.70446654781 0.01122999401 
0.096170 2.57473335941 0.01268167505 
0.096728 2.63872407308 0.01126132187 
0.097285 2.59303347319 0.01104176958 
0.097842 2.58620367726 0.01232575100 
0.098400 2.46459908946 0.01103286423 
0.098957 2.46233445738 0.01286883572 
0.099515 2.39725120510 0.00974177712 
0.100072 2.41103189688 0.01113991677 
0.100630 2.33430265378 0.01118304482 
0.101187 2.33257113801 0.00974098928 
0.101745 2.19711721469 0.01029908314 
0.102302 2.30093461395 0.00922812873 
0.102860 2.29872743699 0.01178750264 
0.103417 2.12132022325 0.01060991253 
0.103975 2.19157914863 0.00995616570 
0.104532 2.09757546040 0.00712672603 
0.105090 2.16715900318 0.01077727096 
0.105647 2.04355907128 0.00799918393 
0.106205 1.97077042283 0.00865582749 
0.106762 1.98747662838 0.00900035747 
0.107320 1.92049838366 0.00816206650 
0.107877 1.93295943566 0.00901152455 
0.108435 1.90021429137 0.00687754020 
0.108992 1.77179046690 0.00722226774 
0.109550 1.76471062071 0.00756700446 
0.110107 1.78449259156 0.00870723575 
0.110665 1.78115725502 0.00682714596 
0.111222 1.83216522362 0.00756454754 
0.111780 1.73888639572 0.00764052710 
0.112337 1.65737769073 0.00673104632 
0.112895 1.69504064337 0.00656752584 
0.113452 1.77254142026 0.00683630029 
0.114010 1.60416288873 0.00507062580 
0.114567 1.56498473912 0.00788546269 
0.115125 1.62046674920 0.00743152796 
0.115682 1.56796957102 0.00550094236 
0.116240 1.46791198912 0.00722051257 
0.116797 1.53514456801 0.00524397830 
0.117355 1.53250068928 0.00747574843 
0.117912 1.45112291898 0.00574772722 
0.118470 1.44671632076 0.00596916342 
0.119027 1.46655510114 0.00598666094 
0.119585 1.37585263985 0.00581041233 
0.120142 1.44753020657 0.00695871730 
0.120699 1.27900970348 0.00527609348 
0.121257 1.28562916686 0.00453222764 
0.121814 1.30676952689 0.00489138549 
0.122372 1.24239961097 0.00471709072 
0.122929 1.38400320353 0.00477118680 
0.123487 1.22936642415 0.00468066929 
0.124044 1.24213580613 0.00541211053 
0.124602 1.27134959438 0.00540848520 
0.125159 1.19100104501 0.00540340633 
0.125717 1.18858930179 0.00565842304 
0.126274 1.12206831941 0.00482981776 
0.126832 1.10693657387 0.00443581437 
0.127389 1.17123312495 0.00293531851 
0.127947 1.07536894294 0.00425574262 
0.128504 1.03856883143 0.00363538847 
0.129062 1.04541498653 0.00468828017 
0.129619 1.05583023977 0.00330992405 
0.130177 0.99231114551 0.00331343945 
0.130734 0.97811232118 0.00399774512 
0.131292 0.94975634357 0.00398500341 
0.131849 0.93075795448 0.00368681089 
0.132407 0.99465196555 0.00451077841 
0.132964 0.90665986397 0.00398253593 
0.133521 0.94897870246 0.00328629574 
0.134079 0.85411716005 0.00218549495 
0.134636 0.87612371521 0.00403855788 
0.135194 0.92589107227 0.00356393380 
0.135751 0.88012141994 0.00332087422 
0.136309 0.80067887022 0.00340508932 
0.136866 0.82865324366 0.00296802921 
0.137424 0.85187580888 0.00374605891 
0.137981 0.76116255798 0.00337528135 
0.138539 0.76327506658 0.00469977803 
0.139096 0.78610901840 0.00244282183 
0.139654 0.78342618906 0.00256847793 
0.140211 0.72396393412 0.00205001808 
0.140769 0.67391393761 0.00182405285 
0.141326 0.75067043458 0.00261449812 
0.141884 0.65080407777 0.00273388087 
0.142441 0.60382979780 0.00185487601 
0.142998 0.61838013311 0.00289730593 
0.143556 0.70250147103 0.00352931078 
0.144113 0.64412058738 0.00283462603 
0.144671 0.67477528965 0.00273839534 
0.145228 0.71312143342 0.00270136418 
0.145786 0.66740962901 0.00190616351 
0.146343 0.58914740632 0.00224020149 
0.146901 0.55548624961 0.00201259513 
0.147458 0.64346779526 0.00166631981 
0.148016 0.57139291469 0.00228506517 
0.148573 0.57277227728 0.00254893555 
0.149131 0.56594718703 0.00252882766 
0.149688 0.54106766985 0.00215715342 
0.150246 0.61008578669 0.00187631460 
0.150803 0.56059660918 0.00203018676 
0.151360 0.47687194229 0.00155873311 
0.151918 0.43642721799 0.00206018925 
0.152475 0.45199707432 0.00183713899 
0.153033 0.53899279740 0.00234801993 
0.153590 0.47144459364 0.00131924910 
0.154148 0.47675469922 0.00256979792 
0.154705 0.44555647551 0.00129703282 
0.155263 0.44024323076 0.00251117497 
0.155820 0.44082543368 0.00188117087 
0.156378 0.41440208575 0.00176491691 
0.156935 0.41308944324 0.00215060857 
0.157493 0.35782041340 0.00141496642 
0.158050 0.40591008280 0.00102644956 
0.158607 0.34854318480 0.00141915692 
0.159165 0.42834842298 0.00075981378 
0.159722 0.38721384266 0.00158136767 
0.160280 0.43907031092 0.00223117955 
0.160837 0.37257901243 0.00209387334 
0.161395 0.31517973818 0.00156533072 
0.161952 0.42636221244 0.00201322722 
0.162510 0.34898955487 0.00161307160 
0.163067 0.36086450147 0.00177661821 
0.163625 0.38680142929 0.00071563115 
0.164182 0.31704390933 0.00123883482 
0.164739 0.35127816030 0.00099395567 
0.165297 0.34944872542 0.00164558926 
0.165854 0.30132226465 0.00134740172 
0.166412 0.28697860484 -0.00027951619 
0.166969 0.30629724152 0.00052347218 
0.167527 0.30549971353 0.00103992557 
0.168084 0.29463178100 0.00021501156 
0.168642 0.32402166553 0.00056393891 
0.169199 0.30450167392 0.00140459031 
0.169757 0.30043332566 0.00189836688 
0.170314 0.32980910308 0.00095106870 
0.170871 0.28318501404 0.00144781677 
0.171429 0.34500371594 0.00173664993 
0.171986 0.28473400372 0.00115650803 
0.172544 0.24286017835 0.00096123161 
0.173101 0.30964373827 0.00051157705 
0.173659 0.28370490567 0.00120363754 
0.174216 0.25818247246 0.00072649336 
0.174774 0.25186117577 0.00071382756 
0.175331 0.19936007686 0.00066192519 
0.175888 0.21370545199 0.00031594799 
0.176446 0.26363272706 0.00090751038 
0.177003 0.21249326069 0.00079047907 
0.177561 0.24176987339 0.00137352299 
0.178118 0.23188245853 0.00053226354 
0.178676 0.20626509799 0.00055008629 
0.179233 0.15598167689 0.00080487300 
0.179791 0.20582262589 0.00085229462 
0.180348 0.22361593523 0.00130192424 
0.180905 0.21815812452 0.00099339734 
0.181463 0.14323408903 0.00017367663 
0.182020 0.17982033971 0.00030781775 
0.182578 0.23503598748 0.00122681237 
0.183135 0.19790725384 0.00018999327 
0.183693 0.23844823368 0.00055437280 
0.184250 0.11891728581 0.00074426009 
0.184808 0.14183741880 0.00071864357 
0.185365 0.17295477076 0.00029440179 
0.185922 0.15362199317 0.00027807361 
0.186480 0.19273821487 0.00104915262 
0.187037 0.18748701364 0.00076139228 
0.187595 0.19640669027 0.00113009962 
0.188152 0.18557722593 0.00131298204 
0.188710 0.12627520990 0.00010482458 
0.189267 0.14882935694 0.00043044396 
0.189824 0.18596482403 0.00117622556 
0.190382 0.14582719996 0.00083667094 
0.190939 0.13389407356 0.00090417612 
0.191497 0.13820484224 0.00080341790 
0.192054 0.16184602795 0.00067551193 
0.192612 0.18688437999 0.00100039747 
0.193169 0.14181519384 0.00104020934 
0.193726 0.17595087199 0.00099646565 
0.194284 0.16196804036 0.00075487952 
0.194841 0.13663547433 0.00003961367 
0.195399 0.12840608101 0.00098323863 
0.195956 0.15497914560 0.00062238202 
0.196514 0.09374857757 0.00032222504 
0.197071 0.13646463525 0.00102064000 
0.197628 0.13815361959 0.00104522645 
0.198186 0.10254501325 0.00092093453 
0.198743 0.18861107552 0.00077347914 
0.199301 0.08542368342 0.00013794645 
0.199858 0.15929247443 0.00033767326 
0.200416 0.13649748743 0.00063220637 
0.200973 0.17311772527 0.00028291547 
0.201530 0.15781433638 0.00114761950 
0.202088 0.13850517475 0.00048574999 
0.202645 0.18484610789 0.00078168580 
0.203203 0.13121611318 0.00121916339 
0.203760 0.15217646695 0.00070807779 
0.204318 0.13422505971 0.00021056364 
0.204875 0.20042426365 0.00112166235 
0.205432 0.13931585493 0.00050320861 
0.205990 0.09605594469 0.00105714845 
0.206547 0.12976845776 0.00033208479 
0.207105 0.17338125512 0.00055954326 
0.207662 0.10523504921 0.00063091651 
0.208219 0.14680389959 0.00093418936 
0.208777 0.13559001834 0.00087050894 
0.209334 0.13617121614 0.00001140685 
0.209892 0.14333832331 0.00080798358 
0.210449 0.18379921887 0.00056277932 
0.211007 0.07938439612 0.00094663530 
0.211564 0.13719366552 0.00009518997 
0.212121 0.11969913310 0.00036156864 
0.212679 0.12690999809 0.00069513620 
0.213236 0.12019911195 0.00070642550 
0.213794 0.09973739409 0.00078032132 
0.214351 0.05696649171 0.00051329586 
0.214908 0.12286852173 -0.00023187450 
0.215466 0.10545970356 0.00005717285 
0.216023 0.13763592211 0.00097621769 
0.216581 0.11764676279 -0.00003867565 
0.217138 0.11797890950 0.00027295003 
0.217695 0.16026773991 0.00062271125 
0.218253 0.11638823590 -0.00003831981 
0.218810 0.10614154824 0.00021500914 
0.219368 0.06943591627 0.00039172726 
0.219925 0.12165888059 0.00107787751 
0.220483 0.15000535391 -0.00011364850 
0.221040 0.08628066588 0.00060489184 
0.221597 0.09601635797 0.00059093369 
0.222155 0.08462319412 0.00027287482 
0.222712 0.07987539789 0.00024715645 
0.223270 0.10014399296 0.00069955208 
0.223827 0.07357441197 0.00037860459 
0.224384 0.02686298783 0.00008875229 
0.224942 0.09811211710 0.00059254277 
0.225499 0.10613648706 0.00052194860 
0.226057 0.11217118240 0.00051488731 
0.226614 0.10574745596 0.00050508358 
0.227171 0.06833548479 0.00049948210 
0.227729 0.10108588468 -0.00013284615 
0.228286 0.10872747588 0.00047398929 
0.228844 0.11122567082 -0.00008710433 
0.229401 0.09988523383 0.00078942470 
0.229958 0.14973107268 0.00046301926 
0.230516 0.17826361002 0.00052837123 
0.231073 0.11921457253 0.00050821410 
0.231630 0.13397213477 0.00047049736 
0.232188 0.09328037832 0.00031099208 
0.232745 0.10137295414 0.00062371598 
0.233303 0.12594694262 0.00031354079 
0.233860 0.06238916172 0.00028336097 
0.234417 0.10919012270 0.00113413218 
0.234975 0.07178936232 0.00046013751 
0.235532 0.09367592174 0.00064890553 
0.236090 0.11596239251 0.00079356686 
0.236647 0.12291856916 0.00046246976 
0.237204 0.12915088971 0.00026985730 
0.237762 0.06951913535 0.00003920699 
0.238319 0.11520386847 0.00057127898 
0.238877 0.06880302915 -0.00064286006 
0.239434 0.07988946047 0.00057294668 
0.239991 0.14115267036 0.00067964956 
0.240549 0.10709907732 0.00043283238 
0.241106 0.06342427166 0.00111073098 
0.241663 0.09148232727 -0.00014029221 
0.242221 0.10083091600 -0.00016560814 
0.242778 0.11832182661 0.00012561482 
0.243336 0.07059843163 0.00007271643 
0.243893 0.10746258380 0.00029420670 
0.244450 0.10912544330 0.00085605275 
0.245008 0.11535308020 -0.00001671113 
0.245565 0.11644007832 0.00020597625 
0.246123 0.08155886125 0.00015624919 
0.246680 0.15245501724 0.00078096540 
0.247237 0.06096499891 0.00023626994 
0.247795 0.14073955767 0.00071645797 
0.248352 0.06648901247 -0.00039587628 
0.248909 0.06945092715 0.00034120437 
0.249467 0.07458781224 0.00041554945 
0.250024 0.06835765694 0.00049499516 
0.250582 0.05643274805 0.00071997091 
0.251139 0.08016371659 -0.00030117934 
0.251696 0.09698797059 0.00047976958 
0.252254 0.07831723644 0.00041594343 
0.252811 0.08127274375 0.00042964271 
0.253368 0.09712961534 -0.00013729071 
0.253926 0.14541054993 0.00044640762 
0.254483 0.06370885239 0.00060593932 
0.255041 0.05595729415 -0.00007528817 
0.255598 0.11087985419 0.00055621167 
0.256155 0.07203722852 0.00073821289 
0.256713 0.03744943917 -0.00023032116 
0.257270 0.12683390469 0.00308404362 
0.257827 0.08233742641 0.00037002324 
0.258385 0.08974809969 0.00026637100 
0.258942 0.08322180071 0.00050064538 
0.259499 0.09221379378 -0.00002877217 
0.260057 0.05863665166 0.00027466712 
0.260614 0.12644788775 0.00019786067 
0.261172 0.05805662374 0.00039866971 
0.261729 0.08182862458 0.00025051725 
0.262286 0.08612355277 0.00032127512 
0.262844 0.09559187790 -0.00002757310 
0.263401 0.12601810196 0.00076363117 
0.263958 0.12469737829 0.00016197604 
0.264516 0.05502468286 0.00042351957 
0.265073 0.06878918556 -0.00035589686 
0.265630 0.09406834093 0.00008251525 
0.266188 0.07085128312 0.00028520894 
0.266745 0.10277926723 0.00043166589 
0.267302 0.06113534317 -0.00011579189 
0.267860 0.09970855753 -0.00028765376 
0.268417 0.03798525312 0.00003966085 
0.268975 0.06914738148 0.00029478024 
0.269532 0.06755861425 0.00023233444 
0.270089 0.08133015561 0.00032938734 
0.270647 0.07658494633 0.00026857552 
0.271204 0.06152886240 0.00051264050 
0.271761 0.06387752692 -0.00002416145 
0.272319 0.07873296220 0.00007612682 
0.272876 0.07118954127 -0.00015277705 
0.273433 0.06421551325 0.00005912055 
0.273991 0.09140192765 0.00013472348 
0.274548 0.06800661045 0.00068980600 
0.275105 0.09965418486 0.00003109270 
0.275663 0.06367217415 -0.00017521247 
0.276220 0.08747021572 -0.00013401259 
0.276777 0.04766715604 0.00016222163 
0.277335 0.05398557938 0.00005534956 
0.277892 0.08198852759 -0.00017489900 
0.278449 0.08826166684 0.00068909914 
0.279007 0.09389838602 0.00015257039 
0.279564 0.08297416185 -0.00017581705 
0.280121 0.08981186428 0.00009392832 
0.280679 0.10068447884 0.00042433994 
0.281236 0.07775964747 0.00040670173 
0.281793 0.00421691619 0.00042889184 
0.282351 0.12552465411 0.00058350048 
0.282908 0.06261011999 0.00009660117 
0.283465 0.08185454268 0.00021648650 
0.284023 0.04238310425 -0.00002760651 
0.284580 0.04311021729 -0.00006077636 
0.285137 0.06818025041 0.00028101043 
0.285695 0.05625661662 0.00056276749 
0.286252 0.06540630518 0.00003073090 
0.286809 0.04620454611 0.00017015778 
0.287367 0.08871971565 -0.00024580024 
0.287924 0.04609812095 0.00058258761 
0.288481 0.09059753018 0.00016983648 
0.289039 0.03107105203 -0.00010089653 
0.289596 0.06569957394 0.00048190319 
0.290153 0.05418641995 0.00006572559 
0.290711 0.08224850562 0.00067026308 
0.291268 0.07206650458 0.00050256983 
0.291825 0.06157485765 -0.00022611373 
0.292383 0.09419465547 -0.00013780445 
0.292940 0.06019532124 -0.00009968060 
0.293497 0.10773515871 0.00051715082 
0.294055 0.06919514249 0.00060910550 
0.294612 0.03511698891 0.00037196712 
0.295169 0.04424189506 0.00043139873 
0.295727 0.06712070561 0.00064136407 
0.296284 0.06713488390 0.00029135145 
0.296841 0.06624774305 0.00006139931 
0.297399 0.07713176642 0.00024299765 
0.297956 0.03144315448 -0.00005418642 
0.298513 0.07121017596 0.00011024584 
0.299071 0.07776703777 0.00076889993 
0.299628 0.10459006801 0.00047464672 
0.300185 0.06535233464 0.00085252224 
0.300742 0.05941923987 0.00038439007 
0.301300 0.04286256652 0.00064340912 
0.301857 0.04561035701 -0.00032089761 
0.302414 0.09015829442 0.00068273396 
0.302972 0.03959001681 0.00016026893 
0.303529 0.07698123365 -0.00043215935 
0.304086 0.01372529461 -0.00023651669 
0.304644 0.10311288150 0.00026739771 
0.305201 0.05319974784 -0.00008812277 
0.305758 0.07594577738 0.00122951049 
0.306316 0.05979988016 -0.00010172184 
0.306873 0.05598405593 -0.00035983988 
0.307430 0.07787186284 0.00000143072 
0.307987 0.04576344957 0.00091914283 
0.308545 0.07655180179 -0.00015063508 
0.309102 0.05345369213 0.00092526279 
0.309659 0.07452754570 0.00029146186 
0.310217 0.06881917466 -0.00033371507 
0.310774 0.04160313212 -0.00038191076 
0.311331 0.07047083428 -0.00015521474 
0.311889 0.06898310603 0.00091645737 
0.312446 0.05805190522 0.00004025129 
0.313003 0.04773762619 0.00007809788 
0.313560 0.04614774047 0.00037976443 
0.314118 0.07328815828 0.00038379958 
0.314675 0.09876996933 0.00018247886 
0.315232 0.01542317807 -0.00044065892 
0.315790 0.05011676066 0.00029618309 
0.316347 0.07450846195 -0.00098130401 
0.316904 0.14333044956 0.00029126845 
0.317461 0.04774231646 0.00007476528 
0.318019 0.11516538792 0.00082114848 
0.318576 0.03683787181 0.00023593947 
0.319133 0.08526435611 -0.00016055632 
0.319691 0.07376669468 0.00020766359 
0.320248 0.06197996110 -0.00012899064 
0.320805 0.07832974420 0.00048669759 
0.321362 0.08560937327 0.00047614259 
0.321920 0.06121845492 -0.00012078632 
0.322477 0.03260506155 -0.00012035192 
0.323034 0.04843575463 -0.00035756412 
0.323592 0.03954356987 -0.00021712128 
0.324149 0.07108254385 0.00064697770 
0.324706 0.04553269433 -0.00047135060 
0.325263 -0.01270388471 0.00019913308 
0.325821 0.06701440387 -0.00015640909 
0.326378 0.04325128329 0.00005745576 
0.326935 0.11049814967 0.00045298387 
0.327493 0.10828325462 0.00094322395 
0.328050 0.07115778336 0.00107134340 
0.328607 0.06008701330 0.00012579062 
0.329164 0.05546503319 0.00041776079 
0.329722 0.09641099051 0.00053524408 
0.330279 0.08361138665 0.00003960027 
0.330836 0.12037335918 0.00036894664 
0.331393 0.05793758953 0.00065497201 
0.331951 0.06146108694 -0.00024349124 
0.332508 0.05258245100 0.00013215539 
0.333065 0.09393313751 -0.00048147791 
0.333622 0.02276246424 0.00045099936 
0.334180 0.06138878667 0.00019207110 
0.334737 0.05817577606 0.00047517950 
0.335294 0.09217528989 0.00032664226 
0.335852 0.04779057462 0.00012699206 
0.336409 0.08341262270 0.00049605782 
0.336966 0.09235149176 0.00072728181 
0.337523 0.09547240937 0.00087943489 
0.338081 0.07749010242 -0.00093065986 
0.338638 0.06769663907 -0.00017619785 
0.339195 0.05142062578 -0.00054418128 
0.339752 0.07639698750 0.00067352054 
0.340310 0.03775429966 0.00067509499 
0.340867 0.06617490395 0.00001757135 
0.341424 0.05348776747 -0.00022230734 
0.341981 0.05972894327 0.00005634755 
0.342539 0.03350875135 0.00091716574 
0.343096 0.05975967770 0.00052977516 
0.343653 0.02750070967 0.00000367573 
0.344210 0.02208741951 -0.00059973876 
0.344768 0.07659155436 0.00075751365 
0.345325 0.05871540236 -0.00016818754 
0.345882 0.05793920037 0.00119733228 
0.346439 0.02523025955 0.00006125623 
0.346997 0.05867940919 0.00032954908 
0.347554 0.08872789451 0.00015077335 
0.348111 0.10356013208 -0.00035070304 
0.348668 0.06548599672 0.00017385905 
0.349226 0.01176460590 0.00207598793 
0.349783 0.03803297202 -0.00121294712 
0.350340 0.07012283919 0.00019549828 
0.350897 0.09361371770 0.00103377275 
0.351454 0.06653033424 0.00124619898 
0.352012 0.06927540656 0.00049229981 
0.352569 0.13644140793 0.00054001037 
0.353126 0.05871234019 -0.00044637949 
0.353683 0.05820942736 -0.00068965024 
0.354241 0.07237893162 0.00037455818 
0.354798 -0.01293291474 0.00068182363 
0.355355 0.07446368765 0.00128688213 
0.355912 0.04015455167 -0.00019370551 
0.356470 0.06278930050 -0.00023645701 
0.357027 0.06955437490 0.00078208124 
0.357584 0.05716608405 -0.00050632401 
0.358141 -0.03798474561 0.00000040510 
0.358699 0.07922615787 -0.00015520640 
0.359256 0.09574007335 0.00060981675 
0.359813 0.02472439161 -0.00033466570 
0.360370 0.00279756709 0.00037349691 
0.360927 0.07298165377 0.00015277163 
0.361485 0.03207902254 0.00070596125 
0.362042 0.09734760348 0.00050394503 
0.362599 0.03776968226 -0.00106542789 
0.363156 0.06780507903 0.00000127892 
0.363714 0.03248824354 -0.00117314379 
0.364271 0.08868663115 0.00186331605 
0.364828 0.02110294443 0.00008378592 
0.365385 0.12930697857 0.00070652050 
0.365942 0.07460630249 0.00285426283 
0.366500 0.03390660990 0.00112272210 
0.367057 -0.00148634882 0.00020145306 
0.367614 0.03837104849 0.00125329676 
0.368171 0.04579919440 0.00098764609 
0.368728 0.07343393107 0.00067578524 
0.369286 0.02747112143 0.00197402267 
0.369843 0.11429284608 -0.00158182618 
0.370400 0.01618376937 -0.00009285786 
0.370957 -0.00708376572 -0.00044296668 
0.371514 0.06248113189 -0.00062432583 
0.372072 0.04475663411 -0.00065331261 
0.372629 0.02349052083 -0.00048789078 
0.373186 0.09168921904 -0.00062000420 
0.373743 -0.02038454458 0.00050467713 
0.374300 0.04801510307 0.00123688182 
0.374858 -0.01244431896 -0.00010076317 
0.375415 0.00757619620 -0.00046734279 
0.375972 0.06039093225 -0.00008067538 
0.376529 -0.01591756962 0.00130982192 
0.377086 0.08118413302 0.00006224077 
0.377644 0.06122047676 0.00103491374 
0.378201 0.04472875727 0.00042503322 
0.378758 0.03184609675 0.00159739053 
0.379315 -0.07382891370 0.00005172970 
0.379872 0.00340545790 0.00269632273 
0.380430 0.06888437815 -0.00039112204 
0.380987 0.00113594572 0.00044416793 
0.381544 0.02903722377 -0.00081823155 
0.382101 0.06282058826 0.00061704196 
0.382658 0.02495427365 0.00245389505 
0.383216 0.02803191434 0.00128171743 
0.383773 0.01661314616 -0.00057077893 
0.384330 0.06289370796 0.00254774480 
0.384887 -0.03055426439 -0.00067647305 
0.385444 0.00572900149 0.00222966072 
0.386001 0.01648809285 0.00026137261 
0.386559 0.08439960638 -0.00102805263 
0.387116 0.09287773665 -0.00040547936 
0.387673 0.14108048362 -0.00100097570 
0.388230 0.10784030023 0.00055018542 
0.388787 0.06015236995 0.00113455814 
0.389345 0.04886537330 -0.00057468809 
0.389902 0.09585897656 0.00065712406 
0.390459 0.08280794945 0.00007147332 
0.391016 0.02034225828 0.00035081072 
0.391573 0.12899234755 0.00111844213 
0.392130 0.04184707879 0.00250250980 
0.392688 0.05672065789 -0.00107508148 
0.393245 0.12073918809 -0.00088431312 
0.393802 0.08892861872 0.00047649716 
0.394359 0.11936466314 -0.00094531697 
0.394916 0.10529214320 -0.00142872087 
0.395473 0.03998618126 0.00100272920 
0.396031 -0.02127510217 -0.00355590825 
0.396588 -0.04732810137 0.00325051717 
0.397145 -0.03186548060 -0.00392049709 
0.397702 -0.00947291152 0.00430679389 
0.398259 0.12001330929 -0.00122597392 
0.398816 0.01267398029 0.00110577203 
0.399374 0.04162566122 -0.00299206442 
0.399931 0.09272076025 -0.00158170984 
0.400488 0.17928363821 0.00118233221 
0.401045 0.10234031820 0.00255672577 
0.401602 0.20418131088 0.00009916249 
0.402159 0.01287369382 0.00273822343 
0.402716 -0.14676093816 -0.00381471685 
0.403274 0.16877070439 -0.02120591573 
0.403831 0.22092995744 -0.01931062969 
