# Supplementary material for: SAXS studies of X-ray induced disulfide bond damage: Engineering high-resolution insight from a low-resolution technique
Source: PLoS One. 2020 Nov 17;15(11):e0239702. doi: 10.1371/journal.pone.0239702 (PMC7671560; doi:10.1371/journal.pone.0239702)
Supplement: S1 Data — (GZ) [file pone.0239702.s023.gz › SupplementaryData/dimer_A7_ph6_5_00020.cbf.dat]

0.010314 14.59610537815 -1.41668252723 
0.010872 17.21146810115 -0.27827314883 
0.011429 18.82988591466 -0.12168444475 
0.011987 20.08019986616 -0.19919519839 
0.012544 19.86775414631 -0.04005206616 
0.013102 20.25754735457 -0.14441730212 
0.013659 18.06928997071 0.04139710079 
0.014217 20.13913218947 -0.03216655721 
0.014774 19.87225198633 0.02870713659 
0.015332 19.26723564218 -0.05278855150 
0.015889 19.65553036975 -0.02593125703 
0.016447 19.63875428249 -0.02107566518 
0.017004 19.05813646396 -0.02793030950 
0.017562 18.32061801938 0.04278822992 
0.018119 17.76281416456 0.02602029022 
0.018677 17.95633303563 0.00474235673 
0.019234 18.64278581171 0.05829425613 
0.019792 18.30079148800 0.03265587380 
0.020349 17.87831916798 0.05833737952 
0.020907 18.08934483390 0.06702957324 
0.021464 18.11231233240 0.06183990403 
0.022022 17.67811805264 0.08612030362 
0.022579 17.12484736524 0.07902667441 
0.023137 17.23898754194 0.06745556478 
0.023694 17.07807584363 0.05778323482 
0.024252 17.09522034915 0.07765429283 
0.024809 16.67521321297 0.06606979953 
0.025367 16.61001061499 0.08732611604 
0.025924 16.53650506436 0.07990597374 
0.026482 15.76142586257 0.09573862704 
0.027039 15.83419289535 0.07844808698 
0.027597 16.06711284124 0.08148288957 
0.028154 15.57616579277 0.08655872763 
0.028712 15.77476508854 0.08506374137 
0.029269 15.04557554497 0.07812591802 
0.029827 15.12828740100 0.08018159698 
0.030384 14.88334147623 0.08510349648 
0.030942 15.00717996084 0.06299512253 
0.031500 14.58400842702 0.07764635387 
0.032057 14.46068080067 0.07854031246 
0.032615 14.36139600534 0.06916538521 
0.033172 13.91811715995 0.07123457555 
0.033730 13.82212235527 0.07056174508 
0.034287 13.60545375082 0.07060271887 
0.034845 13.57568348489 0.07136332075 
0.035402 13.53980743529 0.06878560955 
0.035960 13.02160524721 0.06889463264 
0.036517 13.06543413909 0.05681240873 
0.037075 12.91294940088 0.07063207745 
0.037632 12.68529462256 0.06774492259 
0.038190 12.59350242777 0.05717125678 
0.038747 12.16946919588 0.06292263363 
0.039305 12.29868843233 0.06259724658 
0.039862 12.05926789725 0.05698258317 
0.040420 11.91603103809 0.05616643685 
0.040977 11.85325396064 0.05672056835 
0.041535 11.64012913446 0.05565774392 
0.042092 11.42081117198 0.05155816028 
0.042650 11.31304715753 0.05167757551 
0.043207 11.07231231546 0.04986438283 
0.043765 11.20759530896 0.05413810197 
0.044322 10.73866905369 0.04911825313 
0.044880 10.62243895870 0.05363154363 
0.045437 10.52121619883 0.04629470239 
0.045995 10.23353154986 0.04810286647 
0.046552 10.03493277401 0.04667715726 
0.047110 10.27877854679 0.04944018810 
0.047667 9.96402201216 0.04320021320 
0.048225 9.71918904462 0.04166168809 
0.048782 9.71225679621 0.04669247227 
0.049340 9.36351145817 0.04420166469 
0.049897 9.44988121804 0.04013182011 
0.050455 9.11405235900 0.03980639830 
0.051012 9.24384783937 0.04187369386 
0.051570 8.75717774602 0.04108512760 
0.052127 8.92368053960 0.04103280920 
0.052685 8.61795939982 0.04022146736 
0.053242 8.33745014312 0.04063151984 
0.053800 8.37122031055 0.04016976183 
0.054357 8.33889450388 0.03367602694 
0.054915 8.13316855592 0.03411911505 
0.055472 8.01099452329 0.03355652672 
0.056030 7.80196378033 0.03795235875 
0.056587 7.79409623479 0.03663432568 
0.057145 7.60124373073 0.03455262774 
0.057702 7.45543491327 0.03329320472 
0.058260 7.54703893918 0.03489511206 
0.058817 7.16809129585 0.03439749045 
0.059375 7.25736248814 0.03372585051 
0.059932 7.14772202589 0.03122487434 
0.060490 7.11405589212 0.03218214659 
0.061048 6.73489413952 0.02529119692 
0.061605 6.78895188179 0.03017868425 
0.062163 6.71751638404 0.03496915322 
0.062720 6.53798844600 0.02965568243 
0.063278 6.50104539485 0.03062587722 
0.063835 6.40448480708 0.02684266373 
0.064393 6.30347842598 0.02910919982 
0.064950 6.12314428458 0.02725393690 
0.065508 6.04421607629 0.02781748101 
0.066065 5.93717758459 0.02717621321 
0.066623 5.81443985468 0.02614523821 
0.067180 5.73600162336 0.02577835676 
0.067738 5.63765686470 0.02892381703 
0.068295 5.77706814919 0.02547121548 
0.068853 5.53885264663 0.02635655546 
0.069410 5.40258340274 0.02388303024 
0.069968 5.29450477115 0.02385284737 
0.070525 5.30326135145 0.02174058979 
0.071083 5.18028104528 0.02267719430 
0.071640 5.06932366134 0.02360723117 
0.072198 4.92456892282 0.02038727547 
0.072755 4.92958083220 0.02232649036 
0.073313 4.81257868796 0.02138320073 
0.073870 4.82896038402 0.02115465855 
0.074428 4.75393639936 0.02213835359 
0.074985 4.69886373584 0.01841842700 
0.075543 4.54239419677 0.02286826963 
0.076100 4.57957311869 0.02332156939 
0.076658 4.50675703600 0.01993661912 
0.077215 4.42755023170 0.01628093175 
0.077773 4.38969939543 0.01969754122 
0.078330 4.24461487589 0.01963304024 
0.078888 4.22422896003 0.01832879056 
0.079445 4.14875744138 0.01808085701 
0.080003 4.07650996697 0.01561263021 
0.080560 4.08590504443 0.01967389124 
0.081118 3.96344734629 0.01861985509 
0.081675 3.90004839723 0.01579954099 
0.082233 3.80201901918 0.01694656533 
0.082790 3.71619199330 0.01726724542 
0.083348 3.71652546688 0.01309602322 
0.083905 3.76193997815 0.01474540277 
0.084463 3.58649929404 0.01648795041 
0.085020 3.57609584220 0.01727301139 
0.085578 3.51351772531 0.01608736046 
0.086135 3.52129390384 0.01486039535 
0.086693 3.40273520344 0.01436616019 
0.087250 3.31885150356 0.01547021405 
0.087808 3.32713573960 0.01453907572 
0.088365 3.33723029324 0.01284541714 
0.088923 3.21251053302 0.01324073785 
0.089480 3.11296212142 0.01326424474 
0.090038 3.13525345335 0.01252478553 
0.090595 3.19793788642 0.01534405570 
0.091153 3.03917626724 0.01295007913 
0.091710 3.06694437384 0.01219775213 
0.092268 3.03571000553 0.01434479380 
0.092825 2.87178593162 0.01266617835 
0.093383 2.81658664993 0.01405562350 
0.093940 2.88352575694 0.01264035371 
0.094498 2.74127727879 0.01063108630 
0.095055 2.77751027104 0.01259249573 
0.095613 2.70420998450 0.01002948279 
0.096170 2.67718224555 0.01091055816 
0.096728 2.61707619050 0.01179270943 
0.097285 2.57980457902 0.01137313578 
0.097842 2.45674179474 0.01153120681 
0.098400 2.51036009808 0.01242241674 
0.098957 2.41585291630 0.01159387397 
0.099515 2.46801701620 0.01162999206 
0.100072 2.44864136301 0.01457253980 
0.100630 2.43318599222 0.01087544178 
0.101187 2.32846009827 0.00977964605 
0.101745 2.39338200321 0.00947503754 
0.102302 2.22541577398 0.01052184140 
0.102860 2.22280228942 0.01322439415 
0.103417 2.23278132522 0.01120777829 
0.103975 2.16839024848 0.00891706962 
0.104532 2.06378286359 0.00972553496 
0.105090 2.08057640462 0.01026740792 
0.105647 1.98628731156 0.00802124921 
0.106205 2.07557171883 0.00975077283 
0.106762 2.00599812898 0.00932451516 
0.107320 1.97625832091 0.00739345037 
0.107877 1.95693616839 0.00699546770 
0.108435 1.90908985949 0.00836480748 
0.108992 1.92679386019 0.00961840336 
0.109550 1.80429016420 0.00879107203 
0.110107 1.80263635679 0.00801344966 
0.110665 1.77297759061 0.00771260063 
0.111222 1.69101280120 0.00658663957 
0.111780 1.69873044113 0.00697065245 
0.112337 1.68798742153 0.00628147487 
0.112895 1.70008276677 0.00776794355 
0.113452 1.71417358971 0.00673111875 
0.114010 1.62674484275 0.00717705564 
0.114567 1.67328726332 0.00819027177 
0.115125 1.58012841518 0.00694522125 
0.115682 1.52576280896 0.00704773039 
0.116240 1.54038642094 0.00680430789 
0.116797 1.48687620021 0.00610306335 
0.117355 1.48052606284 0.00543646148 
0.117912 1.44366440586 0.00496215320 
0.118470 1.50877428769 0.00695893747 
0.119027 1.49056315106 0.00550616485 
0.119585 1.44258786905 0.00644477446 
0.120142 1.38535029221 0.00646296834 
0.120699 1.35009590415 0.00541938979 
0.121257 1.32489677503 0.00631844884 
0.121814 1.32389164042 0.00510278654 
0.122372 1.26424388231 0.00599112459 
0.122929 1.26487614759 0.00529807886 
0.123487 1.21787271519 0.00497846701 
0.124044 1.21625280633 0.00538236400 
0.124602 1.22021197103 0.00564394255 
0.125159 1.22337160241 0.00438682681 
0.125717 1.17335239530 0.00517034993 
0.126274 1.17157012424 0.00521961516 
0.126832 1.12844535079 0.00443624640 
0.127389 1.08725914257 0.00531123865 
0.127947 1.14283909288 0.00408145358 
0.128504 1.09468629372 0.00497738945 
0.129062 1.05199990321 0.00417194764 
0.129619 1.04916535971 0.00586558110 
0.130177 1.06953714309 0.00440788616 
0.130734 0.97081332859 0.00388547240 
0.131292 0.93184800842 0.00404059885 
0.131849 0.97443157043 0.00482419305 
0.132407 0.90041223222 0.00361181438 
0.132964 0.91472727146 0.00338393035 
0.133521 0.86356190170 0.00319917072 
0.134079 0.89336825955 0.00315733096 
0.134636 0.90109115047 0.00349895149 
0.135194 0.84177588629 0.00374939746 
0.135751 0.81650955193 0.00363881724 
0.136309 0.88746323019 0.00310390139 
0.136866 0.79331813690 0.00285963435 
0.137424 0.78829923230 0.00244578096 
0.137981 0.78674955564 0.00322313631 
0.138539 0.76207759257 0.00237234564 
0.139096 0.74696117405 0.00356137945 
0.139654 0.74702956081 0.00303191828 
0.140211 0.70326754057 0.00325626706 
0.140769 0.75080405315 0.00187932140 
0.141326 0.75230881010 0.00321695767 
0.141884 0.63029051905 0.00211013778 
0.142441 0.71131210573 0.00286876280 
0.142998 0.66247134776 0.00319846987 
0.143556 0.61305370326 0.00249908512 
0.144113 0.66781016010 0.00296743731 
0.144671 0.62031744525 0.00190861325 
0.145228 0.67594652012 0.00264878866 
0.145786 0.58705677098 0.00327569275 
0.146343 0.63387845600 0.00233192159 
0.146901 0.59225323226 0.00204407315 
0.147458 0.61662200855 0.00202714038 
0.148016 0.56281066729 0.00197698707 
0.148573 0.60887241487 0.00266546839 
0.149131 0.50506632926 0.00148431091 
0.149688 0.57219451887 0.00253462981 
0.150246 0.53172870348 0.00089558573 
0.150803 0.52270292101 0.00245151293 
0.151360 0.54002571438 0.00262828371 
0.151918 0.55520435025 0.00250921250 
0.152475 0.54564865326 0.00133450535 
0.153033 0.49310901600 0.00195409659 
0.153590 0.49712036296 0.00174166716 
0.154148 0.51126664024 0.00149145791 
0.154705 0.44513070865 0.00169497033 
0.155263 0.48283050273 0.00201844066 
0.155820 0.43693955324 0.00120972611 
0.156378 0.48400692100 0.00113068906 
0.156935 0.41042659682 0.00148760818 
0.157493 0.39552905924 0.00171483433 
0.158050 0.43237581212 0.00153108416 
0.158607 0.36869851982 0.00122896522 
0.159165 0.38462622159 0.00186902933 
0.159722 0.35609321768 0.00157950674 
0.160280 0.39044978908 0.00185870467 
0.160837 0.35481746768 0.00127581986 
0.161395 0.34398890693 0.00100168838 
0.161952 0.31474319614 0.00140658695 
0.162510 0.35365114917 0.00083143853 
0.163067 0.33431924845 0.00195071989 
0.163625 0.33173535839 0.00138084618 
0.164182 0.31027264610 0.00060236462 
0.164739 0.31523459425 0.00113726478 
0.165297 0.34714250645 0.00134881456 
0.165854 0.27926351333 0.00050797104 
0.166412 0.32476074883 0.00152762672 
0.166969 0.29890937116 0.00027280425 
0.167527 0.29645041610 0.00166561269 
0.168084 0.27721288094 0.00062944619 
0.168642 0.29329218222 0.00164682326 
0.169199 0.25207494142 0.00226854019 
0.169757 0.30319070114 0.00081104641 
0.170314 0.30268237375 0.00134355924 
0.170871 0.26083491191 0.00106493371 
0.171429 0.25965166649 0.00120139011 
0.171986 0.32220705045 0.00139795795 
0.172544 0.29639401125 0.00118453866 
0.173101 0.26225232684 0.00064343614 
0.173659 0.27958186628 0.00154217459 
0.174216 0.25764491410 0.00120489040 
0.174774 0.21097236476 0.00031752971 
0.175331 0.27899203538 0.00124929876 
0.175888 0.21800696966 0.00080926388 
0.176446 0.24963756130 0.00051342763 
0.177003 0.26995502942 0.00042672115 
0.177561 0.20971991039 0.00088909792 
0.178118 0.14469647262 0.00081782647 
0.178676 0.30008314371 0.00133946708 
0.179233 0.22411669515 0.00041860664 
0.179791 0.24841218639 0.00076238774 
0.180348 0.21783372797 0.00143343833 
0.180905 0.19510352146 0.00023369770 
0.181463 0.17300840030 0.00053591058 
0.182020 0.20263894439 0.00108013026 
0.182578 0.17608270093 0.00130714787 
0.183135 0.19967695495 0.00087199885 
0.183693 0.21043825617 0.00066265376 
0.184250 0.21106088059 0.00114439415 
0.184808 0.16590453831 0.00005434072 
0.185365 0.20848288999 0.00037505828 
0.185922 0.14615920239 0.00014737991 
0.186480 0.20205434251 0.00109318259 
0.187037 0.17868503370 0.00056819102 
0.187595 0.14523744289 0.00031973114 
0.188152 0.19994805621 0.00088505679 
0.188710 0.13776808035 0.00084268440 
0.189267 0.17496880423 -0.00010669893 
0.189824 0.12868385683 0.00071882066 
0.190382 0.15029093993 0.00064553003 
0.190939 0.18735372589 0.00045329166 
0.191497 0.12857893687 0.00107207893 
0.192054 0.11192522523 0.00049918211 
0.192612 0.17939041417 0.00134229438 
0.193169 0.16557636927 0.00097504017 
0.193726 0.17779801622 -0.00004577706 
0.194284 0.15509138951 0.00086461848 
0.194841 0.14043628647 0.00110406171 
0.195399 0.07875170738 0.00109730196 
0.195956 0.16999938409 0.00032518200 
0.196514 0.10777855887 -0.00027585252 
0.197071 0.11566502758 0.00138626244 
0.197628 0.09306103051 0.00049545916 
0.198186 0.16204267430 0.00099728722 
0.198743 0.17884100329 0.00053419796 
0.199301 0.16333449466 0.00105225849 
0.199858 0.14998682419 0.00080436002 
0.200416 0.12420994257 0.00122065253 
0.200973 0.14452746754 0.00032508838 
0.201530 0.10769478781 0.00011622114 
0.202088 0.12888650151 0.00105795881 
0.202645 0.12270605006 0.00026869969 
0.203203 0.10882149444 0.00027565956 
0.203760 0.10043894110 0.00084074480 
0.204318 0.16468969440 0.00116542148 
0.204875 0.14603667761 0.00047901223 
0.205432 0.14284984293 0.00108525078 
0.205990 0.11535962691 0.00077999135 
0.206547 0.17107013954 0.00074990074 
0.207105 0.11006813089 0.00046185847 
0.207662 0.17426171982 0.00087729087 
0.208219 0.10009116534 -0.00036123961 
0.208777 0.11275125745 -0.00007209551 
0.209334 0.12575101424 -0.00001462462 
0.209892 0.09668342901 0.00036862908 
0.210449 0.14128918454 0.00107107497 
0.211007 0.11569589976 -0.00041934612 
0.211564 0.10278145534 0.00043098477 
0.212121 0.14738224582 0.00081079080 
0.212679 0.13512872493 0.00061488347 
0.213236 0.11608354731 0.00071796049 
0.213794 0.14560069857 0.00074509487 
0.214351 0.12641458904 0.00019284101 
0.214908 0.12853486183 0.00037710717 
0.215466 0.09487591037 0.00057307530 
0.216023 0.11807070910 0.00034946277 
0.216581 0.07598571321 0.00016468771 
0.217138 0.14827021997 0.00000270572 
0.217695 0.12540480416 0.00004424820 
0.218253 0.10735143694 0.00026373970 
0.218810 0.11973157335 0.00107340183 
0.219368 0.14176534555 0.00052950153 
0.219925 0.10301550455 0.00025532444 
0.220483 0.10612025404 0.00101976737 
0.221040 0.10277749123 0.00048491045 
0.221597 0.06475303330 -0.00055465296 
0.222155 0.11352888246 0.00049641752 
0.222712 0.09011817415 0.00054124960 
0.223270 0.10513345376 -0.00002508417 
0.223827 0.09347882228 0.00032477849 
0.224384 0.13560566234 0.00058438671 
0.224942 0.08424093848 0.00047254636 
0.225499 0.11412172404 0.00024033778 
0.226057 0.11219468960 0.00025541015 
0.226614 0.15696297969 0.00058581751 
0.227171 0.11028279285 0.00008360216 
0.227729 0.13765373833 0.00087220330 
0.228286 0.09261977377 0.00000104217 
0.228844 0.10609957596 0.00017138808 
0.229401 0.14463384662 0.00021993322 
0.229958 0.09317842302 0.00004056858 
0.230516 0.08392871883 -0.00033909497 
0.231073 0.00067787214 0.00001073272 
0.231630 0.07985621013 0.00052632363 
0.232188 0.12880335415 0.00053464805 
0.232745 0.12759095888 0.00008770661 
0.233303 0.10395710363 0.00051082011 
0.233860 0.12946908575 0.00003225411 
0.234417 0.09971275450 0.00060768207 
0.234975 0.09276315102 0.00059369499 
0.235532 0.10198268610 0.00020424869 
0.236090 0.10649025502 0.00065853217 
0.236647 0.08497665541 0.00062867030 
0.237204 0.10523740580 0.00049437050 
0.237762 0.07913409598 0.00025277863 
0.238319 0.10136100588 0.00023531587 
0.238877 0.14174894454 0.00069102385 
0.239434 0.07225962156 0.00008287229 
0.239991 0.13395857846 0.00016709660 
0.240549 0.09790765104 0.00014184812 
0.241106 0.10101674716 0.00077738177 
0.241663 0.10519049041 0.00000038546 
0.242221 0.06113909840 0.00054576096 
0.242778 0.07917570879 0.00051282148 
0.243336 0.06838255417 0.00060189977 
0.243893 0.09480355294 0.00077824892 
0.244450 0.09143378409 0.00038155452 
0.245008 0.08768214382 0.00031778406 
0.245565 0.07140720600 0.00054624349 
0.246123 0.13618921425 0.00023285971 
0.246680 0.09412140907 0.00050059256 
0.247237 0.08989715739 0.00062372472 
0.247795 0.09148833253 0.00038168876 
0.248352 0.09346946433 0.00031427109 
0.248909 0.10010102877 0.00109096450 
0.249467 0.06345705890 -0.00001231529 
0.250024 0.10762755934 0.00008451036 
0.250582 0.14694773708 0.00025222258 
0.251139 0.10364357639 0.00052485052 
0.251696 0.09892442166 0.00078289430 
0.252254 0.08898320696 0.00090294204 
0.252811 0.13744106231 0.00049128955 
0.253368 0.11198761888 0.00073456953 
0.253926 0.12958310574 0.00029989346 
0.254483 0.05573653781 -0.00030677248 
0.255041 0.07350553664 0.00017857907 
0.255598 0.07532564270 0.00028000954 
0.256155 0.07718109370 -0.00001343362 
0.256713 0.09502346179 0.00036100665 
0.257270 0.08193992194 0.00179699844 
0.257827 0.08002872508 0.00020832031 
0.258385 0.05031433125 0.00017325017 
0.258942 0.10135789688 0.00038004746 
0.259499 0.10339546880 0.00041840531 
0.260057 0.09564333085 0.00002626690 
0.260614 0.07901275325 0.00037159858 
0.261172 0.12183754503 0.00050373025 
0.261729 0.05500569672 0.00045561980 
0.262286 0.08786464485 0.00001358016 
0.262844 0.13662945631 0.00042537877 
0.263401 0.05629406040 0.00020782903 
0.263958 0.11330849379 0.00025087210 
0.264516 0.05060208198 0.00067178190 
0.265073 0.05754473642 0.00053090886 
0.265630 0.10746166545 0.00065483708 
0.266188 0.06495895440 0.00019917925 
0.266745 0.09953973049 0.00045222623 
0.267302 0.06843151026 0.00051369172 
0.267860 0.05034206599 0.00054297002 
0.268417 0.06446175896 0.00042379871 
0.268975 0.07747295279 0.00029555859 
0.269532 0.07274423127 -0.00022196529 
0.270089 0.02803939026 0.00065832094 
0.270647 0.06173664678 -0.00021433422 
0.271204 0.08810240750 -0.00011507121 
0.271761 0.07592927161 0.00041577654 
0.272319 0.08193069021 0.00028250656 
0.272876 0.08988239641 0.00034224760 
0.273433 0.09420373633 0.00048167583 
0.273991 0.05348104783 0.00035596732 
0.274548 0.10262276500 0.00085731783 
0.275105 0.07900869815 -0.00047024542 
0.275663 0.08475480024 0.00013124539 
0.276220 0.06190755533 0.00030454874 
0.276777 0.09289708641 -0.00028198429 
0.277335 0.05345219588 -0.00022064830 
0.277892 0.06793053398 -0.00017741541 
0.278449 0.08414794887 0.00019736286 
0.279007 0.11112736851 0.00057694171 
0.279564 0.11203617284 0.00022003599 
0.280121 0.05064464978 -0.00012074209 
0.280679 0.08811675100 -0.00003814170 
0.281236 0.08551419997 0.00009747436 
0.281793 0.06878617161 -0.00028275386 
0.282351 0.04547160186 0.00035150782 
0.282908 0.04145649937 -0.00007084458 
0.283465 0.04101640968 0.00052112035 
0.284023 0.08727046778 -0.00013854876 
0.284580 0.09230242909 -0.00012659833 
0.285137 0.07247649168 0.00030826428 
0.285695 0.08946943147 0.00065811317 
0.286252 0.09493716746 -0.00037469186 
0.286809 0.06514328573 0.00021427854 
0.287367 0.07553382524 0.00003613591 
0.287924 0.10765010988 0.00058494392 
0.288481 0.06366021442 0.00040965551 
0.289039 0.06698148384 0.00059500160 
0.289596 0.08277691589 0.00019773915 
0.290153 0.06768751034 0.00025681053 
0.290711 0.10577116356 0.00026880748 
0.291268 0.06055211569 0.00040609872 
0.291825 0.07157828980 -0.00007652225 
0.292383 0.07945264284 -0.00004759368 
0.292940 0.06160193401 0.00050818590 
0.293497 0.05862220670 -0.00007784871 
0.294055 0.10231106936 0.00066946274 
0.294612 0.06244566734 0.00037805096 
0.295169 0.05760285716 0.00048291744 
0.295727 0.04497939983 0.00018506278 
0.296284 0.07443250126 0.00098925370 
0.296841 0.05622208707 -0.00013872694 
0.297399 0.10629098258 0.00064497863 
0.297956 0.08319706018 0.00047058809 
0.298513 0.09802884542 0.00034679922 
0.299071 0.04324212303 0.00046118364 
0.299628 0.05608423181 0.00057935753 
0.300185 0.05220174814 0.00029837551 
0.300742 0.10188694394 0.00047886740 
0.301300 0.10068340396 0.00025352527 
0.301857 0.08482486469 -0.00012368543 
0.302414 0.06601303480 0.00128004273 
0.302972 0.05229625258 0.00064949911 
0.303529 0.09692630504 0.00042011024 
0.304086 0.11201166454 0.00015856877 
0.304644 0.07383646785 0.00060661337 
0.305201 0.11634962221 0.00050451358 
0.305758 0.15520743731 0.00100041696 
0.306316 0.02943228602 0.00014110525 
0.306873 0.00133412525 0.00065209514 
0.307430 0.04648676148 0.00002573479 
0.307987 0.07727096687 0.00068015871 
0.308545 0.13620706419 0.00036166734 
0.309102 0.06576597359 0.00065749214 
0.309659 0.03963881390 0.00084773821 
0.310217 0.04816061348 0.00026767262 
0.310774 0.01795163142 0.00035328869 
0.311331 0.06057918701 -0.00015295126 
0.311889 0.06010339966 0.00017114401 
0.312446 0.09777263393 0.00072643583 
0.313003 0.06921994471 0.00030410556 
0.313560 0.02383089922 0.00050388487 
0.314118 0.04319134169 -0.00070691328 
0.314675 0.00871594261 0.00030514988 
0.315232 0.11922406643 0.00054989694 
0.315790 0.04527938213 0.00031420669 
0.316347 0.06746230907 0.00025042363 
0.316904 0.04016782964 -0.00067497151 
0.317461 0.01027224562 -0.00002730125 
0.318019 0.06345917787 0.00001977727 
0.318576 0.08724285477 0.00052090694 
0.319133 0.05969305779 0.00064544576 
0.319691 0.08800991722 0.00066729038 
0.320248 0.08668272194 0.00069185425 
0.320805 0.06833108367 0.00012849419 
0.321362 0.05119368878 0.00113371990 
0.321920 0.02598242879 -0.00026634092 
0.322477 0.03886759885 0.00007738674 
0.323034 0.00601964867 -0.00027979371 
0.323592 0.04506851843 -0.00001868360 
0.324149 0.07305254990 0.00134930759 
0.324706 0.06217330630 -0.00026639511 
0.325263 0.07183339488 0.00063975292 
0.325821 0.01447556153 0.00007001338 
0.326378 0.06737255082 0.00010045541 
0.326935 0.00639113338 0.00048216083 
0.327493 0.06256894647 -0.00013285238 
0.328050 0.07585406191 0.00066387320 
0.328607 0.05902739389 0.00005768663 
0.329164 0.05344623391 0.00048599414 
0.329722 0.05776368553 0.00022017931 
0.330279 0.02825341669 0.00069068643 
0.330836 0.05103651620 0.00057240814 
0.331393 0.03719382701 0.00023567887 
0.331951 0.02962044767 0.00040568228 
0.332508 0.01276930184 -0.00016157788 
0.333065 0.01998332980 0.00006622950 
0.333622 0.01121274650 0.00006305641 
0.334180 0.07089852288 0.00057965238 
0.334737 0.04954624247 -0.00018760815 
0.335294 0.08901218829 -0.00009525483 
0.335852 0.07051083556 0.00048719232 
0.336409 0.08408616771 0.00028806676 
0.336966 0.02132488105 0.00040774821 
0.337523 0.09425093464 0.00051571015 
0.338081 0.04286632295 -0.00007770907 
0.338638 0.04594132573 -0.00006127394 
0.339195 0.07574199027 0.00040207299 
0.339752 0.06318841409 0.00079842071 
0.340310 0.07791139192 0.00081429068 
0.340867 0.02513201215 -0.00005474037 
0.341424 0.06382032800 0.00001647768 
0.341981 0.03466549985 -0.00031665708 
0.342539 0.00222673418 0.00127937574 
0.343096 0.07275995006 0.00064837818 
0.343653 0.04078306733 -0.00012709285 
0.344210 0.06977721034 -0.00004287527 
0.344768 0.04052227673 -0.00045657153 
0.345325 0.03739609262 0.00019409246 
0.345882 0.04947373562 -0.00028030278 
0.346439 0.08568067247 0.00020331544 
0.346997 0.05044775586 -0.00039037533 
0.347554 0.08258462574 0.00020820708 
0.348111 0.06952549968 0.00056202676 
0.348668 0.02633192921 0.00032885611 
0.349226 0.09653343150 0.00016646229 
0.349783 0.05027475157 0.00008270867 
0.350340 -0.00978653798 0.00056444836 
0.350897 0.05920313001 0.00054171167 
0.351454 0.00145105171 0.00142463694 
0.352012 0.04040143114 0.00007239062 
0.352569 0.10211750842 -0.00030201785 
0.353126 0.03240414881 0.00060272251 
0.353683 0.02673415000 -0.00008964300 
0.354241 0.03097084799 -0.00035784869 
0.354798 0.07976046063 -0.00047039982 
0.355355 0.10821165775 0.00256371984 
0.355912 0.07929321101 -0.00044849084 
0.356470 0.03497019613 -0.00003011452 
0.357027 0.16369544252 0.00158531001 
0.357584 0.06931974541 0.00123866033 
0.358141 0.03327504396 -0.00070054519 
0.358699 0.04822704334 0.00038720279 
0.359256 0.04405487713 -0.00062564754 
0.359813 0.02341108992 -0.00012002067 
0.360370 0.05010085090 -0.00036115310 
0.360927 0.05076602265 0.00107405741 
0.361485 0.07478614512 0.00153578867 
0.362042 0.05120407665 -0.00097348617 
0.362599 0.13329714397 0.00078527600 
0.363156 0.09534486907 0.00048024615 
0.363714 0.00666931734 0.00101915619 
0.364271 0.11063394150 0.00160792702 
0.364828 0.05969985266 -0.00042717903 
0.365385 0.05456639721 0.00050131826 
0.365942 -0.00039662615 0.00141694184 
0.366500 0.02180589953 0.00253998400 
0.367057 0.05886653448 0.00057861636 
0.367614 0.06180248706 -0.00062938527 
0.368171 0.09402960310 0.00076814818 
0.368728 0.06120507427 0.00037921667 
0.369286 0.04603032417 -0.00154293524 
0.369843 0.01102254704 -0.00017299942 
0.370400 0.02272012678 0.00011140587 
0.370957 0.03447865677 0.00186936849 
0.371514 0.05662872982 0.00141527501 
0.372072 0.00791179427 -0.00097305319 
0.372629 -0.01885975145 0.00016560023 
0.373186 0.09764575011 -0.00045971470 
0.373743 0.01099231028 0.00029153035 
0.374300 0.06443932014 -0.00123871556 
0.374858 0.03061019529 -0.00242972182 
0.375415 0.06534939336 -0.00093752608 
0.375972 0.11858228031 0.00036184195 
0.376529 -0.00674205618 -0.00016019353 
0.377086 0.00971942826 0.00087548587 
0.377644 0.04711068514 0.00060797500 
0.378201 0.05863739859 0.00170747692 
0.378758 0.07497736551 0.00237887935 
0.379315 0.03135017524 -0.00037907330 
0.379872 0.06042032142 -0.00022693657 
0.380430 0.02438115493 0.00009248454 
0.380987 0.09098428440 0.00109641287 
0.381544 -0.00545564787 -0.00135008880 
0.382101 0.07354537437 0.00160754807 
0.382658 0.04423510901 -0.00083824035 
0.383216 0.12302647574 0.00352102304 
0.383773 0.00431225874 -0.00191949466 
0.384330 -0.00290025635 0.00057378096 
0.384887 0.08247341093 0.00040437428 
0.385444 0.07919553933 -0.00100317905 
0.386001 -0.02904911928 0.00000934866 
0.386559 0.07386848559 -0.00103749040 
0.387116 0.09078860733 0.00265892352 
0.387673 -0.02200069935 0.00011422969 
0.388230 0.05013511329 -0.00313705697 
0.388787 0.09798728810 0.00108651971 
0.389345 0.12554314229 -0.00002175955 
0.389902 0.18894709681 0.00001761465 
0.390459 0.05921736059 0.00051996247 
0.391016 -0.04422384188 -0.00189733675 
0.391573 0.08632837527 0.00184896095 
0.392130 0.05704692156 0.00220757853 
0.392688 0.09024448901 -0.00204295558 
0.393245 0.08282634282 0.00087968157 
0.393802 -0.03563451520 0.00179499355 
0.394359 -0.00237978113 0.00061265700 
0.394916 0.03217943830 0.00407895503 
0.395473 -0.00365763589 -0.00035310183 
0.396031 0.06920403402 -0.00206102400 
0.396588 0.06580655192 -0.00074726863 
0.397145 0.06027310975 0.00080068754 
0.397702 0.11696337516 -0.00278235199 
0.398259 0.09062781672 -0.00117691153 
0.398816 0.12156034650 0.00221598370 
0.399374 -0.07591193458 0.00284086875 
0.399931 -0.08523752771 -0.00570117498 
0.400488 0.07577933584 0.00140528179 
0.401045 0.06892058063 0.00205258899 
0.401602 0.10100727768 -0.00130372976 
0.402159 0.16470850478 -0.00449281269 
0.402716 0.27128852368 0.00363188396 
0.403274 0.19431898084 -0.00679535386 
0.403831 0.23843773555 0.02888280607 
