# Supplementary material for: SAXS studies of X-ray induced disulfide bond damage: Engineering high-resolution insight from a low-resolution technique
Source: PLoS One. 2020 Nov 17;15(11):e0239702. doi: 10.1371/journal.pone.0239702 (PMC7671560; doi:10.1371/journal.pone.0239702)
Supplement: S1 Data — (GZ) [file pone.0239702.s023.gz › SupplementaryData/dimer_A7_ph6_5_00021.cbf.dat]

0.010314 25.40205301507 -1.86486902715 
0.010872 20.32579717165 -0.19019959811 
0.011429 21.17088890081 0.15987451970 
0.011987 21.09108154937 -0.02438565125 
0.012544 20.24758103157 0.04013988334 
0.013102 20.48613422643 0.03093318650 
0.013659 18.37170628791 -0.06153854637 
0.014217 18.83623605789 0.01699693526 
0.014774 19.47501376397 -0.04179706092 
0.015332 19.04325054923 0.06726338436 
0.015889 19.10702323447 -0.00612149394 
0.016447 19.32919899275 0.03158945637 
0.017004 19.29446614169 0.04358521222 
0.017562 19.17056520839 0.06127516688 
0.018119 17.84000962625 -0.01431620770 
0.018677 18.70397267670 0.04120105763 
0.019234 19.13404087812 0.02706081375 
0.019792 18.18570173895 0.06620414690 
0.020349 17.80866481247 0.04861233368 
0.020907 17.70348284899 0.07058679601 
0.021464 17.28191811056 0.05537928647 
0.022022 17.76057111377 0.07407589825 
0.022579 17.03729707822 0.06729688250 
0.023137 17.45430670185 0.07268946863 
0.023694 17.06356991054 0.06114232997 
0.024252 16.69529356782 0.09785903558 
0.024809 16.73859056663 0.06639530554 
0.025367 16.42753541888 0.09102224789 
0.025924 16.17173838586 0.08322181534 
0.026482 15.97674608476 0.08594575878 
0.027039 15.93193588551 0.07094182226 
0.027597 15.81714820327 0.06348729025 
0.028154 15.23766042553 0.07944667253 
0.028712 15.16749423375 0.07533905121 
0.029269 15.34611369242 0.06874993818 
0.029827 15.20484830876 0.06717177685 
0.030384 15.24656029480 0.07630058843 
0.030942 14.48309061358 0.07140730519 
0.031500 14.58650326199 0.06190691800 
0.032057 14.45030366093 0.07042396762 
0.032615 14.16173289733 0.07592623239 
0.033172 14.01140749753 0.06441654493 
0.033730 13.84227722604 0.07425680652 
0.034287 13.72108696044 0.06783013844 
0.034845 13.68675953087 0.06919413915 
0.035402 13.04652397382 0.07269156803 
0.035960 13.30112060165 0.06975606133 
0.036517 12.83252952530 0.06128817817 
0.037075 13.00351600221 0.06340005157 
0.037632 12.91448801570 0.05823224555 
0.038190 12.58927744669 0.05989794352 
0.038747 12.42585094597 0.06089242640 
0.039305 12.14125835091 0.06461988259 
0.039862 11.96607474653 0.05613390025 
0.040420 11.88951482804 0.05653738710 
0.040977 11.69427906504 0.05411173451 
0.041535 11.50638871596 0.05658794747 
0.042092 11.44037399973 0.05184953930 
0.042650 11.38416056872 0.05021493824 
0.043207 11.18489883605 0.05586239865 
0.043765 11.05231138496 0.05211133288 
0.044322 10.72224525793 0.04988932092 
0.044880 10.78913189379 0.04698127002 
0.045437 10.37215218396 0.05101771451 
0.045995 10.25907748365 0.05286048618 
0.046552 10.21302980014 0.04942368696 
0.047110 9.96922355727 0.05067497501 
0.047667 9.92095935562 0.04935249664 
0.048225 9.72813536397 0.04460541452 
0.048782 9.69987700810 0.04498265097 
0.049340 9.55392690274 0.04375919270 
0.049897 9.39099862862 0.04234445151 
0.050455 9.12744395684 0.04238326032 
0.051012 9.06912736378 0.03893404012 
0.051570 8.80872516554 0.04267604744 
0.052127 8.76659816862 0.03911416137 
0.052685 8.71842222350 0.03898789964 
0.053242 8.60865699829 0.03800311253 
0.053800 8.27648624244 0.03990943994 
0.054357 8.09891675782 0.03355157792 
0.054915 8.08230592237 0.03497142454 
0.055472 8.03950690915 0.03491140856 
0.056030 7.84910616672 0.03525554460 
0.056587 7.82167501903 0.03733648351 
0.057145 7.79380663418 0.03383647398 
0.057702 7.52740791776 0.03448514414 
0.058260 7.35237066665 0.03669223704 
0.058817 7.35274790237 0.03529885040 
0.059375 7.20391767329 0.03216685074 
0.059932 7.01191233874 0.03124915278 
0.060490 7.01391634704 0.02932736631 
0.061048 7.00711832145 0.03028621053 
0.061605 6.84923276418 0.02898042227 
0.062163 6.56970950111 0.02977429882 
0.062720 6.59143286948 0.03188838889 
0.063278 6.53817446344 0.03227916444 
0.063835 6.47199260698 0.02868914589 
0.064393 6.21858335139 0.02874677248 
0.064950 6.23325317393 0.03194664669 
0.065508 6.20470442295 0.02837180413 
0.066065 6.05463043506 0.02440546397 
0.066623 5.76682413258 0.02478150501 
0.067180 5.86012675124 0.02794531627 
0.067738 5.57947011180 0.02671552392 
0.068295 5.72794820780 0.02284489585 
0.068853 5.54859541246 0.02331206499 
0.069410 5.45505240017 0.02483343388 
0.069968 5.32405282961 0.02146246040 
0.070525 5.28571992253 0.02482182669 
0.071083 5.15452175855 0.02256717570 
0.071640 5.11527976813 0.02007058306 
0.072198 5.05849786412 0.02211221163 
0.072755 5.06696457455 0.02233781809 
0.073313 4.98269894141 0.02307151395 
0.073870 4.87785032471 0.02296354528 
0.074428 4.64655535654 0.02135192216 
0.074985 4.74510203160 0.02216889043 
0.075543 4.60882246284 0.02314188852 
0.076100 4.52080368536 0.01907771523 
0.076658 4.43283324463 0.01865418577 
0.077215 4.50331696163 0.01838723892 
0.077773 4.42907633994 0.02034965456 
0.078330 4.34186958900 0.01710933046 
0.078888 4.29860408326 0.01627600609 
0.079445 4.10960973907 0.01758522221 
0.080003 4.15738364590 0.01764272223 
0.080560 3.99078313059 0.01678154624 
0.081118 3.95852418521 0.01624606919 
0.081675 3.91463360101 0.01515820026 
0.082233 3.78918958478 0.01620217125 
0.082790 3.80421558011 0.01889500781 
0.083348 3.75182083964 0.01550477732 
0.083905 3.70762120476 0.01489601789 
0.084463 3.60111300081 0.01593005189 
0.085020 3.54350841286 0.01405046708 
0.085578 3.44564305282 0.01499082647 
0.086135 3.39736860016 0.01275293322 
0.086693 3.43729333638 0.01501229781 
0.087250 3.41503782914 0.01448156893 
0.087808 3.34748231500 0.01399845378 
0.088365 3.24873475948 0.01485569641 
0.088923 3.18843295802 0.01402183444 
0.089480 3.21629818963 0.01519873796 
0.090038 3.05776990321 0.01286118217 
0.090595 2.98547832291 0.01225953028 
0.091153 3.05263889389 0.01430737622 
0.091710 2.91114013695 0.01217303878 
0.092268 3.01932280439 0.01170574220 
0.092825 2.94859035383 0.01139839811 
0.093383 2.83780214058 0.01290496933 
0.093940 2.78356722471 0.01105405455 
0.094498 2.73585168538 0.01282094145 
0.095055 2.76562680123 0.01193897524 
0.095613 2.76558150017 0.01325022307 
0.096170 2.65350539438 0.01076071260 
0.096728 2.51778889174 0.01129042458 
0.097285 2.51367193042 0.01235909311 
0.097842 2.59747610669 0.01139570996 
0.098400 2.40097339500 0.01238115341 
0.098957 2.50437945494 0.01120493455 
0.099515 2.42523319125 0.01133358819 
0.100072 2.37343282344 0.01148986872 
0.100630 2.36372433542 0.01299551227 
0.101187 2.37008633464 0.01291651931 
0.101745 2.25089199427 0.01145114413 
0.102302 2.29346327725 0.01011722658 
0.102860 2.30465027523 0.01002796383 
0.103417 2.19686794318 0.01176380946 
0.103975 2.23957042262 0.01118158364 
0.104532 2.07862452482 0.00958689892 
0.105090 2.10618659219 0.00924062295 
0.105647 2.05102167067 0.00886689629 
0.106205 2.06713009225 0.00891428957 
0.106762 1.97222328130 0.00874542667 
0.107320 1.97945438899 0.00789153097 
0.107877 1.98925897175 0.00867369319 
0.108435 1.97135469655 0.00777068040 
0.108992 1.86799430156 0.00747691980 
0.109550 1.90080293550 0.00753071046 
0.110107 1.82005230577 0.00760504411 
0.110665 1.72363174113 0.00763485327 
0.111222 1.70547059099 0.00812368470 
0.111780 1.75796474424 0.00752796413 
0.112337 1.66226414997 0.00733869384 
0.112895 1.67713685683 0.00715362213 
0.113452 1.62682331418 0.00782923512 
0.114010 1.61015506030 0.00625052241 
0.114567 1.55934475411 0.00774608312 
0.115125 1.51462645873 0.00610010490 
0.115682 1.45563031820 0.00669027219 
0.116240 1.50248790299 0.00619738083 
0.116797 1.51803852364 0.00689508064 
0.117355 1.46290068329 0.00658662848 
0.117912 1.45530904438 0.00650233392 
0.118470 1.45038047188 0.00714273664 
0.119027 1.45279186424 0.00504935433 
0.119585 1.43825050562 0.00587581275 
0.120142 1.33703365467 0.00511690732 
0.120699 1.29992791431 0.00579765430 
0.121257 1.35931236257 0.00487711841 
0.121814 1.23549257536 0.00571803102 
0.122372 1.34004374672 0.00581599015 
0.122929 1.27037533780 0.00526533610 
0.123487 1.27200566132 0.00618442635 
0.124044 1.14036311518 0.00598881875 
0.124602 1.22071105571 0.00493246897 
0.125159 1.12924549707 0.00442168616 
0.125717 1.10376230428 0.00400328703 
0.126274 1.11592671394 0.00468224219 
0.126832 1.11523609641 0.00513014406 
0.127389 1.02435112284 0.00524128982 
0.127947 1.11571773773 0.00462662047 
0.128504 1.04774421005 0.00282239839 
0.129062 1.09408869805 0.00417772145 
0.129619 1.01187892640 0.00376555266 
0.130177 0.98332623842 0.00351459936 
0.130734 1.03230860151 0.00363127274 
0.131292 0.98884679904 0.00431238043 
0.131849 0.98049270449 0.00408423826 
0.132407 0.91527355209 0.00434228037 
0.132964 0.86378303891 0.00447533500 
0.133521 0.91339403725 0.00360729705 
0.134079 0.86113885771 0.00334834865 
0.134636 0.93916468233 0.00423662896 
0.135194 0.84689062697 0.00295399002 
0.135751 0.80938542615 0.00345874741 
0.136309 0.79479888049 0.00342383742 
0.136866 0.81212245775 0.00310892868 
0.137424 0.78286180200 0.00288303071 
0.137981 0.80851609412 0.00252489580 
0.138539 0.76735882662 0.00269667482 
0.139096 0.77335775737 0.00278059040 
0.139654 0.79682904584 0.00339515005 
0.140211 0.74418402570 0.00205542077 
0.140769 0.71198608645 0.00283283047 
0.141326 0.72442589405 0.00311661836 
0.141884 0.65545653570 0.00203382272 
0.142441 0.70386856738 0.00320575080 
0.142998 0.69527800054 0.00305953039 
0.143556 0.67256671351 0.00390796732 
0.144113 0.64820162107 0.00339395939 
0.144671 0.63608117263 0.00253875815 
0.145228 0.60221192828 0.00227339477 
0.145786 0.60730588982 0.00239493057 
0.146343 0.61783030315 0.00251631827 
0.146901 0.60774692008 0.00168743038 
0.147458 0.51192260281 0.00207422530 
0.148016 0.60991073888 0.00297736857 
0.148573 0.52160268905 0.00222030353 
0.149131 0.59321144226 0.00132502777 
0.149688 0.62251326054 0.00292791939 
0.150246 0.45784454369 0.00126517710 
0.150803 0.47025482109 0.00197361812 
0.151360 0.52772085818 0.00116534675 
0.151918 0.50041868646 0.00216932678 
0.152475 0.44950474022 0.00201410763 
0.153033 0.37182165757 0.00116224826 
0.153590 0.44981201734 0.00203903224 
0.154148 0.42106278120 0.00132926975 
0.154705 0.45926547755 0.00163233529 
0.155263 0.43851371871 0.00164390603 
0.155820 0.38698284596 0.00129340934 
0.156378 0.44025493097 0.00181194142 
0.156935 0.42136215424 0.00255498017 
0.157493 0.41383068959 0.00137486496 
0.158050 0.46212471957 0.00139261935 
0.158607 0.43145899752 0.00134825352 
0.159165 0.41161274163 0.00149930428 
0.159722 0.37491609987 0.00150775010 
0.160280 0.39739049495 0.00216173534 
0.160837 0.41975942968 0.00124450117 
0.161395 0.36007827726 0.00144429567 
0.161952 0.42919913787 0.00150432980 
0.162510 0.36818770505 0.00177427750 
0.163067 0.27753217411 0.00143359592 
0.163625 0.36322566121 0.00130160437 
0.164182 0.34688952265 0.00129053590 
0.164739 0.37323556618 0.00164365598 
0.165297 0.29332840117 0.00094563775 
0.165854 0.28966739331 0.00078580642 
0.166412 0.35572167420 0.00126025695 
0.166969 0.33222860801 0.00153243571 
0.167527 0.31183987630 0.00095183459 
0.168084 0.31096520288 0.00070335679 
0.168642 0.27344971376 0.00064739665 
0.169199 0.27037212247 0.00051193855 
0.169757 0.26738096718 0.00089648510 
0.170314 0.24807415014 0.00154376836 
0.170871 0.24602947640 0.00066816545 
0.171429 0.25422656174 0.00142376611 
0.171986 0.26228956378 0.00185391944 
0.172544 0.28060141457 0.00106928516 
0.173101 0.29155606600 0.00139754583 
0.173659 0.30337278604 0.00044698669 
0.174216 0.19163068949 0.00095517468 
0.174774 0.25187583569 0.00127708938 
0.175331 0.22529177903 0.00085611963 
0.175888 0.19090938812 0.00040212556 
0.176446 0.25751620557 0.00133651090 
0.177003 0.22318118135 0.00113034382 
0.177561 0.22336517390 0.00138847097 
0.178118 0.25094876866 0.00113402983 
0.178676 0.22864105018 0.00037160199 
0.179233 0.16771701769 0.00084976834 
0.179791 0.26326311625 0.00117584278 
0.180348 0.24010123600 0.00032973091 
0.180905 0.19951025127 0.00134175863 
0.181463 0.20140997866 0.00106150683 
0.182020 0.23919543936 0.00117574852 
0.182578 0.19122734160 0.00046329136 
0.183135 0.19175838588 0.00131864457 
0.183693 0.21235533156 0.00044555435 
0.184250 0.18119071314 0.00016736577 
0.184808 0.19613538609 0.00041630581 
0.185365 0.16706255389 0.00086959928 
0.185922 0.14128263234 0.00052507278 
0.186480 0.15841190396 0.00096719856 
0.187037 0.11363478819 -0.00018475495 
0.187595 0.15895954190 0.00068286495 
0.188152 0.10819723018 0.00064674767 
0.188710 0.08978592111 0.00037186332 
0.189267 0.14528025872 0.00085121076 
0.189824 0.16243094226 -0.00013931799 
0.190382 0.17811796987 -0.00013250670 
0.190939 0.18611519560 0.00079140205 
0.191497 0.15917965671 0.00021197468 
0.192054 0.13964335108 0.00078933272 
0.192612 0.13245127180 0.00013400307 
0.193169 0.15129299896 0.00049366809 
0.193726 0.14440063254 0.00116682945 
0.194284 0.14994321944 0.00087391956 
0.194841 0.17842750090 0.00067973606 
0.195399 0.12210898502 -0.00022323760 
0.195956 0.16107773967 0.00063829199 
0.196514 0.07218756194 -0.00005102298 
0.197071 0.14877788900 0.00172444279 
0.197628 0.13571774368 -0.00007549695 
0.198186 0.12662757378 0.00104842925 
0.198743 0.07721668551 0.00056656883 
0.199301 0.12180955184 0.00019462854 
0.199858 0.15492264235 0.00090005069 
0.200416 0.17186992083 0.00063316974 
0.200973 0.17552860727 0.00052762701 
0.201530 0.11366566735 0.00042619525 
0.202088 0.12778962900 0.00010513153 
0.202645 0.20940752977 0.00107966220 
0.203203 0.17114000268 0.00067026639 
0.203760 0.12274534832 0.00066778724 
0.204318 0.14983562341 0.00057875742 
0.204875 0.13017510463 0.00067348761 
0.205432 0.13877688899 0.00097089036 
0.205990 0.07437747246 0.00048016759 
0.206547 0.12973905777 0.00059688642 
0.207105 0.13130490889 -0.00009524083 
0.207662 0.16149792699 0.00081363990 
0.208219 0.10214933291 0.00026433225 
0.208777 0.07633260257 0.00049482210 
0.209334 0.16663173166 0.00104196377 
0.209892 0.15531080305 -0.00001745022 
0.210449 0.12894414277 0.00004785912 
0.211007 0.12155924203 0.00021630586 
0.211564 0.10875749559 0.00035189788 
0.212121 0.10343414936 0.00003681583 
0.212679 0.11241876795 0.00024042475 
0.213236 0.10232774802 -0.00020068107 
0.213794 0.13385017157 0.00112711297 
0.214351 0.11747236967 0.00070537345 
0.214908 0.16383888009 0.00086690696 
0.215466 0.06365767326 0.00114606043 
0.216023 0.11538609282 0.00054946562 
0.216581 0.07145687754 0.00053723676 
0.217138 0.14504446260 0.00067472250 
0.217695 0.14368875578 0.00027660539 
0.218253 0.12797954105 0.00042791987 
0.218810 0.11878440594 0.00082006022 
0.219368 0.08736887914 0.00097216200 
0.219925 0.12537413554 0.00128165259 
0.220483 0.10411340229 0.00123972760 
0.221040 0.13074856957 0.00052823286 
0.221597 0.13739217041 0.00023350212 
0.222155 0.12626518825 -0.00023635405 
0.222712 0.10795568598 0.00038611255 
0.223270 0.11585401677 0.00059976272 
0.223827 0.14232047581 0.00058725864 
0.224384 0.08062149739 0.00055332892 
0.224942 0.09860539874 0.00073186431 
0.225499 0.09655977010 0.00022849009 
0.226057 0.12215293661 0.00055119145 
0.226614 0.11447791514 0.00029825057 
0.227171 0.13457973380 0.00089020904 
0.227729 0.05303851982 -0.00018997311 
0.228286 0.09892815946 0.00011812314 
0.228844 0.10570869570 0.00028334963 
0.229401 0.10423987606 0.00053306783 
0.229958 0.12516322644 0.00045094551 
0.230516 0.08761795378 0.00010525163 
0.231073 0.08345816492 0.00008303777 
0.231630 0.09528178621 -0.00060608948 
0.232188 0.07839590710 0.00067582024 
0.232745 0.07443115315 -0.00026047002 
0.233303 0.07235411197 0.00050015002 
0.233860 0.09454562434 0.00033851906 
0.234417 0.10177805962 0.00004420839 
0.234975 0.09252290972 -0.00010582062 
0.235532 0.06427759433 0.00040481091 
0.236090 0.05026102736 -0.00009924996 
0.236647 0.08723231840 0.00059474229 
0.237204 0.09291834187 0.00018133567 
0.237762 0.08974184000 0.00025997801 
0.238319 0.08761083898 0.00017084996 
0.238877 0.09552074142 -0.00002283358 
0.239434 0.08844444083 0.00053022903 
0.239991 0.08778046523 0.00054202690 
0.240549 0.08178226177 0.00031946240 
0.241106 0.10832012141 0.00022242502 
0.241663 0.07361772305 0.00052592666 
0.242221 0.10512239044 0.00017396980 
0.242778 0.11113961279 0.00041461106 
0.243336 0.10454337268 0.00100853127 
0.243893 0.08070267076 0.00034069116 
0.244450 0.09762869901 0.00061169154 
0.245008 0.09688848005 0.00006017566 
0.245565 0.09301048146 0.00022784203 
0.246123 0.11153659788 0.00063185216 
0.246680 0.06315141048 0.00002592517 
0.247237 0.10312616536 0.00003104678 
0.247795 0.06868760876 0.00023599573 
0.248352 0.10122481560 0.00012446795 
0.248909 0.06236594855 -0.00014565021 
0.249467 0.06905475743 0.00002844212 
0.250024 0.10904142573 0.00005472323 
0.250582 0.11787307964 0.00020955690 
0.251139 0.09489673481 0.00052307971 
0.251696 0.04279150591 -0.00034380177 
0.252254 0.05874279188 0.00019627065 
0.252811 0.11156244806 0.00036603960 
0.253368 0.08190342121 0.00058852601 
0.253926 0.05631888177 0.00053630885 
0.254483 0.07758809964 0.00040590734 
0.255041 0.08503482599 0.00040339675 
0.255598 0.09333958954 0.00114375389 
0.256155 0.10235462927 0.00053331459 
0.256713 0.08454060946 0.00038069337 
0.257270 0.08620378478 0.00208324144 
0.257827 0.05726455460 0.00063698065 
0.258385 0.09143162912 0.00008552455 
0.258942 0.04019955225 0.00044930322 
0.259499 0.10965545740 0.00033237887 
0.260057 0.07492620013 0.00006387008 
0.260614 0.06658215525 0.00012916045 
0.261172 0.09917374850 0.00028280912 
0.261729 0.08250269488 0.00016129968 
0.262286 0.08573036891 0.00059030643 
0.262844 0.08685981273 0.00026177273 
0.263401 0.10889017519 -0.00005201918 
0.263958 0.07892941927 -0.00002411053 
0.264516 0.03238830826 0.00046306951 
0.265073 0.09542352038 0.00036387723 
0.265630 0.07293706720 0.00038907738 
0.266188 0.04846929198 0.00070335867 
0.266745 0.02490871353 -0.00027529348 
0.267302 0.10808625786 0.00038123915 
0.267860 0.05669537649 0.00016911982 
0.268417 0.05458035880 0.00022864295 
0.268975 0.09522084352 0.00009415240 
0.269532 0.06021705870 0.00046175376 
0.270089 0.08203430636 0.00025591254 
0.270647 0.07776958107 0.00033628827 
0.271204 0.07497186114 -0.00007213691 
0.271761 0.09555144275 0.00061859484 
0.272319 0.08045408287 0.00005613662 
0.272876 0.10079568036 0.00047919815 
0.273433 0.04177760300 0.00017297140 
0.273991 0.07595365228 0.00042320640 
0.274548 0.02832533331 0.00028071337 
0.275105 0.07784501487 0.00018015659 
0.275663 0.08257589912 0.00056550958 
0.276220 0.09318032718 0.00030479922 
0.276777 0.04717526868 0.00035537621 
0.277335 0.05243808084 -0.00004344686 
0.277892 0.06564014940 -0.00027535376 
0.278449 0.07019652686 0.00041000885 
0.279007 0.06198625923 0.00043610448 
0.279564 0.12545448822 0.00039831667 
0.280121 0.05723496687 0.00003837437 
0.280679 0.06606260182 -0.00002695776 
0.281236 0.10148075200 0.00029303657 
0.281793 0.04790697533 0.00015131330 
0.282351 0.09088185695 -0.00038961305 
0.282908 0.05647480668 0.00030621848 
0.283465 0.08507095239 0.00043233433 
0.284023 0.07861013291 0.00050257181 
0.284580 0.10593002518 0.00119418173 
0.285137 0.07771366762 -0.00011295625 
0.285695 0.05336407416 0.00024367111 
0.286252 0.05081446354 0.00007392023 
0.286809 0.07517699806 0.00023900282 
0.287367 0.05121698568 -0.00028383275 
0.287924 0.03844890175 0.00050106692 
0.288481 0.07608150910 0.00009471795 
0.289039 0.05593250513 0.00000707033 
0.289596 0.07265564554 -0.00015192447 
0.290153 0.06461138417 0.00082154540 
0.290711 0.06424436461 0.00068942995 
0.291268 0.05466982994 0.00017253886 
0.291825 0.08133156277 0.00043930711 
0.292383 0.06337569068 0.00027123338 
0.292940 0.08587937430 0.00105302561 
0.293497 0.08637418299 -0.00027472888 
0.294055 0.02176909473 0.00011638638 
0.294612 0.07297594001 0.00034527549 
0.295169 0.04138829431 0.00039374101 
0.295727 0.07210962945 0.00033928986 
0.296284 0.06579880047 0.00080915128 
0.296841 0.09945485740 0.00027315542 
0.297399 0.06377596459 -0.00003138317 
0.297956 0.05337007347 0.00011571315 
0.298513 0.04483010491 0.00008806747 
0.299071 0.10212797065 0.00031399116 
0.299628 0.10225542304 -0.00006456096 
0.300185 0.05259965215 0.00020485732 
0.300742 0.07406807086 0.00050974787 
0.301300 0.06412225580 0.00036880101 
0.301857 0.06706098940 0.00026185796 
0.302414 0.05749753874 0.00045732605 
0.302972 0.10532266859 0.00044291719 
0.303529 0.02189154343 0.00060874388 
0.304086 0.05002098145 0.00066451477 
0.304644 0.08984342389 0.00035125229 
0.305201 0.02303829853 0.00052212591 
0.305758 0.04882604298 0.00077261078 
0.306316 0.04794268765 0.00012711327 
0.306873 0.06223635073 0.00030576274 
0.307430 0.04530503389 -0.00001406958 
0.307987 0.03190993128 -0.00015978803 
0.308545 0.08683340022 0.00080175379 
0.309102 0.11309809099 0.00073417255 
0.309659 0.08082201385 -0.00031080949 
0.310217 0.02469997301 0.00047896481 
0.310774 0.06199129047 0.00081325753 
0.311331 0.11483632812 0.00017213811 
0.311889 0.05173145717 0.00005956141 
0.312446 0.07126142569 0.00019830261 
0.313003 0.02791493855 0.00035741065 
0.313560 0.03987547817 0.00073419613 
0.314118 0.06116936385 0.00040296304 
0.314675 0.06228406027 0.00033820213 
0.315232 0.03963678923 0.00093019578 
0.315790 0.09078242063 0.00154943456 
0.316347 0.09931652288 0.00071786391 
0.316904 0.03147275605 -0.00013884365 
0.317461 0.05670348642 0.00052797457 
0.318019 0.07807863092 0.00010027420 
0.318576 0.09081607414 0.00007355063 
0.319133 0.03092407380 -0.00037128679 
0.319691 0.02104129272 0.00019307691 
0.320248 0.09681732854 0.00043579621 
0.320805 0.04745240426 0.00024612504 
0.321362 0.10620941629 0.00030912373 
0.321920 0.03873919607 0.00062002369 
0.322477 0.06933272302 0.00005890927 
0.323034 0.07635191025 0.00047171576 
0.323592 0.06945168179 0.00077538019 
0.324149 0.00398331661 0.00031633464 
0.324706 0.04644894564 -0.00036684300 
0.325263 0.02838300659 0.00009640880 
0.325821 0.05361471437 0.00062755075 
0.326378 0.06348964006 0.00041057373 
0.326935 0.09352592914 0.00041669987 
0.327493 0.08080813699 0.00055282257 
0.328050 0.03586021054 0.00021199693 
0.328607 0.02735149458 -0.00009925489 
0.329164 0.10940064639 0.00140237620 
0.329722 -0.00144503229 0.00024352546 
0.330279 0.05357219249 0.00092145828 
0.330836 -0.03212502104 0.00013508668 
0.331393 0.00296181494 0.00073021240 
0.331951 0.10871258866 -0.00012291021 
0.332508 0.08158724230 -0.00013009256 
0.333065 0.05299176140 0.00066332630 
0.333622 0.02869808730 0.00000011911 
0.334180 0.08615430926 0.00011946226 
0.334737 0.06345734328 0.00051604417 
0.335294 0.10669060304 0.00003637810 
0.335852 0.08744795412 0.00053650020 
0.336409 0.02991819523 -0.00013947494 
0.336966 0.02484509867 0.00085451620 
0.337523 0.02142236249 0.00027652888 
0.338081 0.08664079065 0.00106810962 
0.338638 0.06451784731 0.00003809768 
0.339195 0.10023826315 0.00096441808 
0.339752 0.03587561209 0.00002224385 
0.340310 0.03350445535 0.00103754083 
0.340867 0.03753799715 0.00115722524 
0.341424 0.09711716573 0.00027868975 
0.341981 0.06847242078 0.00049553989 
0.342539 0.07543730166 0.00008818948 
0.343096 0.04554033957 -0.00007062995 
0.343653 0.10253502930 0.00034609910 
0.344210 -0.00022906709 0.00033846122 
0.344768 0.10895966684 0.00041044263 
0.345325 0.11359489575 0.00049123354 
0.345882 0.06461568109 0.00012203549 
0.346439 -0.00360090341 0.00025284270 
0.346997 0.06355145893 0.00030669128 
0.347554 0.05986705726 0.00049695328 
0.348111 0.04690836107 0.00105068497 
0.348668 0.02183355323 -0.00024386688 
0.349226 0.03685878514 -0.00020032816 
0.349783 0.08465340403 0.00140181901 
0.350340 0.08272106913 0.00067747211 
0.350897 0.11228406334 0.00120569095 
0.351454 0.08141745516 0.00091490017 
0.352012 0.07418959930 0.00016117253 
0.352569 0.05840779324 0.00108695771 
0.353126 0.05041681238 0.00060595582 
0.353683 0.06122163739 0.00032257577 
0.354241 0.09469804389 0.00105439910 
0.354798 0.14884787069 0.00131424506 
0.355355 -0.03414559884 -0.00063378383 
0.355912 0.05026099370 0.00026471801 
0.356470 0.09041664693 0.00208181913 
0.357027 0.02231106999 0.00143509960 
0.357584 0.07025487251 -0.00083628597 
0.358141 0.06182895724 -0.00026873665 
0.358699 0.03403852261 -0.00031929921 
0.359256 0.07845504769 0.00066110553 
0.359813 0.04470163573 -0.00110371674 
0.360370 0.06678688612 -0.00189282800 
0.360927 0.06887687896 0.00054128654 
0.361485 0.08327062062 0.00036370881 
0.362042 0.09727681654 0.00150929515 
0.362599 0.05542864844 0.00070608483 
0.363156 0.06922126488 0.00163880768 
0.363714 0.03878852586 0.00038214690 
0.364271 0.11430359753 0.00098155066 
0.364828 0.00521035770 -0.00026735128 
0.365385 0.07430395365 0.00028387921 
0.365942 0.12289074776 0.00260665525 
0.366500 0.08561506065 0.00123471118 
0.367057 0.01884252989 -0.00014555591 
0.367614 0.07452768802 0.00058044545 
0.368171 0.12393565169 0.00238175393 
0.368728 0.02758535632 -0.00051131826 
0.369286 0.01424920082 0.00093637893 
0.369843 0.07611140756 0.00172782698 
0.370400 0.01595718711 0.00252955403 
0.370957 -0.00151864950 0.00103783477 
0.371514 0.08341060753 0.00104987451 
0.372072 0.01912042838 -0.00001831020 
0.372629 0.01310278105 -0.00064104840 
0.373186 0.04448653603 -0.00026757953 
0.373743 0.05866836302 0.00036899331 
0.374300 0.02111053776 0.00025716706 
0.374858 -0.01772323075 -0.00033989732 
0.375415 0.01454090098 0.00038858360 
0.375972 0.11939142505 0.00070561550 
0.376529 0.13062594606 -0.00040145047 
0.377086 -0.01040059324 0.00083396751 
0.377644 0.06810083790 -0.00099773042 
0.378201 0.00390648211 -0.00067075621 
0.378758 0.01557997119 -0.00112764905 
0.379315 0.08222102275 -0.00016240826 
0.379872 0.07540027434 -0.00059050281 
0.380430 0.12771638803 0.00162245036 
0.380987 0.09512667457 0.00197990209 
0.381544 0.07932758606 0.00040748564 
0.382101 0.06271089797 0.00159761018 
0.382658 0.05222941877 0.00118765921 
0.383216 0.07313662320 -0.00038941895 
0.383773 0.05444188255 0.00160752065 
0.384330 -0.00802178717 0.00272400925 
0.384887 0.00815020883 -0.00198978867 
0.385444 0.02610391680 -0.00026679030 
0.386001 0.11426276816 0.00237076108 
0.386559 0.04638906918 -0.00078879897 
0.387116 0.04681906940 -0.00016614691 
0.387673 0.07772221299 -0.00171385472 
0.388230 0.11239313780 0.00074659452 
0.388787 0.02366744454 -0.00248310908 
0.389345 0.06609804327 0.00133881864 
0.389902 0.09232672374 0.00118930596 
0.390459 0.02489039512 -0.00140036265 
0.391016 0.00931894164 -0.00202174443 
0.391573 -0.00268956368 -0.00001583695 
0.392130 0.10202643460 0.00043611421 
0.392688 0.11796179546 -0.00043632154 
0.393245 0.05666271355 0.00320333304 
0.393802 -0.00723120192 -0.00050559528 
0.394359 0.07110074645 0.00129547187 
0.394916 0.03504875196 -0.00156186734 
0.395473 0.03430151634 0.00307895833 
0.396031 -0.01894841067 -0.00352400550 
0.396588 -0.00318837148 -0.00003404715 
0.397145 0.15132134098 -0.00011756729 
0.397702 0.09754216568 -0.00117323611 
0.398259 0.16063869311 -0.00178320645 
0.398816 0.01397352614 0.00385210870 
0.399374 0.05203991756 0.00165945383 
0.399931 0.01809602395 0.00147392263 
0.400488 0.24082044611 -0.00002141733 
0.401045 -0.03522222006 0.00137619529 
0.401602 0.13711283502 -0.00205378067 
0.402159 0.08078918270 -0.00170364068 
0.402716 0.08788816336 0.00087761470 
0.403274 -0.16911588692 -0.02547366660 
0.403831 0.28859615570 -0.02802678843 
