# Supplementary material for: SAXS studies of X-ray induced disulfide bond damage: Engineering high-resolution insight from a low-resolution technique
Source: PLoS One. 2020 Nov 17;15(11):e0239702. doi: 10.1371/journal.pone.0239702 (PMC7671560; doi:10.1371/journal.pone.0239702)
Supplement: S1 Data — (GZ) [file pone.0239702.s023.gz › SupplementaryData/dimer_A7_ph6_5_00022.cbf.dat]

0.010314 21.95167948939 -0.19671234138 
0.010872 19.69964619366 0.15206254871 
0.011429 18.20847394282 -0.21745059703 
0.011987 19.42580086315 -0.02656203170 
0.012544 18.18437420272 -0.01677616776 
0.013102 20.20423388938 -0.09129955352 
0.013659 18.98099242035 -0.10713348992 
0.014217 20.60864839631 -0.10923589341 
0.014774 19.55784668438 0.00093263603 
0.015332 20.00129484911 -0.09029421135 
0.015889 19.87989542146 0.02203504052 
0.016447 19.11124601602 0.03479964664 
0.017004 19.06347883312 0.01518548938 
0.017562 18.88100766407 0.02574379920 
0.018119 18.62043215240 0.00437020921 
0.018677 18.53058630412 0.06747076631 
0.019234 18.71057931695 0.01350735295 
0.019792 18.49418904446 0.00673302058 
0.020349 17.97168093196 0.06842336212 
0.020907 18.42894820817 0.03845636003 
0.021464 17.18415125723 0.06571505196 
0.022022 17.86967512413 0.03581120918 
0.022579 17.48460186127 0.06769222103 
0.023137 17.18756042396 0.04941465299 
0.023694 17.24020537313 0.07291988268 
0.024252 16.98749174497 0.07544282144 
0.024809 16.62278653830 0.07031723414 
0.025367 16.23184142949 0.06747199200 
0.025924 16.06100339882 0.08838547635 
0.026482 16.04954493224 0.06985917652 
0.027039 15.74046662341 0.07894967156 
0.027597 15.82673277189 0.07054715423 
0.028154 15.81391315773 0.07451858342 
0.028712 15.52338425347 0.07442140132 
0.029269 15.55930032375 0.08539496457 
0.029827 15.01146530550 0.07053995912 
0.030384 14.71299054302 0.07188335676 
0.030942 14.68798792139 0.07684748604 
0.031500 14.55792840281 0.07534915956 
0.032057 14.64466608529 0.07393965218 
0.032615 14.25952811611 0.06375308337 
0.033172 14.18515233979 0.07573918429 
0.033730 13.72804538971 0.06401888210 
0.034287 13.90038340269 0.06942834422 
0.034845 13.61145111785 0.06365146297 
0.035402 13.32102879156 0.05787870094 
0.035960 13.17369368959 0.06871635646 
0.036517 13.13341770022 0.06896073277 
0.037075 12.97492859094 0.05954231852 
0.037632 12.48547450656 0.06367447847 
0.038190 12.65893843268 0.06542313150 
0.038747 12.40660836099 0.06042303235 
0.039305 11.96626056119 0.05961677964 
0.039862 12.06760392874 0.06030520141 
0.040420 11.90783747433 0.05704222885 
0.040977 11.94867684056 0.05240094126 
0.041535 11.56446644914 0.04947908169 
0.042092 11.39072168956 0.05367760384 
0.042650 11.30016641641 0.05368600774 
0.043207 10.91355368240 0.05290956830 
0.043765 11.04211368657 0.05350243968 
0.044322 10.94806479645 0.05195314416 
0.044880 10.66451909396 0.05187580364 
0.045437 10.60809801451 0.04314190888 
0.045995 10.41170605517 0.05271226395 
0.046552 10.04944390756 0.05117928650 
0.047110 9.96547408783 0.04600501635 
0.047667 9.95582129320 0.04333517205 
0.048225 9.70110424229 0.04738963798 
0.048782 9.41647358217 0.04267459857 
0.049340 9.53806294089 0.04067350993 
0.049897 9.27862692650 0.04425123258 
0.050455 9.23260987358 0.04013380974 
0.051012 9.10056523594 0.04196107365 
0.051570 8.84607165860 0.03878382324 
0.052127 8.82908697394 0.03665345925 
0.052685 8.52502037455 0.04268203241 
0.053242 8.57958466456 0.03895389466 
0.053800 8.30383850725 0.03845853506 
0.054357 8.16052651346 0.04255218468 
0.054915 8.18169805937 0.03539319891 
0.055472 8.08880615405 0.03203859767 
0.056030 7.98138243478 0.03382761373 
0.056587 7.79020913407 0.03486850379 
0.057145 7.62950694569 0.03603923618 
0.057702 7.45749547418 0.03395302732 
0.058260 7.23272742597 0.03328483758 
0.058817 7.47907819450 0.03369052991 
0.059375 7.26736687710 0.03318895177 
0.059932 7.09854960669 0.03483342782 
0.060490 6.85995438070 0.02657215632 
0.061048 6.81444441115 0.02722207659 
0.061605 6.79454998858 0.03208287896 
0.062163 6.64731678563 0.02973237125 
0.062720 6.58943777906 0.03079431065 
0.063278 6.38690379401 0.02586944310 
0.063835 6.29885410277 0.02710199763 
0.064393 6.25542763717 0.02765317071 
0.064950 6.23949007884 0.02892931264 
0.065508 6.04857342268 0.02576987095 
0.066065 5.91652811036 0.02758687623 
0.066623 5.91537069494 0.02899268146 
0.067180 5.68593686895 0.02820226830 
0.067738 5.81344962719 0.02569838200 
0.068295 5.55651888604 0.02584493581 
0.068853 5.57684918212 0.02377523558 
0.069410 5.44545969796 0.02327555367 
0.069968 5.52819689924 0.02396411694 
0.070525 5.27439008086 0.02138539883 
0.071083 5.13156915843 0.02075939275 
0.071640 5.05360419584 0.02057044928 
0.072198 5.10210422652 0.02197565667 
0.072755 5.02580216035 0.02295582114 
0.073313 4.74653763689 0.02142565789 
0.073870 4.84506929793 0.02168772156 
0.074428 4.82296506003 0.01965373294 
0.074985 4.64266277574 0.02082335216 
0.075543 4.58136301017 0.02135890082 
0.076100 4.47900686515 0.02169442099 
0.076658 4.39973363336 0.01889662735 
0.077215 4.33965137471 0.01743993081 
0.077773 4.44068820051 0.01933813475 
0.078330 4.36689757103 0.02073245192 
0.078888 4.11836188199 0.01890936880 
0.079445 4.15215034343 0.01822003088 
0.080003 4.14918474431 0.02047266128 
0.080560 4.08576317616 0.01976415041 
0.081118 4.02391556914 0.01874791582 
0.081675 3.87588410420 0.01702099539 
0.082233 3.87338775165 0.01542944450 
0.082790 3.80935777953 0.01785330343 
0.083348 3.71111063627 0.01512262656 
0.083905 3.69490953188 0.01528551238 
0.084463 3.69192110341 0.01471755751 
0.085020 3.61275864511 0.01448537666 
0.085578 3.49502923564 0.01611942909 
0.086135 3.40443213162 0.01635973628 
0.086693 3.48966705665 0.01418332032 
0.087250 3.27808988507 0.01428772106 
0.087808 3.34739885277 0.01419463982 
0.088365 3.25988451445 0.01322203036 
0.088923 3.22426164622 0.01340516126 
0.089480 3.15498190435 0.01284432866 
0.090038 3.08333616695 0.01372817899 
0.090595 3.03198319053 0.01536549458 
0.091153 3.05896557794 0.01289793238 
0.091710 3.09449886484 0.01200237849 
0.092268 3.00049920077 0.01306059039 
0.092825 2.78164111496 0.01384506368 
0.093383 2.92938455281 0.01378722473 
0.093940 2.78509465428 0.01356281577 
0.094498 2.75343141638 0.01120376644 
0.095055 2.76239190884 0.00957538097 
0.095613 2.72823460283 0.01262427152 
0.096170 2.64186798612 0.01253152151 
0.096728 2.65649022898 0.01274617128 
0.097285 2.56113830872 0.01426111189 
0.097842 2.66792077426 0.01487321677 
0.098400 2.64366957348 0.01285727064 
0.098957 2.45430752773 0.01093887928 
0.099515 2.46200844086 0.01357275279 
0.100072 2.39170384809 0.01328545058 
0.100630 2.44159226608 0.01174813046 
0.101187 2.31340787565 0.01230254308 
0.101745 2.33252429616 0.01272984940 
0.102302 2.25796966594 0.01067465567 
0.102860 2.21714326704 0.00903372456 
0.103417 2.22780011564 0.01090786385 
0.103975 2.18284711048 0.00861473189 
0.104532 2.16173961044 0.01003438616 
0.105090 2.10981668753 0.01006167056 
0.105647 2.07330684531 0.01015056263 
0.106205 2.05443801407 0.00912977325 
0.106762 2.00197060978 0.00937995885 
0.107320 1.94857604984 0.00791345666 
0.107877 1.93024795920 0.00977524519 
0.108435 1.93781824082 0.00811352516 
0.108992 1.89243232212 0.00871089836 
0.109550 1.90063960347 0.00862014188 
0.110107 1.78200758037 0.00781579410 
0.110665 1.80776523318 0.00806812140 
0.111222 1.79550412210 0.00725888275 
0.111780 1.70683977773 0.00836664949 
0.112337 1.61578307772 0.00650164794 
0.112895 1.64417705528 0.00821688074 
0.113452 1.62155679453 0.00693107387 
0.114010 1.63738558427 0.00777744266 
0.114567 1.70849643034 0.00705434053 
0.115125 1.53900387941 0.00599651346 
0.115682 1.56607805435 0.00619225242 
0.116240 1.47386127488 0.00566992206 
0.116797 1.52853751239 0.00495930858 
0.117355 1.47487315800 0.00658703498 
0.117912 1.42232254095 0.00711043608 
0.118470 1.45736163725 0.00727248518 
0.119027 1.48380795605 0.00687968070 
0.119585 1.41613877591 0.00544351855 
0.120142 1.30696043356 0.00661715636 
0.120699 1.32588643786 0.00501475635 
0.121257 1.32322402254 0.00549835386 
0.121814 1.37281583019 0.00521191418 
0.122372 1.31548272701 0.00492796180 
0.122929 1.30182232173 0.00577978978 
0.123487 1.19551327055 0.00618924579 
0.124044 1.23295098491 0.00413186814 
0.124602 1.19905939920 0.00581518627 
0.125159 1.16721788718 0.00461616677 
0.125717 1.15447148468 0.00401702609 
0.126274 1.10737367116 0.00395225706 
0.126832 1.20708208251 0.00560389801 
0.127389 1.08776961370 0.00494817669 
0.127947 1.05934219321 0.00361446394 
0.128504 1.10015842149 0.00514834071 
0.129062 1.09472902609 0.00429633852 
0.129619 1.04689019802 0.00436467408 
0.130177 0.97908467758 0.00332639752 
0.130734 0.96321552317 0.00346788205 
0.131292 0.95216136137 0.00277909529 
0.131849 1.00254224610 0.00427188085 
0.132407 0.94682207371 0.00327189548 
0.132964 0.93164374508 0.00393960725 
0.133521 0.88446032131 0.00460399197 
0.134079 0.87950496641 0.00447177540 
0.134636 0.85268764741 0.00300448863 
0.135194 0.82185870858 0.00375743727 
0.135751 0.91995041986 0.00271656735 
0.136309 0.77584021023 0.00201992598 
0.136866 0.82302405610 0.00409374354 
0.137424 0.83232920108 0.00404172537 
0.137981 0.81497889931 0.00296268344 
0.138539 0.79141637369 0.00264936263 
0.139096 0.74697836315 0.00279240080 
0.139654 0.76170034091 0.00296266931 
0.140211 0.76809506386 0.00335238702 
0.140769 0.72284862791 0.00265764690 
0.141326 0.70099248766 0.00308973902 
0.141884 0.68168395648 0.00267981122 
0.142441 0.70743694245 0.00288026546 
0.142998 0.65585523735 0.00219316363 
0.143556 0.71528006480 0.00282679719 
0.144113 0.64886625905 0.00302451463 
0.144671 0.66344881345 0.00265403414 
0.145228 0.62791273317 0.00242820465 
0.145786 0.65491510006 0.00224022098 
0.146343 0.55608671763 0.00263262752 
0.146901 0.61988910133 0.00235276408 
0.147458 0.50342733155 0.00209517983 
0.148016 0.54168824982 0.00277531490 
0.148573 0.57790842288 0.00216747801 
0.149131 0.46401705606 0.00219251811 
0.149688 0.55192903728 0.00330450517 
0.150246 0.59298401614 0.00221937308 
0.150803 0.46695301558 0.00245402953 
0.151360 0.49011442025 0.00259835997 
0.151918 0.60958021022 0.00191125941 
0.152475 0.43493209631 0.00201560090 
0.153033 0.48915855134 0.00248108364 
0.153590 0.50378526500 0.00136591287 
0.154148 0.45899318127 0.00191232634 
0.154705 0.47624925274 0.00224455381 
0.155263 0.47382111766 0.00195969812 
0.155820 0.43859909405 0.00178287992 
0.156378 0.42688840209 0.00108787982 
0.156935 0.41150556465 0.00125444406 
0.157493 0.46322860583 0.00205367631 
0.158050 0.41519654570 0.00198166645 
0.158607 0.44154528788 0.00166077516 
0.159165 0.43023755561 0.00123484398 
0.159722 0.38059289795 0.00166450030 
0.160280 0.37424378502 0.00134626180 
0.160837 0.38558999328 0.00160705217 
0.161395 0.43087707757 0.00206043853 
0.161952 0.35544989417 0.00129780043 
0.162510 0.37028407843 0.00119084258 
0.163067 0.35455993245 0.00075689839 
0.163625 0.33071614256 0.00093816466 
0.164182 0.36982172606 0.00172257348 
0.164739 0.38774459872 0.00183004176 
0.165297 0.36364942880 0.00118157456 
0.165854 0.34864635540 0.00170979756 
0.166412 0.27824043556 0.00157071839 
0.166969 0.28695247835 0.00213434623 
0.167527 0.37190348284 0.00188324958 
0.168084 0.27207332744 0.00074011389 
0.168642 0.24016771134 0.00038549760 
0.169199 0.33031440224 0.00150123431 
0.169757 0.36233060466 0.00128007146 
0.170314 0.32068328783 0.00072467500 
0.170871 0.30272262187 0.00135032127 
0.171429 0.22551907696 0.00118147784 
0.171986 0.29786252006 0.00093985179 
0.172544 0.26540027670 0.00122710865 
0.173101 0.23775629909 0.00068854237 
0.173659 0.25038023599 0.00099029655 
0.174216 0.25855710468 0.00120880231 
0.174774 0.28218593972 0.00092324594 
0.175331 0.23926922980 0.00137478601 
0.175888 0.37400205445 0.00125353752 
0.176446 0.21496224093 0.00125783816 
0.177003 0.24328547079 0.00155997445 
0.177561 0.19287565909 0.00093698054 
0.178118 0.26418354997 0.00077782723 
0.178676 0.27323678496 0.00097760785 
0.179233 0.25573884249 0.00133320294 
0.179791 0.13957256208 -0.00034896686 
0.180348 0.23019042115 0.00066104333 
0.180905 0.14013370009 0.00103039415 
0.181463 0.16923020711 0.00047500980 
0.182020 0.20043291350 0.00098748423 
0.182578 0.20389837075 0.00014410468 
0.183135 0.21199600005 0.00049446187 
0.183693 0.20405745564 0.00097900849 
0.184250 0.16755180113 0.00101458423 
0.184808 0.22786692887 0.00127357229 
0.185365 0.19641099366 0.00013356063 
0.185922 0.21041026181 0.00063742392 
0.186480 0.29816532981 0.00051734587 
0.187037 0.22135412999 0.00101338428 
0.187595 0.17600023356 0.00062078845 
0.188152 0.17305885966 0.00088645430 
0.188710 0.16273256130 0.00056681538 
0.189267 0.19910720738 0.00042073622 
0.189824 0.15353319502 0.00076449590 
0.190382 0.14295288262 0.00088066428 
0.190939 0.14368142380 0.00058054558 
0.191497 0.22448889855 0.00055253151 
0.192054 0.14681377039 0.00115791425 
0.192612 0.16985085129 0.00060726320 
0.193169 0.18775759901 -0.00030746588 
0.193726 0.14175598292 0.00063446727 
0.194284 0.13210704241 0.00040046539 
0.194841 0.21720686913 0.00086626574 
0.195399 0.15586476956 0.00045415062 
0.195956 0.07320678214 0.00018795482 
0.196514 0.09857543644 0.00019452689 
0.197071 0.15901612028 0.00075313010 
0.197628 0.20112701572 0.00084465068 
0.198186 0.14546609025 0.00064574003 
0.198743 0.15491546043 0.00096664067 
0.199301 0.14085295195 0.00074520616 
0.199858 0.18810374355 0.00018514233 
0.200416 0.13646658833 0.00052507233 
0.200973 0.15413203362 0.00041330119 
0.201530 0.13637817712 0.00052936274 
0.202088 0.14873555939 0.00092306054 
0.202645 0.13645607606 0.00115030875 
0.203203 0.08708180876 0.00032581218 
0.203760 0.12276018790 0.00038809494 
0.204318 0.17365822675 0.00070852472 
0.204875 0.16103099668 0.00059220667 
0.205432 0.09651526752 0.00100045481 
0.205990 0.14085843133 0.00056485906 
0.206547 0.13588590920 0.00030091098 
0.207105 0.14208881467 0.00117307144 
0.207662 0.13900253161 0.00034292793 
0.208219 0.16991596401 0.00083831317 
0.208777 0.13019183709 0.00008339381 
0.209334 0.13724420865 0.00065064725 
0.209892 0.10016214127 0.00096971347 
0.210449 0.14857538373 0.00064209858 
0.211007 0.09694488188 -0.00025156411 
0.211564 0.13148771760 0.00018008695 
0.212121 0.11896857548 0.00040897671 
0.212679 0.10668223897 0.00048054972 
0.213236 0.15209300145 0.00140335656 
0.213794 0.13275188126 0.00057955658 
0.214351 0.07856492603 -0.00054200423 
0.214908 0.11082577875 0.00051790875 
0.215466 0.15568153085 0.00078844597 
0.216023 0.11444166734 0.00020012469 
0.216581 0.15474675471 0.00066113380 
0.217138 0.10941201455 0.00028570832 
0.217695 0.14188579661 0.00010486906 
0.218253 0.11120091846 0.00096911265 
0.218810 0.15806748623 -0.00011253317 
0.219368 0.12804607055 0.00079979233 
0.219925 0.13413067218 0.00080972236 
0.220483 0.14461045254 0.00069698579 
0.221040 0.12144413817 0.00033962928 
0.221597 0.13393320574 0.00043681822 
0.222155 0.13665773863 0.00050903797 
0.222712 0.13563209493 0.00030758358 
0.223270 0.13603464904 0.00061698083 
0.223827 0.12191216207 0.00064837486 
0.224384 0.14499358827 0.00062886009 
0.224942 0.09231798923 -0.00009358211 
0.225499 0.09367722020 0.00057053376 
0.226057 0.05135656574 -0.00040288984 
0.226614 0.08435290014 0.00034483018 
0.227171 0.11980216751 0.00077118056 
0.227729 0.12982316059 0.00086232588 
0.228286 0.16251919549 0.00014116324 
0.228844 0.12768895611 0.00009767894 
0.229401 0.10511476251 0.00073270123 
0.229958 0.12482943995 0.00068220893 
0.230516 0.06209885841 0.00028596133 
0.231073 0.08555907470 0.00059567606 
0.231630 0.12690420445 0.00057757233 
0.232188 0.10557937297 0.00081129442 
0.232745 0.11541276368 0.00012050899 
0.233303 0.12798752288 0.00030973910 
0.233860 0.14933674261 0.00033852843 
0.234417 0.15376764740 0.00071222169 
0.234975 0.12353460995 0.00037357178 
0.235532 0.11070144344 0.00036119386 
0.236090 0.13889614676 0.00012361556 
0.236647 0.16007703946 0.00108968088 
0.237204 0.12184357091 0.00065828450 
0.237762 0.09040538707 0.00020079796 
0.238319 0.06093195041 0.00049191225 
0.238877 0.07055784606 0.00019278815 
0.239434 0.10085303999 0.00037230525 
0.239991 0.04550675050 -0.00014387513 
0.240549 0.12067612695 0.00081554290 
0.241106 0.08915900934 0.00036620864 
0.241663 0.10978042163 0.00053105262 
0.242221 0.13925184382 0.00027258106 
0.242778 0.13583944722 0.00035373681 
0.243336 0.13100321134 0.00029742726 
0.243893 0.10281934912 0.00038102442 
0.244450 0.15263085665 0.00029239148 
0.245008 0.07850247918 0.00020369728 
0.245565 0.08993310016 0.00093139960 
0.246123 0.09297782956 0.00078355843 
0.246680 0.12009214872 0.00052494207 
0.247237 0.05230162207 -0.00018606803 
0.247795 0.06485407450 0.00006741792 
0.248352 0.06529444352 0.00033721517 
0.248909 0.10614348181 0.00080876278 
0.249467 0.13550752860 0.00017967668 
0.250024 0.08484682454 0.00001359496 
0.250582 0.12542993150 -0.00001174346 
0.251139 0.10354995097 0.00022422147 
0.251696 0.04398727309 0.00020256920 
0.252254 0.13080200058 0.00063737478 
0.252811 0.08960813756 0.00005932140 
0.253368 0.08781665994 0.00010526844 
0.253926 0.08967499662 0.00038396414 
0.254483 0.09853795907 -0.00023170369 
0.255041 0.11200387348 0.00012256365 
0.255598 0.08524405362 0.00057895129 
0.256155 0.12058345593 0.00022461290 
0.256713 0.11789862386 0.00016590732 
0.257270 0.06752986123 0.00385306239 
0.257827 0.13136168323 0.00055398728 
0.258385 0.09713575152 0.00050637542 
0.258942 0.08871799365 0.00011401796 
0.259499 0.07617068284 0.00017443711 
0.260057 0.06651822339 -0.00007012501 
0.260614 0.08246876502 0.00001685988 
0.261172 0.08677369604 0.00000771340 
0.261729 0.11597184240 -0.00023549671 
0.262286 0.07097970965 0.00054247505 
0.262844 0.07743733849 -0.00018918435 
0.263401 0.09825729940 0.00094615708 
0.263958 0.08617103589 0.00017023049 
0.264516 0.12011819106 0.00007032523 
0.265073 0.09380748745 0.00016279790 
0.265630 0.12440057329 0.00059972124 
0.266188 0.05897363647 0.00060660197 
0.266745 0.07148749247 0.00046106978 
0.267302 0.08059508593 -0.00032708480 
0.267860 0.08347661448 0.00051398596 
0.268417 0.09881450475 0.00013587657 
0.268975 0.07433333054 0.00013822172 
0.269532 0.10335732800 0.00046722590 
0.270089 0.10988658776 0.00036972674 
0.270647 0.12808057535 0.00040445025 
0.271204 0.10225383874 0.00017899078 
0.271761 0.08691368767 0.00013909579 
0.272319 0.05215540447 0.00003806885 
0.272876 0.08078599643 0.00005610984 
0.273433 0.05791268379 -0.00017744694 
0.273991 0.06540669242 0.00054172034 
0.274548 0.04745207853 0.00005678570 
0.275105 0.08146688529 0.00082991454 
0.275663 0.06541278003 0.00052539886 
0.276220 0.07087897306 -0.00000376845 
0.276777 0.06992375488 0.00043021284 
0.277335 0.04136005429 0.00029494587 
0.277892 0.06092626319 0.00043979142 
0.278449 0.07925138632 0.00055950180 
0.279007 0.08755928312 0.00047058643 
0.279564 0.05496279539 0.00029136306 
0.280121 0.05398274977 0.00002863457 
0.280679 0.07029529963 0.00013274476 
0.281236 0.11075680932 0.00041517399 
0.281793 0.10188925004 0.00037474131 
0.282351 0.10080019597 -0.00000487217 
0.282908 0.09551142643 0.00012339437 
0.283465 0.09159354363 -0.00027015342 
0.284023 0.06025834156 0.00021181005 
0.284580 0.06910325220 0.00078233165 
0.285137 0.10432006886 0.00006859060 
0.285695 0.08496484998 0.00048176014 
0.286252 0.07145964629 0.00003597774 
0.286809 0.05183814031 -0.00016919713 
0.287367 0.05298614068 0.00025234414 
0.287924 0.02594522307 0.00011560782 
0.288481 0.06559925726 -0.00011763181 
0.289039 0.08419482165 0.00131028916 
0.289596 0.11149492477 0.00034792014 
0.290153 0.04347047185 0.00012423101 
0.290711 0.06719751227 -0.00004677392 
0.291268 0.13286820744 0.00064139976 
0.291825 0.08401144681 0.00033669232 
0.292383 0.12681372686 0.00036351956 
0.292940 0.08445562484 0.00050261709 
0.293497 0.04596013508 0.00015572708 
0.294055 0.06123834885 -0.00016602848 
0.294612 0.09891601753 0.00001801741 
0.295169 0.08854398070 0.00077362704 
0.295727 0.09483829905 0.00017463262 
0.296284 0.09860423300 0.00062709524 
0.296841 0.01273368501 0.00049726733 
0.297399 0.15428594365 0.00046589065 
0.297956 0.15561487498 0.00040966148 
0.298513 0.05734728042 0.00003241880 
0.299071 0.10064724683 -0.00036462591 
0.299628 0.09665618154 -0.00022174161 
0.300185 0.08354842892 0.00018630356 
0.300742 0.04111315980 0.00038644917 
0.301300 0.06051963025 0.00067579040 
0.301857 0.04733767578 -0.00010905193 
0.302414 0.08534634912 0.00136025735 
0.302972 0.09592123869 -0.00003179895 
0.303529 0.06985865575 0.00052031620 
0.304086 0.11039809768 0.00047888603 
0.304644 0.10704632970 0.00083900015 
0.305201 0.07871431762 -0.00022246914 
0.305758 0.08219895030 0.00043130906 
0.306316 0.03783894717 0.00005052338 
0.306873 0.07033395838 -0.00000872511 
0.307430 0.02500265284 0.00002785588 
0.307987 0.09930029579 0.00040255893 
0.308545 0.10510245179 0.00096642764 
0.309102 0.06415927748 0.00004940985 
0.309659 0.08693268158 0.00072376996 
0.310217 0.05273637099 0.00037929160 
0.310774 0.04579914121 -0.00017456198 
0.311331 0.05086843716 0.00027487341 
0.311889 0.02851677362 0.00053951013 
0.312446 0.09843223324 0.00090277829 
0.313003 0.04033159632 0.00027304624 
0.313560 0.11139586073 0.00073935574 
0.314118 0.09119228784 0.00009397672 
0.314675 0.10175395537 0.00070283834 
0.315232 0.03314317217 -0.00018713130 
0.315790 0.03626830765 -0.00038341135 
0.316347 0.02854392737 0.00064380718 
0.316904 0.06076760335 0.00008165276 
0.317461 0.10877861661 0.00025586758 
0.318019 0.06132293940 0.00045478491 
0.318576 0.06060437204 0.00030284539 
0.319133 0.07072312328 0.00005287520 
0.319691 0.10057035532 0.00102771116 
0.320248 0.11727864754 0.00040367935 
0.320805 0.05040351646 0.00057876811 
0.321362 0.04220222180 0.00037450668 
0.321920 0.05661175712 0.00023929649 
0.322477 0.04675213418 0.00003716685 
0.323034 0.08204462933 0.00150890245 
0.323592 0.09472900024 0.00004515933 
0.324149 0.08049808136 0.00086073326 
0.324706 0.05784227418 0.00007533867 
0.325263 0.04651746169 -0.00005174783 
0.325821 0.02399081301 -0.00044374115 
0.326378 0.07498907949 0.00013990732 
0.326935 0.06245749575 0.00014504121 
0.327493 0.05667573394 0.00044772021 
0.328050 0.12404912417 0.00033250017 
0.328607 0.08120733826 0.00008158572 
0.329164 0.05727817634 0.00051752433 
0.329722 0.09991002338 0.00123148037 
0.330279 0.02923063240 0.00026080259 
0.330836 0.09628323005 0.00022685826 
0.331393 0.05996515484 0.00040772758 
0.331951 0.04960864062 0.00054836452 
0.332508 0.07435007263 0.00076311667 
0.333065 0.05966055203 0.00097794773 
0.333622 0.02671077720 -0.00057421839 
0.334180 0.02841023297 -0.00081634366 
0.334737 0.04322091754 -0.00015913893 
0.335294 0.08729323939 -0.00003725777 
0.335852 0.02749093313 0.00031617475 
0.336409 0.06874111318 0.00076157526 
0.336966 0.10057058609 0.00018694767 
0.337523 0.08587722085 -0.00004139552 
0.338081 0.10271484043 0.00021348333 
0.338638 0.05694443731 0.00105742196 
0.339195 0.11146358812 0.00042179871 
0.339752 -0.04155447151 0.00060425450 
0.340310 0.08009622713 -0.00013794252 
0.340867 0.04939448130 -0.00001237428 
0.341424 0.05445243425 -0.00033564947 
0.341981 0.01896129380 0.00048082468 
0.342539 0.05900766880 0.00006669586 
0.343096 0.09267153452 0.00049248708 
0.343653 0.02135684488 -0.00025124603 
0.344210 0.09861214060 0.00036122650 
0.344768 0.01487547608 0.00038260270 
0.345325 0.05177538994 -0.00024214197 
0.345882 0.05018198372 0.00057540985 
0.346439 0.07284350034 0.00150348452 
0.346997 0.07359851543 0.00065965044 
0.347554 0.03173646419 0.00060597023 
0.348111 0.11228072859 0.00036249838 
0.348668 0.06043944514 0.00014769825 
0.349226 0.03491567870 0.00055566282 
0.349783 0.04271745039 0.00125663819 
0.350340 0.07076016327 0.00085948959 
0.350897 0.05065332760 0.00004618192 
0.351454 0.06727141860 0.00025551109 
0.352012 0.02482247402 0.00079554314 
0.352569 0.06595396382 0.00060437828 
0.353126 0.07996491615 -0.00050773620 
0.353683 0.01546524167 -0.00103459628 
0.354241 0.03578433686 -0.00000073923 
0.354798 0.08733825152 0.00048917978 
0.355355 0.04757442121 -0.00064987962 
0.355912 0.02227332532 0.00030280297 
0.356470 0.08453963115 0.00124078789 
0.357027 0.07910798653 -0.00047270207 
0.357584 0.14631548711 0.00054656479 
0.358141 0.04018150684 0.00059298157 
0.358699 0.04637068352 -0.00044252103 
0.359256 0.08332152022 0.00127179297 
0.359813 0.07538996611 0.00060835074 
0.360370 0.04353128249 -0.00098019182 
0.360927 0.06652949089 -0.00075112832 
0.361485 0.04971006691 0.00053821834 
0.362042 0.09202522092 -0.00070651442 
0.362599 0.05851280722 0.00024011273 
0.363156 0.03663487807 -0.00013537727 
0.363714 0.05340658798 -0.00090265537 
0.364271 0.05909021506 0.00114956675 
0.364828 0.07559098030 0.00109796355 
0.365385 0.05284653971 0.00045794568 
0.365942 0.11697626383 -0.00147772132 
0.366500 0.05927811476 0.00023108657 
0.367057 0.03683975756 -0.00008443690 
0.367614 0.06673736297 -0.00003929615 
0.368171 0.03630901477 -0.00187131404 
0.368728 0.07625773012 -0.00062533184 
0.369286 0.03029597153 0.00040749170 
0.369843 0.04997132701 -0.00049811291 
0.370400 0.05780612503 0.00109651100 
0.370957 0.04033420379 -0.00099823619 
0.371514 0.03938101713 0.00027861231 
0.372072 0.04460093986 0.00046864721 
0.372629 -0.01471698120 0.00020614636 
0.373186 0.01914329098 0.00116305645 
0.373743 0.16846990462 -0.00038777912 
0.374300 0.00286069426 0.00098224594 
0.374858 0.05015301455 0.00116241313 
0.375415 0.06351781606 0.00083645689 
0.375972 0.03513808095 0.00224508355 
0.376529 0.06600329908 0.00019921485 
0.377086 0.04358620667 -0.00175145392 
0.377644 0.05047075614 0.00083998217 
0.378201 0.02740019703 0.00055260860 
0.378758 0.10084024124 0.00257041556 
0.379315 0.15068504014 0.00056124133 
0.379872 -0.02220363817 0.00086379124 
0.380430 0.05334804731 -0.00040615825 
0.380987 0.01047320934 -0.00006740617 
0.381544 0.08471917535 -0.00090469423 
0.382101 0.03138078420 0.00064496655 
0.382658 -0.09122520155 0.00029409768 
0.383216 0.12978798819 0.00064177356 
0.383773 0.01513297090 0.00172005302 
0.384330 0.09785407184 0.00112956878 
0.384887 0.00331952685 0.00079835432 
0.385444 0.02135581484 -0.00024786815 
0.386001 0.07934462793 -0.00052485379 
0.386559 0.14956986156 0.00521426021 
0.387116 0.02073250883 0.00128585354 
0.387673 0.06811045974 0.00099237064 
0.388230 0.00228839877 -0.00244615452 
0.388787 0.02567598915 0.00124212275 
0.389345 0.17581511052 0.00214982145 
0.389902 0.08977349950 -0.00141704742 
0.390459 -0.03604028426 -0.00025279450 
0.391016 0.11299216546 0.00130591377 
0.391573 0.07516119439 -0.00062769748 
0.392130 -0.05094787825 0.00039049329 
0.392688 0.03719778470 0.00033786604 
0.393245 0.11032167987 -0.00142728716 
0.393802 -0.00897848178 -0.00107504982 
0.394359 0.01051927441 0.00202243565 
0.394916 0.08413731873 0.00091214375 
0.395473 -0.01752850920 -0.00136338488 
0.396031 0.10954365008 0.00569491243 
0.396588 -0.06639958713 -0.00359310283 
0.397145 -0.02715655881 0.00252621112 
0.397702 0.00427442280 -0.00288202420 
0.398259 0.06453503661 -0.00472004025 
0.398816 -0.02109482725 -0.00274525554 
0.399374 0.05009620731 0.00943273059 
0.399931 0.00319713015 -0.00456145251 
0.400488 0.10725491601 -0.00042635291 
0.401045 -0.04093099012 -0.00157541532 
0.401602 0.03531992910 -0.00043743163 
0.402159 0.19797367355 0.00197791319 
0.402716 0.03935863830 0.00073610915 
0.403274 -0.08922216155 0.00976961212 
0.403831 -0.13189389328 -0.10181172293 
