# Supplementary material for: SAXS studies of X-ray induced disulfide bond damage: Engineering high-resolution insight from a low-resolution technique
Source: PLoS One. 2020 Nov 17;15(11):e0239702. doi: 10.1371/journal.pone.0239702 (PMC7671560; doi:10.1371/journal.pone.0239702)
Supplement: S1 Data — (GZ) [file pone.0239702.s023.gz › SupplementaryData/dimer_A7_ph6_5_00023.cbf.dat]

0.010314 22.63110918990 1.46181960734 
0.010872 21.83623197779 -0.09028960442 
0.011429 20.51877948417 0.16449691891 
0.011987 21.03066109328 0.20487769856 
0.012544 20.42750634335 0.06093192886 
0.013102 22.91981938196 -0.04779267680 
0.013659 19.90297285882 -0.01269712322 
0.014217 18.64763751180 0.03300324079 
0.014774 19.36431308922 -0.10348026802 
0.015332 19.67928550515 -0.00542768380 
0.015889 18.99251794990 -0.01804454831 
0.016447 18.46289422487 -0.02521193764 
0.017004 19.28179504069 0.08476386310 
0.017562 19.32395057121 0.08443773890 
0.018119 18.41723573490 -0.00271132955 
0.018677 18.66087188933 0.01720955780 
0.019234 17.95542712402 0.02929130045 
0.019792 18.76078590233 0.05795827086 
0.020349 18.42408481591 0.05249914644 
0.020907 17.83874284875 0.05826346987 
0.021464 17.85510021223 0.03558156813 
0.022022 17.58474461774 0.07684227710 
0.022579 17.63004237861 0.06724026937 
0.023137 17.32570565891 0.06799145514 
0.023694 16.92278286269 0.06860760934 
0.024252 16.81999522127 0.08078759196 
0.024809 16.73994314198 0.08771849305 
0.025367 16.53845024308 0.08258329895 
0.025924 16.57819753966 0.07546212883 
0.026482 16.36089373247 0.07148453581 
0.027039 16.02752761995 0.07396702454 
0.027597 15.65852004436 0.07041332186 
0.028154 15.43750883967 0.07112983889 
0.028712 15.39870040420 0.07511108965 
0.029269 15.31872267838 0.06298780563 
0.029827 15.04049147632 0.07001104404 
0.030384 14.78872375445 0.07494078606 
0.030942 14.59299943402 0.07082712343 
0.031500 14.57540728279 0.07493168975 
0.032057 14.21795353723 0.07209538929 
0.032615 14.19911541284 0.06950766759 
0.033172 13.90122761960 0.06230693436 
0.033730 14.03654902941 0.06019279156 
0.034287 13.45035845652 0.06372803368 
0.034845 13.66611620148 0.06728787006 
0.035402 13.29933291574 0.06884133216 
0.035960 13.29105952978 0.06874898993 
0.036517 12.73532114771 0.06424344256 
0.037075 12.81774715403 0.07371407748 
0.037632 12.60486241638 0.06994963298 
0.038190 12.66616167977 0.05929752640 
0.038747 12.22843874584 0.05986908738 
0.039305 12.42669664948 0.05696782655 
0.039862 12.00105744283 0.05760660174 
0.040420 11.73490464752 0.05965643907 
0.040977 11.37841547811 0.05886001851 
0.041535 11.52755517920 0.05710875504 
0.042092 11.30769913258 0.05186373001 
0.042650 11.24008737250 0.05282761339 
0.043207 10.94824771698 0.05723712619 
0.043765 10.96707042571 0.05055777655 
0.044322 10.98738583246 0.05290597735 
0.044880 10.75610164493 0.04817105649 
0.045437 10.64021572378 0.05002643550 
0.045995 10.22071128621 0.04612552218 
0.046552 10.11728767188 0.04758181697 
0.047110 10.05889274750 0.04872473914 
0.047667 9.91516742240 0.04513578758 
0.048225 9.65724410000 0.04539188731 
0.048782 9.75000603854 0.04338294777 
0.049340 9.48179718437 0.04671180366 
0.049897 9.34314199429 0.04358457444 
0.050455 9.03117438842 0.04038405861 
0.051012 9.01836598598 0.03895245057 
0.051570 8.94305700991 0.03750609286 
0.052127 8.83961520433 0.03878796033 
0.052685 8.63834945149 0.03900996840 
0.053242 8.53994876502 0.03585290895 
0.053800 8.40716939347 0.03597934217 
0.054357 8.26376710223 0.03340061278 
0.054915 8.00671005335 0.03849551473 
0.055472 7.95817752172 0.03550181488 
0.056030 7.90249070545 0.03699942634 
0.056587 7.82618249381 0.03951031790 
0.057145 7.65994992983 0.03602936392 
0.057702 7.47137158905 0.03248154307 
0.058260 7.49960244386 0.03183912930 
0.058817 7.30932124839 0.03294061747 
0.059375 7.20105602725 0.03215439531 
0.059932 7.11880997019 0.03648614822 
0.060490 6.97654418348 0.03193774780 
0.061048 6.85175544228 0.02986536587 
0.061605 6.75276409004 0.03013376661 
0.062163 6.61738661740 0.02881090347 
0.062720 6.44901596113 0.02909417665 
0.063278 6.54563426970 0.02934385679 
0.063835 6.50472303049 0.02850697571 
0.064393 6.29520252630 0.02616324268 
0.064950 6.23642179178 0.02698364899 
0.065508 6.11453101785 0.02750938251 
0.066065 6.01409577787 0.02622776498 
0.066623 5.83641018523 0.02907601742 
0.067180 5.75029350979 0.02264408888 
0.067738 5.69986566543 0.02747082509 
0.068295 5.69571563236 0.02654164851 
0.068853 5.51604019215 0.02409918974 
0.069410 5.48186660958 0.02450160416 
0.069968 5.27849175469 0.02526639978 
0.070525 5.37393263719 0.02468185025 
0.071083 5.25027844683 0.02374381984 
0.071640 5.10623363384 0.02254570165 
0.072198 5.09767651144 0.02006775504 
0.072755 5.01789390480 0.02147367655 
0.073313 5.02004129529 0.02302369809 
0.073870 4.76698904303 0.02101955941 
0.074428 4.86778335367 0.02338671198 
0.074985 4.75385585085 0.02238611874 
0.075543 4.67724517661 0.02061551754 
0.076100 4.53187228078 0.02030508018 
0.076658 4.55179146668 0.01893567288 
0.077215 4.40128027379 0.01987023699 
0.077773 4.34973243822 0.01978885748 
0.078330 4.26431607842 0.01862033356 
0.078888 4.11563833238 0.01872108293 
0.079445 4.25332866779 0.01897809254 
0.080003 4.13588996010 0.01913102806 
0.080560 4.25187361828 0.01740874348 
0.081118 4.02801134439 0.01881196218 
0.081675 3.88262578706 0.01973253082 
0.082233 3.82116258615 0.01850041951 
0.082790 3.80953664721 0.01601367070 
0.083348 3.67251351281 0.01564941369 
0.083905 3.67496137579 0.01589330348 
0.084463 3.63230477021 0.01640121739 
0.085020 3.55775031162 0.01368762578 
0.085578 3.54860078344 0.01535526652 
0.086135 3.53049247948 0.01508011334 
0.086693 3.46044515420 0.01377394424 
0.087250 3.33926622731 0.01443479602 
0.087808 3.29903346717 0.01468634117 
0.088365 3.24293213081 0.01279514235 
0.088923 3.23780666768 0.01468010666 
0.089480 3.21011431100 0.01264485421 
0.090038 3.05062768553 0.01043591402 
0.090595 3.06137226764 0.01319491847 
0.091153 3.10602053775 0.01281268496 
0.091710 2.97593903705 0.01310154020 
0.092268 3.01095846250 0.01316455944 
0.092825 2.79304398853 0.01324700076 
0.093383 2.89069529989 0.01239846245 
0.093940 2.83998221295 0.01260464316 
0.094498 2.82379426769 0.01370953058 
0.095055 2.85233585983 0.01105444844 
0.095613 2.71475331023 0.01163819399 
0.096170 2.68955284491 0.01320782299 
0.096728 2.63700537879 0.01190467206 
0.097285 2.57665569088 0.01008294983 
0.097842 2.56333550788 0.01198414625 
0.098400 2.55371435695 0.01394278820 
0.098957 2.41635290370 0.01236930098 
0.099515 2.33907069024 0.01186805336 
0.100072 2.31036665606 0.00903511746 
0.100630 2.35258793952 0.00924603927 
0.101187 2.34008573807 0.01370464033 
0.101745 2.23856168535 0.01238907628 
0.102302 2.19632674654 0.00815674320 
0.102860 2.20261124546 0.01167912924 
0.103417 2.18224972683 0.00811500882 
0.103975 2.19769689428 0.00875354992 
0.104532 2.04580983584 0.00975555410 
0.105090 2.07937946776 0.01054655084 
0.105647 2.07174347067 0.00733901394 
0.106205 2.00985567786 0.00992941928 
0.106762 1.94450720531 0.00802182426 
0.107320 1.96981278063 0.00886643240 
0.107877 1.92455353448 0.00813817656 
0.108435 2.01670289904 0.00975026434 
0.108992 1.90414736336 0.00783822864 
0.109550 1.83063136273 0.00655266020 
0.110107 1.86411904978 0.00765113728 
0.110665 1.74731776788 0.00860535774 
0.111222 1.74335724118 0.00720134569 
0.111780 1.73481483596 0.00669834487 
0.112337 1.71195360990 0.00734051687 
0.112895 1.67477306216 0.00666468984 
0.113452 1.63660361513 0.00807104205 
0.114010 1.66823464632 0.00575129483 
0.114567 1.65398840614 0.00786503000 
0.115125 1.69371851146 0.00681886033 
0.115682 1.54422509493 0.00634379660 
0.116240 1.49871567023 0.00628815665 
0.116797 1.48649637422 0.00693676418 
0.117355 1.46449983646 0.00666743695 
0.117912 1.41267205578 0.00768164865 
0.118470 1.37618437352 0.00494091505 
0.119027 1.38093738635 0.00510080756 
0.119585 1.46137656168 0.00573563967 
0.120142 1.41232258588 0.00527409377 
0.120699 1.40809995560 0.00602311318 
0.121257 1.34412348604 0.00674269932 
0.121814 1.29669564205 0.00561260835 
0.122372 1.35961024605 0.00535141457 
0.122929 1.28133069457 0.00516814842 
0.123487 1.29420615449 0.00444048240 
0.124044 1.17843401269 0.00340806486 
0.124602 1.19388773617 0.00441871369 
0.125159 1.17141649746 0.00492927903 
0.125717 1.15447705343 0.00436794475 
0.126274 1.08054996175 0.00435355405 
0.126832 1.08967621160 0.00499253286 
0.127389 1.11570453627 0.00402885662 
0.127947 1.14644302523 0.00463350769 
0.128504 1.09848542103 0.00460080290 
0.129062 1.09619348521 0.00464101101 
0.129619 1.01820238194 0.00368164359 
0.130177 0.93711414853 0.00383050688 
0.130734 0.96255945244 0.00413923439 
0.131292 0.93667866628 0.00240800020 
0.131849 0.94145635824 0.00454332177 
0.132407 0.87663798010 0.00281202925 
0.132964 0.87955342419 0.00331368970 
0.133521 0.83398212062 0.00330543106 
0.134079 0.87045158750 0.00301573588 
0.134636 0.94566214845 0.00378531977 
0.135194 0.83644863768 0.00309553342 
0.135751 0.80914041279 0.00271939604 
0.136309 0.86158720876 0.00273230953 
0.136866 0.79896595077 0.00466086897 
0.137424 0.75299750580 0.00208087937 
0.137981 0.80140692759 0.00308904641 
0.138539 0.76138174756 0.00193441692 
0.139096 0.74509311653 0.00316986521 
0.139654 0.75116806497 0.00286993051 
0.140211 0.75673770288 0.00337619139 
0.140769 0.72382154590 0.00313383822 
0.141326 0.71292226984 0.00262414048 
0.141884 0.66427970238 0.00305774588 
0.142441 0.57677024939 0.00153969708 
0.142998 0.67909963949 0.00289381467 
0.143556 0.64971081651 0.00248428833 
0.144113 0.60685970879 0.00350968870 
0.144671 0.66792971799 0.00256119566 
0.145228 0.59356362845 0.00230270530 
0.145786 0.57153701857 0.00181589692 
0.146343 0.64413245066 0.00180998018 
0.146901 0.59937996193 0.00239528224 
0.147458 0.53624787720 0.00188215820 
0.148016 0.56529272743 0.00216347868 
0.148573 0.58525826999 0.00158085069 
0.149131 0.53596878818 0.00266004028 
0.149688 0.50695476521 0.00139615053 
0.150246 0.56103737962 0.00140935581 
0.150803 0.48221697262 0.00149060304 
0.151360 0.55580486261 0.00119649269 
0.151918 0.57967600029 0.00197371945 
0.152475 0.45790449087 0.00256511054 
0.153033 0.51755119154 0.00258309872 
0.153590 0.42462470597 0.00075751303 
0.154148 0.48810824925 0.00192198597 
0.154705 0.46113965552 0.00173061404 
0.155263 0.39062980158 0.00215673693 
0.155820 0.45324517089 0.00184570585 
0.156378 0.43592955291 0.00169778000 
0.156935 0.42386718431 0.00219608618 
0.157493 0.41109396722 0.00177402816 
0.158050 0.42039987251 0.00107189843 
0.158607 0.41738223225 0.00153366857 
0.159165 0.42207210020 0.00223078446 
0.159722 0.43796062103 0.00119739599 
0.160280 0.39322546603 0.00099203528 
0.160837 0.41044276864 0.00196012184 
0.161395 0.37311554168 0.00141429381 
0.161952 0.37164005049 0.00132238260 
0.162510 0.28851105028 0.00139458473 
0.163067 0.40182534383 0.00165450423 
0.163625 0.36371673490 0.00137044437 
0.164182 0.36936115986 0.00168759788 
0.164739 0.36660669373 0.00162028230 
0.165297 0.34760857204 0.00189557829 
0.165854 0.29005419643 0.00198653044 
0.166412 0.30430627557 0.00110228978 
0.166969 0.31449468082 0.00141082400 
0.167527 0.26444659546 0.00054568452 
0.168084 0.28861983654 0.00128109885 
0.168642 0.31895727746 0.00118918654 
0.169199 0.32611188612 0.00072027099 
0.169757 0.31516312212 0.00117793999 
0.170314 0.27398223626 0.00120594541 
0.170871 0.28472260619 0.00042754769 
0.171429 0.25355734516 0.00012741468 
0.171986 0.26957570772 0.00152647206 
0.172544 0.26554631582 0.00104747565 
0.173101 0.28313072841 0.00046822029 
0.173659 0.18114509261 0.00045476026 
0.174216 0.27772172954 0.00120262809 
0.174774 0.25518684706 0.00070202981 
0.175331 0.31754420855 0.00111317429 
0.175888 0.26778852182 0.00086061834 
0.176446 0.19033491435 0.00104799335 
0.177003 0.19844035973 0.00061109263 
0.177561 0.17448253043 0.00021492413 
0.178118 0.23922330560 0.00091207897 
0.178676 0.16916110583 0.00026045579 
0.179233 0.20748041014 0.00128249307 
0.179791 0.21836781447 0.00085573113 
0.180348 0.22646620582 0.00010755854 
0.180905 0.24734994540 0.00102381556 
0.181463 0.23899339354 0.00106992905 
0.182020 0.27200373813 0.00109775627 
0.182578 0.19291820007 0.00041697060 
0.183135 0.25156594864 0.00081213215 
0.183693 0.18642723570 0.00033522470 
0.184250 0.17063438601 0.00045750054 
0.184808 0.19638413024 0.00004990176 
0.185365 0.17848544740 0.00076294501 
0.185922 0.21322429682 0.00086129259 
0.186480 0.16622689836 0.00008327846 
0.187037 0.16324117726 0.00165144774 
0.187595 0.18020978897 0.00065424819 
0.188152 0.16827837248 0.00051570528 
0.188710 0.12136668502 0.00078349551 
0.189267 0.15261732470 0.00101786973 
0.189824 0.12839108661 0.00058659922 
0.190382 0.16340480426 0.00077002756 
0.190939 0.18037922072 0.00071234767 
0.191497 0.16982448736 0.00106682295 
0.192054 0.17186278825 0.00104314966 
0.192612 0.15393223174 0.00026579208 
0.193169 0.16197090412 0.00147855619 
0.193726 0.15539049126 0.00103363004 
0.194284 0.12075289485 0.00029300683 
0.194841 0.16666172210 0.00058555971 
0.195399 0.12409064851 0.00119945433 
0.195956 0.19932373225 0.00125040062 
0.196514 0.14388604574 0.00027017237 
0.197071 0.13570398591 0.00169935699 
0.197628 0.16148667085 0.00073143831 
0.198186 0.14000483537 0.00027745764 
0.198743 0.09268386287 0.00094335180 
0.199301 0.21877548817 0.00051924355 
0.199858 0.12448567269 -0.00060035332 
0.200416 0.06591412162 0.00054455570 
0.200973 0.11849828826 0.00133868757 
0.201530 0.11957415597 0.00106283855 
0.202088 0.14299078201 0.00082939932 
0.202645 0.07510632197 0.00034159212 
0.203203 0.13729880243 0.00071058875 
0.203760 0.08854691657 0.00096811582 
0.204318 0.13670676289 0.00065010961 
0.204875 0.18276470501 0.00039651070 
0.205432 0.13064117011 0.00041406036 
0.205990 0.10966966557 0.00035394186 
0.206547 0.11298734222 0.00035424703 
0.207105 0.10207395413 0.00004866688 
0.207662 0.12593351448 0.00024554536 
0.208219 0.14359592338 0.00049192295 
0.208777 0.13708360465 0.00055026434 
0.209334 0.12392817364 0.00077524767 
0.209892 0.11150440999 0.00058447432 
0.210449 0.17202462807 0.00101477781 
0.211007 0.09221867434 0.00076418437 
0.211564 0.11865636871 0.00008258901 
0.212121 0.09918959225 0.00074328823 
0.212679 0.09559353997 0.00012025338 
0.213236 0.12135846279 0.00001661602 
0.213794 0.08032168523 -0.00015405105 
0.214351 0.14759224647 0.00048905429 
0.214908 0.12636095297 -0.00006864017 
0.215466 0.09123146072 0.00012164625 
0.216023 0.11688000159 0.00030653732 
0.216581 0.09176460012 0.00004705090 
0.217138 0.14391589058 0.00033348020 
0.217695 0.11898624472 0.00138473979 
0.218253 0.11019908351 0.00042542956 
0.218810 0.09434353323 0.00043013541 
0.219368 0.09177949149 0.00060115783 
0.219925 0.13075351049 0.00047267524 
0.220483 0.11022842025 0.00030529740 
0.221040 0.09789591352 0.00069936398 
0.221597 0.11290659878 0.00058307474 
0.222155 0.11879970823 0.00044191246 
0.222712 0.11200637744 0.00012668540 
0.223270 0.14358129326 0.00054540149 
0.223827 0.12044697931 0.00040276979 
0.224384 0.12021973115 -0.00017514793 
0.224942 0.13114412204 0.00003165143 
0.225499 0.13436790463 0.00015626578 
0.226057 0.12520602257 0.00067272001 
0.226614 0.06052244487 0.00013510552 
0.227171 0.08443327690 0.00020105209 
0.227729 0.11692187838 0.00060248698 
0.228286 0.11271693471 0.00034634469 
0.228844 0.10400871605 0.00058493320 
0.229401 0.09185163234 0.00017316880 
0.229958 0.09125912247 0.00043616500 
0.230516 0.11775857391 0.00039144695 
0.231073 0.15596081854 0.00120908181 
0.231630 0.13446952489 0.00100367728 
0.232188 0.09884313340 0.00051231238 
0.232745 0.05848004391 0.00042498120 
0.233303 0.05109294323 0.00035794894 
0.233860 0.14309744498 0.00018842621 
0.234417 0.07324449379 0.00062343050 
0.234975 0.12405138950 0.00022235220 
0.235532 0.10574367732 0.00038163054 
0.236090 0.06415023623 0.00003414458 
0.236647 0.15692211201 0.00059008428 
0.237204 0.09369124703 0.00073741876 
0.237762 0.11792133887 0.00038393477 
0.238319 0.12442440238 0.00021734258 
0.238877 0.14590624704 0.00005597342 
0.239434 0.10812625652 0.00048700649 
0.239991 0.08942851010 0.00071534534 
0.240549 0.08403231313 0.00067927736 
0.241106 0.09471657134 0.00031055193 
0.241663 0.13165195946 0.00031496827 
0.242221 0.08834794077 0.00017038177 
0.242778 0.12785605253 0.00022530882 
0.243336 0.09798315661 -0.00037356479 
0.243893 0.11497582579 0.00026539195 
0.244450 0.13177501675 0.00049725439 
0.245008 0.05285408440 0.00031010702 
0.245565 0.14737302146 -0.00005758874 
0.246123 0.10198250285 0.00084131203 
0.246680 0.05856259921 0.00057850179 
0.247237 0.07159530541 0.00033910949 
0.247795 0.07082241116 0.00026453199 
0.248352 0.08588610306 0.00007293733 
0.248909 0.11386781620 0.00007113119 
0.249467 0.06925622662 0.00030901646 
0.250024 0.10477129750 0.00015661858 
0.250582 0.14142360016 0.00047057535 
0.251139 0.10327091347 0.00032647776 
0.251696 0.11899634724 0.00017025715 
0.252254 0.08688737218 0.00050607925 
0.252811 0.09236441374 0.00063864716 
0.253368 0.09911360579 0.00073107917 
0.253926 0.07037264965 0.00063204480 
0.254483 0.09489288605 0.00046385954 
0.255041 0.07446120954 0.00037983453 
0.255598 0.08473722382 -0.00035038347 
0.256155 0.10965205977 0.00077446442 
0.256713 0.04734563533 -0.00009540881 
0.257270 0.09930866058 0.00221556579 
0.257827 0.13748211664 0.00026034961 
0.258385 0.09711014358 0.00044938408 
0.258942 0.10500910793 0.00044421378 
0.259499 0.07890039591 -0.00001836534 
0.260057 0.06724531110 0.00016591005 
0.260614 0.11099389210 0.00011511811 
0.261172 0.09972920651 0.00036581656 
0.261729 0.08709826760 0.00032967583 
0.262286 0.08838682753 0.00001055486 
0.262844 0.10618788933 0.00026930436 
0.263401 0.10881307250 0.00002500226 
0.263958 0.10451214949 0.00037053508 
0.264516 0.09050122780 0.00021781543 
0.265073 0.10869913038 0.00010658032 
0.265630 0.06563363822 0.00029112149 
0.266188 0.05575787939 0.00030390547 
0.266745 0.07947510836 0.00034435725 
0.267302 0.07410780403 -0.00008271371 
0.267860 0.09634985565 -0.00003464774 
0.268417 0.11534056482 -0.00014790576 
0.268975 0.08773327933 0.00012153401 
0.269532 0.05030280949 0.00032175269 
0.270089 0.10582289040 0.00037318291 
0.270647 0.09404663748 0.00032117831 
0.271204 0.07357151467 -0.00002843647 
0.271761 0.06974764612 -0.00031818084 
0.272319 0.07326940702 0.00025802467 
0.272876 0.09441203730 0.00029191290 
0.273433 0.08333917575 0.00066981067 
0.273991 0.07114745602 0.00020549616 
0.274548 0.12766620452 0.00002730938 
0.275105 0.06353776247 0.00021601257 
0.275663 0.09274087934 -0.00009851774 
0.276220 0.10154283031 0.00005235753 
0.276777 0.10803327374 0.00012922448 
0.277335 0.08162975281 0.00024691641 
0.277892 0.04603657180 0.00033531150 
0.278449 0.10421873420 0.00055537430 
0.279007 0.07489675742 0.00025383706 
0.279564 0.06273537298 -0.00002265726 
0.280121 0.08396731361 -0.00008087922 
0.280679 0.09313434916 0.00019921370 
0.281236 0.06532045321 -0.00007265586 
0.281793 0.09081147622 0.00020010338 
0.282351 0.04022445169 0.00029051684 
0.282908 0.07714436648 0.00012214411 
0.283465 0.07494989195 0.00018147871 
0.284023 0.08534250292 -0.00024602555 
0.284580 0.13696266117 0.00072682554 
0.285137 0.04495688525 0.00041516304 
0.285695 0.04493147947 0.00023818020 
0.286252 0.04604632621 0.00038749438 
0.286809 0.10323161044 0.00012272637 
0.287367 0.07869465764 -0.00027206705 
0.287924 0.08670718181 0.00004881887 
0.288481 0.12477520850 0.00030696386 
0.289039 0.10395035293 0.00024101441 
0.289596 0.07398014592 -0.00016431381 
0.290153 0.09960916980 0.00029604146 
0.290711 0.03917488833 0.00074410701 
0.291268 0.07825852244 0.00036181054 
0.291825 0.05432445701 -0.00003468727 
0.292383 0.09012027812 0.00000246145 
0.292940 0.05817158977 0.00064805702 
0.293497 0.00155029823 0.00059942369 
0.294055 0.04854724948 0.00068051644 
0.294612 0.10113514170 0.00018299591 
0.295169 0.02727727295 0.00041773775 
0.295727 0.06986258604 0.00046117896 
0.296284 0.09351254258 -0.00032985666 
0.296841 0.07627001974 0.00026970239 
0.297399 0.06027849222 0.00028808111 
0.297956 0.07680833235 0.00035696704 
0.298513 0.07089866903 0.00014464701 
0.299071 0.02000355902 -0.00036776095 
0.299628 0.05936365920 0.00019517955 
0.300185 0.09256095542 0.00066622755 
0.300742 0.00150005049 -0.00024863455 
0.301300 0.10367587738 0.00084658720 
0.301857 0.06856395229 0.00008896830 
0.302414 0.08450249368 0.00059620372 
0.302972 0.11217654852 0.00002867103 
0.303529 0.09219352922 0.00103920734 
0.304086 0.04766043432 0.00013513957 
0.304644 0.08931347895 0.00014619552 
0.305201 0.05183387747 -0.00032812770 
0.305758 0.06256705074 0.00047008322 
0.306316 0.06282178282 0.00046443179 
0.306873 0.04194460102 0.00012964208 
0.307430 0.09135880363 0.00035622756 
0.307987 0.07852246908 0.00027243664 
0.308545 0.05493798195 0.00043821637 
0.309102 0.09965785142 0.00063616453 
0.309659 0.11699717848 0.00063472530 
0.310217 0.10716681601 0.00048087916 
0.310774 0.08331319756 0.00022887275 
0.311331 0.10767332626 0.00071736716 
0.311889 0.03311821704 -0.00031455322 
0.312446 0.05832192028 0.00112893870 
0.313003 0.03085330726 0.00009345143 
0.313560 0.07011019552 0.00024339017 
0.314118 0.03530254926 0.00047430495 
0.314675 0.04863371972 0.00044821595 
0.315232 0.08932874724 -0.00023637140 
0.315790 0.04062490757 0.00069191595 
0.316347 0.05358154448 0.00066485153 
0.316904 0.04349914715 -0.00010294776 
0.317461 0.07797546412 -0.00021433670 
0.318019 0.06126937726 0.00057270896 
0.318576 0.01573046440 -0.00011868005 
0.319133 0.06877304684 0.00042099406 
0.319691 0.11145433777 0.00042214593 
0.320248 0.06258896900 0.00082495066 
0.320805 0.06806664218 0.00047669556 
0.321362 0.06008036022 0.00005371757 
0.321920 0.15702936453 0.00055934079 
0.322477 0.02648118539 0.00053781705 
0.323034 0.08686034058 0.00011342008 
0.323592 0.06946100570 0.00035712304 
0.324149 0.07491985374 0.00031589220 
0.324706 0.05910740932 0.00037910157 
0.325263 0.08871757488 -0.00000654248 
0.325821 0.08005638977 0.00023991432 
0.326378 0.04162749745 -0.00001844853 
0.326935 0.05306625910 0.00021464271 
0.327493 0.06630749463 0.00038264008 
0.328050 0.05100445707 0.00011814774 
0.328607 0.03008325436 0.00030882434 
0.329164 0.04623452379 0.00076870906 
0.329722 0.08190659681 0.00144615649 
0.330279 0.05552126220 0.00032597494 
0.330836 0.05419101378 0.00029551269 
0.331393 0.06399844068 0.00050373280 
0.331951 0.01994725216 0.00046641382 
0.332508 0.06009213623 -0.00013651334 
0.333065 0.08917646907 0.00082552891 
0.333622 0.08573905059 0.00056134535 
0.334180 0.06084978147 -0.00020114396 
0.334737 0.11780385509 -0.00094684355 
0.335294 0.12850926463 0.00023764650 
0.335852 0.05205373362 -0.00024574545 
0.336409 0.03903566946 0.00014575430 
0.336966 0.09023601789 0.00080296653 
0.337523 0.05597078992 0.00011374088 
0.338081 0.07040889277 0.00001005714 
0.338638 0.06374154669 0.00019351702 
0.339195 0.10498875816 0.00054416408 
0.339752 0.01321378219 0.00056027907 
0.340310 0.04778486904 0.00037917777 
0.340867 0.06079111344 0.00007778544 
0.341424 0.08800072671 -0.00029620757 
0.341981 0.06066401018 0.00044801711 
0.342539 0.11992956776 0.00050556385 
0.343096 -0.00525390816 0.00077286762 
0.343653 0.03445254107 0.00042876743 
0.344210 0.06533422204 0.00085870574 
0.344768 0.11580070731 0.00075578575 
0.345325 0.04490040565 0.00010391146 
0.345882 0.01895374387 0.00029182535 
0.346439 0.03016361446 -0.00019976323 
0.346997 0.04788344655 0.00057770841 
0.347554 0.03020109852 0.00066059608 
0.348111 0.01728906503 0.00039178089 
0.348668 0.08639142327 -0.00020788357 
0.349226 0.04466148179 0.00051614006 
0.349783 0.09276263327 -0.00115919383 
0.350340 0.19415419894 0.00115418734 
0.350897 0.07573810740 -0.00015727425 
0.351454 0.06385273908 -0.00036747732 
0.352012 0.05007505157 -0.00030290907 
0.352569 0.13430849256 -0.00030045604 
0.353126 0.05135079420 0.00097406159 
0.353683 0.07181606525 0.00129037240 
0.354241 0.04560545434 0.00081327794 
0.354798 0.06136730971 -0.00062130045 
0.355355 0.04520580491 0.00076071973 
0.355912 0.06994584794 -0.00003590770 
0.356470 -0.01758133312 -0.00009157155 
0.357027 -0.00877630700 -0.00002310570 
0.357584 0.00310256680 0.00045193865 
0.358141 0.07609411970 0.00305024010 
0.358699 0.06840595546 0.00097324633 
0.359256 0.06093539812 0.00155152619 
0.359813 0.01802412307 -0.00103889519 
0.360370 0.12342241832 -0.00049531200 
0.360927 0.10890795585 -0.00009669067 
0.361485 0.01703730530 0.00282878362 
0.362042 0.13347000451 0.00024280193 
0.362599 0.03741844975 0.00039050201 
0.363156 -0.01843505895 -0.00042643454 
0.363714 0.09827290411 0.00019803698 
0.364271 0.09190995229 0.00003631928 
0.364828 0.07628676051 -0.00006778389 
0.365385 0.11753997985 -0.00032326024 
0.365942 0.12640496532 0.00145310855 
0.366500 0.08494485782 0.00075227503 
0.367057 0.06420394897 0.00082340777 
0.367614 0.06541067855 -0.00111776810 
0.368171 0.05308216800 -0.00010390727 
0.368728 0.12728119980 0.00039081229 
0.369286 0.05727593231 0.00146607482 
0.369843 -0.01635715018 0.00116930824 
0.370400 0.03774061828 0.00223104220 
0.370957 0.10243803543 0.00114108509 
0.371514 0.05719299370 -0.00032279426 
0.372072 0.09136768266 0.00241195024 
0.372629 -0.00391870668 0.00211589601 
0.373186 0.11527109328 0.00112752161 
0.373743 -0.01294854804 -0.00085403941 
0.374300 0.00865065883 0.00046872680 
0.374858 0.02378907888 0.00056524315 
0.375415 -0.02595012833 -0.00124115922 
0.375972 0.06081810461 0.00125686411 
0.376529 -0.02273421978 0.00195670635 
0.377086 0.04332474358 0.00016143632 
0.377644 0.03060875452 0.00044924081 
0.378201 0.04590244332 0.00117811124 
0.378758 0.10294222544 0.00096336737 
0.379315 0.05383130954 0.00087823589 
0.379872 0.07266792323 0.00193046387 
0.380430 0.09496586022 -0.00022593958 
0.380987 0.09941525124 0.00102562985 
0.381544 0.10690104931 0.00483670959 
0.382101 0.04856793916 -0.00127651106 
0.382658 -0.00459129830 -0.00044199006 
0.383216 0.13449557840 0.00120031724 
0.383773 0.07171516921 0.00120963780 
0.384330 0.03263972615 -0.00135586414 
0.384887 0.01295587967 0.00015049638 
0.385444 0.04511898587 -0.00022064339 
0.386001 0.08152783278 -0.00019827482 
0.386559 0.03184901393 -0.00000766180 
0.387116 0.09989611763 -0.00021093413 
0.387673 0.01861232908 -0.00116832712 
0.388230 0.05325388752 -0.00125231152 
0.388787 0.13461932552 0.00110744739 
0.389345 0.15123490585 -0.00081023056 
0.389902 0.09351713603 0.00074679117 
0.390459 0.03435021021 0.00102632916 
0.391016 0.10309089935 0.00008631040 
0.391573 0.08740986155 -0.00022895253 
0.392130 -0.01137435288 0.00243234188 
0.392688 0.03344542233 -0.00000380169 
0.393245 0.17994010005 0.00217793041 
0.393802 0.09004642420 0.00029216076 
0.394359 0.06366345801 -0.00101994795 
0.394916 -0.00367074750 0.00060245764 
0.395473 -0.01324943056 0.00030933290 
0.396031 -0.01175524244 0.00265369340 
0.396588 0.06283566999 -0.00150456391 
0.397145 0.17189881608 -0.00284465024 
0.397702 0.06825973094 -0.00243900346 
0.398259 0.08784198479 0.00176292283 
0.398816 0.07392374848 -0.00377359017 
0.399374 0.07100278607 0.00140483856 
0.399931 0.19071030910 0.00363987728 
0.400488 -0.05418828333 0.00367126898 
0.401045 -0.10945352264 0.00079684301 
0.401602 -0.06012901133 0.00161132590 
0.402159 0.02053235728 -0.00526185102 
0.402716 -0.08346464823 0.00006629416 
0.403274 0.36388712173 -0.00350979724 
0.403831 -0.08564889008 0.01811427407 
