# Supplementary material for: SAXS studies of X-ray induced disulfide bond damage: Engineering high-resolution insight from a low-resolution technique
Source: PLoS One. 2020 Nov 17;15(11):e0239702. doi: 10.1371/journal.pone.0239702 (PMC7671560; doi:10.1371/journal.pone.0239702)
Supplement: S1 Data — (GZ) [file pone.0239702.s023.gz › SupplementaryData/dimer_A7_ph6_5_00024.cbf.dat]

0.010314 18.20464493959 -2.08005819780 
0.010872 24.68143254378 0.41777435265 
0.011429 19.42350737118 -0.19484691869 
0.011987 18.79553423822 -0.00946819426 
0.012544 19.71611718682 -0.15791093762 
0.013102 19.04099080204 -0.12158214515 
0.013659 19.77409927981 -0.04469768702 
0.014217 19.17129131953 0.10197781969 
0.014774 20.61947258791 -0.07180874010 
0.015332 19.69733056380 -0.10745112568 
0.015889 18.79756099636 0.02084541207 
0.016447 18.92057604360 -0.04551503402 
0.017004 18.77732132497 -0.01044856156 
0.017562 18.78057629159 -0.01299374924 
0.018119 18.95163134122 0.00391869251 
0.018677 18.45965877145 0.06260411854 
0.019234 18.56389304887 0.03266292097 
0.019792 18.80186728352 0.05801491543 
0.020349 18.21065011608 0.02168669579 
0.020907 17.60790331025 0.05773406928 
0.021464 18.33800474069 0.03932780308 
0.022022 17.95942548578 0.06387888207 
0.022579 17.61318357414 0.05747444505 
0.023137 17.14381159487 0.08373516977 
0.023694 17.19012788243 0.08281556802 
0.024252 16.99386072811 0.08603145679 
0.024809 16.87939770983 0.06547561629 
0.025367 16.70099857883 0.08945946438 
0.025924 16.21169499852 0.07517522910 
0.026482 16.01004385078 0.06298302887 
0.027039 16.11031899653 0.07483649677 
0.027597 15.73710400069 0.08351226741 
0.028154 15.17855546758 0.07452349914 
0.028712 15.76314739491 0.07829381174 
0.029269 15.16398892080 0.07896249624 
0.029827 15.03091007792 0.07264961403 
0.030384 14.81220594524 0.08029963427 
0.030942 14.51556764227 0.07696759707 
0.031500 14.57522999207 0.07553889395 
0.032057 14.55243558746 0.06950169824 
0.032615 14.41935713344 0.07270234604 
0.033172 14.03487685707 0.07321458204 
0.033730 14.20172265897 0.06997825227 
0.034287 13.94074675744 0.07217132463 
0.034845 13.45889402899 0.06755361470 
0.035402 13.54902786452 0.07084760649 
0.035960 13.36635804553 0.07180615294 
0.036517 12.93411267783 0.06550408158 
0.037075 12.81144957215 0.06187983918 
0.037632 12.73844106295 0.06729134455 
0.038190 12.51596461613 0.06568387226 
0.038747 12.70105956420 0.06114943871 
0.039305 12.28202184753 0.05885448759 
0.039862 12.08817562465 0.06107375224 
0.040420 11.86950275166 0.06111099490 
0.040977 11.57696548669 0.05393881282 
0.041535 11.55149340493 0.05771793893 
0.042092 11.46631470346 0.05320268362 
0.042650 11.20677144953 0.05340716881 
0.043207 11.17606909599 0.05308597947 
0.043765 11.02790365115 0.05530270314 
0.044322 10.95263648776 0.05217319992 
0.044880 10.54370326126 0.04876568964 
0.045437 10.61872180765 0.04411076003 
0.045995 10.40003491366 0.04729326194 
0.046552 10.10228857645 0.04973741535 
0.047110 10.25353674688 0.04853861515 
0.047667 9.98198387575 0.04500872290 
0.048225 9.91810204552 0.04279445298 
0.048782 9.70578319472 0.03964932121 
0.049340 9.50995572876 0.04334924397 
0.049897 9.42691540385 0.04012506700 
0.050455 9.25420101697 0.03969097164 
0.051012 9.14124340830 0.04217767381 
0.051570 8.90017520233 0.04166282196 
0.052127 8.74838352933 0.04509668508 
0.052685 8.49381246492 0.04166984991 
0.053242 8.55282240243 0.03913868345 
0.053800 8.18463479729 0.03517923205 
0.054357 8.12689095719 0.03305173456 
0.054915 8.16075502217 0.03790710773 
0.055472 7.95870956768 0.03595693585 
0.056030 8.01255442407 0.03408940968 
0.056587 7.84382124523 0.03319255284 
0.057145 7.71208599568 0.03474398457 
0.057702 7.58741625567 0.03607127144 
0.058260 7.47097738575 0.03377566106 
0.058817 7.39069401677 0.03543704464 
0.059375 7.22997942647 0.03287961722 
0.059932 7.09023786765 0.03610124927 
0.060490 7.03426763906 0.03199289782 
0.061048 6.72506492149 0.02732167320 
0.061605 6.89677261040 0.03185712680 
0.062163 6.64441450966 0.02672507199 
0.062720 6.48646007149 0.03107764264 
0.063278 6.57418393718 0.03046908970 
0.063835 6.31214632258 0.03077759980 
0.064393 6.38435294490 0.02860614914 
0.064950 6.11123281376 0.02504832496 
0.065508 5.96894970350 0.02565500826 
0.066065 6.05004328123 0.02638470809 
0.066623 5.90389141766 0.02564432245 
0.067180 5.75617781888 0.02687387537 
0.067738 5.67107594068 0.02275769056 
0.068295 5.62386315839 0.02478372804 
0.068853 5.52097067245 0.02258180715 
0.069410 5.46530863885 0.02659561558 
0.069968 5.37678196525 0.02392482472 
0.070525 5.23920670565 0.02316703604 
0.071083 5.15965596675 0.02087980798 
0.071640 5.23410842828 0.02260878435 
0.072198 5.13863207726 0.02449458734 
0.072755 4.98293623797 0.02142867745 
0.073313 5.03120601715 0.02286193621 
0.073870 4.77695813266 0.02329038803 
0.074428 4.67830813109 0.02173520923 
0.074985 4.68940171302 0.01970359650 
0.075543 4.62285691373 0.01999261160 
0.076100 4.47479319294 0.01886952130 
0.076658 4.56286946533 0.02080660184 
0.077215 4.53693008110 0.02022383765 
0.077773 4.40229220527 0.02038211229 
0.078330 4.32822297348 0.01787944995 
0.078888 4.30683739979 0.02004067977 
0.079445 4.22955711767 0.01728295876 
0.080003 4.05738330091 0.01694784623 
0.080560 4.14687064420 0.01719898108 
0.081118 4.08924434221 0.01794834085 
0.081675 3.91429912907 0.01539282624 
0.082233 3.83837350221 0.01960310154 
0.082790 3.83629637343 0.01809973746 
0.083348 3.69208818716 0.01565799063 
0.083905 3.73658924306 0.01465575901 
0.084463 3.66200633128 0.01783296438 
0.085020 3.61081872256 0.01659112501 
0.085578 3.53932883415 0.01508225844 
0.086135 3.60307958574 0.01748608766 
0.086693 3.32175062341 0.01436284730 
0.087250 3.30817639491 0.01389660543 
0.087808 3.18028778029 0.01442584755 
0.088365 3.36246955287 0.01427395798 
0.088923 3.29168523058 0.01384642903 
0.089480 3.14656469079 0.01320639939 
0.090038 3.11452177259 0.01202023235 
0.090595 3.09101460604 0.01344573451 
0.091153 3.01838645816 0.01469325052 
0.091710 3.04933455978 0.01181072885 
0.092268 2.93703013277 0.01317490334 
0.092825 2.91227213581 0.01184340255 
0.093383 2.89407212069 0.01268665381 
0.093940 2.88221548470 0.01112509937 
0.094498 2.87518577017 0.01277667473 
0.095055 2.70602128329 0.01060475814 
0.095613 2.77625138652 0.01257972260 
0.096170 2.63486089002 0.01162611072 
0.096728 2.58999225751 0.01285108043 
0.097285 2.59464577190 0.01431700234 
0.097842 2.50338906043 0.01174979779 
0.098400 2.54455281953 0.01204569778 
0.098957 2.39708753243 0.01018709066 
0.099515 2.46831095236 0.01238822782 
0.100072 2.42159037812 0.01219706415 
0.100630 2.41982434756 0.01095912689 
0.101187 2.29958136843 0.01003308450 
0.101745 2.39693904113 0.01105732407 
0.102302 2.27079110195 0.01026649490 
0.102860 2.19083694777 0.01015002943 
0.103417 2.21479838201 0.00945449644 
0.103975 2.10905428503 0.00929615308 
0.104532 2.04718555185 0.01120010364 
0.105090 2.10994482686 0.01082037750 
0.105647 2.11873031907 0.00806291260 
0.106205 2.00836647759 0.00866521994 
0.106762 2.00129457628 0.00931197296 
0.107320 1.92546322713 0.00862229476 
0.107877 1.91396419991 0.00973268187 
0.108435 1.91855185243 0.00684853689 
0.108992 1.86120348943 0.00787656602 
0.109550 1.81219502795 0.00708897393 
0.110107 1.83628417002 0.00814354356 
0.110665 1.73962904597 0.00702578261 
0.111222 1.73622021499 0.00761896312 
0.111780 1.73774630721 0.00635329750 
0.112337 1.73531529498 0.00734110790 
0.112895 1.72160418768 0.00736951391 
0.113452 1.61442262543 0.00732394049 
0.114010 1.70483281142 0.00624779656 
0.114567 1.58219815768 0.00593876933 
0.115125 1.62999385694 0.00609401665 
0.115682 1.55867058835 0.00687200071 
0.116240 1.50409365217 0.00612643967 
0.116797 1.58043676003 0.00589160801 
0.117355 1.44696602711 0.00484453147 
0.117912 1.47009838370 0.00589803267 
0.118470 1.43973273338 0.00652261487 
0.119027 1.35213419106 0.00644845435 
0.119585 1.37953008321 0.00588795337 
0.120142 1.40436380654 0.00563151706 
0.120699 1.35737583816 0.00624408318 
0.121257 1.28028479134 0.00491518656 
0.121814 1.29028750230 0.00607298728 
0.122372 1.32623883743 0.00532276171 
0.122929 1.23900825115 0.00524245149 
0.123487 1.28788000785 0.00603236482 
0.124044 1.22914699317 0.00496382126 
0.124602 1.14019683361 0.00534004709 
0.125159 1.20522407591 0.00555984872 
0.125717 1.16655401536 0.00401676863 
0.126274 1.11255757940 0.00588074001 
0.126832 1.12801083548 0.00462895590 
0.127389 1.11102421679 0.00303048787 
0.127947 1.06578420319 0.00428570094 
0.128504 1.03495675545 0.00442879011 
0.129062 1.02450498989 0.00366561598 
0.129619 0.91529245216 0.00471206625 
0.130177 1.03578292991 0.00330769145 
0.130734 0.99825031838 0.00331303207 
0.131292 0.89817221384 0.00349426933 
0.131849 0.93882067524 0.00308007552 
0.132407 0.96832617613 0.00446745188 
0.132964 0.92592411280 0.00383864327 
0.133521 0.87774436131 0.00360900194 
0.134079 0.89298004472 0.00369328569 
0.134636 0.84693565354 0.00416360700 
0.135194 0.83886179406 0.00301105712 
0.135751 0.81103663275 0.00386602056 
0.136309 0.87377812008 0.00304553717 
0.136866 0.87416365257 0.00189833733 
0.137424 0.75974110079 0.00297397765 
0.137981 0.85650852545 0.00255118505 
0.138539 0.78553647009 0.00409781698 
0.139096 0.82612628960 0.00369953469 
0.139654 0.66383279317 0.00267638560 
0.140211 0.69504346651 0.00310609929 
0.140769 0.66757456198 0.00229747607 
0.141326 0.71488032010 0.00334601752 
0.141884 0.71159129266 0.00245126446 
0.142441 0.73750395357 0.00261515082 
0.142998 0.67205967033 0.00248510840 
0.143556 0.63990760480 0.00251281961 
0.144113 0.68366447412 0.00284470271 
0.144671 0.62347524561 0.00199890563 
0.145228 0.60067896883 0.00215704854 
0.145786 0.60312273435 0.00272052241 
0.146343 0.55619620425 0.00208891966 
0.146901 0.58775500018 0.00296527860 
0.147458 0.62906294894 0.00251153320 
0.148016 0.48959473264 0.00118299419 
0.148573 0.54993857665 0.00125070041 
0.149131 0.55437610091 0.00162666898 
0.149688 0.54089663600 0.00240489534 
0.150246 0.52935915033 0.00181994157 
0.150803 0.53266102762 0.00298352858 
0.151360 0.51821800708 0.00164218195 
0.151918 0.51378823030 0.00192879856 
0.152475 0.45867426939 0.00085817774 
0.153033 0.49299161708 0.00161080428 
0.153590 0.49974164924 0.00159932125 
0.154148 0.49421789101 0.00223870581 
0.154705 0.38323049960 0.00177712025 
0.155263 0.48280213243 0.00156453315 
0.155820 0.40969826599 0.00205526424 
0.156378 0.46365365302 0.00221670611 
0.156935 0.40772833523 0.00129529150 
0.157493 0.43386229384 0.00125005626 
0.158050 0.41786042465 0.00231834155 
0.158607 0.44974550640 0.00261460748 
0.159165 0.40579219977 0.00105479633 
0.159722 0.35803167580 0.00158832063 
0.160280 0.37763681230 0.00094201591 
0.160837 0.41117955220 0.00120604327 
0.161395 0.36184641279 0.00089760118 
0.161952 0.40095907484 0.00034508336 
0.162510 0.31062086750 0.00106995586 
0.163067 0.36978048495 0.00143314094 
0.163625 0.35435080005 0.00189285598 
0.164182 0.30496390829 0.00118140096 
0.164739 0.36761487239 0.00191944494 
0.165297 0.36319018359 0.00178982578 
0.165854 0.39500376667 0.00139476563 
0.166412 0.39082623910 0.00127573520 
0.166969 0.26011389712 0.00075386367 
0.167527 0.32221822889 -0.00009817136 
0.168084 0.34993832927 0.00079377742 
0.168642 0.30381510719 0.00113374078 
0.169199 0.27938654556 0.00081270901 
0.169757 0.28067868758 0.00104265422 
0.170314 0.35286422951 0.00170212987 
0.170871 0.27278496890 0.00161576955 
0.171429 0.25515733587 0.00105990305 
0.171986 0.28234307908 0.00143167173 
0.172544 0.23971862013 0.00035228364 
0.173101 0.27619679599 0.00132148570 
0.173659 0.22203426083 0.00074315277 
0.174216 0.28503923134 0.00074719961 
0.174774 0.27662729900 0.00124152905 
0.175331 0.24073513437 0.00043923498 
0.175888 0.30212130485 0.00107600161 
0.176446 0.20992739539 0.00002369071 
0.177003 0.21868115772 0.00012050624 
0.177561 0.22097624153 0.00135237130 
0.178118 0.18598418807 0.00045640208 
0.178676 0.17179235156 0.00121928869 
0.179233 0.16042032533 0.00113323258 
0.179791 0.26472683728 0.00013172486 
0.180348 0.20397937235 0.00027349637 
0.180905 0.20947979791 0.00072802549 
0.181463 0.19448951026 0.00035328034 
0.182020 0.20990094973 -0.00011173581 
0.182578 0.28402534082 0.00061951133 
0.183135 0.17061795956 0.00171204830 
0.183693 0.19306224760 0.00079757615 
0.184250 0.19764261169 0.00022825569 
0.184808 0.21826166116 0.00035929645 
0.185365 0.14797319508 0.00056850194 
0.185922 0.16538057963 0.00052075737 
0.186480 0.21440220662 0.00033010830 
0.187037 0.17716643969 0.00117016564 
0.187595 0.15751055388 0.00095826054 
0.188152 0.15707750510 0.00065672804 
0.188710 0.20284864896 0.00080457837 
0.189267 0.13878644754 0.00069332232 
0.189824 0.14130575635 0.00118248545 
0.190382 0.14067951340 -0.00002428449 
0.190939 0.17602046887 0.00066647479 
0.191497 0.13545568386 0.00044250894 
0.192054 0.19778356032 0.00137262279 
0.192612 0.15482209515 0.00094114926 
0.193169 0.15353140893 0.00077150200 
0.193726 0.15001902989 0.00048721029 
0.194284 0.17908681514 0.00123821903 
0.194841 0.12467589402 0.00080580387 
0.195399 0.14137467615 0.00137173772 
0.195956 0.12835127257 0.00051950088 
0.196514 0.15136335761 0.00005657237 
0.197071 0.13226072296 0.00022518006 
0.197628 0.14505452016 0.00094399913 
0.198186 0.09360189673 0.00035148744 
0.198743 0.16753515568 0.00050560222 
0.199301 0.11466007553 0.00126926280 
0.199858 0.16430632858 0.00101861862 
0.200416 0.12431679342 0.00034890386 
0.200973 0.11897496938 0.00060641635 
0.201530 0.12785205966 0.00062139941 
0.202088 0.18195428046 0.00027382770 
0.202645 0.15490423573 0.00065012473 
0.203203 0.07190807939 0.00073340580 
0.203760 0.19253336629 0.00037253087 
0.204318 0.13749158815 0.00045563008 
0.204875 0.11113566018 0.00014465325 
0.205432 0.12245113757 0.00078646690 
0.205990 0.15408794018 -0.00034041870 
0.206547 0.11610655893 0.00110409558 
0.207105 0.10523428480 -0.00008591649 
0.207662 0.13251357959 0.00053417308 
0.208219 0.10749754869 0.00099897737 
0.208777 0.11174900493 0.00014142694 
0.209334 0.09689098539 0.00009223224 
0.209892 0.11542104892 0.00069641961 
0.210449 0.10973754932 0.00060200771 
0.211007 0.13042764362 0.00055358586 
0.211564 0.16266765890 0.00072365948 
0.212121 0.13001515165 0.00052645300 
0.212679 0.14105858120 0.00032337094 
0.213236 0.15354987359 0.00099272647 
0.213794 0.11885961363 -0.00014666472 
0.214351 0.13762388020 0.00058781929 
0.214908 0.09617279637 0.00028228518 
0.215466 0.10158175031 0.00002480670 
0.216023 0.13344697633 0.00034918953 
0.216581 0.11458978704 0.00084260233 
0.217138 0.09856561672 -0.00025457541 
0.217695 0.12798358331 0.00035009113 
0.218253 0.11333278089 0.00014969940 
0.218810 0.14113815123 0.00058057497 
0.219368 0.09899279105 0.00060521649 
0.219925 0.07824271537 -0.00007474948 
0.220483 0.09448839597 0.00063302400 
0.221040 0.09184181344 -0.00038834301 
0.221597 0.14472738413 0.00086616449 
0.222155 0.12392304105 0.00068335394 
0.222712 0.11201393557 0.00023417264 
0.223270 0.09144971466 0.00046611619 
0.223827 0.11053327584 0.00088243320 
0.224384 0.11669699543 0.00107799947 
0.224942 0.14133173443 0.00119253275 
0.225499 0.14299714885 0.00031306744 
0.226057 0.09502487132 0.00056359690 
0.226614 0.14123813573 -0.00040318413 
0.227171 0.09299541165 0.00008334922 
0.227729 0.07755644654 0.00080085596 
0.228286 0.09106217755 0.00079177445 
0.228844 0.08082851943 0.00065146864 
0.229401 0.13177991908 0.00032225098 
0.229958 0.17018607955 0.00042416246 
0.230516 0.09691521057 -0.00010653397 
0.231073 0.09475687443 0.00018351952 
0.231630 0.07273434273 0.00025799063 
0.232188 0.09344478811 0.00068896326 
0.232745 0.14810344626 0.00016954581 
0.233303 0.03378670263 0.00002212767 
0.233860 0.14557359549 0.00032293676 
0.234417 0.13400611717 0.00065166477 
0.234975 0.11966572049 0.00000582654 
0.235532 0.11099976554 0.00040607184 
0.236090 0.11172655534 0.00004037914 
0.236647 0.10365222978 0.00076221201 
0.237204 0.08935174617 0.00037422857 
0.237762 0.09544504550 0.00059686830 
0.238319 0.09893616663 0.00066187290 
0.238877 0.14089572409 0.00080401773 
0.239434 0.08766100582 -0.00019978865 
0.239991 0.10717250464 0.00028132622 
0.240549 0.08769809615 -0.00020547269 
0.241106 0.10627299700 0.00026697718 
0.241663 0.09216344351 0.00077887905 
0.242221 0.13555924543 0.00119926262 
0.242778 0.12812514088 0.00065717904 
0.243336 0.08331651807 0.00028724177 
0.243893 0.10108081047 0.00031222370 
0.244450 0.09185761426 0.00072562776 
0.245008 0.12332437217 0.00029321551 
0.245565 0.08914543130 0.00033534267 
0.246123 0.06802124274 0.00055143449 
0.246680 0.07116254329 0.00034355288 
0.247237 0.12905939548 -0.00028685904 
0.247795 0.09866219097 0.00047313407 
0.248352 0.11874080081 0.00038778382 
0.248909 0.14296250785 0.00011942895 
0.249467 0.08903137468 0.00070996931 
0.250024 0.07631376092 0.00051031898 
0.250582 0.09022034086 -0.00004099496 
0.251139 0.14810984138 0.00019365465 
0.251696 0.10031324635 0.00055253677 
0.252254 0.06185174571 0.00014751210 
0.252811 0.13259521476 0.00103874472 
0.253368 0.06252357989 -0.00011772776 
0.253926 0.11237474604 0.00061836805 
0.254483 0.13072398028 0.00009969250 
0.255041 0.11305882596 0.00019460705 
0.255598 0.11843478504 0.00087154007 
0.256155 0.09143293630 0.00061201833 
0.256713 0.02169444313 -0.00000149122 
0.257270 0.08721792074 0.00352918608 
0.257827 0.12311497669 0.00025798499 
0.258385 0.08076156430 -0.00016162734 
0.258942 0.10841963554 0.00041367021 
0.259499 0.10320148529 0.00047977888 
0.260057 0.05086826083 0.00037021697 
0.260614 0.09624940480 0.00052862723 
0.261172 0.08240910994 0.00027368728 
0.261729 0.04841793031 0.00003807677 
0.262286 0.08788479646 -0.00020863581 
0.262844 0.06172417188 -0.00021142783 
0.263401 0.05121658371 0.00000001128 
0.263958 0.04431562125 0.00019722599 
0.264516 0.11480694189 0.00072182919 
0.265073 0.12000892470 0.00069579086 
0.265630 0.05987215014 0.00024153647 
0.266188 0.05494732559 -0.00015398887 
0.266745 0.09499475836 0.00017210465 
0.267302 0.06730171676 0.00077119007 
0.267860 0.09132181056 0.00072999849 
0.268417 0.07386814550 0.00039623583 
0.268975 0.08705624006 0.00053001523 
0.269532 0.08881485314 0.00074634879 
0.270089 0.10366185863 0.00021384518 
0.270647 0.09231555406 0.00025527981 
0.271204 0.11214273514 0.00037731166 
0.271761 0.13275924614 0.00029844810 
0.272319 0.09973693116 0.00029646788 
0.272876 0.04596149358 0.00022763548 
0.273433 0.06208647022 0.00027384703 
0.273991 0.09354846082 0.00023673732 
0.274548 0.09650140578 0.00009427225 
0.275105 0.07977536200 0.00010486580 
0.275663 0.07933645538 -0.00000321943 
0.276220 0.05412838648 0.00058636127 
0.276777 0.09067319079 0.00010346340 
0.277335 0.08521354700 -0.00033226992 
0.277892 0.07507359982 0.00021890800 
0.278449 0.09245908837 -0.00001645623 
0.279007 0.07245608911 0.00008670521 
0.279564 0.13874966897 0.00032137253 
0.280121 0.07744770826 0.00041808001 
0.280679 0.04094954145 0.00006691574 
0.281236 0.05122739964 0.00016742396 
0.281793 0.08715530605 -0.00003047147 
0.282351 0.06848051940 0.00062321552 
0.282908 0.06450510780 0.00001911161 
0.283465 0.08125186940 0.00005000151 
0.284023 0.04926071884 0.00004651762 
0.284580 0.07854539580 -0.00007779367 
0.285137 0.06453920336 0.00037250702 
0.285695 0.08317403902 0.00025478768 
0.286252 0.11864432290 0.00068249469 
0.286809 0.04309243492 0.00042494891 
0.287367 0.06366196254 0.00093659664 
0.287924 0.02763520506 0.00093869841 
0.288481 0.07135319772 -0.00006926274 
0.289039 0.02588112573 0.00033434835 
0.289596 0.09274029917 0.00012728644 
0.290153 0.09187028628 -0.00003024715 
0.290711 0.04117105311 0.00032050991 
0.291268 0.04581789867 -0.00039243508 
0.291825 0.07822051829 0.00017513277 
0.292383 0.07906538913 -0.00005621708 
0.292940 0.10995071874 0.00054592485 
0.293497 0.02537557159 0.00047026499 
0.294055 0.05005839248 0.00050457256 
0.294612 0.10216049462 0.00025798638 
0.295169 0.05855794308 0.00006677155 
0.295727 0.02648906181 0.00041790073 
0.296284 0.06599350204 0.00022234541 
0.296841 0.09098489177 0.00069842396 
0.297399 0.09588665495 0.00060924626 
0.297956 0.07956018606 0.00017132469 
0.298513 0.07903962045 0.00044096861 
0.299071 0.08307857200 0.00006745614 
0.299628 0.09112264931 0.00029060356 
0.300185 0.08369094945 -0.00052597669 
0.300742 0.07913476943 0.00088407253 
0.301300 0.09022774138 0.00066176790 
0.301857 0.03005841835 0.00025233010 
0.302414 0.05013807714 -0.00038775637 
0.302972 0.07799932783 -0.00009519540 
0.303529 0.06218915997 0.00014003040 
0.304086 0.10481856687 0.00094676602 
0.304644 0.08011317099 0.00056344171 
0.305201 0.03955274811 0.00034681306 
0.305758 0.04285207773 0.00061198038 
0.306316 0.08999757877 0.00012732650 
0.306873 0.05661593267 -0.00039252964 
0.307430 0.10400568188 0.00033212041 
0.307987 0.09267457890 0.00088725372 
0.308545 0.11789984533 0.00014177411 
0.309102 0.06780563784 0.00053862138 
0.309659 0.10402175391 0.00068151666 
0.310217 0.07592138089 0.00031589785 
0.310774 0.09793697331 0.00007459889 
0.311331 0.06227225025 0.00078621657 
0.311889 0.02644490102 0.00105656459 
0.312446 0.06193504658 -0.00000885187 
0.313003 0.05449697701 0.00110490750 
0.313560 0.04025405503 0.00071065565 
0.314118 0.03769343244 -0.00071878057 
0.314675 0.09286019009 0.00000613240 
0.315232 0.02796387285 0.00027089213 
0.315790 0.02545893548 0.00057996490 
0.316347 0.05751239502 0.00009960398 
0.316904 0.06374164428 0.00087285930 
0.317461 0.09717277467 0.00041822547 
0.318019 0.08379275963 -0.00029774392 
0.318576 0.11186983397 0.00024756192 
0.319133 0.04595527086 -0.00037949981 
0.319691 0.10436312537 0.00098405912 
0.320248 0.10046845258 0.00040710830 
0.320805 0.06476766080 0.00009657257 
0.321362 0.07971060947 -0.00020241911 
0.321920 0.07978217781 -0.00021672731 
0.322477 0.02923586906 0.00024516699 
0.323034 0.06957710402 0.00054772304 
0.323592 0.03046943512 0.00025196107 
0.324149 0.08221286823 -0.00024843510 
0.324706 0.07926135765 0.00074454756 
0.325263 0.07918875145 0.00016884410 
0.325821 0.07387831946 -0.00001528012 
0.326378 0.04126578741 -0.00064200504 
0.326935 0.09071899493 -0.00102198153 
0.327493 0.06502866029 0.00052460786 
0.328050 0.02353750651 0.00021125550 
0.328607 0.03340122966 0.00056594413 
0.329164 0.06139513650 0.00017346498 
0.329722 0.03377318556 -0.00025820097 
0.330279 0.02860800942 -0.00046220847 
0.330836 0.01624370900 0.00039752066 
0.331393 0.09619059079 0.00085029846 
0.331951 0.04094278857 0.00096014908 
0.332508 0.06046048021 0.00086490879 
0.333065 0.07924894360 -0.00015089099 
0.333622 0.01841690382 -0.00014910569 
0.334180 0.01754147503 -0.00020693762 
0.334737 0.08232474894 0.00008316442 
0.335294 0.02018813798 -0.00045295992 
0.335852 0.02324899990 -0.00002028257 
0.336409 0.04367404497 0.00029667966 
0.336966 0.08461119464 0.00108657549 
0.337523 0.13504333855 0.00021566580 
0.338081 0.02576079979 0.00052951248 
0.338638 -0.00212064571 0.00007572492 
0.339195 0.01349176580 0.00001193726 
0.339752 0.09115805558 0.00060752494 
0.340310 0.03664762230 -0.00025655706 
0.340867 0.08473417681 0.00034912212 
0.341424 0.08473688053 0.00080569583 
0.341981 0.05005544598 -0.00001332319 
0.342539 0.09860921038 0.00031139507 
0.343096 0.06989648330 0.00047266359 
0.343653 0.08764499514 0.00010049797 
0.344210 0.03740448896 0.00016794257 
0.344768 0.06972005211 0.00006624372 
0.345325 0.08778356295 0.00060544278 
0.345882 0.12474415747 0.00044736472 
0.346439 0.08568748551 0.00075807948 
0.346997 0.04576155454 0.00019069149 
0.347554 0.06660797271 -0.00019065418 
0.348111 0.01750468678 -0.00020721053 
0.348668 0.08320898814 0.00030412498 
0.349226 0.09727426410 0.00057351179 
0.349783 0.03811317136 -0.00045521045 
0.350340 0.05691991709 0.00091735227 
0.350897 0.02072065028 -0.00034307431 
0.351454 0.10787171435 -0.00014484472 
0.352012 0.09581483064 0.00105996166 
0.352569 0.03877369727 -0.00104369745 
0.353126 0.02700714066 0.00011832651 
0.353683 0.09786369369 0.00074180075 
0.354241 0.07319324945 0.00052117397 
0.354798 0.00903578959 0.00153480830 
0.355355 0.10026101837 0.00031451464 
0.355912 0.05686237406 -0.00090004419 
0.356470 0.06315116032 0.00100650492 
0.357027 0.04919803730 0.00235393220 
0.357584 0.03664098629 -0.00159067560 
0.358141 0.05435631457 0.00057501405 
0.358699 0.02809339206 0.00136163396 
0.359256 0.06202443287 0.00061675111 
0.359813 0.15978214167 0.00193206912 
0.360370 0.06241677387 -0.00050375587 
0.360927 0.09470465587 0.00049082509 
0.361485 0.01713415114 0.00000478069 
0.362042 0.11024635297 0.00180101193 
0.362599 0.07082093777 0.00014421136 
0.363156 0.03471967088 0.00031495840 
0.363714 0.05578308663 0.00026466739 
0.364271 0.05168084443 0.00008205059 
0.364828 0.01145333830 -0.00176567947 
0.365385 0.01986396331 0.00092291477 
0.365942 0.01307043311 -0.00014981043 
0.366500 0.05333586825 0.00164608241 
0.367057 0.08043336028 0.00060168030 
0.367614 0.10564631667 0.00105316491 
0.368171 0.03996655607 0.00046011965 
0.368728 0.08899280248 0.00142952006 
0.369286 0.08359637197 -0.00057120641 
0.369843 0.06650465283 -0.00076089320 
0.370400 0.10114895414 -0.00117494637 
0.370957 0.10523361624 -0.00020807170 
0.371514 0.00588848382 0.00073528410 
0.372072 -0.02243007413 0.00004053048 
0.372629 0.10530786372 0.00159949319 
0.373186 0.01352674219 0.00067071104 
0.373743 0.09097394327 -0.00014725445 
0.374300 0.03266487315 0.00124212134 
0.374858 0.09349794858 0.00008744304 
0.375415 0.06715667662 -0.00020640267 
0.375972 0.04933286423 0.00046757710 
0.376529 0.08493225909 -0.00064773436 
0.377086 0.13114869795 -0.00032793299 
0.377644 -0.00193121224 0.00021959957 
0.378201 -0.01147391943 0.00094063207 
0.378758 0.05709727580 0.00227615182 
0.379315 0.06812463049 0.00007951044 
0.379872 0.05908281522 0.00054600354 
0.380430 -0.04223489109 0.00070084339 
0.380987 0.09928346708 -0.00090939097 
0.381544 0.03683680333 -0.00002533969 
0.382101 -0.04828892869 0.00096580965 
0.382658 0.07870283339 0.00028880614 
0.383216 0.06739854273 -0.00045109972 
0.383773 0.10088880178 -0.00020002810 
0.384330 0.06645825032 0.00185363604 
0.384887 0.02926901758 -0.00026846746 
0.385444 0.06883709298 0.00087490282 
0.386001 0.07214931095 0.00199565323 
0.386559 0.10903529923 0.00219805180 
0.387116 0.07689759340 -0.00002058906 
0.387673 0.06579528293 0.00069030461 
0.388230 0.05717498650 0.00093680344 
0.388787 0.07421050418 -0.00087853917 
0.389345 0.06465299429 0.00094979647 
0.389902 0.07829760183 0.00118384233 
0.390459 0.03230071628 0.00206939720 
0.391016 0.12096495144 -0.00080023834 
0.391573 0.04060381952 0.00068540063 
0.392130 0.03719543177 -0.00145196525 
0.392688 0.08747352381 -0.00104652812 
0.393245 -0.05599929386 -0.00142102584 
0.393802 0.05636213172 0.00206113629 
0.394359 0.05836856072 0.00097710349 
0.394916 0.08920866778 -0.00132941563 
0.395473 0.13541592435 0.00183691809 
0.396031 0.05386266880 0.00229628474 
0.396588 0.04882421885 -0.00109808442 
0.397145 -0.02858569153 -0.00566437252 
0.397702 0.04378297432 0.00442308377 
0.398259 -0.01556385057 0.00291213810 
0.398816 0.02805592505 -0.00372601853 
0.399374 0.03861950411 0.00111024666 
0.399931 -0.02276863213 0.00077641087 
0.400488 0.13768234798 0.00150265622 
0.401045 0.01750557357 0.00227604084 
0.401602 0.17335395455 -0.00248073304 
0.402159 0.02912135562 0.00072695253 
0.402716 -0.06107316492 -0.00530830692 
0.403274 -0.13593736493 0.00603812188 
0.403831 0.59619508333 -0.01910372326 
