# Supplementary material for: SAXS studies of X-ray induced disulfide bond damage: Engineering high-resolution insight from a low-resolution technique
Source: PLoS One. 2020 Nov 17;15(11):e0239702. doi: 10.1371/journal.pone.0239702 (PMC7671560; doi:10.1371/journal.pone.0239702)
Supplement: S1 Data — (GZ) [file pone.0239702.s023.gz › SupplementaryData/dimer_A7_ph6_5_00025.cbf.dat]

0.010314 20.84888020978 -0.71108789667 
0.010872 21.23504717429 0.15314547951 
0.011429 21.53654923169 -0.15216503682 
0.011987 20.91325384604 -0.09837367788 
0.012544 22.11722707923 0.20703688508 
0.013102 22.19528414644 -0.06990222727 
0.013659 20.26513409429 -0.08382994085 
0.014217 18.70053105089 -0.04695668180 
0.014774 18.68609001845 0.01863640469 
0.015332 18.46382410299 -0.02075028611 
0.015889 20.24460935275 0.09291470560 
0.016447 19.70849921619 0.02754041154 
0.017004 18.37409949220 0.05193195198 
0.017562 19.63100217368 -0.02641710128 
0.018119 18.64158487026 -0.00510736742 
0.018677 18.37065757757 0.01594501549 
0.019234 18.96953162022 0.04266798362 
0.019792 18.01643083648 0.07355948186 
0.020349 17.94618247539 0.01957250058 
0.020907 18.14084796721 0.06905530443 
0.021464 17.75338893396 0.07575035843 
0.022022 17.76332693412 0.05111167068 
0.022579 17.23531180279 0.05879113742 
0.023137 17.33071143029 0.05848693684 
0.023694 16.95896197648 0.06578116765 
0.024252 16.54427845860 0.07061608469 
0.024809 17.19290808820 0.07230752044 
0.025367 16.50150997248 0.07095988857 
0.025924 16.30662537843 0.08124287105 
0.026482 16.30039636717 0.07912137429 
0.027039 16.17185818658 0.08857916194 
0.027597 15.50520095978 0.08437323235 
0.028154 16.13507146876 0.07215538613 
0.028712 15.44998103301 0.07685445440 
0.029269 15.09591732763 0.07884626769 
0.029827 15.29201514047 0.08032758697 
0.030384 15.00706037457 0.07959962577 
0.030942 14.84404244770 0.08632293817 
0.031500 14.57847271346 0.06484442587 
0.032057 14.30154936891 0.07166383652 
0.032615 14.15686471462 0.07651743116 
0.033172 13.89415393165 0.07023694395 
0.033730 14.15188244912 0.06932994100 
0.034287 13.69494881724 0.06564840279 
0.034845 13.89322564248 0.07099774535 
0.035402 13.65912251003 0.06366351604 
0.035960 12.91744380568 0.06357843609 
0.036517 13.15873826990 0.06641289469 
0.037075 12.88655370052 0.06482830982 
0.037632 12.84157150142 0.06439577093 
0.038190 12.78842705760 0.06340273064 
0.038747 12.42552087972 0.06550929030 
0.039305 12.20498914206 0.05955690864 
0.039862 12.06380494965 0.05811156503 
0.040420 12.09376176833 0.05901181457 
0.040977 11.43227328683 0.05218184366 
0.041535 11.76430197562 0.06105705431 
0.042092 11.32103338418 0.05491616879 
0.042650 11.36709517206 0.05080056510 
0.043207 11.09558070765 0.05667510000 
0.043765 11.02809298936 0.05194606845 
0.044322 10.92725494261 0.04780706590 
0.044880 10.60457320402 0.04780239602 
0.045437 10.53929846440 0.04756843274 
0.045995 10.48388141074 0.05168282594 
0.046552 10.18018225283 0.05371676752 
0.047110 10.06692773620 0.04315706443 
0.047667 10.01415452470 0.04328579017 
0.048225 9.84460516881 0.04239612833 
0.048782 9.74426819360 0.04673778876 
0.049340 9.45006373936 0.04544996224 
0.049897 9.27451262680 0.04648690223 
0.050455 9.13263322074 0.04551639324 
0.051012 8.93660634915 0.03886896150 
0.051570 8.99420009078 0.04435453977 
0.052127 8.73741955400 0.03690157142 
0.052685 8.67073289793 0.04222073524 
0.053242 8.53784878810 0.03768811594 
0.053800 8.39000857011 0.03328502732 
0.054357 8.18116638893 0.04003911875 
0.054915 8.16992454010 0.04244564035 
0.055472 8.09066722462 0.03694803018 
0.056030 7.90080318024 0.03469207837 
0.056587 7.86647821252 0.03581620283 
0.057145 7.56745639002 0.03812597509 
0.057702 7.57588711641 0.03828663570 
0.058260 7.42528209871 0.02875539432 
0.058817 7.40715285842 0.03680716535 
0.059375 7.26396413039 0.03401690445 
0.059932 6.97490131431 0.02896518509 
0.060490 7.11084755032 0.03547777209 
0.061048 6.77751751344 0.03039341128 
0.061605 6.76872893816 0.03173599491 
0.062163 6.75423632552 0.03160167975 
0.062720 6.57984718805 0.03120051254 
0.063278 6.41410589059 0.02870236634 
0.063835 6.36101707173 0.02918432018 
0.064393 6.28516511787 0.03154272102 
0.064950 6.28477391862 0.02788022687 
0.065508 6.12795730107 0.02603363858 
0.066065 5.93005973579 0.02818181200 
0.066623 5.93898178827 0.02674305479 
0.067180 5.63259637843 0.02562006786 
0.067738 5.81750251865 0.02698478736 
0.068295 5.61202378265 0.02510211541 
0.068853 5.45409748275 0.02574979063 
0.069410 5.50384717104 0.02338787089 
0.069968 5.49789500575 0.02618471143 
0.070525 5.26789006064 0.02267505836 
0.071083 5.24174767618 0.02284855172 
0.071640 5.14285038401 0.02266341520 
0.072198 5.12027281295 0.02318663727 
0.072755 5.05742519574 0.02283002815 
0.073313 4.85939205307 0.02342115834 
0.073870 4.88836112876 0.01899930656 
0.074428 4.62636130845 0.02189804489 
0.074985 4.65376395957 0.01941214208 
0.075543 4.60178424793 0.02055503055 
0.076100 4.59277991074 0.01988859815 
0.076658 4.58212588497 0.01951576895 
0.077215 4.47457230674 0.01986498532 
0.077773 4.33113749990 0.01667200849 
0.078330 4.30877363778 0.01837314675 
0.078888 4.28106778288 0.01823878041 
0.079445 4.16477049265 0.01618588798 
0.080003 4.10451062621 0.01659274316 
0.080560 3.93459688982 0.01501431674 
0.081118 3.93312950644 0.01430406038 
0.081675 4.04773211068 0.01703858105 
0.082233 3.82194830391 0.01653008838 
0.082790 3.84949955268 0.01793430455 
0.083348 3.75635399529 0.01814552966 
0.083905 3.75995241991 0.01641702998 
0.084463 3.64572409065 0.01472307890 
0.085020 3.62272122798 0.01569421416 
0.085578 3.44333345444 0.01628682381 
0.086135 3.51877165208 0.01400467432 
0.086693 3.34419290682 0.01529191320 
0.087250 3.48173552738 0.01295771520 
0.087808 3.35271395177 0.01573297578 
0.088365 3.23194595005 0.01216687795 
0.088923 3.22509920303 0.01574374822 
0.089480 3.24885788523 0.01633634196 
0.090038 3.08416716182 0.01132932434 
0.090595 3.14086506364 0.01198317932 
0.091153 3.09306253675 0.01290651164 
0.091710 3.06719725141 0.01300993042 
0.092268 2.96352748499 0.01137159010 
0.092825 2.90618899624 0.01247749138 
0.093383 2.87723022240 0.01389538510 
0.093940 2.78854785497 0.01072882186 
0.094498 2.85706781395 0.01097462801 
0.095055 2.84691626691 0.01192945755 
0.095613 2.79141905062 0.01322127415 
0.096170 2.69085283933 0.01223555866 
0.096728 2.55887055019 0.01122783226 
0.097285 2.57089960594 0.01194897784 
0.097842 2.61838980117 0.01219915013 
0.098400 2.53294489645 0.01230315121 
0.098957 2.49251571477 0.01120745607 
0.099515 2.57070242911 0.01127073383 
0.100072 2.33005124471 0.01102219064 
0.100630 2.39644925708 0.01138119711 
0.101187 2.30652167026 0.01098406210 
0.101745 2.35477784756 0.00906656158 
0.102302 2.24577495106 0.00899227002 
0.102860 2.32153634617 0.00884015541 
0.103417 2.14648365571 0.00941210669 
0.103975 2.19271342150 0.00935989660 
0.104532 2.10500593860 0.00880877554 
0.105090 2.06403272694 0.00967398386 
0.105647 2.09684879934 0.00828554370 
0.106205 2.10742476944 0.00903260172 
0.106762 1.99193909166 0.00813360530 
0.107320 2.00406399866 0.00871309048 
0.107877 1.95355934567 0.00902787429 
0.108435 1.81019305352 0.00838471674 
0.108992 1.85425957889 0.00926607663 
0.109550 1.86761438156 0.00595546967 
0.110107 1.81614940936 0.00874079406 
0.110665 1.79710120856 0.00814961847 
0.111222 1.72770735872 0.00719458637 
0.111780 1.71815369045 0.00758213534 
0.112337 1.69825954882 0.00860134422 
0.112895 1.71192924551 0.00834653064 
0.113452 1.68731829742 0.00656997704 
0.114010 1.63990767733 0.00733009362 
0.114567 1.62364124235 0.00531855680 
0.115125 1.57292637648 0.00491942611 
0.115682 1.52784263243 0.00651675956 
0.116240 1.55319833644 0.00719867522 
0.116797 1.51447747503 0.00618560379 
0.117355 1.56788772108 0.00621730606 
0.117912 1.40043129659 0.00473431727 
0.118470 1.42620664031 0.00623980173 
0.119027 1.37300657267 0.00576141499 
0.119585 1.44781486871 0.00621206911 
0.120142 1.40114923561 0.00744029725 
0.120699 1.34840148643 0.00558063843 
0.121257 1.33024871427 0.00436231622 
0.121814 1.28911051936 0.00482946734 
0.122372 1.27243494915 0.00547475686 
0.122929 1.26271946660 0.00567442489 
0.123487 1.21338006389 0.00571950824 
0.124044 1.22473656828 0.00489519195 
0.124602 1.22539228922 0.00475102678 
0.125159 1.21964426344 0.00520750416 
0.125717 1.18429322451 0.00568776539 
0.126274 1.17608090520 0.00445228124 
0.126832 1.14382900213 0.00460463441 
0.127389 1.03013188623 0.00470825909 
0.127947 1.02190908946 0.00508286069 
0.128504 1.03328325743 0.00398251998 
0.129062 1.04946491211 0.00476386363 
0.129619 1.05848553184 0.00360334000 
0.130177 1.01944848358 0.00452830175 
0.130734 0.96939907699 0.00375023587 
0.131292 0.97127443455 0.00443953491 
0.131849 0.98493685418 0.00376609967 
0.132407 0.93278035688 0.00498315235 
0.132964 0.91606378770 0.00448258255 
0.133521 0.92234097529 0.00298877442 
0.134079 0.91721291325 0.00411501201 
0.134636 0.90897354288 0.00338200076 
0.135194 0.83411176810 0.00304457631 
0.135751 0.88469415136 0.00208982682 
0.136309 0.81490245311 0.00308096021 
0.136866 0.82527679620 0.00344158383 
0.137424 0.83067803430 0.00300963412 
0.137981 0.73380379557 0.00319567426 
0.138539 0.75875809880 0.00349306305 
0.139096 0.80931452777 0.00261499955 
0.139654 0.75342155661 0.00226468999 
0.140211 0.75261728725 0.00280735830 
0.140769 0.71654730341 0.00315488930 
0.141326 0.73062987343 0.00374484964 
0.141884 0.74694721188 0.00240393373 
0.142441 0.64316605423 0.00326215356 
0.142998 0.60838541731 0.00193215129 
0.143556 0.66916639885 0.00305639506 
0.144113 0.64172754822 0.00318033490 
0.144671 0.66086415236 0.00197501987 
0.145228 0.68969304840 0.00213277892 
0.145786 0.60610940454 0.00279274553 
0.146343 0.64949529824 0.00294579285 
0.146901 0.61429087452 0.00281648533 
0.147458 0.59392627089 0.00163731758 
0.148016 0.53798383234 0.00232329576 
0.148573 0.53607197421 0.00165198505 
0.149131 0.54211119356 0.00141196625 
0.149688 0.52617155946 0.00241776148 
0.150246 0.51821412638 0.00162204179 
0.150803 0.53019759874 0.00210648850 
0.151360 0.49237767401 0.00267198181 
0.151918 0.52890995622 0.00225818256 
0.152475 0.49587957875 0.00267728946 
0.153033 0.55709585824 0.00194513692 
0.153590 0.45947503874 0.00319788734 
0.154148 0.50034166075 0.00176956569 
0.154705 0.41727103543 0.00216170528 
0.155263 0.47578718885 0.00156747659 
0.155820 0.44673680044 0.00204709313 
0.156378 0.43611725583 0.00238933544 
0.156935 0.43691077138 0.00153412300 
0.157493 0.39329297551 0.00140512453 
0.158050 0.43256030535 0.00177237487 
0.158607 0.42462113514 0.00139316641 
0.159165 0.45185641517 0.00120507938 
0.159722 0.35769951892 0.00075518258 
0.160280 0.37432274003 0.00093561629 
0.160837 0.36524929919 0.00198757837 
0.161395 0.34490431608 0.00190289407 
0.161952 0.36209037654 0.00215008184 
0.162510 0.34534687316 0.00164305223 
0.163067 0.32709277972 0.00173548223 
0.163625 0.36383086157 0.00098260700 
0.164182 0.33275917282 0.00134494143 
0.164739 0.39404401013 0.00186627517 
0.165297 0.29398336759 0.00114355213 
0.165854 0.29190603385 0.00229318528 
0.166412 0.30882038186 0.00135829450 
0.166969 0.28505386250 0.00092849997 
0.167527 0.26980850197 0.00134567529 
0.168084 0.28235598746 0.00123370165 
0.168642 0.32942353291 0.00189098588 
0.169199 0.34122360096 0.00188124217 
0.169757 0.28445243778 0.00056743545 
0.170314 0.33725230176 0.00074334454 
0.170871 0.32170027721 0.00164212341 
0.171429 0.25050465713 0.00153625363 
0.171986 0.28910452968 0.00045705251 
0.172544 0.24745052959 0.00100144836 
0.173101 0.23973401638 0.00066782773 
0.173659 0.23198468093 0.00016640401 
0.174216 0.25756709554 0.00064936654 
0.174774 0.30288451002 0.00050525720 
0.175331 0.24332609271 0.00038566475 
0.175888 0.23251034522 0.00000828763 
0.176446 0.24166278362 0.00069688143 
0.177003 0.23456081048 0.00074241225 
0.177561 0.22508366180 0.00087357130 
0.178118 0.28276353153 0.00104089457 
0.178676 0.16797166584 0.00048715211 
0.179233 0.19956404296 0.00081394675 
0.179791 0.27777588004 0.00055782999 
0.180348 0.16186595432 0.00061074356 
0.180905 0.25118835128 0.00050746794 
0.181463 0.13898486382 0.00042191573 
0.182020 0.14768369614 0.00034365100 
0.182578 0.20720548157 0.00106163784 
0.183135 0.13566263477 0.00050727917 
0.183693 0.21795663021 0.00146703956 
0.184250 0.19769706376 0.00098368926 
0.184808 0.22644929611 0.00071339208 
0.185365 0.18843038231 0.00075890466 
0.185922 0.18400390697 0.00028665627 
0.186480 0.19733914409 0.00111608588 
0.187037 0.21442895840 0.00018406346 
0.187595 0.13458443235 0.00039336459 
0.188152 0.17442289369 0.00034164170 
0.188710 0.19068413221 0.00016773374 
0.189267 0.15284591718 0.00084686500 
0.189824 0.13361671398 0.00068477220 
0.190382 0.17231269772 0.00042310020 
0.190939 0.15863984573 0.00102730012 
0.191497 0.19442471502 0.00123714335 
0.192054 0.19299218428 0.00011486019 
0.192612 0.19644058160 0.00061658884 
0.193169 0.14908873733 0.00031127138 
0.193726 0.18930581353 0.00021311175 
0.194284 0.15198112267 0.00069357465 
0.194841 0.13267314379 0.00020015639 
0.195399 0.18650600548 -0.00001605252 
0.195956 0.11966961967 0.00055859743 
0.196514 0.13791133518 0.00044007894 
0.197071 0.11198885846 0.00042589179 
0.197628 0.12092726979 0.00009038852 
0.198186 0.17083691235 0.00117853776 
0.198743 0.12705549812 0.00078323911 
0.199301 0.15838451425 0.00089109885 
0.199858 0.13560307123 0.00027468931 
0.200416 0.09151119750 0.00033850640 
0.200973 0.08138561066 0.00027804627 
0.201530 0.18473697977 0.00102284874 
0.202088 0.09924115741 0.00020887433 
0.202645 0.14882187477 0.00029011030 
0.203203 0.10798126572 0.00030431248 
0.203760 0.11207973751 0.00046857232 
0.204318 0.15540898105 0.00045862493 
0.204875 0.14406254452 0.00076626512 
0.205432 0.13840714390 0.00043673752 
0.205990 0.16851124470 0.00056257822 
0.206547 0.11211883591 0.00011406946 
0.207105 0.14547333617 0.00093232848 
0.207662 0.09610792353 0.00099714223 
0.208219 0.08966338480 0.00075417892 
0.208777 0.11798652244 -0.00052844213 
0.209334 0.15012405645 0.00047182219 
0.209892 0.15629383705 0.00056782143 
0.210449 0.12541049380 0.00037960672 
0.211007 0.09254412179 0.00053517681 
0.211564 0.06363602556 0.00031863008 
0.212121 0.11575747170 0.00064414329 
0.212679 0.11471195599 0.00001002466 
0.213236 0.14316094779 0.00060959044 
0.213794 0.13918760961 0.00096170484 
0.214351 0.11585712689 0.00031764819 
0.214908 0.13281316774 0.00057614728 
0.215466 0.13992036471 0.00052797489 
0.216023 0.14053233436 0.00007119356 
0.216581 0.10988007469 0.00053502455 
0.217138 0.10867441489 0.00012987059 
0.217695 0.07856589378 0.00006200156 
0.218253 0.10998826959 0.00108483239 
0.218810 0.13726581791 -0.00010776065 
0.219368 0.12684447542 0.00065045227 
0.219925 0.14459045877 0.00058929597 
0.220483 0.12450967931 0.00001985378 
0.221040 0.15637374490 0.00036250161 
0.221597 0.09090330971 0.00061990978 
0.222155 0.11337799194 0.00064217685 
0.222712 0.15216305717 0.00119927512 
0.223270 0.10671042825 0.00034712394 
0.223827 0.15583198598 0.00054840140 
0.224384 0.12435884150 -0.00007430510 
0.224942 0.10188291760 0.00003640889 
0.225499 0.12693132990 0.00050969244 
0.226057 0.12408471171 0.00073365123 
0.226614 0.10608236685 0.00086163387 
0.227171 0.11846108618 0.00035851038 
0.227729 0.08543458048 0.00073537965 
0.228286 0.12372527619 0.00044323188 
0.228844 0.12618123892 0.00026654569 
0.229401 0.08303823046 0.00080003694 
0.229958 0.11126999996 0.00019724309 
0.230516 0.07443258934 0.00038740074 
0.231073 0.11203465296 0.00000782454 
0.231630 0.14631167773 0.00056345930 
0.232188 0.10137684269 0.00038115236 
0.232745 0.08454498168 0.00115463005 
0.233303 0.10782871867 0.00100086998 
0.233860 0.07697750818 0.00063039003 
0.234417 0.07881362491 -0.00008290166 
0.234975 0.06668607196 0.00022520470 
0.235532 0.09308142493 0.00029254142 
0.236090 0.07220931592 0.00012683191 
0.236647 0.08342620511 0.00013894107 
0.237204 0.06633425102 0.00023906746 
0.237762 0.06924952562 0.00027829784 
0.238319 0.13554102426 0.00044556134 
0.238877 0.10498161434 0.00036413009 
0.239434 0.04594402215 0.00048752656 
0.239991 0.10731748740 0.00080382682 
0.240549 0.08607835800 0.00021000352 
0.241106 0.08694801521 -0.00002910202 
0.241663 0.08454799244 0.00084354102 
0.242221 0.13275113523 0.00060332938 
0.242778 0.10279973590 0.00026231132 
0.243336 0.09923163487 0.00071926818 
0.243893 0.09729883214 0.00059466317 
0.244450 0.15045786119 0.00036942993 
0.245008 0.11193689334 -0.00039307068 
0.245565 0.09137639276 0.00094619919 
0.246123 0.06308687295 -0.00023098198 
0.246680 0.06774449936 0.00019773036 
0.247237 0.14509566701 0.00039465105 
0.247795 0.12929824694 0.00090488421 
0.248352 0.12821008633 0.00046008737 
0.248909 0.08636827976 0.00025405899 
0.249467 0.07763652205 0.00007978686 
0.250024 0.09483104464 0.00004619960 
0.250582 0.08770179990 -0.00030342403 
0.251139 0.09370633992 0.00016433026 
0.251696 0.14413010334 0.00077844736 
0.252254 0.11381978676 0.00034869357 
0.252811 0.09656452347 0.00022909345 
0.253368 0.08879561596 0.00052315427 
0.253926 0.11001939771 0.00054675853 
0.254483 0.10067158564 0.00042245210 
0.255041 0.05120441170 0.00056483908 
0.255598 0.11559917490 -0.00009058959 
0.256155 0.15986116214 -0.00016517763 
0.256713 0.12184200675 0.00016084041 
0.257270 0.08336393253 0.00350857447 
0.257827 0.09998014269 0.00064510574 
0.258385 0.06425881643 -0.00008399117 
0.258942 0.09576302419 0.00059139936 
0.259499 0.06431528670 0.00021899422 
0.260057 0.10612728089 0.00067775343 
0.260614 0.11331518907 0.00074112869 
0.261172 0.09083080102 0.00088445669 
0.261729 0.06201931447 0.00062067189 
0.262286 0.07137887657 0.00004284115 
0.262844 0.05646780202 -0.00002773986 
0.263401 0.10663781008 0.00079600045 
0.263958 0.07946594066 0.00006196220 
0.264516 0.07813918158 0.00049801831 
0.265073 0.05894223709 0.00073707454 
0.265630 0.10783909423 0.00054068164 
0.266188 0.12691823971 0.00060613387 
0.266745 0.10265817564 0.00028683337 
0.267302 0.09058069149 -0.00021171665 
0.267860 0.09446335606 0.00009707020 
0.268417 0.09067029239 0.00032989687 
0.268975 0.09289430587 0.00063031385 
0.269532 0.07711744850 0.00030527138 
0.270089 0.06347014963 0.00010131326 
0.270647 0.11042412101 0.00040132990 
0.271204 0.08760140456 0.00046158460 
0.271761 0.09373711179 0.00031087921 
0.272319 0.06811280090 0.00073548381 
0.272876 0.07397035833 0.00053511633 
0.273433 0.08822091349 0.00059983440 
0.273991 0.13236449144 0.00034018751 
0.274548 0.09866880600 0.00022362165 
0.275105 0.09915736478 -0.00014028320 
0.275663 0.06602388335 0.00045064996 
0.276220 0.09509214115 0.00008277608 
0.276777 0.07958240831 0.00037240219 
0.277335 0.07951433707 0.00070715064 
0.277892 0.07175203930 0.00046113156 
0.278449 0.04839620680 -0.00008739582 
0.279007 0.07577184800 0.00030661188 
0.279564 0.07256041724 0.00034206747 
0.280121 0.08862602725 0.00096076950 
0.280679 0.09666559003 0.00009378499 
0.281236 0.05652824078 0.00028724962 
0.281793 0.07790991247 0.00060398970 
0.282351 0.04757655745 0.00012035106 
0.282908 0.07774444665 -0.00025222815 
0.283465 0.09137681105 0.00021416487 
0.284023 0.07774972221 0.00022843376 
0.284580 0.10042434136 -0.00003925497 
0.285137 0.07628360820 0.00016471372 
0.285695 0.04229725184 0.00064201659 
0.286252 0.09995392966 0.00048336343 
0.286809 0.07065236832 0.00039462961 
0.287367 0.08545766271 0.00030259229 
0.287924 0.05896669497 -0.00007924437 
0.288481 0.08114148322 0.00028934103 
0.289039 0.06770454296 -0.00012805943 
0.289596 0.05778888420 -0.00005377421 
0.290153 0.10124631348 0.00069489164 
0.290711 0.08757801202 -0.00004400930 
0.291268 0.06734641821 0.00027733917 
0.291825 0.06560118502 0.00008833325 
0.292383 0.06609569271 0.00022382451 
0.292940 0.08120848288 0.00044841774 
0.293497 0.09754017271 0.00067275794 
0.294055 0.09547540163 0.00067906244 
0.294612 0.07680482368 0.00041555449 
0.295169 0.05550118882 0.00033361414 
0.295727 0.05433541448 0.00031352465 
0.296284 0.05629360226 -0.00030883671 
0.296841 -0.00474125449 -0.00047252074 
0.297399 0.05408271188 0.00034687874 
0.297956 0.07423838069 0.00022989293 
0.298513 0.07540369200 0.00020328942 
0.299071 0.08216925702 0.00047864937 
0.299628 0.08575336664 0.00027204489 
0.300185 0.06790451029 0.00001016675 
0.300742 0.08769804310 0.00061621995 
0.301300 0.08729206626 0.00063327248 
0.301857 0.04030181785 -0.00010842093 
0.302414 0.05610367607 0.00105898741 
0.302972 0.00603653997 -0.00010841654 
0.303529 0.05487591868 -0.00029662497 
0.304086 0.09233384843 0.00080729787 
0.304644 0.06780165663 0.00078858679 
0.305201 0.03514167073 -0.00019927448 
0.305758 0.05185559992 0.00028608046 
0.306316 0.10680696809 0.00041821650 
0.306873 0.06626688704 0.00054289577 
0.307430 0.10187497110 0.00026405124 
0.307987 0.12985957143 0.00068953446 
0.308545 0.10828334770 0.00017696860 
0.309102 0.10446975899 0.00068874592 
0.309659 0.07625191122 0.00046127835 
0.310217 0.12072244531 -0.00020713093 
0.310774 0.05664424320 0.00047717194 
0.311331 0.06600190695 -0.00017822310 
0.311889 0.04913737090 0.00029563081 
0.312446 0.04698728230 -0.00026826995 
0.313003 0.13909714434 0.00073793230 
0.313560 0.07232700779 0.00054473153 
0.314118 0.03963469325 -0.00020805123 
0.314675 0.02626201548 0.00037170181 
0.315232 0.06102333328 0.00004394249 
0.315790 0.08824064834 0.00046891497 
0.316347 0.02597345976 0.00048950562 
0.316904 0.06494567546 0.00031391009 
0.317461 0.05858597669 0.00044226314 
0.318019 0.05629238449 0.00038032106 
0.318576 0.09609497004 0.00045742123 
0.319133 0.07238010218 0.00049321321 
0.319691 0.08523486169 0.00018988958 
0.320248 -0.00883505120 0.00057886517 
0.320805 0.07227088574 0.00000795529 
0.321362 0.10895560033 0.00086217378 
0.321920 0.02735057014 0.00004750379 
0.322477 0.00472226015 -0.00050742424 
0.323034 0.06316724247 0.00000568293 
0.323592 0.03950329622 -0.00047393201 
0.324149 0.03781630904 0.00006331763 
0.324706 0.04872729495 0.00033280409 
0.325263 0.08660008457 0.00015449537 
0.325821 0.07668124510 0.00089514822 
0.326378 0.03341924754 0.00026980469 
0.326935 -0.00218622072 -0.00004939138 
0.327493 0.10175196758 -0.00014330782 
0.328050 0.06785169214 -0.00009197238 
0.328607 0.07815328817 -0.00046830646 
0.329164 0.06539653566 -0.00014438288 
0.329722 0.09298816923 0.00088709079 
0.330279 0.09144504638 0.00038639651 
0.330836 0.11505173349 0.00009674476 
0.331393 0.08255701619 -0.00039983096 
0.331951 0.08745874853 0.00039395543 
0.332508 0.09027112395 0.00009870238 
0.333065 0.09873240292 0.00069350020 
0.333622 0.06162480768 0.00004782065 
0.334180 0.04284138410 0.00067926057 
0.334737 0.06334103279 -0.00025114030 
0.335294 0.06774264950 -0.00002632712 
0.335852 0.08501071596 0.00075210150 
0.336409 0.04117124021 0.00033099172 
0.336966 0.04922376680 -0.00023685375 
0.337523 0.05662549744 0.00076389476 
0.338081 0.04681532034 -0.00077365249 
0.338638 0.09079871133 0.00079750678 
0.339195 0.02678795953 0.00054335618 
0.339752 0.07404514769 -0.00038854256 
0.340310 0.08435912901 0.00053046207 
0.340867 0.06586518636 0.00066270547 
0.341424 0.04113151341 -0.00018824599 
0.341981 0.08781094439 -0.00009412166 
0.342539 0.04214167887 0.00102914985 
0.343096 0.03113948748 0.00058277337 
0.343653 0.02821691779 -0.00012988319 
0.344210 0.09288024688 0.00038012127 
0.344768 0.03132921608 0.00003145939 
0.345325 0.08367550030 0.00075166678 
0.345882 0.08289701292 0.00061489967 
0.346439 0.11327833118 0.00103934149 
0.346997 0.05637516164 -0.00014139054 
0.347554 0.01022412426 0.00118149091 
0.348111 0.10965532775 0.00036891867 
0.348668 0.09995728582 0.00118884728 
0.349226 0.04238030282 0.00043395428 
0.349783 0.07510640085 -0.00054486835 
0.350340 0.05436667555 0.00042150632 
0.350897 0.08239985701 0.00133561160 
0.351454 0.08517642637 0.00142924181 
0.352012 0.10607933731 0.00157048293 
0.352569 0.07708775809 0.00089703343 
0.353126 0.10054812853 0.00004001747 
0.353683 0.06113301225 -0.00099570641 
0.354241 0.04218859743 0.00037689500 
0.354798 0.04416604075 0.00131824927 
0.355355 0.01389750496 0.00037407675 
0.355912 0.05574258349 0.00059297175 
0.356470 -0.04534215769 -0.00014708149 
0.357027 0.06113873831 0.00037348930 
0.357584 0.05438638092 -0.00037677236 
0.358141 -0.00466563485 -0.00208528465 
0.358699 0.06990954120 0.00059866390 
0.359256 0.08295788045 0.00041053226 
0.359813 0.13609946058 0.00140192219 
0.360370 0.10068121100 -0.00006675666 
0.360927 0.04121390983 0.00256506702 
0.361485 0.03625650521 -0.00003455893 
0.362042 0.08667353065 0.00089832340 
0.362599 0.09024526207 0.00009010136 
0.363156 0.02680979000 0.00022623214 
0.363714 0.12465931860 0.00011802171 
0.364271 0.13304516152 0.00145838404 
0.364828 0.05701379639 0.00118780762 
0.365385 0.06403962739 -0.00069583655 
0.365942 0.04463770993 0.00083473949 
0.366500 0.10349575981 0.00105444795 
0.367057 0.05208821729 0.00103451573 
0.367614 0.00815834564 0.00142560956 
0.368171 0.07124545496 0.00021631343 
0.368728 0.03180253315 0.00179038518 
0.369286 0.10560748308 0.00110888055 
0.369843 0.10956318975 0.00031641034 
0.370400 0.00812317904 -0.00090072327 
0.370957 0.05426859824 -0.00094395599 
0.371514 0.04563409094 -0.00006533605 
0.372072 0.09029209143 -0.00056324122 
0.372629 0.03224342922 0.00061286756 
0.373186 0.09010512696 0.00137561273 
0.373743 0.15364568695 0.00005608484 
0.374300 -0.00822442598 -0.00135110224 
0.374858 0.04402159447 0.00009404614 
0.375415 0.01569839689 -0.00043940576 
0.375972 0.07239447116 0.00109520448 
0.376529 0.04285344816 -0.00047715596 
0.377086 0.01204691139 0.00098271448 
0.377644 0.12558181595 -0.00088728508 
0.378201 0.04878158328 -0.00078595470 
0.378758 0.09383213832 0.00113702965 
0.379315 0.04014903900 0.00041918033 
0.379872 0.03801621827 -0.00161204578 
0.380430 -0.00383004733 0.00141877303 
0.380987 0.07955034354 -0.00033379418 
0.381544 0.03330519283 -0.00113795605 
0.382101 0.16200871019 0.00131085210 
0.382658 0.00342719396 0.00219378461 
0.383216 0.15222756847 0.00280353644 
0.383773 0.05522118242 0.00040656092 
0.384330 0.07699154228 -0.00004457840 
0.384887 0.11591322234 0.00289989357 
0.385444 0.02805682866 -0.00091271531 
0.386001 0.01668986947 0.00366036164 
0.386559 0.07612715169 0.00096347896 
0.387116 0.12034201770 0.00119650510 
0.387673 0.05767508926 0.00021132840 
0.388230 0.10037490045 0.00065482153 
0.388787 0.11778821762 0.00074584265 
0.389345 0.02510526631 -0.00183714729 
0.389902 0.05808130001 -0.00047885367 
0.390459 0.02766362917 -0.00115314450 
0.391016 -0.00508817423 -0.00059148534 
0.391573 0.06363519972 -0.00050601308 
0.392130 0.02421337111 -0.00081644494 
0.392688 0.13900896865 0.00226943366 
0.393245 0.02650966692 -0.00074852208 
0.393802 0.00917020230 -0.00088441948 
0.394359 0.01820126785 -0.00006223024 
0.394916 -0.02065460938 0.00176079962 
0.395473 0.05269289531 0.00454383616 
0.396031 0.12558951529 0.00163671598 
0.396588 0.11622905248 0.00277607695 
0.397145 -0.01895894755 0.00041464308 
0.397702 0.04087806323 0.00036078617 
0.398259 -0.06924058925 -0.00461025640 
0.398816 0.03128834253 -0.00079129313 
0.399374 0.10596754487 0.00059661356 
0.399931 0.08888204707 0.00309818967 
0.400488 0.12634359673 -0.00094106262 
0.401045 0.00983606731 0.00272781781 
0.401602 -0.01084340852 -0.00503143001 
0.402159 0.18552007875 0.00406431077 
0.402716 -0.11291972642 0.00488830159 
0.403274 -0.13200103959 -0.00307138017 
0.403831 -0.10340429263 -0.01386520138 
