# Supplementary material for: SAXS studies of X-ray induced disulfide bond damage: Engineering high-resolution insight from a low-resolution technique
Source: PLoS One. 2020 Nov 17;15(11):e0239702. doi: 10.1371/journal.pone.0239702 (PMC7671560; doi:10.1371/journal.pone.0239702)
Supplement: S1 Data — (GZ) [file pone.0239702.s023.gz › SupplementaryData/dimer_A7_ph6_5_00026.cbf.dat]

0.010314 19.13788751596 0.27694116435 
0.010872 21.56078901203 -0.41454200749 
0.011429 19.02958154810 0.00761334805 
0.011987 20.63691163119 -0.18792955090 
0.012544 21.40612176334 -0.01297894069 
0.013102 20.63295226775 -0.17734053257 
0.013659 20.51253120362 -0.15099293380 
0.014217 18.00625610148 -0.00247366210 
0.014774 21.25218316109 0.02552390327 
0.015332 20.47832663911 0.06734354185 
0.015889 19.46586069591 0.06620554363 
0.016447 19.01958351460 -0.00501469306 
0.017004 19.50066971237 0.00132691088 
0.017562 18.82553195456 0.08986951879 
0.018119 18.77904758004 0.04020066433 
0.018677 18.68729862181 0.03488206921 
0.019234 18.06895215246 0.00247132691 
0.019792 18.24721367428 0.06898655356 
0.020349 18.34093512016 0.04986930019 
0.020907 17.96081610318 0.06204043136 
0.021464 17.80550082911 0.06893419752 
0.022022 18.03843995613 0.05750432405 
0.022579 17.35982128385 0.05754605299 
0.023137 17.30333098092 0.09077865003 
0.023694 16.92187877118 0.06148126688 
0.024252 17.45528194146 0.08921983811 
0.024809 17.00551599132 0.09287955873 
0.025367 16.49949322804 0.07863237246 
0.025924 16.65766227642 0.08575279634 
0.026482 15.97738085478 0.07131367424 
0.027039 15.98797446259 0.08891814761 
0.027597 15.80320298347 0.09136685409 
0.028154 15.53243621634 0.08146954805 
0.028712 15.69267838364 0.07517120768 
0.029269 15.50964290316 0.07696652654 
0.029827 15.20885639617 0.07832444416 
0.030384 15.36680660120 0.08184217679 
0.030942 14.49808872280 0.07363563475 
0.031500 14.46128225834 0.06005739885 
0.032057 14.38572109903 0.08398904973 
0.032615 14.17584537243 0.06096344586 
0.033172 14.09694472753 0.07539556558 
0.033730 13.71562288116 0.07036168968 
0.034287 13.84308637278 0.06744702641 
0.034845 13.48311310345 0.07267387829 
0.035402 13.34643086588 0.07021520613 
0.035960 13.38300920968 0.06436490720 
0.036517 13.03045147227 0.06026858451 
0.037075 13.03163126297 0.06122323700 
0.037632 12.70134338677 0.06586404470 
0.038190 12.63397637823 0.05705613916 
0.038747 12.29301912592 0.06267924653 
0.039305 12.31163428586 0.05954695021 
0.039862 11.99498168233 0.05983370065 
0.040420 11.88508036960 0.05893330346 
0.040977 11.84690774290 0.06063027787 
0.041535 11.47033920540 0.05575990326 
0.042092 11.36516679872 0.05968702926 
0.042650 10.94124399592 0.05723867062 
0.043207 10.99929465608 0.05253349610 
0.043765 11.06364340013 0.04823564427 
0.044322 10.98617814394 0.05044407670 
0.044880 10.57801222601 0.04694518939 
0.045437 10.53787108408 0.04712076435 
0.045995 10.18651047048 0.04321507330 
0.046552 10.18886598218 0.04637094364 
0.047110 9.99850939846 0.04518209402 
0.047667 9.84910546648 0.04385834087 
0.048225 9.62409721001 0.04426300235 
0.048782 9.57617746912 0.04390845768 
0.049340 9.45802713403 0.04221916961 
0.049897 9.37222881238 0.04416874068 
0.050455 9.19746713710 0.04432147817 
0.051012 9.06933840672 0.03941596608 
0.051570 8.80064157929 0.03799320074 
0.052127 8.81780467185 0.04196639157 
0.052685 8.72635315298 0.03753577727 
0.053242 8.50793026649 0.04146237699 
0.053800 8.42799050048 0.04054003404 
0.054357 8.43354899094 0.03726347347 
0.054915 8.12924615854 0.03507617948 
0.055472 8.05821224770 0.03720371499 
0.056030 7.87972771673 0.03594544819 
0.056587 7.72364489320 0.03578271265 
0.057145 7.50585655339 0.03802947084 
0.057702 7.59055354885 0.03193324949 
0.058260 7.37715041007 0.03286796420 
0.058817 7.26658068628 0.03133974269 
0.059375 7.28507808311 0.02952822244 
0.059932 7.02311741755 0.02964372867 
0.060490 6.90937361744 0.02956955388 
0.061048 6.93202133669 0.03079483449 
0.061605 6.65947217936 0.02739605578 
0.062163 6.67929073890 0.03064571323 
0.062720 6.57076728118 0.02991610109 
0.063278 6.44325780493 0.03000474771 
0.063835 6.39901109229 0.02894833579 
0.064393 6.23704196683 0.03139031692 
0.064950 6.23771935151 0.02556937687 
0.065508 6.22524619995 0.02710846700 
0.066065 5.83928388220 0.02473262995 
0.066623 5.75134927917 0.02673756053 
0.067180 5.79661309533 0.02796082670 
0.067738 5.67053156855 0.02615792017 
0.068295 5.61706571361 0.02403598060 
0.068853 5.51633216686 0.02371857210 
0.069410 5.43280319188 0.02575264223 
0.069968 5.23905205103 0.02715723414 
0.070525 5.39392144724 0.02831396278 
0.071083 5.29065361742 0.02289211564 
0.071640 5.08133785417 0.02317334544 
0.072198 5.12985985324 0.02387363729 
0.072755 5.05265759744 0.02285859429 
0.073313 4.91452062381 0.02158001491 
0.073870 4.75998321296 0.02342790369 
0.074428 4.88817867682 0.02120716979 
0.074985 4.70697539859 0.01997148181 
0.075543 4.68078595852 0.02097301981 
0.076100 4.41453148744 0.02148102883 
0.076658 4.52164891337 0.02005835183 
0.077215 4.40021115064 0.02033461621 
0.077773 4.34548906266 0.01927918169 
0.078330 4.23904708915 0.01646040287 
0.078888 4.23352496142 0.01826484344 
0.079445 4.18536840299 0.01780575344 
0.080003 4.02989122979 0.01713436507 
0.080560 4.18170513143 0.01717351006 
0.081118 3.92369189609 0.01810599248 
0.081675 3.95222305464 0.01652890838 
0.082233 3.90294251938 0.01710140337 
0.082790 3.67024379732 0.01755651160 
0.083348 3.73220072086 0.01841510034 
0.083905 3.67406870447 0.01645067150 
0.084463 3.66034349043 0.01442905928 
0.085020 3.54294959690 0.01546922838 
0.085578 3.64719434673 0.01538692469 
0.086135 3.54191111678 0.01210871820 
0.086693 3.38440234416 0.01425150058 
0.087250 3.38473434547 0.01658117900 
0.087808 3.25753255301 0.01416207235 
0.088365 3.20358412051 0.01433826041 
0.088923 3.18753931272 0.01412336535 
0.089480 3.18059578286 0.01501168826 
0.090038 3.19014060678 0.01322549024 
0.090595 3.09256700544 0.01210148282 
0.091153 3.04554597534 0.01181611005 
0.091710 3.01365058941 0.01313454911 
0.092268 3.02078311829 0.01209502788 
0.092825 3.01151995167 0.01222721963 
0.093383 2.89789883731 0.01288395895 
0.093940 2.78849172059 0.01301400817 
0.094498 2.81386930252 0.01202142822 
0.095055 2.72745930003 0.01178132986 
0.095613 2.82814692402 0.01079866258 
0.096170 2.77890490250 0.01345466626 
0.096728 2.66435352331 0.01170349980 
0.097285 2.62686388034 0.01195453567 
0.097842 2.50491211948 0.01123363237 
0.098400 2.59681768986 0.01150880350 
0.098957 2.39729269226 0.01392011933 
0.099515 2.46738059395 0.01316715398 
0.100072 2.41099859358 0.01030990934 
0.100630 2.28870056407 0.01337778901 
0.101187 2.34119405290 0.01085100167 
0.101745 2.23666910396 0.00974724759 
0.102302 2.27970432145 0.01093029083 
0.102860 2.19967380885 0.01153016815 
0.103417 2.26310125997 0.00979123337 
0.103975 2.16238181264 0.00845705349 
0.104532 2.23141384095 0.01073377982 
0.105090 2.09168718778 0.00998018638 
0.105647 2.17398972630 0.00974244025 
0.106205 2.02347620549 0.00828273233 
0.106762 2.02518839991 0.00976238466 
0.107320 1.95848344262 0.00885835385 
0.107877 1.87161228926 0.00817309592 
0.108435 1.95976345721 0.00744304481 
0.108992 1.81235192366 0.00599079811 
0.109550 1.87321092707 0.00801780283 
0.110107 1.79631297117 0.00839124773 
0.110665 1.85166098842 0.00665170957 
0.111222 1.73115445738 0.00824825933 
0.111780 1.76243659462 0.00739662185 
0.112337 1.75382684871 0.00756731861 
0.112895 1.75142906210 0.00851048080 
0.113452 1.67466679442 0.00626224709 
0.114010 1.58776388548 0.00708459608 
0.114567 1.56161308028 0.00674860260 
0.115125 1.57611844219 0.00531862824 
0.115682 1.57235509590 0.00599714339 
0.116240 1.45983274703 0.00622504756 
0.116797 1.55221951640 0.00591530325 
0.117355 1.56509683689 0.00616375618 
0.117912 1.45752564847 0.00552115989 
0.118470 1.48923229514 0.00659398620 
0.119027 1.39659016036 0.00595357521 
0.119585 1.45177781449 0.00470871506 
0.120142 1.42093166343 0.00696230099 
0.120699 1.33107324996 0.00492572989 
0.121257 1.29448897122 0.00576805242 
0.121814 1.28963589271 0.00578469131 
0.122372 1.29478464083 0.00554620783 
0.122929 1.30526252864 0.00403979149 
0.123487 1.28430615883 0.00572346789 
0.124044 1.28859236307 0.00525851162 
0.124602 1.20078751761 0.00511265451 
0.125159 1.21647395775 0.00515509339 
0.125717 1.20624706298 0.00410779591 
0.126274 1.20619046335 0.00499497068 
0.126832 1.15413007747 0.00450523390 
0.127389 1.13823105977 0.00465869733 
0.127947 1.11309306330 0.00512017279 
0.128504 1.03972270477 0.00403670208 
0.129062 1.05948963361 0.00510050321 
0.129619 1.00938829274 0.00266102973 
0.130177 1.01668869421 0.00411227878 
0.130734 1.01796069644 0.00234432045 
0.131292 0.96127877834 0.00472231845 
0.131849 1.00988141613 0.00429611887 
0.132407 0.89155284494 0.00395598623 
0.132964 0.87159908447 0.00345221424 
0.133521 0.92832791857 0.00385589620 
0.134079 0.85951052758 0.00384356336 
0.134636 0.90469858969 0.00333645412 
0.135194 0.90359548300 0.00265203879 
0.135751 0.87305121371 0.00451335712 
0.136309 0.83835349817 0.00383009715 
0.136866 0.78110572045 0.00393084815 
0.137424 0.81006676701 0.00314900104 
0.137981 0.74303801895 0.00253935115 
0.138539 0.83584069679 0.00339058928 
0.139096 0.79659328094 0.00275659521 
0.139654 0.78932841264 0.00357009701 
0.140211 0.70156260693 0.00270134771 
0.140769 0.73736795829 0.00362245240 
0.141326 0.77441537283 0.00301994563 
0.141884 0.63220817155 0.00277371738 
0.142441 0.66356237287 0.00199066818 
0.142998 0.67557952316 0.00276796290 
0.143556 0.66085651996 0.00228355463 
0.144113 0.62864719597 0.00245821232 
0.144671 0.67121470004 0.00356909713 
0.145228 0.65416462141 0.00301276350 
0.145786 0.56614243969 0.00309120796 
0.146343 0.64376260356 0.00282286450 
0.146901 0.59298833265 0.00115162547 
0.147458 0.60385365146 0.00192921603 
0.148016 0.49389138484 0.00236935583 
0.148573 0.56931004052 0.00167743194 
0.149131 0.51352305198 0.00314562193 
0.149688 0.56346116371 0.00312261527 
0.150246 0.52149019819 0.00179068610 
0.150803 0.50568143156 0.00116256124 
0.151360 0.51358665731 0.00264894836 
0.151918 0.50394762802 0.00160515688 
0.152475 0.51463664670 0.00127878330 
0.153033 0.54534959467 0.00209107766 
0.153590 0.47691529285 0.00124012198 
0.154148 0.45195845763 0.00204663307 
0.154705 0.48356215034 0.00189695822 
0.155263 0.43452858548 0.00189723562 
0.155820 0.44375641639 0.00114398139 
0.156378 0.42550494691 0.00176020315 
0.156935 0.40446052494 0.00148385633 
0.157493 0.41364307275 0.00163324167 
0.158050 0.42579726672 0.00164201627 
0.158607 0.39587788404 0.00127274151 
0.159165 0.44550272772 0.00171702466 
0.159722 0.43121178704 0.00219601011 
0.160280 0.42050212634 0.00144385326 
0.160837 0.37813348066 0.00079714882 
0.161395 0.39251359935 0.00156012390 
0.161952 0.34854496452 0.00154296002 
0.162510 0.35266347090 0.00124907896 
0.163067 0.34651942275 0.00101414418 
0.163625 0.35349355818 0.00067636557 
0.164182 0.28952885621 0.00116394555 
0.164739 0.30668879432 0.00071088030 
0.165297 0.33360544448 0.00126834831 
0.165854 0.34216349376 0.00147896275 
0.166412 0.33872477781 0.00139491416 
0.166969 0.27801241616 0.00063986458 
0.167527 0.31140554829 0.00126299153 
0.168084 0.25972422756 0.00117348052 
0.168642 0.31723831119 0.00122753690 
0.169199 0.32152595916 0.00186614134 
0.169757 0.28738845226 0.00168117067 
0.170314 0.28849276514 0.00130522055 
0.170871 0.27953829015 0.00109429782 
0.171429 0.28054189272 0.00116749145 
0.171986 0.26248921607 0.00086629928 
0.172544 0.23917177899 0.00055717628 
0.173101 0.25149290621 0.00114554587 
0.173659 0.24811888934 0.00124109983 
0.174216 0.27883326891 0.00096028743 
0.174774 0.26003622510 0.00097328647 
0.175331 0.24794384189 0.00087137085 
0.175888 0.21206297619 -0.00002295996 
0.176446 0.20109609760 0.00070981602 
0.177003 0.21261523625 0.00134968586 
0.177561 0.21473419842 0.00138009411 
0.178118 0.21189221880 0.00066077450 
0.178676 0.22275616555 0.00070308822 
0.179233 0.18336799032 0.00048614332 
0.179791 0.21448814713 0.00088538934 
0.180348 0.23233540201 0.00089124273 
0.180905 0.22477187332 0.00083292285 
0.181463 0.20366714373 0.00084710590 
0.182020 0.17957619884 0.00087412175 
0.182578 0.14297757910 0.00087406241 
0.183135 0.19828026920 0.00045241041 
0.183693 0.25085015306 0.00064773862 
0.184250 0.23211007636 0.00079747881 
0.184808 0.13734078069 0.00060895028 
0.185365 0.21000922090 0.00089783891 
0.185922 0.20006963041 0.00101331861 
0.186480 0.17107607577 0.00078663436 
0.187037 0.12777718452 0.00086696834 
0.187595 0.19155412290 0.00077055530 
0.188152 0.21044884782 0.00000153034 
0.188710 0.19533777685 0.00020654895 
0.189267 0.16591967727 0.00038103037 
0.189824 0.17764676864 0.00057035323 
0.190382 0.19374731049 0.00096694483 
0.190939 0.13993777167 0.00031224796 
0.191497 0.16409114588 0.00025862738 
0.192054 0.21198126916 0.00196038904 
0.192612 0.13108391230 0.00046556352 
0.193169 0.18643628838 0.00039288510 
0.193726 0.17139582992 0.00026486591 
0.194284 0.18490581450 0.00121841080 
0.194841 0.18451346608 0.00080848388 
0.195399 0.18181795773 0.00118155119 
0.195956 0.14446321746 0.00038642322 
0.196514 0.12828800844 0.00050537738 
0.197071 0.21625401514 0.00023753947 
0.197628 0.10212712799 0.00130312394 
0.198186 0.14385745770 0.00076560912 
0.198743 0.14156493032 0.00037546784 
0.199301 0.16578481694 0.00039300071 
0.199858 0.13249914421 0.00054154685 
0.200416 0.14899740919 0.00107839743 
0.200973 0.14918700195 0.00127622770 
0.201530 0.12566497134 0.00098369833 
0.202088 0.15513086322 0.00073475912 
0.202645 0.14047519640 0.00067961022 
0.203203 0.16379139784 0.00142759291 
0.203760 0.13057082781 0.00074541565 
0.204318 0.14629585264 -0.00033248174 
0.204875 0.11109645935 0.00037201453 
0.205432 0.19949040334 0.00105891503 
0.205990 0.13333861036 0.00073720181 
0.206547 0.08917384423 0.00019495837 
0.207105 0.12476094755 0.00026300192 
0.207662 0.21646216536 0.00090221774 
0.208219 0.15159884398 0.00065675652 
0.208777 0.09692311523 0.00071810758 
0.209334 0.15875125469 0.00139653718 
0.209892 0.10823990239 -0.00016855354 
0.210449 0.13664925118 0.00060299432 
0.211007 0.15689445557 0.00029253904 
0.211564 0.10573788629 0.00093591713 
0.212121 0.10336485524 0.00019236291 
0.212679 0.14520237967 0.00053999115 
0.213236 0.10909686796 0.00048066498 
0.213794 0.13432350605 0.00055029877 
0.214351 0.12042252741 -0.00020074593 
0.214908 0.12824848498 0.00015785459 
0.215466 0.14084947836 0.00027247379 
0.216023 0.10261639653 0.00087314394 
0.216581 0.14212277787 -0.00007437116 
0.217138 0.09352293405 -0.00008910187 
0.217695 0.10744638254 0.00074120751 
0.218253 0.11225321559 0.00038444523 
0.218810 0.15205124502 0.00073528095 
0.219368 0.14036099271 0.00025529034 
0.219925 0.12343070797 0.00083941681 
0.220483 0.08829462852 0.00053698636 
0.221040 0.14943601369 0.00048090709 
0.221597 0.08624226718 0.00095862379 
0.222155 0.08284490293 0.00063625173 
0.222712 0.12518632372 0.00021450396 
0.223270 0.12946023453 0.00033665469 
0.223827 0.09952565220 -0.00040289991 
0.224384 0.10681286342 0.00044937824 
0.224942 0.11537735170 0.00079437075 
0.225499 0.13961178180 0.00026042699 
0.226057 0.15017299188 0.00049548410 
0.226614 0.12944015570 0.00028444216 
0.227171 0.11034614474 0.00048460794 
0.227729 0.09863957482 -0.00010376490 
0.228286 0.11162452364 0.00088356772 
0.228844 0.11129674340 0.00027118166 
0.229401 0.07364999686 0.00016217378 
0.229958 0.12086840763 0.00029873896 
0.230516 0.12337587430 0.00045686348 
0.231073 0.14585764505 0.00080503390 
0.231630 0.10815636674 0.00000535214 
0.232188 0.13149392063 0.00083727099 
0.232745 0.07160217456 0.00021076933 
0.233303 0.08466053006 -0.00002543537 
0.233860 0.05930443500 -0.00014015954 
0.234417 0.10488329630 0.00056449331 
0.234975 0.10177024794 0.00075027498 
0.235532 0.11551216072 0.00018298956 
0.236090 0.11880818159 0.00023603802 
0.236647 0.07923088692 0.00040116073 
0.237204 0.12198222120 0.00070265529 
0.237762 0.06047244343 -0.00074146556 
0.238319 0.09800849831 -0.00009285459 
0.238877 0.11588248661 0.00010546161 
0.239434 0.07682671853 -0.00021698953 
0.239991 0.09411754669 -0.00018012309 
0.240549 0.07079234186 0.00058542468 
0.241106 0.09526394804 0.00000245061 
0.241663 0.12134677346 0.00038084327 
0.242221 0.09224969607 -0.00004542717 
0.242778 0.14195072557 0.00069508062 
0.243336 0.10632728028 0.00004786822 
0.243893 0.15625579230 0.00030011596 
0.244450 0.09084317630 0.00078939281 
0.245008 0.03591461440 0.00045094852 
0.245565 0.11656862192 0.00005515842 
0.246123 0.09813546694 -0.00006734070 
0.246680 0.14108539560 0.00093044214 
0.247237 0.08915307836 0.00064583823 
0.247795 0.10350195971 0.00040103541 
0.248352 0.07897483874 0.00036557910 
0.248909 0.08598509637 -0.00014039058 
0.249467 0.10048970894 0.00011258683 
0.250024 0.07047612659 0.00036529342 
0.250582 0.10804793916 0.00040887484 
0.251139 0.13584882248 0.00039043760 
0.251696 0.11402537705 0.00051087254 
0.252254 0.11394430662 0.00034669521 
0.252811 0.11742588673 0.00062383094 
0.253368 0.06944880086 0.00004313064 
0.253926 0.08281644589 0.00057486232 
0.254483 0.09367089354 0.00054264599 
0.255041 0.05728441534 0.00045818615 
0.255598 0.11026290289 -0.00011868716 
0.256155 0.08551725440 -0.00000424911 
0.256713 0.10202044944 0.00062495354 
0.257270 0.04380587830 0.00221699457 
0.257827 0.08719295461 0.00008514417 
0.258385 0.10406784215 0.00055247416 
0.258942 0.10507161452 0.00072704050 
0.259499 0.13659369647 0.00027799001 
0.260057 0.06557581172 0.00004046954 
0.260614 0.04978286258 0.00010207436 
0.261172 0.07189312685 0.00016242508 
0.261729 0.09465818639 0.00009755902 
0.262286 0.08275045254 0.00022902758 
0.262844 0.06000392876 0.00000440408 
0.263401 0.10297195168 0.00008512258 
0.263958 0.09661273068 0.00017466032 
0.264516 0.09118450285 0.00047437641 
0.265073 0.11283606071 0.00017488715 
0.265630 0.09694760087 0.00000949361 
0.266188 0.10224598921 0.00068123197 
0.266745 0.10891337668 0.00012976507 
0.267302 0.10058657109 0.00044130613 
0.267860 0.12390555882 0.00106848260 
0.268417 0.07326168808 -0.00007635532 
0.268975 0.09121473076 0.00082624397 
0.269532 0.03418475349 0.00005595809 
0.270089 0.09579177500 -0.00012625935 
0.270647 0.10108365226 -0.00008996392 
0.271204 0.08921912176 0.00041734355 
0.271761 0.08942193244 0.00009432996 
0.272319 0.06603310865 0.00029520682 
0.272876 0.03149803800 0.00017900767 
0.273433 0.07957901892 0.00040725307 
0.273991 0.09384873400 0.00000069674 
0.274548 0.10888663064 0.00036940708 
0.275105 0.11010303007 -0.00002163548 
0.275663 0.07845261599 0.00000521244 
0.276220 0.06960402258 0.00033295048 
0.276777 0.08408429270 0.00094065999 
0.277335 0.09048091113 0.00018461510 
0.277892 0.07100980039 0.00037340740 
0.278449 0.08227027957 0.00050806072 
0.279007 0.08424089729 0.00063188195 
0.279564 0.06951295991 0.00086958690 
0.280121 0.10450984259 0.00025736202 
0.280679 0.07431814349 0.00025985477 
0.281236 0.06577485799 0.00033208270 
0.281793 0.10944610764 0.00021424907 
0.282351 0.09638164818 0.00061727309 
0.282908 0.05567206436 0.00025050926 
0.283465 0.06089098822 0.00015559130 
0.284023 0.07084175360 0.00049567288 
0.284580 0.11144273129 0.00062203225 
0.285137 0.09486134345 0.00000878009 
0.285695 0.08972177942 0.00038923059 
0.286252 0.05141940589 -0.00016073350 
0.286809 0.04482153854 0.00003318143 
0.287367 0.07109628982 0.00064042532 
0.287924 0.10709433898 0.00036830537 
0.288481 0.10074143919 0.00018248718 
0.289039 0.09544791048 0.00042498936 
0.289596 0.14696763209 0.00059621582 
0.290153 0.08039169927 0.00002895154 
0.290711 0.09191765040 0.00003330818 
0.291268 0.10561358622 -0.00027627687 
0.291825 0.10014950158 0.00036490232 
0.292383 0.06610009647 0.00001740108 
0.292940 0.03629488966 0.00117568402 
0.293497 0.08663226517 0.00001827078 
0.294055 0.01352210243 -0.00066105604 
0.294612 0.10328497874 -0.00018332175 
0.295169 0.06195625063 0.00023653509 
0.295727 0.07844797065 -0.00019465473 
0.296284 0.09396562898 0.00102012216 
0.296841 0.04135837441 0.00011996046 
0.297399 0.05893675739 0.00019591624 
0.297956 0.10098675545 0.00048957999 
0.298513 0.06877942975 0.00097275969 
0.299071 0.07093222629 0.00041826766 
0.299628 0.03116296133 -0.00021550174 
0.300185 0.08678594808 -0.00006754425 
0.300742 0.06312402701 0.00038562849 
0.301300 0.07344691597 0.00044171701 
0.301857 0.06746249091 -0.00015295526 
0.302414 0.09235806014 0.00063648539 
0.302972 0.06369915459 0.00067128164 
0.303529 0.01578235967 0.00037456788 
0.304086 0.04023405406 0.00023632999 
0.304644 0.10074602521 0.00040271287 
0.305201 0.06918311841 0.00030903092 
0.305758 0.13287185352 0.00042128114 
0.306316 0.09114038374 -0.00050998729 
0.306873 0.07015153022 0.00042340703 
0.307430 0.09456292226 0.00054967809 
0.307987 0.10100919565 -0.00004285514 
0.308545 0.05314086638 0.00001248402 
0.309102 0.01084822996 -0.00027001491 
0.309659 0.07317555841 0.00000147102 
0.310217 0.05526025811 0.00019121734 
0.310774 0.05644504929 0.00054401504 
0.311331 0.06367932107 -0.00033476906 
0.311889 0.05461412380 0.00010170294 
0.312446 0.07047813963 0.00005512075 
0.313003 0.11428796080 0.00018250088 
0.313560 0.02984706459 0.00008960010 
0.314118 0.07390316604 0.00084802152 
0.314675 0.04677438884 0.00049673080 
0.315232 0.05869022824 0.00039828604 
0.315790 0.06201880845 0.00029792632 
0.316347 0.11049649060 0.00014584754 
0.316904 0.06199415974 -0.00009970469 
0.317461 0.10071124817 0.00055981204 
0.318019 0.06753173015 0.00114937311 
0.318576 0.07790906796 -0.00025737599 
0.319133 0.02116792883 0.00065818137 
0.319691 0.09622642921 0.00049766825 
0.320248 0.06855924412 0.00004465325 
0.320805 -0.01727935364 -0.00028827138 
0.321362 0.03945372209 0.00032409020 
0.321920 0.14559759195 0.00099028589 
0.322477 0.10237639850 0.00036606670 
0.323034 0.02539175975 0.00053669784 
0.323592 0.07001491335 0.00043468088 
0.324149 0.03618742677 0.00042632631 
0.324706 0.10936784562 0.00024525174 
0.325263 0.03234309498 -0.00011971760 
0.325821 0.06900253037 -0.00000699103 
0.326378 0.07268081027 0.00034490767 
0.326935 0.03496804362 0.00048052842 
0.327493 0.06314523227 0.00031525426 
0.328050 0.04747920566 0.00034132776 
0.328607 0.06766158682 0.00010432880 
0.329164 0.04521041938 -0.00052868180 
0.329722 -0.01808333379 -0.00025371763 
0.330279 0.05516966325 0.00019127765 
0.330836 0.08901591901 0.00070905993 
0.331393 0.07652715694 0.00060163378 
0.331951 0.12359679121 -0.00004871343 
0.332508 0.11431613391 0.00005788052 
0.333065 0.04366508981 0.00063072540 
0.333622 0.08886757181 0.00041942202 
0.334180 0.12972455687 -0.00021565123 
0.334737 0.09338520051 0.00041632706 
0.335294 0.05454491074 0.00034653560 
0.335852 0.03745367436 0.00007984400 
0.336409 0.07464028630 0.00068320923 
0.336966 0.07415186788 0.00035881875 
0.337523 0.04894527047 0.00040107417 
0.338081 0.11743812471 -0.00051223623 
0.338638 0.00344680615 -0.00002405300 
0.339195 0.03899336359 -0.00049774369 
0.339752 0.06953824242 0.00018664842 
0.340310 0.03531932348 -0.00030927346 
0.340867 0.02613036217 0.00025904645 
0.341424 0.06021205189 -0.00016546858 
0.341981 0.08639812993 0.00041899887 
0.342539 0.08301944494 0.00012273375 
0.343096 0.02109447357 0.00109074178 
0.343653 0.05944139744 -0.00026517800 
0.344210 0.04840677542 0.00042265504 
0.344768 0.03173853376 0.00046345029 
0.345325 -0.00414563523 0.00001636215 
0.345882 0.03507398458 0.00042304633 
0.346439 0.01307275880 0.00018581585 
0.346997 0.01441872337 -0.00056687849 
0.347554 0.06876460435 0.00038296540 
0.348111 0.06426740558 0.00033458001 
0.348668 -0.00504318704 -0.00035444656 
0.349226 0.04964303565 0.00039387611 
0.349783 0.04144964086 -0.00020485505 
0.350340 0.08203894565 0.00063048789 
0.350897 0.10064162627 0.00122675591 
0.351454 0.02879930426 -0.00011129901 
0.352012 0.10078805611 0.00071990492 
0.352569 0.00668637313 -0.00021296254 
0.353126 0.02003093928 0.00010428210 
0.353683 0.02498726847 0.00024155863 
0.354241 0.04794858495 -0.00012886167 
0.354798 0.05417914737 -0.00004181364 
0.355355 0.02515802211 0.00027001986 
0.355912 0.07405386360 0.00141444804 
0.356470 0.06562811067 0.00030511637 
0.357027 0.05648581155 0.00133989441 
0.357584 0.06699465410 0.00029105265 
0.358141 0.08846158202 0.00055717246 
0.358699 0.05329612845 0.00196761943 
0.359256 0.10485647679 0.00020733409 
0.359813 0.01679736089 -0.00062614531 
0.360370 0.11600316134 0.00047855640 
0.360927 0.05725170870 0.00004754211 
0.361485 0.04174990806 -0.00005383236 
0.362042 0.02930113841 0.00089136330 
0.362599 0.03209120762 0.00166448412 
0.363156 0.04117115684 0.00041869145 
0.363714 0.03411866644 0.00086267535 
0.364271 0.03616399018 -0.00078231590 
0.364828 0.14312499645 0.00125943711 
0.365385 0.13065435236 0.00100738281 
0.365942 0.04275473005 0.00028414981 
0.366500 0.01124080983 -0.00099143850 
0.367057 0.14746464007 0.00253488535 
0.367614 0.00430074086 0.00191099945 
0.368171 0.09004991019 0.00040212355 
0.368728 0.05301484737 0.00052739771 
0.369286 0.12582684366 0.00220927423 
0.369843 0.03775028993 -0.00013665754 
0.370400 0.04976913402 -0.00001404560 
0.370957 -0.01695919531 0.00143368911 
0.371514 0.04752267985 0.00084079808 
0.372072 0.04399905016 -0.00013252963 
0.372629 -0.02070220197 0.00094448995 
0.373186 0.14391006567 0.00227233221 
0.373743 0.08828095908 0.00022392114 
0.374300 0.06587597031 0.00002079614 
0.374858 0.13404937774 -0.00011758381 
0.375415 0.02566528333 0.00232693206 
0.375972 0.03316487169 -0.00031126884 
0.376529 0.03631520773 0.00086805567 
0.377086 0.07774462721 0.00117259114 
0.377644 0.09785368514 0.00220703864 
0.378201 0.10476329351 -0.00103478100 
0.378758 0.09579148835 0.00006596681 
0.379315 0.03840018897 0.00111714167 
0.379872 0.07082231461 0.00131164742 
0.380430 0.04380779799 0.00203604139 
0.380987 0.09467775707 0.00020485003 
0.381544 0.05116797338 0.00104651141 
0.382101 0.08407434330 -0.00090321749 
0.382658 0.03721287760 0.00036617782 
0.383216 0.05513676723 -0.00005750513 
0.383773 0.04970397138 -0.00195972154 
0.384330 0.07301423770 0.00128195627 
0.384887 0.09589875032 -0.00022776091 
0.385444 0.11946591709 0.00016487941 
0.386001 0.08988009189 0.00020596021 
0.386559 0.04124406846 0.00129489594 
0.387116 -0.01465554751 0.00046152267 
0.387673 -0.02335938356 -0.00024979279 
0.388230 0.06134114713 -0.00058659234 
0.388787 0.01656473695 -0.00030371637 
0.389345 -0.02425874163 0.00086735689 
0.389902 -0.00104443771 -0.00020076165 
0.390459 -0.01931601978 0.00113113113 
0.391016 0.05969868187 -0.00011915894 
0.391573 0.03082742970 0.00054452395 
0.392130 0.05126853983 -0.00355194876 
0.392688 0.09550039979 0.00248481993 
0.393245 0.08684574863 0.00128265168 
0.393802 -0.01396672980 -0.00018097024 
0.394359 0.00884701648 0.00149197430 
0.394916 0.11146419146 -0.00014809349 
0.395473 0.06550269336 -0.00157536627 
0.396031 0.03299323900 -0.00130831360 
0.396588 0.09775234548 0.00190580786 
0.397145 0.03687657356 -0.00237583180 
0.397702 0.04031066296 -0.00491026604 
0.398259 0.09989593099 -0.00275743914 
0.398816 0.04382488285 0.00402914158 
0.399374 0.16699835123 0.00469600530 
0.399931 -0.04246889714 -0.00609367352 
0.400488 0.09715459428 0.00536078077 
0.401045 -0.13124763883 0.00421830652 
0.401602 0.07091543136 0.00415636334 
0.402159 0.13156367406 0.00444879019 
0.402716 0.07421370307 0.00672779275 
0.403274 -0.10145841821 0.00655869298 
0.403831 0.15071007024 0.03701159520 
