# Supplementary material for: SAXS studies of X-ray induced disulfide bond damage: Engineering high-resolution insight from a low-resolution technique
Source: PLoS One. 2020 Nov 17;15(11):e0239702. doi: 10.1371/journal.pone.0239702 (PMC7671560; doi:10.1371/journal.pone.0239702)
Supplement: S1 Data — (GZ) [file pone.0239702.s023.gz › SupplementaryData/dimer_A7_ph6_5_00027.cbf.dat]

0.010314 24.16551441980 0.04038135164 
0.010872 19.35005008690 -0.34953378119 
0.011429 22.19789141249 -0.11336117723 
0.011987 19.28053822038 -0.02044388371 
0.012544 19.50098183936 -0.00854998652 
0.013102 19.91593066394 -0.00322825196 
0.013659 21.08540380493 0.05418410996 
0.014217 19.57379084262 -0.12212298634 
0.014774 19.43984994249 0.05687817012 
0.015332 19.29720043289 0.03918367474 
0.015889 19.86950179592 -0.04191887929 
0.016447 18.70483643167 -0.00389612934 
0.017004 19.32127790128 0.01223482859 
0.017562 19.48607492012 -0.02972762461 
0.018119 18.95905936714 0.03837111045 
0.018677 18.59508324018 0.03907712099 
0.019234 18.68183444482 0.06633428320 
0.019792 17.84674174550 0.01122972026 
0.020349 17.96804125560 0.03713703653 
0.020907 18.32337560568 0.06341561424 
0.021464 17.95780238990 0.04944173849 
0.022022 17.56693345240 0.06918682609 
0.022579 17.30406958587 0.06713399249 
0.023137 17.06995143194 0.05655280016 
0.023694 17.11294965080 0.05814072220 
0.024252 17.14615637297 0.09271477165 
0.024809 16.73905878720 0.08320960452 
0.025367 16.63648252342 0.08037844135 
0.025924 16.53171957616 0.07383845544 
0.026482 16.25559866397 0.06600842906 
0.027039 16.18160430988 0.08218286399 
0.027597 15.46061315963 0.08386866647 
0.028154 16.04432495103 0.08902445157 
0.028712 15.56762073538 0.08717089674 
0.029269 15.22202850081 0.07338845978 
0.029827 15.25167180264 0.08267535641 
0.030384 15.04048143460 0.07070185819 
0.030942 14.53336075731 0.06919439975 
0.031500 14.53702973565 0.07617183372 
0.032057 14.36727171760 0.07342403961 
0.032615 14.36787348630 0.06706721854 
0.033172 14.18626097494 0.07158765041 
0.033730 13.82742859824 0.07044156368 
0.034287 13.84715850064 0.06893800599 
0.034845 13.72271682369 0.06879175619 
0.035402 13.34623886720 0.06893880282 
0.035960 13.15170722114 0.05931805883 
0.036517 13.04176463516 0.06066888759 
0.037075 13.02572305370 0.06735154627 
0.037632 12.60281241054 0.05327674950 
0.038190 12.83476237707 0.05721943680 
0.038747 12.14483748543 0.05428552839 
0.039305 12.35798427327 0.05796366406 
0.039862 11.95729953756 0.05632447197 
0.040420 11.84869596077 0.05333401983 
0.040977 11.95560948046 0.05851652802 
0.041535 11.51283185339 0.04957047699 
0.042092 11.42329091034 0.05461934399 
0.042650 11.24151767834 0.04820951561 
0.043207 11.20710372236 0.05903765318 
0.043765 10.98389081586 0.04870934559 
0.044322 10.83126649919 0.05152012742 
0.044880 10.65678635685 0.04889739654 
0.045437 10.55107438889 0.04849568539 
0.045995 10.26345618292 0.05236564157 
0.046552 10.13591253319 0.04784550294 
0.047110 10.01278062679 0.04206949174 
0.047667 9.91698441014 0.04463259898 
0.048225 9.76280544214 0.04616147137 
0.048782 9.58675457380 0.04666863544 
0.049340 9.34849759873 0.04748847749 
0.049897 9.36053494636 0.04497724592 
0.050455 9.31464146991 0.04251215428 
0.051012 9.19233741395 0.04737310348 
0.051570 9.03944734815 0.03747341565 
0.052127 8.81582115124 0.03694571039 
0.052685 8.72110269191 0.03959909404 
0.053242 8.64419806850 0.04291562909 
0.053800 8.50981417143 0.03969785068 
0.054357 8.15487495539 0.03616694762 
0.054915 8.15509879201 0.03757015456 
0.055472 7.98416666631 0.03585989790 
0.056030 8.01847457231 0.03485038582 
0.056587 7.79009291008 0.03173444028 
0.057145 7.75911940652 0.03439795500 
0.057702 7.47155556295 0.03443427184 
0.058260 7.41112879905 0.03166322596 
0.058817 7.29571170561 0.03494531566 
0.059375 7.18618322529 0.03176296246 
0.059932 6.97159615184 0.03182506026 
0.060490 6.93920914494 0.02774026209 
0.061048 6.81620387575 0.02985387610 
0.061605 6.81215308711 0.03067050257 
0.062163 6.66416579699 0.03132528015 
0.062720 6.58689283935 0.03007032651 
0.063278 6.57762101551 0.03111255615 
0.063835 6.39486294726 0.02770391957 
0.064393 6.41797814992 0.03086851160 
0.064950 6.21329758826 0.02846880037 
0.065508 6.12935236133 0.02662715073 
0.066065 6.02639588408 0.02867999309 
0.066623 5.88290694865 0.02580903112 
0.067180 5.84678488797 0.02364997013 
0.067738 5.68297799209 0.02351489330 
0.068295 5.62527047569 0.02512595760 
0.068853 5.50325612808 0.02314521332 
0.069410 5.40585912566 0.02319420757 
0.069968 5.41721546708 0.02618379605 
0.070525 5.44084810212 0.02520730023 
0.071083 5.24464370647 0.02521738129 
0.071640 5.19585530473 0.02109524178 
0.072198 5.15169625690 0.02303373447 
0.072755 4.96186320061 0.02301786915 
0.073313 5.01459634038 0.02092050391 
0.073870 4.71686930189 0.02163894503 
0.074428 4.83294539060 0.02264733556 
0.074985 4.74904020172 0.02121333694 
0.075543 4.69598160260 0.02081049123 
0.076100 4.57087795359 0.02006909423 
0.076658 4.53708401056 0.01952353675 
0.077215 4.47168539293 0.02071051608 
0.077773 4.42726793467 0.01972269229 
0.078330 4.25335527218 0.01906451601 
0.078888 4.30430003935 0.01955684448 
0.079445 4.12146542709 0.01810632082 
0.080003 4.06065565273 0.01787552624 
0.080560 4.12720901951 0.02153643826 
0.081118 3.98403599455 0.01846438381 
0.081675 3.93700390541 0.01658442907 
0.082233 3.95028146512 0.01721610653 
0.082790 3.75635360991 0.01694653885 
0.083348 3.81423827880 0.01542467165 
0.083905 3.76984475685 0.01758216745 
0.084463 3.72861488937 0.01729473568 
0.085020 3.60961486035 0.01557462660 
0.085578 3.47538883405 0.01529996938 
0.086135 3.56211984286 0.01436422382 
0.086693 3.47166852115 0.01571413856 
0.087250 3.39466466664 0.01500090767 
0.087808 3.33339400757 0.01418845573 
0.088365 3.30174533381 0.01533578313 
0.088923 3.26814526747 0.01402143387 
0.089480 3.12922477224 0.01340873456 
0.090038 3.09586973390 0.01397060330 
0.090595 3.06762428660 0.01309865879 
0.091153 3.00829138413 0.01087046440 
0.091710 2.96849243034 0.01413585105 
0.092268 3.01059394725 0.01368908297 
0.092825 2.87683420802 0.01116237689 
0.093383 2.85210088936 0.01271644493 
0.093940 2.85752156339 0.01273178937 
0.094498 2.80852742850 0.01149271163 
0.095055 2.70609932100 0.01173637913 
0.095613 2.75838347623 0.01184564567 
0.096170 2.64323258241 0.01434530086 
0.096728 2.57833149055 0.01041830345 
0.097285 2.52730495530 0.00934148329 
0.097842 2.47718524824 0.01338740488 
0.098400 2.55808919107 0.01040888611 
0.098957 2.50227901819 0.01100818243 
0.099515 2.47677835286 0.01262369337 
0.100072 2.41552054086 0.01065438861 
0.100630 2.30744925775 0.01264840590 
0.101187 2.31270982796 0.01073834601 
0.101745 2.25887695783 0.01060128406 
0.102302 2.21938768970 0.01179790705 
0.102860 2.26215875311 0.01124073433 
0.103417 2.25845742998 0.01034664579 
0.103975 2.16701440574 0.00862804290 
0.104532 2.16909485941 0.00807776179 
0.105090 2.09199143663 0.00870306116 
0.105647 2.08022778932 0.00932220825 
0.106205 2.03738871011 0.00930932238 
0.106762 1.99780718658 0.00966375928 
0.107320 1.93545592783 0.00882106713 
0.107877 1.93407744334 0.00969134274 
0.108435 1.89312651987 0.00784670528 
0.108992 1.81299624021 0.00806571992 
0.109550 1.87298799507 0.00918181627 
0.110107 1.78231639777 0.00780327108 
0.110665 1.81787033415 0.00970934580 
0.111222 1.80307750787 0.00851004379 
0.111780 1.65413617987 0.00618210761 
0.112337 1.75628115154 0.00877049107 
0.112895 1.70809322570 0.00819928516 
0.113452 1.60097859535 0.00678382050 
0.114010 1.56803651246 0.00672085340 
0.114567 1.53482928006 0.00621418603 
0.115125 1.59606790483 0.00633716370 
0.115682 1.58213796006 0.00760621550 
0.116240 1.52763235084 0.00512850716 
0.116797 1.55189861413 0.00606714607 
0.117355 1.43752092376 0.00632083302 
0.117912 1.47502103998 0.00669017045 
0.118470 1.44890438104 0.00702991248 
0.119027 1.50121271063 0.00605316902 
0.119585 1.46225960930 0.00680957394 
0.120142 1.38246252074 0.00536803856 
0.120699 1.34724808864 0.00471538013 
0.121257 1.34278113402 0.00490520922 
0.121814 1.32276175790 0.00773870915 
0.122372 1.25736456925 0.00607890876 
0.122929 1.18383629721 0.00477507214 
0.123487 1.23561007326 0.00450629322 
0.124044 1.24073925596 0.00484042837 
0.124602 1.22518150278 0.00638008826 
0.125159 1.22339918327 0.00477037879 
0.125717 1.19669807458 0.00500772515 
0.126274 1.16530570822 0.00513274954 
0.126832 1.16798187539 0.00493556130 
0.127389 1.06942767961 0.00426891644 
0.127947 1.05709640797 0.00494914750 
0.128504 1.01812863567 0.00359783259 
0.129062 1.07115134392 0.00554804044 
0.129619 1.09782345167 0.00399616709 
0.130177 1.02623540132 0.00362555732 
0.130734 1.00594959021 0.00375716624 
0.131292 0.91571584726 0.00368517523 
0.131849 0.95338493123 0.00404811586 
0.132407 0.97356280548 0.00350226791 
0.132964 0.97950449499 0.00404604636 
0.133521 0.83124742581 0.00268269785 
0.134079 0.90020846042 0.00366139490 
0.134636 0.85099508533 0.00362538221 
0.135194 0.77884860485 0.00407556841 
0.135751 0.80286800602 0.00350462224 
0.136309 0.85837740890 0.00306712232 
0.136866 0.82309551882 0.00319502992 
0.137424 0.84995135310 0.00344070356 
0.137981 0.85233178973 0.00421641692 
0.138539 0.75329675433 0.00340167238 
0.139096 0.73867045468 0.00343802500 
0.139654 0.77617488029 0.00323050300 
0.140211 0.68145116188 0.00243588843 
0.140769 0.77263253509 0.00305774968 
0.141326 0.68749944453 0.00286764036 
0.141884 0.67444424478 0.00224521699 
0.142441 0.67306606211 0.00399983711 
0.142998 0.73372278042 0.00336304017 
0.143556 0.63901753575 0.00204642495 
0.144113 0.63513884848 0.00144330622 
0.144671 0.67233285241 0.00334968769 
0.145228 0.59209282576 0.00213782123 
0.145786 0.55824987602 0.00378466024 
0.146343 0.62591198861 0.00259494361 
0.146901 0.56547952433 0.00173800865 
0.147458 0.56176416899 0.00244413363 
0.148016 0.55476210225 0.00250120306 
0.148573 0.53790468777 0.00222199920 
0.149131 0.53854860007 0.00136592432 
0.149688 0.53370599293 0.00219781020 
0.150246 0.50671170505 0.00137042232 
0.150803 0.54843609489 0.00166256863 
0.151360 0.52138911043 0.00229246605 
0.151918 0.50599276288 0.00252018183 
0.152475 0.49336036407 0.00129391039 
0.153033 0.51276085365 0.00216376350 
0.153590 0.41861138356 0.00175864790 
0.154148 0.46811196594 0.00124307264 
0.154705 0.46330899522 0.00212192506 
0.155263 0.49217501209 0.00232024585 
0.155820 0.42314066683 0.00161581753 
0.156378 0.42790139626 0.00233718799 
0.156935 0.41855306759 0.00151852726 
0.157493 0.37848742703 0.00332018731 
0.158050 0.42208995396 0.00191137863 
0.158607 0.40923761347 0.00046070709 
0.159165 0.40557339438 0.00154399839 
0.159722 0.43004598721 0.00160219126 
0.160280 0.35288217627 0.00122669848 
0.160837 0.35888826686 0.00098626104 
0.161395 0.32787069773 0.00104405495 
0.161952 0.38347467062 0.00185231142 
0.162510 0.35491490667 0.00159149048 
0.163067 0.35893343862 0.00113718094 
0.163625 0.32735382447 0.00184184822 
0.164182 0.33538208303 0.00076586285 
0.164739 0.35011209264 0.00165179089 
0.165297 0.32647968107 0.00137863252 
0.165854 0.35457066926 0.00060092644 
0.166412 0.33418316686 0.00259021580 
0.166969 0.32047609165 0.00136154341 
0.167527 0.27353458230 0.00056715862 
0.168084 0.25026917583 0.00170545475 
0.168642 0.29337619165 0.00055044373 
0.169199 0.26105087047 0.00126688655 
0.169757 0.28710000728 0.00146694074 
0.170314 0.31038257788 0.00215582851 
0.170871 0.30811501422 0.00089602472 
0.171429 0.24893175564 0.00118011122 
0.171986 0.23739708097 0.00098015285 
0.172544 0.25089943599 0.00142136729 
0.173101 0.22391904640 0.00119413997 
0.173659 0.20939132611 0.00081694427 
0.174216 0.26723823466 0.00052624571 
0.174774 0.26843248876 0.00037672619 
0.175331 0.23386655413 0.00056234112 
0.175888 0.19201978140 -0.00055127491 
0.176446 0.20725563896 0.00069896416 
0.177003 0.25877266444 0.00142224060 
0.177561 0.24437393091 0.00109947402 
0.178118 0.21222258182 0.00083871127 
0.178676 0.22372127719 0.00053060498 
0.179233 0.21240953019 0.00130323610 
0.179791 0.24048931691 0.00098565535 
0.180348 0.21785790514 0.00056002044 
0.180905 0.23731164798 0.00124744320 
0.181463 0.25188667077 0.00115488537 
0.182020 0.21243176702 0.00025968149 
0.182578 0.22172524813 0.00005951546 
0.183135 0.16932236210 0.00054302665 
0.183693 0.15894696098 0.00084140358 
0.184250 0.15982413383 0.00089535904 
0.184808 0.21638174837 0.00125557525 
0.185365 0.18453600115 0.00069668358 
0.185922 0.23178405224 0.00147915817 
0.186480 0.13015012072 0.00178341862 
0.187037 0.17023001828 0.00077933967 
0.187595 0.11624451529 0.00107909885 
0.188152 0.13795614923 0.00038546595 
0.188710 0.15365363549 0.00139463638 
0.189267 0.17026873518 0.00114903202 
0.189824 0.15862288732 0.00041646445 
0.190382 0.17739452971 0.00061446832 
0.190939 0.11507024451 -0.00008489484 
0.191497 0.18738927750 0.00145207136 
0.192054 0.10892817434 0.00039638699 
0.192612 0.21056783803 0.00085840149 
0.193169 0.17198144649 0.00138099318 
0.193726 0.16373688007 0.00124176263 
0.194284 0.15550425976 0.00001410840 
0.194841 0.12538625718 0.00025598118 
0.195399 0.12997047484 0.00005270452 
0.195956 0.12641694355 0.00046521534 
0.196514 0.18178279889 0.00043716163 
0.197071 0.10190332040 0.00021582756 
0.197628 0.12361283452 0.00066271060 
0.198186 0.15363540639 0.00011662220 
0.198743 0.16872389398 0.00027796223 
0.199301 0.14265041262 0.00042553130 
0.199858 0.14622099717 0.00021449520 
0.200416 0.14473705920 0.00062547446 
0.200973 0.07477824374 0.00105412173 
0.201530 0.14753758208 0.00101463411 
0.202088 0.15245059530 0.00023429374 
0.202645 0.12658408847 0.00082984766 
0.203203 0.15419017184 0.00014117103 
0.203760 0.14202917268 -0.00024523508 
0.204318 0.05453772349 0.00021851310 
0.204875 0.16669910598 0.00013313803 
0.205432 0.10296334963 -0.00001169237 
0.205990 0.10730274214 0.00138180542 
0.206547 0.18052830806 0.00101385579 
0.207105 0.16794159284 0.00019896813 
0.207662 0.09433157536 0.00025705424 
0.208219 0.11659133258 0.00056176357 
0.208777 0.12692427944 0.00067644366 
0.209334 0.17121253632 0.00128728318 
0.209892 0.16758911153 0.00075102058 
0.210449 0.11662487477 0.00033398583 
0.211007 0.15542972644 0.00023888767 
0.211564 0.12998817547 0.00012142131 
0.212121 0.18305069995 0.00057976965 
0.212679 0.12326139796 0.00045483539 
0.213236 0.10200519274 0.00079066986 
0.213794 0.14576847862 0.00090579068 
0.214351 0.09838239852 0.00030115013 
0.214908 0.15633568059 0.00083400665 
0.215466 0.12038992293 0.00116642962 
0.216023 0.17805593264 0.00076691458 
0.216581 0.16183396744 0.00034423500 
0.217138 0.08303358592 0.00005356534 
0.217695 0.14848137713 0.00061659937 
0.218253 0.15773417366 0.00080768864 
0.218810 0.10192345923 0.00032099944 
0.219368 0.13241276695 0.00038530332 
0.219925 0.06320155081 -0.00033152304 
0.220483 0.12693554434 0.00040054159 
0.221040 0.12360086945 0.00050724982 
0.221597 0.12796697286 0.00077575671 
0.222155 0.13625177912 0.00019817184 
0.222712 0.08390744011 0.00025364270 
0.223270 0.10689310940 0.00052396274 
0.223827 0.11860528981 0.00066128572 
0.224384 0.09553259103 0.00091978716 
0.224942 0.10927241145 0.00030245324 
0.225499 0.12074761073 0.00036689413 
0.226057 0.12513574285 -0.00024632988 
0.226614 0.10189505335 0.00052248331 
0.227171 0.11005006657 0.00088191185 
0.227729 0.12247084089 0.00069877497 
0.228286 0.12462610595 0.00032615604 
0.228844 0.06079572645 0.00075595254 
0.229401 0.10315374119 0.00045410373 
0.229958 0.12654578918 0.00039218663 
0.230516 0.15800291126 0.00073636105 
0.231073 0.08629201353 0.00061810624 
0.231630 0.12386260123 0.00040585355 
0.232188 0.09205266505 0.00085975364 
0.232745 0.08634048413 0.00036956947 
0.233303 0.12844053453 0.00085450254 
0.233860 0.04717558008 0.00010959874 
0.234417 0.14618654863 0.00053780503 
0.234975 0.10268462802 0.00034770997 
0.235532 0.08719920814 0.00054318631 
0.236090 0.09492984128 0.00038475623 
0.236647 0.11436832303 0.00045512633 
0.237204 0.10190128287 0.00004113405 
0.237762 0.12823084764 0.00126800069 
0.238319 0.05749463121 0.00062028322 
0.238877 0.13534759004 0.00002431638 
0.239434 0.08178584271 0.00024559714 
0.239991 0.09193157997 0.00037588214 
0.240549 0.14016525341 0.00029766680 
0.241106 0.07537993479 0.00047643522 
0.241663 0.11296376149 0.00038658682 
0.242221 0.11232760861 0.00077239914 
0.242778 0.12110393468 0.00061102208 
0.243336 0.09369255338 0.00043020110 
0.243893 0.13330531360 0.00050120514 
0.244450 0.10190925708 0.00036981254 
0.245008 0.06595865801 -0.00011920009 
0.245565 0.06616281484 0.00009225515 
0.246123 0.13702255069 0.00068051165 
0.246680 0.10643585380 0.00009442306 
0.247237 0.10557688363 0.00047843762 
0.247795 0.08165778747 0.00018287340 
0.248352 0.10048209665 0.00007968315 
0.248909 0.07648793017 0.00071322686 
0.249467 0.07582383960 0.00032438339 
0.250024 0.10279686851 0.00037987773 
0.250582 0.10128567726 -0.00008061701 
0.251139 0.03982723861 0.00080504739 
0.251696 0.06667144884 0.00030118478 
0.252254 0.06070315989 0.00001998542 
0.252811 0.10111777346 0.00087334368 
0.253368 0.09101353779 0.00020477758 
0.253926 0.10107824931 0.00024725340 
0.254483 0.12453575685 0.00012469551 
0.255041 0.05457007237 0.00111083797 
0.255598 0.08903380789 0.00024557758 
0.256155 0.10679962389 0.00069681091 
0.256713 0.05233295250 0.00074032574 
0.257270 0.03033770071 0.00395410469 
0.257827 0.03147448900 0.00038012288 
0.258385 0.07362930824 0.00041231102 
0.258942 0.07506362546 0.00017949735 
0.259499 0.06093156989 0.00051475251 
0.260057 0.11771501279 0.00086471509 
0.260614 0.04719345061 0.00048992076 
0.261172 0.08812822545 0.00009599347 
0.261729 0.08182506967 0.00047186856 
0.262286 0.07284933099 -0.00012111500 
0.262844 0.06855092095 0.00000217226 
0.263401 0.05504323553 0.00044606941 
0.263958 0.07313196606 0.00024885894 
0.264516 0.08923284241 0.00026103704 
0.265073 0.07322524124 0.00055575951 
0.265630 0.07098468148 0.00089626341 
0.266188 0.13256141701 0.00032900271 
0.266745 0.09120393897 0.00022317004 
0.267302 0.05965043235 0.00023126537 
0.267860 0.11181629459 0.00036520000 
0.268417 0.13658620766 0.00075506909 
0.268975 0.09918248996 0.00014489153 
0.269532 0.08809050966 0.00027977238 
0.270089 0.13693694617 0.00059436722 
0.270647 0.09582003059 -0.00004736152 
0.271204 0.09586697762 0.00039169734 
0.271761 0.16029844838 0.00091722641 
0.272319 0.04234418277 -0.00009520898 
0.272876 0.06183593779 0.00022355412 
0.273433 0.09443952104 0.00035153300 
0.273991 0.10211681745 -0.00007706367 
0.274548 0.13111623720 0.00064048553 
0.275105 0.07924903482 0.00029539173 
0.275663 0.07556607426 0.00031934919 
0.276220 0.07771809860 0.00038241230 
0.276777 0.10559780154 0.00107140246 
0.277335 0.11317861795 0.00014746640 
0.277892 0.06140970259 0.00008229353 
0.278449 0.07284151221 0.00024832346 
0.279007 0.01799308348 0.00008980399 
0.279564 0.07113219210 -0.00001696042 
0.280121 0.00472389759 -0.00041579850 
0.280679 0.04477894416 0.00004873207 
0.281236 0.07779367730 0.00001886615 
0.281793 0.06073658798 0.00030005205 
0.282351 0.06844282462 -0.00028146841 
0.282908 0.09705387218 0.00021994822 
0.283465 0.06268022378 0.00019330577 
0.284023 0.10384403932 0.00050195231 
0.284580 0.10703058925 0.00031308209 
0.285137 0.06291513960 0.00034187408 
0.285695 0.05300040118 0.00042992055 
0.286252 0.05825736988 0.00093885292 
0.286809 0.02369469871 0.00044924110 
0.287367 0.09905816860 -0.00001442989 
0.287924 0.07713136352 0.00033986865 
0.288481 0.06754224442 0.00009138821 
0.289039 0.09970426565 0.00011775356 
0.289596 0.11210931788 0.00005187036 
0.290153 0.09734295592 -0.00000659755 
0.290711 0.07218782217 0.00003240768 
0.291268 0.03193430128 0.00018715945 
0.291825 0.10697577252 -0.00011948556 
0.292383 0.08189045842 -0.00001435120 
0.292940 0.09520153066 -0.00007743430 
0.293497 0.07404369213 0.00022708102 
0.294055 0.07821801549 0.00061458811 
0.294612 0.06214961730 -0.00009196914 
0.295169 0.04676362148 0.00035841352 
0.295727 0.05880302279 0.00013787449 
0.296284 0.07194161349 0.00041189919 
0.296841 0.05264557745 0.00057836837 
0.297399 0.06170410443 0.00020407366 
0.297956 0.10542545713 0.00063729747 
0.298513 0.04380027157 -0.00031975692 
0.299071 0.02620216258 -0.00014482334 
0.299628 0.04953894205 0.00028020247 
0.300185 0.05764853558 0.00021642268 
0.300742 0.06987611805 -0.00045926172 
0.301300 0.04939577073 0.00019313353 
0.301857 0.05832617435 0.00068393530 
0.302414 0.04131057215 0.00002494856 
0.302972 0.06903592922 0.00007849549 
0.303529 0.08881092983 0.00038131364 
0.304086 0.07983225532 -0.00010047551 
0.304644 0.08600770685 -0.00008319579 
0.305201 0.04722964318 -0.00024936831 
0.305758 0.01780046758 0.00029324279 
0.306316 0.06981847751 0.00053800749 
0.306873 0.08474077672 -0.00028598903 
0.307430 0.07115825495 0.00048960056 
0.307987 0.05567506226 0.00029907971 
0.308545 0.06242795336 -0.00006523777 
0.309102 0.06941424685 0.00050135786 
0.309659 0.06947840789 -0.00032420159 
0.310217 0.03644544410 -0.00001150437 
0.310774 0.07969305868 0.00025531079 
0.311331 0.03855216742 -0.00002361559 
0.311889 0.05759701199 -0.00024515570 
0.312446 0.03491109647 0.00104829058 
0.313003 0.06767189805 0.00004880792 
0.313560 0.05301679022 0.00007856922 
0.314118 0.13341696628 0.00072769985 
0.314675 0.05633357179 -0.00064643036 
0.315232 0.05161693266 0.00101048639 
0.315790 0.06019199493 0.00020904588 
0.316347 0.04523010172 0.00041359211 
0.316904 0.05609346133 0.00018944791 
0.317461 0.01095215384 0.00014851263 
0.318019 0.07536636244 0.00025736613 
0.318576 0.05803930318 -0.00048211498 
0.319133 0.08807679495 -0.00003316702 
0.319691 0.06217811318 0.00036885456 
0.320248 0.04181917443 0.00026011807 
0.320805 0.08152842892 0.00055013058 
0.321362 0.06290034506 0.00042200762 
0.321920 0.08860716205 -0.00066703264 
0.322477 0.09403496553 0.00051909533 
0.323034 0.02039440145 0.00013419386 
0.323592 0.10447938217 0.00047448638 
0.324149 0.02020430012 -0.00003834271 
0.324706 0.10406633470 0.00102062902 
0.325263 0.04329770813 0.00023571420 
0.325821 0.08725939424 0.00043814713 
0.326378 0.04383969387 0.00090017585 
0.326935 0.06351375360 0.00094515858 
0.327493 0.08914243557 0.00009477441 
0.328050 0.04168446653 -0.00002108554 
0.328607 0.06556745009 0.00001167420 
0.329164 0.00468351481 -0.00045351190 
0.329722 0.08661653173 0.00034124932 
0.330279 0.13538077883 0.00042663345 
0.330836 0.01836111219 0.00043942857 
0.331393 0.07163353660 0.00000378207 
0.331951 0.09544889076 0.00095101561 
0.332508 0.09001034346 0.00122277345 
0.333065 0.12685752978 0.00034037849 
0.333622 0.08758625958 0.00011045186 
0.334180 0.00353284964 0.00035442207 
0.334737 0.08990260110 0.00032081044 
0.335294 0.03172408727 0.00002687086 
0.335852 0.05293326831 0.00029868507 
0.336409 0.08731876423 -0.00031767772 
0.336966 0.09641743983 0.00057013090 
0.337523 0.11661801902 -0.00004280715 
0.338081 0.08770944824 -0.00014744908 
0.338638 0.04219343892 -0.00000624371 
0.339195 0.09006558772 0.00101244703 
0.339752 0.11365037748 0.00040631240 
0.340310 0.09127258973 0.00076671127 
0.340867 0.05936477058 -0.00012403869 
0.341424 0.04873106307 0.00019790977 
0.341981 0.07537713056 0.00028330008 
0.342539 0.03984807614 0.00002947033 
0.343096 0.03885284322 0.00068078966 
0.343653 0.05533516734 0.00109518107 
0.344210 0.08504504816 0.00005977556 
0.344768 -0.00729867948 0.00026849697 
0.345325 0.12372677831 0.00112859451 
0.345882 0.07347373892 0.00146960649 
0.346439 0.07256493224 -0.00003557760 
0.346997 0.09128413243 0.00190472534 
0.347554 0.04015071351 -0.00016843918 
0.348111 0.12517047448 0.00100772552 
0.348668 0.11324551985 0.00177722280 
0.349226 0.04994989516 0.00022455485 
0.349783 0.10782745595 -0.00041802399 
0.350340 0.05860220146 0.00020426706 
0.350897 0.07441245354 0.00078799487 
0.351454 0.07033270442 -0.00032692244 
0.352012 0.05468754670 0.00053159844 
0.352569 0.13122946377 0.00095527654 
0.353126 0.03034787806 -0.00023084018 
0.353683 0.03914559861 0.00058046212 
0.354241 0.01614584178 0.00162392554 
0.354798 0.04474285843 0.00089446918 
0.355355 0.06332081027 -0.00013512662 
0.355912 0.04666653641 0.00023155438 
0.356470 0.00973901592 0.00143165918 
0.357027 0.04641376716 0.00177219079 
0.357584 0.09020506547 0.00016288051 
0.358141 0.06476701521 0.00015294484 
0.358699 0.06058026891 0.00067075504 
0.359256 0.04091507107 0.00187536420 
0.359813 0.04944351167 0.00097630800 
0.360370 0.01536230839 -0.00142364480 
0.360927 0.01795649094 0.00051690761 
0.361485 0.03179224929 0.00002045435 
0.362042 0.00160513324 0.00078687753 
0.362599 0.01594710941 -0.00033964972 
0.363156 0.11693175646 0.00108927024 
0.363714 0.09127245049 0.00068181202 
0.364271 0.04694607138 -0.00040237966 
0.364828 0.05508101493 0.00072026394 
0.365385 -0.07393866304 -0.00038403797 
0.365942 0.09212513219 0.00182766722 
0.366500 0.03719041348 -0.00060412906 
0.367057 0.10846711888 0.00300052601 
0.367614 0.05758012928 0.00071211470 
0.368171 0.08632022582 0.00061377604 
0.368728 0.02818294904 0.00168902630 
0.369286 0.06152072092 -0.00117309146 
0.369843 0.05617986204 -0.00012013398 
0.370400 0.06183169076 -0.00131450376 
0.370957 0.02865241570 -0.00046349088 
0.371514 0.11613085673 -0.00000590101 
0.372072 0.07345390539 -0.00064780787 
0.372629 0.10473082980 0.00163629795 
0.373186 0.05545337959 0.00104586448 
0.373743 0.04760489168 -0.00047424111 
0.374300 -0.01824116181 -0.00003467400 
0.374858 0.07085381874 -0.00066070629 
0.375415 0.12370681066 0.00150263540 
0.375972 0.01228218438 -0.00017305708 
0.376529 0.06410135927 -0.00119885976 
0.377086 0.12414954193 0.00033685079 
0.377644 0.03441335122 0.00030966216 
0.378201 0.09247143724 0.00015594403 
0.378758 0.00835178552 -0.00126698696 
0.379315 0.03919225941 0.00184573307 
0.379872 0.12597522483 0.00068861455 
0.380430 0.00376583064 0.00048327869 
0.380987 0.03866609236 0.00108758775 
0.381544 0.07001100962 -0.00014393568 
0.382101 0.02074823106 0.00167972589 
0.382658 0.08905918153 0.00206145819 
0.383216 0.06678152000 0.00040764575 
0.383773 0.11372885070 -0.00012601096 
0.384330 0.06125484308 -0.00211336032 
0.384887 0.05338441021 -0.00096335790 
0.385444 0.00781535731 0.00000137886 
0.386001 0.16144951600 0.00185070548 
0.386559 0.00977460596 0.00003656387 
0.387116 0.04775730723 0.00046448310 
0.387673 -0.00810132664 0.00192434199 
0.388230 0.09032765576 0.00054292595 
0.388787 0.02760184146 0.00271886101 
0.389345 -0.04864294971 0.00084773525 
0.389902 -0.02018541412 0.00020159872 
0.390459 0.12165693035 0.00008415122 
0.391016 0.10141984277 0.00066052698 
0.391573 0.07800131666 0.00284084463 
0.392130 0.10333838244 0.00106550626 
0.392688 -0.01304147836 0.00279751313 
0.393245 -0.00823350150 0.00067833269 
0.393802 0.21250127600 0.00312394551 
0.394359 0.07499050311 0.00312164783 
0.394916 0.10945767338 -0.00045269227 
0.395473 0.04763365820 -0.00292909188 
0.396031 -0.01612190239 -0.00074378546 
0.396588 0.16102919588 0.00107712378 
0.397145 0.10486734081 -0.00074380905 
0.397702 0.20196573357 0.00307860651 
0.398259 -0.02333522258 0.00245794073 
0.398816 -0.01166595180 -0.00572236396 
0.399374 0.06287993671 0.00296296064 
0.399931 0.11806758625 0.00338807070 
0.400488 0.14935668250 0.00987253767 
0.401045 0.07142179424 0.00231725554 
0.401602 0.00370060161 0.00440221373 
0.402159 -0.09023840402 -0.00143281824 
0.402716 0.01589821640 -0.01051147498 
0.403274 0.11561997408 -0.00317363639 
0.403831 0.26172786583 -0.01460342526 
