# Supplementary material for: SAXS studies of X-ray induced disulfide bond damage: Engineering high-resolution insight from a low-resolution technique
Source: PLoS One. 2020 Nov 17;15(11):e0239702. doi: 10.1371/journal.pone.0239702 (PMC7671560; doi:10.1371/journal.pone.0239702)
Supplement: S1 Data — (GZ) [file pone.0239702.s023.gz › SupplementaryData/dimer_A7_ph6_5_00028.cbf.dat]

0.010314 19.93647039254 0.08771816246 
0.010872 21.75426332888 -0.03957848101 
0.011429 19.74873721553 0.01114786065 
0.011987 19.79656271660 -0.00777588291 
0.012544 20.44704355674 -0.13368989017 
0.013102 19.41828747386 0.01395639896 
0.013659 18.04701685074 0.07598579223 
0.014217 20.04290569555 0.10632603186 
0.014774 19.44032404167 -0.02848563373 
0.015332 18.95903029194 0.02534953960 
0.015889 19.78720904344 -0.01895485506 
0.016447 19.43237195305 -0.03229257488 
0.017004 19.38784961023 -0.02000608669 
0.017562 19.85694521927 0.05987446082 
0.018119 19.20879465735 0.02643162960 
0.018677 18.48787108795 0.03590705647 
0.019234 18.31217363006 0.03649862865 
0.019792 18.47171276611 0.00043580980 
0.020349 17.91076726191 0.07590310720 
0.020907 18.13304160683 0.08016183361 
0.021464 17.41752301231 0.03561914971 
0.022022 17.94579579877 0.03084592181 
0.022579 17.90865429343 0.04968959331 
0.023137 17.30861267498 0.06721385406 
0.023694 17.33754758772 0.08499374518 
0.024252 16.89395321377 0.09720628823 
0.024809 16.77172327584 0.08188148531 
0.025367 15.95633756372 0.07826863712 
0.025924 16.24302466889 0.07989864869 
0.026482 16.26460564849 0.08983640533 
0.027039 15.83151054306 0.08853873129 
0.027597 15.84919107346 0.09072341976 
0.028154 15.61570952715 0.08097636047 
0.028712 15.49492577235 0.07004680973 
0.029269 15.12934413372 0.07310768970 
0.029827 15.33702185957 0.08043166863 
0.030384 14.93559378942 0.07008845255 
0.030942 14.90391740548 0.07494642748 
0.031500 14.56739248074 0.06752597407 
0.032057 14.47073725438 0.08153421976 
0.032615 14.11631605662 0.06850629000 
0.033172 14.02267992295 0.06262519223 
0.033730 14.08442575473 0.06286285326 
0.034287 13.86558870019 0.06814120073 
0.034845 13.51779415896 0.06791422463 
0.035402 13.49883580430 0.07155884887 
0.035960 13.23936754326 0.06350395605 
0.036517 13.17792280612 0.06272828374 
0.037075 12.90500439496 0.06124336070 
0.037632 12.73301395784 0.06094778428 
0.038190 12.66850959805 0.05561247240 
0.038747 12.61908136704 0.06137723362 
0.039305 12.29493522872 0.06079677578 
0.039862 11.97680502384 0.05356646041 
0.040420 11.73044764884 0.05523343390 
0.040977 11.78401590605 0.06025423909 
0.041535 11.67073967613 0.05383539407 
0.042092 11.39951143872 0.05500788854 
0.042650 11.00663064432 0.05185972325 
0.043207 10.98404657503 0.04893596598 
0.043765 10.91011316604 0.04890186249 
0.044322 10.92284863214 0.04818276111 
0.044880 10.63125054960 0.04645011942 
0.045437 10.37895382835 0.04812869113 
0.045995 10.52443840357 0.04561174548 
0.046552 10.20362348499 0.04685195272 
0.047110 10.10699405642 0.04865214810 
0.047667 9.87221598593 0.04473348587 
0.048225 9.55475169297 0.04579997345 
0.048782 9.36500419782 0.04567467134 
0.049340 9.60366058563 0.04019872574 
0.049897 9.09592906577 0.04075729786 
0.050455 9.15934080901 0.04146598099 
0.051012 8.99256752205 0.04167765791 
0.051570 8.71134258736 0.03933315275 
0.052127 8.90001458537 0.03997931086 
0.052685 8.69411203283 0.04268067951 
0.053242 8.52820926303 0.03893565589 
0.053800 8.25095687917 0.03904894324 
0.054357 8.14607121676 0.03637651236 
0.054915 8.04186630154 0.03324728960 
0.055472 8.17944409286 0.03886322237 
0.056030 7.88070219405 0.03669252679 
0.056587 7.81037612767 0.03586489595 
0.057145 7.77844410465 0.03760597831 
0.057702 7.37786536122 0.03548360678 
0.058260 7.34626113289 0.03334027037 
0.058817 7.33697276605 0.03355428417 
0.059375 7.26607866807 0.02888233982 
0.059932 7.10488157535 0.03352134995 
0.060490 7.04496693340 0.03429546122 
0.061048 6.88495723975 0.03192524394 
0.061605 6.70211496864 0.03117993989 
0.062163 6.77600952123 0.03098196876 
0.062720 6.62992014639 0.02856815498 
0.063278 6.52975320078 0.02865412624 
0.063835 6.47614088932 0.03004128629 
0.064393 6.18637412217 0.02430754598 
0.064950 6.08610931381 0.02792988064 
0.065508 6.10408050461 0.02638935283 
0.066065 5.88395032621 0.02848344412 
0.066623 5.87308938772 0.02847284017 
0.067180 5.82861914382 0.02506193667 
0.067738 5.67225297811 0.02476187150 
0.068295 5.67773900756 0.02497287410 
0.068853 5.48911648777 0.02458514114 
0.069410 5.50667553978 0.02707834759 
0.069968 5.41903796916 0.02605596117 
0.070525 5.08907801844 0.02547205988 
0.071083 5.20908961022 0.02341234426 
0.071640 5.12334482867 0.02017181372 
0.072198 5.00721579328 0.02356266006 
0.072755 4.95017456587 0.02225115121 
0.073313 5.01042493598 0.02502216264 
0.073870 4.96461616504 0.02230751277 
0.074428 4.82784068383 0.02185202072 
0.074985 4.72123864008 0.01987940520 
0.075543 4.66792480562 0.02055105716 
0.076100 4.62315854066 0.02013620090 
0.076658 4.55628010030 0.01920635298 
0.077215 4.36993716601 0.02207979445 
0.077773 4.33241821960 0.01680513494 
0.078330 4.29443898083 0.01958167011 
0.078888 4.08702512371 0.01492073941 
0.079445 4.29240263925 0.01747740906 
0.080003 4.10523175382 0.01633682278 
0.080560 4.09809119988 0.01687156016 
0.081118 4.06535167481 0.01601898603 
0.081675 3.90717119632 0.01891338598 
0.082233 3.87257604694 0.01603864593 
0.082790 3.73427753223 0.01508513906 
0.083348 3.82930785604 0.01663218246 
0.083905 3.70101098484 0.01940826124 
0.084463 3.65036537021 0.01686952286 
0.085020 3.53092624263 0.01318309277 
0.085578 3.51590729462 0.01559204084 
0.086135 3.49174901843 0.01381699503 
0.086693 3.43354846079 0.01588528540 
0.087250 3.33550109374 0.01428297749 
0.087808 3.37498957054 0.01371436760 
0.088365 3.35945253826 0.01208030876 
0.088923 3.14203172810 0.01327136829 
0.089480 3.08262820133 0.01417022169 
0.090038 3.04472342035 0.01148661882 
0.090595 3.11549191738 0.01197836451 
0.091153 3.06781938610 0.01350250219 
0.091710 2.90038495840 0.01175712255 
0.092268 2.92581624189 0.01169049380 
0.092825 2.87723741652 0.01314131041 
0.093383 2.89205863449 0.01322446358 
0.093940 2.92023106683 0.01226216010 
0.094498 2.82058114850 0.01220028700 
0.095055 2.82211859404 0.01124969456 
0.095613 2.71222507445 0.00999430617 
0.096170 2.65651807460 0.01273839976 
0.096728 2.56651756334 0.01080687608 
0.097285 2.55890294699 0.01328787990 
0.097842 2.61661956440 0.00941002777 
0.098400 2.55128556440 0.01146401387 
0.098957 2.48658629248 0.01035133169 
0.099515 2.55305907603 0.01093456885 
0.100072 2.36772281065 0.01294632419 
0.100630 2.49492488404 0.01122931681 
0.101187 2.21921230377 0.00884565164 
0.101745 2.32217980161 0.01037240343 
0.102302 2.20623060325 0.01191183295 
0.102860 2.18761225596 0.00997074691 
0.103417 2.13774890362 0.01087861543 
0.103975 2.15573888581 0.00794534305 
0.104532 2.16274410489 0.00965224969 
0.105090 2.02343248959 0.01084960433 
0.105647 2.02279976570 0.00759912819 
0.106205 1.99461878836 0.00811803477 
0.106762 1.93671320822 0.00921517858 
0.107320 1.98356216375 0.01015847243 
0.107877 1.96743542086 0.00721974439 
0.108435 1.86275730238 0.00870179393 
0.108992 1.90977145796 0.00883246343 
0.109550 1.86179301757 0.00870960892 
0.110107 1.77540327739 0.00866240344 
0.110665 1.81354184082 0.00826431311 
0.111222 1.80210250702 0.00775024640 
0.111780 1.79065491974 0.00816157843 
0.112337 1.72813808943 0.00762915836 
0.112895 1.64186014591 0.00685099685 
0.113452 1.61533170204 0.00754920047 
0.114010 1.59801378054 0.00625423285 
0.114567 1.55144786324 0.00900323502 
0.115125 1.56824686104 0.00629708918 
0.115682 1.52188456861 0.00621439027 
0.116240 1.53143036558 0.00625628079 
0.116797 1.48727803862 0.00615613004 
0.117355 1.49947450618 0.00666133089 
0.117912 1.51669523625 0.00600494789 
0.118470 1.43347805245 0.00540386193 
0.119027 1.34969207726 0.00618037026 
0.119585 1.38567824450 0.00679290713 
0.120142 1.33736017246 0.00541756369 
0.120699 1.34606548831 0.00481892961 
0.121257 1.30106554595 0.00392767668 
0.121814 1.39181062997 0.00499381944 
0.122372 1.28481752595 0.00643556794 
0.122929 1.25346805247 0.00439559515 
0.123487 1.26988478346 0.00524638889 
0.124044 1.25647164645 0.00371304321 
0.124602 1.17686599905 0.00558544671 
0.125159 1.22367131232 0.00430473322 
0.125717 1.06783144334 0.00407843765 
0.126274 1.16618788577 0.00404089215 
0.126832 1.14926440149 0.00525731861 
0.127389 1.16283093547 0.00322230313 
0.127947 1.02173051113 0.00339799157 
0.128504 1.06229825588 0.00474690148 
0.129062 1.03704356919 0.00470642021 
0.129619 1.09239263890 0.00579254897 
0.130177 0.99971236707 0.00334720225 
0.130734 1.00940295864 0.00330250310 
0.131292 1.01208941055 0.00346565900 
0.131849 0.96764723774 0.00448062419 
0.132407 0.95368273690 0.00346272311 
0.132964 0.92333470386 0.00326454621 
0.133521 0.95298675681 0.00415942306 
0.134079 0.86756147127 0.00337269293 
0.134636 0.87076679301 0.00328415466 
0.135194 0.90584035828 0.00504420593 
0.135751 0.95196386799 0.00363242860 
0.136309 0.84310444512 0.00409501087 
0.136866 0.86078174004 0.00376425966 
0.137424 0.74210512844 0.00387744637 
0.137981 0.82698670318 0.00382141217 
0.138539 0.76683867570 0.00282055873 
0.139096 0.69760306747 0.00280599548 
0.139654 0.74501450443 0.00247452965 
0.140211 0.79043858700 0.00288079721 
0.140769 0.74306452189 0.00319280064 
0.141326 0.74864341495 0.00270613395 
0.141884 0.68356339242 0.00057060853 
0.142441 0.70856841316 0.00281145478 
0.142998 0.67874579092 0.00285521451 
0.143556 0.63331819641 0.00230239493 
0.144113 0.70164517894 0.00301287183 
0.144671 0.64565646080 0.00193026866 
0.145228 0.60868868637 0.00179047111 
0.145786 0.62837125811 0.00242384704 
0.146343 0.59228777335 0.00300350541 
0.146901 0.61366502902 0.00111182378 
0.147458 0.63246684156 0.00201518598 
0.148016 0.58059086522 0.00292354843 
0.148573 0.54435977335 0.00214662177 
0.149131 0.52080029701 0.00192255672 
0.149688 0.53631708248 0.00272085361 
0.150246 0.51415294230 0.00164734388 
0.150803 0.56279566005 0.00300530147 
0.151360 0.52024240121 0.00161463451 
0.151918 0.51465317113 0.00244828387 
0.152475 0.51331864725 0.00216346204 
0.153033 0.49260961208 0.00168826160 
0.153590 0.48043852179 0.00117316974 
0.154148 0.48056450848 0.00175513242 
0.154705 0.46045751116 0.00121350939 
0.155263 0.45480929204 0.00181276389 
0.155820 0.45077115462 0.00210110818 
0.156378 0.43962526845 0.00095819136 
0.156935 0.38742360377 0.00176244211 
0.157493 0.45484194522 0.00193098943 
0.158050 0.41616796505 0.00273496960 
0.158607 0.42245852071 0.00216814881 
0.159165 0.40855886869 0.00143510138 
0.159722 0.39276989572 0.00162227233 
0.160280 0.31252234141 0.00070860104 
0.160837 0.37643803262 0.00142077561 
0.161395 0.38827097056 0.00166000599 
0.161952 0.33095836156 0.00198473733 
0.162510 0.38420579472 0.00077435240 
0.163067 0.34399898343 0.00209848608 
0.163625 0.37707096334 0.00076535254 
0.164182 0.28045858538 0.00130649186 
0.164739 0.32212948539 0.00121516947 
0.165297 0.30772992874 0.00126672960 
0.165854 0.33539693287 0.00142424465 
0.166412 0.33232755460 0.00089670258 
0.166969 0.26436099783 0.00141902019 
0.167527 0.33088594109 0.00157061711 
0.168084 0.31447545125 0.00198687578 
0.168642 0.28026502970 0.00118389203 
0.169199 0.29923899420 0.00104634608 
0.169757 0.29598176577 0.00073564966 
0.170314 0.25121095999 0.00124057300 
0.170871 0.26328507117 0.00127096034 
0.171429 0.33846426417 0.00121029228 
0.171986 0.29303652590 0.00136795661 
0.172544 0.21375537850 0.00086965838 
0.173101 0.26240672976 0.00149544756 
0.173659 0.18234149922 0.00057201723 
0.174216 0.25277958724 0.00130871033 
0.174774 0.25241859421 0.00051508756 
0.175331 0.27214399656 0.00114509943 
0.175888 0.22340719859 0.00114770729 
0.176446 0.18863589470 0.00069347193 
0.177003 0.18385366889 0.00094730789 
0.177561 0.23365496378 0.00067523645 
0.178118 0.24232079102 0.00104217786 
0.178676 0.17489445011 0.00106963656 
0.179233 0.23456048681 0.00045201621 
0.179791 0.18643558000 0.00092045477 
0.180348 0.20801992413 0.00049597881 
0.180905 0.20168878580 0.00089271658 
0.181463 0.18175640990 0.00118805558 
0.182020 0.17451284874 0.00040340671 
0.182578 0.19448429937 0.00032141814 
0.183135 0.19830013354 0.00039604575 
0.183693 0.20952412369 0.00131456832 
0.184250 0.18457165753 0.00046744895 
0.184808 0.23270916099 0.00114982381 
0.185365 0.18614990117 0.00062831089 
0.185922 0.19890820282 0.00079097848 
0.186480 0.20414653870 0.00081233159 
0.187037 0.17535205442 0.00049616812 
0.187595 0.14155549982 0.00049730598 
0.188152 0.15659867917 0.00101509343 
0.188710 0.12920938277 0.00150677382 
0.189267 0.14882478518 0.00084981368 
0.189824 0.21181130700 0.00037348177 
0.190382 0.19625650186 0.00048143644 
0.190939 0.15498044195 0.00053025708 
0.191497 0.19187626260 0.00081596407 
0.192054 0.11677557535 0.00078709808 
0.192612 0.13484815709 0.00104171011 
0.193169 0.14484130277 0.00061734478 
0.193726 0.18948984373 0.00089068245 
0.194284 0.13713899207 0.00096793380 
0.194841 0.11864595920 0.00054742104 
0.195399 0.19099790302 0.00067027194 
0.195956 0.15397066318 0.00047296335 
0.196514 0.13572404655 0.00072858421 
0.197071 0.13689551497 0.00173886938 
0.197628 0.12099024996 -0.00015699080 
0.198186 0.14878593868 0.00085103807 
0.198743 0.12643099104 0.00030702436 
0.199301 0.10620169469 0.00126596706 
0.199858 0.15703652872 0.00062111034 
0.200416 0.12772329058 0.00022558544 
0.200973 0.13089021356 0.00062792524 
0.201530 0.09181828786 0.00044889207 
0.202088 0.08723192665 0.00063887694 
0.202645 0.11938735966 0.00053986306 
0.203203 0.11325905683 0.00056689418 
0.203760 0.12934816541 0.00140892034 
0.204318 0.14796154538 0.00039522892 
0.204875 0.10298259838 0.00073685790 
0.205432 0.10732881426 0.00050170222 
0.205990 0.09542833788 0.00047752279 
0.206547 0.16766543712 0.00096882461 
0.207105 0.10575698728 0.00083604792 
0.207662 0.14915805225 0.00096343985 
0.208219 0.12733933606 -0.00010164533 
0.208777 0.13066436616 0.00086303507 
0.209334 0.10954290924 0.00011707643 
0.209892 0.12935881397 -0.00004569483 
0.210449 0.16527304919 0.00063466512 
0.211007 0.11072237927 0.00105196929 
0.211564 0.11000711997 0.00019163765 
0.212121 0.12670501743 0.00094409440 
0.212679 0.12021377566 0.00095022442 
0.213236 0.07390525350 -0.00006345933 
0.213794 0.13288213036 0.00033085250 
0.214351 0.10357481019 0.00043185280 
0.214908 0.16058273063 0.00061592899 
0.215466 0.11197010671 0.00031667317 
0.216023 0.12047907186 0.00069577828 
0.216581 0.09164599539 0.00038785346 
0.217138 0.10947078261 0.00038048019 
0.217695 0.09347901733 0.00037304062 
0.218253 0.16332790235 0.00030377518 
0.218810 0.15166047632 0.00111254784 
0.219368 0.08913430168 0.00015311407 
0.219925 0.13001240574 0.00103819306 
0.220483 0.08168529993 0.00033579434 
0.221040 0.10734959141 0.00034535719 
0.221597 0.08092473781 0.00120192848 
0.222155 0.09216508761 0.00049059377 
0.222712 0.14787861410 0.00004425729 
0.223270 0.18880236104 0.00111954512 
0.223827 0.06871678589 0.00026089083 
0.224384 0.08901934739 0.00054093321 
0.224942 0.05700818520 0.00030441308 
0.225499 0.13995556120 0.00068117621 
0.226057 0.16475438589 0.00013274788 
0.226614 0.15559315159 0.00041335820 
0.227171 0.09104582681 0.00062671536 
0.227729 0.09637266795 0.00056741610 
0.228286 0.13701112282 0.00047729041 
0.228844 0.09974814479 0.00045980826 
0.229401 0.13979784215 0.00094740876 
0.229958 0.11084471932 0.00028998611 
0.230516 0.12618801629 0.00086438817 
0.231073 0.09078251626 0.00078873466 
0.231630 0.14743530405 0.00040170414 
0.232188 0.08217983898 -0.00015866137 
0.232745 0.09231834092 0.00044393034 
0.233303 0.08469055734 0.00023058697 
0.233860 0.05491995084 -0.00005652681 
0.234417 0.11464822065 0.00049570369 
0.234975 0.09100220390 0.00034923810 
0.235532 0.10588288012 0.00109471426 
0.236090 0.09047888886 0.00025320047 
0.236647 0.10794137092 -0.00014533068 
0.237204 0.11242023920 0.00045533815 
0.237762 0.06194849476 0.00015713699 
0.238319 0.13478256207 0.00040714445 
0.238877 0.06130841459 0.00046676847 
0.239434 0.12691820072 -0.00013478091 
0.239991 0.13267157195 0.00080103994 
0.240549 0.07919035658 0.00048505394 
0.241106 0.04642074404 0.00045510996 
0.241663 0.13605147161 0.00038003218 
0.242221 0.10868135930 0.00116970950 
0.242778 0.06580177022 0.00013108957 
0.243336 0.07463584331 0.00066112140 
0.243893 0.10807781760 -0.00004308754 
0.244450 0.07922120944 0.00000676506 
0.245008 0.12385629239 0.00057341194 
0.245565 0.12297751067 0.00025925318 
0.246123 0.09814317518 0.00053288960 
0.246680 0.10752911564 0.00015180694 
0.247237 0.12889345000 0.00048230394 
0.247795 0.12013924501 0.00075891256 
0.248352 0.08962308537 0.00086774003 
0.248909 0.10170882898 0.00048227320 
0.249467 0.09031765597 0.00018549454 
0.250024 0.14752714818 0.00074030737 
0.250582 0.10635954057 0.00026807293 
0.251139 0.09804713878 0.00031370365 
0.251696 0.11000293324 0.00019111583 
0.252254 0.12271304074 0.00024715088 
0.252811 0.07115245718 0.00006709628 
0.253368 0.09037350355 0.00015865057 
0.253926 0.06224485163 0.00009228522 
0.254483 0.09688733401 0.00018312547 
0.255041 0.07707427886 0.00013195741 
0.255598 0.11186776143 0.00075200454 
0.256155 0.09682945412 0.00086703187 
0.256713 0.07056518210 0.00046621740 
0.257270 0.09475629625 0.00270897767 
0.257827 0.11842395374 0.00061784685 
0.258385 0.13233081018 0.00017417286 
0.258942 0.09399700584 0.00016237147 
0.259499 0.09655571190 -0.00000286019 
0.260057 0.09752636077 0.00036794420 
0.260614 0.09145374071 0.00028466184 
0.261172 0.07891993926 0.00027101461 
0.261729 0.10302405667 0.00030357682 
0.262286 0.05942144935 0.00046354969 
0.262844 0.09327343490 0.00022177984 
0.263401 0.06973133087 0.00036458395 
0.263958 0.07931134790 0.00020793318 
0.264516 0.05032766553 0.00029888549 
0.265073 0.07212232977 -0.00014182527 
0.265630 0.13534177088 0.00044930830 
0.266188 0.06732214810 -0.00013480448 
0.266745 0.10344587018 -0.00009478601 
0.267302 0.07709534374 0.00017184853 
0.267860 0.10074413254 0.00021358718 
0.268417 0.04376508372 0.00027364530 
0.268975 0.07398279223 -0.00032787099 
0.269532 0.07652136957 0.00032196296 
0.270089 0.09617104255 0.00088006381 
0.270647 0.07496731651 0.00035370449 
0.271204 0.06757472650 0.00035055266 
0.271761 0.05006172681 -0.00000789882 
0.272319 0.07278129162 0.00009881785 
0.272876 0.06762785856 -0.00018866928 
0.273433 0.06782487697 0.00022736319 
0.273991 0.08865035200 0.00006447636 
0.274548 0.08011837868 0.00066068009 
0.275105 0.11664071807 0.00012426287 
0.275663 0.05336089084 0.00009893357 
0.276220 0.10696684459 0.00084337277 
0.276777 0.10791403620 0.00024913675 
0.277335 0.06715641735 0.00016817532 
0.277892 0.05365958134 0.00045443217 
0.278449 0.05226603581 0.00080768798 
0.279007 0.05630461401 0.00000157124 
0.279564 0.04327794082 0.00023502156 
0.280121 0.10201675418 0.00059949893 
0.280679 0.04739291961 -0.00005649662 
0.281236 0.09979293442 0.00048925306 
0.281793 0.09436573144 0.00073679501 
0.282351 0.06805086588 0.00011218308 
0.282908 0.05416722667 0.00037801703 
0.283465 0.04339581526 0.00014450693 
0.284023 0.05912657779 0.00030537505 
0.284580 0.07900069040 -0.00027849620 
0.285137 0.11739124205 0.00026870751 
0.285695 0.07462104075 0.00025819929 
0.286252 0.06036881998 0.00001145775 
0.286809 0.09762267412 0.00049862728 
0.287367 0.08752170035 0.00008932797 
0.287924 0.09255926312 0.00007444763 
0.288481 0.07115102159 0.00015179898 
0.289039 0.05728386179 0.00024497396 
0.289596 0.08329027998 0.00008259210 
0.290153 0.12972696670 0.00089996644 
0.290711 0.10111687137 0.00040973789 
0.291268 0.08219064656 -0.00004187848 
0.291825 0.08911567787 0.00076595972 
0.292383 0.06691307169 -0.00002125413 
0.292940 0.09093042850 -0.00025399308 
0.293497 0.05309071567 0.00054742588 
0.294055 0.02326871177 0.00007248010 
0.294612 0.03716329074 -0.00008275882 
0.295169 0.03066677812 -0.00025868584 
0.295727 0.05709412384 0.00073218996 
0.296284 0.06535867899 0.00034122946 
0.296841 0.10270182227 0.00017198423 
0.297399 0.09096469082 0.00058895262 
0.297956 0.09125590695 0.00020558941 
0.298513 0.09468205156 0.00056172586 
0.299071 0.05464385671 0.00069908508 
0.299628 0.10040885982 0.00068204927 
0.300185 0.08138447024 0.00063909702 
0.300742 0.05813430467 -0.00011936013 
0.301300 0.09469479991 0.00001079467 
0.301857 0.06762479689 0.00003231523 
0.302414 0.03874751451 0.00056494941 
0.302972 0.00299946500 0.00019708002 
0.303529 0.01228479061 0.00025674775 
0.304086 0.07969021853 0.00040780840 
0.304644 0.06321242430 -0.00013021326 
0.305201 0.07967031135 0.00042140301 
0.305758 0.03764532760 -0.00004712386 
0.306316 0.06027425055 0.00008600602 
0.306873 0.07670497076 0.00089551865 
0.307430 0.10924891124 0.00081241662 
0.307987 0.07538941210 -0.00038559024 
0.308545 0.03701988000 0.00023562420 
0.309102 0.10990589094 -0.00007164839 
0.309659 0.07114128130 0.00019628044 
0.310217 0.09564434463 0.00100369104 
0.310774 0.07117278325 0.00109834595 
0.311331 0.06520978044 0.00016386272 
0.311889 0.07202224240 0.00029757598 
0.312446 0.03828009809 -0.00022780471 
0.313003 0.09848081967 -0.00061771318 
0.313560 0.07560021873 0.00067040914 
0.314118 0.05092402267 -0.00019674739 
0.314675 0.08174846788 0.00077033835 
0.315232 0.05575184362 0.00052495267 
0.315790 0.08539445281 0.00094554066 
0.316347 0.06600850518 0.00049639870 
0.316904 0.10949702283 0.00023502740 
0.317461 0.03539039529 0.00037150569 
0.318019 0.07547988895 0.00042192356 
0.318576 0.08939428606 0.00037612429 
0.319133 0.08265072397 0.00015980826 
0.319691 0.05314558330 0.00086334983 
0.320248 0.08094373653 0.00113637630 
0.320805 0.04433015313 -0.00032513975 
0.321362 0.06701898903 0.00062080649 
0.321920 0.10929214301 0.00049324316 
0.322477 0.06667127419 0.00034774142 
0.323034 0.04150083263 0.00080058957 
0.323592 0.04129449933 0.00027096877 
0.324149 0.04701301517 0.00130837590 
0.324706 0.05740373049 0.00016419255 
0.325263 -0.00679153744 -0.00022627233 
0.325821 0.07188172777 0.00081346769 
0.326378 0.06187613730 0.00028249420 
0.326935 0.05728425219 -0.00014562457 
0.327493 0.12337729559 0.00102536296 
0.328050 0.08589508702 0.00061502837 
0.328607 0.08209559782 0.00065534663 
0.329164 0.06839172295 0.00072264746 
0.329722 0.05057525271 -0.00009428018 
0.330279 0.07306998591 0.00049258859 
0.330836 0.08537437874 0.00010918299 
0.331393 0.02230651261 0.00022362115 
0.331951 0.05210439544 -0.00034013678 
0.332508 0.05572338746 0.00040662500 
0.333065 0.05373698300 -0.00031770979 
0.333622 0.04249501120 -0.00072010479 
0.334180 0.03368526448 0.00037260975 
0.334737 0.01580405176 0.00018819312 
0.335294 0.05502896356 0.00013458838 
0.335852 -0.04395398395 -0.00071554732 
0.336409 0.08933841682 0.00002479603 
0.336966 0.09120257659 0.00051307666 
0.337523 0.03595735936 0.00039904877 
0.338081 0.10002886432 0.00058729957 
0.338638 0.10391336244 0.00041975317 
0.339195 0.04904733504 0.00063579484 
0.339752 0.02631427655 0.00041653064 
0.340310 0.03175146643 -0.00000164744 
0.340867 0.09147184627 0.00065959399 
0.341424 0.02132025897 0.00030932827 
0.341981 0.05433747863 0.00052396205 
0.342539 0.04454737420 0.00041616717 
0.343096 0.03081035104 -0.00047956800 
0.343653 0.06337968941 0.00089666312 
0.344210 0.04216165718 -0.00018471360 
0.344768 0.10047380899 0.00144628375 
0.345325 0.05152885198 0.00151300343 
0.345882 0.07169818106 0.00071375132 
0.346439 0.09294430974 0.00097253995 
0.346997 0.06721760162 -0.00000749967 
0.347554 0.04522271798 0.00012048510 
0.348111 0.08685643045 0.00163797130 
0.348668 0.09540119880 0.00101609497 
0.349226 0.04578907160 -0.00055053925 
0.349783 0.06505076825 0.00086220182 
0.350340 0.05335488169 0.00031805045 
0.350897 0.09676402345 0.00103279547 
0.351454 0.06032191882 -0.00033101051 
0.352012 0.01231392080 0.00069942332 
0.352569 0.00847169823 -0.00040721128 
0.353126 -0.02390431442 -0.00051830040 
0.353683 0.08459604227 0.00160006065 
0.354241 0.12006531479 0.00100783789 
0.354798 0.08023859408 0.00039112490 
0.355355 0.04466884589 0.00100326868 
0.355912 0.10919054899 0.00121255779 
0.356470 0.09196268268 0.00139420259 
0.357027 0.07288132036 0.00173086848 
0.357584 0.10539918139 0.00002741488 
0.358141 0.10663135546 -0.00199068450 
0.358699 0.08484486876 -0.00106122781 
0.359256 0.06044738702 0.00049122922 
0.359813 0.06885860936 0.00041672226 
0.360370 -0.07079896137 0.00023389895 
0.360927 0.07877874860 0.00066024886 
0.361485 0.08351462827 0.00105202428 
0.362042 0.11161308249 0.00118178310 
0.362599 0.00544389792 -0.00012026649 
0.363156 0.01355800502 -0.00132952235 
0.363714 0.04062019781 0.00022450072 
0.364271 0.04072571799 0.00108419635 
0.364828 0.05225715589 0.00078955708 
0.365385 0.06299094987 -0.00122315890 
0.365942 0.02425968046 0.00063441093 
0.366500 0.08238814536 0.00128778232 
0.367057 0.00535129706 0.00170201555 
0.367614 0.07131593423 0.00170807256 
0.368171 0.12940546047 0.00046086816 
0.368728 0.02785453583 0.00122140345 
0.369286 0.05177833498 0.00116996973 
0.369843 0.00667204380 0.00190852910 
0.370400 0.08968584193 0.00140530639 
0.370957 -0.01951948776 0.00230656808 
0.371514 0.06015819974 0.00182045888 
0.372072 0.03877776350 -0.00082302382 
0.372629 0.08944621519 0.00382270806 
0.373186 0.05304031157 0.00031135970 
0.373743 0.00754862355 0.00151825176 
0.374300 0.08921812408 0.00032414667 
0.374858 0.08164709130 0.00213724651 
0.375415 0.10332268707 0.00032822823 
0.375972 0.13378494619 0.00007973974 
0.376529 0.04219197925 0.00105898236 
0.377086 0.03720571147 -0.00086941978 
0.377644 -0.03483549603 -0.00002237002 
0.378201 0.11479811450 -0.00034729908 
0.378758 0.04042044421 0.00270376574 
0.379315 0.12390670584 0.00041926030 
0.379872 0.08676552801 -0.00013325748 
0.380430 0.01131171544 0.00024708188 
0.380987 0.09927882675 0.00053787683 
0.381544 0.04795845707 -0.00080475322 
0.382101 0.08098646328 -0.00042241713 
0.382658 0.12020987544 0.00031626493 
0.383216 0.14790865435 0.00115594679 
0.383773 0.11083537775 0.00121404977 
0.384330 0.04179652180 -0.00130188676 
0.384887 0.10639959358 0.00183393220 
0.385444 0.00491152213 -0.00086222235 
0.386001 0.12150728190 0.00084154029 
0.386559 0.16962795330 0.00179566545 
0.387116 0.06881412388 -0.00141869350 
0.387673 0.08488842068 0.00052285111 
0.388230 -0.01296516651 -0.00198394811 
0.388787 0.07266574487 0.00211213760 
0.389345 0.00710246713 0.00028284100 
0.389902 0.04690612436 -0.00177068808 
0.390459 0.13169052884 0.00153828000 
0.391016 0.03702369873 0.00155940031 
0.391573 0.09466174270 -0.00031067152 
0.392130 0.08490245220 0.00119858197 
0.392688 0.10621912482 0.00075541839 
0.393245 0.12914573046 -0.00065609093 
0.393802 0.08952770587 -0.00021158338 
0.394359 0.09240004918 -0.00016265711 
0.394916 0.00378889886 0.00244038591 
0.395473 0.20059401890 0.00264210535 
0.396031 0.04812265014 0.00013558331 
0.396588 0.02316560395 0.00123297537 
0.397145 -0.11251663578 0.00299164924 
0.397702 0.14043870004 0.00225131772 
0.398259 0.02781387837 -0.00123819157 
0.398816 0.09622676891 -0.00176096660 
0.399374 0.01587713574 -0.00200724268 
0.399931 0.08127983023 0.00083162944 
0.400488 0.06506113913 -0.00559021073 
0.401045 0.12670936256 -0.00780249778 
0.401602 0.11086686807 0.00227864461 
0.402159 -0.04745517865 0.00258542184 
0.402716 0.22580577787 0.01156940349 
0.403274 0.25771861910 0.00300688479 
0.403831 0.03340575066 0.03936023255 
