# Supplementary material for: SAXS studies of X-ray induced disulfide bond damage: Engineering high-resolution insight from a low-resolution technique
Source: PLoS One. 2020 Nov 17;15(11):e0239702. doi: 10.1371/journal.pone.0239702 (PMC7671560; doi:10.1371/journal.pone.0239702)
Supplement: S1 Data — (GZ) [file pone.0239702.s023.gz › SupplementaryData/dimer_A7_ph6_5_00029.cbf.dat]

0.010314 21.55282435282 -0.15066170851 
0.010872 21.84946983780 -0.10794405334 
0.011429 18.41408397389 -0.16357047555 
0.011987 19.40610049062 -0.04121030277 
0.012544 20.74417539762 0.13967123101 
0.013102 19.61899300955 -0.19863956169 
0.013659 18.98555050701 0.01354809657 
0.014217 21.23164261799 0.03754674606 
0.014774 19.85235783812 0.01986310157 
0.015332 19.71342593493 0.02945651195 
0.015889 20.63122307101 -0.01120470028 
0.016447 19.64866822832 0.00728607108 
0.017004 19.41025442703 0.00367862276 
0.017562 19.08789072622 0.01462443367 
0.018119 18.72422782381 0.03628245297 
0.018677 18.27095771643 0.04213608426 
0.019234 18.85379468755 0.02445753549 
0.019792 18.43392332993 0.04437011639 
0.020349 18.11477212544 0.08461360923 
0.020907 18.81870903589 0.02826288799 
0.021464 18.19008350522 0.06238636992 
0.022022 17.67350883946 0.05541214569 
0.022579 17.38134038783 0.06589817244 
0.023137 17.24593807594 0.07616952086 
0.023694 17.26291313559 0.07318532132 
0.024252 16.84699019671 0.06306890131 
0.024809 16.52505252240 0.07378203196 
0.025367 16.47277695334 0.08392679546 
0.025924 16.50387799680 0.08069158650 
0.026482 16.76705493102 0.08887269873 
0.027039 15.97730621660 0.07782503079 
0.027597 16.04792796335 0.07396229681 
0.028154 15.35653085566 0.07985450917 
0.028712 15.40636251481 0.07650641987 
0.029269 15.48567737849 0.08144382631 
0.029827 15.21230636310 0.08696646368 
0.030384 15.12628776421 0.07247295470 
0.030942 14.85332977003 0.07339290046 
0.031500 14.64497909519 0.07398210752 
0.032057 14.59130223002 0.07501315292 
0.032615 14.13423527641 0.06770382494 
0.033172 13.94070201611 0.06930866919 
0.033730 14.04199486079 0.06612605454 
0.034287 13.66344532781 0.06919104374 
0.034845 13.86775951077 0.06533926173 
0.035402 13.39831101221 0.06278921669 
0.035960 13.24795106486 0.06294816037 
0.036517 12.98268580427 0.07366691330 
0.037075 12.93158264009 0.04924212488 
0.037632 12.60007131547 0.06010529125 
0.038190 12.57958881275 0.06654628066 
0.038747 12.25161091471 0.05804501253 
0.039305 12.07360214500 0.05385114429 
0.039862 12.11102602489 0.05950379709 
0.040420 11.89571762606 0.05131864947 
0.040977 11.65780297312 0.05722603355 
0.041535 11.80658627580 0.05706583526 
0.042092 11.61849698179 0.04571912035 
0.042650 11.31845796680 0.05237391484 
0.043207 10.88077829898 0.05061721870 
0.043765 11.18932336032 0.05366703494 
0.044322 10.84361155200 0.04544552441 
0.044880 10.62083056232 0.05017594906 
0.045437 10.45891909885 0.04481122206 
0.045995 10.32511810331 0.04928599747 
0.046552 10.16184583961 0.04298528843 
0.047110 9.96174629743 0.04204957671 
0.047667 10.11957562092 0.04721268488 
0.048225 9.79342260775 0.04711346283 
0.048782 9.51518366899 0.04147741580 
0.049340 9.29675402980 0.04544491101 
0.049897 9.37211934609 0.03848084988 
0.050455 9.17293629698 0.04165265470 
0.051012 9.13979945898 0.04323818713 
0.051570 9.11259096274 0.03878457475 
0.052127 8.70646061605 0.03934682332 
0.052685 8.68482293802 0.03317525144 
0.053242 8.47631494798 0.03567272635 
0.053800 8.52719738499 0.03816497734 
0.054357 8.23147916618 0.03777727703 
0.054915 8.19065069545 0.03798086429 
0.055472 8.00887728320 0.03363415380 
0.056030 7.85935439277 0.03413761563 
0.056587 7.72939385578 0.03441375047 
0.057145 7.64868518394 0.03552615074 
0.057702 7.61886722037 0.03242919373 
0.058260 7.33298147591 0.03286602128 
0.058817 7.31601675773 0.03222700713 
0.059375 7.30341063426 0.03080132791 
0.059932 7.12359614690 0.03279160087 
0.060490 6.79363382133 0.02680869690 
0.061048 6.88415833548 0.02947347079 
0.061605 6.70537234186 0.03005939270 
0.062163 6.65595013153 0.02963473917 
0.062720 6.45761976370 0.03094494655 
0.063278 6.54124032512 0.03146522193 
0.063835 6.47211603098 0.03082529559 
0.064393 6.24047719349 0.03075085189 
0.064950 6.20767382304 0.02877479409 
0.065508 6.09649341665 0.02623422753 
0.066065 6.08691742543 0.02751870555 
0.066623 6.06550133939 0.02431015089 
0.067180 5.79480907351 0.02440974036 
0.067738 5.66959861582 0.02292099169 
0.068295 5.76340809657 0.02753396405 
0.068853 5.51331884341 0.02448442519 
0.069410 5.29731691174 0.02205873241 
0.069968 5.32856947198 0.02471412426 
0.070525 5.24760778149 0.02422314244 
0.071083 5.15052206333 0.02219761481 
0.071640 5.07604586267 0.02370728619 
0.072198 5.05784081174 0.02403019345 
0.072755 5.06202562494 0.02154201134 
0.073313 4.96859294613 0.02227790520 
0.073870 4.88095202060 0.02649426157 
0.074428 4.83135467884 0.02176919457 
0.074985 4.76324335988 0.02516242319 
0.075543 4.50513656311 0.02335438279 
0.076100 4.55000340012 0.02361018966 
0.076658 4.55390694829 0.02269407890 
0.077215 4.35276477105 0.01958922560 
0.077773 4.26596664930 0.01883981707 
0.078330 4.34470756944 0.01909254502 
0.078888 4.17414318878 0.01975983849 
0.079445 4.21561131041 0.01748827207 
0.080003 4.12955236021 0.01872253055 
0.080560 4.08926367462 0.01885542782 
0.081118 4.06946494584 0.01492016858 
0.081675 3.94239958603 0.01780891973 
0.082233 3.83813399350 0.01853265467 
0.082790 3.79247404042 0.01631624052 
0.083348 3.72335787017 0.01933309312 
0.083905 3.67435267561 0.01466515639 
0.084463 3.69198083883 0.01705257343 
0.085020 3.57442479265 0.01479665670 
0.085578 3.60676245121 0.01563666516 
0.086135 3.53200692352 0.01497073909 
0.086693 3.45750828782 0.01529252310 
0.087250 3.40430626008 0.01494274962 
0.087808 3.33711072478 0.01414741971 
0.088365 3.31858340600 0.01340446914 
0.088923 3.27906949737 0.01455433917 
0.089480 3.19151711932 0.01362288888 
0.090038 3.13239464032 0.01417821427 
0.090595 3.05861764281 0.01310071404 
0.091153 3.06198928647 0.01364575683 
0.091710 3.04216977319 0.01339661196 
0.092268 3.08188010750 0.01079622420 
0.092825 2.87905248191 0.01129221897 
0.093383 2.85837110836 0.01074758791 
0.093940 2.90067445243 0.01150077591 
0.094498 2.75826539132 0.01140351100 
0.095055 2.78809552079 0.01065794272 
0.095613 2.68600409302 0.01202755662 
0.096170 2.65584050487 0.01247442849 
0.096728 2.69648645425 0.01028680939 
0.097285 2.54082330609 0.01102669264 
0.097842 2.47348847409 0.00940639959 
0.098400 2.51578379095 0.01201363380 
0.098957 2.48573280785 0.01189145176 
0.099515 2.50382210012 0.01261413835 
0.100072 2.39843924597 0.01183835611 
0.100630 2.31780427442 0.00940768769 
0.101187 2.33063606294 0.01105902987 
0.101745 2.27540427868 0.01195173315 
0.102302 2.22199404229 0.00852971748 
0.102860 2.32578298638 0.01099519511 
0.103417 2.22423989343 0.01162670078 
0.103975 2.04014759373 0.00950060325 
0.104532 2.05968708082 0.00946260937 
0.105090 2.09240563200 0.00914629332 
0.105647 2.07223779376 0.00967385302 
0.106205 1.94279187925 0.00972570039 
0.106762 1.99373298516 0.00968538400 
0.107320 2.05122262002 0.00764170562 
0.107877 1.93128660247 0.00848348662 
0.108435 1.90082569751 0.01028518155 
0.108992 1.88083642357 0.00826435574 
0.109550 1.84387276241 0.00855724171 
0.110107 1.75801284760 0.00884609072 
0.110665 1.72918307713 0.00652813444 
0.111222 1.74714196619 0.00771780384 
0.111780 1.75557606340 0.00769261475 
0.112337 1.77134211903 0.00878918175 
0.112895 1.72631790904 0.00743160305 
0.113452 1.60172014227 0.00702816805 
0.114010 1.57317092508 0.00643087399 
0.114567 1.52243865445 0.00546304629 
0.115125 1.61677890327 0.00693357853 
0.115682 1.60797822004 0.00602388013 
0.116240 1.54713580790 0.00529815306 
0.116797 1.47812360316 0.00562797021 
0.117355 1.47722853730 0.00600995587 
0.117912 1.37957969793 0.00648747246 
0.118470 1.41192767169 0.00510646202 
0.119027 1.35397624581 0.00545492652 
0.119585 1.31522061676 0.00611110462 
0.120142 1.33629523985 0.00516456627 
0.120699 1.36707333685 0.00554679458 
0.121257 1.40322492901 0.00706407690 
0.121814 1.33520716708 0.00646048968 
0.122372 1.30210909572 0.00634811265 
0.122929 1.30100808209 0.00551986916 
0.123487 1.27909814931 0.00529491433 
0.124044 1.20851757927 0.00405932212 
0.124602 1.22747108331 0.00462957634 
0.125159 1.17920334637 0.00559554834 
0.125717 1.16649223293 0.00503709377 
0.126274 1.17079694446 0.00469984100 
0.126832 1.11202679496 0.00496634314 
0.127389 1.04917731394 0.00433206499 
0.127947 1.05086188912 0.00370840421 
0.128504 1.04137385359 0.00401856585 
0.129062 1.04847447971 0.00473563570 
0.129619 1.06913965013 0.00418898292 
0.130177 1.02790211425 0.00378075468 
0.130734 0.95668826030 0.00378116912 
0.131292 0.98636736268 0.00396820349 
0.131849 0.99001866677 0.00374086793 
0.132407 0.94980746026 0.00353102142 
0.132964 0.92217147227 0.00341810741 
0.133521 0.82429573503 0.00251284804 
0.134079 0.92970334322 0.00469816284 
0.134636 0.94740773797 0.00368596245 
0.135194 0.84030369404 0.00343071744 
0.135751 0.85341361547 0.00253919169 
0.136309 0.95463304256 0.00396882955 
0.136866 0.82542066412 0.00243251565 
0.137424 0.78610821818 0.00212857911 
0.137981 0.83662594029 0.00359918221 
0.138539 0.86546575411 0.00421820298 
0.139096 0.70572044880 0.00275249168 
0.139654 0.75770516790 0.00150687660 
0.140211 0.77195085550 0.00226127249 
0.140769 0.72122570532 0.00276762751 
0.141326 0.73965853565 0.00280630305 
0.141884 0.67855536905 0.00234277777 
0.142441 0.76785267843 0.00242395627 
0.142998 0.69285454096 0.00240441753 
0.143556 0.64322574479 0.00249632188 
0.144113 0.74431902221 0.00281551782 
0.144671 0.61953220054 0.00292720054 
0.145228 0.63736798763 0.00295652219 
0.145786 0.60396476197 0.00288147865 
0.146343 0.65045515015 0.00158927001 
0.146901 0.55719643099 0.00168860472 
0.147458 0.58275458789 0.00151636105 
0.148016 0.48595184342 0.00208046114 
0.148573 0.55952176010 0.00248941808 
0.149131 0.61616668224 0.00295173940 
0.149688 0.53936971237 0.00211399182 
0.150246 0.51827569331 0.00215499256 
0.150803 0.54282256076 0.00103486220 
0.151360 0.50949389684 0.00206618845 
0.151918 0.50519689405 0.00291366037 
0.152475 0.52705870551 0.00271973062 
0.153033 0.47032924052 0.00162957280 
0.153590 0.45106523240 0.00175396696 
0.154148 0.45095352593 0.00138723907 
0.154705 0.51120906717 0.00175125054 
0.155263 0.42541542065 0.00215811465 
0.155820 0.41407057547 0.00218430281 
0.156378 0.38608157609 0.00122352087 
0.156935 0.39582333134 0.00106532207 
0.157493 0.40442182303 0.00201412299 
0.158050 0.42016617880 0.00080891253 
0.158607 0.42866096799 0.00145763812 
0.159165 0.42422768941 0.00109634260 
0.159722 0.35081426881 0.00172529733 
0.160280 0.40689726795 0.00104069275 
0.160837 0.32524091051 0.00176411578 
0.161395 0.40854585430 0.00152226034 
0.161952 0.34144636199 0.00122263010 
0.162510 0.40054137957 0.00138400044 
0.163067 0.37293184841 0.00079294218 
0.163625 0.38878186974 0.00144645202 
0.164182 0.38292088740 0.00135658441 
0.164739 0.33627346630 0.00184346931 
0.165297 0.31455791721 0.00200108680 
0.165854 0.34097613394 0.00139726608 
0.166412 0.25135368738 0.00045311598 
0.166969 0.29831971093 0.00063960296 
0.167527 0.29169284865 0.00119708881 
0.168084 0.28309285478 0.00140640768 
0.168642 0.33521034161 0.00139543821 
0.169199 0.29695003300 0.00182674038 
0.169757 0.24340376577 0.00037937631 
0.170314 0.24988395411 0.00081199214 
0.170871 0.25619221743 0.00060114752 
0.171429 0.29302235511 0.00108789449 
0.171986 0.25912539015 0.00059773004 
0.172544 0.24899884653 0.00070061174 
0.173101 0.19492062652 0.00069515017 
0.173659 0.28698214284 0.00058358478 
0.174216 0.32287103144 0.00151258880 
0.174774 0.23127863119 0.00057922663 
0.175331 0.21393521359 0.00132024832 
0.175888 0.22315783069 0.00079719617 
0.176446 0.24548154846 0.00070745467 
0.177003 0.26561141300 0.00079148089 
0.177561 0.25887978109 0.00073740887 
0.178118 0.28838157060 0.00134430738 
0.178676 0.16534069175 0.00121748363 
0.179233 0.24858990903 0.00135543791 
0.179791 0.19983434278 0.00023094673 
0.180348 0.17743578987 0.00077392345 
0.180905 0.18450120882 0.00098731460 
0.181463 0.22166030880 0.00084374260 
0.182020 0.18129550848 0.00095055093 
0.182578 0.20456907152 0.00113898452 
0.183135 0.26544001260 0.00111774816 
0.183693 0.19662602664 0.00051196383 
0.184250 0.20441778408 0.00112388903 
0.184808 0.22589223859 0.00081310764 
0.185365 0.19813113122 0.00061158464 
0.185922 0.16120811807 0.00011143439 
0.186480 0.20587010741 0.00047706125 
0.187037 0.17803674253 0.00038251042 
0.187595 0.18009398544 0.00099330536 
0.188152 0.14182874540 0.00021850796 
0.188710 0.15275324608 0.00067288932 
0.189267 0.13063233161 0.00071819770 
0.189824 0.19649574908 0.00042651941 
0.190382 0.14068332580 0.00054682190 
0.190939 0.15523617069 0.00034074447 
0.191497 0.16669571706 0.00022656608 
0.192054 0.14421022865 0.00031310317 
0.192612 0.12016216520 0.00066265715 
0.193169 0.19247266197 0.00072267771 
0.193726 0.17421102716 0.00005865336 
0.194284 0.19330257620 0.00086142667 
0.194841 0.13361560661 0.00111135220 
0.195399 0.11537496315 0.00071946124 
0.195956 0.14956557271 0.00046098984 
0.196514 0.12012124096 0.00111373740 
0.197071 0.09708381130 0.00124199985 
0.197628 0.09868432844 0.00037815813 
0.198186 0.14503599325 0.00102410888 
0.198743 0.19545033547 0.00049207114 
0.199301 0.17211888168 0.00062851285 
0.199858 0.11721208243 0.00089162975 
0.200416 0.13236704696 0.00123597339 
0.200973 0.10115389363 -0.00015865992 
0.201530 0.07658559295 0.00088080869 
0.202088 0.17791933582 0.00046329194 
0.202645 0.15848639859 0.00142579808 
0.203203 0.13077312485 0.00011623820 
0.203760 0.12047313335 0.00063482734 
0.204318 0.09371657696 0.00060755799 
0.204875 0.09261216353 0.00054184311 
0.205432 0.14991591251 0.00003930910 
0.205990 0.13402013726 0.00040944142 
0.206547 0.13817415973 0.00034007700 
0.207105 0.10129722819 0.00049294076 
0.207662 0.12636378693 0.00063691729 
0.208219 0.17085293024 0.00061635634 
0.208777 0.12923166242 0.00051083557 
0.209334 0.20010362836 0.00053830701 
0.209892 0.08647393669 0.00050757226 
0.210449 0.16701473945 0.00065202752 
0.211007 0.13276953994 0.00077365078 
0.211564 0.16848928640 0.00012174796 
0.212121 0.10860349945 0.00015081975 
0.212679 0.15934544848 0.00019997813 
0.213236 0.15241369062 0.00140598594 
0.213794 0.11151383388 0.00004718551 
0.214351 0.15983479761 0.00007539447 
0.214908 0.12188424926 0.00043737842 
0.215466 0.07565053067 0.00036451355 
0.216023 0.10512359591 0.00067247094 
0.216581 0.11280666062 0.00073980526 
0.217138 0.13291056045 0.00072157073 
0.217695 0.15602139678 0.00020825961 
0.218253 0.15095333855 0.00017593037 
0.218810 0.10366450062 0.00028943840 
0.219368 0.13636468305 0.00047343502 
0.219925 0.13362463677 0.00014681154 
0.220483 0.13849828361 0.00049880526 
0.221040 0.16818712019 0.00008892753 
0.221597 0.12082785060 0.00011510256 
0.222155 0.16350191367 0.00103376082 
0.222712 0.11291315215 0.00009828909 
0.223270 0.12530964442 0.00089392165 
0.223827 0.10590133696 0.00036693701 
0.224384 0.11506131233 0.00016292120 
0.224942 0.11271583776 0.00088396257 
0.225499 0.09636655191 0.00093125564 
0.226057 0.12053347496 0.00052253423 
0.226614 0.11870572276 0.00050610185 
0.227171 0.09545338810 -0.00032894761 
0.227729 0.07874820683 0.00031592067 
0.228286 0.07154286072 0.00035627440 
0.228844 0.08803617688 0.00000759413 
0.229401 0.09122234617 0.00063298945 
0.229958 0.06683621981 0.00107663902 
0.230516 0.07627891425 0.00019317939 
0.231073 0.12420101245 0.00026690586 
0.231630 0.09089142798 0.00037194311 
0.232188 0.11285631307 0.00008174093 
0.232745 0.05869136216 0.00059685524 
0.233303 0.07766693036 0.00013471725 
0.233860 0.14115745945 0.00019141131 
0.234417 0.11828303038 0.00044013621 
0.234975 0.08402743784 0.00081454220 
0.235532 0.08756366607 0.00029781160 
0.236090 0.11101199739 0.00071357655 
0.236647 0.08132078234 0.00055732991 
0.237204 0.11044897931 0.00042041547 
0.237762 0.08826350006 -0.00034570356 
0.238319 0.14078055487 0.00043058699 
0.238877 0.06646489555 0.00024929708 
0.239434 0.12375491841 0.00052515436 
0.239991 0.06595685365 0.00014403886 
0.240549 0.10368556622 0.00088830920 
0.241106 0.04714892172 -0.00012508811 
0.241663 0.07744322280 -0.00030012061 
0.242221 0.16769525163 0.00062464559 
0.242778 0.13001974144 0.00055946359 
0.243336 0.11660477988 0.00067648824 
0.243893 0.09645893308 0.00088948685 
0.244450 0.07646154758 0.00001503156 
0.245008 0.10810589530 0.00041860430 
0.245565 0.15377819333 0.00037647038 
0.246123 0.07816411807 0.00113609079 
0.246680 0.11166506780 -0.00007717344 
0.247237 0.09572252378 0.00056949519 
0.247795 0.11824593064 -0.00011276696 
0.248352 0.10390837653 0.00049314166 
0.248909 0.06492915256 0.00068138298 
0.249467 0.13064747403 0.00012456321 
0.250024 0.10253873967 0.00025215761 
0.250582 0.10909132435 0.00005965427 
0.251139 0.11571668331 0.00007710892 
0.251696 0.10117792647 0.00052085929 
0.252254 0.12133687528 0.00033874059 
0.252811 0.11373555890 0.00018594867 
0.253368 0.12696741969 0.00009711509 
0.253926 0.08019874320 0.00003771547 
0.254483 0.07336727030 0.00027919027 
0.255041 0.08013653942 0.00026120582 
0.255598 0.12334351226 0.00017080331 
0.256155 0.12495401264 0.00061452158 
0.256713 0.10888930885 0.00013619979 
0.257270 0.08271552852 0.00102034959 
0.257827 0.10215658842 0.00032664708 
0.258385 0.09306402975 0.00069569754 
0.258942 0.09938518418 -0.00007320956 
0.259499 0.06572279425 0.00060475090 
0.260057 0.06155827864 0.00006847860 
0.260614 0.04004507919 0.00010972206 
0.261172 0.10486495425 -0.00019681273 
0.261729 0.07729876108 0.00022271033 
0.262286 0.11589472168 -0.00016306543 
0.262844 0.04302012106 0.00077185129 
0.263401 0.10258616806 0.00068107819 
0.263958 0.10095270813 0.00022379790 
0.264516 0.08694111833 0.00054839885 
0.265073 0.07584727868 0.00009127508 
0.265630 0.08352205884 0.00007540097 
0.266188 0.11447610900 -0.00010151986 
0.266745 0.12042526990 0.00018101078 
0.267302 0.09074864303 0.00025823037 
0.267860 0.08164162216 0.00052962285 
0.268417 0.09344755403 0.00008529562 
0.268975 0.07609702127 0.00035821683 
0.269532 0.10702580760 0.00010259881 
0.270089 0.09788239465 0.00012531245 
0.270647 0.09832071091 -0.00003060544 
0.271204 0.04315431278 0.00024897830 
0.271761 0.10640817504 0.00030862195 
0.272319 0.10240731774 0.00019327260 
0.272876 0.07096753091 0.00021961625 
0.273433 0.09841375745 0.00110519594 
0.273991 0.06123131105 0.00045746820 
0.274548 0.03234725320 0.00019353161 
0.275105 0.09535568015 0.00011098688 
0.275663 0.07553807513 -0.00033537696 
0.276220 0.05057831246 0.00007770953 
0.276777 0.10369755388 0.00003809185 
0.277335 0.10246814212 0.00001935955 
0.277892 0.07744620811 0.00029885606 
0.278449 0.07395674191 0.00062942775 
0.279007 0.04908569745 0.00029005054 
0.279564 0.07997496055 0.00041942673 
0.280121 0.04004073298 0.00066957132 
0.280679 0.10918416255 0.00039529822 
0.281236 0.07661110182 0.00036659213 
0.281793 0.11953636765 0.00086697623 
0.282351 0.06468628373 0.00045724226 
0.282908 0.08819148836 0.00041524769 
0.283465 0.12015706250 0.00018487222 
0.284023 0.09335667680 -0.00032395225 
0.284580 0.08854735393 0.00003884653 
0.285137 0.06987819082 0.00038907462 
0.285695 0.05580660351 0.00048525052 
0.286252 0.06832035927 0.00038301202 
0.286809 0.06070044810 0.00033458651 
0.287367 0.07976132686 0.00022802768 
0.287924 0.04973884093 -0.00037402955 
0.288481 0.08630875871 -0.00032807479 
0.289039 0.09376112395 -0.00031681029 
0.289596 0.03994740652 -0.00075231206 
0.290153 0.05975879237 0.00047583521 
0.290711 0.05986581060 0.00025574742 
0.291268 0.06851575422 0.00009625599 
0.291825 0.09599849144 0.00057638538 
0.292383 0.07708749805 0.00022307616 
0.292940 0.08049736684 0.00057532645 
0.293497 0.12917600282 0.00095526485 
0.294055 0.08612071262 0.00001700381 
0.294612 0.08226351859 0.00010438113 
0.295169 0.09751512808 0.00092241046 
0.295727 0.04223757392 -0.00068516065 
0.296284 0.10127080196 0.00054133266 
0.296841 0.08777744584 0.00048899539 
0.297399 0.04558270653 0.00054026761 
0.297956 0.06374611098 0.00003219214 
0.298513 0.05899505194 0.00001105036 
0.299071 0.07632417563 0.00031812074 
0.299628 0.08921428806 0.00024922310 
0.300185 0.09751063701 0.00009629534 
0.300742 0.07429577298 0.00005295780 
0.301300 0.07349299250 0.00040429961 
0.301857 0.01545216705 0.00047898061 
0.302414 0.06882419433 0.00049172707 
0.302972 0.09538088203 0.00011942406 
0.303529 0.10896068376 -0.00026581969 
0.304086 0.10080987600 0.00030729313 
0.304644 0.09573550371 0.00100735186 
0.305201 0.08899548973 0.00014363300 
0.305758 0.10290969904 -0.00018313058 
0.306316 0.05708633618 -0.00007753779 
0.306873 0.05977178129 -0.00024668115 
0.307430 0.06015487268 0.00096748429 
0.307987 0.05450387431 0.00057515678 
0.308545 0.11835847641 0.00014321570 
0.309102 0.06093844143 0.00007068217 
0.309659 0.12870569314 0.00053130071 
0.310217 0.08167645147 0.00093416524 
0.310774 0.10352018449 0.00070253283 
0.311331 0.07141619913 0.00109086110 
0.311889 0.11357181387 0.00029905435 
0.312446 0.08341696210 -0.00019520491 
0.313003 0.06728558464 0.00006781423 
0.313560 0.03524569345 0.00034042759 
0.314118 0.07161773358 0.00014655277 
0.314675 0.05673798881 0.00031118808 
0.315232 0.05009808879 0.00051631969 
0.315790 0.04697551163 0.00028141018 
0.316347 0.07532541091 0.00103686899 
0.316904 0.03166676220 0.00015409798 
0.317461 0.07542738444 0.00032584500 
0.318019 0.09563241491 0.00076876221 
0.318576 0.05849523088 -0.00008213239 
0.319133 0.03947388544 0.00037012090 
0.319691 0.06582994305 0.00009625508 
0.320248 0.07805690844 0.00045321616 
0.320805 0.04687913801 -0.00064524003 
0.321362 0.05500867601 -0.00003850594 
0.321920 0.05908893702 0.00021955655 
0.322477 0.03780035373 0.00030318342 
0.323034 0.03373720071 0.00059698840 
0.323592 0.08136571301 0.00040391283 
0.324149 0.06778971669 -0.00059962549 
0.324706 0.13959477127 -0.00022283942 
0.325263 0.09199436120 0.00076623682 
0.325821 0.03861595328 -0.00015977611 
0.326378 0.00631076613 0.00005342535 
0.326935 0.05915853289 0.00072912706 
0.327493 0.03525203011 -0.00010517066 
0.328050 0.04559990359 -0.00001326321 
0.328607 0.02445910875 0.00011767122 
0.329164 0.00025830191 0.00062528073 
0.329722 0.09111230709 0.00009789910 
0.330279 0.03921546991 0.00037372901 
0.330836 0.07340462914 0.00042934851 
0.331393 0.03749227145 0.00033142695 
0.331951 0.04925034675 0.00023397055 
0.332508 0.06776719989 0.00045434177 
0.333065 0.02345766290 -0.00117922114 
0.333622 0.02594147451 0.00031275228 
0.334180 0.01530197998 0.00006494544 
0.334737 0.05215506003 0.00016441173 
0.335294 0.03056715900 -0.00069372247 
0.335852 0.06533841700 0.00057704731 
0.336409 0.05890483464 0.00149070775 
0.336966 0.03567217167 0.00050407882 
0.337523 0.05188974889 -0.00053028330 
0.338081 -0.02157758917 -0.00031221750 
0.338638 0.04936418112 0.00063742368 
0.339195 0.03984312564 0.00001697280 
0.339752 0.05375103776 0.00009739368 
0.340310 0.07013373233 -0.00030604056 
0.340867 0.04862410383 0.00041241550 
0.341424 0.02909527593 0.00052210795 
0.341981 0.06406951833 0.00034120948 
0.342539 0.08640718760 0.00115574331 
0.343096 0.05662500751 0.00042052620 
0.343653 0.10948905716 -0.00050790139 
0.344210 0.06584499576 0.00093943476 
0.344768 0.03391918092 -0.00029769838 
0.345325 -0.01909249387 0.00074430999 
0.345882 0.08609015514 0.00075266709 
0.346439 0.03995278072 -0.00021839412 
0.346997 0.05188870644 0.00038671695 
0.347554 0.06752591201 0.00011937408 
0.348111 -0.02543189319 0.00029546955 
0.348668 0.02618182721 -0.00039515517 
0.349226 0.08781084419 0.00070986553 
0.349783 0.06431535447 0.00020300869 
0.350340 0.11263604848 0.00064733997 
0.350897 0.00421907778 -0.00010939955 
0.351454 0.11359295039 0.00013705004 
0.352012 0.03109275865 0.00000352491 
0.352569 0.07468623940 0.00014288243 
0.353126 0.01386051155 0.00230864349 
0.353683 0.06674962617 0.00080924623 
0.354241 0.02418691060 0.00136456106 
0.354798 0.02194788292 0.00044978598 
0.355355 0.04664632117 0.00009533159 
0.355912 0.09068559310 -0.00037917632 
0.356470 0.06261388810 -0.00047961377 
0.357027 0.03344592841 0.00068897768 
0.357584 0.05913106307 0.00034759658 
0.358141 0.05134958899 0.00003251374 
0.358699 0.02527160273 -0.00082037312 
0.359256 0.03413441682 -0.00195883928 
0.359813 0.07749180122 0.00037492897 
0.360370 0.05370125147 -0.00097159172 
0.360927 0.06688397093 -0.00083050389 
0.361485 0.01760765504 -0.00001773818 
0.362042 0.02705376816 -0.00004774944 
0.362599 0.03633575673 0.00033638155 
0.363156 0.04756608336 -0.00003092654 
0.363714 0.09589078619 0.00012829446 
0.364271 0.01961214695 0.00062127148 
0.364828 0.14275253786 0.00105537421 
0.365385 0.05201743471 0.00230673193 
0.365942 0.03870527578 -0.00062076478 
0.366500 0.03854818490 0.00050860075 
0.367057 0.00239112839 -0.00155259872 
0.367614 0.05077141103 0.00058610801 
0.368171 -0.00713283996 -0.00083466361 
0.368728 0.06413383569 0.00037384427 
0.369286 0.12575425831 0.00074785374 
0.369843 0.12440969078 -0.00010872847 
0.370400 0.01365275705 0.00054899074 
0.370957 -0.00799172388 0.00146702925 
0.371514 0.05053559018 0.00089269497 
0.372072 0.10914798461 0.00140492527 
0.372629 0.07430906382 0.00074717764 
0.373186 -0.04789020256 0.00044933778 
0.373743 0.04102002464 0.00144186006 
0.374300 0.09235114465 0.00091819258 
0.374858 0.10190327107 0.00215467127 
0.375415 0.07740376166 0.00211651504 
0.375972 0.08860040313 -0.00027025945 
0.376529 0.13685587356 0.00062127577 
0.377086 0.03140328126 -0.00059385116 
0.377644 0.12651443540 0.00142341366 
0.378201 -0.04830940075 0.00072345381 
0.378758 0.09131998215 0.00226480477 
0.379315 0.06016508175 0.00154673221 
0.379872 0.08181717875 0.00250609241 
0.380430 0.04232819179 0.00067085459 
0.380987 0.08021595132 0.00122768645 
0.381544 -0.01177860861 -0.00015087219 
0.382101 0.02053585769 0.00110272612 
0.382658 -0.04745536319 0.00055786020 
0.383216 0.01559063836 0.00116736920 
0.383773 0.13609660240 0.00204189402 
0.384330 0.05621008840 -0.00009424685 
0.384887 0.05640002315 0.00090953882 
0.385444 0.04353938471 -0.00189262270 
0.386001 0.07839859041 0.00191195271 
0.386559 0.06923742069 -0.00006741767 
0.387116 0.00029388744 -0.00009888520 
0.387673 0.01346369439 0.00043900212 
0.388230 0.07444093925 0.00131705028 
0.388787 -0.03540415576 0.00127982198 
0.389345 -0.03473171550 -0.00118567497 
0.389902 0.02425189280 0.00088046545 
0.390459 0.07324801687 0.00205428863 
0.391016 0.09159464249 0.00155211887 
0.391573 0.04291746005 -0.00017127571 
0.392130 0.08948718026 0.00052265299 
0.392688 0.06248368415 0.00156561403 
0.393245 0.01768124694 0.00209583160 
0.393802 0.12054159712 0.00167107266 
0.394359 0.08997340553 0.00166601342 
0.394916 -0.05209923729 -0.00106027934 
0.395473 0.06542834209 0.00220247200 
0.396031 -0.00497763587 -0.00039292649 
0.396588 0.07730362520 -0.00067131580 
0.397145 -0.04950585682 -0.00062174729 
0.397702 0.05018477033 0.00039256217 
0.398259 0.04408091145 -0.00209548371 
0.398816 0.10807667485 -0.00080008030 
0.399374 0.02049536233 0.00138612708 
0.399931 0.01509036105 -0.00126364538 
0.400488 0.00713699728 -0.00862194608 
0.401045 0.16829466626 0.00761572096 
0.401602 0.10923296125 0.00155021453 
0.402159 0.18595770971 0.00490364797 
0.402716 0.01505897191 -0.01074261068 
0.403274 -0.29709163877 -0.00268588018 
0.403831 0.07004090520 0.03345697300 
