# Supplementary material for: SAXS studies of X-ray induced disulfide bond damage: Engineering high-resolution insight from a low-resolution technique
Source: PLoS One. 2020 Nov 17;15(11):e0239702. doi: 10.1371/journal.pone.0239702 (PMC7671560; doi:10.1371/journal.pone.0239702)
Supplement: S1 Data — (GZ) [file pone.0239702.s023.gz › SupplementaryData/dimer_A7_ph6_5_00030.cbf.dat]

0.010314 30.46477004316 0.20496848647 
0.010872 18.91811094231 -0.13375612814 
0.011429 19.29368863086 -0.08861146168 
0.011987 19.71822867528 0.22403032753 
0.012544 16.81095921816 -0.01949209940 
0.013102 20.03078573543 0.04105024965 
0.013659 19.13822484018 -0.01035350166 
0.014217 18.54416741578 -0.03357442232 
0.014774 19.57326683759 -0.02073638660 
0.015332 19.53931041113 -0.03403395986 
0.015889 19.58856734548 -0.00871559950 
0.016447 18.16287226445 0.02446258122 
0.017004 18.58851665102 0.10330556638 
0.017562 19.28702223730 0.03388806406 
0.018119 19.60192351518 0.05741964684 
0.018677 18.50596682183 0.08040313516 
0.019234 18.80827407015 0.00590558765 
0.019792 18.59374893160 0.05241618440 
0.020349 17.83762384508 0.06388450836 
0.020907 18.11261812693 0.04579579002 
0.021464 18.18580795222 0.06186371494 
0.022022 17.59647217234 0.06091704407 
0.022579 17.49376048998 0.05798708014 
0.023137 17.20082174003 0.06357676311 
0.023694 16.97867822027 0.07656421899 
0.024252 17.18162409898 0.06537495086 
0.024809 16.61452428404 0.08299963790 
0.025367 16.64711484294 0.08844964729 
0.025924 16.38890744379 0.08587879881 
0.026482 16.24017341204 0.07757574542 
0.027039 16.02329483770 0.08335062601 
0.027597 15.74705286985 0.07679376690 
0.028154 15.67263383884 0.08850661655 
0.028712 15.66107867056 0.07950900946 
0.029269 15.20804785573 0.07222014914 
0.029827 15.07458503734 0.07183011245 
0.030384 14.84936048674 0.06333509948 
0.030942 14.90096845205 0.07496050980 
0.031500 14.53242116650 0.06445038740 
0.032057 14.52611724574 0.06155706638 
0.032615 13.99547137574 0.06598248093 
0.033172 14.30112640824 0.07007686517 
0.033730 13.83115633764 0.07358828338 
0.034287 13.75006102535 0.06650330594 
0.034845 13.69448430863 0.06874101535 
0.035402 13.30602424543 0.06666295973 
0.035960 13.38387662972 0.06870939579 
0.036517 13.26967035463 0.06010007969 
0.037075 12.94219791069 0.05720220361 
0.037632 12.55578949089 0.07076040554 
0.038190 12.61534199885 0.05680112205 
0.038747 12.49073731012 0.06111084732 
0.039305 12.06248372126 0.06161782386 
0.039862 11.89055321840 0.05793226043 
0.040420 12.01760514138 0.06454732192 
0.040977 11.62443866534 0.04997196559 
0.041535 11.66959735659 0.05493533278 
0.042092 11.69788100220 0.05565397323 
0.042650 11.40632792940 0.05663180911 
0.043207 11.12881212438 0.05862353419 
0.043765 10.67918320502 0.04936977552 
0.044322 10.67474936496 0.04750409975 
0.044880 10.80016244762 0.05133302195 
0.045437 10.25417622488 0.04997579808 
0.045995 10.16830050868 0.04830425685 
0.046552 10.03000407750 0.05112025689 
0.047110 9.88114041812 0.03889402464 
0.047667 9.78434440656 0.04305403430 
0.048225 9.71605362343 0.04423815905 
0.048782 9.50287902156 0.04314702900 
0.049340 9.55258044524 0.04331634919 
0.049897 9.21092155276 0.04455859220 
0.050455 9.18324419092 0.04573571087 
0.051012 9.03687106530 0.03550357187 
0.051570 8.86138320295 0.04065496721 
0.052127 8.71672755020 0.04248395537 
0.052685 8.69280755376 0.04210181743 
0.053242 8.61035085238 0.03494927585 
0.053800 8.45543053747 0.03845081773 
0.054357 8.41790484691 0.03860301880 
0.054915 8.29562149795 0.03925191078 
0.055472 8.01512361629 0.03499768119 
0.056030 7.76457665414 0.03632231874 
0.056587 7.82988988415 0.03532219827 
0.057145 7.61206567597 0.03222866345 
0.057702 7.37194314945 0.03173439869 
0.058260 7.50149453926 0.03383349042 
0.058817 7.34203756141 0.03157550663 
0.059375 7.11381421145 0.03062640548 
0.059932 7.02971517792 0.03240101095 
0.060490 6.89436242660 0.03461116511 
0.061048 6.71129972442 0.02963910938 
0.061605 6.68839568625 0.03083077700 
0.062163 6.59622998533 0.02858743709 
0.062720 6.54613072237 0.03124126925 
0.063278 6.52067143775 0.02907432748 
0.063835 6.36798886580 0.02742127214 
0.064393 6.40150706979 0.02820134450 
0.064950 6.26958349472 0.02827918250 
0.065508 6.00289348674 0.02701197545 
0.066065 6.00583760356 0.02589448943 
0.066623 5.87589938516 0.02643686286 
0.067180 5.73724823740 0.02482123521 
0.067738 5.58114648865 0.02400533021 
0.068295 5.71423112213 0.02919838128 
0.068853 5.53950039355 0.02527483502 
0.069410 5.36200136193 0.02464978848 
0.069968 5.40523629145 0.02497017428 
0.070525 5.36933984485 0.02467976361 
0.071083 5.23985687190 0.02084823219 
0.071640 5.13199057119 0.02082600312 
0.072198 5.03101208746 0.02056865221 
0.072755 5.03956283686 0.02167687484 
0.073313 4.99038438391 0.02116586945 
0.073870 4.91097729953 0.02175116246 
0.074428 4.81209365362 0.02111443207 
0.074985 4.76015792301 0.02102242346 
0.075543 4.50144644454 0.02002457747 
0.076100 4.58007716589 0.02194756236 
0.076658 4.66596853179 0.01916198777 
0.077215 4.33119472305 0.02038018846 
0.077773 4.47687323804 0.02112046357 
0.078330 4.21345557073 0.01951928326 
0.078888 4.27812853025 0.01701149936 
0.079445 4.14714553157 0.02137195620 
0.080003 4.10811621844 0.01922595034 
0.080560 4.03465288760 0.01643977071 
0.081118 3.94950974049 0.01850219031 
0.081675 3.86466287718 0.01803956892 
0.082233 3.93014008691 0.01561333354 
0.082790 3.81635467022 0.01615504662 
0.083348 3.72550962861 0.01582859353 
0.083905 3.73419826062 0.01735451741 
0.084463 3.57967784867 0.01496228172 
0.085020 3.64505038181 0.01591325161 
0.085578 3.53596387728 0.01451181199 
0.086135 3.39077410103 0.01431664856 
0.086693 3.39480501994 0.01442422763 
0.087250 3.42544869679 0.01598386280 
0.087808 3.34164994865 0.01561625829 
0.088365 3.33866132856 0.01441441086 
0.088923 3.22213619301 0.01259569455 
0.089480 3.20334571082 0.01435946389 
0.090038 3.08518213673 0.01226072291 
0.090595 3.10163185296 0.01374616261 
0.091153 3.11465769737 0.01341488231 
0.091710 3.10191073218 0.01369946785 
0.092268 2.99620413941 0.01285999643 
0.092825 2.86036616364 0.01236135386 
0.093383 2.83100563128 0.01254588055 
0.093940 2.75130244693 0.01085514880 
0.094498 2.75827642501 0.01020481075 
0.095055 2.73298535256 0.01261177876 
0.095613 2.71139434026 0.01195879091 
0.096170 2.65045771895 0.01195893134 
0.096728 2.60585385414 0.01266921808 
0.097285 2.66998145662 0.01416874483 
0.097842 2.68092818124 0.01248162986 
0.098400 2.46703697196 0.01034246531 
0.098957 2.47060275670 0.01080982369 
0.099515 2.33424574497 0.01088196643 
0.100072 2.39117138323 0.01090279108 
0.100630 2.36156396493 0.01311105897 
0.101187 2.34325336598 0.00948116077 
0.101745 2.32284552322 0.00845372936 
0.102302 2.32041590566 0.01115082833 
0.102860 2.28184797524 0.01244635581 
0.103417 2.24158939714 0.01162458476 
0.103975 2.14418904264 0.01094485463 
0.104532 2.11903923967 0.00949860187 
0.105090 2.09452325140 0.00791114156 
0.105647 1.97460039188 0.00976503143 
0.106205 2.01521819653 0.00926866481 
0.106762 1.99037312944 0.00787885801 
0.107320 1.96422738136 0.00805104001 
0.107877 1.87449770553 0.00867397316 
0.108435 1.91144553225 0.00893430630 
0.108992 1.90941720182 0.00802202504 
0.109550 1.97061666338 0.00799894760 
0.110107 1.91455835454 0.00699316816 
0.110665 1.89016572236 0.00621310690 
0.111222 1.80178209097 0.00633822237 
0.111780 1.75485171278 0.00636460051 
0.112337 1.69899163866 0.00730221688 
0.112895 1.63063532031 0.00801511716 
0.113452 1.58662820391 0.00663023289 
0.114010 1.60830541582 0.00639704981 
0.114567 1.63691417758 0.00724774428 
0.115125 1.60810369066 0.00515925963 
0.115682 1.50227552369 0.00476629554 
0.116240 1.47404656647 0.00736736729 
0.116797 1.51761142402 0.00571870070 
0.117355 1.48607274830 0.00604710902 
0.117912 1.40252771604 0.00576767736 
0.118470 1.42257597809 0.00590478356 
0.119027 1.42045658581 0.00513315139 
0.119585 1.45455377069 0.00564795259 
0.120142 1.33101709985 0.00606027245 
0.120699 1.29913815824 0.00591449683 
0.121257 1.34168798982 0.00605810709 
0.121814 1.31562479306 0.00543419214 
0.122372 1.33860370377 0.00549340258 
0.122929 1.31197619006 0.00591681581 
0.123487 1.23536060133 0.00478178718 
0.124044 1.21374178052 0.00536568324 
0.124602 1.18952761177 0.00521596343 
0.125159 1.20883165752 0.00482901255 
0.125717 1.20365177806 0.00421561167 
0.126274 1.12000956725 0.00371521194 
0.126832 1.04636929004 0.00416304562 
0.127389 1.16874812007 0.00625356388 
0.127947 1.05600499665 0.00503105322 
0.128504 1.06190562568 0.00450892638 
0.129062 1.02622735903 0.00400522088 
0.129619 1.04418137767 0.00424150189 
0.130177 1.02418338966 0.00451480023 
0.130734 1.04582722106 0.00487599558 
0.131292 1.06569566133 0.00395668115 
0.131849 0.98510727245 0.00401641195 
0.132407 0.94800307060 0.00415577277 
0.132964 0.92994053669 0.00387937033 
0.133521 0.90698588195 0.00341457269 
0.134079 0.87337095122 0.00429074735 
0.134636 0.82053886557 0.00304590088 
0.135194 0.87095864082 0.00229416641 
0.135751 0.81013120934 0.00443509414 
0.136309 0.89072064323 0.00478370570 
0.136866 0.83947395937 0.00318948099 
0.137424 0.81927365896 0.00443278811 
0.137981 0.79128276572 0.00375294071 
0.138539 0.71465278890 0.00211468875 
0.139096 0.82921550728 0.00316161336 
0.139654 0.73402212801 0.00408408424 
0.140211 0.73282592616 0.00452457847 
0.140769 0.70001566317 0.00247048144 
0.141326 0.64413696858 0.00190598276 
0.141884 0.72026778511 0.00171097232 
0.142441 0.68817806665 0.00238687508 
0.142998 0.69060112730 0.00259087430 
0.143556 0.61091650648 0.00225743025 
0.144113 0.65731969000 0.00187773854 
0.144671 0.71613474764 0.00317396273 
0.145228 0.58214145108 0.00249937577 
0.145786 0.58794586319 0.00250741043 
0.146343 0.53432623935 0.00079087166 
0.146901 0.65313590295 0.00302268790 
0.147458 0.65222433989 0.00293741184 
0.148016 0.58260641936 0.00372916622 
0.148573 0.54626733212 0.00190439679 
0.149131 0.56136511813 0.00214017284 
0.149688 0.53269378088 0.00187790579 
0.150246 0.47298710331 0.00111134259 
0.150803 0.50979645141 0.00228922133 
0.151360 0.50019635331 0.00190897212 
0.151918 0.50490856057 0.00256185551 
0.152475 0.53346438361 0.00212882161 
0.153033 0.54585295360 0.00132147516 
0.153590 0.42170862081 0.00159760872 
0.154148 0.45541847510 0.00136129798 
0.154705 0.47651497644 0.00149120912 
0.155263 0.43562932946 0.00030256982 
0.155820 0.47645027394 0.00153703718 
0.156378 0.40618414686 0.00220869001 
0.156935 0.47849939098 0.00176209832 
0.157493 0.43286726757 0.00135680581 
0.158050 0.38458893726 0.00109327658 
0.158607 0.37965030452 0.00082170100 
0.159165 0.41184633563 0.00099468929 
0.159722 0.30221668197 0.00144802949 
0.160280 0.33844262095 0.00049984466 
0.160837 0.40086878313 0.00080363513 
0.161395 0.38318994373 0.00150790448 
0.161952 0.34438819009 0.00154846197 
0.162510 0.36865462491 0.00146368695 
0.163067 0.35948120082 0.00108787343 
0.163625 0.27313453874 0.00119504410 
0.164182 0.36216947782 0.00223173753 
0.164739 0.29698487716 0.00123147150 
0.165297 0.34596633382 0.00152585205 
0.165854 0.30062214858 0.00064050928 
0.166412 0.30844726928 0.00100964932 
0.166969 0.32271227042 0.00085718558 
0.167527 0.25031369848 0.00082779639 
0.168084 0.30287566800 -0.00003050845 
0.168642 0.29814917486 0.00148136869 
0.169199 0.27133430756 0.00106745048 
0.169757 0.29337133680 0.00076234794 
0.170314 0.25797412934 0.00093327955 
0.170871 0.28089379860 0.00154118728 
0.171429 0.25309299623 0.00088144262 
0.171986 0.24198529851 0.00063987176 
0.172544 0.26879109422 0.00072422616 
0.173101 0.26169399583 0.00146580428 
0.173659 0.26229397065 0.00152546311 
0.174216 0.24965180346 0.00059711300 
0.174774 0.19693705048 0.00061110255 
0.175331 0.22588780983 0.00024888595 
0.175888 0.25437098229 0.00055815270 
0.176446 0.30074776601 0.00190310102 
0.177003 0.25121097131 0.00139181500 
0.177561 0.18017989472 0.00044234945 
0.178118 0.21093197294 0.00048509078 
0.178676 0.18549795193 0.00037954752 
0.179233 0.20401102584 0.00166672998 
0.179791 0.20669111924 0.00123541362 
0.180348 0.20209518338 0.00075046000 
0.180905 0.26350053458 0.00094562657 
0.181463 0.17581355089 0.00117102081 
0.182020 0.17913634199 0.00069060955 
0.182578 0.21744819969 0.00081698297 
0.183135 0.17364256899 0.00048313973 
0.183693 0.21665290018 0.00095263558 
0.184250 0.15758950976 0.00078720629 
0.184808 0.17968886965 0.00101453529 
0.185365 0.15535132608 0.00062376402 
0.185922 0.18027899377 0.00047496342 
0.186480 0.17252737652 0.00048485216 
0.187037 0.17947526326 0.00044527448 
0.187595 0.19003723024 0.00090313113 
0.188152 0.20974630078 0.00083460541 
0.188710 0.18440146639 -0.00007208223 
0.189267 0.14411038316 0.00070545148 
0.189824 0.21732149900 0.00115162150 
0.190382 0.16705971759 0.00071617506 
0.190939 0.16076891897 0.00081109513 
0.191497 0.16033296833 0.00115529817 
0.192054 0.14319636962 0.00107145900 
0.192612 0.13370748140 0.00045314235 
0.193169 0.19803369620 0.00086721622 
0.193726 0.17960086028 0.00109999546 
0.194284 0.21113818489 0.00044953512 
0.194841 0.16465548702 0.00006129548 
0.195399 0.13329833594 0.00060591080 
0.195956 0.16788787432 0.00057877904 
0.196514 0.14415961260 0.00029858217 
0.197071 0.19565090765 0.00070202187 
0.197628 0.13910150396 0.00065441542 
0.198186 0.13061832935 0.00078907729 
0.198743 0.14547970775 0.00072923584 
0.199301 0.16664356931 0.00099903844 
0.199858 0.15596611871 0.00017795246 
0.200416 0.13460164435 0.00065900646 
0.200973 0.18390802497 0.00040456576 
0.201530 0.13760878568 0.00119168655 
0.202088 0.12703217773 0.00065107388 
0.202645 0.12320975175 0.00039404463 
0.203203 0.11655647009 0.00036739502 
0.203760 0.10293238410 0.00049050461 
0.204318 0.10419243810 0.00004732437 
0.204875 0.10377731509 0.00037919985 
0.205432 0.17604005310 0.00056227664 
0.205990 0.07675489716 0.00037537237 
0.206547 0.14478716536 0.00054611803 
0.207105 0.12425396436 0.00023222970 
0.207662 0.09714209990 0.00094951814 
0.208219 0.12291419633 0.00087183786 
0.208777 0.14376439281 -0.00026266550 
0.209334 0.10185443229 0.00050150002 
0.209892 0.14354027965 0.00027541403 
0.210449 0.14695907125 0.00078987058 
0.211007 0.06542017037 0.00056864072 
0.211564 0.11309287616 0.00040012343 
0.212121 0.09147759067 0.00053592694 
0.212679 0.11491390899 0.00097724169 
0.213236 0.12057175095 -0.00027488245 
0.213794 0.10975286519 0.00021468667 
0.214351 0.08171613650 0.00034956664 
0.214908 0.12819634744 0.00004929912 
0.215466 0.04828187352 0.00100604247 
0.216023 0.13019989090 0.00004374390 
0.216581 0.12372064606 -0.00021515935 
0.217138 0.07960392052 -0.00031833956 
0.217695 0.11087885219 0.00077436089 
0.218253 0.05459531535 0.00015204274 
0.218810 0.15439424866 0.00018376766 
0.219368 0.10724912289 0.00065382511 
0.219925 0.12450671726 0.00093050990 
0.220483 0.12175984023 -0.00032259097 
0.221040 0.16719587145 0.00075465211 
0.221597 0.08935790370 0.00076392720 
0.222155 0.10351806543 0.00037782586 
0.222712 0.08255496610 0.00058069943 
0.223270 0.16834744595 0.00039400990 
0.223827 0.07287687359 0.00073617084 
0.224384 0.12205786841 0.00057907822 
0.224942 0.13548953300 0.00032735217 
0.225499 0.12692390068 0.00008967392 
0.226057 0.10773193445 0.00021586395 
0.226614 0.10827901887 0.00099855970 
0.227171 0.11425678798 0.00060857486 
0.227729 0.13581778354 0.00049649614 
0.228286 0.12163807066 0.00040797486 
0.228844 0.09373398932 0.00085508248 
0.229401 0.08615670174 0.00041847561 
0.229958 0.07522482222 0.00090538965 
0.230516 0.17649215630 0.00088003865 
0.231073 0.13930462057 0.00057117857 
0.231630 0.14707133030 0.00128034628 
0.232188 0.09637464074 0.00072335665 
0.232745 0.08066577875 0.00007560633 
0.233303 0.11806953933 0.00050592247 
0.233860 0.11168440024 0.00061479540 
0.234417 0.11610187699 -0.00005759176 
0.234975 0.13361238385 0.00085055537 
0.235532 0.07587338985 0.00044018123 
0.236090 0.10560370442 0.00076990482 
0.236647 0.09066401350 0.00022736606 
0.237204 0.13007785570 0.00096075305 
0.237762 0.03962419154 0.00042603610 
0.238319 0.06949641501 0.00093428752 
0.238877 0.12455659410 0.00048592535 
0.239434 0.05155082295 0.00034127736 
0.239991 0.06723503571 0.00005739586 
0.240549 0.08606880823 0.00046853807 
0.241106 0.10340064428 0.00054195049 
0.241663 0.07883781763 0.00002681249 
0.242221 0.12389033609 0.00067425145 
0.242778 0.07451587316 -0.00039884927 
0.243336 0.10395939406 0.00023324292 
0.243893 0.13746815159 0.00119658325 
0.244450 0.06983210792 0.00009439415 
0.245008 0.12093528460 0.00004649426 
0.245565 0.06157880392 0.00048885714 
0.246123 0.09613526756 0.00019370637 
0.246680 0.09275679504 0.00053301533 
0.247237 0.08489179189 0.00003855017 
0.247795 0.09777407523 0.00061663882 
0.248352 0.07459454086 0.00078492565 
0.248909 0.12759208303 -0.00023117906 
0.249467 0.10479664247 0.00025244530 
0.250024 0.16071286327 0.00023687987 
0.250582 0.09429531997 0.00020937346 
0.251139 0.07527024194 0.00090831970 
0.251696 0.06899109963 0.00026029066 
0.252254 0.12077122897 0.00039824136 
0.252811 0.09112919004 0.00058021843 
0.253368 0.08151878994 0.00039649856 
0.253926 0.08297349879 0.00069370462 
0.254483 0.10872107336 0.00004594588 
0.255041 0.06560025037 0.00044928967 
0.255598 0.09830146674 -0.00019500213 
0.256155 0.07614348206 0.00030280957 
0.256713 0.04582195510 0.00010276342 
0.257270 0.12227428988 0.00295992715 
0.257827 0.12050677812 0.00070022361 
0.258385 0.09624323525 -0.00002558381 
0.258942 0.03213957488 0.00016768692 
0.259499 0.12054108375 0.00072755468 
0.260057 0.13184377668 0.00032394728 
0.260614 0.06361704120 0.00042524548 
0.261172 0.08544274091 -0.00020767174 
0.261729 0.07869067167 0.00020287387 
0.262286 0.09861495686 0.00059225083 
0.262844 0.07823719473 0.00010290764 
0.263401 0.10523697594 0.00034699470 
0.263958 0.07764018151 0.00021486892 
0.264516 0.08300644776 0.00034112478 
0.265073 0.09049444309 0.00049519241 
0.265630 0.08790229560 0.00015870376 
0.266188 0.09386171167 0.00080926619 
0.266745 0.07091425403 0.00036787853 
0.267302 0.07036989207 0.00057820046 
0.267860 0.11468636858 0.00039550839 
0.268417 0.12480247376 0.00023812909 
0.268975 0.07392674277 0.00011546084 
0.269532 0.11346635851 0.00022513800 
0.270089 0.08561160462 0.00020103390 
0.270647 0.08549481743 -0.00007895576 
0.271204 0.08369245849 0.00040371525 
0.271761 0.09877932476 0.00034730879 
0.272319 0.07905595220 0.00011839818 
0.272876 0.11624697485 0.00062668588 
0.273433 0.06227663694 0.00022802955 
0.273991 0.08163255124 0.00058432703 
0.274548 0.08355438086 0.00025451923 
0.275105 0.08280806444 0.00023381525 
0.275663 0.08316740301 0.00005345424 
0.276220 0.11368581241 0.00017345435 
0.276777 0.07724131572 -0.00023938437 
0.277335 0.07103789567 -0.00006666717 
0.277892 0.04811423124 0.00017013591 
0.278449 0.12063686616 0.00059386990 
0.279007 0.04196246495 0.00009207531 
0.279564 0.03904270846 0.00024250626 
0.280121 0.09176834099 0.00068355688 
0.280679 0.06849513689 0.00030128603 
0.281236 0.04391488065 0.00011565544 
0.281793 0.04785780941 -0.00054701014 
0.282351 0.13629778732 0.00101827789 
0.282908 0.05352849134 0.00044192083 
0.283465 0.07866458677 0.00075072639 
0.284023 0.08903889514 0.00004836056 
0.284580 0.05629174232 0.00046614497 
0.285137 0.07235111270 -0.00011686842 
0.285695 0.05161498974 0.00016845504 
0.286252 0.05599488654 0.00061049172 
0.286809 0.08351400430 0.00020771109 
0.287367 0.06174514283 -0.00015011820 
0.287924 0.06526188060 0.00040651070 
0.288481 0.04768580667 0.00068632319 
0.289039 0.06518839668 -0.00035055455 
0.289596 0.04903319141 0.00019794359 
0.290153 0.11375246224 0.00011507162 
0.290711 0.03977361052 0.00069091917 
0.291268 0.04008708211 0.00017300934 
0.291825 0.13391273356 0.00004187265 
0.292383 0.06454026376 0.00023131055 
0.292940 0.10735217005 0.00102156986 
0.293497 0.07942143336 0.00032866246 
0.294055 0.07944441445 0.00017422118 
0.294612 0.09875408828 0.00064945544 
0.295169 0.10388627701 0.00044754031 
0.295727 0.03699267510 -0.00041673677 
0.296284 0.09088443572 0.00090126241 
0.296841 0.09617907010 -0.00044717318 
0.297399 0.08691677467 0.00043822731 
0.297956 0.05299973956 -0.00030089763 
0.298513 0.09805629263 0.00026243968 
0.299071 0.02734744771 0.00034507097 
0.299628 0.10460682449 0.00031293286 
0.300185 0.09697059352 0.00018171631 
0.300742 0.03533510173 0.00042988866 
0.301300 0.10945821500 0.00019056588 
0.301857 0.08823700105 0.00096007287 
0.302414 0.08075682890 0.00024880588 
0.302972 0.08372939276 -0.00026114081 
0.303529 0.12581302453 0.00065190575 
0.304086 0.04655172325 0.00056383232 
0.304644 0.10285777660 -0.00011360368 
0.305201 0.11894623125 0.00015195653 
0.305758 0.02799870740 0.00001048408 
0.306316 0.08215495686 0.00006881795 
0.306873 0.04253774316 0.00006827312 
0.307430 0.10865819624 0.00065310476 
0.307987 0.08192778804 0.00042816796 
0.308545 0.08948178573 0.00049477809 
0.309102 0.03646047253 -0.00013215001 
0.309659 0.06456918245 0.00009485950 
0.310217 0.10241967125 0.00074479388 
0.310774 0.04908273081 0.00039516715 
0.311331 0.04818557881 0.00028745798 
0.311889 0.06596801398 0.00006091020 
0.312446 0.06628320936 -0.00014973771 
0.313003 0.07292518653 0.00060348684 
0.313560 0.08483310863 0.00007676064 
0.314118 0.08866398461 0.00062343000 
0.314675 0.07352991338 0.00000935470 
0.315232 0.05817175467 0.00057100711 
0.315790 0.09602838170 0.00025541011 
0.316347 0.08914998084 0.00027768612 
0.316904 0.05170361005 0.00057916537 
0.317461 0.04846456533 0.00071762324 
0.318019 0.03593113691 -0.00029875611 
0.318576 0.01364997501 -0.00015697816 
0.319133 0.06803005591 0.00099226343 
0.319691 0.06684336936 0.00010853022 
0.320248 0.04528442533 0.00032224956 
0.320805 0.03504609668 -0.00011872267 
0.321362 0.08615597296 0.00065888802 
0.321920 0.08132669397 0.00072797447 
0.322477 0.11272174574 0.00111271356 
0.323034 0.11546073408 0.00116891469 
0.323592 0.06039574789 0.00009475486 
0.324149 0.07921527966 0.00006591085 
0.324706 0.09238639076 0.00011314879 
0.325263 0.05187989970 0.00000273663 
0.325821 0.06052368718 0.00006084757 
0.326378 0.10390459295 0.00017434459 
0.326935 0.07220857242 0.00100904805 
0.327493 0.08919699161 0.00082167197 
0.328050 0.08889109504 0.00107732976 
0.328607 0.07732925619 0.00037486044 
0.329164 0.04560700746 -0.00055010376 
0.329722 0.06275289086 0.00028163910 
0.330279 0.10848673235 0.00038391904 
0.330836 0.12576818310 0.00088783978 
0.331393 0.07446014638 0.00048366272 
0.331951 0.03837975533 -0.00024763615 
0.332508 0.08540977288 0.00000643790 
0.333065 0.09478767043 0.00032692311 
0.333622 0.05186070105 0.00002109017 
0.334180 0.08573585947 0.00000017864 
0.334737 0.01181342792 0.00027420141 
0.335294 0.10940284668 0.00041115159 
0.335852 0.05162472721 -0.00013822817 
0.336409 0.09167697112 -0.00057374201 
0.336966 0.07440138186 0.00054836971 
0.337523 0.06682596642 0.00068381369 
0.338081 0.10413324841 -0.00038667387 
0.338638 0.06791179580 -0.00072214460 
0.339195 0.05566752808 0.00108096043 
0.339752 0.08893362739 -0.00025184018 
0.340310 0.00330788404 0.00018347255 
0.340867 0.13261140711 0.00085577330 
0.341424 0.05888364187 0.00090060962 
0.341981 0.09732330737 0.00046662241 
0.342539 0.01188782031 -0.00089210418 
0.343096 0.05526384930 0.00053184334 
0.343653 0.07661254783 -0.00009039439 
0.344210 0.05586695885 0.00001740489 
0.344768 -0.00254024333 -0.00002880075 
0.345325 0.04656117292 -0.00014694038 
0.345882 0.11676412087 -0.00010133082 
0.346439 0.05003633578 0.00048748008 
0.346997 0.07580534595 -0.00026898497 
0.347554 0.06691214035 0.00126448353 
0.348111 0.04406539052 -0.00026705016 
0.348668 0.02823759196 0.00013178723 
0.349226 0.01170241587 0.00066428657 
0.349783 0.03810502887 0.00080314177 
0.350340 0.02736912114 0.00050230185 
0.350897 0.09961336905 -0.00011470395 
0.351454 0.03986507679 -0.00100674221 
0.352012 0.07957067599 0.00006919234 
0.352569 -0.04140462110 -0.00076602146 
0.353126 0.03644531064 0.00047320532 
0.353683 0.02973755088 0.00078826558 
0.354241 0.06521703545 0.00128202344 
0.354798 0.02785866623 -0.00020919856 
0.355355 0.13378651048 -0.00094708994 
0.355912 0.07178719776 0.00235968120 
0.356470 0.00958425371 0.00011698490 
0.357027 0.02440382049 0.00085893317 
0.357584 0.07867290918 0.00131977151 
0.358141 0.09365751309 0.00004854535 
0.358699 0.03202034392 0.00038918074 
0.359256 0.05136719211 0.00132116839 
0.359813 0.07988042472 -0.00015738684 
0.360370 0.02111657391 0.00006633231 
0.360927 0.02202591176 -0.00056260124 
0.361485 0.10293290802 0.00041122665 
0.362042 0.09090537580 -0.00050307069 
0.362599 0.07299362101 0.00033888388 
0.363156 0.13181807907 0.00334889317 
0.363714 0.04825996596 0.00056532009 
0.364271 0.02943158289 -0.00040815210 
0.364828 0.01434600678 0.00161015630 
0.365385 0.01241603735 0.00017828599 
0.365942 0.10993254290 -0.00016627622 
0.366500 -0.00511013600 0.00084089879 
0.367057 0.08545665336 0.00057575591 
0.367614 -0.03359282646 0.00010965774 
0.368171 0.02867161535 0.00203937250 
0.368728 -0.00596612972 -0.00116627834 
0.369286 0.04330139554 0.00136150639 
0.369843 0.07011009706 0.00281276790 
0.370400 0.11916450568 0.00176319791 
0.370957 0.03793659955 -0.00082196719 
0.371514 0.08265745232 0.00029601866 
0.372072 -0.01284809998 -0.00011268187 
0.372629 0.08172569199 -0.00008220555 
0.373186 -0.01582735122 -0.00140750721 
0.373743 0.06106600424 0.00040545229 
0.374300 0.03682657488 0.00217360928 
0.374858 0.12339354618 0.00060149546 
0.375415 -0.04438964572 -0.00130570045 
0.375972 0.00453420010 -0.00135746457 
0.376529 0.04513742646 -0.00133100739 
0.377086 0.03698608521 -0.00024640339 
0.377644 0.02820626802 0.00161739335 
0.378201 0.06203588491 0.00160001399 
0.378758 0.06024580098 -0.00101933417 
0.379315 0.10662123693 -0.00148461389 
0.379872 0.02373012147 0.00042657019 
0.380430 0.04480786638 0.00049635376 
0.380987 0.09030504791 0.00045409432 
0.381544 0.04422534587 -0.00007563789 
0.382101 -0.07638805981 -0.00045389451 
0.382658 -0.02367366959 0.00218263421 
0.383216 -0.00021001810 0.00124826987 
0.383773 0.11098402731 -0.00198658493 
0.384330 0.10022463182 0.00133782878 
0.384887 0.01081626919 0.00090961362 
0.385444 0.07955323290 -0.00130476805 
0.386001 0.11615853257 -0.00175870461 
0.386559 0.03571932013 0.00101114694 
0.387116 0.09419489377 0.00298895741 
0.387673 0.09954528764 0.00260138341 
0.388230 0.08287513700 0.00054116675 
0.388787 0.15027922730 0.00092320466 
0.389345 0.15550579667 0.00014307197 
0.389902 0.06499533399 0.00074552456 
0.390459 0.02366872930 -0.00123854431 
0.391016 0.13174741004 -0.00075037075 
0.391573 0.07618973994 0.00078323183 
0.392130 0.05647611438 0.00072077297 
0.392688 0.12146241212 0.00319654288 
0.393245 0.03036096922 0.00236194981 
0.393802 0.16345454011 -0.00360591040 
0.394359 0.10724746809 -0.00092438165 
0.394916 0.06147574555 0.00239684810 
0.395473 0.05327055591 -0.00357187909 
0.396031 0.20826641477 0.00245983869 
0.396588 0.06897244470 0.00033522889 
0.397145 0.01717453886 -0.00269974807 
0.397702 0.07618102276 -0.00041788651 
0.398259 0.00729463549 -0.00075984583 
0.398816 0.11356747973 -0.00270258001 
0.399374 -0.00835500968 0.00059497758 
0.399931 0.10224193370 -0.00146045796 
0.400488 -0.14496401171 0.00482677359 
0.401045 0.23020585059 -0.00627639467 
0.401602 0.22006980251 0.00334195815 
0.402159 0.12321988963 0.00149878792 
0.402716 -0.06354476667 0.01334724229 
0.403274 -0.05212604166 -0.01109753614 
0.403831 0.49693746081 -0.00561595311 
