# Supplementary material for: SAXS studies of X-ray induced disulfide bond damage: Engineering high-resolution insight from a low-resolution technique
Source: PLoS One. 2020 Nov 17;15(11):e0239702. doi: 10.1371/journal.pone.0239702 (PMC7671560; doi:10.1371/journal.pone.0239702)
Supplement: S1 Data — (GZ) [file pone.0239702.s023.gz › SupplementaryData/dimer_A7_ph6_5_00031.cbf.dat]

0.010314 21.52593402652 -0.80909916909 
0.010872 22.71930811739 -0.19356691809 
0.011429 19.95465972107 -0.16427934970 
0.011987 20.19047630764 -0.01959745923 
0.012544 22.46392111143 -0.05701572059 
0.013102 19.96143212390 -0.16597051141 
0.013659 19.54375088658 -0.20447433956 
0.014217 20.88485872486 -0.02408944495 
0.014774 20.16974375890 -0.08274422459 
0.015332 19.95831003402 -0.03191386219 
0.015889 18.93237813161 -0.08123500155 
0.016447 19.10209103083 0.00681478352 
0.017004 19.03963956313 0.01210400072 
0.017562 19.62042484499 0.03695396263 
0.018119 18.83590479956 -0.01174071171 
0.018677 18.43422169375 0.02701094354 
0.019234 18.64058823953 0.00466046598 
0.019792 18.24998287932 0.05732394648 
0.020349 18.32609366539 0.03232735471 
0.020907 18.06831530138 0.05354429747 
0.021464 18.42766848674 0.05436010893 
0.022022 17.73753034021 0.04819183225 
0.022579 17.29484345911 0.05687349286 
0.023137 17.39048317708 0.08195099318 
0.023694 16.86755786740 0.05724790107 
0.024252 17.00629071419 0.07358369664 
0.024809 16.85524897375 0.06723575741 
0.025367 16.56893493771 0.06935437534 
0.025924 16.26883484257 0.06455027596 
0.026482 16.50295611478 0.09063996431 
0.027039 16.25151301271 0.08797355487 
0.027597 15.76802142068 0.08116941055 
0.028154 15.50111564216 0.07224600942 
0.028712 15.48394506650 0.08273060864 
0.029269 15.33126047828 0.08135878450 
0.029827 15.00625537896 0.08208790788 
0.030384 15.05963699535 0.07170868444 
0.030942 14.78453486652 0.06465506522 
0.031500 14.80125967070 0.07045239743 
0.032057 14.37711596264 0.07043041735 
0.032615 14.12907881524 0.06916561151 
0.033172 14.03146347042 0.06322552255 
0.033730 13.68064696817 0.05378978476 
0.034287 13.69662634303 0.07263456622 
0.034845 13.69617748891 0.07032355931 
0.035402 13.26515684827 0.05987983989 
0.035960 12.93767436807 0.07260534741 
0.036517 13.17521992593 0.06200587611 
0.037075 12.73459132397 0.05829878169 
0.037632 12.86831095075 0.06540672494 
0.038190 12.70194250792 0.06413334489 
0.038747 12.42198165499 0.06063882225 
0.039305 12.26204317121 0.06227048504 
0.039862 12.03379846407 0.05380126496 
0.040420 11.85313152972 0.05243419351 
0.040977 11.71142216422 0.05353358599 
0.041535 11.54999735465 0.05313102677 
0.042092 11.46687761574 0.05818921586 
0.042650 11.27032012477 0.05347808045 
0.043207 11.23507228283 0.05211824885 
0.043765 11.02234274409 0.05155874471 
0.044322 10.89407161426 0.05341773308 
0.044880 10.79147385215 0.05403775878 
0.045437 10.36648400927 0.04567982886 
0.045995 10.45360259196 0.04619772586 
0.046552 10.24599278823 0.05007880923 
0.047110 10.30555100887 0.04330503634 
0.047667 9.81320771284 0.04706679740 
0.048225 9.82536385593 0.04361056126 
0.048782 9.61917099337 0.04808516785 
0.049340 9.33200325850 0.04284173015 
0.049897 9.44733177251 0.04256596811 
0.050455 9.17131403169 0.03949356262 
0.051012 8.99688206905 0.03990132380 
0.051570 9.06504114725 0.04287998321 
0.052127 8.89984575907 0.03867012306 
0.052685 8.59781894615 0.03767332676 
0.053242 8.51376098761 0.03937405618 
0.053800 8.50785038169 0.04213793928 
0.054357 8.21079865372 0.03454399477 
0.054915 7.98594998626 0.03697239791 
0.055472 8.04503590642 0.03551842412 
0.056030 7.90307836648 0.03669011737 
0.056587 7.80182722940 0.03572111092 
0.057145 7.76592012111 0.03244877295 
0.057702 7.62346144052 0.03617012026 
0.058260 7.40106404787 0.03464367165 
0.058817 7.37239926713 0.03032484406 
0.059375 7.26472656913 0.03713202895 
0.059932 7.13341859934 0.03308684730 
0.060490 7.05061411875 0.03335786556 
0.061048 6.74324638795 0.02950623693 
0.061605 6.79846655082 0.02979286569 
0.062163 6.72341417357 0.02989379867 
0.062720 6.65070178542 0.02913921060 
0.063278 6.27969684809 0.02983277617 
0.063835 6.44083069655 0.02814400100 
0.064393 6.22899489545 0.02579330995 
0.064950 6.12856786374 0.02814771736 
0.065508 6.13739980790 0.02684975810 
0.066065 5.98564390223 0.02782860253 
0.066623 5.89050255064 0.02379465136 
0.067180 5.93010098900 0.02621176874 
0.067738 5.69859609201 0.02558751189 
0.068295 5.59033188419 0.02501166668 
0.068853 5.60541821450 0.02303418625 
0.069410 5.44673721717 0.02427120068 
0.069968 5.39502917398 0.02352479583 
0.070525 5.37419176251 0.02413259722 
0.071083 5.16244181808 0.02202812883 
0.071640 5.15459992092 0.02096676526 
0.072198 5.10459869227 0.02128723904 
0.072755 4.86062627074 0.02087731776 
0.073313 4.89071066694 0.02036930522 
0.073870 4.90846134336 0.02182695234 
0.074428 4.57882590511 0.02008643505 
0.074985 4.69848301120 0.02193058322 
0.075543 4.73400744463 0.02092056198 
0.076100 4.65838373091 0.02271761382 
0.076658 4.41817062544 0.01808844851 
0.077215 4.40895602120 0.01802297729 
0.077773 4.39856875625 0.01861960130 
0.078330 4.23764568809 0.01952724443 
0.078888 4.28925100247 0.02011055072 
0.079445 4.12256969431 0.01524292362 
0.080003 4.05220844180 0.01827383389 
0.080560 4.16573206781 0.01746674433 
0.081118 4.00446341823 0.01908120023 
0.081675 4.03233929251 0.01865401008 
0.082233 3.86532990759 0.01516003308 
0.082790 3.66378265655 0.01745561298 
0.083348 3.75174389099 0.01844670408 
0.083905 3.65028534289 0.01504894392 
0.084463 3.67181162348 0.01744692916 
0.085020 3.55668448937 0.01667335076 
0.085578 3.55046876622 0.01632064701 
0.086135 3.56894421975 0.01714750645 
0.086693 3.35426341277 0.01495888650 
0.087250 3.40761441238 0.01518788217 
0.087808 3.31798041890 0.01533835489 
0.088365 3.40196570551 0.01511878439 
0.088923 3.25670569416 0.01266764085 
0.089480 3.24688474783 0.01367379157 
0.090038 3.18750177093 0.01306442345 
0.090595 3.11201942946 0.01381170110 
0.091153 3.09627164637 0.01467781692 
0.091710 2.96784266493 0.01274398156 
0.092268 2.92678437560 0.01424537601 
0.092825 2.86578929811 0.01313674722 
0.093383 2.82698943100 0.01169269904 
0.093940 2.84720515086 0.01369201947 
0.094498 2.83605652239 0.01046840318 
0.095055 2.70291345521 0.01218018729 
0.095613 2.83673948734 0.01208156927 
0.096170 2.66576302503 0.01259078695 
0.096728 2.62943379037 0.01142653540 
0.097285 2.56230174208 0.01226070897 
0.097842 2.65053103499 0.01330011499 
0.098400 2.60304387846 0.01015433406 
0.098957 2.54115753670 0.01109569003 
0.099515 2.50702742743 0.01181514194 
0.100072 2.47224810192 0.01155190846 
0.100630 2.47148962067 0.01183295331 
0.101187 2.38250178497 0.01214790619 
0.101745 2.17752168819 0.01005974313 
0.102302 2.34869498390 0.00921175108 
0.102860 2.25982764529 0.00917847184 
0.103417 2.20766629174 0.01133299634 
0.103975 2.16556219661 0.00970953194 
0.104532 2.18316832622 0.01055680132 
0.105090 2.14713187599 0.00843942391 
0.105647 2.13492061987 0.00948428580 
0.106205 2.07508886743 0.00831096352 
0.106762 1.96026288121 0.00863689298 
0.107320 1.99374612395 0.00908368479 
0.107877 1.95156279678 0.00822122683 
0.108435 1.98434775340 0.00917665416 
0.108992 1.87488714434 0.00850609145 
0.109550 1.86086346753 0.00807153196 
0.110107 1.78835189225 0.00771552422 
0.110665 1.75794810792 0.00788178209 
0.111222 1.74093611831 0.00712514707 
0.111780 1.69719373221 0.00625479331 
0.112337 1.68772427669 0.00637569233 
0.112895 1.74946247467 0.00844449936 
0.113452 1.64510811445 0.00767174758 
0.114010 1.64685817951 0.00864227193 
0.114567 1.53760058750 0.00706394478 
0.115125 1.64200929208 0.00647418000 
0.115682 1.59837655216 0.00624393932 
0.116240 1.47797672771 0.00795827700 
0.116797 1.54181389373 0.00622402647 
0.117355 1.47613853869 0.00574199999 
0.117912 1.38541279811 0.00522252955 
0.118470 1.43921780579 0.00626135478 
0.119027 1.47588791706 0.00629178740 
0.119585 1.39287496119 0.00582552221 
0.120142 1.35513254423 0.00607421090 
0.120699 1.39223055535 0.00639215474 
0.121257 1.36748580896 0.00518698804 
0.121814 1.27616914940 0.00487576096 
0.122372 1.35109874289 0.00650176525 
0.122929 1.25650182027 0.00611422989 
0.123487 1.20474368556 0.00563981022 
0.124044 1.28615214017 0.00596835342 
0.124602 1.16506923822 0.00458245426 
0.125159 1.23209054628 0.00456073307 
0.125717 1.12535455179 0.00334482348 
0.126274 1.14178956640 0.00357687542 
0.126832 1.15906573562 0.00551546381 
0.127389 1.06160247675 0.00448327087 
0.127947 1.12733183139 0.00406774590 
0.128504 1.05826574761 0.00373491378 
0.129062 1.02318215407 0.00470929061 
0.129619 1.01949657964 0.00476527054 
0.130177 1.03000706255 0.00526182011 
0.130734 1.00151020618 0.00486993900 
0.131292 1.00482984334 0.00267854754 
0.131849 0.92644971081 0.00414792547 
0.132407 0.89972547821 0.00324204951 
0.132964 0.97772409691 0.00459857494 
0.133521 0.91658484849 0.00304056245 
0.134079 0.84657258823 0.00311584586 
0.134636 0.81994150482 0.00439217929 
0.135194 0.80580091792 0.00360770256 
0.135751 0.87219319254 0.00259804414 
0.136309 0.84353406295 0.00286926302 
0.136866 0.82623117368 0.00396413922 
0.137424 0.82089959721 0.00293628664 
0.137981 0.78105204493 0.00304862370 
0.138539 0.83305690605 0.00370567730 
0.139096 0.82840670627 0.00214364040 
0.139654 0.78519032579 0.00253976392 
0.140211 0.70445765198 0.00255392205 
0.140769 0.67230093687 0.00263473243 
0.141326 0.73900136432 0.00324228333 
0.141884 0.77007739716 0.00362266155 
0.142441 0.69370321653 0.00282559637 
0.142998 0.69126022620 0.00255791497 
0.143556 0.62757355314 0.00218554757 
0.144113 0.67641453755 0.00243955272 
0.144671 0.63417472564 0.00192865556 
0.145228 0.59193087081 0.00252080755 
0.145786 0.63900596790 0.00244744943 
0.146343 0.59089055766 0.00247840472 
0.146901 0.60749153835 0.00208375817 
0.147458 0.58455015563 0.00245305054 
0.148016 0.58824630733 0.00228209348 
0.148573 0.55413507615 0.00160291421 
0.149131 0.51742274389 0.00241028848 
0.149688 0.56861947588 0.00297773753 
0.150246 0.54900988246 0.00202544088 
0.150803 0.51736139689 0.00265640084 
0.151360 0.51751332962 0.00154690679 
0.151918 0.49876221995 0.00178353785 
0.152475 0.50221437283 0.00230943138 
0.153033 0.50432112445 0.00217860137 
0.153590 0.49467766026 0.00192581757 
0.154148 0.43511887529 0.00132045155 
0.154705 0.46559233476 0.00104452116 
0.155263 0.46026987327 0.00176401786 
0.155820 0.40994670822 0.00130858885 
0.156378 0.48156019873 0.00187993731 
0.156935 0.43841125137 0.00131626245 
0.157493 0.43533012163 0.00186811804 
0.158050 0.38995805866 0.00082045429 
0.158607 0.37345737238 0.00224906219 
0.159165 0.43652996063 0.00070870667 
0.159722 0.33283171574 0.00225615103 
0.160280 0.38904645621 0.00112115279 
0.160837 0.41703164531 0.00170644241 
0.161395 0.35959815467 0.00109888851 
0.161952 0.40304241214 0.00203615000 
0.162510 0.32652594448 0.00120498044 
0.163067 0.41571407738 0.00117231049 
0.163625 0.35610490899 0.00124369940 
0.164182 0.34850253248 0.00107048807 
0.164739 0.34286195285 0.00103577319 
0.165297 0.35192589351 0.00050717308 
0.165854 0.32500984456 0.00108836528 
0.166412 0.32571880711 0.00102959497 
0.166969 0.32225952280 0.00151734025 
0.167527 0.27733505460 0.00062279231 
0.168084 0.33881493343 0.00118714540 
0.168642 0.26948303819 0.00039416765 
0.169199 0.24338381551 0.00103975096 
0.169757 0.25615124695 0.00152986403 
0.170314 0.29580964997 0.00043114711 
0.170871 0.28623096936 0.00086077736 
0.171429 0.25313446712 0.00120851336 
0.171986 0.28147165680 0.00131585040 
0.172544 0.23483576691 0.00076054526 
0.173101 0.27107075313 0.00078745867 
0.173659 0.19465663773 0.00121989492 
0.174216 0.23509095228 0.00042370210 
0.174774 0.28472077495 0.00128578673 
0.175331 0.18830490368 0.00085207281 
0.175888 0.18142982219 0.00043336274 
0.176446 0.18220916840 0.00181913565 
0.177003 0.29897417217 0.00152267854 
0.177561 0.19651050892 0.00148172957 
0.178118 0.19997644475 0.00044026687 
0.178676 0.25099768573 0.00114103097 
0.179233 0.21570600320 0.00096933785 
0.179791 0.19274949507 0.00101951307 
0.180348 0.21812262836 0.00110893267 
0.180905 0.19091678318 0.00080923631 
0.181463 0.21131887962 0.00101729831 
0.182020 0.15609586061 0.00064512727 
0.182578 0.13178265986 0.00056034380 
0.183135 0.16545506380 0.00022233452 
0.183693 0.21873725020 0.00029776560 
0.184250 0.18961197537 0.00063247822 
0.184808 0.16407847767 0.00074725838 
0.185365 0.17143650228 0.00043427153 
0.185922 0.14490683377 0.00091582783 
0.186480 0.13739395796 0.00091967563 
0.187037 0.16141458092 0.00106760405 
0.187595 0.15937237424 0.00035663084 
0.188152 0.16242575284 0.00029352035 
0.188710 0.15152250564 0.00101654774 
0.189267 0.19163282263 0.00054954743 
0.189824 0.18606795058 0.00088941615 
0.190382 0.20623243064 0.00061417297 
0.190939 0.19552275632 0.00072154132 
0.191497 0.16260824995 0.00001434136 
0.192054 0.13787997450 0.00127705354 
0.192612 0.12301140468 0.00084096165 
0.193169 0.21295801621 0.00099539181 
0.193726 0.13078288471 0.00102020258 
0.194284 0.13725415171 0.00015104034 
0.194841 0.20959851578 0.00104880025 
0.195399 0.13676131610 0.00066103910 
0.195956 0.17605254222 0.00067639406 
0.196514 0.20580115181 0.00192016783 
0.197071 0.19602837837 0.00102015616 
0.197628 0.19100728119 0.00045822994 
0.198186 0.12415877090 0.00146493217 
0.198743 0.15797800455 0.00016504998 
0.199301 0.16932161188 0.00085927444 
0.199858 0.21153992721 0.00042345971 
0.200416 0.12541377204 0.00041236435 
0.200973 0.11863340386 -0.00003903656 
0.201530 0.14763914021 0.00021298530 
0.202088 0.17753727513 0.00026245203 
0.202645 0.13178950678 -0.00005194460 
0.203203 0.17571951234 0.00080575553 
0.203760 0.17597555578 0.00080221391 
0.204318 0.13463113195 0.00129341713 
0.204875 0.13123389838 0.00097820520 
0.205432 0.13235212825 0.00041273321 
0.205990 0.08035748872 0.00031813216 
0.206547 0.15607964811 0.00029371213 
0.207105 0.12849028633 0.00034898894 
0.207662 0.14678699994 0.00023301378 
0.208219 0.13842312190 0.00054240997 
0.208777 0.11660458827 0.00020891333 
0.209334 0.12564347754 0.00086083157 
0.209892 0.15918247294 0.00036961477 
0.210449 0.10387046651 0.00032296084 
0.211007 0.12644661881 0.00066487948 
0.211564 0.16287103570 0.00073206295 
0.212121 0.14698051270 0.00034248748 
0.212679 0.09651362745 0.00018682246 
0.213236 0.14849908320 0.00013769911 
0.213794 0.10172458399 0.00053637836 
0.214351 0.13097734290 -0.00019873068 
0.214908 0.10550419772 0.00002994980 
0.215466 0.12705992570 0.00049503898 
0.216023 0.06713170287 0.00064982573 
0.216581 0.09367004261 0.00014759556 
0.217138 0.12785205660 0.00062655733 
0.217695 0.11967378184 0.00009936025 
0.218253 0.10861551081 0.00011845476 
0.218810 0.08538328550 0.00013674536 
0.219368 0.14378688136 0.00044402072 
0.219925 0.07866235618 0.00042252280 
0.220483 0.12651797849 0.00052379673 
0.221040 0.11753350345 0.00041207118 
0.221597 0.11529676992 0.00059589246 
0.222155 0.10853610552 0.00049478076 
0.222712 0.06507507682 0.00020836605 
0.223270 0.12205632094 -0.00006748941 
0.223827 0.10071678617 0.00089797193 
0.224384 0.08856606663 0.00026192031 
0.224942 0.10973630848 0.00052490410 
0.225499 0.12853661314 0.00086218888 
0.226057 0.15932574631 0.00082252661 
0.226614 0.11080137267 0.00050303306 
0.227171 0.09645589958 -0.00039705663 
0.227729 0.07379681439 0.00051403600 
0.228286 0.11626651901 0.00029356593 
0.228844 0.07989873641 0.00058990225 
0.229401 0.11017293322 0.00054011349 
0.229958 0.04321635550 0.00024165997 
0.230516 0.14757294632 0.00033158295 
0.231073 0.08257272419 0.00037570649 
0.231630 0.11300232062 0.00104176940 
0.232188 0.09223254983 -0.00016140593 
0.232745 0.07397756082 0.00039531111 
0.233303 0.09262182502 0.00065872929 
0.233860 0.12368360725 0.00060187262 
0.234417 0.07841516017 0.00025774730 
0.234975 0.13081989798 0.00046898754 
0.235532 0.10731174779 0.00037017715 
0.236090 0.08019279369 0.00034206361 
0.236647 0.13286805517 0.00054130710 
0.237204 0.09178600218 0.00042429449 
0.237762 0.11258293056 0.00021330043 
0.238319 0.09433579305 0.00090339718 
0.238877 0.14168016366 0.00052643861 
0.239434 0.12480131784 -0.00039485845 
0.239991 0.13437887394 0.00053782187 
0.240549 0.10385712894 0.00023401060 
0.241106 0.10195558362 0.00104679665 
0.241663 0.14675898960 0.00081624406 
0.242221 0.17104702158 0.00063708054 
0.242778 0.12132380416 0.00010633215 
0.243336 0.07078856994 0.00025013047 
0.243893 0.10727993604 0.00079749459 
0.244450 0.10709156164 0.00035694124 
0.245008 0.08022617544 0.00026361063 
0.245565 0.13076278737 0.00019235772 
0.246123 0.15240969841 0.00052010382 
0.246680 0.08801701798 0.00054499312 
0.247237 0.06507551568 -0.00022260061 
0.247795 0.10730824279 0.00055889899 
0.248352 0.12846690973 0.00072752956 
0.248909 0.09980558285 0.00015739316 
0.249467 0.09800153147 -0.00034108286 
0.250024 0.12913672817 0.00033081604 
0.250582 0.04872103526 0.00002808913 
0.251139 0.11315571107 0.00019549692 
0.251696 0.06659026524 0.00018413465 
0.252254 0.11712858922 0.00050373562 
0.252811 0.05688886203 -0.00006041124 
0.253368 0.09896252656 0.00030891852 
0.253926 0.11404941543 0.00025208899 
0.254483 0.07289722517 0.00003788845 
0.255041 0.09119033451 0.00021135986 
0.255598 0.08164960814 0.00003103185 
0.256155 0.06131905115 0.00063297600 
0.256713 0.12655549324 0.00010877459 
0.257270 0.09004100342 0.00418978711 
0.257827 0.07378469033 0.00042598400 
0.258385 0.06737573726 -0.00016620344 
0.258942 0.09570257271 0.00067163765 
0.259499 0.12383251618 0.00037566881 
0.260057 0.05250504580 0.00025359649 
0.260614 0.07744648773 0.00037103858 
0.261172 0.09916140635 0.00009861010 
0.261729 0.09011184427 0.00011429966 
0.262286 0.11226277935 0.00020975255 
0.262844 0.13640759037 0.00056432474 
0.263401 0.10057737480 -0.00008421250 
0.263958 0.10649562340 0.00000685479 
0.264516 0.07006443560 -0.00008152427 
0.265073 0.06657114749 0.00016725739 
0.265630 0.09743129338 0.00029784874 
0.266188 0.08147472916 0.00074035393 
0.266745 0.07660277961 0.00033013402 
0.267302 0.06413404203 -0.00071678661 
0.267860 0.09272380544 0.00085844710 
0.268417 0.06525842026 0.00068233309 
0.268975 0.05603738459 0.00007833638 
0.269532 0.08826081291 0.00048745663 
0.270089 0.06084299384 0.00023990647 
0.270647 0.06224130233 0.00056526289 
0.271204 0.09475047962 0.00034992360 
0.271761 0.08588124342 0.00072418072 
0.272319 0.05317810605 0.00021738585 
0.272876 0.06887803358 0.00013817481 
0.273433 0.06209367337 0.00074918611 
0.273991 0.06166404213 0.00074500447 
0.274548 0.09605782497 0.00000807351 
0.275105 0.07240103913 -0.00033585151 
0.275663 0.06238976850 0.00022662002 
0.276220 0.07242635674 0.00025798331 
0.276777 0.09213121693 0.00040089466 
0.277335 0.05920932134 0.00018990869 
0.277892 0.04670359434 0.00039639881 
0.278449 0.07310855829 0.00049137433 
0.279007 0.08509714292 -0.00032698450 
0.279564 0.06929436725 0.00022601743 
0.280121 0.07716227469 -0.00022765248 
0.280679 0.08061637807 -0.00041088402 
0.281236 0.07177241476 0.00047856499 
0.281793 0.08354849089 -0.00001495066 
0.282351 0.09163580673 0.00055199920 
0.282908 0.06800628634 0.00029717194 
0.283465 0.05169290771 0.00021744956 
0.284023 0.04906627851 0.00059429683 
0.284580 0.07050973213 0.00040872187 
0.285137 0.06727583101 -0.00011841663 
0.285695 0.05418588995 0.00030930085 
0.286252 0.09449881415 0.00079246993 
0.286809 0.06598717234 -0.00008848129 
0.287367 0.05753069998 0.00028721229 
0.287924 0.11592521267 -0.00023243095 
0.288481 0.09519611590 -0.00004922376 
0.289039 0.06268196084 0.00064108757 
0.289596 0.07020802861 0.00009318586 
0.290153 0.06046197539 -0.00014509567 
0.290711 0.11383676742 0.00040945098 
0.291268 0.05268496220 0.00028312193 
0.291825 0.08314907444 -0.00008106153 
0.292383 0.02044068541 0.00027319836 
0.292940 0.04953120521 0.00123078974 
0.293497 0.07012528854 -0.00004759023 
0.294055 0.06754475932 0.00062265885 
0.294612 0.04867685457 0.00008764220 
0.295169 0.05481439950 0.00012641625 
0.295727 0.05799398321 0.00045405885 
0.296284 0.09497901366 0.00086928506 
0.296841 0.10088605699 0.00048410078 
0.297399 0.07690622554 -0.00007058482 
0.297956 0.10233820584 0.00109391692 
0.298513 0.11890970762 0.00114950512 
0.299071 0.06246675648 0.00017159488 
0.299628 0.04573532049 0.00041460265 
0.300185 0.08165558664 0.00005264600 
0.300742 0.03965891762 -0.00001339779 
0.301300 0.06090651220 0.00023647805 
0.301857 0.02632098601 0.00045314712 
0.302414 0.04663637149 0.00043258407 
0.302972 0.05933748730 0.00061350734 
0.303529 0.03433590894 0.00026729517 
0.304086 0.10765885111 0.00054557708 
0.304644 0.03809852750 0.00017666629 
0.305201 0.04914268299 0.00038198623 
0.305758 0.06226627192 0.00001623134 
0.306316 0.10342241045 0.00056906614 
0.306873 0.11990730173 0.00070842427 
0.307430 0.06260077069 0.00071305872 
0.307987 0.09236901284 0.00091638851 
0.308545 0.03437871733 0.00078085114 
0.309102 0.07895652417 0.00078456545 
0.309659 0.06389563633 -0.00043970499 
0.310217 0.08053340967 0.00093539448 
0.310774 0.12699756709 0.00086767310 
0.311331 0.03331154735 0.00047078070 
0.311889 0.00778807240 0.00005651049 
0.312446 0.05945147044 -0.00007277751 
0.313003 0.10071083185 0.00055194305 
0.313560 0.05981467032 0.00026256229 
0.314118 0.04427294989 0.00048115057 
0.314675 0.11351948195 0.00032307773 
0.315232 0.05112797082 -0.00035152649 
0.315790 0.08157346086 -0.00017562063 
0.316347 0.04201847031 0.00074735302 
0.316904 0.03583311415 0.00026559377 
0.317461 0.02722517005 0.00058420945 
0.318019 0.04421655801 -0.00006167139 
0.318576 0.07399720094 0.00064110280 
0.319133 0.08808875523 0.00034088076 
0.319691 0.02566904012 0.00031605720 
0.320248 0.02383877751 -0.00005516626 
0.320805 0.04346715176 0.00052520905 
0.321362 0.05866882734 0.00042502888 
0.321920 0.06106916096 0.00107486149 
0.322477 0.07612461508 0.00036592700 
0.323034 0.12478162997 -0.00013079126 
0.323592 0.11722478699 0.00083725491 
0.324149 0.09715558757 0.00017804351 
0.324706 0.09401046003 0.00060653055 
0.325263 0.06123764294 0.00063261397 
0.325821 0.05755595130 0.00055673057 
0.326378 0.05126245607 0.00014185211 
0.326935 0.05637699193 -0.00080475969 
0.327493 0.04208925149 0.00060264363 
0.328050 0.05117793554 -0.00013182764 
0.328607 0.03810459417 -0.00045987063 
0.329164 0.06468832175 0.00091892915 
0.329722 0.05642200037 0.00031097895 
0.330279 0.04682021147 0.00030653580 
0.330836 0.06983066613 0.00004931766 
0.331393 0.04612082365 0.00016386187 
0.331951 0.03225553252 0.00046123188 
0.332508 0.05407266371 0.00056471312 
0.333065 0.04383249513 0.00049122667 
0.333622 0.07914465674 0.00006927349 
0.334180 0.07815064010 0.00047020253 
0.334737 0.03090586001 -0.00059520211 
0.335294 0.02756064127 0.00096922023 
0.335852 0.05694841177 0.00061848508 
0.336409 0.05845240485 0.00057709689 
0.336966 0.06350949826 -0.00010533526 
0.337523 0.05165655033 0.00057047850 
0.338081 0.00665238897 -0.00000961975 
0.338638 0.07263613851 -0.00029101985 
0.339195 0.08058724114 0.00008146643 
0.339752 0.08081259720 0.00047083035 
0.340310 0.06961803089 -0.00047517474 
0.340867 0.08978399714 0.00036538435 
0.341424 0.02490420050 -0.00019679786 
0.341981 0.02435549588 -0.00036850794 
0.342539 0.06415220791 0.00193778920 
0.343096 0.08643842621 0.00026965935 
0.343653 -0.00878387408 0.00046268683 
0.344210 0.04680970008 0.00090342246 
0.344768 0.10179361254 0.00052235252 
0.345325 0.06090871986 0.00004310630 
0.345882 0.03782195358 0.00037356216 
0.346439 0.00247346039 -0.00063074424 
0.346997 0.06664910840 0.00045015908 
0.347554 0.04219772253 -0.00088896158 
0.348111 0.09235615226 0.00068788928 
0.348668 0.00304115008 0.00013470586 
0.349226 0.11637443981 -0.00038770880 
0.349783 0.04094129256 0.00104649751 
0.350340 0.12098558459 -0.00014965776 
0.350897 0.04831336847 0.00027900113 
0.351454 0.00312295848 -0.00088383182 
0.352012 0.10689246797 0.00025073130 
0.352569 0.04787148501 -0.00117832984 
0.353126 -0.02513501214 -0.00034623396 
0.353683 0.06543071772 0.00055345149 
0.354241 0.03702452417 0.00078345831 
0.354798 0.01916402513 0.00043997115 
0.355355 0.08696723291 0.00180960317 
0.355912 -0.07012623359 0.00046792578 
0.356470 0.05559446745 0.00000600611 
0.357027 0.11166741912 -0.00027669690 
0.357584 0.03449238235 0.00003066630 
0.358141 0.04859435034 -0.00007317700 
0.358699 -0.00464950259 0.00126678764 
0.359256 0.08370685692 -0.00085679539 
0.359813 0.02887435266 -0.00053301483 
0.360370 0.06114309480 -0.00000460268 
0.360927 0.10458905375 0.00093448790 
0.361485 0.04186395474 0.00100184774 
0.362042 0.11027971690 0.00005787261 
0.362599 0.02082436876 -0.00005318386 
0.363156 0.09217471356 0.00151535634 
0.363714 0.05329936321 0.00057627302 
0.364271 0.06369209186 0.00101879204 
0.364828 0.08760510385 -0.00001841001 
0.365385 0.04152828295 -0.00041672781 
0.365942 0.11268397314 0.00191377745 
0.366500 0.10665076944 -0.00040914503 
0.367057 -0.02375911060 -0.00033951101 
0.367614 0.09167491467 0.00085977504 
0.368171 0.08402512830 -0.00013714541 
0.368728 0.11373655503 0.00104482643 
0.369286 -0.01309227390 0.00143299547 
0.369843 0.02523236833 -0.00000609766 
0.370400 0.08309208906 0.00064992094 
0.370957 0.08258153076 -0.00023805015 
0.371514 0.07491947159 0.00068235910 
0.372072 0.10300952419 0.00112087293 
0.372629 0.01458715627 -0.00045121770 
0.373186 0.03213176778 0.00133760050 
0.373743 0.05134628566 0.00148980595 
0.374300 0.04471772350 0.00181975742 
0.374858 0.03457196289 0.00041050689 
0.375415 0.03368659618 0.00164186773 
0.375972 0.10583447311 0.00154302177 
0.376529 0.06308104594 0.00055057545 
0.377086 0.05983472333 0.00078122650 
0.377644 0.05573907802 0.00113971137 
0.378201 0.06894798621 -0.00024081934 
0.378758 0.02431631661 -0.00048541022 
0.379315 0.02768949880 -0.00054366920 
0.379872 -0.00123078989 -0.00076951567 
0.380430 0.12987443862 0.00126147512 
0.380987 0.10138845929 0.00072450527 
0.381544 0.03741557554 -0.00036429758 
0.382101 0.00795261364 0.00023339603 
0.382658 0.03883402338 0.00020266027 
0.383216 0.10926212618 -0.00061729333 
0.383773 0.12238505665 0.00089155026 
0.384330 0.03218155231 0.00001370028 
0.384887 0.11109482601 0.00207571149 
0.385444 0.07096562523 0.00192848067 
0.386001 -0.00435758231 -0.00132411774 
0.386559 0.01616782838 -0.00019909779 
0.387116 -0.00906801486 0.00272174271 
0.387673 0.01485847691 -0.00153801456 
0.388230 0.06833409175 -0.00054019251 
0.388787 0.04969109264 0.00173721380 
0.389345 0.05587378241 0.00269739481 
0.389902 0.10213313102 0.00166438391 
0.390459 0.06480167570 0.00121922813 
0.391016 0.07469142068 0.00020606265 
0.391573 0.04268753230 0.00133916366 
0.392130 0.19534274620 -0.00149659394 
0.392688 0.19522959729 0.00265294072 
0.393245 -0.00745965479 0.00093747745 
0.393802 0.16200978691 0.00271388528 
0.394359 0.08068098720 -0.00004938259 
0.394916 0.08749920923 -0.00133404047 
0.395473 0.00472314791 -0.00072134105 
0.396031 0.08673983675 0.00409093664 
0.396588 -0.01898671698 0.00190396896 
0.397145 0.01698540857 -0.00022243902 
0.397702 0.05409433602 0.00258395444 
0.398259 -0.02680376463 -0.00108678957 
0.398816 0.01057218352 -0.00201120018 
0.399374 0.00238563562 0.00697804551 
0.399931 0.04901699744 -0.00202770397 
0.400488 0.15195885362 0.00246987623 
0.401045 0.10171645997 0.00413301692 
0.401602 0.14965308953 -0.00193100407 
0.402159 0.05171422622 -0.00084680600 
0.402716 -0.14395394431 0.00381144001 
0.403274 0.02360299281 0.00780923535 
0.403831 0.10459985232 -0.02275219241 
