# Supplementary material for: SAXS studies of X-ray induced disulfide bond damage: Engineering high-resolution insight from a low-resolution technique
Source: PLoS One. 2020 Nov 17;15(11):e0239702. doi: 10.1371/journal.pone.0239702 (PMC7671560; doi:10.1371/journal.pone.0239702)
Supplement: S1 Data — (GZ) [file pone.0239702.s023.gz › SupplementaryData/dimer_A7_ph6_5_00032.cbf.dat]

0.010314 19.86883584215 1.61728730033 
0.010872 21.68871654125 0.12183582977 
0.011429 20.12176650797 0.08167164704 
0.011987 20.97701348902 0.10111769011 
0.012544 20.37293911145 -0.13607841146 
0.013102 19.99684800629 0.14981235671 
0.013659 21.01881859229 0.05865533016 
0.014217 19.74614527932 -0.01682133647 
0.014774 20.74216852521 -0.21349782912 
0.015332 20.26909534760 0.03113306699 
0.015889 19.37590053908 -0.03280611854 
0.016447 18.71112969195 0.01405412266 
0.017004 18.63536940174 0.00404150160 
0.017562 19.03427868720 0.05096279835 
0.018119 18.42149121895 0.02300681058 
0.018677 18.56657277713 0.04404005037 
0.019234 18.40227410685 0.02036600414 
0.019792 18.38774135371 0.04332963288 
0.020349 17.95424208048 0.05207036684 
0.020907 17.92396319942 0.04661284065 
0.021464 17.75719825357 0.05636840600 
0.022022 17.90173332125 0.07283703029 
0.022579 17.57693505706 0.07535777231 
0.023137 17.07380686659 0.08448292001 
0.023694 17.31111536292 0.07449250150 
0.024252 16.84529147831 0.07488931265 
0.024809 16.90394095441 0.08524264106 
0.025367 17.37095055058 0.08856914198 
0.025924 16.48569118351 0.05180268669 
0.026482 16.16855662536 0.07703223505 
0.027039 15.90809052848 0.08234072899 
0.027597 16.01650166090 0.07500334801 
0.028154 15.75729529334 0.08262372820 
0.028712 15.61838918808 0.08336433560 
0.029269 15.29562457521 0.07269549675 
0.029827 15.28377945953 0.08105425333 
0.030384 15.21791756127 0.07086105744 
0.030942 14.75355327835 0.07928640856 
0.031500 14.65853407540 0.07167250468 
0.032057 14.32145987125 0.06187444750 
0.032615 13.98430848100 0.07407018218 
0.033172 14.17892776969 0.06781684536 
0.033730 13.79801790136 0.06652607080 
0.034287 13.46866172680 0.06965166165 
0.034845 13.65764930687 0.06964671485 
0.035402 13.29645585510 0.06607198387 
0.035960 13.40853113753 0.06779744887 
0.036517 12.99679060537 0.06088500005 
0.037075 13.02178597839 0.06824156975 
0.037632 12.82231077435 0.05775815599 
0.038190 12.45232639515 0.05021428366 
0.038747 12.11693229029 0.05474156459 
0.039305 12.39851002416 0.06022516739 
0.039862 12.20984830243 0.06035306690 
0.040420 11.84941053417 0.05910652636 
0.040977 11.72515234093 0.06152132777 
0.041535 11.62023801345 0.05060261833 
0.042092 11.52865950333 0.05029843154 
0.042650 11.24822260073 0.05510320526 
0.043207 11.18689215652 0.05207037049 
0.043765 10.98124341358 0.05317103399 
0.044322 10.64049419648 0.05365836601 
0.044880 10.49538156799 0.05051201881 
0.045437 10.68620886066 0.04707610059 
0.045995 10.42866956546 0.04878041216 
0.046552 10.12450568914 0.04880526790 
0.047110 10.02223166672 0.04937667345 
0.047667 9.75831980995 0.04487033794 
0.048225 9.60800190096 0.04404638013 
0.048782 9.70479848894 0.04157180796 
0.049340 9.41282779222 0.04441347391 
0.049897 9.51586103780 0.04432237982 
0.050455 9.16278695556 0.04147116735 
0.051012 9.08894080489 0.03799849158 
0.051570 8.81933028325 0.04248624683 
0.052127 8.73827644453 0.03898604030 
0.052685 8.63481171221 0.04365443312 
0.053242 8.45096598699 0.03882009267 
0.053800 8.23255160482 0.03883386028 
0.054357 8.17718749351 0.03646543056 
0.054915 8.25548082570 0.03376023323 
0.055472 8.08782058650 0.03335808660 
0.056030 7.96372738780 0.03864198303 
0.056587 7.60734740589 0.03659580244 
0.057145 7.60142099667 0.03414166421 
0.057702 7.57751248136 0.03544344692 
0.058260 7.35777523418 0.03427123487 
0.058817 7.15561202294 0.03281424045 
0.059375 7.25857503834 0.03438174494 
0.059932 6.94940803686 0.03144247400 
0.060490 6.86620785688 0.02815007670 
0.061048 6.90866088287 0.03106370837 
0.061605 6.61924745521 0.02898560225 
0.062163 6.63939847580 0.03211983971 
0.062720 6.55535812179 0.02997957109 
0.063278 6.39638263285 0.03007209730 
0.063835 6.52046439763 0.02855815205 
0.064393 6.29823735163 0.02715911668 
0.064950 6.11725613639 0.02663805088 
0.065508 5.92252743512 0.02583160238 
0.066065 6.02426895781 0.02568333669 
0.066623 5.98895983393 0.02700983661 
0.067180 5.75937689073 0.02787899148 
0.067738 5.68448232897 0.02414524895 
0.068295 5.56398621595 0.02359637257 
0.068853 5.55047348091 0.02520043237 
0.069410 5.32718271173 0.02324573340 
0.069968 5.38634766602 0.02409067517 
0.070525 5.34262932971 0.02189385024 
0.071083 5.31392106527 0.02485307861 
0.071640 5.28963681966 0.02264429114 
0.072198 5.03638430947 0.02280624640 
0.072755 5.03934012003 0.02178166415 
0.073313 4.89467865913 0.02387936088 
0.073870 4.78781556925 0.02174331629 
0.074428 4.82825495242 0.02507089582 
0.074985 4.68940877071 0.02052102606 
0.075543 4.69806112155 0.02178699846 
0.076100 4.70197181733 0.01914687308 
0.076658 4.58072669744 0.02201750331 
0.077215 4.37183805122 0.01922995488 
0.077773 4.34175870335 0.02014968247 
0.078330 4.27521121480 0.01937402724 
0.078888 4.31849717935 0.01792785444 
0.079445 4.16618273766 0.01893028354 
0.080003 4.09599353915 0.01798086376 
0.080560 4.04996991986 0.01779408276 
0.081118 3.93532938022 0.01627983611 
0.081675 3.95685589932 0.01895198842 
0.082233 3.99977667188 0.01614869510 
0.082790 3.86802140568 0.01649948323 
0.083348 3.77839378468 0.01349553471 
0.083905 3.58549760926 0.01517504725 
0.084463 3.62578430430 0.01451549007 
0.085020 3.73681411820 0.01244131948 
0.085578 3.52118119507 0.01574158442 
0.086135 3.57121140690 0.01553847654 
0.086693 3.40311741082 0.01423570802 
0.087250 3.36229103476 0.01413329424 
0.087808 3.34211824315 0.01492829691 
0.088365 3.24173314521 0.01467861988 
0.088923 3.23855052757 0.01399213467 
0.089480 3.25615624857 0.01173743455 
0.090038 3.17717062382 0.01222201594 
0.090595 3.08120496268 0.01140150288 
0.091153 3.15780756765 0.01337386759 
0.091710 3.11136277470 0.01267284051 
0.092268 2.91024313175 0.01291566925 
0.092825 2.74241595142 0.01181937638 
0.093383 2.84926665315 0.01230842598 
0.093940 2.82471906601 0.01261325790 
0.094498 2.72594995327 0.01110971847 
0.095055 2.77039166535 0.01337178163 
0.095613 2.72727532130 0.01097348505 
0.096170 2.69396597116 0.01061736590 
0.096728 2.62941491873 0.01054903743 
0.097285 2.60847571787 0.01129317051 
0.097842 2.62590754387 0.01194269344 
0.098400 2.62270539166 0.01092078417 
0.098957 2.47726608978 0.01286979264 
0.099515 2.46175260419 0.01113054768 
0.100072 2.37811572880 0.01117938202 
0.100630 2.33663450127 0.01110332183 
0.101187 2.34041024555 0.00918374525 
0.101745 2.23104928378 0.00952063060 
0.102302 2.33230484614 0.00914512973 
0.102860 2.24216530876 0.00943120116 
0.103417 2.19909289732 0.01149532032 
0.103975 2.07787243918 0.00924520311 
0.104532 2.08685427871 0.00901263693 
0.105090 2.13270452266 0.00854608521 
0.105647 2.01529756697 0.00986441576 
0.106205 1.94855214329 0.00848294562 
0.106762 1.99160659196 0.00963465841 
0.107320 1.94558244913 0.00925992782 
0.107877 1.94612062461 0.00752004510 
0.108435 1.94229631996 0.00742952769 
0.108992 1.82546130575 0.00638504178 
0.109550 1.82136539608 0.00743813117 
0.110107 1.81811517606 0.00725674697 
0.110665 1.74525077611 0.00890755282 
0.111222 1.81421092577 0.00753014118 
0.111780 1.76076148216 0.00645566302 
0.112337 1.70448653950 0.00679335156 
0.112895 1.65948533775 0.00710788107 
0.113452 1.61216768730 0.00717550945 
0.114010 1.52885344538 0.00619384822 
0.114567 1.58368717629 0.00811274610 
0.115125 1.65372344267 0.00655703369 
0.115682 1.50536417487 0.00628155975 
0.116240 1.46340334585 0.00674299382 
0.116797 1.51326804068 0.00549892159 
0.117355 1.52630155247 0.00589657827 
0.117912 1.39820099514 0.00554748273 
0.118470 1.50345077823 0.00539142944 
0.119027 1.39958598153 0.00543206046 
0.119585 1.36323066995 0.00412973427 
0.120142 1.39002562891 0.00700484532 
0.120699 1.29571270853 0.00581430815 
0.121257 1.27706665170 0.00471677280 
0.121814 1.30257087001 0.00451782488 
0.122372 1.36142017592 0.00622522353 
0.122929 1.23581497983 0.00464695365 
0.123487 1.24812881736 0.00490801896 
0.124044 1.27754766633 0.00534843418 
0.124602 1.25043131419 0.00360319378 
0.125159 1.14351566548 0.00300781982 
0.125717 1.17528049604 0.00559337696 
0.126274 1.08626160453 0.00409428040 
0.126832 1.11437868888 0.00515795811 
0.127389 1.15864374432 0.00504323171 
0.127947 1.07633122290 0.00395261299 
0.128504 1.06593660276 0.00510426871 
0.129062 1.07975365925 0.00444619231 
0.129619 1.04576267237 0.00460978634 
0.130177 1.06155375497 0.00412297778 
0.130734 0.96767621946 0.00482628312 
0.131292 0.97069440606 0.00387846165 
0.131849 0.94896411125 0.00356475391 
0.132407 0.95973033201 0.00359425875 
0.132964 0.94923185847 0.00443505442 
0.133521 0.97230811709 0.00312881630 
0.134079 0.80929362592 0.00340779942 
0.134636 0.87093888851 0.00351997988 
0.135194 0.84015053188 0.00294444656 
0.135751 0.88355439253 0.00413151464 
0.136309 0.86286605729 0.00323766944 
0.136866 0.79417586967 0.00388419940 
0.137424 0.82873985248 0.00420863451 
0.137981 0.76734351586 0.00295519049 
0.138539 0.78620994208 0.00387391464 
0.139096 0.77128297941 0.00325391117 
0.139654 0.67353590299 0.00271354979 
0.140211 0.70436262868 0.00258558981 
0.140769 0.67184826293 0.00274912267 
0.141326 0.67450872752 0.00344269513 
0.141884 0.71021432199 0.00298925596 
0.142441 0.70315359290 0.00224398077 
0.142998 0.66324188114 0.00203944597 
0.143556 0.67592785545 0.00294576000 
0.144113 0.63573293745 0.00353878464 
0.144671 0.63653098630 0.00338587357 
0.145228 0.58342309730 0.00274838545 
0.145786 0.63057672477 0.00179214706 
0.146343 0.56157599854 0.00191655515 
0.146901 0.61767060582 0.00202388385 
0.147458 0.57782666747 0.00294784691 
0.148016 0.59741637004 0.00203831156 
0.148573 0.58925945795 0.00333381980 
0.149131 0.60482283384 0.00240202534 
0.149688 0.50941953594 0.00105482570 
0.150246 0.53713475383 0.00230968467 
0.150803 0.44486642299 0.00231654910 
0.151360 0.54973617134 0.00186387553 
0.151918 0.54699931194 0.00227884374 
0.152475 0.42237884248 0.00232360959 
0.153033 0.52919670192 0.00226336514 
0.153590 0.49155376604 0.00191539122 
0.154148 0.53838763726 0.00144311038 
0.154705 0.40920861269 0.00165314018 
0.155263 0.42456684099 0.00231854560 
0.155820 0.46224487512 0.00245899534 
0.156378 0.45938524600 0.00208300616 
0.156935 0.44166269902 0.00130303718 
0.157493 0.41846296810 0.00133598503 
0.158050 0.40408142215 0.00201462714 
0.158607 0.35273163007 0.00102615702 
0.159165 0.42690469821 0.00216324415 
0.159722 0.37454586832 0.00190442972 
0.160280 0.41031820117 0.00118115279 
0.160837 0.36738576411 0.00135048657 
0.161395 0.35718155084 0.00147245464 
0.161952 0.35988285564 0.00197572986 
0.162510 0.37172272100 0.00059158119 
0.163067 0.34300077928 0.00097463664 
0.163625 0.34147208441 0.00090676090 
0.164182 0.40874095176 0.00156528355 
0.164739 0.37519376491 0.00121816394 
0.165297 0.26596663499 0.00048082828 
0.165854 0.31810597912 0.00114950759 
0.166412 0.28095744477 0.00117599647 
0.166969 0.30771192782 0.00232289134 
0.167527 0.25757207536 0.00047275627 
0.168084 0.31011264315 0.00076876225 
0.168642 0.27484151877 0.00155745377 
0.169199 0.27716839479 0.00072758527 
0.169757 0.27592592910 0.00116603648 
0.170314 0.26883251393 0.00084916409 
0.170871 0.28352527800 0.00056334549 
0.171429 0.25946295242 0.00111604996 
0.171986 0.27930394956 0.00061060999 
0.172544 0.31731621883 0.00103643072 
0.173101 0.23042065378 0.00043752060 
0.173659 0.24545390981 0.00093172812 
0.174216 0.20925793278 0.00076214128 
0.174774 0.26607510093 0.00103769411 
0.175331 0.23493344197 0.00027556248 
0.175888 0.22562767602 0.00103867082 
0.176446 0.20259591223 0.00033061453 
0.177003 0.20447325893 0.00076081563 
0.177561 0.24444710711 0.00126388695 
0.178118 0.24990788890 0.00109303285 
0.178676 0.24074498918 0.00055474729 
0.179233 0.21048620047 0.00063528356 
0.179791 0.18107416289 0.00053947755 
0.180348 0.15639011906 0.00053763654 
0.180905 0.21004755019 0.00043577849 
0.181463 0.12649538962 0.00098950224 
0.182020 0.18994614018 0.00080310903 
0.182578 0.20586399818 0.00082891494 
0.183135 0.19566429336 0.00053525459 
0.183693 0.22037174309 0.00119985721 
0.184250 0.17853443756 0.00082688204 
0.184808 0.18388043777 0.00064825085 
0.185365 0.22037009424 0.00018104254 
0.185922 0.22263171535 0.00172155814 
0.186480 0.21620454916 0.00043333619 
0.187037 0.20495175096 0.00133256134 
0.187595 0.22134639871 0.00130770498 
0.188152 0.23733541305 0.00064509227 
0.188710 0.22481302050 0.00123406563 
0.189267 0.12135410688 0.00046766983 
0.189824 0.13690506804 0.00034454398 
0.190382 0.10864917712 0.00034939857 
0.190939 0.16953814560 0.00072671666 
0.191497 0.15820372023 0.00063312614 
0.192054 0.17267911868 0.00027131015 
0.192612 0.12010590828 0.00081778833 
0.193169 0.17758782400 0.00120781098 
0.193726 0.19132391520 0.00064741645 
0.194284 0.19338039835 0.00045578567 
0.194841 0.12506800508 -0.00020290823 
0.195399 0.17982658376 0.00129923677 
0.195956 0.09546993005 0.00071436506 
0.196514 0.19267754015 0.00064210458 
0.197071 0.15178740606 0.00145024996 
0.197628 0.16322161148 0.00008803253 
0.198186 0.12883234677 0.00135759842 
0.198743 0.06388783763 -0.00011576764 
0.199301 0.17780380594 0.00151842791 
0.199858 0.16234096754 0.00069341335 
0.200416 0.12682880880 0.00087641319 
0.200973 0.16123152487 0.00108866770 
0.201530 0.13514870578 0.00067683571 
0.202088 0.12946005409 0.00003113226 
0.202645 0.13316783186 0.00039924127 
0.203203 0.14077691072 0.00098774438 
0.203760 0.15657026180 0.00074044223 
0.204318 0.09178865526 0.00043777364 
0.204875 0.12172669944 0.00110710952 
0.205432 0.14653343528 0.00097458760 
0.205990 0.10467526280 0.00023738564 
0.206547 0.12442676923 0.00032961179 
0.207105 0.12599840274 0.00096668710 
0.207662 0.16795564683 0.00053622784 
0.208219 0.13318481966 0.00080925410 
0.208777 0.15079198329 0.00049192985 
0.209334 0.18289438886 0.00002466232 
0.209892 0.12669484990 0.00070799972 
0.210449 0.11005365744 0.00101218664 
0.211007 0.11154742064 -0.00025921566 
0.211564 0.07989992981 0.00013071872 
0.212121 0.09849586845 0.00106736849 
0.212679 0.12816837454 -0.00003215139 
0.213236 0.19491524496 0.00086457954 
0.213794 0.15742144080 0.00047647181 
0.214351 0.12673297809 0.00023126031 
0.214908 0.07459365494 0.00067714748 
0.215466 0.14244290306 0.00049314683 
0.216023 0.14978120064 0.00056463133 
0.216581 0.10074704926 0.00018021372 
0.217138 0.09978055091 0.00080371766 
0.217695 0.07137676568 -0.00064307578 
0.218253 0.09174866402 0.00039716353 
0.218810 0.11269377940 0.00003549777 
0.219368 0.11475109445 0.00024182329 
0.219925 0.08047609163 -0.00034737133 
0.220483 0.16620802560 0.00050624769 
0.221040 0.12456832774 0.00050858092 
0.221597 0.12095912152 0.00010759342 
0.222155 0.11317874671 0.00011701443 
0.222712 0.12096981033 0.00088152697 
0.223270 0.10001972369 -0.00008141343 
0.223827 0.11639224347 0.00061901149 
0.224384 0.10681955932 0.00002596375 
0.224942 0.09158590045 0.00043073394 
0.225499 0.08602791983 -0.00044844953 
0.226057 0.08974902220 0.00053954959 
0.226614 0.09272569027 0.00005506665 
0.227171 0.12063119724 0.00064183999 
0.227729 0.13195263595 -0.00009532296 
0.228286 0.12416660157 0.00030671941 
0.228844 0.09551799206 0.00016865744 
0.229401 0.12955481141 0.00103666757 
0.229958 0.11926982034 0.00087354478 
0.230516 0.08271511587 0.00040895236 
0.231073 0.12603719604 -0.00014062311 
0.231630 0.12059516876 0.00131621218 
0.232188 0.06532513587 -0.00011123540 
0.232745 0.05943681700 -0.00004046824 
0.233303 0.09456784429 0.00036166430 
0.233860 0.11450321382 0.00047545845 
0.234417 0.11907002857 0.00049517951 
0.234975 0.13969769552 0.00047972043 
0.235532 0.11998979465 0.00013383318 
0.236090 0.13317031385 0.00101920567 
0.236647 0.09437369013 0.00039827026 
0.237204 0.10766209436 -0.00020973654 
0.237762 0.07780070446 0.00046439148 
0.238319 0.11025479506 0.00031064664 
0.238877 0.11197346163 0.00013657447 
0.239434 0.07485286816 0.00019408608 
0.239991 0.10555333533 0.00115994873 
0.240549 0.09037019371 0.00058216744 
0.241106 0.10957064410 0.00021408975 
0.241663 0.12699278014 0.00040947665 
0.242221 0.09198100574 -0.00031106017 
0.242778 0.08692439867 -0.00000680062 
0.243336 0.10633406439 0.00043786571 
0.243893 0.07745452262 0.00071331702 
0.244450 0.09054385182 0.00015143083 
0.245008 0.11939949202 0.00011714300 
0.245565 0.08874563156 0.00009376444 
0.246123 0.10174037461 0.00079304748 
0.246680 0.10656675208 0.00011914363 
0.247237 0.10736511164 0.00002645329 
0.247795 0.10598747422 -0.00008262827 
0.248352 0.06334657599 0.00026717399 
0.248909 0.08230811522 -0.00029573064 
0.249467 0.07728810153 0.00070527386 
0.250024 0.02456796291 0.00033486580 
0.250582 0.09638340494 -0.00006430304 
0.251139 0.09749162898 0.00064136532 
0.251696 0.08228632070 0.00046467312 
0.252254 0.08658990856 -0.00007366250 
0.252811 0.05883562546 0.00005542864 
0.253368 0.11830042672 0.00018193492 
0.253926 0.07440592594 0.00048854096 
0.254483 0.08786339603 0.00067276833 
0.255041 0.07831473219 0.00031036975 
0.255598 0.06069971620 0.00048012847 
0.256155 0.06727456530 -0.00023836507 
0.256713 0.03542891347 -0.00000554445 
0.257270 0.09789871747 0.00006856194 
0.257827 0.11408211631 -0.00021213994 
0.258385 0.12218902694 0.00054483022 
0.258942 0.07397466522 0.00000247202 
0.259499 0.07839702867 0.00076547029 
0.260057 0.11471380439 0.00087328317 
0.260614 0.12042228249 0.00013526904 
0.261172 0.07737976933 0.00018674726 
0.261729 0.12490352886 0.00039925186 
0.262286 0.06841993667 0.00008458874 
0.262844 0.08675511263 0.00028376354 
0.263401 0.09237067059 -0.00009493007 
0.263958 0.05612023050 0.00022229836 
0.264516 0.06180820733 0.00044204322 
0.265073 0.09474086393 0.00040632338 
0.265630 0.06138705047 0.00019065803 
0.266188 0.08285334828 0.00020500780 
0.266745 0.09447065417 0.00060507464 
0.267302 0.08142241062 0.00048367572 
0.267860 0.11546172232 0.00029297318 
0.268417 0.08728849447 0.00063039251 
0.268975 0.13005985719 0.00046742289 
0.269532 0.10341930606 0.00014431689 
0.270089 0.06349085692 -0.00047613708 
0.270647 0.09684166296 0.00055145457 
0.271204 0.05452943720 0.00021422212 
0.271761 0.06465372843 0.00059517843 
0.272319 0.11153126578 0.00046097294 
0.272876 0.05143896520 0.00004714671 
0.273433 0.11523422157 0.00014818221 
0.273991 0.09713847055 -0.00011110282 
0.274548 0.09706167771 -0.00007104171 
0.275105 0.09502127956 0.00015248938 
0.275663 0.09198835815 0.00061097485 
0.276220 0.04444961982 0.00043702776 
0.276777 0.09904961342 0.00020816383 
0.277335 0.05793777126 -0.00011424138 
0.277892 0.10797244256 -0.00013308806 
0.278449 0.04005017597 0.00030161642 
0.279007 0.07973352218 0.00029859735 
0.279564 0.06987459026 -0.00016506376 
0.280121 0.07212340049 -0.00035657556 
0.280679 0.09722414384 0.00073937530 
0.281236 0.06449618984 -0.00003696041 
0.281793 0.07104316788 0.00001892100 
0.282351 0.01027686137 0.00004061527 
0.282908 0.05893363856 0.00010738772 
0.283465 0.09061172530 0.00020071597 
0.284023 0.07571910436 -0.00002172529 
0.284580 0.05173729445 -0.00018366521 
0.285137 0.09330866001 0.00015146033 
0.285695 0.04411354235 -0.00005271770 
0.286252 0.05713481640 0.00053584899 
0.286809 0.05484328771 0.00012226668 
0.287367 0.05262466763 -0.00019082064 
0.287924 0.07881456475 0.00021548007 
0.288481 0.10606698461 0.00028402073 
0.289039 0.06397281751 0.00003654580 
0.289596 0.07479493343 0.00002258512 
0.290153 0.13148860627 0.00040295197 
0.290711 0.04569360516 -0.00068766279 
0.291268 0.07771798087 0.00026484898 
0.291825 0.09710802970 0.00041676834 
0.292383 0.10122456651 0.00023572462 
0.292940 0.04908758703 -0.00045830283 
0.293497 0.01229820325 -0.00027938078 
0.294055 0.05000207651 0.00001214157 
0.294612 0.08243008788 -0.00039044418 
0.295169 0.07648939750 0.00020645938 
0.295727 0.07754676242 0.00016402805 
0.296284 0.09668967781 0.00075527669 
0.296841 0.07944998017 0.00044521976 
0.297399 0.10010289161 0.00007080227 
0.297956 0.06147251202 0.00055192159 
0.298513 0.04921185738 0.00076722575 
0.299071 0.05035915677 0.00015719411 
0.299628 0.08179547042 0.00073157370 
0.300185 0.07373241643 -0.00006099925 
0.300742 0.06014938168 0.00013077473 
0.301300 0.07375268003 0.00049743016 
0.301857 0.05045732269 0.00061680071 
0.302414 0.06637819869 0.00043669152 
0.302972 0.07604783015 0.00042308474 
0.303529 0.04056618257 0.00002396287 
0.304086 0.03227216862 0.00048880053 
0.304644 0.09077792612 0.00039383058 
0.305201 0.04967159210 0.00028303744 
0.305758 0.07169648259 0.00035063957 
0.306316 0.09659704425 0.00029980468 
0.306873 0.07973905407 0.00067884955 
0.307430 0.00645465474 -0.00048974142 
0.307987 0.12584803388 0.00047188251 
0.308545 0.07371541902 0.00044721246 
0.309102 0.11281683108 0.00123815106 
0.309659 0.06346389279 -0.00000167497 
0.310217 0.03103224109 -0.00051143140 
0.310774 0.08951217200 0.00032919511 
0.311331 0.09151430700 0.00029390379 
0.311889 0.05346183866 -0.00020770001 
0.312446 0.09803666134 0.00038727310 
0.313003 0.02743280254 -0.00034505198 
0.313560 0.12837958322 -0.00039974802 
0.314118 0.05268706475 0.00045325067 
0.314675 0.05491076172 0.00019357772 
0.315232 0.04025657152 0.00011793824 
0.315790 0.02784098357 0.00081156247 
0.316347 0.06978744366 0.00011336850 
0.316904 0.05921223657 0.00075265512 
0.317461 0.07540351162 -0.00023398547 
0.318019 -0.01338024962 0.00018573663 
0.318576 0.06120399887 0.00048045244 
0.319133 0.06497535458 0.00041658446 
0.319691 0.04071023698 -0.00003987569 
0.320248 0.06553324486 0.00014709866 
0.320805 -0.02403871871 0.00023068545 
0.321362 0.05803066646 -0.00005751170 
0.321920 0.09312263948 0.00103047758 
0.322477 0.08880209177 0.00047915229 
0.323034 0.04733486054 0.00029345280 
0.323592 0.03603998862 0.00050874556 
0.324149 0.06730738063 0.00076175693 
0.324706 0.08816879392 0.00004013182 
0.325263 0.10921775450 0.00023968912 
0.325821 0.06387825127 0.00026252015 
0.326378 0.04228381552 0.00017964837 
0.326935 0.09046099876 0.00014723848 
0.327493 0.06581097586 0.00058120853 
0.328050 0.07942957653 0.00049692379 
0.328607 0.05726027736 0.00049463330 
0.329164 0.05149223935 0.00006377381 
0.329722 0.07063424811 0.00047134808 
0.330279 0.09565728444 0.00075197694 
0.330836 0.01166679687 0.00046035293 
0.331393 0.05552679153 -0.00014575638 
0.331951 0.01762238016 -0.00020604940 
0.332508 0.06329839570 0.00056235273 
0.333065 0.04729047828 0.00024411042 
0.333622 0.07971141193 0.00016217470 
0.334180 0.09989975782 0.00059584318 
0.334737 0.11216038608 0.00046929037 
0.335294 0.07424562944 -0.00012678806 
0.335852 0.03045629734 0.00010762970 
0.336409 -0.00677160152 0.00018973900 
0.336966 0.05689841235 0.00040676220 
0.337523 0.03148838961 0.00025213049 
0.338081 -0.00156598565 0.00029550400 
0.338638 0.07059457146 0.00028104203 
0.339195 0.04156562290 0.00091081211 
0.339752 0.09411545534 -0.00044098389 
0.340310 0.02082774063 0.00082889623 
0.340867 0.06320772125 -0.00037241409 
0.341424 0.09200104131 0.00165033551 
0.341981 0.02113112735 -0.00062887691 
0.342539 0.09404684079 -0.00030485686 
0.343096 0.07207786865 0.00036355685 
0.343653 0.05596804046 0.00024559437 
0.344210 0.04757378713 0.00024458732 
0.344768 0.01906992766 -0.00069447468 
0.345325 0.01586767263 0.00002450563 
0.345882 0.08704206212 0.00105902631 
0.346439 0.02650642227 0.00067966805 
0.346997 0.06382040064 0.00121520088 
0.347554 0.06349181759 -0.00048233657 
0.348111 0.06703441853 0.00040471292 
0.348668 0.10192559716 0.00010693732 
0.349226 0.03539338408 -0.00057772944 
0.349783 0.11065813414 -0.00025033784 
0.350340 0.04957447739 0.00011452723 
0.350897 0.08597498320 0.00048496863 
0.351454 0.05629711381 0.00052810635 
0.352012 0.05215174764 -0.00002802191 
0.352569 0.08452891520 0.00114143248 
0.353126 0.02031715420 0.00066012060 
0.353683 -0.05103725438 -0.00087079495 
0.354241 0.06830721412 -0.00004252426 
0.354798 -0.04479496144 -0.00062873649 
0.355355 0.00957275909 -0.00020442045 
0.355912 0.02948734243 0.00039581229 
0.356470 0.02323697808 -0.00117056627 
0.357027 0.00718088687 -0.00035363105 
0.357584 0.15072477810 0.00305189069 
0.358141 0.09176520151 0.00115206394 
0.358699 0.03267997065 0.00021891009 
0.359256 0.02769370553 -0.00127136390 
0.359813 0.06262919091 -0.00072145788 
0.360370 0.05313951603 -0.00003551586 
0.360927 0.02710005142 0.00033206345 
0.361485 0.07246231556 0.00081086255 
0.362042 -0.00861069767 -0.00049550136 
0.362599 -0.03014764546 0.00046482590 
0.363156 0.06267437104 0.00146632367 
0.363714 0.09567729862 0.00098026963 
0.364271 0.07403036478 -0.00029202484 
0.364828 -0.03148397168 -0.00038006801 
0.365385 0.07842881066 0.00255977957 
0.365942 -0.01673964596 0.00089313420 
0.366500 0.04183138635 0.00068445512 
0.367057 0.08138893585 0.00084071794 
0.367614 0.11437476522 0.00122376480 
0.368171 0.12711790684 0.00007656158 
0.368728 0.06717194194 -0.00090361821 
0.369286 0.10020406080 0.00002354104 
0.369843 0.08849467149 -0.00004822281 
0.370400 0.08933541737 0.00144933112 
0.370957 -0.00351920676 0.00010314119 
0.371514 0.18751239064 0.00026762694 
0.372072 0.07126730837 0.00136944756 
0.372629 -0.03062689474 0.00067471535 
0.373186 0.02828118332 0.00051281497 
0.373743 0.08409230115 0.00077360591 
0.374300 0.09627476829 0.00095031085 
0.374858 -0.00637249846 -0.00078787684 
0.375415 0.03801905428 -0.00178197628 
0.375972 0.05062175520 0.00154146952 
0.376529 0.07312881937 0.00134801046 
0.377086 0.08414551989 0.00066612186 
0.377644 -0.04219222193 -0.00078246696 
0.378201 0.11531787222 0.00146490241 
0.378758 0.07541223892 0.00099282272 
0.379315 0.05134291383 -0.00062279394 
0.379872 -0.01962682617 -0.00173801953 
0.380430 -0.04843389631 0.00183851081 
0.380987 0.08357545641 0.00064665545 
0.381544 -0.03182797793 0.00031165987 
0.382101 0.12322030953 0.00036538321 
0.382658 0.14781700966 0.00034155389 
0.383216 0.04022160471 -0.00082308154 
0.383773 0.05002688943 -0.00205448969 
0.384330 0.07102190080 -0.00156648815 
0.384887 -0.03662058578 0.00044152575 
0.385444 0.17499530745 0.00134046701 
0.386001 0.06038854047 0.00075635155 
0.386559 -0.02084808822 -0.00238294239 
0.387116 0.04967607070 -0.00040026836 
0.387673 0.00146750516 -0.00033606812 
0.388230 0.04811489553 0.00185966789 
0.388787 0.08055324845 0.00175898369 
0.389345 0.07434962962 0.00129220106 
0.389902 0.05512605108 0.00032331926 
0.390459 0.00372369110 0.00143521475 
0.391016 0.00993044855 -0.00150918237 
0.391573 0.16965889424 0.00165500202 
0.392130 0.08321915447 -0.00229161968 
0.392688 0.01902939329 0.00146928349 
0.393245 0.05544437026 -0.00178136310 
0.393802 0.00329962362 0.00244079060 
0.394359 0.02087326802 0.00060288176 
0.394916 -0.08648500408 0.00012593139 
0.395473 0.12435660987 -0.00226049622 
0.396031 0.08951440656 -0.00133466952 
0.396588 0.20521995200 0.00312728014 
0.397145 0.03834380652 0.00047461323 
0.397702 -0.07111903556 -0.00432339076 
0.398259 0.15661158653 0.00178259838 
0.398816 0.16030358573 0.00383177624 
0.399374 0.17426142940 0.00468773181 
0.399931 0.03113673313 0.00357245144 
0.400488 0.02785969787 0.00467639103 
0.401045 0.11491806905 -0.00259012749 
0.401602 0.08682757497 0.00467426821 
0.402159 0.18419718927 0.00496633853 
0.402716 -0.04138864685 0.00566909591 
0.403274 0.16308713332 0.01704276518 
0.403831 0.30554234734 0.01123134276 
