# Supplementary material for: SAXS studies of X-ray induced disulfide bond damage: Engineering high-resolution insight from a low-resolution technique
Source: PLoS One. 2020 Nov 17;15(11):e0239702. doi: 10.1371/journal.pone.0239702 (PMC7671560; doi:10.1371/journal.pone.0239702)
Supplement: S1 Data — (GZ) [file pone.0239702.s023.gz › SupplementaryData/dimer_A7_ph6_5_00033.cbf.dat]

0.010314 16.18922886669 -0.63009250964 
0.010872 21.76743632368 -0.01031802993 
0.011429 22.40027049278 -0.16653565351 
0.011987 22.07724071435 -0.05466737338 
0.012544 17.74915198656 0.00603961656 
0.013102 20.74786146187 0.15029687479 
0.013659 19.65910987716 0.10251237843 
0.014217 20.13017209682 0.09832396015 
0.014774 20.04156776475 -0.06766819832 
0.015332 20.51004449928 0.15740255893 
0.015889 19.67543352947 -0.02495862098 
0.016447 19.83473525845 -0.01037476456 
0.017004 19.34138582876 0.06916748016 
0.017562 19.08523920799 0.01263699224 
0.018119 19.25651383704 0.03743110508 
0.018677 19.55929490510 0.03171445893 
0.019234 18.30451359594 0.05659111259 
0.019792 18.94527011723 0.03959292557 
0.020349 18.55586297585 0.05122631103 
0.020907 17.91395906566 0.04609884365 
0.021464 17.70282587732 0.05710185462 
0.022022 17.50246952450 0.03853494723 
0.022579 17.62067103889 0.05841332049 
0.023137 17.23124983679 0.06530949872 
0.023694 16.95584159439 0.06663371310 
0.024252 17.09497103217 0.08727944824 
0.024809 16.71871219668 0.08057671053 
0.025367 17.12611025545 0.06426437237 
0.025924 16.42015057694 0.08575626108 
0.026482 16.64543295260 0.08048539982 
0.027039 16.08444059820 0.08162562085 
0.027597 15.88494122323 0.09031043103 
0.028154 15.80433298845 0.07144647096 
0.028712 15.55532273004 0.07175662366 
0.029269 15.54488231780 0.07632060723 
0.029827 15.43367389746 0.07377618622 
0.030384 15.00004893375 0.07820533709 
0.030942 14.98512269156 0.07864194041 
0.031500 14.82153465697 0.06824574180 
0.032057 14.61227007437 0.07428970500 
0.032615 14.27912639354 0.07907923401 
0.033172 13.98907454704 0.07026068501 
0.033730 14.11887980950 0.07824905990 
0.034287 13.60833929868 0.06553663112 
0.034845 13.63753007922 0.07066895711 
0.035402 13.46723885097 0.06541094332 
0.035960 13.18079260672 0.07330050734 
0.036517 12.87627675727 0.05964717257 
0.037075 12.99245418149 0.06036164859 
0.037632 12.81109161290 0.05845127491 
0.038190 12.54702657623 0.06568870359 
0.038747 12.47673249646 0.06337363726 
0.039305 12.29497545348 0.06361505534 
0.039862 12.38184850558 0.06536647651 
0.040420 11.88327083717 0.06613086285 
0.040977 11.80084740847 0.05741738122 
0.041535 11.67575226185 0.05050807003 
0.042092 11.50084381081 0.05234891058 
0.042650 11.28721831924 0.05250992296 
0.043207 11.25982643015 0.05352580154 
0.043765 10.91229714366 0.04783606466 
0.044322 10.71812099339 0.05105597190 
0.044880 10.84905741382 0.04714638489 
0.045437 10.48038840970 0.04524267771 
0.045995 10.61495854509 0.04891799378 
0.046552 10.08799816558 0.04786615711 
0.047110 9.81631551929 0.04188414077 
0.047667 10.02250574405 0.04821163896 
0.048225 9.77488496580 0.04221397865 
0.048782 9.58484866782 0.04111749971 
0.049340 9.38704569945 0.04290459411 
0.049897 9.41339577864 0.04043698078 
0.050455 9.32347790440 0.04284985613 
0.051012 9.15856495349 0.03872668832 
0.051570 8.85710624596 0.03946236221 
0.052127 8.86712115532 0.04125404916 
0.052685 8.65364004540 0.04233830736 
0.053242 8.49041530461 0.04139505978 
0.053800 8.47291917446 0.03936241563 
0.054357 8.44974064776 0.03571752345 
0.054915 7.94769454697 0.03599472270 
0.055472 8.13832623938 0.04034388401 
0.056030 7.81915103083 0.03464366205 
0.056587 7.71890689907 0.03822855179 
0.057145 7.73247701774 0.03568118447 
0.057702 7.44163357604 0.03291100643 
0.058260 7.42412253782 0.02963347184 
0.058817 7.21095344457 0.03076564979 
0.059375 7.14004871683 0.03339001373 
0.059932 7.29221064570 0.03313560823 
0.060490 6.98219113016 0.03311361408 
0.061048 6.75882388026 0.03250521952 
0.061605 6.77926598456 0.02903615343 
0.062163 6.71375932783 0.03161702537 
0.062720 6.48565636222 0.03310612513 
0.063278 6.50904909868 0.02623154305 
0.063835 6.24263212197 0.02834945196 
0.064393 6.35340036943 0.03159615935 
0.064950 6.25174251528 0.03201243074 
0.065508 6.08737129188 0.02694170564 
0.066065 6.08564858082 0.02515589857 
0.066623 5.80209434866 0.02865580771 
0.067180 5.76801188818 0.02523774772 
0.067738 5.60063208294 0.02411488441 
0.068295 5.46729866270 0.02483260864 
0.068853 5.53729553244 0.02612264245 
0.069410 5.40603260619 0.02366274433 
0.069968 5.32235484452 0.02438878037 
0.070525 5.26033961481 0.02074825820 
0.071083 5.29618802286 0.02079114798 
0.071640 5.09241268391 0.02397492223 
0.072198 5.05267661405 0.02527091031 
0.072755 4.98194745201 0.02201826254 
0.073313 5.03820713324 0.02317407043 
0.073870 4.83175321177 0.02407501119 
0.074428 4.74197010738 0.02182356537 
0.074985 4.71755089465 0.02505499933 
0.075543 4.74339118683 0.02075971738 
0.076100 4.60939511483 0.01777033434 
0.076658 4.46475713567 0.01986580395 
0.077215 4.43424070473 0.01992743980 
0.077773 4.52638346781 0.02186055527 
0.078330 4.28136786737 0.01801838960 
0.078888 4.19996594592 0.01760549678 
0.079445 4.20998181418 0.01698951018 
0.080003 4.19228147381 0.01953893836 
0.080560 3.98582073543 0.01871507794 
0.081118 4.05682513813 0.01891554809 
0.081675 3.97724882460 0.01546096929 
0.082233 3.80091741231 0.01339931588 
0.082790 3.79321554938 0.01808574496 
0.083348 3.86793862934 0.01525709489 
0.083905 3.67501421262 0.01663431581 
0.084463 3.75716923906 0.01649691228 
0.085020 3.59090220485 0.01450466903 
0.085578 3.49095897352 0.01522964180 
0.086135 3.54600162202 0.01601946882 
0.086693 3.40307887051 0.01496747679 
0.087250 3.45397601750 0.01608076922 
0.087808 3.29948159476 0.01464832163 
0.088365 3.34289196667 0.01376138683 
0.088923 3.28489107552 0.01235255081 
0.089480 3.20266607686 0.01156069846 
0.090038 3.19170383823 0.01425745779 
0.090595 3.11053985544 0.01171799290 
0.091153 2.98895692298 0.01235517295 
0.091710 2.91269103361 0.01331398385 
0.092268 3.01218326159 0.01225131240 
0.092825 3.01336917170 0.01305402289 
0.093383 2.83378333392 0.01205655918 
0.093940 2.85393912812 0.01032847541 
0.094498 2.85221706140 0.01379361427 
0.095055 2.77736577992 0.01279606983 
0.095613 2.79636094598 0.01255102077 
0.096170 2.71593113555 0.01134350314 
0.096728 2.68136023155 0.01283038242 
0.097285 2.59644734878 0.01074359870 
0.097842 2.50597700183 0.01309986269 
0.098400 2.48282710891 0.01216434719 
0.098957 2.53606293861 0.01332765114 
0.099515 2.49507125521 0.01028932111 
0.100072 2.46417058627 0.01250900660 
0.100630 2.36897445732 0.01072492312 
0.101187 2.38106330639 0.01136965450 
0.101745 2.30430860397 0.00811891667 
0.102302 2.23619983196 0.01186099809 
0.102860 2.25731006428 0.01072414421 
0.103417 2.19718905151 0.01076673895 
0.103975 2.16120129210 0.00947131519 
0.104532 2.15508571864 0.00956406005 
0.105090 2.04973435967 0.00996562913 
0.105647 1.98779179247 0.00912677230 
0.106205 2.04282876976 0.00895816371 
0.106762 1.90539333542 0.00912316830 
0.107320 1.94187616197 0.00896743236 
0.107877 1.87080062674 0.00811853550 
0.108435 1.96322001237 0.00793429733 
0.108992 1.85750509830 0.00699584200 
0.109550 1.92242652274 0.00886426613 
0.110107 1.81891987459 0.00981121526 
0.110665 1.78726302881 0.00853412889 
0.111222 1.70283704886 0.00777729455 
0.111780 1.75869093504 0.00718547012 
0.112337 1.64501893668 0.00714607462 
0.112895 1.65853824709 0.00726541891 
0.113452 1.68329984047 0.00679629259 
0.114010 1.62543712696 0.00685445191 
0.114567 1.58166876573 0.00641445546 
0.115125 1.64945967859 0.00722131692 
0.115682 1.58794230652 0.00597298829 
0.116240 1.51097872330 0.00617627403 
0.116797 1.55829463923 0.00724197315 
0.117355 1.54392732451 0.00526551740 
0.117912 1.47833866073 0.00631060477 
0.118470 1.44610392457 0.00550184241 
0.119027 1.38688951155 0.00580366465 
0.119585 1.43346289531 0.00621266093 
0.120142 1.38610196581 0.00419690877 
0.120699 1.33213244162 0.00585765712 
0.121257 1.37200180015 0.00622797647 
0.121814 1.28325168616 0.00587683707 
0.122372 1.34126287328 0.00523532424 
0.122929 1.26418755150 0.00454051289 
0.123487 1.24161521944 0.00660383547 
0.124044 1.28795741751 0.00507496915 
0.124602 1.20483146588 0.00550994014 
0.125159 1.13507733884 0.00370980379 
0.125717 1.15287330190 0.00526611399 
0.126274 1.16184333296 0.00483072767 
0.126832 1.10958242370 0.00404449195 
0.127389 1.17681831829 0.00408750598 
0.127947 0.99842046956 0.00422039487 
0.128504 1.08409048631 0.00474742917 
0.129062 0.94823038548 0.00383583305 
0.129619 0.99678534163 0.00356929000 
0.130177 1.07368808590 0.00397266949 
0.130734 0.97276419308 0.00441792408 
0.131292 0.94205885191 0.00455075867 
0.131849 0.92514212562 0.00362525294 
0.132407 0.95684652553 0.00293360059 
0.132964 0.96101567314 0.00385513442 
0.133521 0.91583599194 0.00379678171 
0.134079 0.93621750716 0.00245759869 
0.134636 0.87620537693 0.00339710316 
0.135194 0.85848205913 0.00310614907 
0.135751 0.90616144041 0.00376562767 
0.136309 0.80312942222 0.00351285871 
0.136866 0.84023957571 0.00340545349 
0.137424 0.79280271474 0.00306756211 
0.137981 0.76435824579 0.00391525766 
0.138539 0.79883941628 0.00354572529 
0.139096 0.72799595643 0.00196068273 
0.139654 0.68157178656 0.00246227742 
0.140211 0.77688479939 0.00232939434 
0.140769 0.74281621222 0.00291090899 
0.141326 0.67519441696 0.00250000290 
0.141884 0.65587440152 0.00240614397 
0.142441 0.67065244925 0.00289325473 
0.142998 0.70592099001 0.00242048206 
0.143556 0.66046231007 0.00243605343 
0.144113 0.60927050027 0.00275141165 
0.144671 0.57177066705 0.00200374773 
0.145228 0.68043377459 0.00306099794 
0.145786 0.64214471724 0.00250863990 
0.146343 0.60983034576 0.00220857830 
0.146901 0.63539778758 0.00136201717 
0.147458 0.65447467073 0.00235118209 
0.148016 0.60087687619 0.00178951176 
0.148573 0.62457246119 0.00160798874 
0.149131 0.52920199644 0.00167359508 
0.149688 0.58109790512 0.00207522395 
0.150246 0.52430518900 0.00152606577 
0.150803 0.47502152368 0.00196810818 
0.151360 0.53054597805 0.00246798861 
0.151918 0.52995888346 0.00229515850 
0.152475 0.52975613611 0.00170257083 
0.153033 0.50954573775 0.00278157492 
0.153590 0.43205890006 0.00206091952 
0.154148 0.49938905821 0.00233485739 
0.154705 0.46339235107 0.00161007164 
0.155263 0.42878183165 0.00188116054 
0.155820 0.45230312965 0.00177729605 
0.156378 0.41855488721 0.00209053017 
0.156935 0.38627349063 0.00166780043 
0.157493 0.41380645381 0.00100619008 
0.158050 0.40175453736 0.00200686328 
0.158607 0.44397322854 0.00161337434 
0.159165 0.43551682529 0.00163109211 
0.159722 0.37500272255 0.00240216962 
0.160280 0.36532519345 0.00207509880 
0.160837 0.41413211270 0.00164191552 
0.161395 0.37838880991 0.00119843195 
0.161952 0.34485471569 0.00118864808 
0.162510 0.37088716222 0.00122088469 
0.163067 0.33988838372 0.00104111158 
0.163625 0.32645549473 0.00039875225 
0.164182 0.31250559463 0.00104224310 
0.164739 0.32287193384 0.00144769212 
0.165297 0.32297824503 0.00119094842 
0.165854 0.32424490184 0.00086681029 
0.166412 0.27059812678 0.00161696427 
0.166969 0.32151621277 0.00121012057 
0.167527 0.29970435172 0.00064964889 
0.168084 0.30091739637 0.00126503377 
0.168642 0.27501088971 0.00121185078 
0.169199 0.22786904594 0.00051835791 
0.169757 0.29410335911 0.00129144828 
0.170314 0.27017850564 0.00026802446 
0.170871 0.32758311499 0.00125318443 
0.171429 0.27186613136 0.00121657312 
0.171986 0.27168004206 0.00123343352 
0.172544 0.24443386500 0.00118147955 
0.173101 0.29023562650 0.00132570340 
0.173659 0.25426990044 0.00169123054 
0.174216 0.22997753864 0.00089716276 
0.174774 0.22551992563 0.00058099017 
0.175331 0.19373130088 0.00092535082 
0.175888 0.28493402449 0.00041430489 
0.176446 0.24764719809 0.00033706451 
0.177003 0.23087990867 0.00160907182 
0.177561 0.27581308775 0.00082063030 
0.178118 0.25913121920 0.00144068434 
0.178676 0.20278457563 -0.00016340392 
0.179233 0.19897005258 0.00066309088 
0.179791 0.24945183149 0.00081995618 
0.180348 0.21764309808 0.00092391440 
0.180905 0.20585991349 0.00062370942 
0.181463 0.14020228420 0.00084591855 
0.182020 0.19965843834 0.00057363889 
0.182578 0.20975608071 0.00098495352 
0.183135 0.18805186746 0.00081608411 
0.183693 0.19260804901 0.00121593356 
0.184250 0.24103597222 0.00104309360 
0.184808 0.19160808107 0.00104202427 
0.185365 0.13230571091 0.00079400507 
0.185922 0.20774060114 0.00135701894 
0.186480 0.15016349957 0.00079481379 
0.187037 0.20385065618 0.00091931168 
0.187595 0.16756673096 0.00001540109 
0.188152 0.13154597651 0.00102238800 
0.188710 0.16918076449 0.00029687696 
0.189267 0.14188877029 0.00057657492 
0.189824 0.13695285634 0.00024910362 
0.190382 0.15567966747 0.00078049664 
0.190939 0.11499574913 0.00090502249 
0.191497 0.13932702296 0.00023618350 
0.192054 0.15897167623 0.00011745800 
0.192612 0.16873797609 0.00084766545 
0.193169 0.14625248642 0.00082322368 
0.193726 0.18813893154 0.00083504906 
0.194284 0.13634368961 0.00041078277 
0.194841 0.12051428481 0.00041737287 
0.195399 0.11834728901 0.00049777594 
0.195956 0.11802185900 0.00086479262 
0.196514 0.17052746992 0.00012701529 
0.197071 0.12004982485 0.00045443646 
0.197628 0.10465999295 0.00091557309 
0.198186 0.18100450690 0.00029091148 
0.198743 0.16055503154 -0.00012794721 
0.199301 0.13521771256 0.00020842822 
0.199858 0.07037197660 -0.00020742615 
0.200416 0.16408106707 0.00069119103 
0.200973 0.19342942043 0.00055121606 
0.201530 0.10140546216 0.00037067912 
0.202088 0.13250659440 0.00116439610 
0.202645 0.11270482480 0.00002413521 
0.203203 0.15294892853 0.00035076924 
0.203760 0.12177300430 0.00044102806 
0.204318 0.16264264999 0.00046641593 
0.204875 0.10790741510 0.00027693037 
0.205432 0.16552106956 0.00096303619 
0.205990 0.16552518336 0.00036451469 
0.206547 0.15635585189 0.00078586986 
0.207105 0.14735891126 0.00086050812 
0.207662 0.16725286893 0.00060632824 
0.208219 0.16580645977 0.00037863830 
0.208777 0.14275571446 -0.00009246837 
0.209334 0.09803325131 0.00010756366 
0.209892 0.12795704939 0.00058333148 
0.210449 0.13208639805 0.00051579767 
0.211007 0.14629791157 0.00028262473 
0.211564 0.15862490597 0.00086102181 
0.212121 0.17510286253 0.00096618477 
0.212679 0.13151936599 0.00055364767 
0.213236 0.11370375508 0.00012223530 
0.213794 0.13691030380 0.00066558239 
0.214351 0.09321092854 0.00046686866 
0.214908 0.11837478711 -0.00049114612 
0.215466 0.12972932282 0.00036815557 
0.216023 0.09702804337 0.00042732369 
0.216581 0.11525072785 0.00061719901 
0.217138 0.08780674194 0.00010385809 
0.217695 0.06581498437 0.00100084911 
0.218253 0.12925195376 0.00049260253 
0.218810 0.10856625408 0.00036762557 
0.219368 0.10958566742 0.00061156979 
0.219925 0.08913930136 -0.00014586548 
0.220483 0.11160045820 0.00101403989 
0.221040 0.11279693558 0.00076347846 
0.221597 0.09480245931 -0.00019180264 
0.222155 0.15388203365 0.00028512839 
0.222712 0.12210259741 0.00047919611 
0.223270 0.12548688125 0.00041168579 
0.223827 0.06324960393 0.00004919297 
0.224384 0.10760599671 0.00001716091 
0.224942 0.07266563920 -0.00033138353 
0.225499 0.13608332172 0.00034170032 
0.226057 0.13793245182 0.00068595795 
0.226614 0.08452791202 0.00070390491 
0.227171 0.13290162396 0.00026872516 
0.227729 0.10320446737 0.00042406924 
0.228286 0.08746118508 -0.00000148797 
0.228844 0.12824059482 0.00106587246 
0.229401 0.10669812735 0.00041487716 
0.229958 0.09519388983 0.00083665178 
0.230516 0.06991708785 0.00080901893 
0.231073 0.13888787608 0.00067367156 
0.231630 0.16161114077 0.00036875572 
0.232188 0.10462452691 0.00106073862 
0.232745 0.05745100175 0.00041179677 
0.233303 0.11714465709 0.00025158782 
0.233860 0.10888813019 0.00018667329 
0.234417 0.12743797199 0.00030247759 
0.234975 0.11573623282 0.00039680734 
0.235532 0.09285042088 0.00027250196 
0.236090 0.12984114068 0.00048519004 
0.236647 0.07305972681 0.00043556479 
0.237204 0.08959940159 0.00029382568 
0.237762 0.12405230163 0.00069455768 
0.238319 0.08876532008 0.00087390973 
0.238877 0.09811636805 0.00038269066 
0.239434 0.12417203024 -0.00000182620 
0.239991 0.09264182019 0.00021873272 
0.240549 0.11061775873 0.00064314312 
0.241106 0.12105360429 0.00033984179 
0.241663 0.11827017884 0.00041127692 
0.242221 0.09131279286 0.00096293365 
0.242778 0.09661383638 -0.00009604069 
0.243336 0.09160642845 0.00060491367 
0.243893 0.08989498843 0.00050330988 
0.244450 0.11245751876 0.00014351708 
0.245008 0.06256963387 -0.00004092871 
0.245565 0.09985414233 0.00063178432 
0.246123 0.13706567364 0.00044228904 
0.246680 0.14558173228 0.00059215997 
0.247237 0.12990986639 0.00059310394 
0.247795 0.10604709022 0.00034270315 
0.248352 0.09891725266 0.00055350442 
0.248909 0.10710888699 0.00035612569 
0.249467 0.13750319330 0.00042857144 
0.250024 0.08584496819 0.00040829008 
0.250582 0.07498587370 0.00010004613 
0.251139 0.10343774620 0.00035221676 
0.251696 0.11416228830 0.00047637561 
0.252254 0.09192253117 0.00082230354 
0.252811 0.12965944694 0.00004110904 
0.253368 0.06496522495 0.00012989259 
0.253926 0.09765378523 0.00100342716 
0.254483 0.07306036751 0.00030701296 
0.255041 0.06646049367 -0.00010932219 
0.255598 0.11037843045 -0.00001004442 
0.256155 0.06255806541 -0.00007995880 
0.256713 0.07135506045 -0.00032901564 
0.257270 0.08344547899 -0.00026102737 
0.257827 0.06141689009 -0.00015129166 
0.258385 0.05300216447 -0.00000199304 
0.258942 0.11170935257 0.00062613909 
0.259499 0.06120372146 -0.00027419982 
0.260057 0.13260328042 0.00004216256 
0.260614 0.09376154829 0.00031309950 
0.261172 0.12537082157 0.00008631791 
0.261729 0.10686282927 0.00049859082 
0.262286 0.09091535806 0.00020862475 
0.262844 0.10976834036 0.00048042483 
0.263401 0.07647060735 0.00012976226 
0.263958 0.10121055820 0.00064233548 
0.264516 0.07599572486 0.00037349067 
0.265073 0.10858039597 -0.00010206995 
0.265630 0.11701852585 0.00079667328 
0.266188 0.10124810654 0.00036980950 
0.266745 0.08169233233 0.00061341448 
0.267302 0.08702244307 -0.00025031124 
0.267860 0.08036796199 0.00040857422 
0.268417 0.06416859193 -0.00010408969 
0.268975 0.06787864181 0.00038237353 
0.269532 0.10755574274 0.00040287070 
0.270089 0.09163985516 0.00044771354 
0.270647 0.07241369911 0.00077133246 
0.271204 0.09137618041 0.00074540233 
0.271761 0.08699461724 0.00043202597 
0.272319 0.08034099710 0.00052961690 
0.272876 0.06893568590 0.00015690563 
0.273433 0.05585751499 0.00000307979 
0.273991 0.10362285186 0.00013159959 
0.274548 0.07257741887 -0.00010387945 
0.275105 0.07636979838 -0.00002239641 
0.275663 0.07540574712 0.00022162067 
0.276220 0.09579172208 0.00001402356 
0.276777 0.06961025552 0.00052962390 
0.277335 0.11953193594 0.00034087705 
0.277892 0.09913592008 0.00040685953 
0.278449 0.09468755458 0.00059113958 
0.279007 0.05864597150 -0.00005097507 
0.279564 0.03539913681 0.00058733806 
0.280121 0.08163908891 -0.00048819748 
0.280679 0.07341778690 0.00030289711 
0.281236 0.12952812546 0.00089451949 
0.281793 0.07983371642 0.00033533539 
0.282351 0.05621464476 0.00039193608 
0.282908 0.08194980190 -0.00015073432 
0.283465 0.10830112251 0.00025599347 
0.284023 0.08429983263 0.00029994495 
0.284580 0.10135862581 0.00046207583 
0.285137 0.02471988388 0.00053481866 
0.285695 0.03990750244 0.00100773794 
0.286252 0.08315950648 0.00009466335 
0.286809 0.06667633377 0.00028265374 
0.287367 0.08376725472 -0.00003437451 
0.287924 0.06198659270 -0.00040830331 
0.288481 0.07922034474 0.00062915847 
0.289039 0.12063122221 0.00057825041 
0.289596 0.09646410765 0.00083248963 
0.290153 0.04053034543 0.00050184684 
0.290711 0.08865121776 0.00027313919 
0.291268 0.06873062198 -0.00010062143 
0.291825 0.05638637528 0.00054074694 
0.292383 0.01962769500 0.00034458786 
0.292940 0.06718957887 -0.00005865091 
0.293497 0.07894992706 0.00068463902 
0.294055 0.06689414858 0.00024011773 
0.294612 0.10002175554 0.00000727404 
0.295169 0.08458385401 0.00022189630 
0.295727 0.04822330573 -0.00064345012 
0.296284 0.09078763710 0.00025468072 
0.296841 0.09736478519 0.00097088163 
0.297399 0.08546114667 0.00002743242 
0.297956 0.08405201257 0.00052744794 
0.298513 0.10978558648 0.00078925550 
0.299071 0.08351962164 0.00094480753 
0.299628 0.12273665352 0.00031427207 
0.300185 0.02897521042 0.00017050968 
0.300742 0.05071672212 -0.00010599331 
0.301300 0.08346439315 0.00067753250 
0.301857 0.04831645269 0.00107614611 
0.302414 0.03407798892 0.00033618949 
0.302972 0.06410584754 0.00012227698 
0.303529 0.06245743783 -0.00068539675 
0.304086 0.05361527174 0.00071142039 
0.304644 0.08829303706 -0.00039332619 
0.305201 0.06128919494 0.00012897152 
0.305758 0.01973362400 0.00043141747 
0.306316 0.07846338974 -0.00011763473 
0.306873 0.04050613082 0.00027431030 
0.307430 0.10600776072 0.00025077111 
0.307987 0.13070930781 0.00044286640 
0.308545 0.05350642399 0.00013812242 
0.309102 0.08068803806 0.00025631820 
0.309659 0.05030514422 -0.00005434063 
0.310217 0.08461044961 0.00058698735 
0.310774 0.02511100792 -0.00018361116 
0.311331 0.06877009500 0.00049011878 
0.311889 0.05542186046 -0.00037058325 
0.312446 0.06822944395 0.00038126839 
0.313003 0.10746401849 0.00044389219 
0.313560 0.05329579301 -0.00001648479 
0.314118 0.12534630924 0.00031304657 
0.314675 0.06169057375 0.00048176134 
0.315232 0.02607863240 0.00021980923 
0.315790 0.00790664917 0.00070221461 
0.316347 0.03868274845 0.00005499525 
0.316904 0.06612086875 0.00097782964 
0.317461 0.12151632436 0.00022417892 
0.318019 0.06169598758 0.00039539915 
0.318576 0.06119589254 0.00040403004 
0.319133 0.09106453396 -0.00022336704 
0.319691 0.06616573251 0.00076481807 
0.320248 0.09048199237 0.00020665875 
0.320805 0.02850563621 0.00026590778 
0.321362 0.08192566830 -0.00003084841 
0.321920 0.09283341637 0.00058285394 
0.322477 0.07192248353 0.00022637699 
0.323034 0.05202825484 0.00063932706 
0.323592 0.03029694403 0.00054839969 
0.324149 0.06483475074 0.00078340360 
0.324706 0.07178196314 0.00026906604 
0.325263 0.06666230040 0.00102023654 
0.325821 0.04724912204 -0.00015658270 
0.326378 0.04427943657 0.00038079574 
0.326935 0.11413359625 0.00089584238 
0.327493 0.07611002267 0.00071883991 
0.328050 0.06608733586 0.00072840380 
0.328607 0.07071932278 0.00011618718 
0.329164 0.04604349938 0.00086397432 
0.329722 0.11243760721 -0.00021109723 
0.330279 0.05821773381 0.00077839397 
0.330836 0.10077817071 0.00023932722 
0.331393 0.05965985309 0.00039330538 
0.331951 0.05896409411 0.00030841866 
0.332508 0.08342234067 -0.00005873619 
0.333065 0.06479366845 0.00007942032 
0.333622 0.04014785512 0.00082073534 
0.334180 0.02556756156 -0.00025979649 
0.334737 0.04131479404 0.00057346523 
0.335294 0.02750429064 0.00029201411 
0.335852 0.08819051789 0.00055141082 
0.336409 0.03082109011 0.00015315346 
0.336966 0.05363965896 -0.00001493798 
0.337523 0.07201489488 0.00009014916 
0.338081 0.03313745241 -0.00010186699 
0.338638 0.03374766434 0.00013371517 
0.339195 0.08125652968 0.00000711265 
0.339752 0.05008972692 0.00107179323 
0.340310 0.04499784510 -0.00024946811 
0.340867 0.06038141566 0.00012509245 
0.341424 0.07174014888 -0.00042885293 
0.341981 0.05658520959 0.00029657652 
0.342539 0.03568435671 0.00081406063 
0.343096 0.07393820348 0.00035987016 
0.343653 0.04455791452 -0.00032478048 
0.344210 0.06544395087 -0.00061225354 
0.344768 0.06082648296 0.00055626340 
0.345325 0.06102123704 0.00058835225 
0.345882 0.04706853673 0.00018965975 
0.346439 0.04817842735 -0.00056980887 
0.346997 0.05499186569 0.00161338312 
0.347554 0.08607808010 0.00039225956 
0.348111 0.07753463681 0.00128667724 
0.348668 0.13099862607 0.00083714719 
0.349226 0.13277091979 -0.00051232731 
0.349783 0.09921952386 0.00073950788 
0.350340 0.10698077838 0.00007912570 
0.350897 0.04726585541 0.00056382893 
0.351454 0.05308972066 -0.00060646984 
0.352012 0.04002761469 0.00012799417 
0.352569 -0.00719769336 -0.00002877345 
0.353126 0.06136100890 0.00053976159 
0.353683 0.02232528470 0.00092878019 
0.354241 0.10895788732 0.00141820158 
0.354798 -0.01804737672 -0.00104778784 
0.355355 0.12144120288 0.00104796454 
0.355912 0.13598369339 0.00007627210 
0.356470 0.03801719849 0.00018479361 
0.357027 0.14508846922 0.00023261915 
0.357584 0.02352918889 -0.00053117764 
0.358141 0.09032697009 -0.00127748111 
0.358699 0.01081131050 -0.00067760718 
0.359256 0.07783988200 -0.00012720988 
0.359813 0.11502472202 0.00101355275 
0.360370 0.06591047392 0.00009586014 
0.360927 0.08160940083 -0.00008361002 
0.361485 0.05483118796 -0.00015511454 
0.362042 0.01866198741 0.00056222064 
0.362599 0.03063578828 0.00063285133 
0.363156 0.05346470628 -0.00046734702 
0.363714 0.05738924035 -0.00071244028 
0.364271 -0.03241799184 -0.00061866664 
0.364828 0.11882134105 0.00059512839 
0.365385 0.15234353537 -0.00132205961 
0.365942 0.02434122561 0.00060419173 
0.366500 0.05742001996 0.00141432226 
0.367057 0.08343340208 -0.00107182351 
0.367614 0.13189650237 0.00053244493 
0.368171 -0.00703340834 -0.00044001602 
0.368728 0.04493422485 -0.00144293529 
0.369286 0.09824825001 -0.00081806239 
0.369843 0.09108485341 0.00060183908 
0.370400 0.15753517810 0.00209112251 
0.370957 0.07566481507 0.00218291647 
0.371514 0.01819202287 -0.00121649215 
0.372072 -0.02363166512 0.00026250969 
0.372629 0.06285491271 0.00029152796 
0.373186 0.06701575448 -0.00035529345 
0.373743 0.07436093100 -0.00197460608 
0.374300 -0.00272220905 -0.00140691610 
0.374858 0.07840076072 0.00002851077 
0.375415 0.01459938461 0.00064411972 
0.375972 0.01571108095 0.00141166751 
0.376529 0.08449055207 -0.00032839970 
0.377086 0.03019381569 -0.00051048953 
0.377644 0.04817949961 -0.00104888067 
0.378201 0.04887799998 -0.00109913812 
0.378758 0.11758762157 0.00129271831 
0.379315 0.02103048660 -0.00184471926 
0.379872 0.04209852896 0.00024556161 
0.380430 0.00688682883 0.00070472803 
0.380987 -0.00988857417 0.00066161029 
0.381544 0.00997844335 0.00010826149 
0.382101 0.07775769936 0.00182282086 
0.382658 0.03696981402 0.00092090314 
0.383216 0.13731825892 0.00225331408 
0.383773 0.11551182854 0.00196519673 
0.384330 0.05360201698 0.00090743182 
0.384887 0.03895442431 0.00229572474 
0.385444 0.10492537385 -0.00120376697 
0.386001 -0.00459196856 0.00025344403 
0.386559 0.06173316045 -0.00004716641 
0.387116 0.05274086529 0.00021866902 
0.387673 0.14411378947 -0.00019447155 
0.388230 0.06783712687 -0.00178356538 
0.388787 0.15085575274 -0.00068702369 
0.389345 0.01856243089 0.00068310073 
0.389902 0.01143218685 0.00005166928 
0.390459 0.07403312831 -0.00029985600 
0.391016 -0.01522018478 -0.00047277742 
0.391573 0.10093817275 0.00209871361 
0.392130 0.04182994946 0.00023308991 
0.392688 0.05824193130 0.00113617040 
0.393245 0.12973868918 0.00191879494 
0.393802 0.08733723792 0.00209957000 
0.394359 0.08428032861 0.00436492449 
0.394916 0.02168306429 0.00229223092 
0.395473 0.01472397347 -0.00309657273 
0.396031 0.02433827239 0.00262545069 
0.396588 0.16459354211 0.00111378277 
0.397145 0.01273689614 -0.00017883823 
0.397702 0.11176450087 -0.00077022292 
0.398259 0.03677206854 -0.00376632125 
0.398816 0.06840301224 0.00479835614 
0.399374 0.00484062379 0.00304127889 
0.399931 -0.00950943949 -0.00067773864 
0.400488 -0.03520560447 0.00146470693 
0.401045 -0.00117397345 0.00110069931 
0.401602 0.00454597806 -0.00543498824 
0.402159 0.06414846234 -0.00610473473 
0.402716 -0.00373586880 -0.01722941850 
0.403274 0.18368420277 0.00686842241 
0.403831 0.04869734359 0.04592891273 
