# Supplementary material for: SAXS studies of X-ray induced disulfide bond damage: Engineering high-resolution insight from a low-resolution technique
Source: PLoS One. 2020 Nov 17;15(11):e0239702. doi: 10.1371/journal.pone.0239702 (PMC7671560; doi:10.1371/journal.pone.0239702)
Supplement: S1 Data — (GZ) [file pone.0239702.s023.gz › SupplementaryData/dimer_A8_ph6_2p5_00001.cbf.dat]

0.010314 11.30774942331 -0.43375687088 
0.010872 12.51373843071 -0.60401425612 
0.011429 9.29090491640 -0.33087385078 
0.011987 7.82666550501 -0.22417418335 
0.012544 9.63678588027 0.00054845218 
0.013102 11.68551791344 -0.15627584522 
0.013659 7.22873321924 -0.07432605151 
0.014217 10.62466827930 0.00987502804 
0.014774 7.89185790201 -0.13202978622 
0.015332 9.62289684504 0.04174464593 
0.015889 9.65036476334 0.00699436301 
0.016447 9.78161524571 0.03767824578 
0.017004 9.28878156225 -0.02938900449 
0.017562 9.19406565586 0.00354504029 
0.018119 9.74394236505 0.04297547342 
0.018677 8.93120796021 -0.01405441300 
0.019234 8.60284407332 -0.00282457097 
0.019792 8.90873703861 -0.00601955096 
0.020349 8.83363590424 0.02982044276 
0.020907 9.20331344381 0.00858762355 
0.021464 8.74278152477 0.01018240288 
0.022022 8.54606168688 0.01735165980 
0.022579 8.78373357600 0.04996812509 
0.023137 8.41685274752 0.02051323403 
0.023694 8.50576917285 0.03778584019 
0.024252 8.63814517838 0.04074608706 
0.024809 8.80350177985 0.05047393935 
0.025367 8.27683658732 0.04894141228 
0.025924 8.45124600576 0.03995458940 
0.026482 8.31921832102 0.04697205410 
0.027039 7.90912986204 0.04194680317 
0.027597 8.01381236742 0.04033300408 
0.028154 8.13247533930 0.05863754875 
0.028712 8.15160424096 0.04176423443 
0.029269 7.78862077306 0.04024181291 
0.029827 7.62053647350 0.03795181238 
0.030384 7.45641169769 0.04323446934 
0.030942 7.62237468863 0.04623525185 
0.031500 7.41784436808 0.04567234555 
0.032057 7.31365806761 0.04772992306 
0.032615 7.17220845247 0.04775551649 
0.033172 7.27847208876 0.04653061297 
0.033730 7.06962669148 0.03555683715 
0.034287 7.19080231825 0.04186648751 
0.034845 6.82625183320 0.04480136734 
0.035402 6.82225973665 0.04033757297 
0.035960 6.76672188403 0.03797503026 
0.036517 6.76521333549 0.04361016406 
0.037075 6.72068324687 0.03980636447 
0.037632 6.59868698870 0.03317955123 
0.038190 6.49573966535 0.03603843663 
0.038747 6.50154971156 0.02941708027 
0.039305 6.25804099499 0.04102448684 
0.039862 6.31346165208 0.03349742454 
0.040420 6.08402269479 0.03325873983 
0.040977 6.26006148796 0.03394149428 
0.041535 6.00436556898 0.03639466857 
0.042092 6.04438283855 0.03012765518 
0.042650 5.77604611866 0.03343327306 
0.043207 5.68833555686 0.02873307943 
0.043765 5.73270248674 0.03385728009 
0.044322 5.74014407607 0.03312036822 
0.044880 5.50246716141 0.03419997548 
0.045437 5.43274716631 0.02743861526 
0.045995 5.41203502158 0.03114935116 
0.046552 5.21262418364 0.02483646474 
0.047110 5.16669766416 0.02996364553 
0.047667 4.99221939693 0.02157259173 
0.048225 5.18809183894 0.02487767479 
0.048782 4.96526830488 0.02571161215 
0.049340 4.94268815200 0.02586101120 
0.049897 4.78883874641 0.02140695106 
0.050455 4.77812110904 0.02317209890 
0.051012 4.67393905307 0.02556948193 
0.051570 4.80140988701 0.02259819824 
0.052127 4.43372488397 0.01886609126 
0.052685 4.46672975664 0.02282979824 
0.053242 4.47402594125 0.02351760024 
0.053800 4.35744605397 0.02425501226 
0.054357 4.25557560005 0.01640747688 
0.054915 4.28952603773 0.01761560857 
0.055472 4.00819954369 0.02141310578 
0.056030 3.89653726115 0.02012584056 
0.056587 4.01157485897 0.02043404447 
0.057145 3.85609114612 0.01867768751 
0.057702 3.84538849426 0.01941814765 
0.058260 3.78761595814 0.01950602592 
0.058817 3.86213141942 0.02099986682 
0.059375 3.53970317774 0.01561043315 
0.059932 3.69027191562 0.01701575410 
0.060490 3.53394666721 0.01677857663 
0.061048 3.43195077262 0.01824979462 
0.061605 3.39132922251 0.01661725811 
0.062163 3.42641254806 0.01667199523 
0.062720 3.21743406934 0.01583048766 
0.063278 3.29163581930 0.01471064099 
0.063835 3.11960131311 0.01884127896 
0.064393 3.13052102754 0.01517776513 
0.064950 3.12182527368 0.01901167766 
0.065508 3.09030766107 0.01640770925 
0.066065 2.98867172368 0.01545198398 
0.066623 2.98031762623 0.01332963300 
0.067180 2.91098733748 0.01349034502 
0.067738 2.72498581670 0.01491156409 
0.068295 2.95392541691 0.01351912552 
0.068853 2.72444320782 0.01521353218 
0.069410 2.70436049858 0.01322548491 
0.069968 2.63462882207 0.01389993210 
0.070525 2.67643555913 0.01496054685 
0.071083 2.53952854306 0.01303826031 
0.071640 2.48573103805 0.01164329792 
0.072198 2.39485977543 0.01191630327 
0.072755 2.35363455711 0.01355425194 
0.073313 2.47343331579 0.01281282444 
0.073870 2.34113525473 0.01244360753 
0.074428 2.25646314715 0.01069741378 
0.074985 2.42785851904 0.00967603465 
0.075543 2.25242445685 0.01030416869 
0.076100 2.18440121685 0.01190196073 
0.076658 2.22090209504 0.01227887041 
0.077215 2.17052793674 0.01107639709 
0.077773 2.02166156250 0.01090642071 
0.078330 1.97530914048 0.00968781256 
0.078888 2.03128967022 0.01071518794 
0.079445 2.00376749010 0.01077333037 
0.080003 1.96838573492 0.00944103919 
0.080560 1.90598342227 0.01019695800 
0.081118 1.92636322369 0.01022952749 
0.081675 1.86536189783 0.00899539870 
0.082233 1.81605321187 0.00816587315 
0.082790 1.82282192602 0.00799752000 
0.083348 1.77633827026 0.00829374056 
0.083905 1.72604937368 0.00736822733 
0.084463 1.74459200939 0.00687400937 
0.085020 1.70634642897 0.00896713812 
0.085578 1.73795722082 0.00612060498 
0.086135 1.59277962394 0.00721658875 
0.086693 1.67001490299 0.00649525722 
0.087250 1.55336050125 0.00834581263 
0.087808 1.58930774246 0.00872159580 
0.088365 1.54403509845 0.00626560959 
0.088923 1.52509509392 0.00685936371 
0.089480 1.50641734021 0.00829740382 
0.090038 1.47696502987 0.00635870039 
0.090595 1.43261201954 0.00697643510 
0.091153 1.40431428936 0.00476366242 
0.091710 1.41220873513 0.00688118287 
0.092268 1.38415645619 0.00619338312 
0.092825 1.37557127215 0.00765364431 
0.093383 1.39086445053 0.00711806977 
0.093940 1.35032971827 0.00553395058 
0.094498 1.33235473213 0.00598854242 
0.095055 1.29181751443 0.00531645317 
0.095613 1.25445489596 0.00569455922 
0.096170 1.29390616447 0.00533665785 
0.096728 1.25074185941 0.00540869301 
0.097285 1.18988532409 0.00615336956 
0.097842 1.18370212318 0.00581173224 
0.098400 1.25772474766 0.00640171523 
0.098957 1.13967831835 0.00661055226 
0.099515 1.13304730080 0.00616653743 
0.100072 1.11219620387 0.00766798868 
0.100630 1.15359437920 0.00709113950 
0.101187 1.05979486771 0.00311850536 
0.101745 1.10838225934 0.00423541173 
0.102302 1.11243440859 0.00773353547 
0.102860 1.07177623468 0.00609450035 
0.103417 1.08568284156 0.00332428542 
0.103975 1.03472183172 0.00570201696 
0.104532 1.00775521496 0.00467073156 
0.105090 1.05361133744 0.00463689622 
0.105647 0.93320049194 0.00393854152 
0.106205 0.93518075671 0.00411137530 
0.106762 0.94516851292 0.00474894696 
0.107320 0.93700520595 0.00510374328 
0.107877 0.92130836802 0.00488319580 
0.108435 0.87109020811 0.00499150352 
0.108992 0.89368195143 0.00528016202 
0.109550 0.95892263231 0.00569969701 
0.110107 0.93880001877 0.00272100283 
0.110665 0.92373777333 0.00404343247 
0.111222 0.81347059856 0.00637510266 
0.111780 0.87894646513 0.00396700810 
0.112337 0.82641920588 0.00490240935 
0.112895 0.78211877852 0.00327448463 
0.113452 0.81407159968 0.00528206885 
0.114010 0.87428933522 0.00260866564 
0.114567 0.82504578317 0.00419539122 
0.115125 0.75014781996 0.00262424788 
0.115682 0.80561057527 0.00346119110 
0.116240 0.76051016450 0.00307917682 
0.116797 0.80073321206 0.00390878650 
0.117355 0.71354989554 0.00329126133 
0.117912 0.76713757176 0.00243575812 
0.118470 0.69009538492 0.00175795050 
0.119027 0.76117068016 0.00317896691 
0.119585 0.65246456252 0.00299919265 
0.120142 0.68896347593 0.00397232407 
0.120699 0.64790718303 0.00257739019 
0.121257 0.65759468874 0.00215911588 
0.121814 0.74170655068 0.00266854131 
0.122372 0.63270235497 0.00217600525 
0.122929 0.65314661412 0.00204523312 
0.123487 0.51305579414 0.00363313540 
0.124044 0.63028292120 0.00230408552 
0.124602 0.57052829452 0.00250797747 
0.125159 0.58870819309 0.00337523948 
0.125717 0.61818269178 0.00162825457 
0.126274 0.58041272183 0.00287379776 
0.126832 0.51253680723 0.00132711880 
0.127389 0.58247952472 0.00350286796 
0.127947 0.53683720151 0.00145097526 
0.128504 0.51574413864 0.00188963996 
0.129062 0.56618348636 0.00210226446 
0.129619 0.51724850622 0.00301892680 
0.130177 0.51555027806 0.00203515881 
0.130734 0.50238938724 0.00264957505 
0.131292 0.50336197225 0.00204892130 
0.131849 0.48425821821 0.00154110412 
0.132407 0.42227985553 0.00162735762 
0.132964 0.47785218590 0.00126691028 
0.133521 0.45692847731 0.00146479378 
0.134079 0.50808514908 0.00179566373 
0.134636 0.48788304302 0.00199809946 
0.135194 0.39348121992 0.00259038019 
0.135751 0.44611542819 0.00134681248 
0.136309 0.46398573485 0.00140882822 
0.136866 0.41759959524 0.00182303181 
0.137424 0.41888385701 0.00115262028 
0.137981 0.38877457677 0.00234033455 
0.138539 0.48377535919 0.00226117132 
0.139096 0.37296926157 0.00166252777 
0.139654 0.35131622353 0.00087366300 
0.140211 0.42389763099 0.00139591898 
0.140769 0.39267060530 0.00231508855 
0.141326 0.38158190219 0.00123617044 
0.141884 0.33152136009 0.00141851232 
0.142441 0.33838601072 0.00185659296 
0.142998 0.34100875116 0.00114006758 
0.143556 0.32770318236 0.00192794219 
0.144113 0.35355993706 0.00150598798 
0.144671 0.31197828850 0.00031508044 
0.145228 0.35165410781 0.00119364047 
0.145786 0.32182132176 0.00086915743 
0.146343 0.34969865623 0.00049313500 
0.146901 0.28558981547 0.00136071538 
0.147458 0.29475937794 0.00101940379 
0.148016 0.24219000431 0.00149322282 
0.148573 0.28961866717 0.00060694955 
0.149131 0.32777003161 0.00183922839 
0.149688 0.28031623835 0.00083262765 
0.150246 0.27238629708 0.00074581656 
0.150803 0.28252404117 0.00112724849 
0.151360 0.22551481426 0.00090356855 
0.151918 0.26511400378 0.00119316106 
0.152475 0.26917932469 0.00196761994 
0.153033 0.27498836965 0.00100629754 
0.153590 0.29738194494 0.00106690050 
0.154148 0.24018982667 0.00135329515 
0.154705 0.21444008460 0.00137686608 
0.155263 0.22601588312 0.00091054219 
0.155820 0.24486487965 0.00075359512 
0.156378 0.21749859468 0.00063478961 
0.156935 0.19644191779 0.00101469862 
0.157493 0.17313084592 0.00205181732 
0.158050 0.18259279716 0.00028102668 
0.158607 0.21079821272 0.00078348310 
0.159165 0.24181075627 0.00166744075 
0.159722 0.16417254569 0.00071552896 
0.160280 0.22072834733 0.00021307697 
0.160837 0.17786046341 0.00115605294 
0.161395 0.16239269514 0.00044156613 
0.161952 0.20318592655 0.00040931517 
0.162510 0.16596259383 0.00053751205 
0.163067 0.16908874549 0.00106608942 
0.163625 0.18300322131 0.00128843586 
0.164182 0.15018418401 0.00031492387 
0.164739 0.15213486718 0.00090544383 
0.165297 0.18661565127 0.00191224599 
0.165854 0.18079291538 0.00074010244 
0.166412 0.12801181582 0.00115951569 
0.166969 0.16230166656 0.00127382683 
0.167527 0.15456960265 0.00091270378 
0.168084 0.17934821081 0.00060543984 
0.168642 0.15470961803 0.00038807172 
0.169199 0.13041886236 0.00050568492 
0.169757 0.12511597365 0.00001822562 
0.170314 0.11112007547 0.00019929550 
0.170871 0.20074978281 0.00069292621 
0.171429 0.11184471335 0.00010945269 
0.171986 0.14265183060 -0.00007806782 
0.172544 0.13699639393 0.00061123391 
0.173101 0.17228994785 0.00064534352 
0.173659 0.14333953882 0.00074767214 
0.174216 0.15205550376 0.00100469290 
0.174774 0.16673171548 0.00224838456 
0.175331 0.15148596618 0.00067080512 
0.175888 0.13274845416 0.00035309499 
0.176446 0.09025792515 0.00077358985 
0.177003 0.12625276162 0.00083557425 
0.177561 0.10287661941 0.00074644666 
0.178118 0.14898645978 0.00001025667 
0.178676 0.11034303832 0.00071101193 
0.179233 0.16075826856 0.00066475127 
0.179791 0.04091709934 0.00060161947 
0.180348 0.10870915379 0.00016493761 
0.180905 0.11657366664 -0.00005362441 
0.181463 0.14141436210 0.00079843501 
0.182020 0.05841488832 0.00033953638 
0.182578 0.12887707445 0.00041042856 
0.183135 0.07636869668 0.00088713830 
0.183693 0.08343087261 0.00077183184 
0.184250 0.10289040824 -0.00005763506 
0.184808 0.07798757126 0.00100961481 
0.185365 0.07634860508 0.00073118128 
0.185922 0.09048842161 0.00042162526 
0.186480 0.09265153651 0.00053556532 
0.187037 0.10637298725 0.00059473386 
0.187595 0.07693837023 0.00025296211 
0.188152 0.10059928187 0.00012206665 
0.188710 0.05297104123 0.00021883055 
0.189267 0.05663198736 0.00005668448 
0.189824 0.08316128529 0.00079470890 
0.190382 0.12238070236 0.00046112657 
0.190939 0.09196302693 0.00016982950 
0.191497 0.05882325461 -0.00045364877 
0.192054 0.12985671953 0.00065011447 
0.192612 0.03136323174 0.00053160534 
0.193169 0.09191527174 0.00075853633 
0.193726 0.09217377425 0.00129878370 
0.194284 0.04159886799 -0.00007798469 
0.194841 0.09830484478 -0.00013203872 
0.195399 0.07338568657 0.00008697360 
0.195956 0.03159689560 -0.00041023744 
0.196514 0.01949092991 0.00080681082 
0.197071 0.08308443811 0.00039917534 
0.197628 0.08678104550 0.00062358405 
0.198186 0.13329889746 0.00037535703 
0.198743 0.09291299475 -0.00014475323 
0.199301 0.06510139755 0.00026452405 
0.199858 0.05295276402 -0.00001964898 
0.200416 0.17519851892 0.00119088416 
0.200973 0.05297010688 0.00042537100 
0.201530 0.09114879161 0.00027285901 
0.202088 0.08424313818 0.00048418731 
0.202645 0.06589574259 0.00011475702 
0.203203 0.05495862811 0.00019801576 
0.203760 0.05534162185 0.00048845232 
0.204318 0.05024452282 0.00082153129 
0.204875 0.07194347298 0.00104337599 
0.205432 0.07869579819 0.00038851942 
0.205990 0.03620934173 0.00005914132 
0.206547 0.03920849924 0.00015033255 
0.207105 0.08746572267 -0.00017684985 
0.207662 0.07506571503 0.00056645724 
0.208219 0.06042695726 0.00005295938 
0.208777 0.07971884431 0.00055289183 
0.209334 -0.00060340596 -0.00017968164 
0.209892 0.08887443520 0.00033480165 
0.210449 0.07001858593 0.00042980283 
0.211007 0.04072995687 0.00025881613 
0.211564 0.06247548583 0.00032881241 
0.212121 0.08178977552 0.00029885381 
0.212679 0.06857755920 0.00026804002 
0.213236 0.06428273592 0.00037018604 
0.213794 0.07906271032 0.00045089559 
0.214351 0.04745882819 0.00025421892 
0.214908 0.05530530086 0.00048991165 
0.215466 0.06211941502 0.00043033303 
0.216023 0.09137611487 0.00089089650 
0.216581 0.01692624196 0.00001620566 
0.217138 0.09520900136 0.00047262208 
0.217695 0.05324786872 0.00023047144 
0.218253 0.05912619167 -0.00038611368 
0.218810 0.06525332639 0.00022282879 
0.219368 0.07909965893 0.00042394504 
0.219925 0.08869465751 0.00016974614 
0.220483 0.09173726228 0.00106974831 
0.221040 0.07331030124 0.00034503489 
0.221597 0.04931792024 0.00070912410 
0.222155 0.04885443043 0.00068144119 
0.222712 0.03128730991 -0.00006849352 
0.223270 0.05063234314 -0.00022900180 
0.223827 0.10784383619 0.00044779055 
0.224384 0.07271622917 0.00024593022 
0.224942 0.08682756380 0.00016225697 
0.225499 0.09186934532 0.00041622860 
0.226057 0.03769462113 0.00093387121 
0.226614 0.06292851197 0.00017270170 
0.227171 0.06620248115 0.00001695314 
0.227729 0.02286617099 0.00006679313 
0.228286 0.07170529896 0.00016700892 
0.228844 0.06860642499 0.00000839761 
0.229401 0.05271204784 0.00009251683 
0.229958 0.05773686312 0.00026373190 
0.230516 0.02758077950 -0.00006764103 
0.231073 0.07384828045 0.00038361575 
0.231630 0.04111726213 -0.00023980272 
0.232188 0.07502767746 0.00055023722 
0.232745 0.07416979646 0.00029694275 
0.233303 -0.01284775381 0.00049029699 
0.233860 0.00386910652 0.00026924275 
0.234417 0.08370508607 0.00072778719 
0.234975 0.09328394355 0.00033031343 
0.235532 0.03270610154 0.00019554610 
0.236090 0.07046275977 0.00049704605 
0.236647 0.02260813908 0.00047143199 
0.237204 0.06475334149 0.00048787349 
0.237762 0.04988539759 0.00079255710 
0.238319 0.05828621340 0.00041943484 
0.238877 0.08845982955 0.00037304279 
0.239434 0.04368433962 0.00026487733 
0.239991 0.08520929808 0.00011077733 
0.240549 0.05432953639 0.00061572408 
0.241106 0.05747287187 0.00034701641 
0.241663 0.06483705769 0.00019430886 
0.242221 0.07876739395 0.00061597888 
0.242778 0.04080275330 -0.00025069201 
0.243336 0.01578189036 0.00029727378 
0.243893 0.05901273186 0.00028614565 
0.244450 0.04699605662 -0.00073127417 
0.245008 0.03695278442 0.00010803196 
0.245565 0.06247245658 0.00050084850 
0.246123 0.02733284061 -0.00027693678 
0.246680 0.06415931377 0.00074769822 
0.247237 0.03736460392 0.00009771125 
0.247795 0.05485274169 0.00036252740 
0.248352 0.01248686164 -0.00029547155 
0.248909 0.01057294938 -0.00023860884 
0.249467 0.02772853519 0.00046122877 
0.250024 0.07794766464 0.00048405968 
0.250582 0.06429436691 0.00020190155 
0.251139 0.03570753086 -0.00008730299 
0.251696 -0.00452096678 0.00019217850 
0.252254 0.03658914523 0.00009241940 
0.252811 -0.01364954435 -0.00011848186 
0.253368 0.03180106620 0.00056022742 
0.253926 0.06256905624 0.00023464530 
0.254483 0.05834338848 0.00048458440 
0.255041 0.04849024660 0.00021555122 
0.255598 0.06443523629 0.00042586024 
0.256155 0.07810093719 0.00049592850 
0.256713 0.04947671750 0.00031330009 
0.257270 0.06595844888 0.00630410471 
0.257827 0.07644231818 0.00014290276 
0.258385 0.04144132657 -0.00002249517 
0.258942 0.04016269713 0.00009717554 
0.259499 0.06126691382 0.00064918868 
0.260057 0.03303164905 0.00017406936 
0.260614 0.07386820429 0.00052518258 
0.261172 0.08734397572 0.00048445337 
0.261729 0.07534461577 0.00093154840 
0.262286 0.09150460534 0.00033297108 
0.262844 0.04056432213 0.00052191237 
0.263401 0.04874299996 0.00009955792 
0.263958 0.07414107850 -0.00013549655 
0.264516 0.09628629824 0.00069744833 
0.265073 0.08908132517 0.00028765133 
0.265630 0.07066783896 -0.00025813411 
0.266188 0.05645048220 0.00028699577 
0.266745 -0.00669233464 -0.00008606573 
0.267302 0.08192045066 0.00026377337 
0.267860 0.03448763281 -0.00026342001 
0.268417 0.06012222198 0.00062014435 
0.268975 0.04793014790 0.00049947157 
0.269532 0.04133481973 0.00052238406 
0.270089 0.01624635546 0.00009649574 
0.270647 0.05979571235 0.00003767364 
0.271204 0.07775354870 0.00048680591 
0.271761 0.04165640581 -0.00015620623 
0.272319 0.05056514148 0.00033389377 
0.272876 0.04953643556 -0.00005678779 
0.273433 0.03211999096 -0.00008034540 
0.273991 0.08062262378 0.00035755648 
0.274548 0.05136103338 -0.00021161524 
0.275105 0.07874853974 -0.00013951184 
0.275663 0.03984034336 0.00009192000 
0.276220 0.00253103353 -0.00032742261 
0.276777 0.04179790880 0.00051788909 
0.277335 0.03299528904 0.00011396423 
0.277892 0.02927118538 -0.00050943601 
0.278449 0.06085595684 0.00017013352 
0.279007 0.03589054480 0.00002000224 
0.279564 0.07480096355 0.00052926412 
0.280121 -0.00261129281 -0.00015539328 
0.280679 0.08069463118 0.00054244829 
0.281236 0.06457868555 -0.00027520492 
0.281793 0.01241086090 0.00021285989 
0.282351 0.04427265558 -0.00010389833 
0.282908 0.03503928409 0.00024216437 
0.283465 0.03466658220 -0.00054467034 
0.284023 0.03148934071 0.00042484887 
0.284580 0.02948545475 0.00042840341 
0.285137 0.03258940652 0.00002529811 
0.285695 0.05531789756 -0.00066336378 
0.286252 0.03178497739 0.00006354849 
0.286809 0.07418534798 0.00061982794 
0.287367 0.05509154820 0.00046843431 
0.287924 0.06342728719 0.00066300705 
0.288481 0.03184704110 0.00006930479 
0.289039 0.09424443190 0.00002955888 
0.289596 0.03885217646 0.00020797028 
0.290153 0.04907374481 0.00048154276 
0.290711 0.02621288300 -0.00007235984 
0.291268 -0.01172085651 0.00011584044 
0.291825 0.05609658855 -0.00002677155 
0.292383 0.05462502997 0.00009585876 
0.292940 0.02753757811 0.00004541294 
0.293497 0.04098144179 0.00010880693 
0.294055 0.02358037365 0.00042987981 
0.294612 0.02719452746 0.00036902229 
0.295169 0.05100129832 0.00020541836 
0.295727 0.08024141694 0.00149288183 
0.296284 0.04030133871 0.00017320338 
0.296841 0.00539693129 -0.00012633146 
0.297399 0.02766907177 0.00071059861 
0.297956 0.03335498859 0.00048877510 
0.298513 0.04154885344 -0.00017604150 
0.299071 0.04869840469 -0.00005560661 
0.299628 0.02001431647 0.00026740213 
0.300185 0.08648705503 0.00025515905 
0.300742 0.06010767922 0.00005650261 
0.301300 0.02527032421 -0.00068685735 
0.301857 0.00170328680 0.00000321600 
0.302414 0.04914729930 0.00034584042 
0.302972 -0.01726749173 0.00010018668 
0.303529 0.06055218685 0.00050333736 
0.304086 0.02027077833 0.00049403146 
0.304644 0.06023855573 0.00012610353 
0.305201 0.11168172101 -0.00052755763 
0.305758 0.05937284591 0.00017717792 
0.306316 0.01242943648 0.00045704114 
0.306873 0.04019993251 0.00039001093 
0.307430 0.01196900713 0.00078058077 
0.307987 0.06147510436 0.00011024772 
0.308545 -0.00921141885 -0.00026829496 
0.309102 0.06157756866 -0.00022133836 
0.309659 0.01795235183 0.00023369217 
0.310217 0.04701829142 0.00046438057 
0.310774 0.01372581075 0.00073266773 
0.311331 0.01291691614 0.00048141540 
0.311889 0.04743613723 0.00066131118 
0.312446 0.05789801926 0.00022445997 
0.313003 0.08251404298 0.00001994320 
0.313560 0.07808691354 0.00023501263 
0.314118 0.04711003145 -0.00000934406 
0.314675 0.02540022569 0.00003789952 
0.315232 0.03018241199 -0.00037297727 
0.315790 0.06297286065 0.00047829630 
0.316347 0.04691720332 0.00051917540 
0.316904 -0.01892835392 0.00020607127 
0.317461 0.00887856113 0.00067310825 
0.318019 0.06640867876 0.00003106341 
0.318576 0.07769667048 -0.00041515073 
0.319133 0.04790922261 0.00098165809 
0.319691 0.01191040765 0.00038419582 
0.320248 0.07881672730 0.00090424536 
0.320805 0.00501679876 -0.00044121986 
0.321362 0.04588114560 0.00012908008 
0.321920 0.04659691228 0.00043499307 
0.322477 0.06135942095 0.00007529995 
0.323034 0.04217553034 -0.00026215653 
0.323592 0.02662575883 -0.00020853901 
0.324149 0.03757681750 0.00000415168 
0.324706 -0.02528057005 0.00006734932 
0.325263 0.07423681022 -0.00029925707 
0.325821 0.02217613829 -0.00033353342 
0.326378 0.07905773874 0.00104913309 
0.326935 0.03996709300 0.00007057312 
0.327493 0.06632320317 -0.00023679516 
0.328050 0.06900686351 0.00018661009 
0.328607 0.05797871557 0.00012517970 
0.329164 -0.04251177665 0.00025538049 
0.329722 0.01437390244 -0.00011787061 
0.330279 0.08642607910 0.00062371163 
0.330836 0.05199216002 0.00102110817 
0.331393 -0.01630621259 -0.00014305332 
0.331951 0.05656700335 0.00000725268 
0.332508 0.02735615221 0.00023888460 
0.333065 0.06397652935 0.00040796416 
0.333622 0.06085722615 0.00027431252 
0.334180 0.01672004769 -0.00013428011 
0.334737 0.06409538696 0.00044362651 
0.335294 0.02417684986 0.00005108754 
0.335852 -0.00825025437 -0.00046486940 
0.336409 -0.02647037207 0.00031337749 
0.336966 0.03619432985 -0.00009208459 
0.337523 0.08310181254 0.00048354852 
0.338081 0.03745460541 0.00020390692 
0.338638 -0.00922749132 -0.00024384342 
0.339195 0.02481631939 0.00064739886 
0.339752 -0.00125689142 -0.00037945341 
0.340310 0.02813757836 -0.00003051447 
0.340867 0.02254857564 -0.00020972283 
0.341424 -0.00369993244 0.00009130393 
0.341981 0.00643430333 0.00041590509 
0.342539 0.01530937788 -0.00032358822 
0.343096 -0.00378343835 -0.00017338038 
0.343653 0.02435591526 0.00035451980 
0.344210 0.03993274830 0.00056031456 
0.344768 -0.00570202968 -0.00047373751 
0.345325 0.02533595063 0.00037222093 
0.345882 0.07917648568 -0.00011945453 
0.346439 -0.00095009724 0.00070829483 
0.346997 0.03969240991 0.00013288550 
0.347554 -0.01307047308 -0.00005099508 
0.348111 -0.03945072317 -0.00056983073 
0.348668 -0.02402387198 -0.00002406476 
0.349226 0.03549584216 0.00028437304 
0.349783 0.04679463071 0.00043631597 
0.350340 0.01564426569 -0.00050269774 
0.350897 0.09257019028 0.00011954936 
0.351454 0.08043848882 -0.00006717488 
0.352012 0.03212433660 0.00096417339 
0.352569 0.14519605410 0.00046879316 
0.353126 0.05795868153 0.00031355442 
0.353683 0.09080597433 0.00005595213 
0.354241 0.05195763629 0.00045855933 
0.354798 0.02358390032 0.00146211904 
0.355355 0.02434030512 0.00083244357 
0.355912 0.01132096217 0.00001444556 
0.356470 0.06831337123 -0.00033507349 
0.357027 0.01611064751 0.00036428132 
0.357584 0.04370623744 -0.00000675964 
0.358141 -0.00456469106 -0.00203501668 
0.358699 0.01884384819 -0.00073910567 
0.359256 0.07750372630 0.00176416879 
0.359813 0.03993319844 0.00109838624 
0.360370 0.07038094702 0.00097195786 
0.360927 0.02964798601 -0.00040972312 
0.361485 0.02969151738 0.00160493870 
0.362042 0.07338044645 0.00085129855 
0.362599 0.01805746925 -0.00038902202 
0.363156 -0.01571537663 0.00033095237 
0.363714 0.02445786532 -0.00109831480 
0.364271 0.13331866553 0.00026654694 
0.364828 0.02403497363 0.00089462331 
0.365385 0.02180399303 0.00004013444 
0.365942 0.04767566408 0.00085795935 
0.366500 0.04616013726 -0.00037426718 
0.367057 0.12366819791 0.00061155465 
0.367614 0.03795351606 -0.00016858968 
0.368171 0.02850437556 0.00013048364 
0.368728 0.06498793368 -0.00140018699 
0.369286 0.07341735874 0.00186869517 
0.369843 -0.01276078606 0.00000681842 
0.370400 0.03362671893 0.00033237799 
0.370957 0.10937122628 0.00044236885 
0.371514 -0.00209334020 0.00040185023 
0.372072 0.05955669396 -0.00058107350 
0.372629 0.03067359557 0.00005789449 
0.373186 -0.04080029293 -0.00076460484 
0.373743 0.01496528861 0.00084295878 
0.374300 0.06677981850 0.00089921066 
0.374858 -0.03412143209 -0.00168516023 
0.375415 -0.03815783898 -0.00019629700 
0.375972 0.04384409543 0.00109780178 
0.376529 0.05044129631 0.00045297012 
0.377086 0.07773566869 -0.00114541579 
0.377644 0.06342572780 0.00217974693 
0.378201 0.05638919831 0.00077762835 
0.378758 -0.00113076687 0.00109437071 
0.379315 0.01054862465 -0.00009042139 
0.379872 0.08133348397 -0.00049894896 
0.380430 0.06663137272 0.00011147915 
0.380987 0.01341918408 -0.00063591951 
0.381544 0.03141966323 0.00015558071 
0.382101 0.01128021260 0.00154774408 
0.382658 0.00591676423 0.00009403903 
0.383216 0.11137898937 0.00105446421 
0.383773 0.04891759551 0.00093354577 
0.384330 -0.02524998266 -0.00063196415 
0.384887 0.05669780743 -0.00266523460 
0.385444 -0.02122930637 0.00038478873 
0.386001 0.01558535616 -0.00256137019 
0.386559 0.02710359269 0.00192638982 
0.387116 -0.01955812406 0.00180821124 
0.387673 0.02959315106 0.00068379207 
0.388230 0.11711110258 -0.00171361190 
0.388787 0.00608933735 -0.00030922906 
0.389345 0.07366318476 0.00157748202 
0.389902 0.06385831865 -0.00273146236 
0.390459 -0.01279723235 0.00007748008 
0.391016 -0.01313311272 -0.00017413579 
0.391573 -0.09937152979 -0.00137531051 
0.392130 0.02330869748 0.00039787938 
0.392688 0.04910547175 0.00141611336 
0.393245 0.00941090739 0.00180859548 
0.393802 -0.05003308267 0.00182070754 
0.394359 0.01789684011 0.00193072944 
0.394916 -0.01478695213 0.00209105315 
0.395473 0.01373609311 0.00094211608 
0.396031 -0.01170215668 0.00035930287 
0.396588 0.02104193336 -0.00212805759 
0.397145 0.00166762571 -0.00043380482 
0.397702 0.08960590771 -0.00064533962 
0.398259 -0.05084763110 -0.00287354183 
0.398816 -0.08815481888 -0.00099555596 
0.399374 0.05917809456 0.00059456236 
0.399931 0.06554615247 0.00033810450 
0.400488 -0.00119729077 -0.00037973147 
0.401045 0.08037609525 0.00331500595 
0.401602 0.12921328560 0.00905911992 
0.402159 0.00278824156 0.00356677136 
0.402716 -0.03196322001 -0.00059654671 
0.403274 0.03893332471 -0.00382953920 
0.403831 -0.09987488403 0.01849275212 
