# Supplementary material for: SAXS studies of X-ray induced disulfide bond damage: Engineering high-resolution insight from a low-resolution technique
Source: PLoS One. 2020 Nov 17;15(11):e0239702. doi: 10.1371/journal.pone.0239702 (PMC7671560; doi:10.1371/journal.pone.0239702)
Supplement: S1 Data — (GZ) [file pone.0239702.s023.gz › SupplementaryData/dimer_A8_ph6_2p5_00002.cbf.dat]

0.010314 8.18663818759 -0.64078302850 
0.010872 10.62768450788 0.19104036372 
0.011429 9.95374750730 0.03869879921 
0.011987 8.99513459285 -0.05300633425 
0.012544 11.96969329594 -0.01223866565 
0.013102 9.91379154644 -0.07988727479 
0.013659 8.55176460057 -0.05830659352 
0.014217 11.12491297075 -0.01869293555 
0.014774 7.23360572508 0.00001183851 
0.015332 9.69719847556 0.03220728521 
0.015889 9.42089148519 0.04978812669 
0.016447 10.04926798256 0.10974249322 
0.017004 9.14453498522 0.05591916489 
0.017562 9.34264729956 0.00938216942 
0.018119 8.67646014894 0.00999150934 
0.018677 9.05207232562 0.01278437033 
0.019234 9.22821751960 0.02011344685 
0.019792 8.88317427466 0.01296297555 
0.020349 8.82538889452 0.04146600571 
0.020907 8.47645622944 0.02456362553 
0.021464 8.89963891057 0.00902743099 
0.022022 8.79729216464 0.03730714985 
0.022579 8.66146886871 0.04398988270 
0.023137 8.23508148085 0.02235307684 
0.023694 8.28463463537 0.03277831972 
0.024252 8.31830400260 0.04481669007 
0.024809 8.35076621292 0.03441646271 
0.025367 7.90733709359 0.05116182849 
0.025924 8.00650273473 0.03662762504 
0.026482 7.86072381789 0.02355136585 
0.027039 7.95255487487 0.04942643850 
0.027597 7.72757152865 0.04773958972 
0.028154 7.79362094458 0.04225075096 
0.028712 7.72919741715 0.04160234828 
0.029269 7.62763683169 0.04782936995 
0.029827 7.27750249076 0.04857382608 
0.030384 7.55280829171 0.04063697525 
0.030942 7.36235048337 0.03768991977 
0.031500 7.24693498291 0.04043507172 
0.032057 7.32333288111 0.04030564003 
0.032615 7.37730846203 0.04346415482 
0.033172 7.14390978413 0.03825637928 
0.033730 7.00811866042 0.04309145555 
0.034287 6.97175985964 0.03744897900 
0.034845 6.94656276820 0.04002497419 
0.035402 6.62884401072 0.03972746511 
0.035960 6.48803760698 0.03697582671 
0.036517 6.40539910197 0.03374366658 
0.037075 6.72292414498 0.03798553936 
0.037632 6.46580753570 0.03475337242 
0.038190 6.40783745059 0.03506182972 
0.038747 6.17620365838 0.02903733583 
0.039305 6.22068184275 0.02981856108 
0.039862 6.24583531923 0.03544298092 
0.040420 5.99623279223 0.03265437793 
0.040977 5.95257619956 0.02866869399 
0.041535 5.87778575144 0.03073291860 
0.042092 5.93265342728 0.02984353871 
0.042650 5.84551251337 0.02974931802 
0.043207 5.54231873372 0.03445291465 
0.043765 5.69964270601 0.03494146101 
0.044322 5.50835432391 0.03107302095 
0.044880 5.29073456063 0.02794919652 
0.045437 5.39416374187 0.03126336282 
0.045995 5.22448649558 0.02328353048 
0.046552 5.31306364008 0.02620123843 
0.047110 5.05174145247 0.03229564874 
0.047667 5.02245940295 0.02691178330 
0.048225 4.94443217600 0.02508952735 
0.048782 4.90162823989 0.02363601626 
0.049340 4.87011384337 0.02677131454 
0.049897 4.84754162482 0.02281765546 
0.050455 4.67294368369 0.02549849521 
0.051012 4.76133046960 0.02638098961 
0.051570 4.53439359563 0.02329939113 
0.052127 4.44186069009 0.02045295231 
0.052685 4.36004727057 0.02353265956 
0.053242 4.31265357036 0.02346684786 
0.053800 4.28260760440 0.02089762943 
0.054357 4.27466013474 0.02188546716 
0.054915 4.15207690607 0.02444468002 
0.055472 4.03282225510 0.02477489581 
0.056030 3.97473920205 0.02212753506 
0.056587 4.03384038994 0.02017996170 
0.057145 3.90022455644 0.01955597361 
0.057702 3.98928805765 0.02106692333 
0.058260 3.62645761950 0.02305395472 
0.058817 3.66708052174 0.01586270928 
0.059375 3.69245029502 0.01955470865 
0.059932 3.63499304360 0.02005095903 
0.060490 3.43434281521 0.01705113466 
0.061048 3.55427791283 0.01769004930 
0.061605 3.41254936068 0.01514304818 
0.062163 3.30066043809 0.01626474031 
0.062720 3.22044882408 0.01633017145 
0.063278 3.23702073593 0.01531161348 
0.063835 3.13783345316 0.01865068197 
0.064393 3.04403539632 0.01154221047 
0.064950 3.13000527231 0.01915264678 
0.065508 3.13300070837 0.01476309555 
0.066065 2.91163912400 0.01207976443 
0.066623 3.06401596838 0.01753328022 
0.067180 2.95123633198 0.01437307228 
0.067738 2.80448336852 0.01527876973 
0.068295 2.83061677623 0.01495311899 
0.068853 2.75940524449 0.01600558209 
0.069410 2.73430977665 0.01215044205 
0.069968 2.73807196289 0.01225866974 
0.070525 2.67679238029 0.01393533905 
0.071083 2.58267339688 0.01092350533 
0.071640 2.58027762724 0.01395864990 
0.072198 2.55069251876 0.01128868774 
0.072755 2.49294596658 0.01066118648 
0.073313 2.38296893963 0.00926283609 
0.073870 2.32191054809 0.01085030976 
0.074428 2.38102639143 0.01234391612 
0.074985 2.29864100735 0.01092480939 
0.075543 2.25032370004 0.01291723617 
0.076100 2.17550284390 0.00984742460 
0.076658 2.24190661789 0.01087434729 
0.077215 2.19404040218 0.00886274929 
0.077773 2.14817349462 0.00879040011 
0.078330 2.12996032150 0.01000476722 
0.078888 2.14588786557 0.00991191290 
0.079445 2.01634069375 0.01088702981 
0.080003 1.97577119181 0.00891386921 
0.080560 2.01668085246 0.00977476008 
0.081118 1.93678284010 0.00862651839 
0.081675 1.92509341463 0.00766682175 
0.082233 1.86599416845 0.01110614647 
0.082790 1.90045910441 0.00892868872 
0.083348 1.84365907289 0.00786113123 
0.083905 1.76099088196 0.00906192297 
0.084463 1.75244086536 0.00764074989 
0.085020 1.73415461343 0.00841230626 
0.085578 1.70479226167 0.00856806811 
0.086135 1.73041897400 0.00867641361 
0.086693 1.68700095671 0.00731835294 
0.087250 1.61697088602 0.00693096893 
0.087808 1.59930464011 0.00722796860 
0.088365 1.63620754970 0.00811154048 
0.088923 1.59833472204 0.00752725975 
0.089480 1.60353318039 0.00726926683 
0.090038 1.45631594122 0.00673376225 
0.090595 1.49788130474 0.00739566577 
0.091153 1.47410202606 0.00594878350 
0.091710 1.47349540724 0.00781416800 
0.092268 1.43045295892 0.00727062893 
0.092825 1.39340514938 0.00629621592 
0.093383 1.35891183497 0.00739147310 
0.093940 1.39361395965 0.00928702322 
0.094498 1.42645711049 0.00814389044 
0.095055 1.29675660545 0.00482971149 
0.095613 1.28966272526 0.00534249436 
0.096170 1.28261231998 0.00544067448 
0.096728 1.26145233079 0.00547244213 
0.097285 1.28090756475 0.00669843777 
0.097842 1.21140002159 0.00572026268 
0.098400 1.20639135677 0.00565459952 
0.098957 1.14645776867 0.00342085971 
0.099515 1.27422529014 0.00649091317 
0.100072 1.13466067332 0.00668218844 
0.100630 1.14568219737 0.00573864330 
0.101187 1.09464051527 0.00698987865 
0.101745 1.01414395019 0.00612336439 
0.102302 1.10913365505 0.00485829438 
0.102860 1.12347102181 0.00561479693 
0.103417 1.03472813780 0.00435221781 
0.103975 1.01073469128 0.00553331839 
0.104532 0.96832871888 0.00521773655 
0.105090 0.95158767989 0.00364646548 
0.105647 0.94097305205 0.00603552926 
0.106205 1.02746700044 0.00582056049 
0.106762 1.03922543276 0.00381262897 
0.107320 0.93348639951 0.00456093783 
0.107877 0.95042108028 0.00421376543 
0.108435 0.94139117441 0.00459865327 
0.108992 0.92446098793 0.00300692540 
0.109550 0.84139446688 0.00213941358 
0.110107 0.89788060047 0.00406016420 
0.110665 0.90264988072 0.00472433984 
0.111222 0.89119064309 0.00413072865 
0.111780 0.88234882091 0.00421493348 
0.112337 0.92163123053 0.00498125108 
0.112895 0.77502271835 0.00389991823 
0.113452 0.84511635607 0.00280302873 
0.114010 0.86093216163 0.00274118135 
0.114567 0.79378260099 0.00372244184 
0.115125 0.74207906127 0.00277744637 
0.115682 0.76714973433 0.00265252504 
0.116240 0.77241298546 0.00274913658 
0.116797 0.69701075804 0.00352976321 
0.117355 0.78172980520 0.00298428986 
0.117912 0.69643644431 0.00277996721 
0.118470 0.73700552652 0.00490241067 
0.119027 0.67227055649 0.00258847433 
0.119585 0.68857202387 0.00300296460 
0.120142 0.63137662608 0.00158901754 
0.120699 0.66093373784 0.00338523640 
0.121257 0.62219347574 0.00173070251 
0.121814 0.60710151579 0.00248961471 
0.122372 0.61135532696 0.00262262170 
0.122929 0.68483486407 0.00215431281 
0.123487 0.65155296560 0.00280337499 
0.124044 0.59332847043 0.00270089164 
0.124602 0.53655747443 0.00249106839 
0.125159 0.54331975530 0.00213579700 
0.125717 0.55180006217 0.00375240935 
0.126274 0.55733428112 0.00230084276 
0.126832 0.59104111010 0.00211527612 
0.127389 0.53263918774 0.00192416705 
0.127947 0.56643740976 0.00304494878 
0.128504 0.51716022492 0.00322936491 
0.129062 0.53551533444 0.00177022697 
0.129619 0.49901415640 0.00170390855 
0.130177 0.57276636774 0.00256548070 
0.130734 0.41622264401 0.00293205016 
0.131292 0.46604017775 0.00171965888 
0.131849 0.50616049788 0.00155620197 
0.132407 0.42000645465 0.00240159578 
0.132964 0.49400889972 0.00275839562 
0.133521 0.49482663173 0.00250978615 
0.134079 0.42432811954 0.00189497408 
0.134636 0.43296179656 0.00202657968 
0.135194 0.43310843540 0.00189681676 
0.135751 0.40569688508 0.00198912973 
0.136309 0.37503354974 0.00077437927 
0.136866 0.50230380461 0.00142136218 
0.137424 0.38399820251 0.00052971643 
0.137981 0.38154653066 0.00129714459 
0.138539 0.40627949311 0.00162595724 
0.139096 0.38307048475 0.00108386417 
0.139654 0.39521353736 0.00137138577 
0.140211 0.37509261518 0.00164526338 
0.140769 0.42589707215 0.00130486951 
0.141326 0.38323275376 0.00168042828 
0.141884 0.33203052460 0.00138221559 
0.142441 0.33215977667 0.00105673123 
0.142998 0.38703488444 0.00148525980 
0.143556 0.30578314251 0.00143342211 
0.144113 0.25471592457 0.00140763061 
0.144671 0.29534174162 0.00104716577 
0.145228 0.31419208543 0.00136517772 
0.145786 0.33041291627 0.00151830966 
0.146343 0.32213780327 0.00083073457 
0.146901 0.30236817466 0.00049483606 
0.147458 0.26513127899 0.00106553658 
0.148016 0.31719675181 0.00178170074 
0.148573 0.25588673081 0.00116862852 
0.149131 0.35396565708 0.00110041045 
0.149688 0.25645790488 0.00133060158 
0.150246 0.21899565526 0.00149591128 
0.150803 0.33748947951 0.00144789900 
0.151360 0.21714952276 0.00012867361 
0.151918 0.20428281760 0.00048252153 
0.152475 0.28805885162 0.00086008419 
0.153033 0.23572641719 0.00110606091 
0.153590 0.23862320014 0.00029877643 
0.154148 0.19778716028 0.00025111169 
0.154705 0.24327875283 0.00113333202 
0.155263 0.21432227260 0.00199977869 
0.155820 0.22722048922 0.00067929925 
0.156378 0.33913521595 0.00082236190 
0.156935 0.25921430164 0.00075704789 
0.157493 0.28153076226 0.00106541530 
0.158050 0.16939021363 0.00071330442 
0.158607 0.13079426106 0.00095689080 
0.159165 0.23538486020 0.00080142503 
0.159722 0.23483577347 0.00022750172 
0.160280 0.21272435632 0.00139821476 
0.160837 0.16873756875 0.00083043735 
0.161395 0.19418330469 0.00081465136 
0.161952 0.20236222765 0.00064093553 
0.162510 0.20759521451 0.00047091511 
0.163067 0.09541671222 -0.00055266135 
0.163625 0.16781091704 0.00062656781 
0.164182 0.20654625193 0.00034061244 
0.164739 0.12920855877 0.00031402103 
0.165297 0.14508777492 0.00002885982 
0.165854 0.18162769581 0.00056711640 
0.166412 0.14540598050 0.00108261382 
0.166969 0.10425881414 0.00095294477 
0.167527 0.12140897153 0.00022140666 
0.168084 0.17620461175 0.00046016267 
0.168642 0.18066532512 0.00064704645 
0.169199 0.13391104122 -0.00001825245 
0.169757 0.16129750556 0.00077909507 
0.170314 0.18799936125 0.00111919651 
0.170871 0.14774202768 0.00042827442 
0.171429 0.18445566615 0.00057650378 
0.171986 0.08521005609 0.00000906821 
0.172544 0.16747071855 0.00088958153 
0.173101 0.11678559827 -0.00006540406 
0.173659 0.17653008126 0.00083248391 
0.174216 0.14531581781 0.00037683586 
0.174774 0.12463028475 -0.00001755793 
0.175331 0.17156525445 0.00006664487 
0.175888 0.10601715565 0.00069534118 
0.176446 0.11546850378 0.00007381916 
0.177003 0.12397119780 0.00106491896 
0.177561 0.13431499211 0.00057796685 
0.178118 0.07915884032 0.00002791930 
0.178676 0.15732501517 0.00012060945 
0.179233 0.08732226498 0.00053042897 
0.179791 0.14656666279 0.00099298108 
0.180348 0.13618175357 0.00051781281 
0.180905 0.11097203297 0.00033074625 
0.181463 0.17396824117 0.00068126954 
0.182020 0.11968512583 0.00036420158 
0.182578 0.06781754259 -0.00018491526 
0.183135 0.11909796008 0.00053055200 
0.183693 0.14803431586 0.00081549237 
0.184250 0.15261933025 0.00147334834 
0.184808 0.06295759032 0.00054067747 
0.185365 0.10496099419 0.00039287069 
0.185922 0.07003385353 -0.00013683103 
0.186480 0.09115063638 0.00029895280 
0.187037 0.07778702595 0.00043517528 
0.187595 0.13656308608 0.00096416692 
0.188152 0.13474031473 0.00033999686 
0.188710 0.10177635594 0.00010401450 
0.189267 0.11636050089 0.00045495698 
0.189824 0.06281995616 0.00052676140 
0.190382 0.06611042989 0.00034886427 
0.190939 0.08115024697 0.00013794817 
0.191497 0.06134406950 0.00009020910 
0.192054 0.12030591622 -0.00021882137 
0.192612 0.06248474450 0.00007984832 
0.193169 0.09608220250 0.00085200197 
0.193726 0.06306660047 -0.00072800822 
0.194284 0.00592728632 0.00087864831 
0.194841 0.03037201188 -0.00046512892 
0.195399 0.07628169263 0.00088802421 
0.195956 0.07553584730 0.00038206140 
0.196514 0.07106428309 0.00024723333 
0.197071 0.08837916277 0.00094635030 
0.197628 0.05145744814 0.00058250665 
0.198186 0.06420723624 -0.00002134325 
0.198743 0.13272883686 0.00078540018 
0.199301 0.02484678568 -0.00017999120 
0.199858 0.01926445071 -0.00026817909 
0.200416 0.05523583550 0.00087433472 
0.200973 0.06101692150 0.00038099339 
0.201530 0.04186038115 0.00061953423 
0.202088 0.09037035842 0.00026190807 
0.202645 0.07540367655 0.00057951373 
0.203203 0.08396184062 0.00042761351 
0.203760 0.06365989901 -0.00031445409 
0.204318 0.08468060588 -0.00000073254 
0.204875 0.08601619477 0.00037028889 
0.205432 0.06269924412 0.00031422466 
0.205990 0.06415484984 0.00004284449 
0.206547 0.04615253343 -0.00021556983 
0.207105 0.03340635756 0.00062183391 
0.207662 0.07319473154 -0.00007371932 
0.208219 0.04871342689 0.00046872341 
0.208777 0.01723817467 -0.00021669464 
0.209334 0.07045643780 -0.00060502889 
0.209892 0.06635148225 0.00041411572 
0.210449 0.07975057165 0.00027907129 
0.211007 -0.01588142310 0.00006873388 
0.211564 0.04715280416 0.00077298152 
0.212121 0.06557862276 0.00021655646 
0.212679 0.05501887188 0.00043629851 
0.213236 0.04065828056 -0.00014623904 
0.213794 0.05136042378 -0.00003521834 
0.214351 0.09925818184 0.00043564710 
0.214908 -0.00042572031 0.00015206492 
0.215466 0.02806373171 -0.00011658498 
0.216023 0.07668887569 0.00035530934 
0.216581 0.06458381868 0.00003553406 
0.217138 0.05362348622 0.00056348041 
0.217695 0.01325577619 -0.00002209112 
0.218253 0.08332842552 0.00006304900 
0.218810 0.07685324073 0.00042757762 
0.219368 0.08929305306 0.00041111644 
0.219925 0.07058819340 0.00085407115 
0.220483 0.08212654810 0.00038125571 
0.221040 0.05393234459 -0.00025341774 
0.221597 0.04720159469 0.00015066341 
0.222155 0.07306296006 0.00022476361 
0.222712 0.03375464210 0.00037450144 
0.223270 0.09800514915 0.00076693878 
0.223827 0.07146785141 0.00081070627 
0.224384 0.11031166336 -0.00023563948 
0.224942 0.02664366209 -0.00011847738 
0.225499 0.04131921229 0.00101087341 
0.226057 0.08709204024 0.00001363227 
0.226614 0.05352976287 0.00024401950 
0.227171 0.05637533112 0.00054099249 
0.227729 0.10285972866 -0.00024410630 
0.228286 0.03982664836 0.00015459338 
0.228844 0.07752780600 0.00090502980 
0.229401 0.09776328876 -0.00054075443 
0.229958 0.03460409405 -0.00023263050 
0.230516 0.03814574964 0.00003759392 
0.231073 0.05014145169 0.00018878106 
0.231630 0.06230519764 0.00027151964 
0.232188 0.03777307076 0.00034712813 
0.232745 0.10322145110 0.00048651417 
0.233303 0.02187347741 -0.00002759242 
0.233860 0.03508454866 -0.00006200899 
0.234417 0.12004586857 0.00033038741 
0.234975 0.07429686074 0.00015049787 
0.235532 0.05671929841 0.00072254809 
0.236090 0.03625416859 0.00004514779 
0.236647 0.04242643378 0.00035690713 
0.237204 0.01801621702 0.00037397745 
0.237762 0.03149329642 0.00032557355 
0.238319 0.03020551913 0.00002362266 
0.238877 0.06300824122 0.00012976286 
0.239434 0.03771747290 0.00030301892 
0.239991 0.05381899892 -0.00007557465 
0.240549 0.02465867774 0.00000166056 
0.241106 0.08348495268 0.00057550378 
0.241663 0.03743250334 0.00012898731 
0.242221 0.01595358931 -0.00001628771 
0.242778 0.06964166142 0.00006323296 
0.243336 0.06110918619 0.00083721731 
0.243893 0.06467903375 0.00042952120 
0.244450 0.05463785778 -0.00012562461 
0.245008 0.00519072919 0.00034358114 
0.245565 0.03588356075 0.00066796654 
0.246123 0.02848726271 0.00002998769 
0.246680 0.03712001539 0.00003569838 
0.247237 0.05275050225 0.00015405061 
0.247795 0.04404985805 0.00028468231 
0.248352 0.01502625461 -0.00013328359 
0.248909 0.07666374377 -0.00021368844 
0.249467 -0.00154947318 -0.00006705508 
0.250024 0.03979032349 0.00015552671 
0.250582 0.02298360851 -0.00020495625 
0.251139 0.01411240743 -0.00005617571 
0.251696 0.05199095759 0.00024992234 
0.252254 0.06846456219 0.00048553675 
0.252811 0.02673255931 -0.00013560782 
0.253368 0.03017835397 -0.00022430289 
0.253926 0.06774234091 0.00077489560 
0.254483 0.04588944794 -0.00017593186 
0.255041 0.06185359045 -0.00033726709 
0.255598 0.04157820198 -0.00019360216 
0.256155 0.04638281960 -0.00001965204 
0.256713 0.05105866621 0.00031568760 
0.257270 0.05678992283 0.00265262589 
0.257827 0.08166991682 -0.00006623592 
0.258385 -0.01848508968 -0.00021943960 
0.258942 0.03887577648 0.00040380927 
0.259499 0.05135416060 0.00025744808 
0.260057 0.04753999481 0.00011519646 
0.260614 0.02518033480 0.00016157606 
0.261172 0.01047400215 -0.00000190474 
0.261729 0.07186790925 -0.00021500443 
0.262286 0.07373402703 -0.00010558644 
0.262844 0.06899299076 0.00030506392 
0.263401 0.04803385038 -0.00005515484 
0.263958 0.02281600693 -0.00016467093 
0.264516 0.05294705675 0.00041126342 
0.265073 0.07478547968 0.00047028988 
0.265630 0.06730189954 -0.00036759017 
0.266188 0.05816422715 -0.00019211002 
0.266745 0.01991079312 0.00009809062 
0.267302 0.03683748854 0.00007479073 
0.267860 0.02220847312 -0.00005542718 
0.268417 0.07476632671 0.00060892227 
0.268975 0.04320758622 -0.00016144186 
0.269532 0.03781193508 0.00041157335 
0.270089 0.06990793443 0.00011939637 
0.270647 0.03420574095 -0.00001794267 
0.271204 0.03061123750 0.00041341296 
0.271761 0.03238391110 0.00026741714 
0.272319 0.04937133095 0.00027440697 
0.272876 0.05911012226 0.00001697578 
0.273433 0.05549898742 0.00023411462 
0.273991 -0.00630037824 0.00012951574 
0.274548 0.04268887491 0.00006957061 
0.275105 0.00910289368 0.00013896591 
0.275663 0.04530068965 -0.00001497210 
0.276220 0.07618864412 0.00021336645 
0.276777 0.01932610715 0.00018323550 
0.277335 0.04913661946 0.00014947796 
0.277892 0.07622373506 0.00021587336 
0.278449 -0.00540256308 0.00016852580 
0.279007 0.04667555743 0.00034349870 
0.279564 0.00092802984 -0.00030664490 
0.280121 0.05696157761 0.00017202746 
0.280679 0.04159265275 0.00054291545 
0.281236 0.03105118187 -0.00013212374 
0.281793 0.02735249094 0.00044158424 
0.282351 0.07451437429 -0.00025110300 
0.282908 0.01634611869 -0.00004168907 
0.283465 0.00401288249 0.00002724783 
0.284023 0.04470486404 0.00028383344 
0.284580 0.08016962989 0.00015252519 
0.285137 0.01115376872 -0.00031836032 
0.285695 0.06165037605 0.00010669640 
0.286252 0.04890725691 -0.00017338638 
0.286809 0.05032226873 0.00006778047 
0.287367 0.06795603253 -0.00002911735 
0.287924 0.03448595242 0.00036521514 
0.288481 0.00901158129 0.00020811363 
0.289039 0.08505028987 0.00030879597 
0.289596 0.00833098288 0.00000944320 
0.290153 0.02140659191 0.00006797807 
0.290711 0.03075426230 -0.00001379509 
0.291268 0.05178529621 0.00057298240 
0.291825 0.01535238666 0.00034655804 
0.292383 0.06859143544 -0.00035305485 
0.292940 0.03711086854 -0.00024817801 
0.293497 0.03405249877 0.00021144124 
0.294055 -0.02991180207 0.00000372566 
0.294612 0.10229504669 0.00003150894 
0.295169 0.04084823017 0.00016128813 
0.295727 0.04475850494 0.00043909820 
0.296284 0.04567206658 0.00085118246 
0.296841 0.00318093327 -0.00010034588 
0.297399 -0.01244642280 -0.00060504842 
0.297956 0.05841038522 0.00035180459 
0.298513 0.02853252605 0.00020713966 
0.299071 -0.01162189668 0.00002748696 
0.299628 0.03301263666 0.00001349940 
0.300185 0.03077299797 0.00064394045 
0.300742 0.07107490666 0.00123200491 
0.301300 0.05268069979 0.00006295588 
0.301857 0.05606478103 0.00024951659 
0.302414 0.05085434908 -0.00076717477 
0.302972 0.01944804321 -0.00027408360 
0.303529 -0.02600367960 -0.00057561345 
0.304086 0.01368108234 -0.00042794110 
0.304644 0.04151781693 -0.00033616498 
0.305201 0.04122790946 0.00124704492 
0.305758 0.01373299871 -0.00013396685 
0.306316 0.02086055664 0.00083240981 
0.306873 0.00919840007 0.00057775039 
0.307430 0.05301552581 0.00074715218 
0.307987 -0.02366834465 -0.00030713852 
0.308545 0.04721496014 0.00036490092 
0.309102 0.02938534195 0.00003684339 
0.309659 0.00505028577 0.00014804279 
0.310217 -0.00146868612 -0.00030835090 
0.310774 0.01825988761 -0.00008194811 
0.311331 0.01250697178 0.00000409619 
0.311889 0.00077517800 0.00010769504 
0.312446 0.01868100047 0.00075581244 
0.313003 0.06057876469 0.00046676661 
0.313560 -0.02687490541 0.00017819661 
0.314118 0.01338499966 0.00050225111 
0.314675 0.01538302790 0.00030652014 
0.315232 0.04531682254 -0.00032613787 
0.315790 0.04490739537 0.00004403305 
0.316347 0.04167192516 0.00008908991 
0.316904 0.04036359558 0.00108912161 
0.317461 -0.00261979832 -0.00014265919 
0.318019 0.04627310150 0.00017256348 
0.318576 0.00802070354 -0.00035291291 
0.319133 0.00986234363 0.00046980269 
0.319691 0.00424710669 0.00005069380 
0.320248 0.04956072012 0.00058549057 
0.320805 0.06407826818 0.00056153193 
0.321362 0.04659204920 -0.00006511942 
0.321920 0.01632393648 0.00084717095 
0.322477 0.01736079912 0.00046512026 
0.323034 0.02684169659 0.00036377066 
0.323592 0.00255647920 -0.00050047874 
0.324149 0.05099146625 0.00107877104 
0.324706 0.05119650516 0.00001655429 
0.325263 0.08796411463 0.00013219525 
0.325821 -0.02779320942 -0.00011914614 
0.326378 0.06528016634 -0.00037969257 
0.326935 0.02762614988 0.00019650860 
0.327493 -0.00826301675 -0.00016269260 
0.328050 -0.00778747630 0.00026159373 
0.328607 0.04859871515 0.00010862034 
0.329164 0.03698370767 0.00047641212 
0.329722 0.01389739492 -0.00077065367 
0.330279 0.03347341834 0.00050428846 
0.330836 0.05633432322 0.00006746190 
0.331393 -0.00622866187 0.00112871794 
0.331951 0.05072287541 0.00025205350 
0.332508 0.05744098015 0.00015454651 
0.333065 -0.00671271127 0.00076881052 
0.333622 0.05737264744 0.00050390922 
0.334180 0.06364875049 0.00070252610 
0.334737 -0.01061500936 -0.00076343652 
0.335294 0.07344635700 -0.00019595185 
0.335852 0.04078963292 -0.00008744611 
0.336409 0.03004161018 0.00091790767 
0.336966 0.05292495652 -0.00022568993 
0.337523 0.07894724395 0.00085283785 
0.338081 0.03843507264 -0.00015706532 
0.338638 0.01182151751 0.00064518966 
0.339195 -0.00516182867 0.00110289763 
0.339752 0.02888033750 0.00031832605 
0.340310 0.06043650574 0.00001299815 
0.340867 0.03301343670 0.00111770987 
0.341424 -0.00269262928 -0.00093844345 
0.341981 0.08621995142 -0.00033012635 
0.342539 0.03090017684 0.00001090076 
0.343096 -0.01218232505 0.00028548293 
0.343653 0.01271396316 -0.00058747375 
0.344210 0.00904409296 0.00049816338 
0.344768 0.07325200799 0.00041273352 
0.345325 0.06632491169 -0.00050868971 
0.345882 -0.00089808955 0.00040323402 
0.346439 0.00820199559 0.00040914654 
0.346997 0.04124769820 0.00048935615 
0.347554 0.00499046323 -0.00098656032 
0.348111 0.02163121249 0.00044383829 
0.348668 0.04263922935 0.00001739762 
0.349226 0.04496595608 0.00006093315 
0.349783 0.02731740585 -0.00006922512 
0.350340 0.02625300611 0.00138434159 
0.350897 0.03847830461 -0.00028143654 
0.351454 0.04854006124 -0.00053555399 
0.352012 0.00671917428 0.00040201893 
0.352569 0.02942888412 -0.00059540287 
0.353126 0.01976382121 0.00042104772 
0.353683 0.04137217970 -0.00058176333 
0.354241 0.04432063266 -0.00086869293 
0.354798 0.04454774943 -0.00075593315 
0.355355 0.04478660037 0.00142524604 
0.355912 0.02264052663 0.00050079427 
0.356470 0.01268480238 0.00028684251 
0.357027 0.01818379247 -0.00013560297 
0.357584 0.04845534080 0.00110023241 
0.358141 0.02862431887 0.00031057263 
0.358699 0.02277439831 -0.00009654892 
0.359256 0.05542176101 0.00100055148 
0.359813 0.02510289897 -0.00092959782 
0.360370 -0.03487712099 0.00022716089 
0.360927 0.07016809457 -0.00048138808 
0.361485 -0.05792150315 0.00099657107 
0.362042 0.05085326056 0.00036121059 
0.362599 0.06535121944 0.00056965185 
0.363156 0.01288035511 0.00037154759 
0.363714 0.01446851838 0.00009982652 
0.364271 0.13801230116 0.00232121380 
0.364828 -0.01846237376 0.00126555149 
0.365385 0.01627642332 -0.00037825663 
0.365942 0.12392065879 0.00062700715 
0.366500 0.00445436145 0.00031086589 
0.367057 -0.03531323858 -0.00141256740 
0.367614 -0.03379352390 -0.00284398762 
0.368171 0.05507301056 0.00034908161 
0.368728 0.08732705405 -0.00128658930 
0.369286 0.00041799688 -0.00012118803 
0.369843 0.14062242823 -0.00109941990 
0.370400 0.08209860444 -0.00068496826 
0.370957 -0.04848700813 0.00086090339 
0.371514 0.02514209329 -0.00008053082 
0.372072 0.00661557628 -0.00086377282 
0.372629 0.07643450113 0.00166627758 
0.373186 0.03797260650 -0.00006236566 
0.373743 0.05394561377 -0.00044906636 
0.374300 0.01619540510 -0.00035920605 
0.374858 -0.03971835080 0.00085157549 
0.375415 -0.06379407779 0.00162128001 
0.375972 0.05083096735 -0.00027368070 
0.376529 0.03116849514 0.00180347291 
0.377086 -0.00517348559 -0.00133483790 
0.377644 -0.10112675607 0.00037368749 
0.378201 0.04067843684 0.00047101935 
0.378758 0.02974862292 0.00075911471 
0.379315 0.05150793316 0.00023878714 
0.379872 0.05818320339 0.00070978732 
0.380430 0.11276731647 -0.00031805018 
0.380987 -0.03224882262 -0.00150225780 
0.381544 -0.03124806106 0.00061351980 
0.382101 -0.00530417977 0.00000637514 
0.382658 0.04949703615 0.00009570082 
0.383216 0.01423618892 0.00057776729 
0.383773 0.10307823942 0.00242614789 
0.384330 0.05263228315 -0.00049943617 
0.384887 0.06218352519 0.00193625336 
0.385444 -0.06160052315 0.00037334105 
0.386001 -0.01042947998 0.00198071952 
0.386559 0.07894581815 0.00068055590 
0.387116 0.06709992595 0.00098459101 
0.387673 0.06238473772 0.00104152617 
0.388230 -0.01847281740 0.00129674956 
0.388787 0.10051027758 0.00340493679 
0.389345 0.01441705245 -0.00173105226 
0.389902 0.04064272931 0.00115208434 
0.390459 0.08642069430 0.00017180474 
0.391016 -0.01567433164 -0.00009660261 
0.391573 0.05352451432 0.00126969667 
0.392130 0.00947624154 -0.00107001488 
0.392688 -0.04086545250 0.00211886863 
0.393245 0.07221804460 0.00027254115 
0.393802 0.00308966953 -0.00069191423 
0.394359 0.01996674014 0.00265822570 
0.394916 0.02006681783 -0.00120141863 
0.395473 0.13623615461 0.00269436979 
0.396031 0.06294325600 0.00175256636 
0.396588 0.08782272708 0.00177284675 
0.397145 0.02355124933 0.00094402708 
0.397702 -0.01264966881 0.00108553175 
0.398259 -0.02750669932 0.00388633270 
0.398816 0.02077047873 0.00206048710 
0.399374 0.14192272077 0.00428718699 
0.399931 0.07763042196 0.00336349373 
0.400488 0.02786710815 0.00241298211 
0.401045 0.06035015589 0.00579168435 
0.401602 0.07391211690 -0.00482796754 
0.402159 0.25753518972 -0.00654805585 
0.402716 -0.18472218874 -0.00449907214 
0.403274 0.10331370204 -0.01341690687 
0.403831 0.20099803030 0.03568539996 
