# Supplementary material for: SAXS studies of X-ray induced disulfide bond damage: Engineering high-resolution insight from a low-resolution technique
Source: PLoS One. 2020 Nov 17;15(11):e0239702. doi: 10.1371/journal.pone.0239702 (PMC7671560; doi:10.1371/journal.pone.0239702)
Supplement: S1 Data — (GZ) [file pone.0239702.s023.gz › SupplementaryData/dimer_A8_ph6_2p5_00003.cbf.dat]

0.010314 10.77848555442 -0.75990273301 
0.010872 11.22767384774 0.24832854057 
0.011429 10.41326582204 0.00165756519 
0.011987 7.69094835955 -0.13026006186 
0.012544 9.22151998868 0.04090498684 
0.013102 10.10565840753 -0.05791974335 
0.013659 9.61162071990 -0.00319153078 
0.014217 9.86890387852 -0.00864261346 
0.014774 9.84499740681 0.00005441820 
0.015332 9.88763682186 0.02071973261 
0.015889 8.55028755100 0.01450928241 
0.016447 9.09905739733 -0.00828081568 
0.017004 8.65305484990 -0.06243930642 
0.017562 8.47811137495 -0.04069793099 
0.018119 8.89136538116 0.00000184820 
0.018677 8.76839906502 -0.00641195417 
0.019234 8.34965468306 0.02916606338 
0.019792 8.67635684549 0.00914255563 
0.020349 8.29782057174 0.03649660885 
0.020907 8.39669736903 0.04294251761 
0.021464 8.43240124929 0.00835204877 
0.022022 8.55015367658 0.03829267481 
0.022579 8.48153729922 0.02707605576 
0.023137 8.51799480849 0.03533254811 
0.023694 8.18778870063 0.03889949584 
0.024252 8.05076425355 0.01915708762 
0.024809 7.80484484178 0.02210777723 
0.025367 8.23420910173 0.03982579708 
0.025924 7.81014850994 0.04558503156 
0.026482 7.85371169791 0.03790066612 
0.027039 7.55038924681 0.04843622207 
0.027597 7.59518567031 0.04458727885 
0.028154 7.58661287116 0.04650196576 
0.028712 7.53773184751 0.04762194322 
0.029269 7.48426276141 0.04005064295 
0.029827 7.57326676965 0.04142048058 
0.030384 7.26702346622 0.05011570360 
0.030942 7.33301860238 0.03998727570 
0.031500 7.14322770489 0.04431869609 
0.032057 6.92358525749 0.03201086350 
0.032615 7.09433391937 0.04153997837 
0.033172 7.11854806502 0.03775044097 
0.033730 6.93283680164 0.04239146237 
0.034287 6.77951080738 0.03402253121 
0.034845 6.63027843052 0.03931719774 
0.035402 6.57545346777 0.04006899001 
0.035960 6.64924436388 0.03709726861 
0.036517 6.21277566464 0.03888487149 
0.037075 6.20631227729 0.03586027960 
0.037632 6.23667583245 0.03318944669 
0.038190 6.31905321857 0.03291837069 
0.038747 6.29562897483 0.03232071947 
0.039305 6.01336812532 0.03293636726 
0.039862 5.93240184170 0.03013428321 
0.040420 5.81278723399 0.03466082663 
0.040977 5.74487749407 0.03054648772 
0.041535 5.81428339338 0.03302462269 
0.042092 5.76186012530 0.02848603323 
0.042650 5.56426248487 0.03000193139 
0.043207 5.67854708515 0.02602491528 
0.043765 5.38046721191 0.02788815777 
0.044322 5.72083151174 0.02950746223 
0.044880 5.37774131166 0.03246366110 
0.045437 5.14470810271 0.02756362286 
0.045995 5.16119890722 0.02805681453 
0.046552 5.03490005320 0.02643254156 
0.047110 5.16477901697 0.02978753710 
0.047667 5.10470843750 0.02451968059 
0.048225 4.78149323137 0.02481154438 
0.048782 4.78859714582 0.02304615255 
0.049340 4.72682372992 0.02878524568 
0.049897 4.58065653176 0.02737545439 
0.050455 4.54263476524 0.02192917054 
0.051012 4.46255228818 0.02725887998 
0.051570 4.48903259065 0.02167787217 
0.052127 4.48124089270 0.02410053300 
0.052685 4.50847208035 0.02368613635 
0.053242 4.36442447623 0.01995682773 
0.053800 4.15423770428 0.02284437159 
0.054357 4.16869267780 0.01995316895 
0.054915 4.12270727129 0.02324453714 
0.055472 4.11986395484 0.02304737139 
0.056030 3.98671695170 0.02019385645 
0.056587 4.02608964537 0.02231421037 
0.057145 3.74252743558 0.02202952806 
0.057702 3.91567848339 0.02102275504 
0.058260 3.74020476946 0.01807611712 
0.058817 3.70591691784 0.01979024059 
0.059375 3.56842051582 0.01742715563 
0.059932 3.52616010114 0.01750428416 
0.060490 3.63563170089 0.01583091979 
0.061048 3.54663559887 0.01612260736 
0.061605 3.45937865717 0.01733033526 
0.062163 3.32794100814 0.01429998710 
0.062720 3.20747708015 0.01446918115 
0.063278 3.31875655990 0.01563810065 
0.063835 3.12730098589 0.01536901074 
0.064393 3.12971763321 0.01561961992 
0.064950 3.11623196538 0.01599995704 
0.065508 2.98179401864 0.01506801796 
0.066065 2.96100917242 0.01423627283 
0.066623 2.90150402003 0.01459464238 
0.067180 2.78541064052 0.01233921931 
0.067738 2.75151396775 0.01388000137 
0.068295 2.78716480809 0.01438974601 
0.068853 2.74615533683 0.01411591872 
0.069410 2.78165591402 0.01365376383 
0.069968 2.63308889424 0.01174772051 
0.070525 2.55739529367 0.01165134762 
0.071083 2.53705313661 0.01287852863 
0.071640 2.50510006880 0.01243623503 
0.072198 2.42175281686 0.01180699277 
0.072755 2.55946930529 0.01272728460 
0.073313 2.44023043494 0.01053997060 
0.073870 2.37269637241 0.01312047093 
0.074428 2.27783842733 0.01399641038 
0.074985 2.38466328272 0.01059524427 
0.075543 2.33931558974 0.01066732912 
0.076100 2.22666794939 0.01102572359 
0.076658 2.25326903997 0.01161085949 
0.077215 2.14914731031 0.00930946413 
0.077773 2.34574943347 0.00999911474 
0.078330 2.31039305588 0.01124792524 
0.078888 1.95341247056 0.01088387870 
0.079445 2.04887842990 0.00989121000 
0.080003 1.98995668562 0.00892997631 
0.080560 2.05503085139 0.01094707040 
0.081118 1.96356487599 0.00904386504 
0.081675 1.87075072477 0.00662964947 
0.082233 1.95383686551 0.00937701383 
0.082790 1.85562180043 0.00762223087 
0.083348 1.80677880442 0.01019752183 
0.083905 1.72350460786 0.00624720316 
0.084463 1.79329215512 0.01004412417 
0.085020 1.81152898913 0.00862977680 
0.085578 1.72773435162 0.00706636198 
0.086135 1.70370217124 0.00865973578 
0.086693 1.66298591867 0.00738741647 
0.087250 1.65341859036 0.00700482010 
0.087808 1.58196820127 0.00683212739 
0.088365 1.57634891218 0.00709393274 
0.088923 1.51248649209 0.00847317616 
0.089480 1.53570455037 0.00722187570 
0.090038 1.49523431303 0.00607864340 
0.090595 1.43726366711 0.00600074176 
0.091153 1.50181751272 0.00673709639 
0.091710 1.42815701188 0.00734781682 
0.092268 1.40983217432 0.00623585635 
0.092825 1.38611283351 0.00608313256 
0.093383 1.43328332776 0.00671047304 
0.093940 1.41064818932 0.00601750625 
0.094498 1.31592293159 0.00673222621 
0.095055 1.27009075665 0.00571510458 
0.095613 1.29235124306 0.00574800679 
0.096170 1.28723140928 0.00738341698 
0.096728 1.35781564266 0.00704326474 
0.097285 1.25339508236 0.00568174514 
0.097842 1.24656219984 0.00592242606 
0.098400 1.22781116578 0.00559782925 
0.098957 1.13261521967 0.00548857341 
0.099515 1.15345530108 0.00639734700 
0.100072 1.19583589071 0.00556612978 
0.100630 1.09923866594 0.00612363802 
0.101187 1.10329689398 0.00503786409 
0.101745 1.04441135145 0.00684620236 
0.102302 0.99574561039 0.00616977587 
0.102860 1.11754621405 0.00343153166 
0.103417 1.06803356334 0.00540540509 
0.103975 1.00205993860 0.00577007129 
0.104532 0.98557176909 0.00646600184 
0.105090 0.98192738331 0.00422479065 
0.105647 0.95996555709 0.00441300392 
0.106205 1.01994132581 0.00548455210 
0.106762 0.94231694783 0.00433528747 
0.107320 0.92276581569 0.00399095713 
0.107877 0.98515705516 0.00560484387 
0.108435 0.95045818217 0.00473175471 
0.108992 0.88837324768 0.00390071549 
0.109550 0.89461382699 0.00512686637 
0.110107 0.86797219990 0.00471931221 
0.110665 0.96443258344 0.00448139011 
0.111222 0.87346045045 0.00502381889 
0.111780 0.82240291340 0.00326902371 
0.112337 0.79437224023 0.00402774065 
0.112895 0.81687658711 0.00328803814 
0.113452 0.88181263522 0.00527814939 
0.114010 0.83606745959 0.00436393554 
0.114567 0.79035556915 0.00358855596 
0.115125 0.78708946291 0.00309315609 
0.115682 0.74637288512 0.00421572402 
0.116240 0.75417052867 0.00518216231 
0.116797 0.73203836976 0.00354094405 
0.117355 0.73160538362 0.00260222624 
0.117912 0.65312923720 0.00236991458 
0.118470 0.69898322051 0.00284663768 
0.119027 0.71796838882 0.00194793229 
0.119585 0.76751569361 0.00314504708 
0.120142 0.76653570753 0.00339805214 
0.120699 0.64482621575 0.00341318719 
0.121257 0.72888735624 0.00186308109 
0.121814 0.69082324856 0.00208025621 
0.122372 0.69234935663 0.00329504294 
0.122929 0.62458312620 0.00270079569 
0.123487 0.72763295553 0.00384156873 
0.124044 0.65577180801 0.00291964174 
0.124602 0.67444099804 0.00344469928 
0.125159 0.56511353180 0.00333178281 
0.125717 0.58639523068 0.00232830863 
0.126274 0.52271744540 0.00220196078 
0.126832 0.50884809653 0.00208513405 
0.127389 0.57995115546 0.00265588686 
0.127947 0.53821559667 0.00229332785 
0.128504 0.55575803207 0.00237241919 
0.129062 0.52745750268 0.00142931034 
0.129619 0.61201006911 0.00203752000 
0.130177 0.51653978575 0.00101009553 
0.130734 0.53265743779 0.00267776152 
0.131292 0.45460539997 0.00121230309 
0.131849 0.51322598189 0.00189211546 
0.132407 0.50007844640 0.00126650982 
0.132964 0.48956734670 0.00162446520 
0.133521 0.49843485742 0.00197956298 
0.134079 0.40284271618 0.00113406886 
0.134636 0.41194382790 0.00147430250 
0.135194 0.43806626515 0.00223812194 
0.135751 0.44852158034 0.00133069795 
0.136309 0.46603262879 0.00231756445 
0.136866 0.38625634454 0.00140394216 
0.137424 0.38135628878 0.00142960354 
0.137981 0.47332615156 0.00192929033 
0.138539 0.38314602294 0.00033839159 
0.139096 0.40675040674 0.00133525113 
0.139654 0.36962141351 0.00166771850 
0.140211 0.41372431508 0.00107097630 
0.140769 0.39832718748 0.00208568020 
0.141326 0.34718998633 0.00094918453 
0.141884 0.38271095358 0.00259571723 
0.142441 0.30481257497 0.00138884413 
0.142998 0.36808515262 0.00171191485 
0.143556 0.29378838956 0.00091468212 
0.144113 0.34845599497 0.00082049593 
0.144671 0.31836949292 0.00161467737 
0.145228 0.34001780293 0.00092285778 
0.145786 0.35440036843 0.00116355264 
0.146343 0.35417494111 0.00248704505 
0.146901 0.31718650231 0.00112019346 
0.147458 0.32418148628 0.00128489160 
0.148016 0.30613793918 0.00102278147 
0.148573 0.31966128284 0.00103615245 
0.149131 0.25387839698 0.00121508606 
0.149688 0.28522249752 0.00126177423 
0.150246 0.34472772077 0.00147287053 
0.150803 0.30287724413 0.00039028141 
0.151360 0.24736645022 0.00118523153 
0.151918 0.19916310523 0.00232852449 
0.152475 0.28266888898 0.00087648405 
0.153033 0.28639332945 0.00096447917 
0.153590 0.25237567342 0.00176637431 
0.154148 0.19425250639 0.00138029353 
0.154705 0.23625670631 0.00147125929 
0.155263 0.27131759512 0.00057884944 
0.155820 0.20212993896 0.00120106167 
0.156378 0.26293945471 0.00153093325 
0.156935 0.27277987672 0.00165771047 
0.157493 0.22450755626 0.00178358012 
0.158050 0.21182684718 0.00049828192 
0.158607 0.19921090935 0.00083807644 
0.159165 0.24559919942 0.00048138987 
0.159722 0.19773733897 0.00114798442 
0.160280 0.22722708708 0.00113189549 
0.160837 0.24798910601 0.00063647676 
0.161395 0.15549315163 0.00086468947 
0.161952 0.16101608302 0.00063232663 
0.162510 0.17047755633 0.00086318345 
0.163067 0.15573526946 0.00087206470 
0.163625 0.18648548516 0.00078580283 
0.164182 0.20350359905 0.00110851478 
0.164739 0.18954007031 0.00115920522 
0.165297 0.22479915132 0.00019926875 
0.165854 0.16045902067 0.00043239783 
0.166412 0.15829051832 0.00105161007 
0.166969 0.09435409846 0.00046657049 
0.167527 0.10353891889 0.00090035537 
0.168084 0.13027094072 0.00094783970 
0.168642 0.12938552752 0.00063672794 
0.169199 0.12844837594 0.00009497258 
0.169757 0.11157876667 0.00151052422 
0.170314 0.13753808174 0.00050192590 
0.170871 0.14828516149 0.00084030420 
0.171429 0.10917448863 0.00120940122 
0.171986 0.18825250196 0.00078146966 
0.172544 0.05757270258 0.00007140695 
0.173101 0.13495734120 0.00056620594 
0.173659 0.17854736838 0.00080768619 
0.174216 0.03822743712 0.00052975269 
0.174774 0.11840835302 0.00066139029 
0.175331 0.12526432607 0.00013920117 
0.175888 0.14002658551 -0.00029427171 
0.176446 0.13264165460 -0.00005546838 
0.177003 0.05242947522 -0.00007562521 
0.177561 0.06482663736 0.00055041067 
0.178118 0.13700571423 0.00056391846 
0.178676 0.15638598692 0.00027004524 
0.179233 0.12593558147 0.00021626601 
0.179791 0.04443951488 0.00118015179 
0.180348 0.14829897616 -0.00002470910 
0.180905 0.07793966828 -0.00010512812 
0.181463 0.06726941474 0.00004963337 
0.182020 0.11834834369 0.00019666666 
0.182578 0.14149292219 0.00091874494 
0.183135 0.15105991745 0.00106411809 
0.183693 0.10774602706 0.00073619367 
0.184250 0.06085057906 0.00008855011 
0.184808 0.09366161399 0.00073337210 
0.185365 0.10390444948 0.00095716373 
0.185922 0.09770599264 0.00108267030 
0.186480 0.03142324349 0.00086791956 
0.187037 0.10175528679 0.00033741649 
0.187595 0.09584894618 0.00066078320 
0.188152 0.08114948407 -0.00049245539 
0.188710 0.07657074426 -0.00008287349 
0.189267 0.06717480797 0.00011684862 
0.189824 0.08889475201 0.00064429557 
0.190382 0.09664934490 0.00115427117 
0.190939 0.05722451429 0.00022511116 
0.191497 0.06955901372 -0.00005562169 
0.192054 0.05012859567 0.00032717599 
0.192612 0.11290671814 0.00072904255 
0.193169 0.05472133992 0.00037956222 
0.193726 0.06289189612 0.00042920193 
0.194284 0.01715625317 0.00072362181 
0.194841 0.12272198145 0.00073835341 
0.195399 0.13991788861 0.00075506437 
0.195956 0.11043133433 0.00074797945 
0.196514 0.05435012920 0.00107887505 
0.197071 0.03931812720 0.00010609849 
0.197628 0.08543480132 0.00024626339 
0.198186 0.00968850406 -0.00046891941 
0.198743 0.09789184442 0.00059830130 
0.199301 0.03454646918 0.00043743190 
0.199858 0.10993837696 0.00054415367 
0.200416 0.07261593978 0.00019114074 
0.200973 0.03797688479 -0.00010918541 
0.201530 0.03456701649 -0.00048061507 
0.202088 0.07057979434 0.00084484418 
0.202645 0.04663809790 -0.00006652332 
0.203203 0.02191039463 0.00030702611 
0.203760 0.03827124626 0.00033657553 
0.204318 0.07594963721 0.00082441847 
0.204875 0.04973301674 0.00004553123 
0.205432 0.11673936954 0.00022935114 
0.205990 0.04726647159 -0.00021489503 
0.206547 0.06968957622 0.00067784278 
0.207105 0.10127041068 0.00021317123 
0.207662 0.04899034247 0.00070330358 
0.208219 0.02699341361 0.00032483536 
0.208777 0.12555677759 0.00016783253 
0.209334 0.10376139088 0.00055351067 
0.209892 0.07642182553 0.00010092064 
0.210449 0.08429087279 0.00051516392 
0.211007 0.04649018948 -0.00007138283 
0.211564 0.03082006414 0.00028012830 
0.212121 0.03778965053 0.00037348696 
0.212679 0.09415378631 0.00067368671 
0.213236 0.06811131339 0.00001921862 
0.213794 -0.01100498813 -0.00020287790 
0.214351 0.07541522942 -0.00006977558 
0.214908 0.07339056380 -0.00041045255 
0.215466 0.05815479237 -0.00020744338 
0.216023 0.07573197815 0.00041214661 
0.216581 0.05849651590 -0.00076661378 
0.217138 0.02225225079 -0.00033165428 
0.217695 0.04267100004 0.00013155137 
0.218253 0.04293061493 0.00020311670 
0.218810 0.05468067240 -0.00013815242 
0.219368 0.06450843901 -0.00060482918 
0.219925 0.04065035040 0.00042169496 
0.220483 0.05208980369 0.00013033993 
0.221040 0.05080551361 -0.00007405990 
0.221597 0.05012929539 0.00001102037 
0.222155 0.04316988338 0.00046978787 
0.222712 0.08017460460 0.00035270093 
0.223270 0.02286002878 0.00063580865 
0.223827 0.02092490654 -0.00062965945 
0.224384 0.05577607796 -0.00007723032 
0.224942 0.12461565262 0.00033937832 
0.225499 0.03631383356 -0.00008224083 
0.226057 0.07134639316 0.00061448470 
0.226614 0.03384290609 0.00037529555 
0.227171 0.09941164063 -0.00037193217 
0.227729 0.05078953059 0.00054825649 
0.228286 0.01075727754 0.00055039650 
0.228844 0.08607130019 0.00094687345 
0.229401 0.03635253503 0.00016080685 
0.229958 0.10192912477 0.00039135522 
0.230516 0.03726780563 -0.00036263802 
0.231073 0.04650819949 -0.00009458418 
0.231630 0.03639938942 0.00011629183 
0.232188 0.07136966479 0.00033767582 
0.232745 0.06942657547 -0.00032173040 
0.233303 0.04341395162 0.00075179356 
0.233860 0.08166590262 -0.00008568603 
0.234417 0.03624751243 -0.00000936330 
0.234975 0.03079062521 0.00008663287 
0.235532 0.04435523468 0.00038185703 
0.236090 0.08836049897 -0.00019927393 
0.236647 0.06147889440 -0.00004459470 
0.237204 0.08188025233 -0.00009048049 
0.237762 0.06797647621 0.00005911917 
0.238319 0.09367108900 0.00087254996 
0.238877 0.04455842239 0.00051195647 
0.239434 0.02273647507 0.00044114455 
0.239991 0.04022871884 0.00008722885 
0.240549 0.05970999971 0.00019908560 
0.241106 0.04541132603 0.00009791275 
0.241663 0.01917413809 0.00012123761 
0.242221 0.07333364008 -0.00002178880 
0.242778 0.05716445507 -0.00003837016 
0.243336 0.06138491586 0.00029598509 
0.243893 0.06204686101 -0.00037575319 
0.244450 0.08451366333 0.00008888254 
0.245008 0.03250426727 0.00017412693 
0.245565 0.05425530107 0.00026523692 
0.246123 0.06880101192 0.00042034564 
0.246680 0.06829745516 0.00070533984 
0.247237 0.04375634637 0.00039590147 
0.247795 0.08580447307 0.00062867918 
0.248352 0.05643223094 0.00036498987 
0.248909 0.06648800075 0.00048260513 
0.249467 0.04448431274 0.00021941149 
0.250024 0.05817520193 -0.00031975485 
0.250582 0.06486539275 0.00038168833 
0.251139 0.01601828677 -0.00017327152 
0.251696 0.07064224864 0.00008051160 
0.252254 0.06928096549 -0.00014762380 
0.252811 0.04628476884 0.00059065027 
0.253368 0.05258483306 -0.00008218166 
0.253926 0.02470505508 0.00046490312 
0.254483 0.08307594682 0.00028742664 
0.255041 0.03822352435 -0.00001589352 
0.255598 0.03885537927 0.00030642367 
0.256155 0.08686406480 0.00078445784 
0.256713 0.06109189766 -0.00035534929 
0.257270 0.03732066444 0.00242512239 
0.257827 0.06844792153 0.00041359332 
0.258385 0.03440080135 0.00014349533 
0.258942 0.07510939034 -0.00026712641 
0.259499 0.00447352832 0.00042282600 
0.260057 0.08032945830 0.00045646649 
0.260614 0.04481486568 0.00027582588 
0.261172 0.04420195033 0.00024392455 
0.261729 0.04755248575 0.00026990743 
0.262286 0.02056050642 0.00045498344 
0.262844 0.04432056545 0.00001021042 
0.263401 0.04348852597 0.00004421983 
0.263958 0.00634171255 0.00042937472 
0.264516 0.05026776041 0.00013370122 
0.265073 0.03133659451 0.00032648300 
0.265630 0.02363582314 0.00009820775 
0.266188 0.08286139062 0.00012908909 
0.266745 0.03207538701 0.00024089405 
0.267302 0.04784327788 0.00059549208 
0.267860 0.02343075271 0.00027983877 
0.268417 0.02286505503 -0.00040118884 
0.268975 0.04509634876 0.00000584517 
0.269532 0.04150062398 0.00010370166 
0.270089 0.05892904518 0.00061112111 
0.270647 0.05064262306 0.00042586790 
0.271204 0.03066675286 -0.00011751913 
0.271761 0.05872441264 0.00031325835 
0.272319 0.03887637791 0.00007531638 
0.272876 0.01178405616 -0.00003411989 
0.273433 0.01396886357 -0.00025391969 
0.273991 0.03926317602 0.00011508593 
0.274548 0.04997060516 0.00012436821 
0.275105 0.01987896725 0.00035947120 
0.275663 0.06023874395 0.00020617166 
0.276220 0.05146382211 0.00045935513 
0.276777 0.03241385803 -0.00031571459 
0.277335 0.01190557992 0.00062027391 
0.277892 0.02162805444 0.00069732247 
0.278449 0.06060870490 -0.00015234166 
0.279007 0.06030060649 -0.00003904496 
0.279564 0.05950040654 0.00017648625 
0.280121 0.05446246715 0.00061988841 
0.280679 0.01045939173 0.00043915453 
0.281236 0.02827809667 0.00011947222 
0.281793 0.02614592006 0.00003005849 
0.282351 0.04089990728 0.00013966786 
0.282908 0.04532068264 0.00053909769 
0.283465 0.04583783935 -0.00014553704 
0.284023 0.02378953522 -0.00022504643 
0.284580 0.08200554286 0.00017235919 
0.285137 0.03915446581 0.00014263288 
0.285695 0.03326399089 0.00104484966 
0.286252 0.08024070974 0.00068719290 
0.286809 0.00396389641 0.00000149973 
0.287367 0.03757553653 0.00062623017 
0.287924 -0.00709149784 0.00041674878 
0.288481 0.04206086603 0.00064386347 
0.289039 0.05597595533 -0.00008178082 
0.289596 0.07236483061 0.00024530119 
0.290153 0.00825590998 -0.00020557253 
0.290711 0.07090554651 0.00035763279 
0.291268 0.07904848362 -0.00002196844 
0.291825 0.03895219894 0.00031725506 
0.292383 0.01932117072 0.00007772388 
0.292940 0.04766529770 0.00064557986 
0.293497 -0.01540874903 0.00020852542 
0.294055 0.03110500002 0.00011618080 
0.294612 0.01953217286 -0.00025561966 
0.295169 0.04140250442 0.00058577258 
0.295727 0.04421732397 0.00040145041 
0.296284 0.02139661526 0.00049644963 
0.296841 0.05709959572 0.00080868413 
0.297399 0.01966869639 0.00064218378 
0.297956 0.02484842686 0.00027693878 
0.298513 0.05368292039 0.00006059912 
0.299071 0.02486474087 -0.00076630730 
0.299628 0.02092239109 0.00072176849 
0.300185 0.01235475972 -0.00026622703 
0.300742 0.05603681742 0.00068659769 
0.301300 0.05756023659 0.00078817802 
0.301857 0.07934333224 0.00091744420 
0.302414 0.05759136693 0.00014790545 
0.302972 0.04233714510 0.00080819866 
0.303529 0.07335425094 -0.00008525766 
0.304086 0.01710860936 -0.00018730659 
0.304644 0.08155739794 -0.00011648727 
0.305201 -0.01603975749 -0.00042394633 
0.305758 0.05318149523 0.00003539025 
0.306316 0.04680128672 0.00024077944 
0.306873 0.02218876466 0.00003460386 
0.307430 0.06553449698 -0.00029834917 
0.307987 0.03035551092 0.00030041162 
0.308545 0.02527591462 0.00014266349 
0.309102 0.01802247615 -0.00039567082 
0.309659 0.01258412488 0.00052996776 
0.310217 0.07493711127 -0.00061681152 
0.310774 0.09702079013 0.00033781843 
0.311331 0.04905560809 -0.00014377202 
0.311889 0.05113507445 0.00001168423 
0.312446 0.06633386912 -0.00000007233 
0.313003 0.04709349497 0.00082264027 
0.313560 0.03035112490 -0.00020155602 
0.314118 0.01907859299 0.00032192913 
0.314675 0.02940282321 -0.00058694581 
0.315232 -0.01244660130 0.00000814362 
0.315790 0.01927422109 -0.00032458377 
0.316347 -0.00559650649 -0.00011862934 
0.316904 0.03822712715 0.00043990452 
0.317461 0.03535301526 0.00038101328 
0.318019 0.04487884866 0.00017210857 
0.318576 0.02970252716 0.00044751913 
0.319133 0.00250530721 -0.00000086374 
0.319691 -0.00015713341 -0.00000264921 
0.320248 0.00895113652 0.00002789323 
0.320805 0.02747477788 0.00060557697 
0.321362 0.08556515007 -0.00000974057 
0.321920 0.05241508046 0.00041468486 
0.322477 0.00860889302 0.00017018833 
0.323034 0.00047484159 -0.00039188803 
0.323592 0.01781255810 -0.00075284493 
0.324149 0.02522411984 0.00017546216 
0.324706 0.05225888604 0.00039387839 
0.325263 0.01769834742 -0.00039214353 
0.325821 0.08270653329 0.00022146529 
0.326378 0.06718826450 0.00049229157 
0.326935 -0.00031949765 0.00036333438 
0.327493 0.02897457017 0.00028740281 
0.328050 0.05749459161 0.00018104992 
0.328607 -0.00413649942 -0.00001993832 
0.329164 0.02907843611 0.00000129848 
0.329722 0.05660013856 0.00017508407 
0.330279 0.00537247372 0.00015447612 
0.330836 0.05948618635 0.00004778279 
0.331393 0.06219961235 0.00000756885 
0.331951 0.06491626636 0.00039134364 
0.332508 0.01794864576 0.00029357333 
0.333065 0.04505026750 -0.00050276856 
0.333622 -0.01426473953 0.00029460565 
0.334180 0.05378215869 0.00062823339 
0.334737 0.01222510974 0.00019909572 
0.335294 -0.00199901723 -0.00013782279 
0.335852 0.00890397422 0.00067165137 
0.336409 0.03685202287 0.00098887115 
0.336966 0.02097760950 0.00047591853 
0.337523 0.04392346390 0.00036837558 
0.338081 0.00963097326 0.00034372617 
0.338638 0.05035598637 0.00000359401 
0.339195 0.02966043267 -0.00017748613 
0.339752 -0.00292092001 0.00074422723 
0.340310 0.05404524735 -0.00020767857 
0.340867 0.07655348492 0.00032710406 
0.341424 0.02066472588 0.00041133066 
0.341981 0.05674502912 0.00065217664 
0.342539 0.05118017638 -0.00011630024 
0.343096 0.02035382392 0.00052935342 
0.343653 0.07187967845 0.00013993587 
0.344210 0.01914015833 0.00035918991 
0.344768 0.03578966483 0.00024429155 
0.345325 0.02153293218 0.00056660980 
0.345882 0.05219430433 0.00149848209 
0.346439 0.01121642686 -0.00033694353 
0.346997 0.05307970411 -0.00033616102 
0.347554 -0.00584577292 0.00007866153 
0.348111 0.04669555081 0.00101622682 
0.348668 0.04077340990 0.00076803426 
0.349226 0.00208347962 0.00064277606 
0.349783 0.05090842175 0.00078915841 
0.350340 0.08720821086 0.00069356392 
0.350897 0.08917934382 0.00017447476 
0.351454 0.04114741193 -0.00028725426 
0.352012 -0.08773248697 0.00024699472 
0.352569 0.11690625593 0.00194996893 
0.353126 0.04398073490 0.00092262076 
0.353683 0.02290183515 0.00014767530 
0.354241 -0.02114291608 -0.00044482171 
0.354798 0.06340290885 -0.00001248012 
0.355355 0.06588110992 0.00081473827 
0.355912 0.07257854186 0.00026705684 
0.356470 -0.02424250893 -0.00141519802 
0.357027 0.07446400804 -0.00025600294 
0.357584 -0.03765628262 -0.00103336526 
0.358141 0.00780845408 -0.00079557818 
0.358699 0.08140603549 0.00170401715 
0.359256 0.06439051683 0.00169299559 
0.359813 0.08711281602 0.00148046536 
0.360370 -0.01598398669 0.00098929724 
0.360927 -0.02471630358 0.00154061119 
0.361485 0.05274218854 0.00004349789 
0.362042 0.00438721211 -0.00004871023 
0.362599 0.00563265212 0.00001357533 
0.363156 0.07688242105 0.00134551874 
0.363714 0.05900855357 0.00032845463 
0.364271 0.01758152712 0.00059748333 
0.364828 0.02974053727 0.00005786880 
0.365385 -0.00128361119 -0.00077839997 
0.365942 0.05346134468 0.00060984273 
0.366500 0.01026055111 -0.00145476022 
0.367057 -0.01135175810 0.00006384516 
0.367614 -0.03033572129 -0.00122304484 
0.368171 0.00008739365 0.00095328409 
0.368728 0.02137973462 -0.00145208419 
0.369286 0.05678856920 0.00132852243 
0.369843 -0.04462472892 -0.00048634221 
0.370400 0.04782496211 0.00183677581 
0.370957 0.01498860727 0.00038496972 
0.371514 0.06040324103 0.00024626808 
0.372072 0.14213110263 0.00353863388 
0.372629 -0.01786383227 0.00041248179 
0.373186 0.06421607294 0.00084967362 
0.373743 0.07057177532 -0.00090408662 
0.374300 0.04672967388 0.00155557545 
0.374858 0.04055166948 0.00022958149 
0.375415 -0.03339755216 -0.00049220680 
0.375972 -0.00849650946 0.00011961501 
0.376529 -0.01498748632 -0.00080759678 
0.377086 0.02021843158 0.00015062411 
0.377644 0.04003391159 0.00038998203 
0.378201 0.02708044019 0.00099999377 
0.378758 0.06509078316 -0.00022418174 
0.379315 0.06075834357 0.00042764369 
0.379872 0.05125622362 0.00106876785 
0.380430 -0.01985785403 -0.00020504867 
0.380987 0.10758379438 0.00054940429 
0.381544 -0.01382506272 -0.00100294606 
0.382101 -0.01867425935 -0.00169302944 
0.382658 0.03342427055 0.00033399891 
0.383216 0.03311017175 0.00007016265 
0.383773 -0.07269807159 -0.00061189077 
0.384330 0.07270153345 0.00017376247 
0.384887 0.01329504341 0.00008187830 
0.385444 0.10241250332 0.00201038390 
0.386001 -0.07603891260 0.00029146961 
0.386559 0.06136494282 0.00228366734 
0.387116 0.02200614361 -0.00031686358 
0.387673 0.01922881077 0.00003524132 
0.388230 0.00985068472 0.00181267145 
0.388787 -0.03408400302 -0.00003235435 
0.389345 0.02671252540 -0.00257078253 
0.389902 0.09770558640 0.00000921834 
0.390459 0.03557272060 0.00057445640 
0.391016 0.13259308995 -0.00025159392 
0.391573 0.01559983171 -0.00099047926 
0.392130 0.08160996515 -0.00054554291 
0.392688 0.08238449837 0.00065766411 
0.393245 -0.07023954258 0.00099660221 
0.393802 -0.02422645790 -0.00162247596 
0.394359 0.03235273205 0.00156855781 
0.394916 0.09094925747 0.00237212357 
0.395473 -0.01000174868 -0.00113514733 
0.396031 0.03205108172 0.00340372996 
0.396588 -0.00205613130 0.00058864710 
0.397145 -0.00146605094 -0.00024217331 
0.397702 -0.04768739769 0.00196035169 
0.398259 0.05808080332 -0.00312619942 
0.398816 -0.09087045948 0.00437118473 
0.399374 -0.04993638540 0.00143612115 
0.399931 0.13731760362 0.00490063197 
0.400488 0.07261265870 0.00232658336 
0.401045 0.17782889696 -0.00040200206 
0.401602 0.11516128119 0.00279915924 
0.402159 -0.02791353083 -0.00781385528 
0.402716 -0.09329264988 -0.00163374758 
0.403274 0.01672535064 0.02822227424 
0.403831 0.06254106086 0.04303836917 
