# Supplementary material for: SAXS studies of X-ray induced disulfide bond damage: Engineering high-resolution insight from a low-resolution technique
Source: PLoS One. 2020 Nov 17;15(11):e0239702. doi: 10.1371/journal.pone.0239702 (PMC7671560; doi:10.1371/journal.pone.0239702)
Supplement: S1 Data — (GZ) [file pone.0239702.s023.gz › SupplementaryData/dimer_A8_ph6_2p5_00004.cbf.dat]

0.010314 7.70025723757 -0.91116264424 
0.010872 9.55540290689 -0.26103140727 
0.011429 10.11567820490 -0.17253623672 
0.011987 8.42063335563 0.01210840563 
0.012544 9.08407145979 0.01361016733 
0.013102 8.58222265038 -0.24223440217 
0.013659 9.47127863184 -0.09736451337 
0.014217 9.44459947665 -0.09230932460 
0.014774 8.40057700984 -0.04551642760 
0.015332 8.36123092546 -0.00013734260 
0.015889 9.46100631177 0.02715432745 
0.016447 8.14237223334 -0.05002547079 
0.017004 9.50087189566 -0.02608111397 
0.017562 9.37310513344 -0.02792859607 
0.018119 9.08201024578 -0.02171274987 
0.018677 8.42518054535 -0.01713264873 
0.019234 8.56497669248 0.00984502627 
0.019792 8.73850374198 0.00725290296 
0.020349 8.47347168964 0.01113872903 
0.020907 8.23756033939 0.02451062332 
0.021464 8.39086648090 0.01832886607 
0.022022 8.32418878754 0.01435438792 
0.022579 8.09009021755 0.03225878704 
0.023137 8.31438667480 0.04741373792 
0.023694 7.64548493329 0.03796167834 
0.024252 7.99792165625 0.04061251274 
0.024809 7.74984177520 0.04485839083 
0.025367 7.99160005518 0.05293421208 
0.025924 7.79689530953 0.03217380859 
0.026482 7.93351406728 0.04967088401 
0.027039 7.50686813161 0.04381064414 
0.027597 7.39332064183 0.04328173639 
0.028154 7.45086870292 0.04737225844 
0.028712 7.25398317204 0.04085959853 
0.029269 7.37972163787 0.03413741133 
0.029827 7.29584285969 0.04225977767 
0.030384 7.47062233498 0.04065876111 
0.030942 7.03254076278 0.03453138580 
0.031500 7.11272736841 0.03906950150 
0.032057 6.65099057518 0.03400808527 
0.032615 6.91355793234 0.04624420386 
0.033172 6.82953853964 0.03703383712 
0.033730 6.75763885954 0.04256595906 
0.034287 6.75640251128 0.03087558447 
0.034845 6.64258150287 0.03569338597 
0.035402 6.60379984985 0.03899649342 
0.035960 6.38239293445 0.03466219035 
0.036517 6.38663091611 0.03589189577 
0.037075 6.32979821728 0.03620174676 
0.037632 6.10253982109 0.03752129766 
0.038190 5.99309832933 0.03458702293 
0.038747 5.92141404313 0.03754647242 
0.039305 5.98047780342 0.03088492625 
0.039862 5.88975080670 0.03199144537 
0.040420 5.66042451970 0.03316785512 
0.040977 5.75641075029 0.03037225462 
0.041535 5.67980594232 0.03177453860 
0.042092 5.39418911460 0.02910457324 
0.042650 5.58586405889 0.03060650641 
0.043207 5.49405870959 0.02893114665 
0.043765 5.60717064523 0.03092360114 
0.044322 5.49136884668 0.02479125478 
0.044880 5.46127453299 0.03240557438 
0.045437 5.16545322836 0.03175971711 
0.045995 5.19520163738 0.02691446256 
0.046552 5.14246483277 0.03122357206 
0.047110 4.96339333118 0.03059236864 
0.047667 4.86618697370 0.02729684049 
0.048225 4.85732043473 0.02490420246 
0.048782 4.66284739610 0.02913608153 
0.049340 4.76900167222 0.02430396588 
0.049897 4.72038700904 0.02132944643 
0.050455 4.74485868073 0.02371541351 
0.051012 4.41519130803 0.01958525314 
0.051570 4.47396374569 0.02230719267 
0.052127 4.26690007919 0.02195792911 
0.052685 4.27123620296 0.02014838611 
0.053242 4.32864184200 0.02077954504 
0.053800 4.13894023386 0.01718123404 
0.054357 4.00856556675 0.02095106375 
0.054915 4.19147406521 0.02309952430 
0.055472 4.12651783235 0.02155936563 
0.056030 3.92544961102 0.01992722069 
0.056587 3.74199336107 0.02067525240 
0.057145 3.92472371859 0.01894407120 
0.057702 3.79530763004 0.02173142924 
0.058260 3.79870228371 0.01605066838 
0.058817 3.75648682640 0.01914632197 
0.059375 3.51931847889 0.01903222072 
0.059932 3.53579540107 0.01829688985 
0.060490 3.45524507649 0.01841294516 
0.061048 3.42707172323 0.01623699268 
0.061605 3.29970678248 0.01849654920 
0.062163 3.25613548004 0.01839801123 
0.062720 3.20180453114 0.01359435577 
0.063278 3.26669223730 0.01485485220 
0.063835 3.06504817413 0.01418059602 
0.064393 3.09290249933 0.01576882426 
0.064950 3.03885053329 0.01532848293 
0.065508 2.96618088855 0.01517501477 
0.066065 2.93376909960 0.01374372045 
0.066623 2.89759353629 0.01542660744 
0.067180 2.86928121893 0.01612130914 
0.067738 2.88108876304 0.01462767938 
0.068295 2.75077051865 0.01488498027 
0.068853 2.80659281491 0.01336150776 
0.069410 2.74570989432 0.01625671839 
0.069968 2.72783077609 0.01173163327 
0.070525 2.62658071447 0.01252061450 
0.071083 2.64327727800 0.00990363415 
0.071640 2.62691217158 0.01308682087 
0.072198 2.52535332507 0.01252425188 
0.072755 2.43961719305 0.01241917777 
0.073313 2.42431102281 0.01037815164 
0.073870 2.34166480089 0.01133053522 
0.074428 2.34486132367 0.01260098667 
0.074985 2.32907459946 0.01356476476 
0.075543 2.27741309662 0.01321776841 
0.076100 2.24594717062 0.01044926316 
0.076658 2.14058482233 0.01171094733 
0.077215 2.14812777271 0.01188331527 
0.077773 2.16998700132 0.01130258229 
0.078330 2.08053385186 0.00966714587 
0.078888 2.12518765710 0.01007073919 
0.079445 1.99781351010 0.00921074263 
0.080003 2.00471309802 0.01092748920 
0.080560 2.05510160875 0.00973906840 
0.081118 2.03823938538 0.00891256778 
0.081675 1.99241589012 0.00914088902 
0.082233 1.93609083362 0.00744984826 
0.082790 1.87487389108 0.00792148856 
0.083348 1.82284989324 0.00930481118 
0.083905 1.78559964769 0.00810187262 
0.084463 1.91372108712 0.00996008741 
0.085020 1.70321192210 0.00617859346 
0.085578 1.59144147327 0.00652825919 
0.086135 1.67104308186 0.00636234113 
0.086693 1.65777099806 0.00605238384 
0.087250 1.64993089400 0.00780265471 
0.087808 1.64302468172 0.00835361615 
0.088365 1.64827585343 0.00815085885 
0.088923 1.56014938917 0.00831453093 
0.089480 1.56001608923 0.00729171365 
0.090038 1.55635856569 0.00664491755 
0.090595 1.46712838704 0.00633799147 
0.091153 1.48081928915 0.00704521940 
0.091710 1.42848588552 0.00633013235 
0.092268 1.41111667327 0.00687933269 
0.092825 1.47307656421 0.00740481024 
0.093383 1.40284233453 0.00850553481 
0.093940 1.33501212731 0.00744871441 
0.094498 1.33437071174 0.00607813478 
0.095055 1.38072034836 0.00624279884 
0.095613 1.35018281487 0.00778160714 
0.096170 1.35045843047 0.00596612747 
0.096728 1.29848457104 0.00681444889 
0.097285 1.31361888997 0.00831274100 
0.097842 1.28525680103 0.00570936829 
0.098400 1.26570407254 0.00586138808 
0.098957 1.17482852646 0.00639385478 
0.099515 1.21946299691 0.00336818999 
0.100072 1.15353955491 0.00638571388 
0.100630 1.07914275982 0.00508572746 
0.101187 1.11553846098 0.00504243775 
0.101745 1.18190958916 0.00575305178 
0.102302 1.18698088696 0.00617309068 
0.102860 1.10642651795 0.00464579590 
0.103417 1.12709487588 0.00533252579 
0.103975 1.09523278297 0.00553204564 
0.104532 1.03556252215 0.00499250274 
0.105090 1.09962595226 0.00633091973 
0.105647 0.97258097328 0.00565608107 
0.106205 1.02816610766 0.00513918954 
0.106762 0.95726742545 0.00480940352 
0.107320 0.96324403037 0.00346405372 
0.107877 0.93232272159 0.00404937910 
0.108435 0.99658982818 0.00396544245 
0.108992 0.88781347474 0.00321610251 
0.109550 0.93384101338 0.00390014295 
0.110107 0.79738315514 0.00377887303 
0.110665 0.87502312539 0.00323631279 
0.111222 0.81508548617 0.00352702531 
0.111780 0.85886948653 0.00334781355 
0.112337 0.89769049687 0.00381274917 
0.112895 0.76497041154 0.00422668907 
0.113452 0.88754055174 0.00306495257 
0.114010 0.88792212384 0.00368839686 
0.114567 0.87447650438 0.00318364268 
0.115125 0.76535355071 0.00375700063 
0.115682 0.74591476995 0.00489359738 
0.116240 0.81396457194 0.00467305437 
0.116797 0.73921193832 0.00284049252 
0.117355 0.75629558304 0.00346170702 
0.117912 0.71194143623 0.00221948767 
0.118470 0.71774087440 0.00259019241 
0.119027 0.61951593874 0.00080099722 
0.119585 0.69731800701 0.00337098791 
0.120142 0.70810078503 0.00300062075 
0.120699 0.68805735564 0.00348416557 
0.121257 0.62844520861 0.00334721678 
0.121814 0.61702444225 0.00349068811 
0.122372 0.65274568010 0.00346974468 
0.122929 0.68955443661 0.00227354811 
0.123487 0.63141706156 0.00300901793 
0.124044 0.63259743129 0.00170826857 
0.124602 0.51379930125 0.00225244744 
0.125159 0.52124408144 0.00266600386 
0.125717 0.55042127406 0.00297080172 
0.126274 0.61962795928 0.00284913051 
0.126832 0.56072903281 0.00281544977 
0.127389 0.59416706400 0.00263702980 
0.127947 0.53798689412 0.00229427761 
0.128504 0.53480853699 0.00201506470 
0.129062 0.54700726639 0.00092950067 
0.129619 0.58877617866 0.00150823505 
0.130177 0.54690025343 0.00265537108 
0.130734 0.45324953118 0.00261292388 
0.131292 0.50212591023 0.00243167375 
0.131849 0.46128882856 0.00192853468 
0.132407 0.51259120684 0.00105088927 
0.132964 0.47448271084 0.00307898552 
0.133521 0.52800807043 0.00298366096 
0.134079 0.48855580759 0.00093789686 
0.134636 0.43892669609 0.00105638033 
0.135194 0.48629704958 0.00132458478 
0.135751 0.44191324841 0.00280607927 
0.136309 0.41003392376 0.00124110840 
0.136866 0.40601078655 0.00106768798 
0.137424 0.45660585978 0.00110405125 
0.137981 0.37462762140 0.00107756627 
0.138539 0.41055785241 0.00186761383 
0.139096 0.42121548474 0.00187886493 
0.139654 0.34758811796 0.00126120660 
0.140211 0.41207277979 0.00160755270 
0.140769 0.39299252919 0.00128461837 
0.141326 0.30025449569 0.00184285752 
0.141884 0.37167208428 0.00082305243 
0.142441 0.31786296791 0.00068916022 
0.142998 0.30575941334 0.00031213138 
0.143556 0.30285178331 0.00129301399 
0.144113 0.33948804810 0.00171642081 
0.144671 0.32788314676 0.00111833373 
0.145228 0.30021600288 0.00171590771 
0.145786 0.31836839478 0.00154195576 
0.146343 0.38865185786 0.00218660936 
0.146901 0.33183944524 0.00160286150 
0.147458 0.33149015039 0.00132840971 
0.148016 0.28801152222 0.00214119097 
0.148573 0.30665313587 0.00108971977 
0.149131 0.27648483657 0.00024832010 
0.149688 0.28419296512 0.00209107369 
0.150246 0.27319921671 0.00036474163 
0.150803 0.27800710090 0.00076793178 
0.151360 0.24792896830 -0.00006565824 
0.151918 0.25221777901 0.00139515159 
0.152475 0.28459432253 0.00049814504 
0.153033 0.34262864339 0.00144215575 
0.153590 0.23485832170 0.00082655511 
0.154148 0.18560114858 0.00038871996 
0.154705 0.21078058458 0.00113703137 
0.155263 0.23689815373 0.00139766287 
0.155820 0.24934669278 0.00078754645 
0.156378 0.16114962853 0.00046090377 
0.156935 0.17945123629 0.00128023310 
0.157493 0.24293953370 0.00094549983 
0.158050 0.22651096152 0.00112526310 
0.158607 0.14186333509 0.00021696332 
0.159165 0.17603176152 0.00086215718 
0.159722 0.13597816419 0.00074774778 
0.160280 0.21497421420 0.00080949829 
0.160837 0.13741756471 0.00156426727 
0.161395 0.24266124412 0.00053569136 
0.161952 0.21368958172 0.00062447030 
0.162510 0.16790839414 0.00010276406 
0.163067 0.14943817675 0.00080993146 
0.163625 0.19652641003 0.00085071680 
0.164182 0.18880403507 0.00126558652 
0.164739 0.16107595316 0.00019139087 
0.165297 0.17253021366 0.00051080461 
0.165854 0.16262837673 0.00025423471 
0.166412 0.15963051360 0.00126729383 
0.166969 0.12581762822 0.00009435129 
0.167527 0.17046288970 0.00089384729 
0.168084 0.13121593116 0.00091017000 
0.168642 0.15028568429 0.00033713967 
0.169199 0.10143907917 0.00014019401 
0.169757 0.11306739514 0.00089582597 
0.170314 0.12643060282 0.00032471934 
0.170871 0.06822231321 0.00036228277 
0.171429 0.12198774433 0.00093689275 
0.171986 0.11594552493 0.00044456984 
0.172544 0.07849573002 0.00091938909 
0.173101 0.12511220840 0.00054574326 
0.173659 0.13624771659 0.00043807388 
0.174216 0.15122758673 0.00106035025 
0.174774 0.09340372572 0.00003955539 
0.175331 0.11770892148 0.00049425646 
0.175888 0.09736310293 0.00038155046 
0.176446 0.09898367923 -0.00014816846 
0.177003 0.08536720249 0.00127837404 
0.177561 0.14535274646 0.00083246259 
0.178118 0.16238531916 0.00074249264 
0.178676 0.11752769098 0.00045618472 
0.179233 0.08028993876 -0.00003672347 
0.179791 0.10436309570 0.00029323984 
0.180348 0.03237847916 0.00078313605 
0.180905 0.10871246548 0.00033108548 
0.181463 0.09211526629 0.00017837909 
0.182020 0.13973197101 0.00040555446 
0.182578 0.13440024916 0.00060396339 
0.183135 0.03566333712 0.00061323100 
0.183693 0.14040785289 0.00018274010 
0.184250 0.08561890341 0.00009149475 
0.184808 0.10262551003 0.00006311194 
0.185365 0.10834530148 0.00110802016 
0.185922 0.08466248982 0.00014995271 
0.186480 0.11071103832 0.00074957672 
0.187037 0.10247099285 0.00014917515 
0.187595 0.08481974251 0.00015324460 
0.188152 0.09872595955 0.00080922965 
0.188710 0.07960990878 0.00064787890 
0.189267 0.14133809565 0.00075699702 
0.189824 0.06150747857 -0.00003747227 
0.190382 0.06967627941 0.00019535264 
0.190939 0.06084535582 0.00079911818 
0.191497 0.12942343239 0.00021191271 
0.192054 0.03024624438 0.00080020335 
0.192612 0.08718641580 -0.00002896156 
0.193169 0.10318271840 0.00003876572 
0.193726 0.01426177708 0.00059426007 
0.194284 0.07833266149 0.00023592668 
0.194841 0.07798917754 -0.00011003925 
0.195399 0.09486897744 0.00113809290 
0.195956 0.07728305024 -0.00049464050 
0.196514 0.08649499582 0.00023042578 
0.197071 0.09201456758 0.00018646202 
0.197628 0.06811643631 0.00026075305 
0.198186 0.07245114592 0.00046979897 
0.198743 0.02658720605 0.00047353353 
0.199301 0.06698353535 0.00004102281 
0.199858 0.07066153605 0.00067451880 
0.200416 0.03627563842 -0.00002330612 
0.200973 0.01986977523 0.00021344235 
0.201530 0.16421545355 0.00046657301 
0.202088 0.10950889219 0.00010880131 
0.202645 0.02759908299 0.00036188498 
0.203203 0.09896324720 0.00037697321 
0.203760 0.11026073982 0.00012985538 
0.204318 0.05274723095 0.00009827030 
0.204875 0.03033917013 0.00007406323 
0.205432 0.02619283436 0.00032247497 
0.205990 0.05313398365 0.00053448061 
0.206547 0.05096483669 0.00038001045 
0.207105 0.08038573143 0.00067412830 
0.207662 0.02856822976 0.00002273732 
0.208219 0.07196177780 -0.00050862301 
0.208777 0.05578907458 0.00045306041 
0.209334 0.06219323010 0.00038587238 
0.209892 0.05315722981 0.00016150477 
0.210449 0.08480765561 0.00058557902 
0.211007 0.08485234127 0.00016005188 
0.211564 0.05417326778 0.00072088697 
0.212121 0.08298091139 0.00048926618 
0.212679 0.08663888180 0.00044703199 
0.213236 0.03714170820 0.00043458720 
0.213794 0.07177972142 -0.00013555968 
0.214351 0.03866577723 0.00011196522 
0.214908 0.10385612943 0.00111499614 
0.215466 0.03910105129 -0.00013789388 
0.216023 0.07502243209 0.00018592378 
0.216581 0.03764463059 0.00008548795 
0.217138 0.07551538547 0.00064835608 
0.217695 0.02014888197 0.00043444648 
0.218253 0.03561830090 0.00029887129 
0.218810 0.06115241626 -0.00001432316 
0.219368 0.06821983734 0.00035451227 
0.219925 0.08242158315 0.00023575172 
0.220483 0.08462725439 0.00025458875 
0.221040 0.06596882712 0.00074585845 
0.221597 0.01041251124 -0.00016508450 
0.222155 0.05001733649 0.00005446607 
0.222712 0.05091964546 -0.00014392561 
0.223270 0.08584035747 0.00039329468 
0.223827 0.04909169202 0.00000268133 
0.224384 0.00560703141 0.00033957164 
0.224942 0.04763094537 0.00031176100 
0.225499 0.04331116296 -0.00026782449 
0.226057 0.05336503963 -0.00013430129 
0.226614 0.02912919763 0.00040323828 
0.227171 0.05621361117 0.00031810568 
0.227729 0.03100073776 0.00025842456 
0.228286 0.06110396282 0.00034951355 
0.228844 0.10720089043 -0.00055949643 
0.229401 0.05374712694 -0.00006370305 
0.229958 0.03765137379 0.00037266135 
0.230516 0.08541634903 0.00040679916 
0.231073 0.01477982422 -0.00023044658 
0.231630 0.00598328749 0.00011958592 
0.232188 0.06033776864 0.00056043568 
0.232745 0.05653188063 -0.00002425561 
0.233303 0.04693993143 0.00007226600 
0.233860 0.07557419468 0.00076949193 
0.234417 0.02978620146 -0.00044305294 
0.234975 0.08965275687 -0.00008384705 
0.235532 -0.01216488764 0.00046027446 
0.236090 0.06850994973 0.00026420250 
0.236647 0.04483572662 -0.00012038170 
0.237204 0.06976078403 0.00020173055 
0.237762 0.00476076195 0.00005983877 
0.238319 0.04199840373 0.00057173001 
0.238877 0.04982481974 0.00049721877 
0.239434 0.03625503842 0.00021001675 
0.239991 0.10974192600 0.00008519703 
0.240549 0.08172240616 0.00003398318 
0.241106 0.04118789680 -0.00026090237 
0.241663 0.06475738643 0.00053253092 
0.242221 0.03488114851 -0.00010763355 
0.242778 0.02681364575 -0.00023184739 
0.243336 0.04182543608 0.00027709296 
0.243893 0.03156133244 -0.00028039094 
0.244450 0.02595412024 -0.00024811968 
0.245008 0.03621656601 0.00024286853 
0.245565 0.02986994262 0.00005200215 
0.246123 0.06022687454 -0.00008325287 
0.246680 0.05340762023 0.00031021458 
0.247237 0.03587385880 0.00027381943 
0.247795 0.05832072934 -0.00016491746 
0.248352 0.04372133764 0.00006232427 
0.248909 0.03454304563 0.00055263569 
0.249467 0.06036588694 0.00012483118 
0.250024 0.04858568666 0.00025399091 
0.250582 0.07279667664 0.00007367779 
0.251139 0.03411912661 -0.00008498626 
0.251696 0.03968318158 0.00022656591 
0.252254 0.03799587575 0.00013245734 
0.252811 0.04947487983 0.00042003826 
0.253368 0.05784305834 0.00019714625 
0.253926 0.03139158269 -0.00002881039 
0.254483 0.04547271716 0.00091557479 
0.255041 0.07679768514 -0.00000280980 
0.255598 0.00152816326 0.00046125041 
0.256155 0.08646676939 -0.00021010938 
0.256713 0.06694246466 -0.00000311346 
0.257270 0.03685850361 0.00365160261 
0.257827 0.02123761958 0.00001663586 
0.258385 0.03389131449 0.00049522005 
0.258942 0.04567474680 -0.00015416660 
0.259499 0.09881941713 0.00052614228 
0.260057 0.06161696524 0.00002833723 
0.260614 0.08380040476 -0.00005558829 
0.261172 0.05948712779 -0.00013178656 
0.261729 0.08236495519 0.00051093930 
0.262286 0.06438757093 0.00029131014 
0.262844 0.05653981269 0.00000115937 
0.263401 0.02248039795 -0.00018220348 
0.263958 0.05412554623 -0.00006652079 
0.264516 0.02372133860 0.00070784191 
0.265073 0.01918831263 0.00010778336 
0.265630 0.09045293376 0.00045484688 
0.266188 0.05374952737 -0.00014731359 
0.266745 0.05147385528 -0.00002273460 
0.267302 0.03661952876 0.00028888887 
0.267860 0.03451364905 0.00010692049 
0.268417 0.05132411511 0.00046493225 
0.268975 0.06978259095 0.00078057292 
0.269532 0.00398809286 0.00011863392 
0.270089 0.06098337598 0.00004612294 
0.270647 0.03490249929 -0.00025364565 
0.271204 0.06465090074 0.00019977351 
0.271761 0.02250161811 -0.00007861387 
0.272319 0.02401877709 -0.00035493944 
0.272876 0.04488455452 0.00007707554 
0.273433 0.04574271899 0.00063079435 
0.273991 0.04839703958 -0.00002840549 
0.274548 0.04107459396 0.00024010363 
0.275105 0.04759052305 0.00024288078 
0.275663 0.03975887594 0.00050597647 
0.276220 0.05664730510 -0.00013028025 
0.276777 0.05014092189 0.00016433037 
0.277335 0.06499278767 0.00037094930 
0.277892 0.03043717520 0.00009991197 
0.278449 0.03909565776 -0.00021252816 
0.279007 0.06008423719 -0.00011601681 
0.279564 0.03375749974 0.00025358728 
0.280121 0.07917735894 0.00009996238 
0.280679 0.03969757268 0.00055765088 
0.281236 0.02996763611 -0.00017721409 
0.281793 0.01692530561 0.00037696648 
0.282351 0.05629330145 0.00017515039 
0.282908 0.06895287690 0.00008279250 
0.283465 0.02220100160 0.00023363855 
0.284023 0.07015498208 0.00031962123 
0.284580 0.02071240621 0.00032104520 
0.285137 0.09370683440 0.00048218885 
0.285695 0.05107409373 -0.00016794579 
0.286252 0.04859846251 0.00035063282 
0.286809 0.01967565200 0.00017377473 
0.287367 0.01779454969 -0.00020838742 
0.287924 0.03936906623 0.00050955601 
0.288481 0.07103435263 -0.00018497127 
0.289039 0.03685614146 0.00035474954 
0.289596 0.02707024537 -0.00032148632 
0.290153 0.00079930773 0.00015175717 
0.290711 0.02914516237 0.00013556613 
0.291268 0.08252317880 0.00006606324 
0.291825 0.03725011133 0.00066256069 
0.292383 0.00729132280 0.00038446852 
0.292940 0.04480155891 0.00035851439 
0.293497 0.06780040601 0.00057825581 
0.294055 0.01048839694 -0.00027203919 
0.294612 0.03322556732 0.00045442526 
0.295169 0.03568904074 -0.00020903528 
0.295727 -0.00711872006 -0.00050021689 
0.296284 -0.05075041875 0.00028591955 
0.296841 0.04428230469 0.00051863726 
0.297399 0.04193692909 0.00077611196 
0.297956 0.03295072600 -0.00011348700 
0.298513 0.02647979817 -0.00014385776 
0.299071 0.04758393046 -0.00000652606 
0.299628 -0.00529679479 -0.00030070028 
0.300185 0.01569470463 -0.00011843666 
0.300742 0.06277823771 0.00001690686 
0.301300 0.06268443833 0.00043318229 
0.301857 0.00535509070 0.00061806143 
0.302414 0.04774915428 0.00003414484 
0.302972 0.01739372055 0.00017409205 
0.303529 0.00124195966 -0.00028370755 
0.304086 0.03252257513 0.00070762114 
0.304644 0.03549072572 0.00020685229 
0.305201 0.03775935762 -0.00002368669 
0.305758 0.00379379136 0.00070055059 
0.306316 0.05805243346 -0.00050817840 
0.306873 0.05838554235 0.00004121462 
0.307430 -0.00087203725 0.00026463895 
0.307987 0.00211304359 -0.00070369037 
0.308545 -0.01860884312 -0.00061401183 
0.309102 0.03056807571 -0.00002932574 
0.309659 0.05973027162 0.00019291470 
0.310217 0.06271332290 0.00057413521 
0.310774 0.03486248408 0.00016084327 
0.311331 0.04196605856 0.00064487032 
0.311889 0.08913328377 0.00010383765 
0.312446 0.05568879416 0.00076132109 
0.313003 0.05131648225 0.00070049210 
0.313560 0.04529840676 0.00012827137 
0.314118 0.01487733860 0.00011245178 
0.314675 0.00780960220 0.00083938293 
0.315232 0.02137739181 0.00020089613 
0.315790 0.02322105618 0.00014253378 
0.316347 0.07174574302 0.00081859284 
0.316904 0.02029114621 -0.00041345807 
0.317461 0.00853994488 0.00048630308 
0.318019 0.03905066894 0.00124511316 
0.318576 0.02481288262 0.00076963648 
0.319133 0.01041827234 0.00077130363 
0.319691 0.02223882434 -0.00011169168 
0.320248 0.01062980199 -0.00048636188 
0.320805 0.03859848787 0.00050325687 
0.321362 0.05407350854 0.00006215284 
0.321920 0.04069131132 0.00061058887 
0.322477 0.03951101818 0.00021433376 
0.323034 -0.01545379848 -0.00005312433 
0.323592 0.03601205212 -0.00035366775 
0.324149 0.06852877267 -0.00062294065 
0.324706 -0.00305029285 -0.00013678886 
0.325263 0.03552591217 0.00059261604 
0.325821 0.07702943860 0.00001909176 
0.326378 0.03505353698 -0.00021125838 
0.326935 0.05250257471 0.00017132020 
0.327493 0.01613055116 0.00029954475 
0.328050 0.02498602956 0.00065465749 
0.328607 0.03148829172 -0.00013406304 
0.329164 0.04489765565 -0.00009714939 
0.329722 0.03757717550 0.00017518570 
0.330279 0.12203265631 0.00067857376 
0.330836 0.06891437821 -0.00034778065 
0.331393 0.02813715006 0.00019629108 
0.331951 0.06234145796 0.00049794092 
0.332508 0.00066282515 -0.00025462919 
0.333065 0.01242890516 -0.00088100999 
0.333622 0.01020776569 0.00056602975 
0.334180 0.03770017495 0.00081766474 
0.334737 0.02488119603 -0.00043884498 
0.335294 0.01071397606 -0.00005180076 
0.335852 0.02961211765 0.00018410111 
0.336409 0.00926923271 -0.00006897884 
0.336966 -0.05726268593 0.00014039228 
0.337523 0.02925706952 -0.00001167963 
0.338081 0.00001124511 0.00015531255 
0.338638 0.05271325491 0.00002666348 
0.339195 0.02806177687 -0.00096428810 
0.339752 0.00434896826 0.00029767700 
0.340310 0.03272462753 -0.00043978153 
0.340867 0.04027491927 -0.00022234350 
0.341424 0.03427832154 -0.00025783864 
0.341981 0.08155629538 -0.00053330884 
0.342539 -0.02934671718 -0.00052793429 
0.343096 0.00042180452 0.00016131744 
0.343653 0.03484719851 0.00033845762 
0.344210 0.07034217094 -0.00016448493 
0.344768 0.03323412503 0.00006331613 
0.345325 -0.00985882270 -0.00013001579 
0.345882 0.05244369231 0.00019263548 
0.346439 0.03774196479 -0.00096276794 
0.346997 0.01671477251 0.00034969082 
0.347554 -0.01024462115 0.00092182736 
0.348111 0.04287112362 -0.00013504835 
0.348668 0.07424267252 0.00008554825 
0.349226 0.02567957048 0.00100391783 
0.349783 0.01956817427 0.00012367006 
0.350340 -0.01236846489 0.00003302260 
0.350897 0.03304528397 0.00011478489 
0.351454 0.03480084722 -0.00051044814 
0.352012 0.03963363581 0.00110169501 
0.352569 0.01138679811 0.00073668486 
0.353126 0.03418949304 0.00130297669 
0.353683 0.03580114298 0.00051210286 
0.354241 0.04329028356 0.00039594651 
0.354798 0.05474761528 0.00008833554 
0.355355 0.04949576283 0.00105350855 
0.355912 0.06614155623 -0.00041367779 
0.356470 0.11116799129 0.00150805591 
0.357027 0.03225936960 -0.00012415778 
0.357584 0.05880037472 0.00047280891 
0.358141 -0.02264309602 0.00022073071 
0.358699 0.01624421683 0.00034935073 
0.359256 0.05844224859 0.00138078183 
0.359813 0.01551990215 -0.00014914979 
0.360370 0.03276569983 -0.00026035575 
0.360927 0.04449854069 0.00087566584 
0.361485 0.06596590106 -0.00021033682 
0.362042 0.05389815323 0.00052739581 
0.362599 0.07840610456 -0.00060763408 
0.363156 0.05065964158 0.00105515197 
0.363714 0.04528356574 0.00121576244 
0.364271 0.09293505123 0.00141327054 
0.364828 -0.00049514006 0.00246689221 
0.365385 0.05928075844 0.00072474288 
0.365942 -0.05037393901 0.00030811088 
0.366500 0.00142722619 0.00005321870 
0.367057 0.02426952865 -0.00026926642 
0.367614 0.01917819590 0.00007368694 
0.368171 0.01557892536 -0.00011594103 
0.368728 0.01343677865 -0.00017092081 
0.369286 0.08383618260 -0.00022046855 
0.369843 0.08337954973 -0.00049269422 
0.370400 0.06137014691 0.00133790964 
0.370957 -0.04172805146 -0.00040393576 
0.371514 -0.00905823110 -0.00056394407 
0.372072 0.02012634974 0.00098611664 
0.372629 -0.00688794693 0.00072439978 
0.373186 0.00012459741 -0.00004544211 
0.373743 0.06281326547 0.00119037434 
0.374300 0.09067010438 0.00262767477 
0.374858 0.00923761781 -0.00001499318 
0.375415 0.03836111734 0.00265503315 
0.375972 -0.02823351544 -0.00156052892 
0.376529 0.02682678920 0.00239352623 
0.377086 0.04620981173 0.00028932341 
0.377644 0.03958146898 -0.00143472947 
0.378201 -0.00764127614 0.00093583064 
0.378758 -0.02902297980 -0.00014757967 
0.379315 0.02146736304 0.00073910091 
0.379872 -0.05727420503 0.00016773733 
0.380430 0.08558013614 0.00049688743 
0.380987 0.03653401534 -0.00031002995 
0.381544 0.05799101671 -0.00018047023 
0.382101 0.07665710261 0.00015242853 
0.382658 -0.06073170816 -0.00206897927 
0.383216 0.02305152801 0.00017140063 
0.383773 0.02822082257 -0.00144595906 
0.384330 0.03728625229 -0.00001102182 
0.384887 -0.01746102780 0.00028022086 
0.385444 -0.04885136236 -0.00060764443 
0.386001 0.05087631071 0.00091247261 
0.386559 0.01171833387 0.00008287363 
0.387116 0.05750221736 0.00049460711 
0.387673 -0.04350588621 -0.00029120985 
0.388230 0.06398509416 0.00166257153 
0.388787 0.04023429310 0.00089949560 
0.389345 -0.04602465973 0.00084549415 
0.389902 -0.00668171165 0.00124500664 
0.390459 0.01939689233 -0.00065585518 
0.391016 0.01155302337 -0.00060884025 
0.391573 0.00142047377 -0.00128675087 
0.392130 0.03752545776 -0.00025087692 
0.392688 0.01733493158 0.00053359375 
0.393245 -0.01114437160 -0.00248144281 
0.393802 0.02545121381 -0.00080370899 
0.394359 -0.05403193638 -0.00249479481 
0.394916 -0.07184034596 -0.00297167277 
0.395473 -0.03834221915 -0.00060771643 
0.396031 0.00717940178 0.00092988221 
0.396588 -0.02688210470 -0.00024877976 
0.397145 -0.09326637282 -0.00352132629 
0.397702 -0.00910638088 0.00674732921 
0.398259 0.02766612352 0.00239533794 
0.398816 0.00440229457 -0.00217846652 
0.399374 0.08144635427 0.00413906724 
0.399931 -0.00981017312 -0.00148671587 
0.400488 0.07349615165 0.00004569594 
0.401045 0.01716175638 -0.00124668841 
0.401602 0.06225920165 -0.00406999799 
0.402159 0.05577263168 0.00820604634 
0.402716 -0.09526218851 0.00262125180 
0.403274 0.21449707776 0.00259648961 
0.403831 -0.09296780525 -0.00160669598 
