# Supplementary material for: SAXS studies of X-ray induced disulfide bond damage: Engineering high-resolution insight from a low-resolution technique
Source: PLoS One. 2020 Nov 17;15(11):e0239702. doi: 10.1371/journal.pone.0239702 (PMC7671560; doi:10.1371/journal.pone.0239702)
Supplement: S1 Data — (GZ) [file pone.0239702.s023.gz › SupplementaryData/dimer_A8_ph6_2p5_00005.cbf.dat]

0.010314 10.82025779408 -1.24646699464 
0.010872 8.89997241531 -0.18901381259 
0.011429 8.22603757340 -0.24751609195 
0.011987 9.75324467592 0.01106080535 
0.012544 8.89337482002 0.15894289695 
0.013102 6.30289478337 0.04481149424 
0.013659 9.10508658061 0.03597740031 
0.014217 9.71195412648 0.02436038571 
0.014774 8.80304046627 -0.04718510016 
0.015332 9.07186708176 -0.02680380985 
0.015889 8.26434947957 -0.03433850983 
0.016447 8.89237678469 0.00985934011 
0.017004 8.92775863193 -0.04040222692 
0.017562 7.72760060971 0.00552683509 
0.018119 9.09147661305 0.03676659893 
0.018677 8.56665555927 -0.01196007622 
0.019234 8.06331950841 0.00537961233 
0.019792 8.38804864452 0.04430700271 
0.020349 8.58989255969 0.01591913293 
0.020907 8.79367999579 0.01398329370 
0.021464 8.07587352593 0.01688361106 
0.022022 7.63226206039 0.01981124213 
0.022579 7.93349355795 0.01572805767 
0.023137 7.71868001100 0.04035419759 
0.023694 7.99573065208 0.03431526322 
0.024252 7.73870091164 0.03696117930 
0.024809 7.93128106494 0.03551282767 
0.025367 7.64888949223 0.02532856681 
0.025924 7.88754073435 0.04664529388 
0.026482 7.33101604016 0.05810776077 
0.027039 7.62825527158 0.03887693928 
0.027597 7.35723126950 0.03361480211 
0.028154 7.41144283151 0.04245111443 
0.028712 7.28634155375 0.04446703848 
0.029269 7.14451266510 0.04207231348 
0.029827 7.05658808725 0.03879014692 
0.030384 7.01504701745 0.04305521904 
0.030942 6.80583333926 0.03155722862 
0.031500 7.01454623339 0.04677115279 
0.032057 6.67160711170 0.03192415247 
0.032615 6.92856032525 0.04089201927 
0.033172 6.69451090469 0.03631821287 
0.033730 6.52248762715 0.03617240493 
0.034287 6.54576054705 0.03256188822 
0.034845 6.60976399585 0.04438222201 
0.035402 6.55617499745 0.04048744446 
0.035960 6.43498044515 0.04026267178 
0.036517 6.27028522949 0.03227494403 
0.037075 6.21757794540 0.03619653159 
0.037632 6.05544837400 0.03574415398 
0.038190 6.04598232447 0.03068044401 
0.038747 6.05948131874 0.03440577321 
0.039305 5.86472870548 0.03258478785 
0.039862 5.90815119309 0.03279168798 
0.040420 6.01537402869 0.03715407949 
0.040977 5.63243542675 0.03105811185 
0.041535 5.42727342990 0.02942229751 
0.042092 5.58663813691 0.03145249328 
0.042650 5.46940129636 0.02952619572 
0.043207 5.46836963628 0.03220229206 
0.043765 5.22259202957 0.02872416967 
0.044322 5.19236223745 0.02789693019 
0.044880 5.21954335268 0.02606745693 
0.045437 5.17333998710 0.02364145650 
0.045995 5.16469572845 0.03004424785 
0.046552 4.98918560762 0.02664329772 
0.047110 5.03213484209 0.02566919228 
0.047667 4.81685390072 0.02636272310 
0.048225 4.81013412121 0.02578587685 
0.048782 4.83566264526 0.02424646774 
0.049340 4.71480193269 0.02656117884 
0.049897 4.75619624236 0.02388165265 
0.050455 4.53059064949 0.02428586165 
0.051012 4.38390617145 0.02268205183 
0.051570 4.37720654119 0.02344930077 
0.052127 4.24724085617 0.02589068278 
0.052685 4.25148962283 0.02185073588 
0.053242 4.25441792358 0.02025970727 
0.053800 4.04802183064 0.02289916708 
0.054357 4.22181094391 0.02153395390 
0.054915 4.02826451769 0.02299802962 
0.055472 3.88368025841 0.02099609073 
0.056030 3.87114235330 0.01963358291 
0.056587 3.93724023303 0.01760527229 
0.057145 3.88035359403 0.01977535603 
0.057702 3.73906473102 0.01670850348 
0.058260 3.69257934157 0.01787201303 
0.058817 3.75642845071 0.02008937936 
0.059375 3.56936943627 0.01639200492 
0.059932 3.54339450414 0.01855870491 
0.060490 3.59096866231 0.01765019733 
0.061048 3.46134498530 0.01736553922 
0.061605 3.40282677233 0.01655798286 
0.062163 3.31493504362 0.01904910269 
0.062720 3.32246569627 0.01825501925 
0.063278 3.23510206612 0.01823253013 
0.063835 3.15081624697 0.01898889631 
0.064393 3.12086053674 0.01720173619 
0.064950 3.05313663743 0.01795667844 
0.065508 2.98026567665 0.01384750479 
0.066065 2.86414962401 0.01293434479 
0.066623 2.80955821955 0.01055801783 
0.067180 2.79953346266 0.01606985178 
0.067738 2.81906332799 0.01288639508 
0.068295 2.82738360623 0.01468735284 
0.068853 2.75789491716 0.01350755554 
0.069410 2.71504923952 0.01519039800 
0.069968 2.69049882654 0.01207922424 
0.070525 2.60842998137 0.01034791886 
0.071083 2.57694337636 0.01279430335 
0.071640 2.48011632929 0.01105695902 
0.072198 2.52206122551 0.01192248524 
0.072755 2.52525406489 0.01219592257 
0.073313 2.49519198951 0.01241756720 
0.073870 2.29584161958 0.01086583162 
0.074428 2.42356830524 0.01081836768 
0.074985 2.33566555508 0.01034885280 
0.075543 2.30145037986 0.01242627235 
0.076100 2.25302952968 0.00822372428 
0.076658 2.23871166087 0.00956432449 
0.077215 2.22608369750 0.01087762626 
0.077773 2.17750961148 0.00836338357 
0.078330 2.10214625191 0.01101623174 
0.078888 2.06942879813 0.01009125812 
0.079445 2.08315240026 0.00732213282 
0.080003 2.09810420294 0.01247392566 
0.080560 1.99735182164 0.01164305715 
0.081118 1.87283206180 0.00855695513 
0.081675 1.96401727871 0.00707928599 
0.082233 1.93214049685 0.00850819959 
0.082790 1.93216584871 0.00804696852 
0.083348 1.89523634486 0.00803882224 
0.083905 1.81689887775 0.00812976609 
0.084463 1.69288189078 0.00862696762 
0.085020 1.83474510200 0.01020536865 
0.085578 1.74605928633 0.00817812657 
0.086135 1.69835716390 0.00876680879 
0.086693 1.75595159090 0.00855805572 
0.087250 1.63454348668 0.00802061666 
0.087808 1.65200293348 0.00668352799 
0.088365 1.60364432502 0.00664718479 
0.088923 1.59960087161 0.00984356123 
0.089480 1.53084809192 0.00778782695 
0.090038 1.53324165437 0.00869500498 
0.090595 1.52776782966 0.00436411887 
0.091153 1.46721619133 0.00897065614 
0.091710 1.51891280073 0.00792893106 
0.092268 1.57201326522 0.00588091897 
0.092825 1.39828244348 0.00756484920 
0.093383 1.40582898057 0.00601950613 
0.093940 1.40050811528 0.00750605966 
0.094498 1.41115750277 0.00613913585 
0.095055 1.28606252676 0.00510329558 
0.095613 1.31982820617 0.00693480547 
0.096170 1.33360816517 0.00597024503 
0.096728 1.26248222564 0.00606441033 
0.097285 1.34257235383 0.00524601479 
0.097842 1.17446082831 0.00535991055 
0.098400 1.15667763070 0.00485871062 
0.098957 1.19030510432 0.00624053585 
0.099515 1.22850350621 0.00462201755 
0.100072 1.28960151931 0.00413833788 
0.100630 1.17163096877 0.00667632334 
0.101187 1.17663257917 0.00492967771 
0.101745 1.15173775044 0.00628981915 
0.102302 1.14734445942 0.00470396418 
0.102860 1.02864972878 0.00489673225 
0.103417 1.10071339761 0.00467378342 
0.103975 1.05969668779 0.00616571398 
0.104532 0.97734661227 0.00625899311 
0.105090 1.01995944420 0.00439752361 
0.105647 0.97472985512 0.00487159297 
0.106205 1.02948488426 0.00526526128 
0.106762 0.97586678654 0.00290196011 
0.107320 1.07091667068 0.00511604809 
0.107877 1.00842772693 0.00569592386 
0.108435 0.94121161046 0.00458036498 
0.108992 0.92465438452 0.00579762490 
0.109550 0.89809059228 0.00450035341 
0.110107 0.90355581170 0.00409983398 
0.110665 0.85395507818 0.00316550971 
0.111222 0.92950479618 0.00310009039 
0.111780 0.81971503140 0.00268691730 
0.112337 0.88027377753 0.00386679584 
0.112895 0.89986543677 0.00540308650 
0.113452 0.81067954075 0.00285028203 
0.114010 0.77970485636 0.00446632499 
0.114567 0.82122269794 0.00388034712 
0.115125 0.80020265802 0.00340241974 
0.115682 0.78338093903 0.00495263539 
0.116240 0.77362424076 0.00436662856 
0.116797 0.72743409505 0.00234006936 
0.117355 0.69768634851 0.00294125990 
0.117912 0.74041731157 0.00305459317 
0.118470 0.70650458932 0.00307157550 
0.119027 0.76145155920 0.00343540121 
0.119585 0.62983011603 0.00259139323 
0.120142 0.69904564784 0.00201391498 
0.120699 0.67637129458 0.00314912314 
0.121257 0.64900920194 0.00258278183 
0.121814 0.63944370814 0.00227367916 
0.122372 0.60720275478 0.00322419089 
0.122929 0.63007171540 0.00328569070 
0.123487 0.66425472965 0.00335565012 
0.124044 0.61759577577 0.00240843102 
0.124602 0.61127295283 0.00395838498 
0.125159 0.50649690117 0.00136888031 
0.125717 0.64887891913 0.00203280222 
0.126274 0.51223433864 0.00256269933 
0.126832 0.60629341310 0.00271307860 
0.127389 0.58811517461 0.00200935777 
0.127947 0.60633780804 0.00162420033 
0.128504 0.55269095509 0.00300734009 
0.129062 0.50801181382 0.00268041768 
0.129619 0.53895659917 0.00128817831 
0.130177 0.49152428439 0.00254677365 
0.130734 0.47062015603 0.00187033669 
0.131292 0.52872827888 0.00190605149 
0.131849 0.52275113560 0.00190397763 
0.132407 0.48345620044 0.00189297810 
0.132964 0.54135144165 0.00201613828 
0.133521 0.49246146419 0.00169478978 
0.134079 0.46172527190 0.00184767660 
0.134636 0.44315547419 0.00211091525 
0.135194 0.44619680502 0.00091124704 
0.135751 0.49946314802 0.00205741729 
0.136309 0.39472590336 0.00157979757 
0.136866 0.42068999845 0.00239978552 
0.137424 0.44063682762 0.00059104184 
0.137981 0.41083782279 0.00164294115 
0.138539 0.34545515056 0.00031552331 
0.139096 0.38421393069 0.00188862655 
0.139654 0.37619802389 0.00207676025 
0.140211 0.38181284525 0.00101772022 
0.140769 0.31596970347 0.00198159222 
0.141326 0.35254848172 0.00111371159 
0.141884 0.30382654678 0.00262839987 
0.142441 0.41816447854 0.00132945079 
0.142998 0.36196162071 0.00105547437 
0.143556 0.32539702065 0.00059285621 
0.144113 0.34106654589 0.00088542064 
0.144671 0.32104113751 0.00171764880 
0.145228 0.32648207337 0.00110194438 
0.145786 0.31036112589 0.00158672164 
0.146343 0.27490720996 0.00246064411 
0.146901 0.26666140875 0.00097340548 
0.147458 0.33181249869 0.00074239691 
0.148016 0.34106798330 0.00110261732 
0.148573 0.32035274765 0.00109638344 
0.149131 0.28020276731 0.00169104295 
0.149688 0.26920674737 0.00156744209 
0.150246 0.23833300572 0.00110535185 
0.150803 0.25517237230 0.00055311463 
0.151360 0.26603502290 0.00142427239 
0.151918 0.21276164674 0.00138123284 
0.152475 0.27397718724 0.00060302433 
0.153033 0.30694331097 0.00159773573 
0.153590 0.17700876914 0.00085777857 
0.154148 0.26633440448 0.00149892854 
0.154705 0.27329090130 0.00101292045 
0.155263 0.20015316539 0.00251864613 
0.155820 0.18094390776 0.00104364548 
0.156378 0.19404495418 0.00033816763 
0.156935 0.24323496888 0.00040889036 
0.157493 0.21832101727 0.00058924369 
0.158050 0.18384428883 -0.00046253403 
0.158607 0.16698165079 0.00115903756 
0.159165 0.18530616105 0.00038192176 
0.159722 0.13148837601 0.00096227906 
0.160280 0.21075076355 0.00159945548 
0.160837 0.15483458657 0.00150452621 
0.161395 0.16185278160 0.00106105039 
0.161952 0.21599406258 0.00027687791 
0.162510 0.19286951332 0.00081917308 
0.163067 0.15240423478 0.00122077041 
0.163625 0.23451037883 0.00012511083 
0.164182 0.20529724392 -0.00020186235 
0.164739 0.13135661392 0.00066547831 
0.165297 0.13638655546 -0.00032558670 
0.165854 0.19247684860 0.00026339451 
0.166412 0.15083052741 0.00097647697 
0.166969 0.08689550853 0.00034232595 
0.167527 0.15812311901 0.00049657561 
0.168084 0.13602831596 -0.00033032334 
0.168642 0.16037982897 0.00099844944 
0.169199 0.12265835778 0.00074391572 
0.169757 0.08825282974 -0.00014196654 
0.170314 0.15383979857 0.00019355270 
0.170871 0.14287560890 0.00058114799 
0.171429 0.12833456884 0.00053056548 
0.171986 0.15510212502 0.00063615614 
0.172544 0.08737250126 0.00038102150 
0.173101 0.11285212981 0.00035018631 
0.173659 0.14048777341 0.00077714286 
0.174216 0.13306435927 0.00045037732 
0.174774 0.10682965394 -0.00040106068 
0.175331 0.09554177849 0.00093550048 
0.175888 0.05712739639 0.00003929338 
0.176446 0.16119839739 0.00049756542 
0.177003 0.06363060387 0.00079100621 
0.177561 0.14625600808 0.00070272106 
0.178118 0.15248413073 -0.00012504093 
0.178676 0.09687057181 0.00046574569 
0.179233 0.11731904250 0.00112470613 
0.179791 0.14471014776 0.00068431604 
0.180348 0.07797855304 -0.00025729919 
0.180905 0.11081290930 0.00067487323 
0.181463 0.06859665585 0.00028960746 
0.182020 0.07016734011 0.00029281493 
0.182578 0.08516241768 0.00062641684 
0.183135 0.07872370346 -0.00004300967 
0.183693 0.06203258405 0.00029141870 
0.184250 0.09745402091 0.00080895246 
0.184808 0.10456507299 0.00087185401 
0.185365 0.07672454937 -0.00000983472 
0.185922 0.11675783523 0.00016315438 
0.186480 0.05544269683 0.00034732927 
0.187037 0.09762671146 -0.00029850734 
0.187595 0.11662674259 0.00073303615 
0.188152 0.10376917929 0.00039527752 
0.188710 0.11523523305 0.00042390465 
0.189267 0.08508084566 0.00074894820 
0.189824 0.07209481725 -0.00004023314 
0.190382 0.05268108564 -0.00011617143 
0.190939 0.10370571715 -0.00005910807 
0.191497 0.07811285505 -0.00039552991 
0.192054 0.08261696871 0.00050824929 
0.192612 0.09579905986 0.00038345432 
0.193169 0.10201228249 0.00050373806 
0.193726 0.05823428465 0.00025899310 
0.194284 0.07665604362 0.00049580329 
0.194841 0.14467518465 0.00054648578 
0.195399 0.10300074475 0.00035051753 
0.195956 0.08278606279 0.00040146492 
0.196514 0.12180630571 0.00050201899 
0.197071 0.04859191608 -0.00089358735 
0.197628 0.04760309351 -0.00037605503 
0.198186 0.07727184183 0.00025073175 
0.198743 0.04156724696 -0.00053253713 
0.199301 0.01834758870 -0.00006699871 
0.199858 0.05629359350 0.00002994925 
0.200416 0.04793475361 -0.00021527027 
0.200973 0.07491064035 0.00075729699 
0.201530 0.10987015050 -0.00048230379 
0.202088 0.05476979846 0.00008720974 
0.202645 0.07011357717 0.00075860807 
0.203203 0.05152642539 0.00129759501 
0.203760 0.03870843281 0.00088573847 
0.204318 0.08241194557 0.00034716983 
0.204875 0.06375033093 0.00015895754 
0.205432 0.09434664219 -0.00010813534 
0.205990 0.05231926180 0.00064289158 
0.206547 0.12652218314 0.00016558915 
0.207105 0.03950111134 0.00046131596 
0.207662 0.05569242948 0.00082885367 
0.208219 0.01767537983 -0.00024867937 
0.208777 0.06962741485 0.00043167402 
0.209334 0.11606039032 0.00090483087 
0.209892 0.04894934507 0.00069549785 
0.210449 0.02224134187 0.00026195193 
0.211007 0.07290680251 0.00031022925 
0.211564 0.08480209268 0.00011309686 
0.212121 0.04033802909 0.00037063064 
0.212679 0.04459466226 -0.00006503292 
0.213236 0.04959443717 -0.00049003103 
0.213794 0.06615008285 0.00081505999 
0.214351 0.03427541740 0.00043237390 
0.214908 0.07416346826 0.00026972516 
0.215466 0.12692763888 0.00033084530 
0.216023 0.07094318515 0.00092643989 
0.216581 0.06802194305 0.00017675888 
0.217138 0.06625829757 0.00021179339 
0.217695 0.08401657345 0.00049742474 
0.218253 0.03917645549 0.00033583727 
0.218810 0.04629076282 -0.00010146347 
0.219368 0.08725249047 -0.00045823052 
0.219925 0.00038708856 0.00093303929 
0.220483 0.10030632409 0.00049177382 
0.221040 0.05148058224 -0.00004376353 
0.221597 0.09648192334 0.00016662944 
0.222155 0.04810702742 0.00029308895 
0.222712 0.08137737318 0.00040915876 
0.223270 0.05893466535 0.00021797632 
0.223827 0.05957550908 -0.00034960613 
0.224384 0.03106187187 -0.00014182020 
0.224942 0.02645033223 -0.00006393232 
0.225499 0.08676096545 0.00009898688 
0.226057 0.07069826849 -0.00025517655 
0.226614 0.07212285307 -0.00033104144 
0.227171 0.06436439534 0.00027614739 
0.227729 0.06978482120 0.00010390869 
0.228286 0.07201919331 0.00029303466 
0.228844 0.04195982860 0.00040171375 
0.229401 0.00041125323 -0.00027892639 
0.229958 0.04634739243 0.00023709982 
0.230516 0.04627855207 0.00005335453 
0.231073 0.02215465085 -0.00030250618 
0.231630 0.03206265184 0.00028030194 
0.232188 0.01075576720 -0.00003626072 
0.232745 0.01879601993 -0.00041948146 
0.233303 0.04144534890 0.00041734697 
0.233860 0.03683119741 0.00015205677 
0.234417 0.08037763027 0.00032751769 
0.234975 0.05652390972 0.00022753655 
0.235532 0.03311090748 0.00009852292 
0.236090 0.05461480342 0.00071103086 
0.236647 0.06251414761 -0.00015989907 
0.237204 0.08283068032 -0.00026681202 
0.237762 0.03554016431 -0.00001459102 
0.238319 0.04547951870 0.00005538453 
0.238877 0.06149232668 0.00032631068 
0.239434 0.07632033822 -0.00003865380 
0.239991 0.03430134181 -0.00066578754 
0.240549 0.05827173351 0.00005648143 
0.241106 0.01055209895 0.00049561351 
0.241663 0.07016729184 -0.00010929058 
0.242221 0.07011795679 0.00040063873 
0.242778 0.04086816215 -0.00015357011 
0.243336 0.06000929748 0.00053344762 
0.243893 0.07260040666 0.00045538822 
0.244450 0.01843927890 0.00044543724 
0.245008 0.04017954214 0.00011378798 
0.245565 0.09862443724 0.00001213422 
0.246123 0.06460495756 0.00034512426 
0.246680 0.02876552099 0.00045059089 
0.247237 0.06915691852 0.00096273673 
0.247795 0.01049288681 -0.00019873236 
0.248352 0.03398393969 0.00076619652 
0.248909 0.05592100835 0.00035335618 
0.249467 0.06408024086 -0.00013678655 
0.250024 0.03739483051 0.00033735205 
0.250582 0.06557177586 0.00008344159 
0.251139 0.05927087174 0.00000167360 
0.251696 0.06394797535 0.00000755040 
0.252254 0.02831485344 -0.00008284920 
0.252811 0.03121205748 0.00019978084 
0.253368 0.02108378288 0.00000568538 
0.253926 0.02802084503 0.00067475515 
0.254483 0.04969933811 0.00026133377 
0.255041 0.04718890899 0.00058774936 
0.255598 0.02562695149 0.00073330565 
0.256155 0.07509936719 0.00028113320 
0.256713 0.04473376665 0.00006433525 
0.257270 0.05998705586 0.00251579349 
0.257827 0.03590234098 0.00030111523 
0.258385 -0.00467415585 -0.00015487493 
0.258942 0.02102531258 -0.00021585428 
0.259499 0.05140511368 -0.00011936718 
0.260057 -0.03211013221 -0.00013528075 
0.260614 0.02947955602 -0.00009138039 
0.261172 0.01846419223 -0.00022982107 
0.261729 0.02056468804 0.00053947428 
0.262286 0.04949650623 0.00030108074 
0.262844 0.03447129650 0.00030169093 
0.263401 0.05651589970 -0.00011105532 
0.263958 0.07323125030 0.00010509495 
0.264516 0.01100899444 -0.00020045600 
0.265073 0.08224482272 0.00014036733 
0.265630 0.03093025954 0.00030557735 
0.266188 0.06768283713 -0.00000479715 
0.266745 0.06866905045 0.00061211876 
0.267302 0.04062064507 -0.00008088021 
0.267860 0.03119147398 -0.00033397794 
0.268417 0.01660430815 0.00022427905 
0.268975 0.06171294091 0.00042769624 
0.269532 0.04482650753 0.00033326339 
0.270089 0.08764756444 0.00059016842 
0.270647 0.04227731751 -0.00008606031 
0.271204 0.01730360347 -0.00002636318 
0.271761 0.04118283114 0.00038862535 
0.272319 0.03546016678 -0.00017658616 
0.272876 0.02575420432 -0.00013040562 
0.273433 0.00342185644 0.00031467120 
0.273991 0.03582318177 0.00072760979 
0.274548 0.04772071819 0.00028095250 
0.275105 0.03668252756 0.00026397475 
0.275663 0.01111095889 0.00037015089 
0.276220 0.02403352832 0.00024353398 
0.276777 0.05499269121 -0.00000125719 
0.277335 0.04716976511 0.00007711640 
0.277892 0.00711775050 0.00037436133 
0.278449 0.03815406697 -0.00021000762 
0.279007 0.02217078991 -0.00039180177 
0.279564 0.07166956512 0.00016765759 
0.280121 0.03443787358 0.00086611676 
0.280679 0.02285665160 -0.00045536965 
0.281236 0.08374599194 -0.00014115180 
0.281793 0.00986478019 0.00013439316 
0.282351 0.05260621102 0.00014518499 
0.282908 0.02638053508 0.00034328219 
0.283465 0.01233413512 -0.00011798400 
0.284023 0.05913396944 0.00055603148 
0.284580 0.07284047180 -0.00033143962 
0.285137 0.02815606678 0.00045101809 
0.285695 0.00433803870 0.00017476668 
0.286252 0.03917335181 0.00029310699 
0.286809 0.03917781113 0.00041915458 
0.287367 0.02047471495 -0.00011168091 
0.287924 0.01356604990 -0.00031831099 
0.288481 0.01809796069 -0.00016122213 
0.289039 0.02634994888 0.00039891366 
0.289596 0.01059825084 -0.00023676418 
0.290153 0.00993073344 -0.00008153314 
0.290711 0.04830704885 -0.00005814581 
0.291268 -0.00836651973 0.00004105460 
0.291825 0.00154303905 0.00017642600 
0.292383 0.00078137976 -0.00031620361 
0.292940 0.01654215113 -0.00028313044 
0.293497 0.01718307628 0.00014893413 
0.294055 0.05127578986 0.00017925939 
0.294612 0.02551731827 0.00015546067 
0.295169 0.03324554233 -0.00017506477 
0.295727 0.06698329859 0.00014281743 
0.296284 0.03961146393 -0.00007210802 
0.296841 0.05126393304 0.00031547358 
0.297399 0.07905442878 0.00039115965 
0.297956 0.02982087554 0.00019507506 
0.298513 0.05951759667 -0.00007453727 
0.299071 0.02971841823 0.00059950163 
0.299628 0.06279531916 0.00059278728 
0.300185 0.03908662735 0.00029725683 
0.300742 0.05322060388 0.00005965562 
0.301300 0.03554098892 0.00091405099 
0.301857 0.01444279158 0.00027276372 
0.302414 0.01598495034 0.00072408730 
0.302972 0.01621998125 0.00090284667 
0.303529 0.00401707966 0.00016383401 
0.304086 0.00991640492 -0.00008992087 
0.304644 0.06716521636 0.00015517140 
0.305201 0.03617395141 -0.00082752024 
0.305758 0.03188090777 -0.00007884057 
0.306316 0.06734884183 0.00091352514 
0.306873 0.00915494498 0.00040774870 
0.307430 0.09455197763 0.00047822941 
0.307987 0.00242522867 0.00055542435 
0.308545 0.00996197540 -0.00019665725 
0.309102 0.05801283013 0.00040001647 
0.309659 0.07996126608 0.00020401098 
0.310217 0.01333534028 0.00044312976 
0.310774 -0.01268350955 0.00004926806 
0.311331 0.05094448669 0.00015881181 
0.311889 -0.01700244139 0.00025821617 
0.312446 0.05747039672 -0.00026891501 
0.313003 -0.01187370402 0.00047184268 
0.313560 0.04713494568 0.00063244674 
0.314118 0.05138125838 0.00036953976 
0.314675 0.03805243536 -0.00007139687 
0.315232 0.03462078503 -0.00050649492 
0.315790 0.01542617736 0.00036357347 
0.316347 0.01999992955 -0.00096664275 
0.316904 0.03315390787 -0.00023572935 
0.317461 -0.00434652220 0.00016024072 
0.318019 -0.00887698836 0.00013272240 
0.318576 0.00284417220 -0.00064116986 
0.319133 0.04962878829 0.00043693688 
0.319691 0.05389138804 0.00028900415 
0.320248 0.01076018644 -0.00042625552 
0.320805 0.06643227475 0.00047806089 
0.321362 0.04346426064 0.00028339736 
0.321920 0.05497629980 -0.00002686939 
0.322477 0.00058753608 0.00084608449 
0.323034 0.02106682865 -0.00030765568 
0.323592 0.01092646653 0.00026107329 
0.324149 0.00883098684 -0.00007842895 
0.324706 0.01771770258 -0.00093663983 
0.325263 0.02067162902 0.00002463901 
0.325821 0.06312598133 -0.00029193982 
0.326378 0.02101183333 -0.00021466239 
0.326935 0.01222683142 -0.00010031956 
0.327493 -0.00110907487 0.00015049899 
0.328050 0.01640141225 0.00004296136 
0.328607 0.01255397523 0.00022254300 
0.329164 0.02531447579 -0.00013254497 
0.329722 0.03420462939 0.00037320989 
0.330279 0.01052110180 -0.00045623007 
0.330836 0.02295297742 0.00017606493 
0.331393 0.04496879167 0.00002541678 
0.331951 -0.00848165992 0.00017793086 
0.332508 0.05235265211 -0.00042868763 
0.333065 0.02098218800 0.00028300900 
0.333622 0.01389520079 -0.00053284425 
0.334180 0.05080847897 0.00044302937 
0.334737 0.05338015174 -0.00001204067 
0.335294 0.01927129377 0.00023372929 
0.335852 0.00671837574 0.00029758943 
0.336409 0.09866300995 0.00074007068 
0.336966 -0.02265991958 0.00085290658 
0.337523 0.05103699834 0.00013063982 
0.338081 0.04287220223 0.00044426354 
0.338638 0.04690716712 0.00079249219 
0.339195 0.05324640995 0.00020528387 
0.339752 0.01057767065 -0.00025593089 
0.340310 0.06229512621 0.00064766417 
0.340867 0.05942832047 0.00006693560 
0.341424 0.03112113524 0.00013558419 
0.341981 0.07744973588 -0.00063916210 
0.342539 0.06865707713 0.00051645832 
0.343096 0.01510042785 0.00021075639 
0.343653 0.01723915816 0.00062061479 
0.344210 0.07783513226 0.00014976375 
0.344768 -0.01564758732 0.00023518703 
0.345325 0.02155148454 0.00016609518 
0.345882 0.01158343420 0.00091764090 
0.346439 0.03059941779 0.00124960248 
0.346997 0.03839784608 -0.00029164988 
0.347554 0.03744122134 -0.00007022056 
0.348111 -0.00847707210 -0.00040389662 
0.348668 -0.01915431459 0.00037478907 
0.349226 -0.06663884907 -0.00028179001 
0.349783 0.05362317197 0.00207061930 
0.350340 -0.03537548935 -0.00029280128 
0.350897 0.03564967313 0.00033451588 
0.351454 0.05762860461 0.00063909740 
0.352012 0.08193532791 0.00022380399 
0.352569 0.02715739896 -0.00017419699 
0.353126 0.00380944689 -0.00105654107 
0.353683 0.06289693977 0.00046254797 
0.354241 0.00726458606 0.00004227218 
0.354798 0.03401264145 -0.00068865305 
0.355355 -0.02761413434 0.00113821752 
0.355912 0.04158381719 0.00072329617 
0.356470 -0.01613851234 0.00061600702 
0.357027 0.11299492325 0.00151308659 
0.357584 0.00398788418 -0.00104887457 
0.358141 0.02983450238 0.00059377216 
0.358699 0.01304671411 0.00051259586 
0.359256 -0.00679156071 0.00059066374 
0.359813 0.06279882066 0.00081588863 
0.360370 0.09292800058 0.00133436066 
0.360927 0.06478163386 -0.00068021486 
0.361485 0.02600764908 0.00215023611 
0.362042 0.09025158149 0.00012977290 
0.362599 -0.00306909910 -0.00286837034 
0.363156 0.05329405905 -0.00029163054 
0.363714 0.02931309339 0.00214720513 
0.364271 -0.01619507870 -0.00106440580 
0.364828 0.00837414992 -0.00159596299 
0.365385 0.09824991293 0.00097205345 
0.365942 0.03144769345 0.00117776126 
0.366500 0.08489005882 0.00067438778 
0.367057 0.02036542670 0.00010981556 
0.367614 0.04016097919 0.00003431138 
0.368171 0.02672787838 -0.00086673024 
0.368728 -0.02805576223 0.00039323359 
0.369286 0.17672345867 0.00044376206 
0.369843 -0.01865390043 -0.00038914004 
0.370400 0.05201621802 0.00052127816 
0.370957 0.03513907416 0.00023387224 
0.371514 0.05373755193 -0.00121467878 
0.372072 0.08654194950 0.00154389850 
0.372629 0.05206078222 -0.00021255038 
0.373186 0.02080983558 0.00276458080 
0.373743 0.05737458472 0.00093466080 
0.374300 -0.01335004700 0.00082061224 
0.374858 0.03617904843 -0.00233611662 
0.375415 0.11193119863 0.00124407892 
0.375972 0.08591976987 0.00046674660 
0.376529 0.00779737063 -0.00050316237 
0.377086 0.03888699634 -0.00034953744 
0.377644 -0.03524028259 0.00033253752 
0.378201 0.06069693199 -0.00000933936 
0.378758 0.00521026445 0.00074334184 
0.379315 0.06906502346 0.00026519376 
0.379872 0.08244201074 -0.00244716247 
0.380430 0.06485343633 -0.00031747300 
0.380987 0.02919537458 -0.00004544736 
0.381544 0.08160465534 0.00039801145 
0.382101 -0.01155565471 0.00140173258 
0.382658 0.04127557707 -0.00094498306 
0.383216 0.05776906026 0.00123577351 
0.383773 0.05003280214 0.00100660069 
0.384330 0.00204906285 0.00094981335 
0.384887 0.06399300156 -0.00098923627 
0.385444 0.03098564426 0.00404329819 
0.386001 0.00292885084 -0.00071961285 
0.386559 0.03005932606 0.00183521497 
0.387116 0.00067756599 -0.00027844548 
0.387673 0.03679280320 -0.00010457586 
0.388230 0.07168433013 -0.00087517359 
0.388787 -0.05636773661 0.00087157342 
0.389345 -0.02242921809 -0.00189636362 
0.389902 -0.00818375734 -0.00176971300 
0.390459 0.08534987258 -0.00029951562 
0.391016 0.02848920581 0.00016337693 
0.391573 0.03375048587 0.00121492780 
0.392130 0.05011382455 -0.00075790845 
0.392688 -0.00026396700 0.00159638455 
0.393245 0.05297344875 -0.00121368668 
0.393802 0.11457104468 0.00004364436 
0.394359 0.05795929512 -0.00006859876 
0.394916 0.04373941143 -0.00327514316 
0.395473 -0.02244418412 -0.00220612827 
0.396031 0.07438262708 0.00326041084 
0.396588 0.13465334086 0.00069723672 
0.397145 -0.04841055511 -0.00050793975 
0.397702 -0.00617537810 -0.00316887510 
0.398259 -0.01098469700 0.00228493379 
0.398816 0.07520104957 0.00052815220 
0.399374 -0.05437245140 0.00493521976 
0.399931 0.11401946298 0.00283450237 
0.400488 0.00051987819 0.00249616932 
0.401045 -0.01981473188 0.00183075521 
0.401602 0.04261903681 -0.00777364280 
0.402159 0.01926275990 0.00526992819 
0.402716 -0.07609433355 -0.00344798014 
0.403274 0.22753800969 0.02165688485 
0.403831 -0.22308874596 -0.01020998178 
