# Supplementary material for: SAXS studies of X-ray induced disulfide bond damage: Engineering high-resolution insight from a low-resolution technique
Source: PLoS One. 2020 Nov 17;15(11):e0239702. doi: 10.1371/journal.pone.0239702 (PMC7671560; doi:10.1371/journal.pone.0239702)
Supplement: S1 Data — (GZ) [file pone.0239702.s023.gz › SupplementaryData/dimer_A8_ph6_2p5_00006.cbf.dat]

0.010314 13.72600956663 -0.27391429782 
0.010872 6.47903987733 -0.21732414270 
0.011429 6.95465849677 -0.07346142494 
0.011987 8.64967399930 0.01580338328 
0.012544 8.03597959986 -0.00904475601 
0.013102 8.92080735149 0.00622439147 
0.013659 9.06202006325 0.07551764163 
0.014217 8.39080528588 -0.04955380424 
0.014774 8.35598629643 0.05965479374 
0.015332 9.16169968825 -0.02906503702 
0.015889 8.47387982326 -0.00486688765 
0.016447 7.87300372557 -0.00623585762 
0.017004 9.11045192447 -0.02556034958 
0.017562 8.33878707000 0.00699723327 
0.018119 8.47749117340 -0.01753071241 
0.018677 8.41682199442 0.01829892572 
0.019234 8.41996298444 -0.00936578761 
0.019792 8.26890630244 0.05598651780 
0.020349 8.24753125127 0.03050820255 
0.020907 8.28702431355 0.01059276840 
0.021464 8.23893881634 0.02271000679 
0.022022 8.14658484491 0.03129740758 
0.022579 7.99733002115 0.03273050788 
0.023137 8.04715558612 0.01220471293 
0.023694 8.22406268223 0.03778706131 
0.024252 7.94200806075 0.02832437076 
0.024809 7.75726171153 0.03391350616 
0.025367 7.72547625242 0.03850075577 
0.025924 7.59968155079 0.04242613534 
0.026482 7.39987029586 0.03954781827 
0.027039 7.67035303711 0.04516004089 
0.027597 7.32769362826 0.04612885106 
0.028154 7.08766140799 0.04792717784 
0.028712 7.12355031399 0.03886213107 
0.029269 6.99654212879 0.04232374904 
0.029827 6.97848278253 0.04575787827 
0.030384 6.94016817327 0.03788023723 
0.030942 7.02532175401 0.03542247226 
0.031500 6.91798910753 0.04557958497 
0.032057 6.96308217948 0.03510452130 
0.032615 6.62280769867 0.03519978936 
0.033172 6.61930979538 0.03690769283 
0.033730 6.39113970653 0.03525247705 
0.034287 6.53867392722 0.03480737197 
0.034845 6.57925563511 0.03065670705 
0.035402 6.29279079394 0.03913513364 
0.035960 6.46229731182 0.03664740984 
0.036517 6.26915183384 0.03826232342 
0.037075 6.14694054996 0.03162578939 
0.037632 6.23459180143 0.03850642244 
0.038190 6.21089497610 0.03073863519 
0.038747 5.99582772657 0.03425186248 
0.039305 5.94021849410 0.03325272222 
0.039862 5.69097873999 0.03562608123 
0.040420 5.78713752100 0.03511875675 
0.040977 5.59340677456 0.02768048147 
0.041535 5.61075802866 0.03064567763 
0.042092 5.43016394573 0.02838281517 
0.042650 5.44547560670 0.03238234342 
0.043207 5.23077153440 0.02456685442 
0.043765 5.32104127451 0.02846579471 
0.044322 5.15160502806 0.02798547938 
0.044880 5.13356162636 0.02927512570 
0.045437 5.21196630661 0.02784814674 
0.045995 5.21300454036 0.03072316341 
0.046552 4.90592796344 0.02583645312 
0.047110 4.93599056912 0.02953151558 
0.047667 4.73034454028 0.02500307072 
0.048225 4.90182755736 0.02636477791 
0.048782 4.64625588102 0.02314876671 
0.049340 4.76134093053 0.02052637304 
0.049897 4.53165191226 0.02279781455 
0.050455 4.49539761092 0.02463598131 
0.051012 4.36092575329 0.01975715913 
0.051570 4.42125756013 0.02183225661 
0.052127 4.45518324711 0.01979218450 
0.052685 4.29871043137 0.01928681741 
0.053242 4.37887758064 0.02197815689 
0.053800 4.03996272432 0.02074091985 
0.054357 4.08679424818 0.01765927905 
0.054915 4.00565161722 0.02144531058 
0.055472 4.12881933328 0.01957747538 
0.056030 3.85476140913 0.02208462797 
0.056587 3.80595929923 0.02271002223 
0.057145 3.82579009298 0.01999451335 
0.057702 3.67795656471 0.01906382760 
0.058260 3.57930093385 0.01873478770 
0.058817 3.66781806044 0.01620300903 
0.059375 3.49924982221 0.01763720505 
0.059932 3.52996627953 0.01803396003 
0.060490 3.49075108753 0.01648709372 
0.061048 3.40705707658 0.01766027344 
0.061605 3.30616298226 0.01670949575 
0.062163 3.16631400143 0.01740891520 
0.062720 3.30445933394 0.01490173005 
0.063278 3.22900008246 0.01764846374 
0.063835 3.07717245442 0.01524801627 
0.064393 3.11192694412 0.01713633503 
0.064950 3.05676569393 0.01506401662 
0.065508 3.07676734963 0.01354736495 
0.066065 3.00565584912 0.01380533955 
0.066623 2.89142826355 0.01211260661 
0.067180 2.92707365867 0.01441141975 
0.067738 2.83928766711 0.01485075847 
0.068295 2.80486393295 0.01046381374 
0.068853 2.77832822256 0.01392613009 
0.069410 2.68896402122 0.01354215876 
0.069968 2.66636040527 0.01211234459 
0.070525 2.63769115248 0.01210521211 
0.071083 2.60502846014 0.01233344170 
0.071640 2.61713969886 0.01240614655 
0.072198 2.50255978076 0.01288328636 
0.072755 2.37911417563 0.01128281732 
0.073313 2.38987917296 0.01096224421 
0.073870 2.42891204031 0.01253799777 
0.074428 2.31864945943 0.01214470946 
0.074985 2.36408063581 0.01136026500 
0.075543 2.31935948131 0.01090878410 
0.076100 2.27937587924 0.00856713255 
0.076658 2.22569555297 0.00893184135 
0.077215 2.25676719706 0.00929453005 
0.077773 2.32159605787 0.01155277996 
0.078330 2.10163115343 0.01011385430 
0.078888 2.09647868764 0.01087121718 
0.079445 2.02603816227 0.00995307615 
0.080003 2.11242538760 0.00886053506 
0.080560 2.04979273740 0.01066620783 
0.081118 1.86373878106 0.00832475001 
0.081675 1.99652283107 0.01364627829 
0.082233 1.84702679762 0.00961520060 
0.082790 1.91821854499 0.00990239451 
0.083348 1.80268024238 0.00962728995 
0.083905 1.76355254868 0.00832698506 
0.084463 1.76833894044 0.00811121664 
0.085020 1.77346171431 0.00752044567 
0.085578 1.81048538532 0.00910179880 
0.086135 1.74107217442 0.00870525938 
0.086693 1.75145982926 0.00672332391 
0.087250 1.64215276135 0.00892150498 
0.087808 1.63512072015 0.00836293374 
0.088365 1.67143215451 0.00907648311 
0.088923 1.69265172626 0.00806438004 
0.089480 1.66447712386 0.00781934981 
0.090038 1.55050067759 0.00865326782 
0.090595 1.54082943838 0.00715754169 
0.091153 1.46954153026 0.00651727753 
0.091710 1.45812492444 0.00672683220 
0.092268 1.52222044650 0.00548330318 
0.092825 1.39563503157 0.00623895480 
0.093383 1.41226355958 0.00679198694 
0.093940 1.46123312061 0.00809438974 
0.094498 1.50189129888 0.00843229337 
0.095055 1.38720193261 0.00743164816 
0.095613 1.46635773346 0.00620208580 
0.096170 1.27456608236 0.00563686358 
0.096728 1.28749296106 0.00554772333 
0.097285 1.16997321450 0.00702815630 
0.097842 1.27448834748 0.00686184983 
0.098400 1.28246934703 0.00609649099 
0.098957 1.14332276751 0.00513537423 
0.099515 1.25013467141 0.00550411664 
0.100072 1.20433173811 0.00626652827 
0.100630 1.22896148789 0.00651189873 
0.101187 1.14747040503 0.00442846278 
0.101745 1.17499702374 0.00701784504 
0.102302 1.14311939665 0.00515225704 
0.102860 1.10707727960 0.00404496569 
0.103417 1.06083134235 0.00591370502 
0.103975 1.05268166361 0.00498695297 
0.104532 1.05813003344 0.00687000496 
0.105090 1.08639730492 0.00527944657 
0.105647 1.02109929893 0.00501765719 
0.106205 1.07658904726 0.00509853946 
0.106762 1.01753931237 0.00364074748 
0.107320 0.89368187969 0.00515930354 
0.107877 0.87819498736 0.00296615771 
0.108435 0.99409440407 0.00608746606 
0.108992 0.87560036957 0.00335387408 
0.109550 0.91852236476 0.00443380965 
0.110107 0.87125862374 0.00350242764 
0.110665 0.89358055147 0.00451573710 
0.111222 0.83033409963 0.00546411366 
0.111780 0.91080657795 0.00212406217 
0.112337 0.87691834344 0.00485620046 
0.112895 0.77679398069 0.00467416181 
0.113452 0.88459905274 0.00435925660 
0.114010 0.86723828025 0.00420073632 
0.114567 0.75824573914 0.00316801306 
0.115125 0.69282505563 0.00293082218 
0.115682 0.78327756335 0.00499029668 
0.116240 0.68717378372 0.00308608174 
0.116797 0.71753671203 0.00308554257 
0.117355 0.69373721157 0.00382958147 
0.117912 0.70392349081 0.00305552776 
0.118470 0.70001326261 0.00378474132 
0.119027 0.75595893741 0.00404169917 
0.119585 0.73655552151 0.00320065200 
0.120142 0.69763040773 0.00249218294 
0.120699 0.67563749631 0.00320252489 
0.121257 0.66142052863 0.00248753064 
0.121814 0.64938606542 0.00264337068 
0.122372 0.55940669530 0.00252874349 
0.122929 0.61804805262 0.00269298862 
0.123487 0.62003328101 0.00265376271 
0.124044 0.65585885644 0.00217142036 
0.124602 0.62796871834 0.00238920562 
0.125159 0.59523214084 0.00196992937 
0.125717 0.58015604543 0.00094437299 
0.126274 0.57858459789 0.00322945925 
0.126832 0.56032998929 0.00230119496 
0.127389 0.47847545104 0.00270899289 
0.127947 0.58204194073 0.00196168954 
0.128504 0.59868458524 0.00201403164 
0.129062 0.50357581183 0.00154964227 
0.129619 0.52875355586 0.00152600052 
0.130177 0.50922293755 0.00255071512 
0.130734 0.51678055978 0.00275373239 
0.131292 0.53359312787 0.00196855982 
0.131849 0.54996267680 0.00356332302 
0.132407 0.40126174221 0.00197486606 
0.132964 0.43174172597 0.00286463857 
0.133521 0.49071454678 0.00276103730 
0.134079 0.45863120448 0.00175659435 
0.134636 0.48247202701 0.00164859235 
0.135194 0.41362063056 0.00205851365 
0.135751 0.40785704801 0.00150146151 
0.136309 0.38074837741 0.00175423250 
0.136866 0.39734522854 0.00237084553 
0.137424 0.38064498001 0.00120273378 
0.137981 0.41702689496 0.00096367501 
0.138539 0.40346850855 0.00147325946 
0.139096 0.36991733536 0.00109617988 
0.139654 0.37542920772 0.00212172788 
0.140211 0.43051841952 0.00150430154 
0.140769 0.37273940826 0.00175506996 
0.141326 0.36677399344 0.00125939153 
0.141884 0.37629842696 0.00242137431 
0.142441 0.43415276811 0.00156020230 
0.142998 0.36789188861 0.00139865152 
0.143556 0.36544935277 0.00157387263 
0.144113 0.26550694083 0.00156583206 
0.144671 0.34084835821 0.00088732553 
0.145228 0.30402912742 0.00181078795 
0.145786 0.34671468818 0.00091360069 
0.146343 0.25823766027 0.00098384799 
0.146901 0.27436359307 0.00131830674 
0.147458 0.31787655372 0.00122797332 
0.148016 0.25421724134 0.00053060945 
0.148573 0.22204172333 0.00063796307 
0.149131 0.31541886151 0.00203308356 
0.149688 0.30012200963 0.00039606324 
0.150246 0.25906559439 0.00043979974 
0.150803 0.30284155449 0.00114061751 
0.151360 0.28550091912 0.00161411040 
0.151918 0.23274717704 0.00141776384 
0.152475 0.26336073230 0.00065656197 
0.153033 0.27702148330 0.00073465615 
0.153590 0.26941871905 0.00140077440 
0.154148 0.24299782832 0.00010580184 
0.154705 0.21519159318 0.00051456511 
0.155263 0.20724290111 0.00110681550 
0.155820 0.17655132248 0.00039104197 
0.156378 0.23342018946 0.00127376234 
0.156935 0.22500961145 0.00043308953 
0.157493 0.26495314861 0.00066051701 
0.158050 0.25086103807 0.00077698338 
0.158607 0.17767628500 0.00110137208 
0.159165 0.24391520569 0.00050694980 
0.159722 0.21998463701 0.00045491484 
0.160280 0.18972310689 0.00141348935 
0.160837 0.17880910359 0.00182756176 
0.161395 0.19456977635 0.00098214296 
0.161952 0.13217209641 -0.00034581500 
0.162510 0.10794147966 0.00085925546 
0.163067 0.15509326858 0.00130909912 
0.163625 0.17000439810 0.00109899972 
0.164182 0.17003099469 0.00071624115 
0.164739 0.10172678210 0.00097284661 
0.165297 0.14493235012 0.00058115273 
0.165854 0.14368796520 0.00041687714 
0.166412 0.19238138298 0.00047680677 
0.166969 0.16929932074 0.00064344123 
0.167527 0.13442840052 0.00131958937 
0.168084 0.14339165337 0.00021330904 
0.168642 0.13311180119 0.00102753226 
0.169199 0.11333630664 -0.00017887411 
0.169757 0.11880384824 0.00038709061 
0.170314 0.08930007129 0.00053271335 
0.170871 0.11708029954 0.00106491663 
0.171429 0.17153177498 0.00013693749 
0.171986 0.11868396475 0.00035943377 
0.172544 0.11106310112 0.00043209924 
0.173101 0.15913954910 0.00063057623 
0.173659 0.16663007898 0.00136063441 
0.174216 0.12200481849 -0.00074298716 
0.174774 0.11521891167 0.00069014238 
0.175331 0.12323815533 0.00124466761 
0.175888 0.07755596797 0.00036791761 
0.176446 0.09756312261 0.00060127477 
0.177003 0.15066249226 0.00049911976 
0.177561 0.09703994223 0.00071732011 
0.178118 0.13614291478 0.00088068232 
0.178676 0.13949357052 0.00029750611 
0.179233 0.12029825184 0.00040705092 
0.179791 0.04266885379 -0.00002648670 
0.180348 0.05995808460 -0.00016219826 
0.180905 0.12355467856 0.00060991350 
0.181463 0.09632411888 0.00030444038 
0.182020 0.08140300658 -0.00019659818 
0.182578 0.07834930761 0.00066017212 
0.183135 0.11854890541 -0.00028455117 
0.183693 0.07973621486 0.00121514671 
0.184250 0.09977979738 0.00074554848 
0.184808 0.07235424748 0.00032692983 
0.185365 0.09771418838 0.00053247512 
0.185922 0.05810218197 0.00088591053 
0.186480 0.04687343964 0.00034531581 
0.187037 0.08130051883 0.00022005326 
0.187595 0.10649672169 -0.00017876742 
0.188152 0.03790358299 0.00002800290 
0.188710 0.04762805191 0.00090905837 
0.189267 0.05037408728 0.00050545492 
0.189824 0.10284250232 0.00002102076 
0.190382 0.09326920662 -0.00001054173 
0.190939 0.04784702511 0.00024612625 
0.191497 0.11036645933 0.00080787156 
0.192054 0.11134140372 0.00030489815 
0.192612 0.11662295376 0.00011409346 
0.193169 0.10849041630 0.00073790486 
0.193726 0.07352795551 0.00105893156 
0.194284 0.10867017385 0.00052834562 
0.194841 0.05755344648 0.00020086003 
0.195399 0.11066191125 0.00107865217 
0.195956 0.05325536999 0.00043526122 
0.196514 0.11669672493 0.00075353656 
0.197071 0.12881784727 -0.00053976512 
0.197628 0.07367547955 0.00053182671 
0.198186 0.09475441661 0.00042710567 
0.198743 0.07525562051 -0.00036322172 
0.199301 0.09579375720 0.00079671997 
0.199858 0.05315791046 0.00062156388 
0.200416 0.05053167990 -0.00041096673 
0.200973 0.12744925856 0.00072073199 
0.201530 0.03874892309 0.00036652133 
0.202088 0.05606591810 0.00051731645 
0.202645 0.05462408129 0.00020571056 
0.203203 0.05034867875 0.00043979744 
0.203760 0.07637726833 0.00022093891 
0.204318 0.07015977445 0.00109691921 
0.204875 0.02107439110 0.00003141801 
0.205432 0.09315456576 -0.00005162340 
0.205990 0.06455321460 0.00003929661 
0.206547 0.05025332974 -0.00020460100 
0.207105 0.04573868008 -0.00023428501 
0.207662 0.08037875278 0.00013350177 
0.208219 0.05268199513 0.00020779581 
0.208777 0.01446367573 0.00057294331 
0.209334 0.06241023560 0.00024435819 
0.209892 0.08658112125 0.00032000031 
0.210449 0.04462283927 0.00013027663 
0.211007 0.06848189951 0.00012060118 
0.211564 0.08926106306 0.00010785092 
0.212121 0.11233455669 0.00006749059 
0.212679 0.07384136183 0.00056863371 
0.213236 0.03780251866 0.00022931304 
0.213794 0.10688417604 0.00017955872 
0.214351 0.06449929107 0.00013912006 
0.214908 0.08331788578 0.00025323996 
0.215466 0.07026522355 0.00020581776 
0.216023 0.08954702115 0.00036505808 
0.216581 0.06137052693 -0.00015687481 
0.217138 0.07893707984 0.00028749473 
0.217695 0.07424923546 -0.00019611001 
0.218253 0.08392958410 -0.00010868975 
0.218810 0.07908249206 0.00049510060 
0.219368 0.03382113042 -0.00013442785 
0.219925 0.06187944320 0.00085056952 
0.220483 0.05337569017 -0.00000390196 
0.221040 0.05914128677 -0.00004514397 
0.221597 0.04428738560 0.00071104896 
0.222155 0.05768746912 0.00013927187 
0.222712 0.04668835714 0.00011927118 
0.223270 0.03474257579 0.00016295316 
0.223827 0.03628344266 -0.00016045667 
0.224384 0.00446359355 -0.00036793626 
0.224942 0.05366451919 0.00087370460 
0.225499 0.04396125501 0.00056295162 
0.226057 0.04509947687 0.00005469756 
0.226614 0.07755060063 0.00010880711 
0.227171 0.08002243502 -0.00015198933 
0.227729 0.04606209347 0.00036367368 
0.228286 0.02434967440 -0.00031755176 
0.228844 0.06443545970 0.00002546684 
0.229401 0.04383687090 0.00029910571 
0.229958 0.03463659128 -0.00023173461 
0.230516 0.07639187635 0.00018876943 
0.231073 0.05013465193 0.00006338783 
0.231630 0.07202077221 0.00013309960 
0.232188 0.06992743115 -0.00002417903 
0.232745 0.10018101992 -0.00028781560 
0.233303 0.04736589782 0.00004354862 
0.233860 0.06315432237 -0.00020801844 
0.234417 0.05872758039 0.00071935645 
0.234975 0.04625528022 0.00024809017 
0.235532 0.07446436883 0.00019814567 
0.236090 0.06047620818 0.00015769156 
0.236647 0.05933205719 0.00037104533 
0.237204 0.05831096634 0.00051054139 
0.237762 0.01518682548 0.00023973272 
0.238319 0.00705490950 0.00000275033 
0.238877 0.08142230986 -0.00013331548 
0.239434 0.03875224236 -0.00004127741 
0.239991 0.08235616967 0.00059651467 
0.240549 0.07156282931 -0.00004568497 
0.241106 0.05229812579 -0.00004057231 
0.241663 0.04582253006 0.00003620157 
0.242221 0.06049388487 0.00047438835 
0.242778 0.04427799074 0.00002253639 
0.243336 0.02685114383 0.00010825677 
0.243893 0.01982430178 0.00036550312 
0.244450 0.04028393902 0.00074490005 
0.245008 0.07356383437 0.00049708453 
0.245565 0.04038021066 0.00028925778 
0.246123 0.03998567249 0.00006767296 
0.246680 0.09061854674 0.00017105783 
0.247237 0.01944843250 0.00025162917 
0.247795 0.08374618103 0.00034742994 
0.248352 0.07761951462 0.00079702645 
0.248909 0.06227892376 0.00033386471 
0.249467 0.07574777123 0.00046379767 
0.250024 0.05105192835 -0.00017376418 
0.250582 0.04499136182 0.00025468700 
0.251139 0.05111761930 0.00022388734 
0.251696 0.01359820782 -0.00021973021 
0.252254 0.06746699022 0.00007026489 
0.252811 0.06501154971 0.00017895530 
0.253368 -0.00160510254 0.00027633916 
0.253926 0.04436317099 0.00052174783 
0.254483 0.07114831702 0.00022182354 
0.255041 0.05336705337 0.00022348612 
0.255598 0.06026497895 -0.00032875367 
0.256155 0.05754814210 0.00061069257 
0.256713 0.01079357647 0.00005641852 
0.257270 0.02104435710 0.00117729575 
0.257827 0.04401002905 0.00001780179 
0.258385 0.08189562295 0.00078898238 
0.258942 0.03540767278 0.00022770904 
0.259499 0.04602707364 0.00050922965 
0.260057 0.03994178232 0.00052997019 
0.260614 0.01547532019 -0.00012685298 
0.261172 0.04638172003 0.00001802230 
0.261729 0.01494287824 0.00011844267 
0.262286 0.09109178184 0.00039508167 
0.262844 0.08838654217 -0.00006514666 
0.263401 0.03090794426 0.00000089282 
0.263958 0.04729925669 0.00038914083 
0.264516 0.03106297507 -0.00006080159 
0.265073 0.03057580003 0.00035652789 
0.265630 0.00937843041 0.00004142604 
0.266188 0.08104654272 0.00016684422 
0.266745 0.05070759438 0.00005196478 
0.267302 0.06932145363 0.00051271736 
0.267860 0.04744748886 0.00002712073 
0.268417 0.02477932443 0.00042047169 
0.268975 0.06509192419 -0.00019716336 
0.269532 0.08589600179 0.00051005314 
0.270089 0.05012123682 0.00005869631 
0.270647 0.05786428166 0.00020906956 
0.271204 0.03004934432 0.00044580428 
0.271761 0.04007761735 0.00015549149 
0.272319 0.02761580566 0.00059019970 
0.272876 0.05861178069 0.00033934966 
0.273433 0.06595471165 0.00005275641 
0.273991 0.04782460696 0.00003883478 
0.274548 0.06282833012 -0.00033654581 
0.275105 0.03487345453 0.00005563403 
0.275663 0.04796995931 0.00012039530 
0.276220 0.08361779458 0.00042992060 
0.276777 0.02022319197 -0.00013045721 
0.277335 0.04208027906 -0.00039497670 
0.277892 0.05729069675 0.00023391740 
0.278449 0.03506304678 0.00049188224 
0.279007 0.03436526977 -0.00032937178 
0.279564 0.02156497433 0.00033887898 
0.280121 0.05892481545 -0.00012178875 
0.280679 0.03484308171 0.00030061885 
0.281236 0.01373975421 -0.00015468051 
0.281793 0.04715178552 0.00002762428 
0.282351 0.04094239136 -0.00009173102 
0.282908 0.01874042399 0.00014124346 
0.283465 0.02965492633 0.00006385235 
0.284023 0.05925375591 0.00037462138 
0.284580 0.08691016462 0.00015384918 
0.285137 0.04687200803 -0.00050895964 
0.285695 0.04438423228 0.00040223804 
0.286252 0.01976935124 0.00056977342 
0.286809 0.02529287117 0.00009450208 
0.287367 0.03222648816 0.00009048622 
0.287924 0.03977817505 0.00061007954 
0.288481 -0.00010813883 0.00046670566 
0.289039 0.02081375130 0.00029409174 
0.289596 0.03655773531 0.00037078814 
0.290153 0.04513187713 -0.00030006158 
0.290711 0.03475878338 -0.00009886903 
0.291268 0.06429960891 0.00025652010 
0.291825 0.02915277984 0.00073543669 
0.292383 0.05127417848 0.00023716559 
0.292940 0.01166354233 0.00003585493 
0.293497 -0.01138559307 0.00044306842 
0.294055 0.01780500124 0.00010536712 
0.294612 0.03175224497 -0.00077956591 
0.295169 0.03210228793 0.00005273990 
0.295727 0.03149192612 0.00034721103 
0.296284 0.01653566952 -0.00020878479 
0.296841 0.04127712074 0.00082175100 
0.297399 0.04955930861 0.00098502395 
0.297956 0.02102243466 -0.00067242925 
0.298513 0.02987156418 0.00040099767 
0.299071 0.01261156997 0.00078103828 
0.299628 0.01646283004 0.00047630242 
0.300185 0.05768908945 -0.00009391696 
0.300742 0.06995972147 0.00038952630 
0.301300 0.04733572871 -0.00009743782 
0.301857 0.02962380931 0.00023596880 
0.302414 0.03066569973 0.00012324226 
0.302972 0.03370081052 -0.00018039289 
0.303529 0.04055704000 0.00019296845 
0.304086 0.03298783704 0.00051809545 
0.304644 0.05481491825 0.00045362166 
0.305201 0.00375598580 -0.00048541206 
0.305758 -0.00718229035 -0.00078359787 
0.306316 0.06248199647 -0.00008514248 
0.306873 0.00138619847 0.00018701061 
0.307430 0.02006756658 -0.00019390850 
0.307987 0.03269562150 0.00060250607 
0.308545 0.04848497264 0.00013971284 
0.309102 -0.01150937775 0.00043013580 
0.309659 0.01373196040 0.00033020376 
0.310217 0.06703814311 0.00040413884 
0.310774 -0.01459694827 -0.00007234557 
0.311331 0.05758512625 0.00113603751 
0.311889 0.02236083440 0.00092341441 
0.312446 0.01781024099 0.00022967669 
0.313003 0.06661607334 0.00041151677 
0.313560 0.03093818449 0.00071880031 
0.314118 0.05295420391 0.00049665089 
0.314675 0.04405112561 0.00038049293 
0.315232 0.05745995031 -0.00022696363 
0.315790 -0.00281905211 -0.00058594707 
0.316347 0.04864275916 0.00002352858 
0.316904 0.05620377992 0.00043653982 
0.317461 -0.00185378361 -0.00078137186 
0.318019 0.01752493787 -0.00003321686 
0.318576 0.04474022543 0.00071289442 
0.319133 0.08412917744 0.00042785420 
0.319691 0.05294738235 -0.00001543010 
0.320248 0.02168405120 -0.00026659201 
0.320805 0.02973243249 -0.00022180217 
0.321362 0.04319852337 0.00012242723 
0.321920 0.04442961664 0.00008328439 
0.322477 0.06629854054 -0.00023585365 
0.323034 0.00869946966 -0.00035934141 
0.323592 0.02089781129 0.00041385909 
0.324149 0.05535843856 0.00082845262 
0.324706 0.02380814661 0.00011987199 
0.325263 0.01412547649 0.00012161513 
0.325821 0.02583443561 0.00031602277 
0.326378 0.03552217802 0.00077966000 
0.326935 -0.00121137259 0.00035412960 
0.327493 0.04667702391 0.00050751410 
0.328050 0.03982080092 0.00019790958 
0.328607 0.02702446383 -0.00012242316 
0.329164 0.03594307369 0.00094824381 
0.329722 0.00253723839 -0.00024629040 
0.330279 0.02004318346 0.00094153083 
0.330836 0.04511264557 0.00066599653 
0.331393 -0.00635866914 0.00024240585 
0.331951 0.01317460310 -0.00007872189 
0.332508 0.00809601638 0.00003202793 
0.333065 -0.00996007263 -0.00090402392 
0.333622 0.11648696593 -0.00035353336 
0.334180 0.02370049327 -0.00080010360 
0.334737 0.06675157474 -0.00049566456 
0.335294 0.05262185950 -0.00029097578 
0.335852 0.07122773245 0.00106079294 
0.336409 0.03459322413 0.00040839596 
0.336966 0.00621266735 0.00011583488 
0.337523 0.04253691669 0.00027908598 
0.338081 -0.00877942569 0.00015823098 
0.338638 0.02964300324 0.00067071074 
0.339195 0.01852389666 -0.00062210670 
0.339752 0.04499152934 -0.00048813146 
0.340310 -0.00682002517 -0.00052343514 
0.340867 0.08323213570 -0.00040918846 
0.341424 0.04067920386 0.00082321092 
0.341981 0.03524640475 -0.00004995093 
0.342539 0.04901207150 0.00025509928 
0.343096 0.06338335888 -0.00074942427 
0.343653 0.01218715492 -0.00037259963 
0.344210 -0.00744317164 -0.00004936277 
0.344768 0.07599651121 0.00018830327 
0.345325 0.01496006996 0.00012286619 
0.345882 -0.03468591233 -0.00052063291 
0.346439 0.04777190736 0.00013619689 
0.346997 0.08580966484 0.00076014716 
0.347554 0.03245508860 -0.00005804878 
0.348111 0.00776810570 0.00068428256 
0.348668 0.05797837684 -0.00005499612 
0.349226 0.02504026504 0.00052764783 
0.349783 0.03449248407 -0.00049025113 
0.350340 0.03986671722 0.00065255932 
0.350897 0.02814341901 0.00010261653 
0.351454 0.05464054405 -0.00059506101 
0.352012 0.01675288424 -0.00026129291 
0.352569 0.09323711138 0.00073282174 
0.353126 0.06300422973 0.00075192407 
0.353683 0.01479680313 -0.00068243989 
0.354241 -0.01254559898 0.00146379400 
0.354798 0.01312701663 0.00114713360 
0.355355 0.05473897772 -0.00063516939 
0.355912 0.11878463116 0.00025020234 
0.356470 -0.02115396693 -0.00035051473 
0.357027 0.00005148728 0.00016449285 
0.357584 0.04139473257 -0.00019150942 
0.358141 0.02683403552 0.00132322493 
0.358699 -0.03909858178 0.00124253132 
0.359256 0.04064868891 0.00060829782 
0.359813 0.03272219531 0.00011003764 
0.360370 0.03807431053 0.00015391273 
0.360927 0.00219443974 0.00108872606 
0.361485 -0.00129674612 -0.00073029903 
0.362042 -0.02389888787 -0.00014092413 
0.362599 -0.02355907143 0.00022414802 
0.363156 0.04712347813 0.00144863801 
0.363714 -0.01548671785 -0.00130092022 
0.364271 -0.09652225395 0.00088782989 
0.364828 0.07657419108 0.00092956534 
0.365385 0.07066489988 -0.00120259433 
0.365942 0.05463970869 0.00052561747 
0.366500 -0.03616084033 -0.00179301159 
0.367057 0.01480838069 0.00027207541 
0.367614 -0.04872714612 -0.00086889458 
0.368171 -0.05214552635 -0.00017444142 
0.368728 0.01768253244 -0.00109538175 
0.369286 0.00454557760 -0.00096746285 
0.369843 0.08392926770 0.00198801822 
0.370400 0.01213665157 0.00131087113 
0.370957 -0.04495021298 -0.00148712239 
0.371514 -0.01806666002 0.00054664598 
0.372072 -0.03405982503 0.00093553574 
0.372629 -0.00646158038 0.00008571804 
0.373186 0.09826944675 0.00091346637 
0.373743 -0.07732310592 -0.00004957379 
0.374300 0.03754588127 -0.00018799311 
0.374858 0.03319967503 -0.00135319862 
0.375415 0.06508573445 -0.00045239393 
0.375972 0.05697119326 0.00023892894 
0.376529 0.03183372023 0.00003574046 
0.377086 0.04270397284 -0.00227391299 
0.377644 0.03948557759 0.00076234825 
0.378201 0.02615763261 -0.00039901661 
0.378758 0.09818500099 0.00159267079 
0.379315 -0.01843332722 0.00093786550 
0.379872 0.00589956748 -0.00088605681 
0.380430 0.11148091387 -0.00031127507 
0.380987 0.01801914168 0.00123515714 
0.381544 -0.01488289062 -0.00033334391 
0.382101 0.08861088214 0.00034559466 
0.382658 0.03507782328 0.00110087746 
0.383216 0.08648670996 0.00119899186 
0.383773 0.00317893500 -0.00080929747 
0.384330 0.08155246346 0.00113748533 
0.384887 -0.02091246107 0.00110785756 
0.385444 0.03027254629 -0.00058386078 
0.386001 0.06780486021 0.00123640505 
0.386559 0.04909850048 0.00310310533 
0.387116 0.04432480694 0.00153688874 
0.387673 0.05253347756 0.00152091204 
0.388230 -0.02804677466 -0.00095200337 
0.388787 0.04296613370 -0.00067009650 
0.389345 -0.01485950147 0.00109849998 
0.389902 0.07996154401 0.00027640466 
0.390459 0.12417215441 0.00156308656 
0.391016 0.04353006393 0.00193089540 
0.391573 0.08678665247 0.00070864288 
0.392130 0.02537422610 -0.00004273593 
0.392688 -0.03444307151 -0.00163000768 
0.393245 0.02658424565 0.00070366971 
0.393802 0.10909152150 0.00073697780 
0.394359 0.14833468711 0.00110429595 
0.394916 0.07632610663 0.00139897962 
0.395473 0.03661942198 -0.00378386993 
0.396031 0.00270531324 0.00066021546 
0.396588 -0.04579175984 0.00021983727 
0.397145 -0.00136729098 0.00426881160 
0.397702 0.06152662079 -0.00228867196 
0.398259 0.05364142802 0.00076874700 
0.398816 -0.02868796611 0.00090888206 
0.399374 0.05218541713 0.00014278318 
0.399931 0.05309565468 0.00079439092 
0.400488 0.04256744457 -0.00019068704 
0.401045 -0.07581703722 -0.00293413022 
0.401602 0.27013846881 0.00132985035 
0.402159 0.04858607758 -0.01246721097 
0.402716 -0.05277843215 0.00230139709 
0.403274 0.00338822407 0.00345767916 
0.403831 0.25766706251 -0.01122221613 
