# Supplementary material for: SAXS studies of X-ray induced disulfide bond damage: Engineering high-resolution insight from a low-resolution technique
Source: PLoS One. 2020 Nov 17;15(11):e0239702. doi: 10.1371/journal.pone.0239702 (PMC7671560; doi:10.1371/journal.pone.0239702)
Supplement: S1 Data — (GZ) [file pone.0239702.s023.gz › SupplementaryData/dimer_A8_ph6_2p5_00007.cbf.dat]

0.010314 7.43408250132 -1.68457368351 
0.010872 10.95782062802 -0.51331988347 
0.011429 8.21949009668 -0.09188456108 
0.011987 8.01061668823 0.02029759846 
0.012544 6.36498616772 -0.09674495461 
0.013102 8.94511172267 0.11557193062 
0.013659 9.45701852116 -0.09206162073 
0.014217 6.79070537772 -0.05827072313 
0.014774 8.88746959784 0.04368620352 
0.015332 9.42178262070 0.03964191543 
0.015889 8.79915463006 0.02828176323 
0.016447 7.94223482797 0.04834832821 
0.017004 8.13014718569 -0.02493147853 
0.017562 8.24281438678 -0.00200262781 
0.018119 8.37512738580 0.01585261678 
0.018677 8.21712923418 -0.01766060658 
0.019234 8.97513157820 0.06570506389 
0.019792 8.18282112556 -0.00696773353 
0.020349 8.10242119845 0.04990851702 
0.020907 7.97490519199 0.01459570556 
0.021464 7.89975738689 0.04299484352 
0.022022 7.94897034989 0.03895380026 
0.022579 7.90154737318 0.01883301150 
0.023137 7.94680024350 0.02995283544 
0.023694 7.73753689116 0.02934874805 
0.024252 7.72635667260 0.03327773751 
0.024809 7.78533180879 0.03824470128 
0.025367 7.40584520849 0.04296112422 
0.025924 7.48211549687 0.03955827571 
0.026482 7.54528242821 0.05355726843 
0.027039 7.24097565817 0.04126066483 
0.027597 7.36330275084 0.04443270472 
0.028154 7.26787052404 0.03980459120 
0.028712 7.05260964695 0.04093956921 
0.029269 7.06162599151 0.03903381892 
0.029827 6.86313251608 0.04355030807 
0.030384 6.90853984005 0.04319553828 
0.030942 6.85484785448 0.03609553593 
0.031500 6.94681182894 0.03783910687 
0.032057 6.77018196837 0.03710173398 
0.032615 6.72721313354 0.03668784553 
0.033172 6.66037602131 0.04154752851 
0.033730 6.56736458949 0.03858513404 
0.034287 6.33923267909 0.03938591358 
0.034845 6.47531610986 0.03572318518 
0.035402 6.27285593301 0.04053819112 
0.035960 6.23829916510 0.02987836138 
0.036517 6.29844096365 0.03470041328 
0.037075 6.02538227955 0.02990924056 
0.037632 6.10953721499 0.03577533842 
0.038190 6.07508394921 0.04159356612 
0.038747 5.89298270602 0.03482979277 
0.039305 5.82014984189 0.02718027566 
0.039862 5.80758287131 0.02732951675 
0.040420 5.67785691030 0.03149626981 
0.040977 5.50033181109 0.03096767056 
0.041535 5.55987966339 0.02775263925 
0.042092 5.47930211114 0.03598747673 
0.042650 5.64077578295 0.02789638492 
0.043207 5.43358612774 0.02794030929 
0.043765 5.26096081021 0.02686523290 
0.044322 5.20366415884 0.02824518935 
0.044880 5.20729533591 0.02972422063 
0.045437 5.01018678021 0.02887967122 
0.045995 5.06924698414 0.02999622871 
0.046552 5.00370124304 0.03066410845 
0.047110 4.84123755374 0.02557040184 
0.047667 4.87811776886 0.02767133187 
0.048225 4.72952786610 0.02503001980 
0.048782 4.63885590032 0.02243884986 
0.049340 4.65518031211 0.02156010157 
0.049897 4.44127448770 0.02336600982 
0.050455 4.57514049508 0.02272607866 
0.051012 4.31839801268 0.02309311391 
0.051570 4.44804187093 0.02226155559 
0.052127 4.24686318061 0.02464240091 
0.052685 4.30739779789 0.02409156287 
0.053242 4.31555815065 0.02064189414 
0.053800 4.16124520089 0.02123733981 
0.054357 4.10677533231 0.02083328269 
0.054915 4.02379550301 0.02038065695 
0.055472 3.94251310958 0.01762033838 
0.056030 3.98061525866 0.02053621150 
0.056587 3.79428439838 0.02219175589 
0.057145 3.74055396559 0.02010851634 
0.057702 3.78372823721 0.01823460900 
0.058260 3.61939045874 0.01977868750 
0.058817 3.57150840746 0.01852537474 
0.059375 3.49164787111 0.01920874991 
0.059932 3.51032614531 0.01598997143 
0.060490 3.46600787710 0.01461629728 
0.061048 3.49820221705 0.01825547897 
0.061605 3.33146230624 0.01879276041 
0.062163 3.33870416924 0.01939486468 
0.062720 3.32266309113 0.01662016238 
0.063278 3.18402734895 0.01580813592 
0.063835 3.27353405509 0.01464422966 
0.064393 3.16243007156 0.01663273062 
0.064950 3.06756112990 0.01327544108 
0.065508 2.94500957551 0.01539344698 
0.066065 2.85650406745 0.01204132611 
0.066623 2.90380167920 0.01515413579 
0.067180 2.84877944175 0.01451147986 
0.067738 2.78807286037 0.01435751677 
0.068295 2.80030504339 0.01485626744 
0.068853 2.76481651177 0.01293130498 
0.069410 2.76778170190 0.01368998469 
0.069968 2.72434046236 0.01235446480 
0.070525 2.60152321148 0.01206729063 
0.071083 2.61558332148 0.01129017001 
0.071640 2.67322996540 0.01353570290 
0.072198 2.54348372303 0.01267904590 
0.072755 2.49408726403 0.01136653443 
0.073313 2.42344323570 0.01210814633 
0.073870 2.44611161925 0.01199199450 
0.074428 2.37130574403 0.01141700644 
0.074985 2.31738887075 0.01075785251 
0.075543 2.36727153358 0.01435594388 
0.076100 2.24491057036 0.01032234934 
0.076658 2.21550400212 0.01170613364 
0.077215 2.12399019655 0.01157921959 
0.077773 2.19140169604 0.00841340449 
0.078330 2.10251004655 0.00929531758 
0.078888 2.18335528798 0.00901628158 
0.079445 2.08026258428 0.01063844409 
0.080003 2.10740189953 0.00958877051 
0.080560 2.03668417465 0.00937643435 
0.081118 1.94459313773 0.00978242032 
0.081675 1.95914344385 0.00967329588 
0.082233 1.88006607322 0.00884566232 
0.082790 1.86979508296 0.00854555442 
0.083348 1.95564424816 0.00810980413 
0.083905 1.82728860487 0.00824042429 
0.084463 1.93488469557 0.00884700912 
0.085020 1.87731422192 0.01028425557 
0.085578 1.74680450277 0.00593062695 
0.086135 1.73444735506 0.00844470521 
0.086693 1.72203089594 0.00794792246 
0.087250 1.66105764374 0.00806428902 
0.087808 1.66512364091 0.00721479320 
0.088365 1.66670041083 0.00643675805 
0.088923 1.69616001312 0.00732600152 
0.089480 1.60544190250 0.00663834711 
0.090038 1.49668764774 0.00677421740 
0.090595 1.55581374396 0.00556665361 
0.091153 1.53510866302 0.00809508920 
0.091710 1.53524611863 0.00687122748 
0.092268 1.45050197645 0.00791672165 
0.092825 1.46970049297 0.00624319559 
0.093383 1.45329976240 0.00580793793 
0.093940 1.41147923047 0.00805235284 
0.094498 1.36400610918 0.00774278929 
0.095055 1.38875578029 0.00715224717 
0.095613 1.32089760015 0.00685889840 
0.096170 1.36444900980 0.00740082763 
0.096728 1.26992311819 0.00706335560 
0.097285 1.26817651996 0.00551689042 
0.097842 1.20383085334 0.00444553025 
0.098400 1.18371230124 0.00714554365 
0.098957 1.28352699053 0.00585598525 
0.099515 1.24591051975 0.00629585123 
0.100072 1.25882012764 0.00722448626 
0.100630 1.25201489058 0.00562248583 
0.101187 1.15381930539 0.00608007667 
0.101745 1.09681401133 0.00457039278 
0.102302 1.06793805131 0.00713634420 
0.102860 1.15736894710 0.00716021376 
0.103417 1.20933339093 0.00691770865 
0.103975 1.07697432724 0.00530799839 
0.104532 1.05908373701 0.00602134722 
0.105090 1.05942713871 0.00283322072 
0.105647 1.02195423198 0.00624977602 
0.106205 0.96747702485 0.00396951741 
0.106762 1.00295187094 0.00462169418 
0.107320 1.00818722811 0.00413724611 
0.107877 0.96733739684 0.00391045793 
0.108435 0.91748993578 0.00407389758 
0.108992 0.96140649927 0.00581556055 
0.109550 0.95912934376 0.00502653351 
0.110107 0.89573775824 0.00455772711 
0.110665 0.86624373816 0.00450466237 
0.111222 0.85201021869 0.00473791919 
0.111780 0.85738390749 0.00482835012 
0.112337 0.81306987449 0.00339786148 
0.112895 0.87497512004 0.00447480136 
0.113452 0.89105162807 0.00444878259 
0.114010 0.76565168302 0.00309209724 
0.114567 0.87968625730 0.00468219200 
0.115125 0.75915299847 0.00364732868 
0.115682 0.80467754437 0.00376765910 
0.116240 0.79462606703 0.00294436979 
0.116797 0.71210700027 0.00281418868 
0.117355 0.77185609787 0.00387268204 
0.117912 0.73611266886 0.00323475501 
0.118470 0.73034526264 0.00400638217 
0.119027 0.80185059326 0.00331351411 
0.119585 0.74328594804 0.00323295886 
0.120142 0.77525058645 0.00463408920 
0.120699 0.65497664403 0.00221455123 
0.121257 0.71045500669 0.00357087822 
0.121814 0.64689879866 0.00269793776 
0.122372 0.66128036853 0.00177769118 
0.122929 0.60036562437 0.00225598192 
0.123487 0.63088056229 0.00292500410 
0.124044 0.63780418169 0.00331444197 
0.124602 0.59616138997 0.00188330407 
0.125159 0.54431519001 0.00196589066 
0.125717 0.60804970776 0.00233092387 
0.126274 0.58767615296 0.00312330499 
0.126832 0.50183728524 0.00155273451 
0.127389 0.54427189068 0.00119030576 
0.127947 0.59333859778 0.00259054289 
0.128504 0.57552611376 0.00234436831 
0.129062 0.51792064299 0.00208002628 
0.129619 0.53978691439 0.00197788794 
0.130177 0.48996018230 0.00267533839 
0.130734 0.42445589267 0.00158898789 
0.131292 0.44245058824 0.00224200999 
0.131849 0.53533649452 0.00272231770 
0.132407 0.53343404231 0.00165857183 
0.132964 0.45399024093 0.00187012671 
0.133521 0.49644420374 0.00227937439 
0.134079 0.49120236965 0.00177910374 
0.134636 0.44133265733 0.00146920611 
0.135194 0.48202479657 0.00285837431 
0.135751 0.40155286354 0.00167724307 
0.136309 0.42785350126 0.00155919881 
0.136866 0.37441137967 0.00122490774 
0.137424 0.42069302506 0.00209503101 
0.137981 0.37923420385 0.00147938211 
0.138539 0.39921890293 0.00135812813 
0.139096 0.35164069187 0.00107421414 
0.139654 0.39303114377 0.00220608828 
0.140211 0.36422087073 0.00115913672 
0.140769 0.36665349455 0.00163829040 
0.141326 0.38208326963 0.00213704486 
0.141884 0.36461107304 0.00093533994 
0.142441 0.38200013919 0.00135435147 
0.142998 0.34301738107 0.00165123432 
0.143556 0.41557580324 0.00201484747 
0.144113 0.35400784390 0.00159877678 
0.144671 0.38783906429 0.00141581194 
0.145228 0.35502131370 0.00126076640 
0.145786 0.32630440601 0.00129818649 
0.146343 0.32779940311 0.00099444562 
0.146901 0.34159338144 0.00150186633 
0.147458 0.30801756940 0.00107952191 
0.148016 0.20799687929 0.00102175762 
0.148573 0.31359918407 0.00093855925 
0.149131 0.28920691007 0.00096503913 
0.149688 0.28121484322 0.00059971496 
0.150246 0.35235164932 0.00151974645 
0.150803 0.34218481408 0.00145701967 
0.151360 0.22158810852 0.00185762798 
0.151918 0.24066955596 0.00061696738 
0.152475 0.28116431744 0.00044486401 
0.153033 0.26856175387 0.00027855112 
0.153590 0.22363372634 0.00072920994 
0.154148 0.26876677427 0.00142085074 
0.154705 0.18573332263 0.00103038373 
0.155263 0.26870170037 0.00080434625 
0.155820 0.17306551869 0.00117531937 
0.156378 0.23216424335 0.00214800865 
0.156935 0.20845147580 0.00092282591 
0.157493 0.26581099363 0.00026803264 
0.158050 0.24162407119 0.00087873244 
0.158607 0.25326023900 0.00102199659 
0.159165 0.18870421542 0.00117458903 
0.159722 0.15792264600 0.00094049686 
0.160280 0.18468611662 0.00100805672 
0.160837 0.25628147767 0.00068309844 
0.161395 0.10480436900 0.00118124248 
0.161952 0.18022384640 0.00068349361 
0.162510 0.12911430674 0.00108967301 
0.163067 0.21212372524 0.00035644336 
0.163625 0.14750193085 0.00152411566 
0.164182 0.13553929173 0.00023296422 
0.164739 0.14937304317 0.00087513671 
0.165297 0.12787353102 0.00006667263 
0.165854 0.20750066999 0.00121066958 
0.166412 0.11086523610 0.00042769639 
0.166969 0.19442663701 0.00030804086 
0.167527 0.13252673604 0.00027371093 
0.168084 0.16323078127 0.00041436475 
0.168642 0.15555036229 0.00117002647 
0.169199 0.13669993933 0.00124405872 
0.169757 0.08318171875 0.00038417652 
0.170314 0.12448258754 -0.00060552636 
0.170871 0.14299262990 -0.00048413738 
0.171429 0.14208810235 0.00101654599 
0.171986 0.19522606196 0.00062796241 
0.172544 0.12664092775 0.00054574915 
0.173101 0.15097230208 0.00056570505 
0.173659 0.09834799790 0.00077419425 
0.174216 0.12827503715 0.00022547383 
0.174774 0.15759454765 -0.00019899676 
0.175331 0.16418696809 0.00049297442 
0.175888 0.05861770931 0.00016630273 
0.176446 0.09568108219 0.00015152719 
0.177003 0.13646333838 0.00087958997 
0.177561 0.12322117454 0.00034427155 
0.178118 0.10202361583 -0.00001087968 
0.178676 0.10154167511 0.00087072297 
0.179233 0.06032541352 0.00025483719 
0.179791 0.09093636125 -0.00001750815 
0.180348 0.12418766819 0.00051028561 
0.180905 0.06630362634 0.00078263476 
0.181463 0.14947789566 -0.00003321938 
0.182020 0.08357140019 0.00088190798 
0.182578 0.14119941220 0.00020299163 
0.183135 0.07064583235 -0.00016600839 
0.183693 0.07422472286 0.00024664652 
0.184250 0.08898754733 0.00020771557 
0.184808 0.08836377182 0.00071875790 
0.185365 0.08475994855 0.00053906413 
0.185922 0.04916550892 -0.00042870105 
0.186480 0.05308205770 -0.00034924803 
0.187037 0.05093091782 -0.00016080805 
0.187595 0.06771738647 -0.00007516925 
0.188152 0.08184589453 -0.00013666977 
0.188710 0.09569005628 0.00076472014 
0.189267 0.06044799395 -0.00014763154 
0.189824 0.08249170860 0.00092793826 
0.190382 0.08081500051 0.00031826749 
0.190939 0.09017765891 0.00068428759 
0.191497 0.09009010743 0.00019228890 
0.192054 0.05710292765 0.00025211487 
0.192612 0.06369944568 0.00027014595 
0.193169 0.12905236526 0.00061804331 
0.193726 0.11735622021 0.00076514675 
0.194284 0.02800255966 0.00045194287 
0.194841 0.08876586849 0.00021282398 
0.195399 0.07873175225 0.00077978897 
0.195956 0.05663648625 0.00039279078 
0.196514 0.07033884322 0.00033074319 
0.197071 0.09160060200 -0.00029987478 
0.197628 0.01985782875 0.00040570081 
0.198186 0.08813816483 0.00072595614 
0.198743 0.08630307063 0.00050652046 
0.199301 0.10382349908 0.00081279878 
0.199858 0.07560017061 0.00010582534 
0.200416 0.08260567879 0.00055069088 
0.200973 0.06337389966 0.00043078852 
0.201530 0.09527056327 0.00055914655 
0.202088 0.06640448472 -0.00047726171 
0.202645 0.13535785894 -0.00020510912 
0.203203 0.04328352345 0.00072178552 
0.203760 0.03639767158 -0.00048792730 
0.204318 0.10644317911 0.00057261180 
0.204875 0.06993162151 0.00039987201 
0.205432 0.04941381919 0.00065367831 
0.205990 0.10518635280 0.00057927065 
0.206547 0.02824283269 0.00005840178 
0.207105 0.03962322764 -0.00033564238 
0.207662 0.02989893656 0.00019152602 
0.208219 0.04967854333 0.00003772712 
0.208777 0.05308671405 0.00083619517 
0.209334 0.02107484678 -0.00030908818 
0.209892 0.10506635640 0.00025928962 
0.210449 0.09516096936 0.00055446878 
0.211007 0.06293943673 0.00049172865 
0.211564 0.08381584852 0.00025439548 
0.212121 0.05853891081 0.00074295572 
0.212679 0.12681738602 0.00026002120 
0.213236 0.03997302235 0.00040281778 
0.213794 0.03109810250 -0.00003703893 
0.214351 0.07291551521 0.00007915742 
0.214908 0.07294681525 0.00074267582 
0.215466 0.00267642566 0.00008183811 
0.216023 0.08148232195 0.00023866199 
0.216581 0.05769378927 0.00003824685 
0.217138 0.04373922280 0.00054917037 
0.217695 0.03863746588 -0.00003287899 
0.218253 0.07521244873 0.00015464540 
0.218810 0.06615910274 -0.00015133789 
0.219368 0.05887870979 0.00006924078 
0.219925 0.09153188748 -0.00009907677 
0.220483 0.05286250680 0.00051780708 
0.221040 0.07747257781 0.00040462460 
0.221597 0.01386300477 0.00008048369 
0.222155 0.07809288222 0.00078975011 
0.222712 0.06021651872 0.00011985173 
0.223270 0.07463291734 0.00023779451 
0.223827 0.02247592434 0.00006322466 
0.224384 0.06468684583 -0.00038366666 
0.224942 0.03030517428 -0.00026566244 
0.225499 0.03536669805 0.00002282814 
0.226057 0.08772305563 -0.00024861541 
0.226614 0.07801850549 -0.00006324432 
0.227171 0.04350750744 0.00008479449 
0.227729 0.03847167848 0.00011601040 
0.228286 0.06839498721 -0.00009932403 
0.228844 0.06460103174 0.00029674780 
0.229401 0.06053889206 0.00035082859 
0.229958 0.04282466646 -0.00022643662 
0.230516 0.07962078129 0.00026343830 
0.231073 0.05177709705 0.00042864728 
0.231630 0.04945809468 0.00061148100 
0.232188 0.00490564063 0.00040115484 
0.232745 0.04066074120 0.00020998977 
0.233303 0.06686673749 0.00040977121 
0.233860 0.04872811331 0.00072807362 
0.234417 0.08733663713 0.00014009834 
0.234975 0.04339792276 0.00015870731 
0.235532 0.04488477771 -0.00009407575 
0.236090 0.09334440982 0.00086405611 
0.236647 0.04876882042 0.00000751558 
0.237204 0.03648505547 0.00040833148 
0.237762 0.04501779331 0.00067011243 
0.238319 0.06767523074 0.00019552287 
0.238877 0.08078268132 0.00038918758 
0.239434 0.05216918305 0.00026798999 
0.239991 0.07492645607 0.00022227294 
0.240549 0.05637627962 0.00045621368 
0.241106 0.04934638730 0.00053662486 
0.241663 0.06272652819 0.00052988056 
0.242221 0.04036034561 0.00057480285 
0.242778 0.08282027819 0.00045110113 
0.243336 0.07934790532 -0.00010572714 
0.243893 0.05806275259 0.00049787742 
0.244450 0.04963097964 -0.00016662478 
0.245008 0.05455641186 0.00013026790 
0.245565 0.07618644072 -0.00003343650 
0.246123 0.03024189734 0.00034898228 
0.246680 -0.01979216788 0.00027893286 
0.247237 0.11940233772 -0.00020770749 
0.247795 0.02504196187 0.00029947040 
0.248352 0.05042016311 -0.00010083845 
0.248909 0.09026335578 0.00053753109 
0.249467 0.04142582560 -0.00020943520 
0.250024 0.03875891072 0.00042181232 
0.250582 0.06448812533 0.00040981299 
0.251139 0.10111957537 0.00002843271 
0.251696 0.08223860197 0.00020661357 
0.252254 0.02870802959 0.00038275628 
0.252811 0.04744973041 0.00038546770 
0.253368 0.05423579185 0.00032763803 
0.253926 0.03644533740 -0.00023905261 
0.254483 0.06361194916 -0.00008110715 
0.255041 0.05525734065 0.00016422179 
0.255598 0.06465063742 0.00071672045 
0.256155 0.05423594337 0.00057294214 
0.256713 0.04661337974 0.00043604331 
0.257270 0.04929088132 0.00490724870 
0.257827 0.06089861622 -0.00012376015 
0.258385 0.01622561323 0.00003187911 
0.258942 0.02626632550 0.00006953791 
0.259499 0.08108408491 0.00039338119 
0.260057 0.04155091388 -0.00033682763 
0.260614 0.04557266355 0.00003442035 
0.261172 0.04429567386 0.00017298053 
0.261729 0.01724630935 0.00055834544 
0.262286 0.05347843850 0.00019583325 
0.262844 0.03390171734 0.00033896883 
0.263401 0.02568115944 -0.00023654132 
0.263958 0.04508486580 0.00028717790 
0.264516 0.02604700375 0.00023855733 
0.265073 0.01812636623 0.00024659246 
0.265630 0.02990389164 -0.00015378769 
0.266188 0.03671274699 -0.00011588470 
0.266745 0.01761053832 -0.00008756067 
0.267302 0.06655411455 -0.00018245908 
0.267860 0.07628760583 0.00030952827 
0.268417 0.07961504092 -0.00023112240 
0.268975 0.07208731819 0.00029981949 
0.269532 0.02855922329 0.00028102474 
0.270089 0.04536194823 0.00054793389 
0.270647 0.08493845340 0.00007115499 
0.271204 0.06210316373 0.00028462918 
0.271761 0.06705571851 0.00039829267 
0.272319 0.01123552261 -0.00011915407 
0.272876 0.05595478304 -0.00010051384 
0.273433 -0.02576989253 -0.00019732878 
0.273991 0.02041381943 0.00059326857 
0.274548 0.07321783895 0.00009219142 
0.275105 0.02196880116 0.00065533862 
0.275663 0.00655675353 -0.00037742380 
0.276220 0.02241363319 0.00005504290 
0.276777 0.05637752770 0.00048615478 
0.277335 0.00762761140 -0.00035432157 
0.277892 0.03519643639 -0.00006846036 
0.278449 0.01581542703 0.00036554057 
0.279007 0.01116152589 -0.00011667435 
0.279564 0.03850649494 0.00067985595 
0.280121 0.03994373284 0.00058059738 
0.280679 0.03686629053 0.00009035552 
0.281236 0.06296225221 0.00070465391 
0.281793 0.04837262954 -0.00030666840 
0.282351 0.03584263192 0.00039360793 
0.282908 0.03126725589 -0.00000552497 
0.283465 0.01476788895 -0.00013106137 
0.284023 0.01211648956 0.00000765879 
0.284580 0.03250870933 0.00002728801 
0.285137 0.04855599787 0.00003430988 
0.285695 0.04123248671 0.00006664016 
0.286252 0.04300798841 0.00010575067 
0.286809 0.04659704529 0.00027589204 
0.287367 -0.00002065501 0.00026987258 
0.287924 0.02202627690 0.00027463319 
0.288481 0.04054638764 -0.00003568754 
0.289039 0.02718643196 0.00052191467 
0.289596 0.10480109417 0.00008568904 
0.290153 0.03740049658 -0.00009042304 
0.290711 0.05122744467 -0.00003546512 
0.291268 0.06581816213 -0.00001022516 
0.291825 0.00192632547 -0.00058589119 
0.292383 0.03284258161 0.00025390998 
0.292940 0.06622143372 0.00069471340 
0.293497 -0.01559707440 0.00003182320 
0.294055 -0.00135781864 0.00085691317 
0.294612 -0.05406072797 -0.00032781061 
0.295169 0.06149709518 0.00011891626 
0.295727 0.02365264619 0.00003744794 
0.296284 -0.00931177441 0.00000091612 
0.296841 0.01837669344 -0.00009335527 
0.297399 0.02919230618 -0.00000288448 
0.297956 0.03219443751 -0.00018374201 
0.298513 0.02633331223 0.00022275352 
0.299071 0.07578671145 -0.00040978077 
0.299628 0.05813152590 -0.00007740842 
0.300185 0.02382031420 0.00054389296 
0.300742 -0.00140596447 0.00074225012 
0.301300 0.07705071538 -0.00012707849 
0.301857 0.02553354455 -0.00049990331 
0.302414 0.07522681870 0.00031427865 
0.302972 0.02282689487 -0.00061803005 
0.303529 0.03874812510 0.00027096621 
0.304086 0.00180700943 -0.00010172011 
0.304644 0.00422242812 -0.00048800061 
0.305201 0.05881692255 -0.00038337026 
0.305758 0.03094749738 -0.00014937371 
0.306316 -0.00055887567 0.00017198850 
0.306873 0.06193060486 0.00001883824 
0.307430 0.01012185754 0.00076477259 
0.307987 0.03944667503 0.00022178959 
0.308545 0.02770925425 0.00047220045 
0.309102 0.07734567018 0.00034535621 
0.309659 0.06060759825 0.00032648427 
0.310217 0.05314776867 0.00009510189 
0.310774 0.01420094735 -0.00048922991 
0.311331 0.05315133128 0.00003947052 
0.311889 0.08436568524 0.00117770680 
0.312446 0.02384946190 0.00039195588 
0.313003 0.00771454036 -0.00029058633 
0.313560 0.01903939476 0.00006634222 
0.314118 0.05959862697 0.00040434572 
0.314675 0.03336249903 0.00010862971 
0.315232 -0.00768790913 0.00037689912 
0.315790 0.01224165108 -0.00013223729 
0.316347 0.04161790323 0.00032320189 
0.316904 0.04883744557 0.00007375790 
0.317461 0.02076855426 0.00017099740 
0.318019 0.03170307688 -0.00009022285 
0.318576 0.05138425527 -0.00055349248 
0.319133 0.03236813177 -0.00028240702 
0.319691 0.02379499844 0.00066094418 
0.320248 0.10313582045 0.00003566412 
0.320805 0.05149629293 0.00037044993 
0.321362 0.07221647659 0.00073324018 
0.321920 -0.00757300976 -0.00075598247 
0.322477 0.04077824081 0.00034695482 
0.323034 0.05688000837 -0.00024343224 
0.323592 0.02596970292 -0.00035756553 
0.324149 0.01159216204 -0.00015268496 
0.324706 0.01602477518 -0.00055652970 
0.325263 0.03329490394 -0.00009100622 
0.325821 -0.00366346076 0.00023494011 
0.326378 0.05802557354 -0.00039800967 
0.326935 -0.03948159895 0.00004461431 
0.327493 0.02807923295 0.00022475398 
0.328050 0.03099007049 -0.00044503893 
0.328607 0.05849937529 -0.00006105380 
0.329164 0.01409920613 0.00029846243 
0.329722 0.01326760166 0.00010404116 
0.330279 0.05614332868 -0.00003373731 
0.330836 0.08077840281 0.00041914862 
0.331393 -0.00127028860 0.00033866225 
0.331951 0.07477102707 -0.00029418218 
0.332508 -0.01571799516 -0.00018287016 
0.333065 0.00436486683 -0.00042484254 
0.333622 0.05022533827 0.00067613619 
0.334180 -0.00063477006 0.00009826754 
0.334737 0.01597055210 -0.00009133160 
0.335294 0.02144322976 0.00063079626 
0.335852 0.03870990158 0.00032387774 
0.336409 0.01446474470 0.00005588519 
0.336966 0.03098489502 -0.00026907661 
0.337523 -0.01710113766 0.00141380695 
0.338081 0.02438379869 0.00076708313 
0.338638 -0.02027558866 0.00012594078 
0.339195 0.03158894440 0.00093837034 
0.339752 0.00553306050 0.00008457904 
0.340310 0.05182914017 0.00009533500 
0.340867 0.04492315981 0.00064239563 
0.341424 0.05232240651 0.00158250496 
0.341981 0.02881620690 0.00025802258 
0.342539 0.06838692793 0.00105257226 
0.343096 0.05719235661 0.00054540391 
0.343653 0.06012500658 0.00008844421 
0.344210 0.05610322169 -0.00002875592 
0.344768 -0.01351029645 -0.00006915470 
0.345325 0.12052020480 0.00038228274 
0.345882 -0.01019719469 0.00048273243 
0.346439 0.05777027458 -0.00002018653 
0.346997 0.02243646253 0.00035938017 
0.347554 -0.05769441790 -0.00039752601 
0.348111 0.07569928307 0.00069166339 
0.348668 -0.02476121549 -0.00108197636 
0.349226 0.03247935175 0.00086601708 
0.349783 0.04483620893 -0.00029499494 
0.350340 0.01812947484 0.00000364530 
0.350897 0.06992420394 -0.00018395088 
0.351454 0.02441727173 0.00043464607 
0.352012 -0.01150056255 -0.00003884192 
0.352569 -0.00612793247 0.00020900835 
0.353126 0.06083667855 0.00074980073 
0.353683 0.09111140050 0.00037261246 
0.354241 -0.01635624734 0.00032172962 
0.354798 0.05708323399 0.00130251023 
0.355355 0.09392787426 -0.00089377012 
0.355912 -0.00597602810 -0.00076695027 
0.356470 0.05210315820 0.00034727366 
0.357027 0.04522448648 -0.00026444048 
0.357584 0.06534052429 -0.00038894532 
0.358141 0.01180907337 -0.00049567732 
0.358699 0.01148408138 0.00015123984 
0.359256 0.05765721495 -0.00009972437 
0.359813 0.01721558602 0.00025343961 
0.360370 0.06404936882 0.00025850637 
0.360927 0.02568276238 0.00021627998 
0.361485 0.03459397644 -0.00008180510 
0.362042 0.07359516161 -0.00025541061 
0.362599 -0.04981203676 -0.00015332494 
0.363156 0.02185575197 0.00086369031 
0.363714 -0.03638518456 -0.00079011684 
0.364271 0.03068241231 -0.00133611840 
0.364828 0.08933521493 0.00018784239 
0.365385 -0.02792552654 -0.00011146176 
0.365942 -0.02399844980 -0.00115561662 
0.366500 -0.00652253602 0.00043746824 
0.367057 -0.01933549427 -0.00044062654 
0.367614 0.07597437009 -0.00114683508 
0.368171 0.08873000975 0.00196884960 
0.368728 0.02693015373 -0.00074389035 
0.369286 -0.00134056347 -0.00128248991 
0.369843 -0.02700521498 -0.00041497310 
0.370400 0.03957854420 0.00142637335 
0.370957 0.00356887075 -0.00004354391 
0.371514 0.05031330439 0.00085003946 
0.372072 0.01746173315 0.00012664473 
0.372629 -0.01805509165 -0.00158072277 
0.373186 0.02793829505 0.00011902476 
0.373743 -0.02122955600 -0.00116331710 
0.374300 -0.01214139598 -0.00085639364 
0.374858 -0.04877511841 -0.00007375980 
0.375415 -0.01319081127 -0.00006913260 
0.375972 -0.01399503412 0.00142505299 
0.376529 0.04472079431 0.00017079033 
0.377086 0.00767150753 0.00110567881 
0.377644 -0.04323424761 -0.00155794470 
0.378201 0.02896524120 0.00118874646 
0.378758 0.12170260405 0.00096776399 
0.379315 0.03342661066 -0.00017276232 
0.379872 0.04197742267 0.00096095475 
0.380430 -0.01129727737 0.00014466887 
0.380987 0.01316276171 -0.00017026763 
0.381544 0.05977570242 0.00062338036 
0.382101 0.03355539273 -0.00047474040 
0.382658 0.09355577591 0.00182214303 
0.383216 0.05188452504 0.00174928490 
0.383773 0.05778760049 0.00064155648 
0.384330 -0.01154056757 -0.00056730095 
0.384887 -0.00755864537 0.00068029273 
0.385444 -0.00733216688 0.00017565919 
0.386001 0.10322064117 0.00174903361 
0.386559 0.05785015539 0.00181569180 
0.387116 -0.01809738979 0.00335709854 
0.387673 0.12447516255 -0.00055794685 
0.388230 -0.03152326558 0.00133807855 
0.388787 0.00139802841 -0.00167863743 
0.389345 -0.06524681315 -0.00039709240 
0.389902 0.04487107560 0.00077196191 
0.390459 0.10438435661 0.00111813321 
0.391016 0.01606946662 -0.00023737027 
0.391573 0.03765441684 0.00119900830 
0.392130 -0.01986316483 0.00058518110 
0.392688 -0.01394052107 -0.00030523075 
0.393245 0.06757039894 -0.00040738709 
0.393802 0.06838224995 -0.00024367553 
0.394359 -0.01811352901 0.00240199769 
0.394916 0.00608832886 0.00005497672 
0.395473 0.10693887091 0.00142930928 
0.396031 0.10913046846 -0.00008179464 
0.396588 0.06253247012 0.00295756493 
0.397145 0.06088927020 0.00165438065 
0.397702 0.08081981298 -0.00174092884 
0.398259 -0.03937652008 -0.00158040647 
0.398816 -0.00377506259 -0.00490944367 
0.399374 0.11542268183 0.00625672244 
0.399931 -0.06108052609 0.00550113837 
0.400488 -0.07580646161 -0.00255208524 
0.401045 0.01964598992 0.00027293836 
0.401602 -0.12745517169 0.00090636027 
0.402159 0.15838192224 0.00331903576 
0.402716 0.26732306269 0.00711812899 
0.403274 -0.05615416191 0.00613595023 
0.403831 0.55975616702 0.03306325936 
