# Supplementary material for: SAXS studies of X-ray induced disulfide bond damage: Engineering high-resolution insight from a low-resolution technique
Source: PLoS One. 2020 Nov 17;15(11):e0239702. doi: 10.1371/journal.pone.0239702 (PMC7671560; doi:10.1371/journal.pone.0239702)
Supplement: S1 Data — (GZ) [file pone.0239702.s023.gz › SupplementaryData/dimer_A8_ph6_2p5_00008.cbf.dat]

0.010314 8.41949122077 -1.50972132886 
0.010872 10.57996866218 -0.63022179363 
0.011429 6.61189406516 -0.12431259279 
0.011987 8.40536769636 0.02971886990 
0.012544 9.55718865347 0.12347404586 
0.013102 9.44333992467 -0.10573635433 
0.013659 9.46401383571 -0.16448725073 
0.014217 8.90432423166 -0.00773656492 
0.014774 8.80077916041 0.07853063197 
0.015332 7.68800911892 -0.02722355606 
0.015889 8.69992445121 0.04146117739 
0.016447 7.84309034289 0.02487073383 
0.017004 7.88426071349 -0.03900316334 
0.017562 8.65241722380 0.02542641311 
0.018119 8.43896446511 -0.01451471616 
0.018677 8.20196214960 0.03322950024 
0.019234 8.54884468728 0.00264414284 
0.019792 8.10409719949 0.02463104253 
0.020349 8.10628245305 0.02691862816 
0.020907 8.36978151704 0.01297492330 
0.021464 7.94193610955 0.02807471678 
0.022022 7.92424462426 0.02409925494 
0.022579 7.79265259450 0.02283928307 
0.023137 7.45725127697 0.04603447798 
0.023694 7.60033370328 0.04666200522 
0.024252 7.46504910784 0.02776041764 
0.024809 7.59312107587 0.05510406271 
0.025367 7.92566490559 0.04064845625 
0.025924 7.71824628702 0.05804958088 
0.026482 7.20714571246 0.04200023077 
0.027039 7.13703979809 0.03662350309 
0.027597 7.28112604702 0.04456334303 
0.028154 6.93930874219 0.04348928079 
0.028712 7.06134145371 0.03562566309 
0.029269 6.89684092774 0.04434248606 
0.029827 6.77985371389 0.03865779338 
0.030384 6.99643131804 0.04247911198 
0.030942 6.77421719367 0.04187428005 
0.031500 6.95655450514 0.03685742184 
0.032057 6.67953605086 0.03538803852 
0.032615 6.54468595718 0.04209106809 
0.033172 6.47797970910 0.04144025568 
0.033730 6.42703611839 0.03749413908 
0.034287 6.40063420490 0.03924105308 
0.034845 6.53606976917 0.03508563243 
0.035402 6.42033626517 0.03733153172 
0.035960 6.12435748924 0.03346299180 
0.036517 6.07673426002 0.03295189438 
0.037075 6.00038929822 0.03645243237 
0.037632 5.87637298247 0.03552437942 
0.038190 5.97063320969 0.03126728417 
0.038747 5.88799770642 0.02676655620 
0.039305 5.76201129294 0.03078731856 
0.039862 5.66399192117 0.03211560363 
0.040420 5.57310117976 0.02838214442 
0.040977 5.51895386430 0.03130873217 
0.041535 5.57456321026 0.02953932378 
0.042092 5.37538693203 0.02577077266 
0.042650 5.37162996439 0.02793291408 
0.043207 5.25990054266 0.02866914517 
0.043765 5.37071322566 0.03006023127 
0.044322 5.21628441852 0.02890529289 
0.044880 5.14255989691 0.02938007695 
0.045437 5.06091282057 0.02756417252 
0.045995 5.00194939297 0.02713923866 
0.046552 4.81162130092 0.02636771212 
0.047110 4.82961584544 0.02557910515 
0.047667 4.81440952571 0.02279291882 
0.048225 4.84797605350 0.02348470147 
0.048782 4.69877997008 0.02135256261 
0.049340 4.59671457251 0.02759933434 
0.049897 4.53206835321 0.02492072608 
0.050455 4.54028324762 0.02190698179 
0.051012 4.43324607369 0.02449510678 
0.051570 4.43276270909 0.02526718141 
0.052127 4.26380907045 0.02142143094 
0.052685 4.12114565837 0.02138266823 
0.053242 4.16657439561 0.02150563496 
0.053800 3.98973885671 0.02179803331 
0.054357 4.06923965507 0.01966424096 
0.054915 3.96345325740 0.01724647929 
0.055472 4.01928914198 0.02141184326 
0.056030 3.84759209756 0.01714875349 
0.056587 3.91853798499 0.02065219474 
0.057145 3.55929935170 0.01576358832 
0.057702 3.82490625634 0.01525383322 
0.058260 3.55536872413 0.01856941267 
0.058817 3.54601263589 0.02126072809 
0.059375 3.55904011159 0.01815034878 
0.059932 3.65746616923 0.01625223629 
0.060490 3.47909252097 0.02073964325 
0.061048 3.41892599378 0.01661996090 
0.061605 3.40147973488 0.01545947412 
0.062163 3.31347991297 0.01825278389 
0.062720 3.26932611840 0.01493350215 
0.063278 3.23154300380 0.01631994340 
0.063835 3.26134867708 0.01847069276 
0.064393 3.17663690945 0.01553253567 
0.064950 3.09241110849 0.01603573131 
0.065508 3.01469040575 0.01486808856 
0.066065 3.00842543536 0.01785664549 
0.066623 2.95665201179 0.01454698973 
0.067180 2.95838626465 0.01625398608 
0.067738 2.80914111072 0.01053640308 
0.068295 2.78987654079 0.01381425172 
0.068853 2.71393232492 0.01217867189 
0.069410 2.81162393323 0.01268538594 
0.069968 2.63904684918 0.01218500189 
0.070525 2.64189369003 0.01350094466 
0.071083 2.61472171333 0.01240804555 
0.071640 2.42718081122 0.00995249308 
0.072198 2.49043866683 0.01079724689 
0.072755 2.51197841050 0.01061709745 
0.073313 2.48393112112 0.00952360973 
0.073870 2.43285906272 0.01070985980 
0.074428 2.44921003556 0.01183602900 
0.074985 2.33629374440 0.01378447974 
0.075543 2.26702583952 0.00937702846 
0.076100 2.16010098750 0.01052735489 
0.076658 2.38807300078 0.01044212620 
0.077215 2.24493427206 0.01126982220 
0.077773 2.30703422770 0.00988986685 
0.078330 2.21211879208 0.01044890098 
0.078888 2.11623211324 0.01150638780 
0.079445 2.06902279794 0.00929886410 
0.080003 2.06661900812 0.00872499660 
0.080560 2.00805098854 0.00861505195 
0.081118 1.95903507406 0.00932955379 
0.081675 1.92159951489 0.01041775581 
0.082233 1.93163781595 0.00829382581 
0.082790 1.90302284954 0.00946332840 
0.083348 1.86760008778 0.00855389106 
0.083905 1.87846911419 0.00792536604 
0.084463 1.86677508232 0.00710628445 
0.085020 1.84011257958 0.00833945605 
0.085578 1.78224994350 0.00845452085 
0.086135 1.73765319375 0.00844002705 
0.086693 1.80351298569 0.00808707708 
0.087250 1.80523068409 0.00887671012 
0.087808 1.66064231104 0.00722498372 
0.088365 1.65327345579 0.00889716562 
0.088923 1.54364880164 0.00653282786 
0.089480 1.59783669252 0.00653558382 
0.090038 1.53012472871 0.00773109222 
0.090595 1.59675422471 0.00847012187 
0.091153 1.52419629133 0.00627498294 
0.091710 1.51568217395 0.00535021699 
0.092268 1.50242630896 0.00700447396 
0.092825 1.42989734739 0.00779263777 
0.093383 1.52598212372 0.00752146585 
0.093940 1.48030654750 0.00543091130 
0.094498 1.39452803130 0.00750215062 
0.095055 1.38096785664 0.00772679639 
0.095613 1.33998038583 0.00636037366 
0.096170 1.27696142739 0.00640829449 
0.096728 1.27225265491 0.00430726616 
0.097285 1.26385349270 0.00655108181 
0.097842 1.33206542223 0.00790633697 
0.098400 1.27468372887 0.00795687003 
0.098957 1.17966233284 0.00550456337 
0.099515 1.26013140371 0.00559594606 
0.100072 1.22978543300 0.00637893885 
0.100630 1.14046632511 0.00423960879 
0.101187 1.18033070198 0.00557808554 
0.101745 1.09977471143 0.00665337741 
0.102302 1.20486420736 0.00658879357 
0.102860 1.23326183779 0.00793365603 
0.103417 1.15334843123 0.00587165105 
0.103975 1.13891577991 0.00555027459 
0.104532 1.06757234649 0.00615080225 
0.105090 1.13395919720 0.00617717724 
0.105647 1.06267511445 0.00604262995 
0.106205 0.99446153934 0.00503539154 
0.106762 1.04024960591 0.00416400338 
0.107320 0.90034075506 0.00356472604 
0.107877 0.93145096833 0.00376189832 
0.108435 0.98431102251 0.00397317572 
0.108992 0.98304265228 0.00434554504 
0.109550 0.95750036816 0.00517211412 
0.110107 0.91585971726 0.00406120291 
0.110665 0.94431438787 0.00507617185 
0.111222 0.90631398243 0.00522059325 
0.111780 0.94147248512 0.00467814363 
0.112337 0.90455609923 0.00421559822 
0.112895 0.90411544144 0.00438157576 
0.113452 0.81742459397 0.00270496538 
0.114010 0.84905540024 0.00382328992 
0.114567 0.86906745251 0.00393205968 
0.115125 0.83348786204 0.00283529512 
0.115682 0.79750523897 0.00307346124 
0.116240 0.76926064953 0.00435356000 
0.116797 0.74847559284 0.00351031994 
0.117355 0.77656802952 0.00402505767 
0.117912 0.74398496786 0.00410046221 
0.118470 0.76089690633 0.00404897653 
0.119027 0.74499331941 0.00317316689 
0.119585 0.73719934687 0.00263386782 
0.120142 0.75945939479 0.00315109033 
0.120699 0.69993190151 0.00377042962 
0.121257 0.65608379094 0.00297447987 
0.121814 0.62133607474 0.00407007946 
0.122372 0.65289409340 0.00309027421 
0.122929 0.60030491766 0.00315961617 
0.123487 0.59815606289 0.00263927920 
0.124044 0.60942545104 0.00335074340 
0.124602 0.55043107805 0.00177736770 
0.125159 0.57868904103 0.00274831080 
0.125717 0.56395100895 0.00112768005 
0.126274 0.65829394205 0.00265679232 
0.126832 0.51708093918 0.00379820034 
0.127389 0.50361532589 0.00173479364 
0.127947 0.49867236185 0.00124173413 
0.128504 0.58920630693 0.00216233112 
0.129062 0.55143207119 0.00264545574 
0.129619 0.52932959260 0.00159301111 
0.130177 0.55248865735 0.00250419323 
0.130734 0.42945226533 0.00210871610 
0.131292 0.44272529716 0.00114460706 
0.131849 0.47208349732 0.00181218284 
0.132407 0.49983003800 0.00176194958 
0.132964 0.45508668865 0.00207294607 
0.133521 0.44146495990 0.00173108738 
0.134079 0.46621586404 0.00167526197 
0.134636 0.46862131262 0.00100248553 
0.135194 0.38437375154 0.00102315830 
0.135751 0.43509196970 0.00188421018 
0.136309 0.45770287219 0.00187556980 
0.136866 0.39701877960 0.00048705112 
0.137424 0.37244746848 0.00113930899 
0.137981 0.38219578264 0.00152117338 
0.138539 0.41730786265 0.00156676775 
0.139096 0.37983732460 0.00131090038 
0.139654 0.38460802796 0.00101167112 
0.140211 0.45494039761 0.00237660115 
0.140769 0.32401735834 0.00132571725 
0.141326 0.34729287858 0.00091662509 
0.141884 0.38925756582 0.00174250097 
0.142441 0.36509126380 0.00109045527 
0.142998 0.36074572774 0.00146540456 
0.143556 0.32243178836 0.00061752392 
0.144113 0.35866802280 0.00149674562 
0.144671 0.33903608169 0.00190334559 
0.145228 0.28615833412 0.00125367214 
0.145786 0.35699609208 0.00074109388 
0.146343 0.28115349588 0.00075984424 
0.146901 0.26756809332 0.00177662882 
0.147458 0.32031378029 0.00114055833 
0.148016 0.30969280966 0.00213395939 
0.148573 0.26813131864 0.00158180267 
0.149131 0.22955259515 0.00068605458 
0.149688 0.34177660480 0.00040019114 
0.150246 0.31183443873 0.00105082683 
0.150803 0.24852384846 0.00158804261 
0.151360 0.21567988224 0.00008157118 
0.151918 0.21505236856 0.00062066739 
0.152475 0.22551785832 0.00059502205 
0.153033 0.28412048456 -0.00059091835 
0.153590 0.21632996146 0.00089713473 
0.154148 0.26674772081 0.00116549521 
0.154705 0.26883199335 0.00114862190 
0.155263 0.23921359968 0.00092512234 
0.155820 0.18762288902 0.00074485898 
0.156378 0.17618000317 0.00173818705 
0.156935 0.23302573156 0.00073478132 
0.157493 0.23094773448 0.00045131071 
0.158050 0.15297040582 0.00126591034 
0.158607 0.22977632537 -0.00009770596 
0.159165 0.22104166884 0.00082372948 
0.159722 0.23454340506 0.00130050773 
0.160280 0.20233508222 0.00010802812 
0.160837 0.15990503612 0.00080366270 
0.161395 0.12327067665 0.00047682571 
0.161952 0.15470053277 0.00088133726 
0.162510 0.14219839840 -0.00052687479 
0.163067 0.18139472634 -0.00031435293 
0.163625 0.18506969934 0.00123638882 
0.164182 0.16921436293 0.00106775815 
0.164739 0.19858595634 0.00184069033 
0.165297 0.13555350313 0.00063810477 
0.165854 0.16891733742 0.00070216534 
0.166412 0.13624349852 0.00016211251 
0.166969 0.21353279241 0.00069707167 
0.167527 0.18962285618 0.00060319753 
0.168084 0.12502601463 0.00090166656 
0.168642 0.14538743773 0.00144321945 
0.169199 0.10392169879 0.00013434167 
0.169757 0.13479851793 0.00055101208 
0.170314 0.20082675872 0.00046391639 
0.170871 0.15322952771 0.00023752287 
0.171429 0.10270066627 0.00015032139 
0.171986 0.15661088700 0.00054726752 
0.172544 0.10559639291 0.00026798060 
0.173101 0.13893332944 0.00076334011 
0.173659 0.14493715579 0.00063112514 
0.174216 0.10207884790 0.00061842765 
0.174774 0.17503307241 0.00086180030 
0.175331 0.07916380427 0.00037266554 
0.175888 0.11405089017 0.00105859176 
0.176446 0.13820746293 0.00044907040 
0.177003 0.05768186715 0.00069782548 
0.177561 0.11690268582 0.00033414853 
0.178118 0.09299333678 0.00047919687 
0.178676 0.09798571969 -0.00094008058 
0.179233 0.07014563606 0.00056654402 
0.179791 0.03397635032 0.00048285048 
0.180348 0.08876286469 0.00037801199 
0.180905 0.10267843701 0.00033968553 
0.181463 0.08175400512 0.00028332038 
0.182020 0.11625381196 0.00024366827 
0.182578 0.11391189583 0.00052057334 
0.183135 0.13272685545 0.00052162108 
0.183693 0.10472590128 0.00066683335 
0.184250 0.06772689143 0.00023442848 
0.184808 0.11903391104 0.00096250982 
0.185365 0.07182934051 0.00100250815 
0.185922 0.06030464282 0.00077956861 
0.186480 0.02607600403 -0.00010957582 
0.187037 0.04314416171 0.00032923876 
0.187595 0.05823365679 0.00013554264 
0.188152 0.08927255926 0.00059646393 
0.188710 0.11992453511 0.00062069598 
0.189267 0.08038970896 0.00048520738 
0.189824 0.06562321235 0.00034166510 
0.190382 0.06239586272 0.00011008298 
0.190939 0.10928649665 0.00049452057 
0.191497 0.10717202482 0.00036968571 
0.192054 0.09487246775 0.00010603635 
0.192612 0.09225490321 0.00102470521 
0.193169 0.07746304165 0.00009627220 
0.193726 0.06312515080 0.00043960889 
0.194284 0.10094744799 0.00005802405 
0.194841 0.11063986456 0.00150010622 
0.195399 0.05830523455 0.00045117762 
0.195956 0.05161661990 0.00007480066 
0.196514 0.15315559847 0.00042091649 
0.197071 0.07294747179 -0.00010281129 
0.197628 0.11783415810 0.00092572630 
0.198186 0.06744582013 0.00056417740 
0.198743 0.07120783469 0.00065569233 
0.199301 0.05056113403 0.00120279726 
0.199858 0.07030873215 -0.00014147335 
0.200416 0.17195258128 0.00012858252 
0.200973 0.12738643887 0.00077814682 
0.201530 0.10508393821 0.00030527625 
0.202088 0.05641219211 -0.00022784705 
0.202645 0.02990967419 0.00043625775 
0.203203 0.05520390141 0.00041882389 
0.203760 0.03719927252 -0.00030899282 
0.204318 0.08462902497 0.00002665025 
0.204875 0.02241636003 -0.00050630514 
0.205432 0.04256432646 0.00014138684 
0.205990 0.06394386248 0.00020052528 
0.206547 0.08072213876 0.00101682321 
0.207105 0.11183832770 0.00057474444 
0.207662 0.07989078406 0.00108842738 
0.208219 0.10254290788 -0.00030645609 
0.208777 0.04416329443 0.00059551860 
0.209334 0.03816364491 0.00083886412 
0.209892 0.09640769377 0.00059548898 
0.210449 0.04648352142 0.00006288140 
0.211007 0.08137572626 0.00025023426 
0.211564 0.02547716499 0.00046230003 
0.212121 0.03776234411 -0.00021353582 
0.212679 0.01619367553 0.00024637710 
0.213236 0.05795383272 -0.00013140155 
0.213794 0.05599081924 0.00026533550 
0.214351 0.08343530808 0.00000267887 
0.214908 0.01749728033 0.00100638883 
0.215466 0.08033171655 0.00031997493 
0.216023 0.06278687840 0.00034609738 
0.216581 0.04601744758 0.00001359912 
0.217138 0.07279353998 0.00054792892 
0.217695 0.05060311472 0.00057443445 
0.218253 0.04596586750 -0.00022715983 
0.218810 0.01234851646 0.00001968753 
0.219368 0.05116696318 0.00034959898 
0.219925 0.04707081262 0.00045425893 
0.220483 0.08448849468 0.00019238042 
0.221040 0.04261966374 0.00032728484 
0.221597 0.06639094080 0.00046759791 
0.222155 0.05559612604 0.00037205171 
0.222712 0.06471380887 0.00025190506 
0.223270 0.06956045132 0.00084534543 
0.223827 0.07827338256 0.00007030236 
0.224384 0.09844402790 0.00107276980 
0.224942 0.05948016150 0.00020789810 
0.225499 0.02160380032 0.00006629483 
0.226057 0.01622030981 0.00070125136 
0.226614 0.03937262586 0.00002790441 
0.227171 0.07255652223 0.00053639132 
0.227729 0.05729851843 0.00030800259 
0.228286 0.05307156569 -0.00033365148 
0.228844 0.04747053086 0.00049396619 
0.229401 0.07078233454 -0.00001714748 
0.229958 0.05107096902 0.00080894978 
0.230516 0.07507986262 -0.00046365765 
0.231073 0.05105010953 0.00036564139 
0.231630 0.03283754647 -0.00033592257 
0.232188 0.03405230303 0.00019495571 
0.232745 0.09686194239 0.00041434753 
0.233303 0.05709796840 -0.00019370279 
0.233860 0.03846209220 -0.00007252497 
0.234417 0.04142979515 0.00031827550 
0.234975 0.04710390647 0.00019360538 
0.235532 0.05466495099 0.00019644147 
0.236090 0.08343007198 0.00022193861 
0.236647 0.09147570271 0.00029417153 
0.237204 0.08222494125 0.00035957568 
0.237762 0.04800865356 0.00038916006 
0.238319 0.09347822262 0.00101076640 
0.238877 0.01733291171 0.00008434853 
0.239434 0.06278527507 0.00016313253 
0.239991 -0.00001462076 0.00016796152 
0.240549 0.05497593327 0.00012213415 
0.241106 0.03180610728 0.00012472520 
0.241663 0.04054032198 0.00045353907 
0.242221 0.05073639310 0.00051347052 
0.242778 0.03696472646 -0.00038193346 
0.243336 0.04608213421 0.00003012751 
0.243893 0.02240893221 0.00021013729 
0.244450 0.04925379520 0.00015623003 
0.245008 0.06923997170 0.00029874703 
0.245565 0.06817418225 0.00031831199 
0.246123 0.01745715244 -0.00002472372 
0.246680 0.06290274838 0.00022752198 
0.247237 0.07371129859 0.00066303270 
0.247795 -0.01255629806 0.00011212803 
0.248352 0.06955741397 0.00035995591 
0.248909 0.01979420569 0.00017053917 
0.249467 0.03984424157 0.00002348859 
0.250024 0.09163710552 0.00043290591 
0.250582 0.04544638681 0.00021553310 
0.251139 0.05911296662 -0.00006861602 
0.251696 0.10326245700 -0.00018507406 
0.252254 0.02919431678 0.00020656347 
0.252811 0.06269171763 0.00002038069 
0.253368 0.02285750774 0.00017379924 
0.253926 0.03008584983 -0.00002312962 
0.254483 0.04793989069 0.00054529558 
0.255041 0.08088484271 0.00041642443 
0.255598 0.00976977929 -0.00020099029 
0.256155 0.07045517968 0.00058047466 
0.256713 0.05097228142 0.00055561764 
0.257270 0.00383961243 0.00454182404 
0.257827 0.06329375234 0.00031029297 
0.258385 0.07806527758 -0.00021356816 
0.258942 0.03371481035 0.00044916592 
0.259499 0.07348973686 -0.00004416505 
0.260057 0.04100075152 0.00021704727 
0.260614 0.01908849682 -0.00013424807 
0.261172 0.07313631714 0.00032324606 
0.261729 0.05182424191 0.00026885493 
0.262286 0.05826799725 0.00019708579 
0.262844 0.02676045946 -0.00003307652 
0.263401 0.04357625696 0.00020441605 
0.263958 0.00870760727 0.00032162615 
0.264516 0.07481242729 -0.00001751699 
0.265073 0.05775475264 0.00047227024 
0.265630 0.05871668773 0.00040119820 
0.266188 0.05625403884 0.00028632028 
0.266745 0.05079580300 0.00008275059 
0.267302 0.02520435387 0.00040115469 
0.267860 0.01456050722 -0.00028793001 
0.268417 0.04385981943 0.00019778920 
0.268975 0.02484419510 0.00034631224 
0.269532 0.08940050192 0.00004630556 
0.270089 0.02598432841 0.00042820694 
0.270647 0.05106804850 0.00016778470 
0.271204 0.04719873361 0.00003338219 
0.271761 0.03464038241 0.00008472328 
0.272319 0.03204369670 0.00034551808 
0.272876 0.06018910875 0.00025272407 
0.273433 0.06888741898 -0.00001043785 
0.273991 0.02265280622 0.00016875904 
0.274548 0.03862577005 0.00071747312 
0.275105 0.03206210321 -0.00008750127 
0.275663 -0.01176054093 0.00035854138 
0.276220 0.02258072913 -0.00023117817 
0.276777 0.03452381222 0.00025253246 
0.277335 0.02684450774 -0.00003820112 
0.277892 -0.00347941542 0.00003649581 
0.278449 0.02247558179 0.00026513785 
0.279007 0.04968990498 0.00024880388 
0.279564 0.01010758649 0.00002579339 
0.280121 0.02658132012 0.00026378743 
0.280679 0.05835059598 0.00019629571 
0.281236 0.01849700169 -0.00018662924 
0.281793 0.01841334151 -0.00035514199 
0.282351 0.07478367837 0.00075813974 
0.282908 0.01084190589 0.00046019144 
0.283465 0.02292769776 0.00011785601 
0.284023 0.06081900764 0.00072898196 
0.284580 0.01903536579 -0.00006965682 
0.285137 0.02347083698 0.00035938269 
0.285695 0.03398095419 0.00004216787 
0.286252 0.02708810528 0.00020043296 
0.286809 0.06533866606 -0.00016494161 
0.287367 0.03531756616 0.00014390739 
0.287924 0.00544644383 0.00001718537 
0.288481 0.02307243572 0.00006457236 
0.289039 0.04844724803 0.00051847758 
0.289596 0.01565616084 0.00022460976 
0.290153 0.03226443743 0.00019111052 
0.290711 0.02366526531 -0.00018136181 
0.291268 0.04017458602 0.00011899513 
0.291825 0.00077626973 0.00016584639 
0.292383 0.03593271588 0.00006725900 
0.292940 0.01258910277 0.00037231404 
0.293497 0.03328748855 0.00101038685 
0.294055 0.02442493566 0.00025958353 
0.294612 0.00822431440 0.00040068188 
0.295169 0.07893130948 0.00027218412 
0.295727 0.01607039643 0.00051556033 
0.296284 0.06452844900 0.00036906580 
0.296841 0.02990835587 0.00009380597 
0.297399 0.00060654673 0.00044835855 
0.297956 0.03170232556 0.00093746975 
0.298513 0.02706039496 -0.00030522549 
0.299071 0.03668628927 -0.00045428890 
0.299628 0.02194217995 -0.00005651885 
0.300185 0.02787906338 -0.00047100723 
0.300742 0.07589578358 0.00015274540 
0.301300 0.02640800189 0.00019383294 
0.301857 0.05314554465 0.00063210636 
0.302414 0.01922930683 0.00010334912 
0.302972 0.01999122026 0.00005064159 
0.303529 -0.04036313202 -0.00020401853 
0.304086 -0.01222703679 -0.00003076428 
0.304644 0.02443199653 0.00008664403 
0.305201 0.06279548174 -0.00002476753 
0.305758 0.04603151939 0.00040154185 
0.306316 0.02932323539 -0.00004263199 
0.306873 0.04092160250 0.00034991181 
0.307430 0.06753576987 0.00090531170 
0.307987 0.01142525167 0.00081079367 
0.308545 -0.01802987608 0.00070082566 
0.309102 0.06548835736 -0.00019133999 
0.309659 0.06384291702 0.00012398167 
0.310217 0.03143724348 0.00016816310 
0.310774 0.01958221614 -0.00076238356 
0.311331 0.01067160032 0.00036294200 
0.311889 0.03769848107 -0.00047675944 
0.312446 0.03357273617 -0.00057409700 
0.313003 0.03772418954 0.00041403990 
0.313560 0.00443353846 0.00014986968 
0.314118 0.05510648346 -0.00018707630 
0.314675 0.03179265353 -0.00018728287 
0.315232 0.00121240359 -0.00001933701 
0.315790 0.02938876688 0.00075480641 
0.316347 0.07406888232 0.00052723646 
0.316904 0.07198066921 -0.00005459757 
0.317461 0.06874405882 -0.00011505646 
0.318019 0.01427862241 0.00033696446 
0.318576 0.03916447841 0.00029163670 
0.319133 0.03798331906 0.00008990139 
0.319691 0.05492118643 0.00042197240 
0.320248 0.06680947069 -0.00049631489 
0.320805 0.01361308649 0.00012484953 
0.321362 0.02783230722 0.00001453846 
0.321920 0.06331830959 -0.00030471636 
0.322477 0.04947816903 0.00000579464 
0.323034 0.06534909940 0.00077897471 
0.323592 0.01528720676 0.00095612140 
0.324149 0.02534161414 0.00007214881 
0.324706 -0.00206022773 -0.00003938253 
0.325263 0.06945548987 0.00120988546 
0.325821 0.07473921903 0.00035741952 
0.326378 0.04740406937 0.00031429017 
0.326935 -0.04470818463 -0.00067228536 
0.327493 0.04738816495 -0.00020198871 
0.328050 0.08243879254 0.00082524284 
0.328607 0.07555582511 0.00043785537 
0.329164 0.04041346387 0.00058580377 
0.329722 -0.00892650820 0.00011295729 
0.330279 0.02452385452 -0.00014016372 
0.330836 0.01217029342 0.00009720904 
0.331393 0.05302585234 0.00026061266 
0.331951 0.08820375780 0.00078111234 
0.332508 -0.01465402661 -0.00029109982 
0.333065 -0.02303748683 0.00080863522 
0.333622 0.01885715245 0.00016810108 
0.334180 0.07423150556 -0.00007354835 
0.334737 0.00659170035 0.00028929138 
0.335294 0.03993910326 0.00034489002 
0.335852 0.02037765102 0.00061934769 
0.336409 0.05583719930 0.00090590213 
0.336966 0.03879975089 0.00122165200 
0.337523 0.08386539293 -0.00073268477 
0.338081 0.03214310405 0.00007811517 
0.338638 0.01568150701 0.00044309167 
0.339195 0.05485399690 0.00080322771 
0.339752 0.05238868608 0.00050139971 
0.340310 0.01890559259 0.00034250100 
0.340867 0.02211433017 0.00050848333 
0.341424 0.04898998997 0.00047611459 
0.341981 0.05825242508 0.00048364900 
0.342539 -0.00522420305 -0.00040766110 
0.343096 0.04651653197 0.00057704870 
0.343653 0.02733658907 -0.00056344877 
0.344210 0.04604903613 0.00002162864 
0.344768 0.05029043415 0.00000134800 
0.345325 0.03693071548 0.00050972474 
0.345882 0.05276097379 -0.00049894103 
0.346439 0.01646917560 0.00026498573 
0.346997 0.08051596317 0.00043357516 
0.347554 0.06435380813 0.00129359412 
0.348111 0.04044309366 -0.00057379220 
0.348668 0.02125702733 -0.00137110295 
0.349226 0.05187334115 0.00056014744 
0.349783 0.06009297577 -0.00064074365 
0.350340 0.03983228875 0.00049937014 
0.350897 0.01978329855 0.00062878395 
0.351454 -0.00504340559 0.00156719323 
0.352012 0.00095036985 0.00077315624 
0.352569 -0.00597806986 -0.00004662334 
0.353126 0.10142146914 0.00068544590 
0.353683 0.07070675505 -0.00172653813 
0.354241 0.05068542717 -0.00057313807 
0.354798 0.10756663505 0.00157782766 
0.355355 0.04411534662 0.00010857449 
0.355912 -0.03111962951 -0.00055409038 
0.356470 0.04224365981 0.00059829636 
0.357027 0.02924835853 0.00212226976 
0.357584 0.00123593785 -0.00064501025 
0.358141 -0.02227310127 0.00122058470 
0.358699 0.03042881442 0.00012672554 
0.359256 0.05768291958 0.00199984405 
0.359813 0.03323714963 0.00176592036 
0.360370 0.06428958347 0.00088096249 
0.360927 0.01890064945 -0.00012794874 
0.361485 -0.01930771502 0.00032030530 
0.362042 -0.01516513764 -0.00010086296 
0.362599 -0.03757039122 0.00099347149 
0.363156 0.01880273760 -0.00215223545 
0.363714 0.00641476587 -0.00074617862 
0.364271 0.06157892202 0.00005608559 
0.364828 0.04347888614 0.00047179567 
0.365385 0.00209036449 -0.00256823782 
0.365942 0.00251414700 -0.00041033928 
0.366500 0.06112246015 -0.00075082946 
0.367057 0.02056686506 0.00000264714 
0.367614 0.03098662960 0.00079727210 
0.368171 0.03664760931 0.00178281908 
0.368728 0.08089840967 -0.00007104115 
0.369286 0.09593773386 0.00129833501 
0.369843 0.12381547034 -0.00008553401 
0.370400 -0.01828709518 -0.00003368508 
0.370957 -0.04892963998 0.00013698832 
0.371514 0.12416676798 0.00117825944 
0.372072 0.02558277832 -0.00053510888 
0.372629 0.03413129838 -0.00001635662 
0.373186 -0.00871373729 -0.00001310676 
0.373743 0.04290847455 0.00038211655 
0.374300 0.02995619878 -0.00051123526 
0.374858 0.00042662961 -0.00041157389 
0.375415 0.02243932872 0.00003038974 
0.375972 0.00105170722 -0.00064608372 
0.376529 0.06174523667 0.00078455587 
0.377086 0.09456492233 0.00363012808 
0.377644 0.07794495612 0.00156120372 
0.378201 -0.15636559689 -0.00099323262 
0.378758 0.02487867434 0.00098950055 
0.379315 0.02643222143 -0.00043134953 
0.379872 0.05523397527 0.00030057055 
0.380430 -0.01236485971 0.00116506939 
0.380987 0.03756100097 0.00053637950 
0.381544 0.03852634526 0.00137622596 
0.382101 0.04053028424 0.00106520511 
0.382658 0.02876186761 0.00031677577 
0.383216 0.10301200189 -0.00241628697 
0.383773 0.05309541650 0.00019347316 
0.384330 -0.00504149112 0.00176338817 
0.384887 0.02094059683 -0.00199324630 
0.385444 0.03387862825 0.00086981455 
0.386001 -0.06251794539 -0.00169508126 
0.386559 0.05004383583 -0.00035183280 
0.387116 0.05773307289 0.00060973808 
0.387673 -0.02650016040 -0.00182630020 
0.388230 0.03121317954 -0.00107020550 
0.388787 0.00411265902 -0.00077019216 
0.389345 0.05524907725 -0.00029016496 
0.389902 -0.01362460206 -0.00129175419 
0.390459 -0.09178490353 0.00000369948 
0.391016 0.08981797828 0.00060443707 
0.391573 0.05280454709 0.00113840679 
0.392130 0.08535901695 -0.00186958069 
0.392688 0.12238007713 -0.00043901293 
0.393245 0.05428513612 -0.00135304772 
0.393802 0.12492750027 -0.00126956476 
0.394359 -0.02750558026 0.00181084538 
0.394916 0.04711523377 -0.00257481772 
0.395473 0.11977115108 0.00350202266 
0.396031 0.05081285868 -0.00211173187 
0.396588 0.04756212007 0.00050040755 
0.397145 0.20318421604 -0.00130385172 
0.397702 0.12509840043 0.00078798736 
0.398259 0.15062439044 0.00042652705 
0.398816 0.06231176043 -0.00805013775 
0.399374 -0.01305313504 -0.00069191722 
0.399931 0.09067500594 0.00250495192 
0.400488 0.07588791290 0.00251580528 
0.401045 0.10572138243 0.00067630514 
0.401602 0.17227346152 0.01047237737 
0.402159 0.12423401155 -0.00108061571 
0.402716 0.08479415996 -0.00675317011 
0.403274 0.16322112103 0.01329065117 
0.403831 0.11494157011 0.02200345397 
