# Supplementary material for: SAXS studies of X-ray induced disulfide bond damage: Engineering high-resolution insight from a low-resolution technique
Source: PLoS One. 2020 Nov 17;15(11):e0239702. doi: 10.1371/journal.pone.0239702 (PMC7671560; doi:10.1371/journal.pone.0239702)
Supplement: S1 Data — (GZ) [file pone.0239702.s023.gz › SupplementaryData/dimer_A8_ph6_2p5_00009.cbf.dat]

0.010314 9.96732649881 -0.63627739652 
0.010872 8.73470702765 -0.54983905305 
0.011429 7.47023049629 -0.30666299362 
0.011987 9.67705358693 0.03944220515 
0.012544 8.53858444631 0.01785876800 
0.013102 10.70572270517 0.04706336551 
0.013659 9.68415960458 -0.04196547162 
0.014217 8.73363019863 -0.08198405443 
0.014774 8.53100822647 -0.12822559302 
0.015332 8.63743968119 0.02060804586 
0.015889 8.20277723361 0.02524761738 
0.016447 7.90713650911 -0.00747588766 
0.017004 8.46916941484 0.03106720663 
0.017562 8.46807759554 0.01447511721 
0.018119 8.37577062909 0.00186866501 
0.018677 8.66168954524 0.05747375282 
0.019234 8.31132644313 0.04223690341 
0.019792 8.32972320097 0.01882301793 
0.020349 8.04078431039 0.02286659968 
0.020907 8.48305159393 0.02465294822 
0.021464 8.04393293670 0.03077987933 
0.022022 7.71692451525 0.03536203649 
0.022579 7.85044970414 0.02539549314 
0.023137 7.87792573796 0.02712504106 
0.023694 8.04078459264 0.03533406220 
0.024252 7.35870764490 0.03712257584 
0.024809 7.32146623440 0.05344257645 
0.025367 7.50569820546 0.03316240307 
0.025924 7.30293883408 0.03436009637 
0.026482 7.32065329736 0.03809906665 
0.027039 7.37845535160 0.03765059782 
0.027597 7.27395966945 0.02797015498 
0.028154 7.26001450328 0.04305585962 
0.028712 6.86423939079 0.03637989157 
0.029269 7.09659604224 0.04326128544 
0.029827 7.05902431527 0.03603160821 
0.030384 6.81004815494 0.04027022242 
0.030942 6.80972598306 0.03500606576 
0.031500 6.87100829622 0.03390952308 
0.032057 6.86249315862 0.03849484048 
0.032615 6.70634363618 0.04916247219 
0.033172 6.53213449029 0.03184732974 
0.033730 6.40015819419 0.04105978146 
0.034287 6.24303238094 0.03232604669 
0.034845 6.46767150808 0.03669258237 
0.035402 6.31974897715 0.03958480508 
0.035960 6.26683657006 0.03514185777 
0.036517 6.07920762077 0.02982567029 
0.037075 5.90923097181 0.03302218372 
0.037632 5.90050976506 0.03191758457 
0.038190 5.89008604761 0.03316921105 
0.038747 5.68433247776 0.03445975217 
0.039305 5.84480470318 0.04347641924 
0.039862 5.78789394645 0.03688420260 
0.040420 5.60016344569 0.02952219568 
0.040977 5.64272252678 0.03110178424 
0.041535 5.63881807631 0.03060815360 
0.042092 5.49420834934 0.02673726913 
0.042650 5.33711981717 0.02784632999 
0.043207 5.24555213226 0.03147670333 
0.043765 5.25507621280 0.02981574100 
0.044322 5.14532420905 0.02831622437 
0.044880 5.19598256949 0.02423953520 
0.045437 4.93927384775 0.02549022452 
0.045995 4.96967675013 0.02354459446 
0.046552 5.00247701171 0.02470939586 
0.047110 4.90683485509 0.02917781426 
0.047667 4.87920564094 0.02197167022 
0.048225 4.87718651562 0.02241067964 
0.048782 4.58616567067 0.02679953778 
0.049340 4.61992121756 0.02629455148 
0.049897 4.52670294767 0.02211927183 
0.050455 4.42641195638 0.02142452143 
0.051012 4.44602765321 0.02374587516 
0.051570 4.34161200084 0.02128282821 
0.052127 4.43236527078 0.02231919410 
0.052685 4.30465234679 0.02260971312 
0.053242 4.23607847619 0.02057797110 
0.053800 4.08323986015 0.02003173000 
0.054357 4.00620736165 0.02191475259 
0.054915 3.90226633738 0.02138039562 
0.055472 3.98223405855 0.02052034567 
0.056030 3.92964056200 0.02171599538 
0.056587 3.74910624311 0.02080799112 
0.057145 3.74861661688 0.01939999419 
0.057702 3.62480075827 0.01824780018 
0.058260 3.81685711321 0.01743277944 
0.058817 3.68870118656 0.02013526597 
0.059375 3.73472477864 0.02319812119 
0.059932 3.51354731364 0.01454381590 
0.060490 3.46605532394 0.01641446876 
0.061048 3.27307021437 0.01879144558 
0.061605 3.24733840219 0.01746608872 
0.062163 3.26582766459 0.01707747576 
0.062720 3.13053455260 0.01878261190 
0.063278 3.16973310283 0.01673803623 
0.063835 3.16368648857 0.02080221579 
0.064393 2.97051196567 0.01438144822 
0.064950 2.99001682770 0.01588695452 
0.065508 3.07670186563 0.01500891382 
0.066065 2.90404930731 0.01568306103 
0.066623 2.93464530412 0.01266485446 
0.067180 2.88717434491 0.01335229281 
0.067738 2.82026575683 0.01445586543 
0.068295 2.88449536594 0.01425247903 
0.068853 2.74937564655 0.01359800721 
0.069410 2.68155716253 0.01587788151 
0.069968 2.63615582278 0.01335695725 
0.070525 2.70460459572 0.01270416081 
0.071083 2.55826339880 0.01285122276 
0.071640 2.41045494422 0.01256160047 
0.072198 2.51262333017 0.01177713813 
0.072755 2.49975169075 0.01131815311 
0.073313 2.54671476550 0.01243313143 
0.073870 2.35248785051 0.01271307453 
0.074428 2.35677881008 0.01038856401 
0.074985 2.43198174349 0.01332861033 
0.075543 2.30882308142 0.01018314593 
0.076100 2.24175657393 0.01041503966 
0.076658 2.28430580837 0.01050936933 
0.077215 2.35236908641 0.01225884106 
0.077773 2.14989295814 0.01085985103 
0.078330 2.09380118735 0.01017382758 
0.078888 2.14176421285 0.01125026910 
0.079445 2.04334294900 0.01141552870 
0.080003 2.10019461449 0.00895894412 
0.080560 2.05735492296 0.00950621959 
0.081118 2.09957776785 0.01131952212 
0.081675 1.93650860684 0.00969958115 
0.082233 1.95188987947 0.00997296872 
0.082790 1.87078972327 0.00948237716 
0.083348 1.88806874301 0.00937466022 
0.083905 1.93930468738 0.00879562077 
0.084463 1.80145923309 0.00695224896 
0.085020 1.71830629977 0.00786797916 
0.085578 1.80110195680 0.00717487879 
0.086135 1.79509035820 0.00849654433 
0.086693 1.67743100033 0.00793545225 
0.087250 1.71312313145 0.00818875625 
0.087808 1.68191596947 0.00788777552 
0.088365 1.78849964761 0.00752535684 
0.088923 1.66058405393 0.00771197318 
0.089480 1.62509834379 0.00570826559 
0.090038 1.61771620764 0.00821554997 
0.090595 1.60304424681 0.00900383584 
0.091153 1.47568188950 0.00619114289 
0.091710 1.44279700844 0.00528638040 
0.092268 1.58214395772 0.00729165984 
0.092825 1.48454230854 0.00550034984 
0.093383 1.49397194484 0.00702562825 
0.093940 1.43154036581 0.00579483174 
0.094498 1.38243433080 0.00477670989 
0.095055 1.42833164528 0.00689394810 
0.095613 1.36208277950 0.00801503666 
0.096170 1.40178862784 0.00658886907 
0.096728 1.34411342820 0.00799397410 
0.097285 1.32286233947 0.00635367853 
0.097842 1.20713042269 0.00686521053 
0.098400 1.29235494500 0.00675313207 
0.098957 1.27930295527 0.00652026252 
0.099515 1.17922760674 0.00618770544 
0.100072 1.29717453773 0.00581472303 
0.100630 1.18621671152 0.00792282210 
0.101187 1.23803722407 0.00737422431 
0.101745 1.12091742361 0.00545389488 
0.102302 1.14027242112 0.00593656194 
0.102860 1.13013708077 0.00646373104 
0.103417 1.22749490953 0.00628931600 
0.103975 1.09699525082 0.00495120149 
0.104532 1.04450817803 0.00502954041 
0.105090 1.05368359874 0.00688048410 
0.105647 0.99351792305 0.00493589828 
0.106205 1.05038467277 0.00499981202 
0.106762 1.03073579233 0.00408588610 
0.107320 0.94268818372 0.00425804136 
0.107877 0.94642289485 0.00428222797 
0.108435 0.93237636792 0.00469582930 
0.108992 0.90568614790 0.00477011723 
0.109550 0.90235883177 0.00510657823 
0.110107 0.98786982639 0.00522440433 
0.110665 0.89409799697 0.00414876612 
0.111222 0.97130277704 0.00411269262 
0.111780 0.91230025181 0.00549071858 
0.112337 0.84237065485 0.00423760441 
0.112895 0.85296558353 0.00445550213 
0.113452 0.87068529085 0.00251934770 
0.114010 0.78931224747 0.00316099553 
0.114567 0.82593741145 0.00336433577 
0.115125 0.88127314147 0.00329175280 
0.115682 0.79763973228 0.00460576780 
0.116240 0.76783430092 0.00289938397 
0.116797 0.72174480395 0.00337106810 
0.117355 0.70612801169 0.00329724625 
0.117912 0.76991529216 0.00354907301 
0.118470 0.73840184004 0.00314274706 
0.119027 0.77656741267 0.00326950315 
0.119585 0.67808530411 0.00349574267 
0.120142 0.65481879489 0.00332836516 
0.120699 0.73179962231 0.00414558567 
0.121257 0.66907905836 0.00410185796 
0.121814 0.68301817275 0.00333789247 
0.122372 0.63155700520 0.00160026741 
0.122929 0.61726414347 0.00376229122 
0.123487 0.59368420251 0.00265103963 
0.124044 0.62868598281 0.00206913122 
0.124602 0.62925847913 0.00200913550 
0.125159 0.57725511081 0.00205268547 
0.125717 0.59241245786 0.00194259522 
0.126274 0.55012753195 0.00237091449 
0.126832 0.60518627993 0.00212593557 
0.127389 0.67645909008 0.00282273357 
0.127947 0.54069695122 0.00218698099 
0.128504 0.54840390480 0.00227190237 
0.129062 0.53871014760 0.00182738619 
0.129619 0.49395141034 0.00174509146 
0.130177 0.55935421479 0.00214591189 
0.130734 0.55432221086 0.00193449056 
0.131292 0.50558558937 0.00217967576 
0.131849 0.50050206780 0.00309206453 
0.132407 0.49484625856 0.00200710819 
0.132964 0.49316143958 0.00185875850 
0.133521 0.46247335675 0.00144664471 
0.134079 0.46883392924 0.00233507703 
0.134636 0.43381902686 0.00175347973 
0.135194 0.45391034621 0.00181212687 
0.135751 0.47643070548 0.00188492412 
0.136309 0.42240815514 0.00177264201 
0.136866 0.45249469562 0.00233964075 
0.137424 0.38600861305 0.00205094901 
0.137981 0.41980260633 0.00182441409 
0.138539 0.41861962164 0.00128891244 
0.139096 0.47311565926 0.00175232217 
0.139654 0.39894487309 0.00202186822 
0.140211 0.42341016664 0.00147051325 
0.140769 0.41119114524 0.00227661704 
0.141326 0.43860283886 0.00016070953 
0.141884 0.36121643673 0.00155504489 
0.142441 0.36584236609 0.00226632679 
0.142998 0.34444874383 0.00090950575 
0.143556 0.32598247050 0.00107639858 
0.144113 0.38148852095 0.00156458597 
0.144671 0.31470418598 0.00249455587 
0.145228 0.27319437198 0.00081516803 
0.145786 0.32720506179 0.00174366410 
0.146343 0.30055702733 0.00168532760 
0.146901 0.25521807126 0.00035203275 
0.147458 0.25123180643 0.00123921182 
0.148016 0.27528764997 0.00084246628 
0.148573 0.25918476299 0.00116366493 
0.149131 0.28779464394 0.00066725537 
0.149688 0.29732608005 0.00097789209 
0.150246 0.35438113537 0.00113985191 
0.150803 0.30086351824 0.00111021336 
0.151360 0.25469927381 0.00099212601 
0.151918 0.26212057080 0.00041523635 
0.152475 0.25662482092 0.00141006511 
0.153033 0.17436683889 0.00173029955 
0.153590 0.22054426398 0.00080544027 
0.154148 0.21710255097 0.00129043403 
0.154705 0.26127538744 0.00020733591 
0.155263 0.31892130072 0.00166125806 
0.155820 0.27739390153 0.00062139708 
0.156378 0.23733953888 0.00117279073 
0.156935 0.23552989855 0.00090263830 
0.157493 0.25141931332 0.00037204245 
0.158050 0.23414085985 0.00059722197 
0.158607 0.17831341106 0.00073684965 
0.159165 0.22978916442 0.00052735606 
0.159722 0.13558309778 0.00078595593 
0.160280 0.17681357733 0.00064123193 
0.160837 0.15461354634 0.00042219404 
0.161395 0.19248007220 0.00076866488 
0.161952 0.18079263912 0.00094030192 
0.162510 0.17794799353 0.00024402012 
0.163067 0.14717388565 0.00036899328 
0.163625 0.17988624480 0.00083720890 
0.164182 0.21868292996 0.00088476233 
0.164739 0.19534688675 0.00143748866 
0.165297 0.11290367249 0.00068465882 
0.165854 0.16606684387 0.00016100407 
0.166412 0.15303795537 0.00055570012 
0.166969 0.14255464005 0.00040482165 
0.167527 0.13587388417 0.00149387854 
0.168084 0.13146540246 0.00061223886 
0.168642 0.16274154974 0.00037134920 
0.169199 0.12687383014 0.00057166927 
0.169757 0.16570497188 0.00054806839 
0.170314 0.13346481040 0.00124735390 
0.170871 0.15615356235 0.00036679316 
0.171429 0.18178502053 0.00117174322 
0.171986 0.13306634680 0.00019824716 
0.172544 0.14808360148 0.00050174784 
0.173101 0.16039213793 0.00010563850 
0.173659 0.11067919219 0.00063864473 
0.174216 0.12061954331 0.00048281536 
0.174774 0.07777381942 0.00065719213 
0.175331 0.16255471697 0.00103854900 
0.175888 0.16387274404 0.00044333019 
0.176446 0.11810063351 0.00087255624 
0.177003 0.13468848703 0.00011834531 
0.177561 0.10885483312 0.00029756655 
0.178118 0.10775951749 0.00040209550 
0.178676 0.14011069373 0.00052632089 
0.179233 0.09750364046 0.00030856006 
0.179791 0.05377617712 0.00006226485 
0.180348 0.09968966249 0.00081980349 
0.180905 0.10601658638 0.00115115440 
0.181463 0.13345639816 0.00008501667 
0.182020 0.09599036964 -0.00030825766 
0.182578 0.09626103082 0.00059241811 
0.183135 0.13570744718 0.00064831810 
0.183693 0.15201653043 0.00061206302 
0.184250 0.09559335766 0.00068939729 
0.184808 0.03179478845 0.00005032463 
0.185365 0.11044164217 -0.00031386726 
0.185922 0.07067204008 -0.00012914373 
0.186480 0.14019995835 0.00067508826 
0.187037 0.08313850305 0.00080794432 
0.187595 0.05472203582 0.00063742144 
0.188152 0.12456684640 0.00048569105 
0.188710 0.06416020877 0.00023284013 
0.189267 0.09715461804 0.00090144396 
0.189824 0.07788363308 -0.00060564703 
0.190382 0.07915453913 0.00037209559 
0.190939 0.08734324349 0.00062429222 
0.191497 0.09613634899 0.00119895130 
0.192054 0.07008632952 -0.00059575919 
0.192612 0.13108585987 0.00032353335 
0.193169 0.04441365444 0.00021092075 
0.193726 0.11674629184 0.00040606197 
0.194284 0.06032474932 0.00116886062 
0.194841 0.09618264149 0.00042196872 
0.195399 0.04384013364 0.00026193983 
0.195956 0.09110343355 0.00010971307 
0.196514 0.09673337941 0.00057231808 
0.197071 0.15563706908 -0.00009537475 
0.197628 0.06414364916 0.00030669300 
0.198186 0.10410071898 0.00026160550 
0.198743 0.09727528757 0.00049258255 
0.199301 0.06859243525 -0.00018056865 
0.199858 0.05924265505 0.00040547799 
0.200416 0.09774260092 0.00097516033 
0.200973 0.09760736468 -0.00001106038 
0.201530 0.06940715834 0.00013950606 
0.202088 0.06986177022 0.00045609576 
0.202645 0.08583278867 0.00061833478 
0.203203 0.07678909698 -0.00007414784 
0.203760 0.05793511038 -0.00014078399 
0.204318 0.10872525947 -0.00005290576 
0.204875 0.10645577047 0.00049720662 
0.205432 0.08995535264 0.00112854358 
0.205990 0.03783840876 0.00001292748 
0.206547 0.05505663104 0.00055641282 
0.207105 0.05879188224 0.00110266168 
0.207662 0.04743867016 0.00056641724 
0.208219 0.05614290239 0.00012872909 
0.208777 0.03122053862 0.00017080681 
0.209334 0.07354179685 0.00029937127 
0.209892 0.05731152086 0.00080663502 
0.210449 0.01936156659 0.00027042582 
0.211007 0.03495759109 -0.00000137894 
0.211564 0.04841002612 -0.00006537372 
0.212121 0.06070581977 0.00020350126 
0.212679 0.07279442977 0.00010164981 
0.213236 0.06089711083 -0.00004419312 
0.213794 0.03192060496 0.00045635576 
0.214351 0.07620560865 -0.00023842783 
0.214908 0.10567072586 0.00008578636 
0.215466 0.06538917271 0.00000481300 
0.216023 0.05781964169 0.00031351080 
0.216581 0.05928324791 0.00055325351 
0.217138 0.06562765797 0.00045133356 
0.217695 0.03615022007 0.00000442323 
0.218253 0.07245619330 0.00051020260 
0.218810 0.09808562756 -0.00005132501 
0.219368 0.05314621378 -0.00012451861 
0.219925 0.05677229099 0.00014679603 
0.220483 0.07578131497 0.00045449582 
0.221040 0.06964163663 -0.00004882453 
0.221597 0.02816258942 0.00039916302 
0.222155 0.06601829982 0.00067025831 
0.222712 0.07945993217 0.00034302597 
0.223270 0.07393524902 -0.00027717808 
0.223827 0.06932094376 -0.00010982885 
0.224384 0.07819282255 0.00005087626 
0.224942 0.03047865763 0.00056412209 
0.225499 0.08882907908 0.00057230273 
0.226057 0.04275101095 0.00073244498 
0.226614 0.07782151296 -0.00032324548 
0.227171 0.13388471660 0.00064589371 
0.227729 0.02306367924 -0.00037273057 
0.228286 0.06758925829 0.00022429427 
0.228844 0.07146711591 0.00031192774 
0.229401 0.05046128357 0.00052736699 
0.229958 0.08082963663 0.00021292669 
0.230516 0.09461352445 0.00081784546 
0.231073 0.09209410836 0.00015822941 
0.231630 0.04940760013 -0.00053016086 
0.232188 0.06099448133 0.00003766314 
0.232745 0.08762996846 0.00069431666 
0.233303 0.06208115605 0.00050634473 
0.233860 0.04818461090 0.00004032015 
0.234417 0.03740851863 -0.00002422356 
0.234975 0.06443694687 0.00080319233 
0.235532 0.01862434884 0.00011202748 
0.236090 -0.01526111661 -0.00010815083 
0.236647 0.05010275242 0.00038550462 
0.237204 0.08093170216 0.00005990459 
0.237762 0.09510264152 0.00018095818 
0.238319 0.04916585442 0.00035695081 
0.238877 0.11628010060 0.00016843003 
0.239434 0.03960996664 -0.00015932008 
0.239991 0.03021818632 0.00022048781 
0.240549 0.04007591183 -0.00031301026 
0.241106 0.07093374016 0.00031227790 
0.241663 0.08113671958 0.00053996587 
0.242221 0.06969002146 0.00028200158 
0.242778 0.06641343953 -0.00006662978 
0.243336 0.04892084142 0.00044834936 
0.243893 0.04021747584 0.00004562418 
0.244450 0.03661993398 -0.00027498754 
0.245008 0.07522914552 0.00025243179 
0.245565 0.05117790220 0.00042987028 
0.246123 0.06883159221 -0.00028313022 
0.246680 0.05742318129 0.00001507043 
0.247237 0.09499442198 0.00078357261 
0.247795 0.02650044693 0.00043508381 
0.248352 0.05628755515 0.00041498674 
0.248909 0.07822335235 0.00023622836 
0.249467 0.04796180367 -0.00046092939 
0.250024 0.02463956603 -0.00043915190 
0.250582 0.06182610288 0.00008279336 
0.251139 0.01321256209 0.00043148291 
0.251696 0.06920068000 0.00074134043 
0.252254 0.03292650821 0.00031452236 
0.252811 0.05010034080 0.00048727112 
0.253368 0.07986889937 0.00026506564 
0.253926 0.06779991550 0.00079800082 
0.254483 0.09154577085 0.00077655700 
0.255041 0.05905839465 -0.00021787449 
0.255598 0.03537923638 0.00004565811 
0.256155 0.05467973326 -0.00031924852 
0.256713 0.01604378421 -0.00016858291 
0.257270 0.05772478533 0.00407282773 
0.257827 0.09361044668 0.00052946854 
0.258385 0.09088351524 0.00039762317 
0.258942 0.04551102080 0.00030839128 
0.259499 0.05413597051 0.00015870743 
0.260057 0.02872128526 -0.00002729011 
0.260614 0.04012789049 -0.00016254607 
0.261172 0.05641437471 0.00016434876 
0.261729 0.06571211126 0.00029548652 
0.262286 0.02587526804 -0.00003483605 
0.262844 0.06794666808 0.00018015472 
0.263401 0.02579478640 0.00000545622 
0.263958 0.01747158569 -0.00021492514 
0.264516 0.05030598731 0.00037124743 
0.265073 0.07844283333 0.00076192624 
0.265630 0.01294813253 0.00015724740 
0.266188 0.10399254814 0.00051617266 
0.266745 0.07837828583 -0.00018015948 
0.267302 0.02162515711 0.00019037387 
0.267860 0.06799820051 -0.00001589467 
0.268417 0.03886327229 -0.00015574146 
0.268975 0.07193280326 0.00028375635 
0.269532 0.04279064210 -0.00022533772 
0.270089 0.06989849152 0.00003371053 
0.270647 0.06886601999 -0.00008749916 
0.271204 0.03078235206 0.00000230477 
0.271761 0.04861273871 -0.00025642818 
0.272319 0.04460893653 0.00037509301 
0.272876 0.02333451007 0.00020410989 
0.273433 0.00904413136 0.00043035711 
0.273991 0.06617362028 0.00043709980 
0.274548 0.05633456747 -0.00014771212 
0.275105 0.06959237865 -0.00004648191 
0.275663 0.05441075117 0.00017973933 
0.276220 0.05196961966 0.00045770568 
0.276777 0.04399007179 0.00061835951 
0.277335 0.06324477263 0.00014515029 
0.277892 0.01709605318 0.00027621742 
0.278449 0.02340608184 0.00011348576 
0.279007 -0.00672078282 -0.00020642303 
0.279564 0.03532171598 -0.00033992627 
0.280121 0.07842113323 0.00020327562 
0.280679 0.03473010589 0.00026656706 
0.281236 0.07561667538 0.00074751112 
0.281793 0.00691817109 0.00079273179 
0.282351 0.05129122462 0.00009222978 
0.282908 0.07344762713 0.00053301249 
0.283465 0.03129269367 0.00014864959 
0.284023 0.07222035186 -0.00035542013 
0.284580 0.03433406567 0.00027762250 
0.285137 0.05246896032 -0.00015358645 
0.285695 0.03399862564 -0.00009287605 
0.286252 0.03852237923 0.00012457853 
0.286809 -0.00632278842 0.00034042463 
0.287367 0.02528585572 0.00029638885 
0.287924 0.02147623749 -0.00021707733 
0.288481 0.02619972212 -0.00008270853 
0.289039 0.00979000573 -0.00031204330 
0.289596 0.04655734330 0.00045375939 
0.290153 0.03659358768 0.00048036712 
0.290711 0.07155752623 0.00040636686 
0.291268 0.04910284512 0.00033726157 
0.291825 0.04306046662 0.00084550849 
0.292383 0.10578376104 0.00012752298 
0.292940 0.04933333097 0.00020038296 
0.293497 0.03599609737 -0.00016034096 
0.294055 0.04766283245 0.00040775105 
0.294612 -0.00582026075 0.00001406376 
0.295169 0.02881549875 0.00024466149 
0.295727 0.02441104417 0.00058920749 
0.296284 0.03104399731 -0.00021286308 
0.296841 0.06059318020 0.00014510650 
0.297399 0.06432050239 -0.00001749666 
0.297956 0.04906825645 -0.00013769302 
0.298513 0.00941022655 0.00021761477 
0.299071 -0.01595334229 -0.00029911776 
0.299628 0.08024419524 0.00018087254 
0.300185 0.03247062176 -0.00042351266 
0.300742 0.02209593408 -0.00040725000 
0.301300 0.05035704275 -0.00036189703 
0.301857 0.09144429331 -0.00008736590 
0.302414 0.06453673671 0.00029463174 
0.302972 0.02859065830 -0.00029792948 
0.303529 0.05549239928 0.00030612362 
0.304086 0.00323476838 -0.00008937518 
0.304644 0.06047197361 0.00054070621 
0.305201 0.06083892627 0.00013333391 
0.305758 -0.00664350843 0.00043762406 
0.306316 0.07503859965 0.00075424313 
0.306873 0.02778507862 -0.00031039212 
0.307430 0.07377999408 0.00088008612 
0.307987 0.03279077226 -0.00009103525 
0.308545 0.02807766157 0.00023091817 
0.309102 0.04470523133 0.00079811594 
0.309659 0.06847395544 -0.00029301364 
0.310217 0.03899055133 -0.00018445384 
0.310774 0.02967369520 0.00030484461 
0.311331 0.00997905408 0.00030721832 
0.311889 0.07087570295 0.00053090554 
0.312446 0.00191784000 0.00022908093 
0.313003 0.06750382167 0.00057811225 
0.313560 0.01685440683 -0.00013413592 
0.314118 0.02117354525 0.00013125587 
0.314675 0.04046830801 0.00057661471 
0.315232 0.05473313980 0.00010455591 
0.315790 0.03074149906 0.00055898750 
0.316347 0.05824258110 0.00052015611 
0.316904 0.03800879886 -0.00026081206 
0.317461 -0.01153855280 0.00052443204 
0.318019 0.00962778849 0.00058530662 
0.318576 0.00649199762 0.00035855242 
0.319133 -0.00850449837 0.00040030199 
0.319691 0.03344388799 0.00047249460 
0.320248 0.00191121473 0.00063835434 
0.320805 0.08058238810 -0.00013137641 
0.321362 0.06528490603 0.00002660448 
0.321920 0.00605847897 0.00024609063 
0.322477 0.05769611736 0.00040596528 
0.323034 0.02817432663 -0.00024471126 
0.323592 0.01420957564 -0.00055719628 
0.324149 0.04500858742 0.00031068727 
0.324706 0.04171873841 0.00112306709 
0.325263 0.07648691114 0.00040331365 
0.325821 0.08147750690 0.00104817865 
0.326378 0.03842851213 0.00090323243 
0.326935 0.00884197067 0.00015980307 
0.327493 0.09652560257 0.00013493067 
0.328050 0.01357665904 -0.00034550803 
0.328607 0.02510977198 0.00040511842 
0.329164 0.04302560291 0.00076470826 
0.329722 0.07923259455 0.00049010336 
0.330279 0.02560302567 0.00000015074 
0.330836 0.03684340032 -0.00015725776 
0.331393 0.13516150017 -0.00042902617 
0.331951 0.03445339657 -0.00017627346 
0.332508 0.09715925786 0.00056384396 
0.333065 0.03846514042 0.00064960439 
0.333622 -0.00544493519 -0.00023501890 
0.334180 0.04665212581 0.00006379360 
0.334737 0.02428473068 -0.00045999541 
0.335294 0.03010113255 0.00021556071 
0.335852 -0.00173846181 -0.00059218014 
0.336409 -0.00978484324 -0.00001429902 
0.336966 0.08549312427 0.00005004238 
0.337523 0.02749388474 -0.00076086381 
0.338081 -0.00662602171 -0.00018921777 
0.338638 -0.01993391112 -0.00050411893 
0.339195 0.06343099774 -0.00027383965 
0.339752 -0.02915250086 0.00085402000 
0.340310 0.02533767049 -0.00013760490 
0.340867 0.05689024046 0.00053354991 
0.341424 0.00241936001 -0.00024175491 
0.341981 0.00746516977 -0.00044236779 
0.342539 0.06762372048 0.00005880717 
0.343096 0.05925448729 0.00006363312 
0.343653 0.05234254376 0.00055944261 
0.344210 0.02865021218 -0.00108760769 
0.344768 0.04323356727 0.00032729896 
0.345325 -0.06153609294 -0.00051578642 
0.345882 0.06247820050 -0.00011890931 
0.346439 0.00256997745 0.00091206924 
0.346997 0.02817528359 -0.00081137655 
0.347554 0.06504243578 0.00072749838 
0.348111 0.02291700607 0.00085908905 
0.348668 0.02564465384 0.00009947362 
0.349226 0.05819886788 -0.00025241057 
0.349783 0.05177661318 0.00108838379 
0.350340 0.05422619356 0.00045815399 
0.350897 0.06512271959 0.00046012343 
0.351454 0.02803796392 0.00046723461 
0.352012 0.06364390165 0.00048699725 
0.352569 0.03928559112 -0.00029176398 
0.353126 0.07378736134 0.00091706046 
0.353683 0.10462728850 0.00020288393 
0.354241 0.00202807056 -0.00034833828 
0.354798 0.05773342145 0.00004025859 
0.355355 0.09927783377 0.00190858439 
0.355912 0.01232545100 0.00028892856 
0.356470 0.03688277201 0.00114981638 
0.357027 -0.00977079140 0.00107381515 
0.357584 0.00565267249 -0.00064030650 
0.358141 0.05639366766 0.00244021305 
0.358699 0.03565003828 0.00239939566 
0.359256 0.01328617210 -0.00012549654 
0.359813 0.04974676553 -0.00006586578 
0.360370 0.03745642122 -0.00100934107 
0.360927 0.02424860126 0.00050070003 
0.361485 0.06007564734 0.00069286346 
0.362042 0.07051029726 0.00119061617 
0.362599 -0.01413670938 0.00123743510 
0.363156 0.06817909630 -0.00092403080 
0.363714 -0.00279608119 -0.00085026266 
0.364271 0.12792410233 0.00032776916 
0.364828 -0.00571347855 0.00094972406 
0.365385 0.07067270255 -0.00101129381 
0.365942 0.02091747782 -0.00047718457 
0.366500 0.07324593110 -0.00012153757 
0.367057 0.10158519811 -0.00045978525 
0.367614 0.08867324521 0.00015304956 
0.368171 0.11509069903 0.00003668878 
0.368728 0.03540296091 -0.00040943155 
0.369286 0.10435793828 0.00000176190 
0.369843 0.00640593602 0.00058268612 
0.370400 0.10779526007 0.00096270134 
0.370957 0.02556768501 -0.00086584003 
0.371514 -0.04679313372 -0.00043922535 
0.372072 0.01192457259 0.00043367626 
0.372629 0.04919773144 0.00156184175 
0.373186 0.01573732133 -0.00131122518 
0.373743 -0.07352662754 -0.00003404739 
0.374300 0.10022525600 -0.00033665926 
0.374858 -0.00738754157 -0.00215545500 
0.375415 0.00542799459 -0.00030300881 
0.375972 0.01321771240 0.00130131482 
0.376529 -0.02729284784 -0.00022458837 
0.377086 -0.03147491384 -0.00072313799 
0.377644 0.01259982392 -0.00094933690 
0.378201 0.05212569399 0.00116980776 
0.378758 0.10142191107 -0.00022223212 
0.379315 -0.02918059270 0.00019816564 
0.379872 -0.00858527196 -0.00100636827 
0.380430 -0.02080819078 -0.00167791614 
0.380987 0.08852865382 -0.00057816961 
0.381544 0.03321223183 0.00037991977 
0.382101 0.07845355785 -0.00039665370 
0.382658 -0.02648806393 -0.00001617998 
0.383216 -0.04831065117 0.00023986271 
0.383773 0.11834771821 -0.00016972761 
0.384330 0.03559185542 0.00196421444 
0.384887 0.02865857078 0.00297058496 
0.385444 0.02831133728 0.00131267456 
0.386001 -0.02946992420 0.00023437645 
0.386559 0.10434764664 0.00144487618 
0.387116 0.05138040125 0.00063061160 
0.387673 0.03282653426 0.00075834019 
0.388230 0.01671642452 -0.00191666391 
0.388787 0.05193815733 -0.00133699357 
0.389345 0.03620692036 0.00033282316 
0.389902 0.07253528963 -0.00009348169 
0.390459 0.02733373853 0.00280332188 
0.391016 0.01687573367 0.00122701473 
0.391573 0.06539885479 -0.00000274486 
0.392130 0.02327707210 -0.00061683555 
0.392688 0.07817103845 -0.00284712756 
0.393245 0.06901555450 -0.00185007081 
0.393802 -0.05754333013 0.00215042337 
0.394359 -0.01998508315 -0.00250603514 
0.394916 0.01320240002 -0.00020714132 
0.395473 0.08393011239 0.00378711889 
0.396031 -0.00351306026 0.00259526033 
0.396588 -0.00337368981 -0.00157005493 
0.397145 -0.00377134744 -0.00516450004 
0.397702 -0.01352290901 0.00018558303 
0.398259 0.12425226170 -0.00016277331 
0.398816 0.03210411475 0.00099391559 
0.399374 0.02174354945 -0.00091550600 
0.399931 0.03108250669 0.00032837926 
0.400488 -0.17105207496 -0.00299564835 
0.401045 0.26714151002 -0.00172162467 
0.401602 0.00699573398 -0.00115303389 
0.402159 0.19827415331 0.00241324630 
0.402716 0.00607386994 -0.01923471089 
0.403274 0.01597761318 0.02143632693 
0.403831 0.20274264655 0.00989866260 
