# Supplementary material for: SAXS studies of X-ray induced disulfide bond damage: Engineering high-resolution insight from a low-resolution technique
Source: PLoS One. 2020 Nov 17;15(11):e0239702. doi: 10.1371/journal.pone.0239702 (PMC7671560; doi:10.1371/journal.pone.0239702)
Supplement: S1 Data — (GZ) [file pone.0239702.s023.gz › SupplementaryData/dimer_A8_ph6_2p5_00010.cbf.dat]

0.010314 11.17496535264 -1.02258101885 
0.010872 12.00333632842 -0.26960242637 
0.011429 10.91751607533 -0.15698368861 
0.011987 7.29078230770 -0.01967026266 
0.012544 6.17886571418 -0.08882997486 
0.013102 9.02286878796 -0.12449542905 
0.013659 7.95837963434 -0.16428058887 
0.014217 7.44561588652 -0.05439816216 
0.014774 7.57989482359 -0.13217698428 
0.015332 7.17469595558 0.03146267320 
0.015889 8.25202907998 0.01406879024 
0.016447 8.62902404681 -0.07463845634 
0.017004 8.34796734498 0.02483086568 
0.017562 7.99893791586 0.00132694037 
0.018119 8.49758842531 -0.00243564126 
0.018677 7.93519560542 0.02778588406 
0.019234 8.39150093167 0.00781556461 
0.019792 8.53361881587 -0.00307510991 
0.020349 7.92507691611 0.01969156749 
0.020907 8.23696660789 0.04856979878 
0.021464 8.07704891996 0.01394050907 
0.022022 7.69301966067 0.02445609085 
0.022579 8.05585925793 0.01888852658 
0.023137 7.80448631817 0.03884439425 
0.023694 7.44679364002 0.03260562916 
0.024252 7.49930128851 0.02892762153 
0.024809 7.68973007628 0.04185772482 
0.025367 7.67270465261 0.04622973948 
0.025924 7.38478033608 0.04648984726 
0.026482 7.44296819841 0.04007504209 
0.027039 7.20125851866 0.04901768469 
0.027597 7.24270948376 0.02930844346 
0.028154 7.38795377808 0.04253835112 
0.028712 7.23500552214 0.04458607826 
0.029269 7.09662668557 0.04162497676 
0.029827 7.01117951329 0.04181274221 
0.030384 6.88032649311 0.03356419321 
0.030942 6.67046343049 0.04003494716 
0.031500 6.65464104501 0.03868664773 
0.032057 6.91354239772 0.03880279808 
0.032615 6.67698202990 0.04053480156 
0.033172 6.54835195511 0.03710947846 
0.033730 6.14291526417 0.03993006746 
0.034287 6.21987211458 0.03680677794 
0.034845 6.17167302490 0.03096198389 
0.035402 6.21146727683 0.03334449066 
0.035960 6.29376888227 0.04192855798 
0.036517 5.97706753277 0.03269655234 
0.037075 5.96894655524 0.03383812978 
0.037632 6.01308774369 0.03457564279 
0.038190 6.09800754297 0.03344882119 
0.038747 5.64953768173 0.03154043943 
0.039305 5.79839137750 0.03063434063 
0.039862 5.74066387566 0.03113169458 
0.040420 5.62262616941 0.03224676659 
0.040977 5.40142378168 0.02668903783 
0.041535 5.57867525144 0.03579502432 
0.042092 5.50925344034 0.03089067297 
0.042650 5.46824512917 0.03031989067 
0.043207 5.38134424144 0.02771084055 
0.043765 5.13830799137 0.02773616415 
0.044322 5.10847890787 0.03324506012 
0.044880 5.20420512673 0.02976149321 
0.045437 5.06294918733 0.03012978565 
0.045995 4.86690044429 0.02685490322 
0.046552 4.86505108189 0.02767261100 
0.047110 4.89838758625 0.02520023020 
0.047667 4.56667852107 0.02471365658 
0.048225 4.62974958375 0.02387864550 
0.048782 4.70347665586 0.02615923676 
0.049340 4.59578980401 0.02678883190 
0.049897 4.54925003711 0.02478666602 
0.050455 4.37780410720 0.02166100206 
0.051012 4.42891411667 0.02139830944 
0.051570 4.29638307522 0.02682989377 
0.052127 4.29211289985 0.02531179847 
0.052685 4.30804933113 0.02450210670 
0.053242 4.17961085941 0.02039148350 
0.053800 4.09056909873 0.02160043311 
0.054357 4.09594940624 0.02087144414 
0.054915 4.13218827807 0.01966993365 
0.055472 3.92435789155 0.01821900658 
0.056030 4.05498968844 0.02253619115 
0.056587 3.85896663946 0.02137476424 
0.057145 3.88441357463 0.01914594779 
0.057702 3.69322774342 0.01835324170 
0.058260 3.72101046000 0.02011986693 
0.058817 3.63213089609 0.01515133193 
0.059375 3.62187064230 0.01867303286 
0.059932 3.53878972861 0.01689229190 
0.060490 3.39107485162 0.01796140651 
0.061048 3.44014836538 0.01793860819 
0.061605 3.30343384235 0.01677700931 
0.062163 3.27641164665 0.01681756140 
0.062720 3.29988298520 0.01715942737 
0.063278 3.19679872156 0.01632970116 
0.063835 3.15421840052 0.01592443005 
0.064393 3.09004227174 0.01512315850 
0.064950 3.13477001802 0.01508837612 
0.065508 2.99209483397 0.01448562158 
0.066065 2.94071530716 0.01433384253 
0.066623 2.94502236490 0.01476309811 
0.067180 2.86709757835 0.01193255562 
0.067738 2.79253790166 0.01311885680 
0.068295 2.70357630237 0.01360525628 
0.068853 2.70932105753 0.01287108872 
0.069410 2.76165208469 0.01366226599 
0.069968 2.68021502866 0.01259446490 
0.070525 2.68169378126 0.01501133746 
0.071083 2.59555675850 0.01248831675 
0.071640 2.52726748621 0.01465420945 
0.072198 2.51937687291 0.01183291015 
0.072755 2.60234819818 0.01128604273 
0.073313 2.51781061828 0.01455620800 
0.073870 2.31222441295 0.01133878221 
0.074428 2.32216763782 0.01258071999 
0.074985 2.29136893961 0.01027404465 
0.075543 2.33503867327 0.01286951849 
0.076100 2.36658820505 0.01150698552 
0.076658 2.26722078207 0.00977742261 
0.077215 2.17334918392 0.00913795063 
0.077773 2.24903796769 0.01235737603 
0.078330 2.19977738737 0.01172780039 
0.078888 2.12331831695 0.01002092272 
0.079445 2.06546058381 0.00847476959 
0.080003 2.05292527060 0.01029701299 
0.080560 2.06843150049 0.01007447777 
0.081118 2.11422313070 0.00978141523 
0.081675 1.93128884822 0.00870795516 
0.082233 1.90291712138 0.00580815324 
0.082790 1.94933599736 0.00806365625 
0.083348 1.85994724366 0.00792358166 
0.083905 1.77262168049 0.00823369439 
0.084463 1.86705600356 0.00963764030 
0.085020 1.78196624544 0.00623281788 
0.085578 1.87296812020 0.00821288550 
0.086135 1.70214654496 0.00718536159 
0.086693 1.73202366616 0.00815871515 
0.087250 1.76944736297 0.00840388263 
0.087808 1.76769368350 0.00698810720 
0.088365 1.75580118627 0.00709092743 
0.088923 1.63793467528 0.00877549715 
0.089480 1.60907717083 0.00601876894 
0.090038 1.60907311832 0.00770093609 
0.090595 1.56807512227 0.00592220679 
0.091153 1.51562252312 0.00674233072 
0.091710 1.58150590491 0.00743838033 
0.092268 1.53547992435 0.00536332736 
0.092825 1.48443955190 0.00780584811 
0.093383 1.43996157235 0.00600292629 
0.093940 1.45439326996 0.00642266888 
0.094498 1.35647368233 0.00603045682 
0.095055 1.41087880124 0.00746274871 
0.095613 1.37718278509 0.00647630988 
0.096170 1.46606914042 0.00917278920 
0.096728 1.25477303646 0.00731770122 
0.097285 1.34700324502 0.00642262866 
0.097842 1.29200635915 0.00637593864 
0.098400 1.35649233357 0.00727233109 
0.098957 1.28375641103 0.00724430769 
0.099515 1.27064701179 0.00809979301 
0.100072 1.25001483461 0.00798084219 
0.100630 1.23815287915 0.00633511176 
0.101187 1.22395735673 0.00518889964 
0.101745 1.18466807754 0.00557969965 
0.102302 1.20792094628 0.00598012092 
0.102860 1.18138065147 0.00672157810 
0.103417 1.15315631327 0.00507780945 
0.103975 1.09023058910 0.00623798988 
0.104532 1.05037365513 0.00593078546 
0.105090 1.03088457139 0.00490044432 
0.105647 1.06768920257 0.00543958919 
0.106205 0.97841897415 0.00488985165 
0.106762 1.03269776987 0.00602319682 
0.107320 1.00818436334 0.00412611544 
0.107877 0.94050105543 0.00351179016 
0.108435 0.97525157979 0.00321437536 
0.108992 0.97223578620 0.00429785822 
0.109550 0.91488743402 0.00449825026 
0.110107 0.94000926068 0.00486052096 
0.110665 0.88583202793 0.00426629130 
0.111222 0.81571312246 0.00396695819 
0.111780 0.90281765908 0.00513494207 
0.112337 0.85756276138 0.00291425315 
0.112895 0.82597166384 0.00311553081 
0.113452 0.88534642778 0.00505207054 
0.114010 0.90979712531 0.00351747642 
0.114567 0.75407496697 0.00349648226 
0.115125 0.77834647548 0.00394185585 
0.115682 0.85343037906 0.00430264849 
0.116240 0.80698971919 0.00339820495 
0.116797 0.74395309331 0.00270961816 
0.117355 0.72384621667 0.00366856731 
0.117912 0.74330441709 0.00297573619 
0.118470 0.72816327055 0.00199828715 
0.119027 0.71550821223 0.00354722989 
0.119585 0.73759773219 0.00319128387 
0.120142 0.65511434593 0.00313796575 
0.120699 0.67675163339 0.00394909144 
0.121257 0.68849863946 0.00237631400 
0.121814 0.66099044266 0.00288247459 
0.122372 0.63503199568 0.00161612929 
0.122929 0.62500829131 0.00343888117 
0.123487 0.55562609000 0.00279803163 
0.124044 0.58857098737 0.00281808096 
0.124602 0.70870046475 0.00331465491 
0.125159 0.67717597750 0.00347826057 
0.125717 0.63565463705 0.00324132552 
0.126274 0.57622783897 0.00282509260 
0.126832 0.56563527007 0.00364538390 
0.127389 0.55226269656 0.00291304004 
0.127947 0.49615176994 0.00195847340 
0.128504 0.53546195820 0.00207994061 
0.129062 0.52867556243 0.00309852918 
0.129619 0.47364434661 0.00198960019 
0.130177 0.53361004475 0.00166132569 
0.130734 0.50395887574 0.00235472837 
0.131292 0.55536707888 0.00210907973 
0.131849 0.49293366333 0.00131907868 
0.132407 0.47857654967 0.00124082666 
0.132964 0.57911815106 0.00267309625 
0.133521 0.47234757168 0.00176739276 
0.134079 0.55571468349 0.00260110545 
0.134636 0.50011315258 0.00186873604 
0.135194 0.40058489569 0.00148278434 
0.135751 0.41310418098 0.00240882428 
0.136309 0.44806569541 0.00152985838 
0.136866 0.45668740815 0.00222112720 
0.137424 0.48395086651 0.00192860672 
0.137981 0.45644950491 0.00213226027 
0.138539 0.38762341273 0.00084991754 
0.139096 0.42720083783 0.00159999956 
0.139654 0.34081139880 0.00159160398 
0.140211 0.36407699614 0.00265671376 
0.140769 0.34925189098 0.00171845438 
0.141326 0.36645565370 0.00177002318 
0.141884 0.37516889689 0.00110668079 
0.142441 0.35284703584 0.00106858479 
0.142998 0.37542463299 0.00040280635 
0.143556 0.29046724235 0.00130241608 
0.144113 0.32389328940 0.00118034018 
0.144671 0.45160842885 0.00168299307 
0.145228 0.28864223604 0.00095696262 
0.145786 0.33979032214 0.00173576746 
0.146343 0.30542629547 0.00191015505 
0.146901 0.25296593817 0.00122804360 
0.147458 0.38635938415 0.00154417321 
0.148016 0.36379141755 0.00166287614 
0.148573 0.30497887537 0.00105621566 
0.149131 0.26702820752 0.00188099576 
0.149688 0.27259215491 0.00049521799 
0.150246 0.27316433977 0.00088835587 
0.150803 0.27648962597 0.00070220841 
0.151360 0.26680914992 0.00105338604 
0.151918 0.22437533672 0.00149180715 
0.152475 0.28894054615 0.00123992474 
0.153033 0.21296933328 0.00010921275 
0.153590 0.25598766761 0.00080636717 
0.154148 0.22522024791 0.00049204979 
0.154705 0.19049060629 0.00151476585 
0.155263 0.24701316871 0.00085907046 
0.155820 0.28744043581 0.00035535280 
0.156378 0.19502861074 0.00105353079 
0.156935 0.28147955670 0.00020678570 
0.157493 0.23609412605 0.00111464929 
0.158050 0.17536732077 0.00107551568 
0.158607 0.24628299543 0.00031510182 
0.159165 0.13431865900 0.00117700641 
0.159722 0.16241620871 0.00064395455 
0.160280 0.18417006324 0.00088431683 
0.160837 0.18454116329 0.00079782333 
0.161395 0.13726646411 0.00052264408 
0.161952 0.18814451244 0.00057452197 
0.162510 0.19118965638 0.00100758126 
0.163067 0.25452120213 0.00042323086 
0.163625 0.17179795868 -0.00084435528 
0.164182 0.18825663445 0.00085508170 
0.164739 0.24191686825 0.00087100353 
0.165297 0.18676532578 -0.00031024994 
0.165854 0.14578091547 0.00120089748 
0.166412 0.21428644892 0.00060009001 
0.166969 0.15461269270 0.00027795454 
0.167527 0.12351461031 0.00057714278 
0.168084 0.15977216861 0.00001277628 
0.168642 0.14165475980 0.00019540307 
0.169199 0.19764496853 0.00092685413 
0.169757 0.19403156586 0.00066068440 
0.170314 0.12839116592 0.00080322175 
0.170871 0.16328584657 0.00048422993 
0.171429 0.15193771670 0.00031269851 
0.171986 0.14664357978 0.00068787726 
0.172544 0.12412733934 0.00020697159 
0.173101 0.10410939315 0.00092144658 
0.173659 0.11253843917 0.00080588507 
0.174216 0.10996309277 0.00042531440 
0.174774 0.10503886664 -0.00005571774 
0.175331 0.15319045784 0.00011700006 
0.175888 0.10234143476 0.00004837902 
0.176446 0.05489120972 0.00028519717 
0.177003 0.16317832572 0.00019683048 
0.177561 0.12626455913 -0.00005521772 
0.178118 0.10346122087 0.00023134643 
0.178676 0.16778903422 0.00031311885 
0.179233 0.09802379132 0.00006193390 
0.179791 0.16574480733 0.00048849617 
0.180348 0.11521441331 0.00084526843 
0.180905 0.09724174411 0.00135019340 
0.181463 0.10794011173 0.00048030524 
0.182020 0.12175355786 0.00102895201 
0.182578 0.09429276417 0.00028638897 
0.183135 0.06835259116 0.00070349578 
0.183693 0.11442376281 0.00099220591 
0.184250 0.08238335096 0.00031566697 
0.184808 0.07417544922 0.00064024981 
0.185365 0.08914494984 -0.00050011030 
0.185922 0.03383375158 0.00016791924 
0.186480 0.08429898201 -0.00015351941 
0.187037 0.11177203515 0.00079874448 
0.187595 0.11084910631 0.00039058477 
0.188152 0.11165326297 0.00084093264 
0.188710 0.11214805424 0.00017855708 
0.189267 0.11440150953 0.00085765260 
0.189824 0.05006043762 0.00011152143 
0.190382 0.07720118330 0.00062038726 
0.190939 0.10379271788 0.00067630227 
0.191497 0.08004749098 -0.00009418171 
0.192054 0.10797869576 0.00027404292 
0.192612 0.08144422273 0.00015076813 
0.193169 0.08101211333 0.00061608650 
0.193726 0.09656181100 0.00040148134 
0.194284 0.03887227454 0.00057579665 
0.194841 0.03622147655 0.00010141832 
0.195399 0.11293932637 0.00008148256 
0.195956 0.05820547239 0.00033832380 
0.196514 0.10411952116 -0.00001287744 
0.197071 0.12079025920 0.00022836697 
0.197628 0.07801155798 0.00027005195 
0.198186 0.06675826952 0.00032879699 
0.198743 0.12060479796 0.00083877638 
0.199301 0.01543577802 0.00038802516 
0.199858 0.04947263740 0.00038897222 
0.200416 0.06036708953 0.00085698825 
0.200973 0.06568191054 0.00008495515 
0.201530 0.05888146554 0.00021633793 
0.202088 0.06880499030 0.00083869307 
0.202645 0.04643962382 -0.00098725674 
0.203203 0.05372289747 0.00074483283 
0.203760 0.10580249598 -0.00014697935 
0.204318 0.08277357635 0.00083166568 
0.204875 0.04764493851 -0.00017357176 
0.205432 0.06308503500 0.00101325385 
0.205990 0.05937799249 0.00058573520 
0.206547 0.03780754231 0.00019490689 
0.207105 0.06221632873 0.00059864501 
0.207662 0.08705305338 0.00020972747 
0.208219 0.05178835336 -0.00023166172 
0.208777 0.09934175332 0.00012687064 
0.209334 0.11254338185 0.00099846190 
0.209892 0.03763116875 0.00096079034 
0.210449 0.02130341052 -0.00046819696 
0.211007 0.06545695024 0.00007820043 
0.211564 0.07131604431 0.00022927685 
0.212121 0.07998793190 0.00037061279 
0.212679 0.13369622839 0.00102215042 
0.213236 0.05380116330 0.00001754034 
0.213794 0.06385870693 -0.00019171067 
0.214351 0.09720273098 -0.00028433536 
0.214908 0.03484382886 -0.00039563542 
0.215466 0.04863857261 -0.00008473014 
0.216023 0.03194447878 0.00017183898 
0.216581 0.09966871079 0.00055251984 
0.217138 0.05134640311 -0.00003742536 
0.217695 0.03802199593 0.00017270449 
0.218253 0.08834103490 -0.00005450367 
0.218810 0.02132814100 -0.00016150165 
0.219368 0.05745105449 -0.00013013798 
0.219925 0.09610412267 0.00110343511 
0.220483 0.01351247869 -0.00017478226 
0.221040 0.06607881517 0.00028247123 
0.221597 0.06518823895 0.00000044259 
0.222155 0.05258701872 0.00061153381 
0.222712 0.11805032369 0.00078331332 
0.223270 0.10825565809 -0.00002131686 
0.223827 0.07117309759 0.00024878222 
0.224384 0.05163283442 0.00015651761 
0.224942 0.03676275042 0.00066863158 
0.225499 -0.00582851383 -0.00030938838 
0.226057 0.08497983884 -0.00004005494 
0.226614 0.05551260400 0.00009052787 
0.227171 0.02844667785 -0.00003254912 
0.227729 0.03845896831 0.00043959873 
0.228286 0.08267765946 0.00005639797 
0.228844 0.07623064502 0.00109940846 
0.229401 0.05081645294 0.00018289548 
0.229958 0.04736333137 0.00019224616 
0.230516 0.01868644495 0.00001517871 
0.231073 0.10211267833 0.00028905350 
0.231630 0.07715500199 -0.00003139622 
0.232188 0.06117594079 0.00033725268 
0.232745 0.08220940517 0.00045508716 
0.233303 0.07429225961 0.00054897907 
0.233860 0.06191807379 0.00041202217 
0.234417 0.07938594703 0.00014034569 
0.234975 0.05477604547 0.00011308571 
0.235532 0.03904855931 0.00042092552 
0.236090 0.05573096269 -0.00007851789 
0.236647 0.06908728495 0.00013675317 
0.237204 0.04546749073 0.00002532494 
0.237762 0.03634260356 0.00027029128 
0.238319 0.02457939764 0.00016595487 
0.238877 0.06679217317 -0.00006741102 
0.239434 0.05509051244 0.00014426827 
0.239991 0.03631153060 0.00029334627 
0.240549 0.04480893467 -0.00015581736 
0.241106 0.06671495210 -0.00002055434 
0.241663 0.08912017986 0.00000642719 
0.242221 0.08622463709 0.00014697972 
0.242778 0.08830903404 0.00060264230 
0.243336 0.05760248330 -0.00010854315 
0.243893 0.02016613004 0.00021814698 
0.244450 0.02589433395 0.00035697672 
0.245008 0.00823132755 -0.00029585054 
0.245565 0.07690849140 0.00068362473 
0.246123 0.05476007207 0.00029508136 
0.246680 0.05908742033 0.00027805591 
0.247237 0.04377038150 0.00024519796 
0.247795 0.07207216424 0.00002259399 
0.248352 0.07284636624 -0.00033318615 
0.248909 0.01878880742 -0.00019746139 
0.249467 0.06157257916 0.00016794422 
0.250024 0.05301640705 0.00009276096 
0.250582 0.08066097306 0.00009622722 
0.251139 0.00843317036 -0.00009615965 
0.251696 0.04509074364 0.00036263040 
0.252254 0.03450772463 0.00081289053 
0.252811 0.05555351064 0.00036602011 
0.253368 0.05480269955 0.00064964316 
0.253926 0.01946845722 0.00035834317 
0.254483 0.06995904253 -0.00012788293 
0.255041 0.05201578708 0.00025954618 
0.255598 0.04496724421 0.00024090156 
0.256155 0.03751455427 0.00029047190 
0.256713 0.01022165951 -0.00009606876 
0.257270 0.10513066372 0.00737142339 
0.257827 0.06109963760 0.00008201439 
0.258385 0.04434098197 -0.00012231639 
0.258942 0.04238134675 0.00032260326 
0.259499 0.04985600415 0.00011891937 
0.260057 0.06938070902 0.00035809431 
0.260614 0.03527749151 0.00010856880 
0.261172 0.02653747876 0.00016776548 
0.261729 0.01431949342 0.00021438852 
0.262286 0.03382222791 0.00038676099 
0.262844 0.08723031832 0.00015385981 
0.263401 0.03966819735 0.00037288623 
0.263958 0.06238936292 0.00001968186 
0.264516 0.01447563622 -0.00019705766 
0.265073 0.06533131919 -0.00012628481 
0.265630 0.00822658142 -0.00037425485 
0.266188 0.06953039510 0.00010829214 
0.266745 0.04324663460 0.00037352075 
0.267302 0.01942331454 -0.00017721466 
0.267860 -0.03028091419 -0.00012994437 
0.268417 0.06944413992 0.00083317113 
0.268975 -0.00668211623 0.00036839639 
0.269532 0.05149607152 0.00065971728 
0.270089 0.03139834839 -0.00055964202 
0.270647 0.02962555446 -0.00015873706 
0.271204 0.03945268065 0.00046837566 
0.271761 0.09576641002 0.00047160115 
0.272319 0.06204614412 0.00001790222 
0.272876 0.08041025215 0.00032291434 
0.273433 0.02556627825 0.00033003914 
0.273991 0.03316755709 0.00014825415 
0.274548 0.04856986565 0.00021069478 
0.275105 0.02674475835 -0.00002803811 
0.275663 0.06198391641 0.00057660069 
0.276220 -0.00382618848 -0.00013491216 
0.276777 0.02025053636 0.00042630292 
0.277335 0.04229640817 -0.00006020307 
0.277892 0.01942382157 0.00017026432 
0.278449 0.04613315309 0.00011715338 
0.279007 0.07021002741 0.00012029519 
0.279564 0.03646042658 -0.00006399139 
0.280121 0.02341797614 0.00049083278 
0.280679 0.05205657696 0.00002292920 
0.281236 0.05819067836 0.00032405857 
0.281793 0.04059949068 0.00032160718 
0.282351 0.03537798110 0.00018503472 
0.282908 0.00796788622 -0.00025351085 
0.283465 0.01785757539 -0.00003930289 
0.284023 0.06231752956 0.00012324316 
0.284580 0.04439849807 0.00040667793 
0.285137 0.03733870382 0.00011007712 
0.285695 0.06274985363 0.00035763846 
0.286252 0.03966476331 0.00074022390 
0.286809 0.04888635242 0.00006532049 
0.287367 0.06760229417 0.00012492971 
0.287924 -0.01698753413 0.00053372611 
0.288481 0.03931105291 0.00019168784 
0.289039 0.04541349888 0.00021261285 
0.289596 0.02483223331 -0.00035172732 
0.290153 0.04571402137 0.00014423922 
0.290711 0.02577909378 0.00017850701 
0.291268 0.04480738319 0.00002009331 
0.291825 0.02796446096 0.00017225773 
0.292383 0.07691089803 0.00015402778 
0.292940 0.09197848664 -0.00008265683 
0.293497 0.04726677111 0.00015743294 
0.294055 0.04585278652 0.00049248124 
0.294612 0.03682861598 0.00010232840 
0.295169 0.05154241157 0.00060426518 
0.295727 0.05351095616 0.00003478759 
0.296284 -0.00542803801 0.00038200125 
0.296841 0.05476276094 0.00044648888 
0.297399 0.03082166830 0.00049251456 
0.297956 0.09845847517 0.00043547800 
0.298513 0.04698062263 0.00002884120 
0.299071 0.00085547450 -0.00058894789 
0.299628 0.02299398648 0.00013583155 
0.300185 0.05342889582 -0.00010211660 
0.300742 0.07040478810 0.00007731433 
0.301300 0.03754353433 0.00032445704 
0.301857 0.01803784903 0.00036211617 
0.302414 0.06384648174 0.00020213019 
0.302972 0.06162239863 0.00020839536 
0.303529 0.08137702821 0.00053711016 
0.304086 0.07071998009 0.00031375503 
0.304644 0.05104871627 0.00057846194 
0.305201 0.03730669134 -0.00000545058 
0.305758 -0.03739324209 -0.00001405767 
0.306316 0.04934917375 -0.00017137965 
0.306873 -0.00815760628 0.00094725127 
0.307430 0.00136469700 0.00024747411 
0.307987 0.05092874982 0.00003284202 
0.308545 0.01560783228 -0.00031176794 
0.309102 0.05659581032 0.00042203309 
0.309659 0.06424394982 0.00048266976 
0.310217 0.00871445488 0.00075589929 
0.310774 0.02865120062 -0.00034052759 
0.311331 0.09002409496 0.00047156072 
0.311889 0.04093429390 0.00069353929 
0.312446 0.06693377445 0.00077082085 
0.313003 0.04956531660 0.00067019046 
0.313560 -0.02433636009 -0.00015316853 
0.314118 0.02007499568 0.00029078245 
0.314675 0.04771375359 0.00021872792 
0.315232 0.02937237181 0.00007794262 
0.315790 0.03743360842 -0.00023486538 
0.316347 0.01539301422 0.00041581393 
0.316904 0.02935165742 0.00021060285 
0.317461 0.02880956899 0.00039921764 
0.318019 0.04175322578 0.00005117370 
0.318576 0.05460344047 0.00065914360 
0.319133 0.10040332435 0.00074598575 
0.319691 0.05921354235 0.00053130412 
0.320248 0.04971784786 0.00027800996 
0.320805 0.01665315007 -0.00042668982 
0.321362 0.02381860398 -0.00006797020 
0.321920 0.03012617078 0.00016994927 
0.322477 0.03583864818 -0.00024211132 
0.323034 0.05385661248 0.00036656032 
0.323592 0.01002976589 -0.00035114157 
0.324149 0.11964495404 0.00088913466 
0.324706 0.04040398838 0.00069761386 
0.325263 0.03308130290 0.00088491169 
0.325821 0.04596552185 0.00095018890 
0.326378 -0.02620793091 0.00013223559 
0.326935 0.03031801454 0.00000023078 
0.327493 -0.00452385899 -0.00008528174 
0.328050 0.06375028803 -0.00002373829 
0.328607 0.04244961904 0.00077387685 
0.329164 0.06610713381 0.00082320487 
0.329722 0.06171804485 -0.00007475370 
0.330279 0.04726336553 0.00007241307 
0.330836 0.06405383314 0.00082731516 
0.331393 0.03271034515 -0.00036417132 
0.331951 0.02302306841 0.00003325456 
0.332508 0.02613892442 0.00034177916 
0.333065 0.02439970742 -0.00051892018 
0.333622 0.03860020074 0.00046419094 
0.334180 0.04633408557 -0.00003652202 
0.334737 0.02188547474 0.00040477759 
0.335294 -0.00075043050 0.00025007507 
0.335852 0.02727292214 -0.00023087046 
0.336409 0.08022217120 0.00048459987 
0.336966 0.05831424719 0.00007211592 
0.337523 0.01083757332 -0.00080490715 
0.338081 0.10243111106 0.00016936382 
0.338638 0.08938140186 0.00031911913 
0.339195 -0.04266764487 0.00015529137 
0.339752 0.00716444571 0.00017657882 
0.340310 0.05274501682 0.00022347000 
0.340867 0.00283914221 -0.00005858179 
0.341424 0.06684404981 0.00145711633 
0.341981 0.00772203705 -0.00001060602 
0.342539 -0.02803560664 -0.00039779196 
0.343096 0.05486387518 0.00015397396 
0.343653 -0.00761025839 0.00015385203 
0.344210 0.03285682432 0.00022402890 
0.344768 0.04779228100 0.00060918140 
0.345325 -0.00820162976 0.00044618558 
0.345882 0.03632774530 0.00028424501 
0.346439 -0.00563562632 -0.00043306725 
0.346997 0.05179509382 0.00055598163 
0.347554 0.02869538657 -0.00049189340 
0.348111 0.03381966416 -0.00028021243 
0.348668 0.00959649039 -0.00013033983 
0.349226 -0.01257305310 -0.00052103462 
0.349783 -0.03847860207 -0.00024517938 
0.350340 0.04260859029 0.00047619268 
0.350897 0.05997220915 0.00057579210 
0.351454 0.01256708770 0.00003295836 
0.352012 -0.00830267641 -0.00067997418 
0.352569 0.03095585673 -0.00049353139 
0.353126 -0.01329545734 -0.00062584074 
0.353683 -0.00187070227 0.00035007370 
0.354241 0.04683725177 -0.00003764905 
0.354798 0.03704202208 -0.00127264533 
0.355355 0.12686983086 0.00054524181 
0.355912 0.00483828706 -0.00110798564 
0.356470 0.07762314643 0.00044456457 
0.357027 0.09309243090 -0.00091895478 
0.357584 -0.01868467786 -0.00073003614 
0.358141 0.03595699517 -0.00008187197 
0.358699 0.05210102427 0.00197691991 
0.359256 0.03355549017 -0.00053034651 
0.359813 0.04225452301 0.00030588492 
0.360370 0.08044501599 0.00202593293 
0.360927 0.07981560103 0.00035351119 
0.361485 0.09250217956 -0.00083046215 
0.362042 0.04622703371 0.00093554489 
0.362599 0.04337319116 -0.00027594622 
0.363156 -0.01834886915 -0.00052105974 
0.363714 0.01385837410 0.00054364881 
0.364271 0.02267971440 0.00126237149 
0.364828 0.02730994454 -0.00087960649 
0.365385 0.03480267714 0.00034265464 
0.365942 -0.01178904512 0.00000947662 
0.366500 0.05801712662 -0.00044572853 
0.367057 0.00751774992 0.00023498735 
0.367614 -0.01530915072 -0.00088371322 
0.368171 -0.00254613638 -0.00115673724 
0.368728 0.05632230408 -0.00061663712 
0.369286 0.04136787634 0.00019218119 
0.369843 -0.03086569688 -0.00203070387 
0.370400 0.04686006361 -0.00036074323 
0.370957 0.02271316198 0.00018481838 
0.371514 -0.01522966894 -0.00057936781 
0.372072 -0.00674100583 0.00153047638 
0.372629 0.06354285246 0.00122529168 
0.373186 0.04653795977 -0.00035694721 
0.373743 -0.00650133440 -0.00150516114 
0.374300 0.06197527262 0.00110300556 
0.374858 0.02687502828 -0.00077057202 
0.375415 -0.00424024610 -0.00004296588 
0.375972 -0.02488699961 -0.00224725669 
0.376529 0.03503714322 -0.00005118936 
0.377086 0.05060374896 0.00233290636 
0.377644 0.09628178380 0.00077026632 
0.378201 -0.01598099057 -0.00017531630 
0.378758 -0.07668978161 0.00118780523 
0.379315 0.04695583382 0.00073668753 
0.379872 0.00331315641 -0.00056188877 
0.380430 0.06814065036 -0.00007496900 
0.380987 -0.03826205833 -0.00163743499 
0.381544 0.03241539734 0.00000886584 
0.382101 0.06698841634 0.00131937525 
0.382658 0.01786123803 0.00146696243 
0.383216 -0.02682033436 0.00091677157 
0.383773 0.05192581793 0.00083362483 
0.384330 0.04783033080 -0.00053019801 
0.384887 -0.04158428578 -0.00351408738 
0.385444 0.05356333293 0.00031967837 
0.386001 0.10596621771 0.00004129935 
0.386559 0.01165608043 -0.00043322465 
0.387116 -0.02898003394 -0.00059641048 
0.387673 0.11358778401 0.00095290651 
0.388230 0.00536517809 -0.00123409949 
0.388787 -0.01736571593 -0.00118201894 
0.389345 0.03844492694 -0.00132887453 
0.389902 0.08686569796 0.00097748039 
0.390459 0.07652363908 0.00124517368 
0.391016 0.03408474762 -0.00254428783 
0.391573 0.11198547934 -0.00009145585 
0.392130 -0.07454180969 0.00063337407 
0.392688 0.10733245591 0.00346019118 
0.393245 0.00342909957 -0.00048442505 
0.393802 0.01717932329 0.00037143840 
0.394359 -0.00527512374 -0.00097012889 
0.394916 0.05029002417 -0.00013843825 
0.395473 0.05197306516 0.00101447203 
0.396031 -0.03265868117 0.00056597954 
0.396588 0.13413842450 -0.00004877617 
0.397145 0.14118708157 0.00220306406 
0.397702 0.04513157968 0.00110858479 
0.398259 -0.02538540502 0.00372999574 
0.398816 0.19946850732 -0.00089058127 
0.399374 -0.13599402670 0.00060187076 
0.399931 0.00895384110 0.00271386985 
0.400488 0.02914282535 -0.00648153682 
0.401045 0.00616096577 -0.00653841553 
0.401602 0.05406362514 0.00304538031 
0.402159 0.00464660166 0.00338695691 
0.402716 -0.20495329157 0.00235383633 
0.403274 -0.03674291846 -0.01587630163 
0.403831 0.04921732867 0.02564076986 
