# Supplementary material for: SAXS studies of X-ray induced disulfide bond damage: Engineering high-resolution insight from a low-resolution technique
Source: PLoS One. 2020 Nov 17;15(11):e0239702. doi: 10.1371/journal.pone.0239702 (PMC7671560; doi:10.1371/journal.pone.0239702)
Supplement: S1 Data — (GZ) [file pone.0239702.s023.gz › SupplementaryData/dimer_A8_ph6_2p5_00011.cbf.dat]

0.010314 6.91659976954 -1.12979552630 
0.010872 12.25109075723 -0.37884990959 
0.011429 7.19277877472 -0.33525044717 
0.011987 8.02837147151 -0.03567316185 
0.012544 10.62723952037 0.01327597034 
0.013102 8.69506446260 -0.13110954995 
0.013659 9.58435690563 -0.19099894058 
0.014217 7.40325572504 0.01353703345 
0.014774 8.31148856052 0.04647176898 
0.015332 9.06609478335 0.07860882331 
0.015889 8.76206294831 -0.00496626613 
0.016447 8.67853690045 -0.01906445550 
0.017004 8.92627248451 -0.00929784960 
0.017562 7.85838063891 0.00966616287 
0.018119 8.47312168502 0.00748462971 
0.018677 8.21962321977 0.00318804234 
0.019234 8.12849722469 0.02079235392 
0.019792 8.07356785523 0.01279384751 
0.020349 7.89083707964 0.01512061387 
0.020907 7.99968855079 0.05054192379 
0.021464 7.90175879465 0.03153501041 
0.022022 7.53212610473 0.02925913045 
0.022579 7.85414430014 0.01014878916 
0.023137 7.45389315160 0.01890790708 
0.023694 7.91388510889 0.03954308348 
0.024252 8.17561273069 0.03913738891 
0.024809 7.61713916450 0.04177320616 
0.025367 7.64496682140 0.04432556076 
0.025924 7.47617409041 0.03909960392 
0.026482 7.59506165621 0.05202984206 
0.027039 7.17270805382 0.03747850273 
0.027597 7.20215022397 0.04159701043 
0.028154 7.15685720711 0.04216327486 
0.028712 7.09933783600 0.03296475986 
0.029269 6.99653543915 0.04188697375 
0.029827 7.04386186483 0.03931227074 
0.030384 6.88843044221 0.04137439127 
0.030942 6.69223669699 0.04692847939 
0.031500 6.35029066003 0.03637078589 
0.032057 6.60233555821 0.04519060567 
0.032615 6.57153417093 0.04457430422 
0.033172 6.58210978451 0.04004502314 
0.033730 6.59954108231 0.03947488433 
0.034287 6.30820997551 0.03744037443 
0.034845 6.28845684558 0.03595947939 
0.035402 6.31443677791 0.04415389792 
0.035960 6.10564277847 0.03486462622 
0.036517 6.15793174338 0.03906773707 
0.037075 5.96782679013 0.03132919085 
0.037632 6.14273091738 0.03725766941 
0.038190 5.77944844562 0.02554950263 
0.038747 5.93664532050 0.02592649164 
0.039305 5.72915832217 0.03441036026 
0.039862 5.62107763820 0.03052332622 
0.040420 5.60366003791 0.02607393217 
0.040977 5.41886292631 0.02985427035 
0.041535 5.40605127614 0.03368479511 
0.042092 5.64958243921 0.02707886892 
0.042650 5.38430007549 0.02788114939 
0.043207 5.28219491352 0.02968609373 
0.043765 5.34522253581 0.03202347698 
0.044322 5.16842015701 0.02590773947 
0.044880 4.98506602076 0.02678659720 
0.045437 5.01156393335 0.02982474749 
0.045995 4.94289189416 0.02522632180 
0.046552 4.96914338243 0.02776293547 
0.047110 4.94513084697 0.02577307917 
0.047667 4.75788049634 0.02771437106 
0.048225 4.69776204075 0.02713834529 
0.048782 4.52340729961 0.02545434977 
0.049340 4.50189357007 0.02592353077 
0.049897 4.35655625584 0.02523871188 
0.050455 4.36899243826 0.02253671464 
0.051012 4.40402244812 0.02348127526 
0.051570 4.36641247906 0.01959527301 
0.052127 4.33288341398 0.02362253115 
0.052685 4.22643064554 0.02102367168 
0.053242 4.19544237026 0.02109704609 
0.053800 4.13140846614 0.02271139043 
0.054357 4.12600028786 0.01850468999 
0.054915 4.09393325603 0.02169788576 
0.055472 4.01762768043 0.01627171928 
0.056030 3.82275845784 0.02167596100 
0.056587 3.82846859912 0.02221838439 
0.057145 3.75344711633 0.01756643748 
0.057702 3.70098720684 0.01750415455 
0.058260 3.71144175577 0.01995279573 
0.058817 3.54557165282 0.01823928755 
0.059375 3.40646204802 0.01488382681 
0.059932 3.56287882452 0.01564927660 
0.060490 3.44546256298 0.01847148140 
0.061048 3.42802579791 0.01828801135 
0.061605 3.36668359020 0.01880257523 
0.062163 3.31716099688 0.01750693139 
0.062720 3.19798913888 0.01526577354 
0.063278 3.17734488406 0.01543852887 
0.063835 3.18434122066 0.01590489138 
0.064393 3.13173616776 0.01517220453 
0.064950 2.94964401463 0.01599902631 
0.065508 3.15556056914 0.01538240758 
0.066065 2.91526025190 0.01465759217 
0.066623 2.93159188438 0.01518219487 
0.067180 3.01328003117 0.01540454113 
0.067738 2.75785302532 0.01670629663 
0.068295 2.82096278850 0.01434375914 
0.068853 2.65666706811 0.01139705551 
0.069410 2.59839777306 0.01370708139 
0.069968 2.79920751725 0.01287822703 
0.070525 2.69563499591 0.01220829932 
0.071083 2.63029807694 0.01318347132 
0.071640 2.54964557117 0.01166690982 
0.072198 2.63185231273 0.01277091056 
0.072755 2.52052584174 0.01443360204 
0.073313 2.47398670805 0.01119836841 
0.073870 2.51583227309 0.01457963625 
0.074428 2.31831111663 0.01060418731 
0.074985 2.40303986909 0.01164029454 
0.075543 2.29067057770 0.01265079359 
0.076100 2.24937109465 0.01051399417 
0.076658 2.20197106363 0.01062611815 
0.077215 2.20548506425 0.01104507137 
0.077773 2.12080527359 0.01052511579 
0.078330 2.19203225157 0.01206899817 
0.078888 2.11774896872 0.00979577946 
0.079445 2.09056333835 0.00806356476 
0.080003 2.17179409814 0.00993163705 
0.080560 2.06459889129 0.01009407791 
0.081118 2.03600718213 0.00899154175 
0.081675 1.93265427237 0.00864063184 
0.082233 1.95613175633 0.00868068490 
0.082790 1.93966187840 0.00878539524 
0.083348 1.88507271647 0.00819884510 
0.083905 1.80008047716 0.00819559408 
0.084463 1.81827376211 0.00846812082 
0.085020 1.87486526288 0.00593186462 
0.085578 1.81756104200 0.00975954541 
0.086135 1.70464428952 0.00768107100 
0.086693 1.75743706094 0.00923379094 
0.087250 1.68298541655 0.00728650853 
0.087808 1.59544888059 0.00781596078 
0.088365 1.59586815386 0.00755549918 
0.088923 1.64359834298 0.00759427439 
0.089480 1.65453096004 0.00628735193 
0.090038 1.46516466712 0.00698551312 
0.090595 1.50765105398 0.00554916957 
0.091153 1.55895327807 0.00627086776 
0.091710 1.56222591607 0.00815006025 
0.092268 1.53054955387 0.00837438220 
0.092825 1.50927138908 0.00657507113 
0.093383 1.43892921343 0.00778595674 
0.093940 1.46972908936 0.00669028328 
0.094498 1.45233711769 0.00854391286 
0.095055 1.38651596865 0.00640242934 
0.095613 1.35073831021 0.00865128361 
0.096170 1.34721146316 0.00743250518 
0.096728 1.32337645790 0.00727776591 
0.097285 1.22076004622 0.00579792619 
0.097842 1.35583752491 0.00624917037 
0.098400 1.32776296626 0.00616438254 
0.098957 1.32769304680 0.00646620933 
0.099515 1.13698606426 0.00654497991 
0.100072 1.23887703095 0.00519568213 
0.100630 1.27565895036 0.00699034972 
0.101187 1.18775549926 0.00698725283 
0.101745 1.09082258152 0.00379397270 
0.102302 1.18850024433 0.00441645877 
0.102860 1.19233560776 0.00489868198 
0.103417 1.10555688588 0.00452868215 
0.103975 1.06936849634 0.00690185051 
0.104532 1.06772795269 0.00475967717 
0.105090 1.13997082647 0.00327364719 
0.105647 1.01252549549 0.00406398951 
0.106205 1.01691298818 0.00532355742 
0.106762 1.10018353874 0.00504441884 
0.107320 1.04239205215 0.00463002129 
0.107877 1.09099577636 0.00341851016 
0.108435 0.96796011419 0.00550964992 
0.108992 0.97446063398 0.00382842311 
0.109550 0.96767027660 0.00499941811 
0.110107 0.92613159821 0.00416948340 
0.110665 0.87570552250 0.00495624661 
0.111222 0.88446198130 0.00357026567 
0.111780 0.86428246753 0.00361429609 
0.112337 0.88601774414 0.00373875238 
0.112895 0.90547652169 0.00474612417 
0.113452 0.83498290444 0.00367866042 
0.114010 0.86623389270 0.00477532830 
0.114567 0.85687547196 0.00273614321 
0.115125 0.88859712505 0.00409640766 
0.115682 0.81408456327 0.00316254835 
0.116240 0.81278160347 0.00383286139 
0.116797 0.76933695215 0.00246655658 
0.117355 0.75923304453 0.00280149475 
0.117912 0.75626103625 0.00259931022 
0.118470 0.74977464290 0.00298723419 
0.119027 0.75622599720 0.00317756518 
0.119585 0.67943574726 0.00271691785 
0.120142 0.68564924057 0.00370310611 
0.120699 0.68751394326 0.00240371566 
0.121257 0.67070194390 0.00252324730 
0.121814 0.58860970458 0.00164960460 
0.122372 0.56190801449 0.00267388933 
0.122929 0.65274447348 0.00202049513 
0.123487 0.58370998333 0.00190647836 
0.124044 0.65384762359 0.00163015273 
0.124602 0.58451027283 0.00230441319 
0.125159 0.67882171315 0.00284867484 
0.125717 0.64012396302 0.00224426652 
0.126274 0.63006330994 0.00256927168 
0.126832 0.58641514220 0.00334846310 
0.127389 0.66584279621 0.00210672700 
0.127947 0.60061556969 0.00187163513 
0.128504 0.57553505932 0.00124913519 
0.129062 0.54073789147 0.00224044011 
0.129619 0.44299959505 0.00165700596 
0.130177 0.50682773141 0.00183953680 
0.130734 0.52577421987 0.00221080376 
0.131292 0.49895137854 0.00189764262 
0.131849 0.47583003406 0.00287432676 
0.132407 0.48446246675 0.00174448069 
0.132964 0.47253604170 0.00255214495 
0.133521 0.50431385125 0.00160007028 
0.134079 0.45095176788 0.00243709792 
0.134636 0.46436308000 0.00156870514 
0.135194 0.46962730212 0.00112455372 
0.135751 0.46456126596 0.00251288320 
0.136309 0.38654810352 0.00214961959 
0.136866 0.40980317615 0.00129222368 
0.137424 0.45697864506 0.00307620675 
0.137981 0.40614176652 0.00231266946 
0.138539 0.36200382781 0.00156165514 
0.139096 0.34142219696 0.00043707655 
0.139654 0.39245326367 0.00205167030 
0.140211 0.39410892710 0.00142673580 
0.140769 0.34571968743 0.00157912168 
0.141326 0.34590083538 0.00074337874 
0.141884 0.41907166406 0.00163405520 
0.142441 0.34556647346 0.00074033249 
0.142998 0.29435735449 0.00169761118 
0.143556 0.39375174504 0.00174045447 
0.144113 0.29474700956 0.00075975799 
0.144671 0.32487802760 0.00122636686 
0.145228 0.27802429222 0.00225016115 
0.145786 0.35323579210 0.00148760505 
0.146343 0.26260145920 0.00041096329 
0.146901 0.32685688409 0.00116931772 
0.147458 0.28793712056 0.00163677839 
0.148016 0.31495570697 0.00041529574 
0.148573 0.30080240469 0.00138569078 
0.149131 0.31577452183 0.00041840268 
0.149688 0.28466681786 0.00118211280 
0.150246 0.25887402788 0.00034500954 
0.150803 0.27554990934 0.00105483779 
0.151360 0.20230316898 0.00050800487 
0.151918 0.27338209342 0.00058821386 
0.152475 0.23448544816 0.00091881821 
0.153033 0.24835880331 0.00075235079 
0.153590 0.22380572701 0.00040758750 
0.154148 0.26495572986 0.00074859348 
0.154705 0.26709412412 0.00036477978 
0.155263 0.16237735744 0.00058179975 
0.155820 0.24718865391 0.00103422131 
0.156378 0.19420219037 0.00124119731 
0.156935 0.26152216342 0.00048999651 
0.157493 0.19734823630 0.00130782004 
0.158050 0.19870930226 0.00036097328 
0.158607 0.15560560208 0.00107359740 
0.159165 0.16437382056 0.00132291424 
0.159722 0.18871492250 0.00100440910 
0.160280 0.17501938474 -0.00006203979 
0.160837 0.20651168083 0.00093552277 
0.161395 0.17216997498 0.00126843792 
0.161952 0.16862395766 0.00041230436 
0.162510 0.23811053788 0.00056476808 
0.163067 0.14481392267 0.00083656234 
0.163625 0.16627412417 0.00067397890 
0.164182 0.16131843831 0.00086771286 
0.164739 0.13000798739 -0.00001838686 
0.165297 0.12901188870 0.00139829736 
0.165854 0.15000179535 0.00047112759 
0.166412 0.11846922800 0.00121845336 
0.166969 0.16973526243 0.00026910173 
0.167527 0.15710575046 0.00114671447 
0.168084 0.18285474685 0.00133161186 
0.168642 0.18806836286 0.00031698181 
0.169199 0.15950950693 0.00065393472 
0.169757 0.12790789693 0.00076426594 
0.170314 0.16133913866 0.00057622808 
0.170871 0.12386524221 0.00139652430 
0.171429 0.12888952705 -0.00002066415 
0.171986 0.14998256826 0.00137661019 
0.172544 0.09708263531 0.00098000842 
0.173101 0.18183411504 0.00014426077 
0.173659 0.15152546438 0.00095295988 
0.174216 0.10498963713 -0.00025688617 
0.174774 0.07205356465 0.00001311703 
0.175331 0.16458666438 0.00112348763 
0.175888 0.15068057050 0.00059114840 
0.176446 0.09560666257 0.00029331110 
0.177003 0.08495506531 0.00084471354 
0.177561 0.12358925341 0.00022807303 
0.178118 0.07860729461 0.00085283466 
0.178676 0.12353431406 -0.00025737565 
0.179233 0.10141041183 0.00150600461 
0.179791 0.12807208054 0.00007444704 
0.180348 0.07072190028 -0.00012815904 
0.180905 0.08261151619 -0.00053876296 
0.181463 0.09557820163 -0.00033335421 
0.182020 0.08728810273 0.00090041022 
0.182578 0.09636085033 -0.00052035457 
0.183135 0.10193189438 0.00043540845 
0.183693 0.02870856547 -0.00044273606 
0.184250 0.07651976128 -0.00012144013 
0.184808 0.13127412704 -0.00018597728 
0.185365 0.08505356708 0.00015881396 
0.185922 0.06856521373 -0.00016098222 
0.186480 0.04384202737 0.00091422943 
0.187037 0.08230689917 0.00068258117 
0.187595 0.11160090100 0.00127476208 
0.188152 0.11786392674 0.00056591117 
0.188710 0.08502452881 0.00046106402 
0.189267 0.07642214457 0.00031348012 
0.189824 0.09861558962 0.00031282114 
0.190382 0.07035943920 0.00041621817 
0.190939 0.07446766063 -0.00011543314 
0.191497 0.07651941509 -0.00010803369 
0.192054 0.12337907678 -0.00021904232 
0.192612 0.07273762498 0.00022096021 
0.193169 0.11626400745 0.00033571118 
0.193726 0.11451779780 0.00035628477 
0.194284 0.11141405435 0.00014342741 
0.194841 0.11545107829 0.00060917289 
0.195399 0.06731373128 0.00083599032 
0.195956 0.11564457005 0.00083685315 
0.196514 0.07234236787 0.00013998184 
0.197071 0.06562660215 0.00008414281 
0.197628 0.07727941613 0.00087429583 
0.198186 0.07134338708 -0.00030670637 
0.198743 0.04974057317 0.00037052391 
0.199301 0.11246246738 0.00023752144 
0.199858 0.07455708268 -0.00023844174 
0.200416 0.12308815091 0.00046217036 
0.200973 0.08605517783 -0.00022125500 
0.201530 0.07347775717 0.00013768302 
0.202088 0.06583069287 0.00029603555 
0.202645 0.09250431434 0.00107009561 
0.203203 0.04963896609 0.00019573207 
0.203760 0.06893707121 0.00030554937 
0.204318 0.08107958525 0.00046885062 
0.204875 0.05839054658 0.00010611877 
0.205432 0.11514936886 -0.00024215708 
0.205990 0.05245551237 0.00026795009 
0.206547 0.08393136929 0.00058107613 
0.207105 0.05994932088 -0.00002227715 
0.207662 0.05484195874 -0.00064255721 
0.208219 0.00806389822 -0.00030163877 
0.208777 0.07561238856 0.00056211459 
0.209334 0.06175393773 0.00010087744 
0.209892 0.03406613385 -0.00060338177 
0.210449 0.10143508216 0.00073794547 
0.211007 0.08503019014 0.00092167301 
0.211564 0.08136915806 0.00027204264 
0.212121 0.04623711669 0.00019049629 
0.212679 0.01315694373 -0.00014867290 
0.213236 0.06219872512 0.00003982244 
0.213794 0.03390552586 0.00006484138 
0.214351 0.06343776887 0.00078554752 
0.214908 0.04654207494 0.00007737019 
0.215466 0.08945876592 0.00045862827 
0.216023 0.05966619882 -0.00013074713 
0.216581 0.03830239023 -0.00012428537 
0.217138 0.05334874189 0.00013245537 
0.217695 0.06231808645 0.00081601654 
0.218253 0.11824375731 0.00043474024 
0.218810 0.03463031353 0.00023159896 
0.219368 0.03389605878 -0.00014106091 
0.219925 0.06900249741 0.00080002933 
0.220483 0.06011752895 -0.00034473519 
0.221040 0.09705843894 0.00011129342 
0.221597 0.02683261492 -0.00002458363 
0.222155 0.04150817882 0.00011299648 
0.222712 0.03359182167 -0.00007485153 
0.223270 0.04904491657 -0.00029507434 
0.223827 0.10430305550 0.00123139680 
0.224384 0.06666093283 0.00030142115 
0.224942 0.06937134846 0.00007735206 
0.225499 0.05248826747 -0.00009750511 
0.226057 0.04303015744 0.00031962423 
0.226614 0.03298267751 0.00003454550 
0.227171 0.03980528212 0.00025583179 
0.227729 0.04977715020 0.00063274945 
0.228286 0.05178207048 0.00054771134 
0.228844 0.09020972634 0.00008527618 
0.229401 0.08283290815 -0.00005466168 
0.229958 0.09748153415 0.00031081708 
0.230516 0.06563112291 -0.00033759328 
0.231073 0.06249564729 -0.00023733279 
0.231630 -0.01913066732 -0.00046890717 
0.232188 0.10007639143 0.00027307616 
0.232745 0.07230740784 0.00050525018 
0.233303 0.05447314296 0.00082904760 
0.233860 0.08052386845 0.00043328996 
0.234417 0.07883639531 -0.00033033800 
0.234975 0.03775469283 -0.00004019142 
0.235532 0.05763741492 -0.00025196088 
0.236090 0.07407760698 0.00029902574 
0.236647 0.06601679748 0.00027822043 
0.237204 0.03870269103 0.00016357023 
0.237762 0.05119324428 0.00015287423 
0.238319 0.07067495848 0.00029872709 
0.238877 0.07997019681 0.00073191105 
0.239434 0.03723400325 -0.00006950827 
0.239991 0.03641364609 -0.00000008351 
0.240549 0.07767835404 0.00049237459 
0.241106 0.05083621670 -0.00013578948 
0.241663 0.04040034692 0.00037546962 
0.242221 0.06156671210 0.00054014071 
0.242778 0.04042028467 0.00015045653 
0.243336 0.07858403336 0.00030768362 
0.243893 0.06542826892 0.00047235098 
0.244450 0.04632847414 0.00011440121 
0.245008 0.02463418091 0.00022415324 
0.245565 0.07294847498 0.00031266434 
0.246123 0.03904684760 -0.00031199978 
0.246680 0.03369616739 -0.00015697895 
0.247237 0.03468377621 -0.00015484052 
0.247795 0.08124178552 0.00051336692 
0.248352 0.03703062711 -0.00000477010 
0.248909 0.05500812912 -0.00000819908 
0.249467 0.06549368828 -0.00002012873 
0.250024 0.03509453453 0.00016594238 
0.250582 0.06997419089 -0.00002395660 
0.251139 0.04150239138 0.00008049011 
0.251696 0.06228211698 0.00011905944 
0.252254 0.03218196713 0.00020835880 
0.252811 0.00020762257 0.00042921239 
0.253368 0.05828285762 0.00034573957 
0.253926 0.03501876535 0.00026112933 
0.254483 0.03380363743 0.00077623070 
0.255041 0.06953621693 -0.00021073027 
0.255598 0.06325367002 -0.00001875218 
0.256155 0.03535125238 0.00018528395 
0.256713 0.05528924369 0.00027969334 
0.257270 0.10500555447 0.00574245323 
0.257827 0.08131051962 0.00024674702 
0.258385 0.06050492611 0.00035243777 
0.258942 0.03837744516 0.00031648288 
0.259499 0.03164741405 0.00014755737 
0.260057 0.09423507112 0.00066550584 
0.260614 0.04821937315 -0.00012102390 
0.261172 0.05122158533 -0.00001166764 
0.261729 0.07663491437 0.00003685246 
0.262286 0.05483817663 -0.00006471859 
0.262844 0.03575512452 0.00000387732 
0.263401 -0.01735446473 -0.00012353225 
0.263958 0.01467932895 0.00002431295 
0.264516 0.06785326263 0.00037290830 
0.265073 0.04429523560 0.00009163130 
0.265630 0.04326738838 -0.00016497869 
0.266188 0.07975558492 0.00026622208 
0.266745 0.06383444707 0.00028737003 
0.267302 0.08394556213 0.00038221532 
0.267860 0.06008019319 -0.00035692628 
0.268417 0.03207251295 0.00050096385 
0.268975 0.09174343589 0.00042588060 
0.269532 0.08627960698 0.00061926502 
0.270089 0.05883164458 0.00032113567 
0.270647 0.02821201389 -0.00029773087 
0.271204 0.03728309484 -0.00015355496 
0.271761 0.05020509121 -0.00029953445 
0.272319 0.11015686383 0.00010223138 
0.272876 0.07683227807 -0.00014900703 
0.273433 0.03975611595 0.00012562274 
0.273991 0.06583457843 0.00041878800 
0.274548 0.02891422127 0.00010097819 
0.275105 0.04143393891 0.00035751927 
0.275663 0.05399387160 0.00029102087 
0.276220 0.03516771940 0.00016344434 
0.276777 0.08784555410 0.00041022714 
0.277335 0.01313742157 -0.00015436892 
0.277892 0.03018773400 0.00031564266 
0.278449 0.04208868080 -0.00000860124 
0.279007 0.01796178596 0.00028601350 
0.279564 0.05269350440 -0.00033638746 
0.280121 0.05732373452 0.00028415796 
0.280679 0.02718869071 0.00067632960 
0.281236 0.02380131019 0.00027613525 
0.281793 0.03862932400 0.00005091315 
0.282351 0.00680561688 0.00038070150 
0.282908 0.09922684536 0.00026193110 
0.283465 0.06053768743 0.00021881876 
0.284023 0.03093859183 0.00074046362 
0.284580 0.00772181067 -0.00007315121 
0.285137 0.04380896986 0.00025069503 
0.285695 0.04580775406 -0.00039640841 
0.286252 -0.02372598906 0.00018404180 
0.286809 0.02957762189 -0.00013085662 
0.287367 0.03381750930 0.00009411019 
0.287924 0.02252546059 0.00016286140 
0.288481 0.02865299579 -0.00022265954 
0.289039 0.05748036234 0.00050506860 
0.289596 0.08194524682 0.00016286783 
0.290153 0.02095106882 -0.00031316543 
0.290711 0.05074077778 0.00052263308 
0.291268 0.03433683127 0.00008365954 
0.291825 0.03094828800 -0.00002015847 
0.292383 0.06601648367 -0.00041474439 
0.292940 -0.00095167208 0.00008155075 
0.293497 0.05263538115 0.00024044551 
0.294055 0.04998415996 -0.00024966823 
0.294612 0.06710752938 -0.00026696992 
0.295169 -0.00067657664 0.00022278883 
0.295727 0.05601233363 0.00015322562 
0.296284 0.08570907782 0.00023081452 
0.296841 0.01428087272 -0.00012814215 
0.297399 0.03107708472 0.00040687638 
0.297956 0.02746764993 -0.00003814032 
0.298513 0.09782295296 0.00090128411 
0.299071 0.07023845715 0.00015032092 
0.299628 0.04127080576 0.00036377254 
0.300185 0.06506384925 0.00051823863 
0.300742 0.04826170725 0.00030867054 
0.301300 0.02616532227 -0.00010777600 
0.301857 0.05206646226 0.00046918142 
0.302414 0.03444215364 0.00011244023 
0.302972 0.05697882482 0.00026539001 
0.303529 0.04172432128 0.00071405716 
0.304086 0.02346307803 -0.00004094510 
0.304644 0.03425771175 0.00020372487 
0.305201 0.00844773435 0.00012886253 
0.305758 0.05280443162 0.00044718854 
0.306316 0.04778777950 -0.00013959313 
0.306873 0.03298366190 -0.00009437462 
0.307430 0.03469408866 -0.00015180663 
0.307987 -0.01240271208 0.00061171829 
0.308545 0.02569805296 0.00001943053 
0.309102 0.05548169843 0.00030463888 
0.309659 0.02834713372 -0.00028176780 
0.310217 0.00372482289 0.00007934539 
0.310774 0.05932698608 0.00059507976 
0.311331 0.03264699906 0.00066905663 
0.311889 0.09898903021 0.00062669777 
0.312446 0.04727084342 -0.00074043153 
0.313003 0.04577014063 -0.00009193678 
0.313560 0.03787072365 -0.00029120561 
0.314118 0.04351208088 -0.00016697396 
0.314675 0.00089410349 -0.00017569844 
0.315232 0.08042184418 -0.00005494428 
0.315790 0.02865193025 -0.00056918108 
0.316347 0.04100818606 0.00058531596 
0.316904 0.05239262180 0.00055504588 
0.317461 0.05415581022 0.00042419181 
0.318019 0.04675005246 -0.00023850628 
0.318576 0.01899438243 0.00028240766 
0.319133 0.05155772846 0.00057265040 
0.319691 0.00617406565 -0.00046450785 
0.320248 0.04080744273 -0.00037263931 
0.320805 -0.00251909907 -0.00005502845 
0.321362 0.06797786589 0.00037033438 
0.321920 0.01767105593 0.00067623559 
0.322477 0.03494473040 -0.00019488887 
0.323034 0.01777090703 0.00081814428 
0.323592 0.03299311019 0.00007332171 
0.324149 0.06175201634 0.00032137585 
0.324706 0.05121678830 -0.00013035187 
0.325263 0.04928453430 0.00029966006 
0.325821 0.01767830145 0.00028804528 
0.326378 0.04255408883 0.00017016129 
0.326935 0.02785364772 0.00050749589 
0.327493 0.02276380450 0.00008874469 
0.328050 0.03122582528 0.00007738538 
0.328607 -0.00534045618 -0.00048958416 
0.329164 0.08391771329 -0.00029426595 
0.329722 0.08523897843 0.00080039612 
0.330279 0.04903156974 0.00059498272 
0.330836 0.04755558451 0.00085816653 
0.331393 -0.00804700416 0.00016703321 
0.331951 0.04819303400 0.00058272041 
0.332508 0.02857371413 0.00055827490 
0.333065 0.03607215369 0.00117165774 
0.333622 0.10158176258 0.00050374593 
0.334180 0.11300724525 0.00067126862 
0.334737 0.07025060507 0.00027952972 
0.335294 0.04597386852 0.00020828816 
0.335852 0.03579572175 0.00022722983 
0.336409 0.01918680994 -0.00004102462 
0.336966 0.04701739195 -0.00000085152 
0.337523 -0.00780387552 0.00038199708 
0.338081 0.03203242850 -0.00018615021 
0.338638 0.07397810534 -0.00033932017 
0.339195 0.03960213125 0.00010043211 
0.339752 0.02589352041 -0.00030483444 
0.340310 -0.01152519945 -0.00032317491 
0.340867 0.03819437049 0.00075024843 
0.341424 0.04083505325 -0.00025453182 
0.341981 0.02975826245 0.00030348724 
0.342539 -0.02365410198 0.00074324965 
0.343096 0.02569299419 -0.00071337898 
0.343653 0.00415953857 0.00105107177 
0.344210 0.06916622949 0.00044252126 
0.344768 0.02264212730 -0.00028371535 
0.345325 0.09996801563 0.00083423326 
0.345882 0.00736726030 -0.00012299283 
0.346439 -0.07394697395 0.00017044174 
0.346997 0.03148744883 0.00040973772 
0.347554 0.00270316241 0.00102880060 
0.348111 0.02490528650 -0.00001627004 
0.348668 0.02069199054 0.00026941532 
0.349226 0.09514432054 0.00019859272 
0.349783 0.03609624088 0.00013939049 
0.350340 0.04123645134 -0.00025885371 
0.350897 0.02383657409 -0.00023637775 
0.351454 0.02162936154 0.00057148312 
0.352012 0.06085648001 -0.00010771894 
0.352569 0.05737440620 -0.00044283663 
0.353126 0.01728541942 -0.00012309445 
0.353683 0.03324804334 -0.00008295201 
0.354241 0.01066998324 0.00004814688 
0.354798 0.08818730208 -0.00026870669 
0.355355 0.03577554954 0.00192430833 
0.355912 0.01287010086 0.00162758551 
0.356470 -0.00627116141 0.00188994614 
0.357027 0.02558441975 -0.00143406715 
0.357584 0.01223889857 -0.00108140519 
0.358141 0.03663983054 -0.00082864571 
0.358699 0.02028644612 -0.00078556454 
0.359256 0.03429403518 0.00230687004 
0.359813 0.08227367304 -0.00041623297 
0.360370 0.03759300229 0.00063633360 
0.360927 0.06493560356 -0.00084500148 
0.361485 0.04072971395 -0.00059427091 
0.362042 0.00966845899 0.00109040833 
0.362599 -0.07873917175 -0.00096261929 
0.363156 0.03002927943 0.00087785009 
0.363714 0.11181657225 0.00053882277 
0.364271 0.02174985508 -0.00031490321 
0.364828 0.04488382057 0.00083945459 
0.365385 0.03591063377 -0.00052969734 
0.365942 0.01387430430 -0.00016955164 
0.366500 0.13380891186 -0.00019463039 
0.367057 -0.02574928153 -0.00029575538 
0.367614 0.09806542426 0.00006548661 
0.368171 -0.00998496932 -0.00088827298 
0.368728 0.05348374462 0.00046901770 
0.369286 0.03111914413 0.00097393580 
0.369843 0.00852586990 -0.00075275645 
0.370400 0.08590877545 -0.00077555170 
0.370957 0.02210722380 0.00063547036 
0.371514 0.04136373872 0.00029647560 
0.372072 0.07902255516 0.00086235616 
0.372629 0.08828330618 0.00166163788 
0.373186 0.00754911561 -0.00191410385 
0.373743 -0.00564925522 0.00134304391 
0.374300 0.06551461044 0.00004246874 
0.374858 0.09393580194 0.00033229782 
0.375415 -0.02263561468 -0.00152327546 
0.375972 0.11831187020 0.00029808114 
0.376529 0.08237722157 -0.00155140386 
0.377086 -0.09450050650 -0.00167972389 
0.377644 -0.02233808807 0.00013184618 
0.378201 0.02908013311 -0.00064827285 
0.378758 -0.01495019326 0.00201104404 
0.379315 0.14767796750 0.00076488086 
0.379872 0.04714417795 0.00098361745 
0.380430 0.02430591037 0.00035098150 
0.380987 0.07975304650 0.00046973041 
0.381544 0.03661861105 -0.00100822445 
0.382101 0.01990691115 -0.00024471740 
0.382658 0.01080043180 -0.00004010161 
0.383216 -0.00419241220 -0.00052465637 
0.383773 0.06897698913 0.00126443192 
0.384330 0.04625032452 -0.00236622597 
0.384887 0.03891678084 0.00237478550 
0.385444 0.10893817133 0.00223327900 
0.386001 0.06904506784 -0.00035020093 
0.386559 0.09998610614 0.00316893432 
0.387116 -0.03769861837 -0.00168415433 
0.387673 -0.01259545215 0.00182229103 
0.388230 0.02615955146 0.00002616233 
0.388787 0.00713333641 0.00009546883 
0.389345 0.04815571589 0.00009301137 
0.389902 -0.04762052927 -0.00126169924 
0.390459 -0.00180363956 0.00022343223 
0.391016 0.02790522336 -0.00116657601 
0.391573 0.04527975496 0.00394310476 
0.392130 0.00918700248 -0.00057883425 
0.392688 0.02641769790 -0.00090775541 
0.393245 -0.01785364976 -0.00038434473 
0.393802 -0.03317093673 0.00187497295 
0.394359 -0.03709405735 0.00122534653 
0.394916 0.02079142433 0.00297421739 
0.395473 -0.00137459504 -0.00017314535 
0.396031 -0.08872410823 0.00016850669 
0.396588 -0.03671143293 -0.00159781878 
0.397145 -0.03723560678 0.00182404348 
0.397702 -0.04599021875 -0.00045306707 
0.398259 0.12096525852 0.00239962869 
0.398816 -0.01008046207 -0.00430388759 
0.399374 0.03886196083 0.00188276983 
0.399931 -0.06424467173 0.00018193450 
0.400488 0.10190460171 -0.00083088617 
0.401045 0.07034390601 -0.00136980127 
0.401602 0.08442670939 0.00171400337 
0.402159 0.02840144750 -0.00247705839 
0.402716 0.07951872290 -0.00176720500 
0.403274 -0.06371349194 0.00533984542 
0.403831 0.07673388095 -0.05038524361 
