# Supplementary material for: SAXS studies of X-ray induced disulfide bond damage: Engineering high-resolution insight from a low-resolution technique
Source: PLoS One. 2020 Nov 17;15(11):e0239702. doi: 10.1371/journal.pone.0239702 (PMC7671560; doi:10.1371/journal.pone.0239702)
Supplement: S1 Data — (GZ) [file pone.0239702.s023.gz › SupplementaryData/dimer_A8_ph6_2p5_00012.cbf.dat]

0.010314 13.80274664961 -0.81378973449 
0.010872 9.39248852112 -0.00512370174 
0.011429 10.23424482454 0.05401567944 
0.011987 9.62042918591 0.04200258450 
0.012544 5.78669146646 0.04854244496 
0.013102 6.22350617587 0.06887146631 
0.013659 8.53968843001 -0.15443778013 
0.014217 9.17739493787 -0.05020143227 
0.014774 9.30803206035 0.07464855420 
0.015332 9.66825265991 -0.11179583684 
0.015889 7.82732413651 0.00102383564 
0.016447 8.50972999365 0.01896092609 
0.017004 7.47080090958 0.00680241330 
0.017562 8.16698646324 -0.01847386885 
0.018119 8.45925929012 -0.06049578380 
0.018677 8.04418662852 0.01686052513 
0.019234 8.63700894674 0.00137329121 
0.019792 8.20082028741 0.00350621195 
0.020349 8.02362361195 0.00699464215 
0.020907 8.04714448046 0.03673197358 
0.021464 7.92200268959 0.00068430905 
0.022022 8.11094255095 0.03210838326 
0.022579 7.69745080958 0.02783387760 
0.023137 7.77589660627 0.03260882344 
0.023694 7.83838448977 0.02610201415 
0.024252 7.69876939605 0.03693261791 
0.024809 7.75149264530 0.04058230125 
0.025367 7.55886087480 0.03573988632 
0.025924 7.42656250587 0.04921277961 
0.026482 7.36615842259 0.05449454114 
0.027039 7.25735040725 0.03777231078 
0.027597 7.26184657917 0.04379295308 
0.028154 7.06226372015 0.03960995123 
0.028712 7.03429901367 0.03604443395 
0.029269 6.82755712537 0.04168597386 
0.029827 6.90099535684 0.04580562526 
0.030384 6.87103147482 0.04186960079 
0.030942 6.85229528792 0.04468957728 
0.031500 6.63656289100 0.03726065726 
0.032057 6.53275256534 0.02925519843 
0.032615 6.51262908538 0.04136653979 
0.033172 6.52320474314 0.04017053530 
0.033730 6.50884590318 0.03847829415 
0.034287 6.42950995168 0.04356113689 
0.034845 6.42480331674 0.03265074123 
0.035402 6.19195015678 0.03827406216 
0.035960 6.21095189325 0.04181536045 
0.036517 6.08468601309 0.03227736753 
0.037075 5.84565257114 0.02931035597 
0.037632 6.08504809383 0.04020451000 
0.038190 5.87086997411 0.02809258410 
0.038747 5.70404042516 0.03016733398 
0.039305 5.63530219718 0.03013019296 
0.039862 5.67314364608 0.03298087942 
0.040420 5.71435907277 0.03017521651 
0.040977 5.67818271602 0.03311414462 
0.041535 5.41933339398 0.03085133860 
0.042092 5.47408773781 0.03369302795 
0.042650 5.39783062501 0.03126900024 
0.043207 5.26800419439 0.02951562529 
0.043765 5.39569178873 0.02954090284 
0.044322 4.92994376089 0.02785033030 
0.044880 4.95462317740 0.02534123559 
0.045437 5.00549295042 0.02290099066 
0.045995 4.96444735153 0.02810758466 
0.046552 4.94395648002 0.02692654171 
0.047110 4.82245849324 0.02525008995 
0.047667 4.85501644992 0.02463507933 
0.048225 4.66272575743 0.02482689955 
0.048782 4.61238118188 0.02120375784 
0.049340 4.65076950572 0.01946834426 
0.049897 4.49347653234 0.02392683204 
0.050455 4.45124567963 0.02572133307 
0.051012 4.51193219214 0.02300780323 
0.051570 4.33566058920 0.02022236148 
0.052127 4.38582497554 0.02018896757 
0.052685 4.22496074000 0.02114215889 
0.053242 4.24616886653 0.02171475432 
0.053800 4.25023245809 0.02660008191 
0.054357 3.99229116394 0.01974314953 
0.054915 4.05825497012 0.01969484313 
0.055472 3.88504605848 0.02120600533 
0.056030 3.87155631679 0.02013223393 
0.056587 3.98421850489 0.01899937997 
0.057145 3.76040710271 0.01902854923 
0.057702 3.61962169943 0.01782447490 
0.058260 3.74814530049 0.01681614162 
0.058817 3.59288621621 0.01784907266 
0.059375 3.58648702842 0.01827063490 
0.059932 3.51102583483 0.01835282479 
0.060490 3.44396613187 0.01651470939 
0.061048 3.39295958706 0.01619151327 
0.061605 3.36397690616 0.01778137565 
0.062163 3.32806563189 0.01396441763 
0.062720 3.17137542124 0.01612935476 
0.063278 3.24092344609 0.01763089545 
0.063835 3.09959076822 0.01500737927 
0.064393 3.11628994041 0.01640226237 
0.064950 3.14129097046 0.01595796361 
0.065508 2.85906905524 0.01326179927 
0.066065 3.01761437148 0.01414652639 
0.066623 3.07311929866 0.01424763866 
0.067180 2.93395512772 0.01596122293 
0.067738 2.74731019726 0.01277879141 
0.068295 2.87027572858 0.01482461888 
0.068853 2.78805107943 0.01406256355 
0.069410 2.74843004351 0.01313409251 
0.069968 2.73357245311 0.01281640090 
0.070525 2.75081792420 0.01501453302 
0.071083 2.51221237543 0.01558417990 
0.071640 2.56576517349 0.01111462685 
0.072198 2.60480072425 0.01372500799 
0.072755 2.55922413937 0.01173365404 
0.073313 2.45376111256 0.01145785111 
0.073870 2.47723787320 0.01312831792 
0.074428 2.38310672490 0.01222519417 
0.074985 2.30528929756 0.01397394590 
0.075543 2.38764067513 0.01032108074 
0.076100 2.36457977720 0.01127378627 
0.076658 2.24758032348 0.01249149751 
0.077215 2.22010730467 0.01255010621 
0.077773 2.18855644793 0.00974869995 
0.078330 2.19443857279 0.01051239373 
0.078888 2.05458078311 0.01305643013 
0.079445 2.08429190719 0.00859766515 
0.080003 2.11236627720 0.01023895726 
0.080560 2.08631476078 0.01164253867 
0.081118 1.98053572748 0.00877527395 
0.081675 2.09383058322 0.00975955355 
0.082233 1.92283138099 0.00949980238 
0.082790 1.92497854983 0.01020767001 
0.083348 1.89075768415 0.00930241219 
0.083905 1.90359806982 0.01076260098 
0.084463 1.86799840399 0.00947820956 
0.085020 1.84602181405 0.00833090864 
0.085578 1.82163273200 0.00912976644 
0.086135 1.64451032169 0.00960793856 
0.086693 1.77302201635 0.00968959465 
0.087250 1.77981247924 0.00892217812 
0.087808 1.68706317904 0.00731225346 
0.088365 1.66399558854 0.00852747979 
0.088923 1.65452544358 0.00747015081 
0.089480 1.51568830259 0.00706880283 
0.090038 1.64853724204 0.00824711413 
0.090595 1.52382762928 0.00690976081 
0.091153 1.53375261179 0.00872290016 
0.091710 1.53830130919 0.00517109747 
0.092268 1.48009421238 0.00550213067 
0.092825 1.49754318838 0.00746314023 
0.093383 1.50272465465 0.00880029017 
0.093940 1.41589971162 0.00492358742 
0.094498 1.39678159754 0.00720027589 
0.095055 1.44096149601 0.00632242843 
0.095613 1.43898154133 0.00707038331 
0.096170 1.36406869751 0.00615797441 
0.096728 1.31294021883 0.00703159312 
0.097285 1.30134185687 0.00768814027 
0.097842 1.26247959777 0.00493468843 
0.098400 1.30734611797 0.00583335645 
0.098957 1.21946976271 0.00497720546 
0.099515 1.30912620368 0.00496744962 
0.100072 1.19293776845 0.00531018373 
0.100630 1.18390790706 0.00780966873 
0.101187 1.23197146758 0.00563740380 
0.101745 1.11703062607 0.00484825222 
0.102302 1.07622156143 0.00531947084 
0.102860 1.04327021431 0.00539456452 
0.103417 1.07299767283 0.00318243389 
0.103975 1.01793846353 0.00342752587 
0.104532 1.04144391330 0.00562622012 
0.105090 1.11585435528 0.00463469433 
0.105647 1.07073481535 0.00573417195 
0.106205 1.07695590453 0.00662265464 
0.106762 1.02293868862 0.00331341616 
0.107320 0.96827621099 0.00372735076 
0.107877 0.93608358721 0.00566731194 
0.108435 0.97747640932 0.00446141716 
0.108992 0.94823683935 0.00325335551 
0.109550 0.87465874357 0.00406640233 
0.110107 0.88515770024 0.00407415928 
0.110665 0.89050948982 0.00495080827 
0.111222 0.95181323191 0.00374568195 
0.111780 0.90836870239 0.00310443475 
0.112337 0.85855307441 0.00327120055 
0.112895 0.83729577621 0.00330302228 
0.113452 0.85691320967 0.00453705175 
0.114010 0.78974014646 0.00277316586 
0.114567 0.74989974996 0.00367912993 
0.115125 0.79074694525 0.00389825023 
0.115682 0.76177472702 0.00354145927 
0.116240 0.78131372393 0.00256441431 
0.116797 0.76588487716 0.00279449196 
0.117355 0.74894864051 0.00411638431 
0.117912 0.77930964527 0.00449613411 
0.118470 0.74008206445 0.00303666536 
0.119027 0.72938157249 0.00464559138 
0.119585 0.67322105188 0.00254463055 
0.120142 0.78097714054 0.00322563496 
0.120699 0.73050940214 0.00254507096 
0.121257 0.63814610174 0.00313675453 
0.121814 0.62812950453 0.00326777143 
0.122372 0.63313550794 0.00397865498 
0.122929 0.65203610500 0.00322525194 
0.123487 0.61263832462 0.00230368864 
0.124044 0.60017898297 0.00359277345 
0.124602 0.58552819973 0.00228482866 
0.125159 0.62654528788 0.00204439435 
0.125717 0.58017915447 0.00237171429 
0.126274 0.58138972347 0.00301396043 
0.126832 0.59506838666 0.00196554912 
0.127389 0.55298942728 0.00140588635 
0.127947 0.53553215992 0.00114096446 
0.128504 0.53570793924 0.00263931139 
0.129062 0.51440068433 0.00261537564 
0.129619 0.51782511088 0.00136514380 
0.130177 0.51431010871 0.00301380084 
0.130734 0.43236265753 0.00124028849 
0.131292 0.51921464017 0.00213808403 
0.131849 0.54773319277 0.00190669661 
0.132407 0.55341298333 0.00293195426 
0.132964 0.45942765364 0.00156603248 
0.133521 0.48046349140 0.00092701996 
0.134079 0.41368989265 0.00155846239 
0.134636 0.42680798942 0.00196873339 
0.135194 0.37674918710 0.00174386708 
0.135751 0.41391138883 0.00187422128 
0.136309 0.45910590027 0.00139149411 
0.136866 0.37148488329 0.00138519378 
0.137424 0.38030223128 0.00192504925 
0.137981 0.42409912606 0.00285462202 
0.138539 0.44842934037 0.00174099592 
0.139096 0.41752256364 0.00167502843 
0.139654 0.36235671009 0.00146416201 
0.140211 0.29119322209 0.00118462540 
0.140769 0.40853118592 0.00253166559 
0.141326 0.37988089157 0.00133690778 
0.141884 0.31726400575 0.00131487748 
0.142441 0.32199086426 0.00193377731 
0.142998 0.34703441853 0.00121445387 
0.143556 0.34949882107 0.00166702293 
0.144113 0.27889213644 0.00079318743 
0.144671 0.32488508063 0.00070354881 
0.145228 0.29334725040 0.00066753404 
0.145786 0.24163918232 0.00101920131 
0.146343 0.28143434666 0.00087812707 
0.146901 0.32108613851 0.00041931052 
0.147458 0.25704920665 0.00073558797 
0.148016 0.28193038295 0.00123578778 
0.148573 0.31478882899 0.00035434459 
0.149131 0.24052875472 0.00106118732 
0.149688 0.30682622132 0.00128578170 
0.150246 0.30173763493 0.00152296070 
0.150803 0.27112412602 0.00057759156 
0.151360 0.25326168825 0.00131399895 
0.151918 0.25026992027 0.00047729834 
0.152475 0.29037388637 0.00012385294 
0.153033 0.21629893166 0.00070643563 
0.153590 0.20134463843 0.00058821307 
0.154148 0.22888283173 0.00147033399 
0.154705 0.18522062026 0.00131693680 
0.155263 0.18790524589 0.00093122445 
0.155820 0.22360715564 0.00196311617 
0.156378 0.25081284438 0.00045124255 
0.156935 0.20217140467 0.00053328555 
0.157493 0.19806198681 0.00016208440 
0.158050 0.26662476930 0.00053713221 
0.158607 0.22971255002 0.00110086175 
0.159165 0.15975979425 0.00095051940 
0.159722 0.24933472943 0.00161304186 
0.160280 0.19362215403 -0.00066737131 
0.160837 0.18787750817 0.00106683735 
0.161395 0.18525649862 0.00068346211 
0.161952 0.24057245578 0.00118097473 
0.162510 0.13076896282 0.00032068054 
0.163067 0.20073527847 0.00135683960 
0.163625 0.18304787557 0.00022230492 
0.164182 0.11563098153 0.00064874103 
0.164739 0.11571358504 0.00119906748 
0.165297 0.12373358556 0.00120721026 
0.165854 0.11053654794 0.00114247357 
0.166412 0.23312349416 0.00075275012 
0.166969 0.08834182171 -0.00046526613 
0.167527 0.08565524065 0.00074283479 
0.168084 0.15775386633 0.00088038524 
0.168642 0.13601501263 0.00008281100 
0.169199 0.15732501710 0.00127287514 
0.169757 0.10030633690 0.00079042295 
0.170314 0.11336097534 0.00037116217 
0.170871 0.16070965818 0.00059590745 
0.171429 0.16469757575 0.00038806768 
0.171986 0.12336523175 0.00032777978 
0.172544 0.10008712648 0.00071653986 
0.173101 0.13490368009 0.00148368193 
0.173659 0.14326932978 0.00024209777 
0.174216 0.13047806283 0.00109331915 
0.174774 0.10699320113 -0.00003536058 
0.175331 0.09043009001 0.00071845976 
0.175888 0.12249018326 0.00059386773 
0.176446 0.10088895434 0.00086222114 
0.177003 0.09205466611 0.00118056240 
0.177561 0.10063850790 0.00096468550 
0.178118 0.13917256430 0.00008171104 
0.178676 0.12458347931 0.00039383976 
0.179233 0.08818014822 0.00015287453 
0.179791 0.13117446909 0.00150242012 
0.180348 0.11980467563 0.00016027255 
0.180905 0.10230603328 0.00004543823 
0.181463 0.11145603441 0.00038131531 
0.182020 0.11084544284 0.00058702623 
0.182578 0.09222821140 -0.00021949902 
0.183135 0.12553525372 0.00029921911 
0.183693 0.13325981372 0.00063764480 
0.184250 0.05925864014 0.00103074964 
0.184808 0.11172457795 0.00048177673 
0.185365 0.05801625501 0.00068301097 
0.185922 0.03475247017 0.00000971638 
0.186480 0.08665489422 0.00020803662 
0.187037 0.08037390613 0.00001407598 
0.187595 0.04407957572 0.00147590155 
0.188152 0.10840505383 0.00031652335 
0.188710 0.09326456487 0.00051473775 
0.189267 0.08834999099 0.00060853134 
0.189824 0.08629176500 -0.00003860629 
0.190382 0.11745244065 0.00050809179 
0.190939 0.09988851862 0.00005824183 
0.191497 0.11094669264 0.00001349476 
0.192054 0.07844964524 0.00033775321 
0.192612 0.04214267905 -0.00027426178 
0.193169 0.07669352106 0.00025958749 
0.193726 0.05383721369 0.00084631151 
0.194284 0.08608144242 -0.00069240032 
0.194841 0.06065559533 0.00074858087 
0.195399 0.04606506316 0.00008434017 
0.195956 0.05222651855 0.00058768468 
0.196514 0.05839086392 0.00031861855 
0.197071 0.07310410888 0.00004171884 
0.197628 0.06827931998 -0.00062478027 
0.198186 0.09220937212 0.00005357310 
0.198743 0.05999097296 -0.00044828243 
0.199301 0.08964657331 0.00074867143 
0.199858 0.12414883675 0.00007413324 
0.200416 0.09726962382 0.00017931407 
0.200973 0.04234732550 0.00040295814 
0.201530 0.12746046403 -0.00006065612 
0.202088 0.06301128287 0.00007550625 
0.202645 0.05174756336 0.00008054609 
0.203203 0.08487159308 0.00030838336 
0.203760 0.02829938372 0.00052774045 
0.204318 0.09133986104 0.00063768634 
0.204875 0.04078344654 -0.00029623838 
0.205432 0.03796122846 -0.00036946213 
0.205990 0.05577585645 0.00000754967 
0.206547 0.11245297900 -0.00017036323 
0.207105 0.04044545256 0.00048693723 
0.207662 -0.00098194341 -0.00028476091 
0.208219 0.08998429338 0.00072636522 
0.208777 0.08744491957 -0.00001166956 
0.209334 0.05645731248 0.00004773265 
0.209892 0.06586631130 0.00020020432 
0.210449 0.04544029348 0.00005069934 
0.211007 0.08168478755 -0.00009783180 
0.211564 0.02424703912 -0.00009866460 
0.212121 0.08511244631 0.00087924727 
0.212679 0.08883507341 0.00009073236 
0.213236 0.08279152900 0.00075287633 
0.213794 0.08485178206 -0.00020849981 
0.214351 0.03979328803 0.00024385579 
0.214908 0.05626393865 0.00049920697 
0.215466 0.07974841763 -0.00001858080 
0.216023 0.03478764984 -0.00024266886 
0.216581 0.05953866027 0.00127367392 
0.217138 0.05692160822 -0.00008406050 
0.217695 0.04370058637 -0.00060347097 
0.218253 0.09603415790 0.00073132624 
0.218810 0.03924822264 -0.00033973986 
0.219368 0.02735762830 0.00007017747 
0.219925 0.05395902138 0.00022880313 
0.220483 0.05233068684 0.00013330885 
0.221040 0.01952821988 0.00061543935 
0.221597 0.05100287273 0.00044396535 
0.222155 0.05253968274 0.00005722008 
0.222712 0.09513256833 0.00027631561 
0.223270 0.02776946224 0.00030649638 
0.223827 0.05927771835 -0.00015971916 
0.224384 0.10414420868 -0.00014152438 
0.224942 0.08639931303 0.00082198555 
0.225499 0.06621194363 0.00039857342 
0.226057 0.08032709661 0.00051360366 
0.226614 0.06817070581 -0.00017876744 
0.227171 0.03781804082 -0.00007607324 
0.227729 0.04978615963 0.00004316603 
0.228286 0.06593472603 0.00088193908 
0.228844 0.08081981692 0.00085348889 
0.229401 0.02903546298 -0.00010103540 
0.229958 0.03264618567 0.00043024437 
0.230516 -0.00631083992 0.00025518110 
0.231073 0.07859650467 0.00041959512 
0.231630 0.00544674376 -0.00003312613 
0.232188 0.04176183692 -0.00005391826 
0.232745 0.08756331090 0.00035009342 
0.233303 0.05586774030 0.00066692667 
0.233860 -0.00077606307 -0.00010700053 
0.234417 0.02357632906 -0.00025226995 
0.234975 0.02336387808 0.00000706332 
0.235532 0.06394820603 0.00046013323 
0.236090 0.03872601266 0.00046534010 
0.236647 0.03336791199 0.00070539817 
0.237204 0.01807694677 0.00001308036 
0.237762 0.06886054201 0.00004894804 
0.238319 0.04479691453 0.00024292709 
0.238877 0.11197948070 -0.00024316194 
0.239434 0.02835345941 -0.00007677003 
0.239991 0.07096812141 0.00022893662 
0.240549 0.06492106872 0.00031293074 
0.241106 0.03871807612 0.00035488542 
0.241663 0.10276639431 0.00031835330 
0.242221 0.04881843310 0.00003214960 
0.242778 0.10764469996 0.00119126695 
0.243336 0.05983974706 0.00052337001 
0.243893 0.06115253799 0.00000379139 
0.244450 0.03074179758 0.00012088290 
0.245008 0.05093182981 0.00086354364 
0.245565 0.05021688773 0.00005988434 
0.246123 0.06864791061 0.00043491815 
0.246680 0.04550860880 0.00008145574 
0.247237 0.06199182567 -0.00008795309 
0.247795 0.02807670269 0.00021817667 
0.248352 0.06492475038 0.00037831487 
0.248909 0.02104195983 -0.00000225126 
0.249467 0.03322049473 0.00026270403 
0.250024 0.02172725844 0.00016998091 
0.250582 0.03844836534 0.00011150454 
0.251139 0.03660939013 0.00057912959 
0.251696 0.04997689548 -0.00012011225 
0.252254 -0.00636450733 0.00021191117 
0.252811 0.01964461221 -0.00013038435 
0.253368 0.03483976532 -0.00054185013 
0.253926 0.05881236701 -0.00002126704 
0.254483 0.07466545054 -0.00004846588 
0.255041 0.01720471064 -0.00033122484 
0.255598 0.06200756240 -0.00008815390 
0.256155 0.05350678042 -0.00007804206 
0.256713 0.05361238252 0.00072326662 
0.257270 0.05774892802 0.00137501561 
0.257827 0.06284806881 -0.00041179134 
0.258385 0.03779964133 0.00008630635 
0.258942 0.01964127122 -0.00008484625 
0.259499 0.01980333063 0.00044808376 
0.260057 -0.00153722402 0.00030801639 
0.260614 0.04969711429 -0.00002909467 
0.261172 0.05102173050 0.00056012208 
0.261729 0.08604474760 0.00012598949 
0.262286 0.10550752601 0.00044985693 
0.262844 0.02216382617 -0.00034213894 
0.263401 0.04492337556 0.00018275106 
0.263958 0.01647828860 -0.00002974060 
0.264516 -0.00207056037 -0.00004451492 
0.265073 0.08545960624 -0.00028043631 
0.265630 0.03759799964 -0.00027804787 
0.266188 0.06545754853 0.00006322082 
0.266745 0.05961903509 0.00071063169 
0.267302 0.05977770581 0.00013801187 
0.267860 0.03382857600 0.00042983458 
0.268417 0.04887235423 -0.00010485861 
0.268975 0.00450241746 0.00011218744 
0.269532 0.04524849838 0.00023908875 
0.270089 0.04699455306 0.00044870951 
0.270647 0.04606137446 -0.00004482716 
0.271204 0.04352632303 0.00024900261 
0.271761 0.03016565967 -0.00001157818 
0.272319 0.06586525433 -0.00000881326 
0.272876 0.04882333490 0.00061100691 
0.273433 -0.00816682685 0.00013485042 
0.273991 0.07281076259 0.00013146342 
0.274548 0.07647291625 0.00017326564 
0.275105 0.08101481289 0.00036128013 
0.275663 0.04793756134 0.00003582015 
0.276220 0.01877615909 0.00038397939 
0.276777 0.02412447003 -0.00037401865 
0.277335 0.03442944087 0.00006078352 
0.277892 0.04860782980 0.00013018790 
0.278449 0.06856890799 -0.00040328871 
0.279007 0.06951318491 -0.00017758723 
0.279564 0.04105953263 0.00043292436 
0.280121 0.04869844446 -0.00000874241 
0.280679 0.05060008783 -0.00012458933 
0.281236 0.05551671926 0.00047988371 
0.281793 0.03548013392 0.00047562199 
0.282351 0.00462388848 0.00018499800 
0.282908 0.01961270869 0.00013135039 
0.283465 0.02118900003 0.00101146413 
0.284023 0.07466616906 0.00038972613 
0.284580 0.05114219475 0.00021688072 
0.285137 0.05395266875 -0.00028896549 
0.285695 -0.00527985833 -0.00020998391 
0.286252 0.05527976504 0.00057435823 
0.286809 -0.00688598742 0.00027248158 
0.287367 0.06142450077 -0.00004453048 
0.287924 0.02763225406 -0.00004199409 
0.288481 0.04542342547 0.00005331003 
0.289039 0.01195632092 -0.00022476892 
0.289596 0.01182137979 0.00026107921 
0.290153 -0.00078163231 -0.00027613292 
0.290711 0.01810943184 -0.00026943206 
0.291268 0.10056954557 0.00025192226 
0.291825 0.04061531966 0.00049513727 
0.292383 0.03720644604 -0.00044354603 
0.292940 0.03309506967 0.00012265641 
0.293497 0.03734389372 0.00082775166 
0.294055 -0.00793062743 -0.00037166666 
0.294612 0.01913859338 0.00017157324 
0.295169 0.03956057755 -0.00032643471 
0.295727 0.02753691112 0.00021177121 
0.296284 0.07702981191 -0.00008879244 
0.296841 0.00215187300 -0.00019644300 
0.297399 0.04538985929 0.00066652047 
0.297956 0.05712971437 -0.00048963246 
0.298513 0.07050988992 0.00068502680 
0.299071 0.08484146931 0.00088397018 
0.299628 0.05754948849 -0.00021194437 
0.300185 0.04207835673 -0.00079075551 
0.300742 0.00548148799 0.00005834827 
0.301300 0.04665460479 0.00072316421 
0.301857 0.02251781785 0.00019676606 
0.302414 0.06619624331 0.00040366645 
0.302972 0.00338987523 -0.00053979630 
0.303529 0.04255198167 0.00064513213 
0.304086 0.03308540786 -0.00021157578 
0.304644 0.03083740317 -0.00007616061 
0.305201 0.05027860603 0.00025106498 
0.305758 -0.00806357067 -0.00013761940 
0.306316 0.07873309969 0.00053799355 
0.306873 0.03220359210 -0.00010774962 
0.307430 0.05975511318 0.00107938772 
0.307987 0.05389851547 0.00068485613 
0.308545 0.00685575936 -0.00086847831 
0.309102 0.09302414107 0.00067209821 
0.309659 0.05392483549 0.00065343302 
0.310217 0.03872571773 -0.00018623439 
0.310774 0.04612158942 0.00134443928 
0.311331 0.06452360444 -0.00024643686 
0.311889 0.01603470904 -0.00067160803 
0.312446 0.01784987366 -0.00047847019 
0.313003 0.06029753814 0.00003081360 
0.313560 0.06811292393 -0.00010276826 
0.314118 0.02625438402 -0.00015170087 
0.314675 0.05871392243 0.00045480214 
0.315232 0.05254169236 0.00022171013 
0.315790 0.01182940737 -0.00034357923 
0.316347 0.04057113995 0.00088443472 
0.316904 0.01590834250 -0.00029903160 
0.317461 0.05552098198 0.00031113949 
0.318019 0.06749840694 0.00027993960 
0.318576 0.05890893321 -0.00043480773 
0.319133 0.05822888191 -0.00083693352 
0.319691 0.00043387427 -0.00043450407 
0.320248 0.00394361427 0.00022406627 
0.320805 0.04372820202 0.00045624842 
0.321362 0.03020005569 0.00052762522 
0.321920 0.04597989316 0.00020975393 
0.322477 0.00074676433 -0.00026625297 
0.323034 0.01819322869 0.00023189548 
0.323592 0.06785812392 0.00025296716 
0.324149 0.01938407527 0.00004285534 
0.324706 0.00771776233 0.00073450936 
0.325263 0.01840428147 -0.00097421510 
0.325821 0.03166095647 -0.00029977057 
0.326378 -0.01108722752 0.00033850174 
0.326935 0.02142768945 -0.00016069658 
0.327493 0.03145092044 -0.00035385689 
0.328050 0.01763934684 -0.00014998465 
0.328607 -0.01205995267 -0.00024001242 
0.329164 0.03447837053 0.00091555897 
0.329722 0.00311370234 -0.00024447707 
0.330279 0.01587193040 0.00030948928 
0.330836 -0.02970246924 0.00023876518 
0.331393 0.04949028401 -0.00015779230 
0.331951 0.08320074932 0.00107284195 
0.332508 0.06674532820 0.00105565730 
0.333065 0.02662162405 0.00049107610 
0.333622 0.02998709886 -0.00051500576 
0.334180 0.08067507673 -0.00005606495 
0.334737 -0.01145143839 0.00059813656 
0.335294 0.02221724190 0.00002958026 
0.335852 0.06624960964 0.00087192435 
0.336409 0.02236261967 -0.00004601510 
0.336966 -0.00380059978 -0.00010999587 
0.337523 0.04654541263 -0.00017437564 
0.338081 0.04295222930 -0.00032695773 
0.338638 0.02648077754 0.00032217767 
0.339195 0.01999674940 -0.00055910218 
0.339752 0.05233443443 0.00034939558 
0.340310 0.00187272532 0.00039945205 
0.340867 -0.00591494937 0.00036734617 
0.341424 0.00818426233 0.00028809213 
0.341981 0.03367390423 0.00027274989 
0.342539 0.06012383436 0.00007126111 
0.343096 0.04396497686 0.00050678886 
0.343653 0.01475443804 -0.00026805802 
0.344210 0.02434326760 0.00069054169 
0.344768 0.03276156981 0.00092000848 
0.345325 0.06111634361 0.00098045783 
0.345882 0.04643153645 0.00137937724 
0.346439 0.04730279653 0.00151269876 
0.346997 0.07771409926 0.00048753771 
0.347554 0.05084985040 -0.00108461210 
0.348111 0.06369326491 0.00102406458 
0.348668 0.06142444179 0.00125952537 
0.349226 0.07269547156 -0.00014486930 
0.349783 -0.01668612355 -0.00095928591 
0.350340 0.06918582396 -0.00038566291 
0.350897 0.05893553425 0.00086636151 
0.351454 -0.04941102416 -0.00110230474 
0.352012 0.02709706528 0.00057599741 
0.352569 0.08865032999 0.00109023086 
0.353126 0.05629853998 0.00039943399 
0.353683 0.01607261598 0.00172097404 
0.354241 0.03627766489 -0.00001320904 
0.354798 0.06148970419 0.00032238376 
0.355355 0.06784665722 0.00055685878 
0.355912 0.05477229486 0.00127566222 
0.356470 0.09784971063 0.00015153427 
0.357027 0.06061003492 0.00047390195 
0.357584 0.02321654816 -0.00017325564 
0.358141 0.04847376002 -0.00023776203 
0.358699 0.04390788919 -0.00033332165 
0.359256 0.11385173873 0.00067636338 
0.359813 0.04725485985 0.00171069336 
0.360370 0.02723180700 0.00091057590 
0.360927 0.04118121624 0.00025412660 
0.361485 0.07604116181 -0.00129374714 
0.362042 0.07093136087 -0.00041266155 
0.362599 -0.00187436205 0.00064712125 
0.363156 0.07682839283 0.00140883000 
0.363714 0.00810992702 -0.00101615784 
0.364271 0.01510768493 0.00067188091 
0.364828 0.08191317869 0.00058574871 
0.365385 0.06349529565 -0.00054857536 
0.365942 0.04049553130 0.00039929546 
0.366500 0.03791354826 -0.00097364579 
0.367057 -0.01300692366 0.00039360699 
0.367614 -0.00911341667 0.00012056425 
0.368171 0.04125612128 0.00217736145 
0.368728 0.06711038889 0.00108651750 
0.369286 0.02944961248 0.00026841466 
0.369843 0.08989683109 -0.00023090305 
0.370400 0.00804248448 0.00016598113 
0.370957 0.01973153165 0.00074969576 
0.371514 0.05333548724 -0.00031208831 
0.372072 -0.02712045449 -0.00003206512 
0.372629 0.07016759981 -0.00009804796 
0.373186 0.09859989739 0.00290204554 
0.373743 -0.01737897774 -0.00057843673 
0.374300 0.05875917372 -0.00124402611 
0.374858 0.09939852958 0.00205665008 
0.375415 0.00435757544 0.00090921112 
0.375972 -0.02207797798 -0.00053526491 
0.376529 -0.02972319809 -0.00013437512 
0.377086 0.03471691933 0.00065856488 
0.377644 0.05277818825 0.00024646638 
0.378201 -0.00410067939 -0.00073625132 
0.378758 0.00574540729 -0.00029738179 
0.379315 -0.01792200637 0.00002957192 
0.379872 0.03754553230 -0.00129933204 
0.380430 0.08627294620 0.00081151980 
0.380987 0.03232647787 0.00161874348 
0.381544 0.05280941042 0.00094718763 
0.382101 0.00556417573 0.00081814891 
0.382658 0.04966308500 -0.00309502047 
0.383216 -0.01793986858 0.00014481136 
0.383773 0.01058509682 0.00113779233 
0.384330 0.06140545393 -0.00106024499 
0.384887 -0.06246513003 -0.00007027896 
0.385444 0.01442799618 0.00015800900 
0.386001 -0.00504772518 0.00059877793 
0.386559 0.02735295908 0.00234919501 
0.387116 0.02680221452 -0.00070457330 
0.387673 0.08124833506 0.00066116674 
0.388230 0.12497246360 0.00263135203 
0.388787 0.00795957098 -0.00342544998 
0.389345 0.05910623958 0.00091701901 
0.389902 0.00746141749 0.00106364386 
0.390459 0.05345898638 0.00287071393 
0.391016 0.07627521618 -0.00050818400 
0.391573 -0.00038531371 -0.00017822975 
0.392130 -0.02242120368 0.00032914923 
0.392688 0.04048200779 -0.00198364390 
0.393245 0.00230263091 0.00079664864 
0.393802 0.07687688126 -0.00081366363 
0.394359 -0.07116611480 -0.00136432889 
0.394916 0.01214871793 0.00189694582 
0.395473 -0.07331709825 -0.00105137825 
0.396031 -0.03235756495 -0.00078165236 
0.396588 0.13741395004 0.00272050251 
0.397145 0.10695184936 0.00550022364 
0.397702 -0.00581985320 0.00311690513 
0.398259 -0.04987274838 0.00140586071 
0.398816 -0.14032207584 -0.00215691815 
0.399374 0.18807555478 0.00063082903 
0.399931 0.11291310809 0.00111133342 
0.400488 0.09446731654 0.00073844406 
0.401045 0.01513496042 0.00346403623 
0.401602 0.09980789586 -0.00626448997 
0.402159 0.02804352627 -0.00724428382 
0.402716 0.23052532183 0.00884936127 
0.403274 0.14949930453 0.00230499067 
0.403831 -0.31302104115 0.02436559717 
