# Supplementary material for: SAXS studies of X-ray induced disulfide bond damage: Engineering high-resolution insight from a low-resolution technique
Source: PLoS One. 2020 Nov 17;15(11):e0239702. doi: 10.1371/journal.pone.0239702 (PMC7671560; doi:10.1371/journal.pone.0239702)
Supplement: S1 Data — (GZ) [file pone.0239702.s023.gz › SupplementaryData/dimer_A8_ph6_2p5_00013.cbf.dat]

0.010314 16.55011002520 -0.36054114382 
0.010872 9.76786197001 0.07812891837 
0.011429 9.85062677796 -0.09103680501 
0.011987 8.67580717547 0.01769293437 
0.012544 11.82407119569 0.13782663324 
0.013102 8.10653468035 -0.24347058801 
0.013659 7.47352095575 0.04705340848 
0.014217 10.43619946603 0.01609573851 
0.014774 7.50406701827 -0.12419306310 
0.015332 8.70607824385 0.01080296498 
0.015889 7.83930910603 0.01624821474 
0.016447 9.10817515192 0.04805018536 
0.017004 8.52807906373 -0.01578447981 
0.017562 8.66382690201 -0.00787037423 
0.018119 7.76010919582 0.01040046439 
0.018677 7.95889499402 -0.00353416542 
0.019234 8.59237604536 0.05458663728 
0.019792 8.49182660329 0.01387962846 
0.020349 7.95461011261 0.00553915175 
0.020907 7.99370155405 -0.01017018046 
0.021464 7.97872016204 0.03093258865 
0.022022 7.86828028748 0.01955678211 
0.022579 7.75276476618 0.04936286380 
0.023137 7.67843147879 0.02888625008 
0.023694 7.58892895167 0.03862337087 
0.024252 7.71442438413 0.04191549430 
0.024809 7.63501011411 0.02726152376 
0.025367 7.77740354931 0.04282946889 
0.025924 7.43308512591 0.04170773227 
0.026482 7.36305890782 0.03364317220 
0.027039 7.48016547315 0.04440426660 
0.027597 7.35435920711 0.04606426026 
0.028154 7.17786825274 0.03807741457 
0.028712 7.25090650467 0.03614167795 
0.029269 7.01654097655 0.04643603777 
0.029827 6.93296932090 0.04360374967 
0.030384 6.62162693364 0.03312920194 
0.030942 6.78071173459 0.03527615419 
0.031500 6.70482795855 0.03735839492 
0.032057 6.51693752527 0.03958166653 
0.032615 6.51495158132 0.04030907820 
0.033172 6.61389279936 0.03701407089 
0.033730 6.22889145952 0.04024485496 
0.034287 6.37163770985 0.03253003324 
0.034845 6.32160362109 0.03467722153 
0.035402 6.03001365700 0.03418936207 
0.035960 5.99101356891 0.02924212502 
0.036517 5.92636151799 0.03084983043 
0.037075 6.02020451282 0.03234697986 
0.037632 6.12894093705 0.03223080070 
0.038190 5.89907659368 0.03448668382 
0.038747 5.73265189869 0.03252565977 
0.039305 5.88145984744 0.03387766887 
0.039862 5.70222261050 0.03562923231 
0.040420 5.66126202912 0.03074629488 
0.040977 5.50778279136 0.03217647921 
0.041535 5.30012595653 0.03283561349 
0.042092 5.40252057479 0.03475757991 
0.042650 5.28983692274 0.02918957506 
0.043207 5.15561726243 0.02640717355 
0.043765 5.36757836117 0.03123579626 
0.044322 5.21655517361 0.02986174973 
0.044880 5.12912730026 0.02491259264 
0.045437 5.02733051010 0.02278251695 
0.045995 5.02776495781 0.02820772382 
0.046552 4.94738795072 0.02605351934 
0.047110 4.62924894024 0.02374877568 
0.047667 4.77516164241 0.02663223752 
0.048225 4.72406652027 0.02515867944 
0.048782 4.59124252426 0.02586311576 
0.049340 4.63160512524 0.02715025522 
0.049897 4.53714938140 0.02322943868 
0.050455 4.40409489327 0.02588287597 
0.051012 4.49128118697 0.02183533168 
0.051570 4.37142575156 0.01978575142 
0.052127 4.26980947929 0.02068320573 
0.052685 4.22148309262 0.02389448813 
0.053242 4.14606169657 0.02148389233 
0.053800 4.11529772582 0.02070979795 
0.054357 4.08030688719 0.01910780097 
0.054915 4.04687421904 0.01697094203 
0.055472 3.99642219865 0.02004297649 
0.056030 3.86426956408 0.01896116817 
0.056587 3.72496613069 0.01806192904 
0.057145 3.68839461437 0.01923321814 
0.057702 3.67372261472 0.01524643234 
0.058260 3.63794065998 0.01802096777 
0.058817 3.52349443299 0.01686608441 
0.059375 3.48002346825 0.01802575193 
0.059932 3.51531815616 0.01952962679 
0.060490 3.44857725489 0.01704595954 
0.061048 3.39912904004 0.01600911050 
0.061605 3.29483399581 0.01645561188 
0.062163 3.30528810212 0.01766615100 
0.062720 3.19752852060 0.01749386842 
0.063278 3.10051224273 0.01542026446 
0.063835 3.09959392955 0.01386103318 
0.064393 3.20179976002 0.01534976142 
0.064950 3.13976043215 0.01354681067 
0.065508 2.96147111824 0.01643067979 
0.066065 3.02440757484 0.01592827307 
0.066623 2.94314714024 0.01272173489 
0.067180 2.90165882976 0.01551641980 
0.067738 2.84403806771 0.01527531750 
0.068295 2.87369238299 0.01578805400 
0.068853 2.77317881630 0.01225716335 
0.069410 2.69414415927 0.01354550209 
0.069968 2.67950852868 0.01301142283 
0.070525 2.70260846667 0.01103078343 
0.071083 2.69993549741 0.01153346207 
0.071640 2.68416064441 0.01266762348 
0.072198 2.50575189927 0.01374730321 
0.072755 2.44616049880 0.01324804528 
0.073313 2.49481602091 0.01219113277 
0.073870 2.40706487984 0.01094808437 
0.074428 2.45460731591 0.01443348286 
0.074985 2.28237242797 0.00999572555 
0.075543 2.40671470003 0.01189418934 
0.076100 2.38068162033 0.00874800178 
0.076658 2.29895669376 0.01091573707 
0.077215 2.13265762736 0.00970413032 
0.077773 2.22338586600 0.01108436483 
0.078330 2.28167325998 0.00977561932 
0.078888 2.15939674118 0.01093173604 
0.079445 2.10800680694 0.01112768861 
0.080003 2.11658800987 0.01105692311 
0.080560 2.10085919590 0.00911069020 
0.081118 2.13455549352 0.00944118937 
0.081675 1.92262643331 0.01061589494 
0.082233 2.01323125509 0.00958210966 
0.082790 1.96870704534 0.01042208253 
0.083348 1.91350848159 0.00753229225 
0.083905 1.90716052750 0.00848629218 
0.084463 1.76011007265 0.00894535348 
0.085020 1.90450653722 0.00805856895 
0.085578 1.75559033289 0.00821974621 
0.086135 1.79528151255 0.01046871551 
0.086693 1.76977204993 0.00969125149 
0.087250 1.76562236982 0.00868158791 
0.087808 1.60471555366 0.00709021979 
0.088365 1.67428078621 0.00792460858 
0.088923 1.59101637446 0.00613464548 
0.089480 1.62693754924 0.00954928529 
0.090038 1.61894534197 0.00780705352 
0.090595 1.56402656812 0.00637369721 
0.091153 1.48379244960 0.00577836253 
0.091710 1.52455231510 0.00542475812 
0.092268 1.52808542807 0.00712577882 
0.092825 1.45874723025 0.00655678922 
0.093383 1.37053910464 0.00740603139 
0.093940 1.44395657733 0.00777738216 
0.094498 1.38825961527 0.00619893428 
0.095055 1.41932192160 0.00631057190 
0.095613 1.39978802985 0.00636850152 
0.096170 1.39043243783 0.00518334645 
0.096728 1.35749156752 0.00743042222 
0.097285 1.28399967431 0.00742153620 
0.097842 1.28913982809 0.00586237145 
0.098400 1.21077911655 0.00678307982 
0.098957 1.28752433479 0.00538148967 
0.099515 1.26794103695 0.00656445066 
0.100072 1.23345453639 0.00762954175 
0.100630 1.16413062691 0.00610263081 
0.101187 1.10687752547 0.00462952233 
0.101745 1.19650375090 0.00582562282 
0.102302 1.17310235415 0.00449858835 
0.102860 1.13892056712 0.00576366495 
0.103417 1.08156033727 0.00492913054 
0.103975 1.16360451502 0.00601611141 
0.104532 1.00470120269 0.00478551907 
0.105090 1.01099969630 0.00473767727 
0.105647 0.96425360198 0.00372345369 
0.106205 1.07145053448 0.00433255192 
0.106762 1.01484862861 0.00496017332 
0.107320 0.94115810872 0.00308505949 
0.107877 0.99458781938 0.00463618013 
0.108435 0.99527142114 0.00435071022 
0.108992 0.95627400585 0.00418800003 
0.109550 1.05670584095 0.00510496033 
0.110107 0.93729550853 0.00389607439 
0.110665 0.92350185998 0.00409317597 
0.111222 0.81362691482 0.00449403596 
0.111780 0.85761108624 0.00448989716 
0.112337 0.89905465089 0.00364265340 
0.112895 0.84484431528 0.00491009903 
0.113452 0.82178954478 0.00371044552 
0.114010 0.79486658666 0.00305477821 
0.114567 0.87184449180 0.00333866162 
0.115125 0.82620435900 0.00420866878 
0.115682 0.84073786755 0.00276021215 
0.116240 0.76876715463 0.00396942895 
0.116797 0.74701021662 0.00378812406 
0.117355 0.75088589679 0.00243400365 
0.117912 0.78442603113 0.00289581783 
0.118470 0.72839683763 0.00196213384 
0.119027 0.73850149232 0.00249162773 
0.119585 0.72762525495 0.00366109696 
0.120142 0.67696448902 0.00337015456 
0.120699 0.64685949259 0.00195564499 
0.121257 0.62903936808 0.00276160712 
0.121814 0.69030685622 0.00230474618 
0.122372 0.62777439771 0.00261122248 
0.122929 0.63789016501 0.00298710830 
0.123487 0.71783945034 0.00246422458 
0.124044 0.58246752338 0.00257702964 
0.124602 0.64661853125 0.00257645654 
0.125159 0.64214329872 0.00250907771 
0.125717 0.65023103259 0.00197767547 
0.126274 0.58749563267 0.00168669077 
0.126832 0.58476182574 0.00250737544 
0.127389 0.61932081021 0.00411638168 
0.127947 0.45602292515 0.00234014808 
0.128504 0.49685625141 0.00237163931 
0.129062 0.57489098602 0.00140228842 
0.129619 0.57122784746 0.00260035328 
0.130177 0.58016336057 0.00208500219 
0.130734 0.48506914864 0.00271771763 
0.131292 0.59476420423 0.00196499388 
0.131849 0.49848991741 0.00245398113 
0.132407 0.48782809658 0.00163192349 
0.132964 0.42800130205 0.00140488206 
0.133521 0.44957039698 0.00190960163 
0.134079 0.45268705234 0.00212978481 
0.134636 0.45315112550 0.00284753374 
0.135194 0.41379857563 0.00160235441 
0.135751 0.40587500946 0.00162114510 
0.136309 0.44010156040 0.00181711682 
0.136866 0.39201189112 0.00192274988 
0.137424 0.34835431577 0.00188315891 
0.137981 0.39405184924 0.00081980789 
0.138539 0.36289370409 0.00160120471 
0.139096 0.36624016821 0.00269288970 
0.139654 0.35021787334 0.00163197468 
0.140211 0.37313486409 0.00100754571 
0.140769 0.37343995122 0.00057419470 
0.141326 0.36550549889 0.00072645405 
0.141884 0.41052222326 0.00201722069 
0.142441 0.33526799579 0.00116421159 
0.142998 0.35496770558 0.00062822111 
0.143556 0.34767973982 0.00120977452 
0.144113 0.32424737646 0.00117986441 
0.144671 0.34960912080 0.00174461731 
0.145228 0.25922175157 0.00100145351 
0.145786 0.35282772912 0.00182751805 
0.146343 0.30549193819 0.00106584040 
0.146901 0.33012071964 0.00205403947 
0.147458 0.32672931582 0.00174217765 
0.148016 0.27270039495 0.00130544336 
0.148573 0.27293370307 0.00050498875 
0.149131 0.21884814053 0.00120700950 
0.149688 0.34335037878 0.00111390133 
0.150246 0.26661586612 0.00160895303 
0.150803 0.32133675897 0.00191701294 
0.151360 0.25302756900 0.00134386398 
0.151918 0.28422672966 -0.00006751637 
0.152475 0.27227800330 0.00019137013 
0.153033 0.20029462801 0.00164385410 
0.153590 0.22525158785 0.00018322448 
0.154148 0.23768082345 -0.00022591719 
0.154705 0.27936262262 0.00133027888 
0.155263 0.27645696746 0.00128997710 
0.155820 0.24698208144 -0.00013385150 
0.156378 0.23421152853 0.00150641355 
0.156935 0.23964321614 0.00098549476 
0.157493 0.21114275268 0.00000336083 
0.158050 0.18143115604 0.00053996253 
0.158607 0.15322703796 0.00089164493 
0.159165 0.21773882276 0.00144259533 
0.159722 0.20137847979 0.00081851515 
0.160280 0.16542628214 0.00111151237 
0.160837 0.17917311782 0.00114032914 
0.161395 0.13549615876 0.00097150803 
0.161952 0.12729105408 0.00113227747 
0.162510 0.14912643809 0.00127861039 
0.163067 0.16043219664 0.00080475873 
0.163625 0.10697782607 0.00102263936 
0.164182 0.16719968882 0.00078608258 
0.164739 0.15965750093 0.00128278681 
0.165297 0.12036681906 0.00071920130 
0.165854 0.21535648484 0.00076981463 
0.166412 0.17272770483 -0.00013897788 
0.166969 0.21067667838 0.00060930822 
0.167527 0.11933003523 -0.00016076446 
0.168084 0.15508967452 0.00062093191 
0.168642 0.17461590151 0.00116446277 
0.169199 0.17246440223 0.00075917501 
0.169757 0.11878900579 0.00051559560 
0.170314 0.11547379045 0.00047273605 
0.170871 0.15167202520 0.00050310043 
0.171429 0.06774599007 0.00006946288 
0.171986 0.16405815597 0.00033066074 
0.172544 0.15211634265 0.00032513213 
0.173101 0.07214974118 0.00036125868 
0.173659 0.14712714188 0.00053933380 
0.174216 0.11115938194 0.00071483665 
0.174774 0.09756420540 0.00029466868 
0.175331 0.19311581458 0.00025032999 
0.175888 0.11487007946 0.00022298096 
0.176446 0.15894489675 0.00065089457 
0.177003 0.08369305277 0.00011225734 
0.177561 0.13269785043 0.00062688731 
0.178118 0.11479545148 0.00005192954 
0.178676 0.10376586025 0.00034672009 
0.179233 0.03882315609 0.00020003520 
0.179791 0.14889918052 0.00078657955 
0.180348 0.13956867558 0.00012286428 
0.180905 0.09710879164 0.00115291887 
0.181463 0.10410879655 -0.00014298655 
0.182020 0.07369701741 0.00049944214 
0.182578 0.05089835450 0.00002798898 
0.183135 0.11232439909 0.00039913174 
0.183693 0.18935792008 0.00085525243 
0.184250 0.04200994550 0.00001123773 
0.184808 0.08192866952 0.00069697731 
0.185365 0.12238926197 -0.00054801292 
0.185922 0.08881240679 0.00004616473 
0.186480 0.04924742775 0.00054617220 
0.187037 0.06290195311 0.00058283379 
0.187595 0.10456877662 0.00137281872 
0.188152 0.04887756214 0.00017927785 
0.188710 0.12077340422 0.00036329546 
0.189267 0.07818191637 0.00037019332 
0.189824 0.10813567373 0.00073657776 
0.190382 0.11504957636 0.00078149400 
0.190939 0.08169853423 0.00035462953 
0.191497 0.09378882347 0.00081632216 
0.192054 0.05166288618 0.00035346994 
0.192612 0.06053877959 0.00028747511 
0.193169 0.06223560914 0.00038930853 
0.193726 0.09623047284 0.00043534406 
0.194284 0.11843424433 0.00022763218 
0.194841 0.04731056973 0.00057821632 
0.195399 0.09856332297 -0.00005781741 
0.195956 0.08402149010 -0.00022921106 
0.196514 0.02600040304 -0.00008016500 
0.197071 0.13494416569 0.00031636728 
0.197628 0.09458682892 0.00055365797 
0.198186 0.03882098856 -0.00062927651 
0.198743 0.09841663948 -0.00059325241 
0.199301 0.09520045087 0.00113033591 
0.199858 0.12256147797 0.00022182637 
0.200416 0.09510057316 -0.00007921226 
0.200973 0.09740436881 0.00087967001 
0.201530 0.03986545386 -0.00001637356 
0.202088 0.02204552067 0.00033900410 
0.202645 0.11338791896 0.00077033287 
0.203203 0.00825343885 0.00080708419 
0.203760 0.07639674410 0.00021634562 
0.204318 0.07104890478 -0.00048144209 
0.204875 0.09436565971 0.00085020686 
0.205432 0.07013030010 0.00045946543 
0.205990 0.05941944738 0.00020725622 
0.206547 0.07945767066 0.00059010083 
0.207105 0.08905047404 0.00060830917 
0.207662 0.02576081553 0.00099759205 
0.208219 0.05599503230 0.00051438157 
0.208777 0.09355792380 0.00078079834 
0.209334 0.06903075997 0.00046813476 
0.209892 0.06496030054 0.00066843375 
0.210449 0.03328152723 0.00080492264 
0.211007 0.05486974755 0.00049943085 
0.211564 0.01618869833 0.00007036428 
0.212121 0.03200238415 0.00002493995 
0.212679 0.03521800007 0.00015627621 
0.213236 0.02429417616 0.00006700395 
0.213794 0.04410689988 0.00065288552 
0.214351 0.08523565102 0.00078160809 
0.214908 0.08761345015 0.00040821789 
0.215466 0.04045189277 0.00082056877 
0.216023 0.03169543774 0.00023769608 
0.216581 0.00701050902 -0.00006896752 
0.217138 0.02533025799 0.00018799803 
0.217695 0.02243598514 0.00030026576 
0.218253 0.06201994188 0.00009611044 
0.218810 0.05461614487 0.00059581344 
0.219368 0.05775342404 0.00043570481 
0.219925 0.09037834652 0.00093430120 
0.220483 0.07695058819 0.00010307828 
0.221040 0.08319119821 0.00040147309 
0.221597 0.06798179654 -0.00024004092 
0.222155 0.04572796866 0.00033069887 
0.222712 0.07048807300 0.00062726637 
0.223270 0.04725619511 -0.00000556680 
0.223827 0.08316779454 -0.00022545947 
0.224384 0.08798810051 0.00033817570 
0.224942 0.03377924657 -0.00010278724 
0.225499 0.04411571982 0.00039790341 
0.226057 0.04041608592 0.00011039457 
0.226614 0.04569289593 0.00032049839 
0.227171 0.06846002214 0.00017738986 
0.227729 0.04605032818 0.00020754800 
0.228286 0.02279880322 0.00040052203 
0.228844 0.07510478400 0.00012009902 
0.229401 0.06303302051 0.00028583241 
0.229958 0.07373802488 -0.00005194673 
0.230516 0.10750816380 0.00061413886 
0.231073 0.09497953644 0.00002206325 
0.231630 0.03008520898 0.00035454810 
0.232188 0.04109260400 0.00021103496 
0.232745 0.06756049291 -0.00033194457 
0.233303 0.01113071052 0.00014912814 
0.233860 0.04953618715 0.00030683542 
0.234417 0.07632523729 0.00005092754 
0.234975 0.07350370560 0.00026401469 
0.235532 0.03115829585 -0.00009662132 
0.236090 0.08350404781 0.00045964890 
0.236647 0.06703891336 0.00034975623 
0.237204 0.06750832861 -0.00060896154 
0.237762 0.02008821795 0.00064344973 
0.238319 0.03594910681 0.00029013653 
0.238877 0.02210563355 0.00024907841 
0.239434 0.06684550877 0.00031905535 
0.239991 0.01869441290 -0.00025210685 
0.240549 0.01126995714 0.00000384636 
0.241106 -0.00526843124 -0.00023715731 
0.241663 0.07210255370 0.00024714178 
0.242221 0.05552535298 -0.00034651775 
0.242778 0.03055247781 0.00021584773 
0.243336 0.02061305623 -0.00003544430 
0.243893 0.05879783201 0.00061196738 
0.244450 0.06833442402 0.00009152082 
0.245008 0.07918486078 0.00025628811 
0.245565 0.05060570292 0.00028595930 
0.246123 0.04527380770 -0.00007817458 
0.246680 0.07003797112 -0.00021026338 
0.247237 0.03423936380 0.00025552363 
0.247795 0.03901978081 0.00034242916 
0.248352 0.03821439193 0.00018878049 
0.248909 0.02281993660 0.00005526564 
0.249467 0.06178825436 0.00072043392 
0.250024 0.05921287883 0.00061179807 
0.250582 0.04188377064 -0.00007205257 
0.251139 0.03630935107 0.00030572380 
0.251696 0.00199683746 0.00036607328 
0.252254 0.05586115270 0.00044104619 
0.252811 -0.01141432551 -0.00007198030 
0.253368 0.03133921395 0.00049653643 
0.253926 0.04302959660 0.00042866068 
0.254483 0.05886719857 0.00010083794 
0.255041 0.00927263066 0.00007270086 
0.255598 0.08720952977 0.00021837911 
0.256155 0.05440469531 -0.00005416254 
0.256713 0.06163842584 -0.00008312837 
0.257270 0.11288704102 0.00278595729 
0.257827 0.08276780708 -0.00004907708 
0.258385 0.03992983936 -0.00022081562 
0.258942 0.06285498741 0.00054070026 
0.259499 0.05521664055 0.00039823103 
0.260057 0.06692085807 0.00046460379 
0.260614 0.02742830982 0.00057992676 
0.261172 0.00352081345 0.00012457843 
0.261729 0.03292199058 0.00034986271 
0.262286 0.01434237177 0.00064439647 
0.262844 0.05746222483 0.00021062174 
0.263401 0.06108312823 0.00013383060 
0.263958 0.07633514800 0.00046124712 
0.264516 0.03539502141 -0.00024873853 
0.265073 0.09379382512 0.00027061915 
0.265630 0.05892138555 0.00052326269 
0.266188 0.06095705731 -0.00003711173 
0.266745 0.04935251362 -0.00017299579 
0.267302 0.06417969665 0.00038157022 
0.267860 0.03621981614 0.00027191534 
0.268417 0.03622960625 -0.00026389628 
0.268975 0.06586998212 -0.00002768826 
0.269532 0.05507145533 -0.00025107906 
0.270089 0.03875330815 0.00030139227 
0.270647 0.05369792916 0.00033804420 
0.271204 0.05811181582 -0.00002453809 
0.271761 0.04862840799 0.00024563435 
0.272319 0.05950230239 0.00012616405 
0.272876 0.04415439717 -0.00024309522 
0.273433 0.07980949827 0.00073783061 
0.273991 0.02474853750 0.00042677073 
0.274548 0.05788212022 -0.00008936883 
0.275105 0.06431937814 0.00004023852 
0.275663 0.05832172122 -0.00009253549 
0.276220 0.04670582948 -0.00011748636 
0.276777 0.08460708311 0.00012638412 
0.277335 0.04603154351 0.00011415571 
0.277892 0.07333047459 0.00043906852 
0.278449 0.03574579165 -0.00022716817 
0.279007 0.07093245854 0.00006803268 
0.279564 0.04796685937 0.00042794604 
0.280121 0.05456321990 -0.00018284080 
0.280679 0.03072807818 -0.00002931251 
0.281236 0.03495324369 0.00046680206 
0.281793 0.04088434680 -0.00007551016 
0.282351 0.04645568541 0.00002220410 
0.282908 0.05809671932 0.00030324630 
0.283465 -0.01256713834 -0.00045605534 
0.284023 0.00995362588 -0.00062778754 
0.284580 -0.01838593788 -0.00014977607 
0.285137 0.05080460775 -0.00010312873 
0.285695 0.06186483034 0.00040559526 
0.286252 0.03719998438 0.00013242568 
0.286809 0.05351006860 0.00018784982 
0.287367 -0.00935081613 0.00024979978 
0.287924 0.09275750477 0.00024150115 
0.288481 0.04826752166 0.00056521226 
0.289039 0.04498991630 0.00020990460 
0.289596 0.01305071431 0.00035810135 
0.290153 0.09217207893 0.00032010872 
0.290711 0.01732176910 0.00014691740 
0.291268 0.02773786850 0.00016989628 
0.291825 0.02203841510 0.00019656825 
0.292383 0.01495009033 0.00015159634 
0.292940 0.06900298695 0.00033127532 
0.293497 0.04037232041 0.00060630528 
0.294055 0.01615326647 0.00040199208 
0.294612 0.02789136380 -0.00021212371 
0.295169 0.02584585144 -0.00065394896 
0.295727 0.07736555138 0.00003394628 
0.296284 0.02304149190 -0.00034235071 
0.296841 0.03558069420 0.00025469797 
0.297399 0.01911299381 0.00058115687 
0.297956 0.03067684196 0.00008138122 
0.298513 0.06380934368 -0.00012494523 
0.299071 0.05370377101 -0.00022372445 
0.299628 0.00520040040 -0.00031304856 
0.300185 -0.00181257912 0.00052197649 
0.300742 0.07347892478 0.00014721442 
0.301300 0.05674456861 -0.00001116811 
0.301857 0.03678695611 0.00038317801 
0.302414 0.03521272063 0.00034150624 
0.302972 0.01904098242 0.00065355617 
0.303529 0.07492697155 0.00050207738 
0.304086 0.04565862665 0.00001174568 
0.304644 0.07512082199 0.00048466056 
0.305201 0.03727776009 0.00035017067 
0.305758 0.00139370627 -0.00014253595 
0.306316 0.01594058883 -0.00073294765 
0.306873 0.07767901071 0.00010173209 
0.307430 0.07490703106 0.00025792237 
0.307987 0.05567683800 -0.00039861756 
0.308545 0.07288704814 0.00088358763 
0.309102 0.04168804182 -0.00021810149 
0.309659 0.05325250742 -0.00020543903 
0.310217 0.05255425152 -0.00039164308 
0.310774 0.07492670051 0.00003728302 
0.311331 -0.00093380705 0.00054478411 
0.311889 0.05480944570 -0.00019566693 
0.312446 0.07113600951 0.00026521726 
0.313003 0.02206177320 0.00005888642 
0.313560 0.07808010068 0.00023497256 
0.314118 0.02470814821 0.00018183895 
0.314675 0.03482354293 -0.00022159181 
0.315232 0.06063445078 0.00084658127 
0.315790 0.06940057981 0.00031725654 
0.316347 0.00547827067 -0.00016973601 
0.316904 0.06146391693 0.00057788762 
0.317461 0.08352926745 0.00058188544 
0.318019 -0.00825918483 -0.00052614717 
0.318576 0.00175913301 0.00027343359 
0.319133 0.08434002329 0.00018189948 
0.319691 0.04156905301 0.00075382418 
0.320248 0.02877806229 0.00091942757 
0.320805 -0.00963034056 -0.00077504688 
0.321362 0.04957390558 0.00028861488 
0.321920 0.04489854315 -0.00004117633 
0.322477 0.05675562883 -0.00002991193 
0.323034 0.02677818396 0.00020041478 
0.323592 -0.00146770380 0.00026149113 
0.324149 0.05174014686 0.00089237434 
0.324706 0.02977591519 0.00026922072 
0.325263 0.01104145434 -0.00052930384 
0.325821 0.03142679039 0.00011135338 
0.326378 -0.00347294349 -0.00066429158 
0.326935 0.02082685806 0.00061544827 
0.327493 0.06572867560 -0.00003916677 
0.328050 -0.00838525693 -0.00053054284 
0.328607 0.07212427236 0.00008560737 
0.329164 0.03271782637 0.00019662375 
0.329722 0.02074229492 0.00030898601 
0.330279 0.03656035608 -0.00030432216 
0.330836 0.01162922466 -0.00037768272 
0.331393 0.06204405380 -0.00041538313 
0.331951 0.02954232461 0.00062335447 
0.332508 0.05660724036 0.00032211776 
0.333065 0.02876056421 0.00030530019 
0.333622 0.05084819381 0.00034617616 
0.334180 0.05762422735 0.00072239008 
0.334737 0.06400363132 -0.00004597995 
0.335294 0.09180320309 0.00081067271 
0.335852 -0.04645323459 -0.00001208091 
0.336409 -0.02294580722 -0.00061372577 
0.336966 0.01937918115 -0.00003261255 
0.337523 0.03273982914 -0.00001817409 
0.338081 0.02589730541 -0.00012289120 
0.338638 -0.01014907344 0.00014853809 
0.339195 0.00590446352 -0.00052398289 
0.339752 0.03109276047 0.00031518896 
0.340310 0.01010559760 -0.00005017291 
0.340867 0.04839004146 -0.00032946485 
0.341424 0.01260695875 0.00046343159 
0.341981 0.02502135608 -0.00013410652 
0.342539 0.02594659037 -0.00024389207 
0.343096 0.06201533158 0.00056962521 
0.343653 0.02496858714 0.00001919411 
0.344210 0.02808296302 0.00014838300 
0.344768 0.04425935671 -0.00048298880 
0.345325 0.05429395359 -0.00004283261 
0.345882 0.04745073584 0.00041573820 
0.346439 0.04668985957 0.00106391757 
0.346997 0.02794353528 -0.00038610800 
0.347554 0.01590379925 0.00003864222 
0.348111 0.07209747436 0.00137257628 
0.348668 -0.00577233903 0.00067967355 
0.349226 0.03992654412 0.00054904761 
0.349783 0.01683656008 0.00018311285 
0.350340 0.03097786306 0.00022921797 
0.350897 0.11149445844 -0.00012393232 
0.351454 -0.01591186591 -0.00028226327 
0.352012 0.01950465092 -0.00006433792 
0.352569 0.02485772892 0.00160836367 
0.353126 0.00687607828 0.00088129652 
0.353683 0.07779643423 -0.00077566540 
0.354241 0.08453940844 0.00119603119 
0.354798 0.02160267238 0.00053559559 
0.355355 0.00958071991 -0.00000329945 
0.355912 0.02524121553 0.00101649126 
0.356470 -0.00814998087 -0.00042192443 
0.357027 0.07125593791 0.00005211625 
0.357584 -0.02712358104 0.00157068109 
0.358141 -0.01990956955 0.00037195642 
0.358699 0.02000113463 0.00113580712 
0.359256 0.09718937122 0.00185046691 
0.359813 0.04510469510 0.00007213037 
0.360370 -0.00009525589 -0.00097734869 
0.360927 0.02759520168 -0.00020208321 
0.361485 0.05710208814 -0.00100691749 
0.362042 0.06832018967 -0.00024879563 
0.362599 -0.01041560776 -0.00031806377 
0.363156 0.01839109927 0.00073861824 
0.363714 0.01128030492 -0.00017968327 
0.364271 0.04847691008 0.00049782273 
0.364828 -0.02540466013 -0.00000091359 
0.365385 0.01964420216 0.00121361565 
0.365942 0.00892383769 0.00188559820 
0.366500 0.02658089290 -0.00006104824 
0.367057 0.02429412118 -0.00090560193 
0.367614 0.00855833081 0.00063279201 
0.368171 0.09844756229 0.00116956398 
0.368728 0.03133645760 0.00042701556 
0.369286 0.05716680124 0.00014502901 
0.369843 0.02241958129 -0.00072324736 
0.370400 0.02209520318 0.00126902976 
0.370957 0.05649435941 0.00110271500 
0.371514 0.01592284490 0.00017318783 
0.372072 0.08682103831 -0.00017241055 
0.372629 0.07357233272 0.00169876154 
0.373186 0.02049846261 -0.00063014983 
0.373743 0.00183089761 0.00080000788 
0.374300 -0.07677292430 -0.00189912356 
0.374858 -0.05936455445 -0.00007554174 
0.375415 -0.07076157606 -0.00028688356 
0.375972 0.06797990698 -0.00003473003 
0.376529 0.09995548074 0.00113066905 
0.377086 0.09359644928 0.00091581684 
0.377644 0.03191147707 0.00159494753 
0.378201 0.09832360792 0.00269185460 
0.378758 0.00643257923 -0.00249213895 
0.379315 0.03454480219 -0.00100893405 
0.379872 -0.07478370275 -0.00040117881 
0.380430 0.07322976564 -0.00042210334 
0.380987 0.00824991821 0.00273390102 
0.381544 0.08175771757 0.00129127372 
0.382101 0.05253210744 -0.00181186606 
0.382658 -0.05609499270 0.00124398929 
0.383216 0.06492225316 0.00342778261 
0.383773 0.01197145926 0.00130774400 
0.384330 -0.11537245063 0.00005161764 
0.384887 0.00577374240 -0.00098106438 
0.385444 0.02115373074 0.00022996274 
0.386001 0.06936905819 0.00145886131 
0.386559 0.02860530628 -0.00114453442 
0.387116 0.01585576641 -0.00146281270 
0.387673 -0.00287863276 -0.00055226889 
0.388230 0.00716360224 -0.00092556654 
0.388787 0.05262394683 0.00131076441 
0.389345 -0.01145826661 0.00038041097 
0.389902 -0.01234630710 -0.00052743617 
0.390459 0.04549917962 0.00070461762 
0.391016 0.08212850275 0.00106419624 
0.391573 -0.01671035397 -0.00056192965 
0.392130 0.01775751805 0.00093705726 
0.392688 0.05466753296 0.00142493171 
0.393245 -0.03141203700 0.00179775864 
0.393802 0.03807046887 0.00179810605 
0.394359 -0.05818623637 -0.00175855297 
0.394916 -0.03650964883 0.00036314172 
0.395473 -0.04514425745 -0.00008532588 
0.396031 0.01238876479 0.00329613800 
0.396588 0.11850998449 0.00443586516 
0.397145 0.06755621437 -0.00306655350 
0.397702 -0.03972014670 -0.00230868426 
0.398259 0.24209191409 0.00066710764 
0.398816 0.08593319298 0.00036784986 
0.399374 -0.11227984400 0.00022344355 
0.399931 -0.11588712329 -0.00165929673 
0.400488 0.06853482012 0.00136292351 
0.401045 -0.07195794970 -0.00327837469 
0.401602 0.15510835253 -0.00166961343 
0.402159 0.04908225951 -0.00078695617 
0.402716 0.03585825028 -0.00385148120 
0.403274 0.00902017139 -0.01205585027 
0.403831 0.16166512808 -0.06659042696 
