# Supplementary material for: SAXS studies of X-ray induced disulfide bond damage: Engineering high-resolution insight from a low-resolution technique
Source: PLoS One. 2020 Nov 17;15(11):e0239702. doi: 10.1371/journal.pone.0239702 (PMC7671560; doi:10.1371/journal.pone.0239702)
Supplement: S1 Data — (GZ) [file pone.0239702.s023.gz › SupplementaryData/dimer_A8_ph6_2p5_00014.cbf.dat]

0.010314 15.29426394522 0.50128197931 
0.010872 10.44305075326 -0.21290155105 
0.011429 10.24111177930 -0.07443048988 
0.011987 7.54512086140 -0.11518542107 
0.012544 8.18176949345 -0.12827977393 
0.013102 8.69019035593 -0.00532408218 
0.013659 8.44562854559 -0.03226576403 
0.014217 8.62671313952 0.00777606753 
0.014774 8.53946088125 0.02427372608 
0.015332 9.13819609220 -0.07650286399 
0.015889 7.84400883618 -0.01956520146 
0.016447 8.09005587507 -0.01777643701 
0.017004 7.47425940508 -0.07565569065 
0.017562 8.21055601685 0.02411374719 
0.018119 8.29432583215 0.02779039547 
0.018677 8.11327963228 0.02735520112 
0.019234 8.31072296939 0.05232700202 
0.019792 8.07078761567 -0.00147558608 
0.020349 7.76705657822 0.02707737017 
0.020907 7.81387079484 -0.00908468565 
0.021464 7.79497045302 0.02239577706 
0.022022 7.90935426362 0.02407970277 
0.022579 7.93730715657 0.01385597753 
0.023137 7.39017907126 0.03345616719 
0.023694 7.54923198280 0.02566191465 
0.024252 7.30888198882 0.04449610229 
0.024809 7.64990317054 0.03531959010 
0.025367 7.41941778003 0.02587870469 
0.025924 7.25599393161 0.04187515006 
0.026482 7.00594353917 0.02303284050 
0.027039 7.00717171431 0.03979181685 
0.027597 7.30669128563 0.04491656804 
0.028154 7.03773892133 0.03425996429 
0.028712 6.90636619696 0.04208759253 
0.029269 6.84732644949 0.05098151405 
0.029827 6.86628605289 0.03457652994 
0.030384 6.62628107039 0.03916180784 
0.030942 6.48945272462 0.04500379822 
0.031500 6.68631032260 0.03851010376 
0.032057 6.75882643363 0.03978271974 
0.032615 6.48055816703 0.03191196626 
0.033172 6.41275658491 0.03522221666 
0.033730 6.26761404627 0.03804308837 
0.034287 6.40820398759 0.03973929957 
0.034845 6.19732410440 0.03676179287 
0.035402 6.03257413080 0.03085881654 
0.035960 6.09751436912 0.03836112163 
0.036517 6.10253483566 0.03651832301 
0.037075 6.19652680472 0.03380472620 
0.037632 5.93915284751 0.04065705680 
0.038190 5.80225798622 0.04107542683 
0.038747 5.76453696091 0.03066546984 
0.039305 5.78176757024 0.03260282293 
0.039862 5.77256470126 0.02829481188 
0.040420 5.62087654778 0.02938613574 
0.040977 5.53103783075 0.02838304766 
0.041535 5.55977565964 0.03272370629 
0.042092 5.24342930450 0.02521445274 
0.042650 5.51465007745 0.02851224056 
0.043207 5.38354476187 0.02862405684 
0.043765 5.09901294522 0.02710884664 
0.044322 5.16959533019 0.02924874045 
0.044880 4.94149709079 0.02964929882 
0.045437 5.14459829615 0.02646342596 
0.045995 4.99422684808 0.02755286054 
0.046552 4.85672097726 0.02308245999 
0.047110 4.84122691712 0.02467388954 
0.047667 4.69638089470 0.02429096786 
0.048225 4.73748667678 0.02497513201 
0.048782 4.68364746339 0.02953925402 
0.049340 4.49811467292 0.01850537742 
0.049897 4.63075022585 0.02510825265 
0.050455 4.41535938623 0.02224571807 
0.051012 4.38986628131 0.02122530039 
0.051570 4.37104577718 0.02607195791 
0.052127 4.22171717452 0.02288553806 
0.052685 4.20139959796 0.02112790599 
0.053242 3.97831088598 0.02336278205 
0.053800 4.14669732728 0.02279849240 
0.054357 4.13220510437 0.01902465262 
0.054915 4.05521560722 0.02419531337 
0.055472 4.09475765213 0.02211418296 
0.056030 3.88058201152 0.01838571472 
0.056587 3.83680590702 0.02180814458 
0.057145 3.79989697740 0.01711289327 
0.057702 3.68816872559 0.01613746952 
0.058260 3.67801639924 0.01393540781 
0.058817 3.45986846227 0.01807720864 
0.059375 3.58829714935 0.01962960122 
0.059932 3.50871946386 0.01601018759 
0.060490 3.42503115804 0.01791871538 
0.061048 3.41233947805 0.01690366879 
0.061605 3.37085565375 0.01359378009 
0.062163 3.29870481921 0.01707088192 
0.062720 3.22353433714 0.01405108213 
0.063278 3.15310942662 0.01573231710 
0.063835 3.11088053747 0.01312433714 
0.064393 3.12368157405 0.01728639049 
0.064950 3.06169348657 0.01433203074 
0.065508 2.96374744824 0.01594182778 
0.066065 3.01023091236 0.01442342214 
0.066623 3.08164849769 0.01562444963 
0.067180 2.84067164522 0.01397452621 
0.067738 2.79642899802 0.01389964599 
0.068295 2.74859717014 0.01397558427 
0.068853 2.80535489838 0.01287185095 
0.069410 2.77528946866 0.01268639250 
0.069968 2.69332540674 0.01116194754 
0.070525 2.66897240452 0.01208531439 
0.071083 2.62396379462 0.01070807035 
0.071640 2.58447160307 0.01354481250 
0.072198 2.48945915129 0.01217197756 
0.072755 2.52197596639 0.01428904803 
0.073313 2.57105410831 0.01599502171 
0.073870 2.34452453440 0.01304341929 
0.074428 2.41108188703 0.01255419014 
0.074985 2.38333633543 0.01322837980 
0.075543 2.42446021711 0.01288174914 
0.076100 2.32457346232 0.01080008611 
0.076658 2.33672293026 0.01174614429 
0.077215 2.21033079055 0.01057812294 
0.077773 2.22398311818 0.00989054115 
0.078330 2.20048314645 0.01056579798 
0.078888 2.15936268019 0.01037595998 
0.079445 2.12328533448 0.01107948725 
0.080003 2.05504790691 0.01034126897 
0.080560 1.96601651245 0.00928634647 
0.081118 1.97490632096 0.01029189323 
0.081675 1.97865794449 0.00833395174 
0.082233 1.97881043831 0.01081903454 
0.082790 2.01045294252 0.01074938282 
0.083348 2.00432503650 0.00939214733 
0.083905 1.83580842181 0.00941393184 
0.084463 1.87462190713 0.00944254708 
0.085020 1.83367174742 0.00775128834 
0.085578 1.76629052277 0.00865545455 
0.086135 1.78808030549 0.00874805787 
0.086693 1.76076850836 0.00846413070 
0.087250 1.71037009131 0.00784551601 
0.087808 1.74453924680 0.00735886408 
0.088365 1.67909024918 0.00858465132 
0.088923 1.55815386089 0.00815207908 
0.089480 1.63897070880 0.00575486809 
0.090038 1.63746298628 0.00828272913 
0.090595 1.66051340776 0.00646377002 
0.091153 1.54871283733 0.00705922529 
0.091710 1.54224933770 0.00892877729 
0.092268 1.46724435620 0.00695485337 
0.092825 1.44330664263 0.00649538591 
0.093383 1.45583011067 0.00665530822 
0.093940 1.39404356520 0.00760234527 
0.094498 1.42778136542 0.00667840675 
0.095055 1.32908889471 0.00492183802 
0.095613 1.34181690744 0.00558574434 
0.096170 1.37217283906 0.00617336282 
0.096728 1.34195148060 0.00812730972 
0.097285 1.30372142680 0.00822399750 
0.097842 1.29496041943 0.00670969990 
0.098400 1.25846887218 0.00641106928 
0.098957 1.30266521511 0.00778860503 
0.099515 1.20329112073 0.00687530774 
0.100072 1.29196848823 0.00430431669 
0.100630 1.16512314349 0.00730397678 
0.101187 1.17437437873 0.00512972373 
0.101745 1.16121637985 0.00429469629 
0.102302 1.15938008792 0.00639256386 
0.102860 1.15776521604 0.00589547827 
0.103417 1.07980432598 0.00461200101 
0.103975 1.12317114241 0.00294645316 
0.104532 1.10451950290 0.00598632941 
0.105090 1.05174710334 0.00563421551 
0.105647 1.09369243120 0.00500013618 
0.106205 1.03682123061 0.00457640967 
0.106762 1.01295622718 0.00443581153 
0.107320 1.03379728088 0.00296588171 
0.107877 0.91980402593 0.00522601909 
0.108435 0.89016382675 0.00360957230 
0.108992 0.98107609057 0.00557095258 
0.109550 0.93020993463 0.00543294435 
0.110107 0.84853470545 0.00318807973 
0.110665 0.98620073497 0.00472892889 
0.111222 0.87134374964 0.00413066262 
0.111780 0.95208558921 0.00536823477 
0.112337 0.88670045095 0.00407133565 
0.112895 0.85848986142 0.00378900803 
0.113452 0.78313291056 0.00381546169 
0.114010 0.81950906721 0.00379022660 
0.114567 0.87788827775 0.00484719516 
0.115125 0.72386656652 0.00369334698 
0.115682 0.86183691175 0.00404359933 
0.116240 0.77416141596 0.00317333299 
0.116797 0.76004468275 0.00338867485 
0.117355 0.74963057343 0.00236596137 
0.117912 0.67941837383 0.00218390221 
0.118470 0.78526190727 0.00346226819 
0.119027 0.71188979469 0.00325269819 
0.119585 0.75574997032 0.00270706147 
0.120142 0.68982242080 0.00496427631 
0.120699 0.69850266087 0.00215758563 
0.121257 0.70813664744 0.00319018752 
0.121814 0.66531170174 0.00340560356 
0.122372 0.67647221707 0.00291090171 
0.122929 0.61828554758 0.00471134605 
0.123487 0.67551116840 0.00312204023 
0.124044 0.55645824111 0.00427443568 
0.124602 0.62750633992 0.00257741054 
0.125159 0.60015290123 0.00218185618 
0.125717 0.57505781963 0.00198507357 
0.126274 0.59541595856 0.00277109687 
0.126832 0.52333865083 0.00322709012 
0.127389 0.56998048321 0.00170869297 
0.127947 0.58462626341 0.00225140836 
0.128504 0.56377193690 0.00236408150 
0.129062 0.46942138829 0.00213344051 
0.129619 0.52288277715 0.00217699459 
0.130177 0.44884025983 0.00189064580 
0.130734 0.50955553107 0.00161605967 
0.131292 0.51216069425 0.00266315777 
0.131849 0.52743531431 0.00192873316 
0.132407 0.48414635878 0.00241238831 
0.132964 0.46312589035 0.00080665184 
0.133521 0.41005014810 0.00218487252 
0.134079 0.37798547576 0.00174684184 
0.134636 0.47780453877 0.00153822365 
0.135194 0.44278203498 0.00144098823 
0.135751 0.41501047348 0.00234343841 
0.136309 0.45065762939 0.00171133757 
0.136866 0.47081399950 0.00211987934 
0.137424 0.35595029910 0.00125191991 
0.137981 0.42165746777 0.00280580079 
0.138539 0.35678163946 0.00081573532 
0.139096 0.38268204745 0.00154122204 
0.139654 0.32867794124 0.00151338262 
0.140211 0.35338705717 0.00023709159 
0.140769 0.31270372201 0.00099550778 
0.141326 0.39482042199 0.00139633915 
0.141884 0.38031005854 0.00155551810 
0.142441 0.32825295435 0.00049112872 
0.142998 0.38311187872 0.00091031731 
0.143556 0.30102870163 0.00092758485 
0.144113 0.39797555519 0.00172589330 
0.144671 0.33414224292 0.00058203170 
0.145228 0.29783082656 0.00040385847 
0.145786 0.27062089669 0.00138752497 
0.146343 0.38262366252 0.00155498164 
0.146901 0.26137319875 0.00086075207 
0.147458 0.26681707337 0.00128630462 
0.148016 0.31542212504 0.00201089517 
0.148573 0.31024329330 0.00160900912 
0.149131 0.27897346937 0.00086869873 
0.149688 0.26019856738 0.00121155928 
0.150246 0.27696120524 0.00133421372 
0.150803 0.26941798250 0.00148780328 
0.151360 0.21756935595 0.00140910342 
0.151918 0.22600387174 0.00028398478 
0.152475 0.27175337739 0.00109654146 
0.153033 0.28130747161 0.00092771835 
0.153590 0.21565147630 0.00131503575 
0.154148 0.25556559755 0.00015046345 
0.154705 0.27845100336 0.00040255681 
0.155263 0.27703539837 0.00049911851 
0.155820 0.21840145258 0.00124090897 
0.156378 0.24988805756 0.00080659632 
0.156935 0.13790771813 0.00041007208 
0.157493 0.21136393292 0.00128894183 
0.158050 0.24099909086 0.00018740864 
0.158607 0.23222282480 0.00064826414 
0.159165 0.25954165346 0.00057780492 
0.159722 0.17233206203 0.00086735440 
0.160280 0.26356721591 0.00093181334 
0.160837 0.17082794096 0.00035977043 
0.161395 0.18008627786 0.00115729618 
0.161952 0.14681498609 -0.00005672530 
0.162510 0.23854725340 0.00077325316 
0.163067 0.19678571394 0.00097904181 
0.163625 0.13643067734 0.00096424257 
0.164182 0.22007293753 0.00070824227 
0.164739 0.21781865376 0.00042791028 
0.165297 0.12800234011 0.00123348418 
0.165854 0.14433638545 0.00047396914 
0.166412 0.16354504997 0.00023801996 
0.166969 0.14661268144 0.00068093641 
0.167527 0.16522456628 0.00067970429 
0.168084 0.13416365266 0.00049176775 
0.168642 0.10179610653 0.00016080888 
0.169199 0.13844535855 0.00043949991 
0.169757 0.17910376228 0.00072581157 
0.170314 0.15610846924 0.00022610033 
0.170871 0.09204702394 0.00019347703 
0.171429 0.13673414065 0.00015291827 
0.171986 0.15981195556 -0.00000099998 
0.172544 0.10667814541 0.00077833823 
0.173101 0.15701013869 0.00069308497 
0.173659 0.07120029222 0.00087021622 
0.174216 0.10030826580 -0.00111727059 
0.174774 0.10031327538 0.00047851752 
0.175331 0.12175691750 0.00078462411 
0.175888 0.15749517776 -0.00012804984 
0.176446 0.14781601233 0.00046121832 
0.177003 0.12899932805 0.00022518082 
0.177561 0.12503920980 0.00036187119 
0.178118 0.07927926238 -0.00007386696 
0.178676 0.07103409486 0.00037196012 
0.179233 0.12158311989 0.00014227405 
0.179791 0.08021532361 -0.00017950801 
0.180348 0.11382132508 0.00001151947 
0.180905 0.13425908180 0.00077673027 
0.181463 0.14357571816 0.00059839329 
0.182020 0.05918579018 0.00066556626 
0.182578 0.12412375626 0.00097801798 
0.183135 0.11930685050 0.00077169268 
0.183693 0.09939280185 0.00008378932 
0.184250 0.13555366550 0.00042258592 
0.184808 0.08562793669 0.00102471093 
0.185365 0.03377620951 0.00043556006 
0.185922 0.07309543447 0.00012129221 
0.186480 0.08844631217 0.00012186757 
0.187037 0.10021339833 0.00059072911 
0.187595 0.10006991382 0.00037771656 
0.188152 0.09259196769 0.00024982121 
0.188710 0.04814414283 0.00091782995 
0.189267 0.10369038623 0.00004945401 
0.189824 0.14938124741 0.00052105505 
0.190382 0.08925341033 -0.00041252235 
0.190939 0.14449404023 0.00110561871 
0.191497 0.04088141048 0.00033385684 
0.192054 0.09007928913 0.00043578777 
0.192612 0.08742146181 0.00063431776 
0.193169 0.07085104871 0.00043307188 
0.193726 0.06317374896 -0.00010695995 
0.194284 0.15111928258 0.00025447177 
0.194841 0.06244220457 0.00027887256 
0.195399 0.10118015220 0.00039805026 
0.195956 0.06822940177 0.00057358072 
0.196514 0.08494837854 0.00019616716 
0.197071 0.05755557992 0.00025188035 
0.197628 0.12409916408 0.00018944387 
0.198186 0.05439150225 -0.00058114550 
0.198743 0.06055576858 0.00027381253 
0.199301 0.12111512321 0.00030549921 
0.199858 0.11042926057 0.00063368855 
0.200416 0.07081232862 0.00109829614 
0.200973 0.05427896508 0.00115545462 
0.201530 0.09216129747 0.00051559600 
0.202088 0.05027742006 -0.00039049854 
0.202645 0.04315169043 -0.00016746962 
0.203203 0.08134043795 0.00020716003 
0.203760 0.04750449473 0.00034479453 
0.204318 0.09766239088 0.00075864660 
0.204875 -0.00248357786 -0.00020713553 
0.205432 0.06727891457 0.00044853802 
0.205990 0.04713566842 0.00024302291 
0.206547 0.07068353800 0.00085753715 
0.207105 0.02555954640 -0.00040626892 
0.207662 0.05872497840 0.00066445166 
0.208219 0.05497061030 -0.00002716919 
0.208777 0.07120409330 0.00032502608 
0.209334 0.04198136364 -0.00057403458 
0.209892 0.07375588362 0.00038178005 
0.210449 0.05430398786 0.00008862659 
0.211007 0.07922330979 0.00023100927 
0.211564 -0.00611430170 -0.00042302892 
0.212121 0.07923686171 0.00023311679 
0.212679 0.06849931595 0.00014873981 
0.213236 0.03570139969 0.00030101389 
0.213794 0.08897642220 0.00044883419 
0.214351 0.01644459459 0.00059011264 
0.214908 0.05162651507 0.00034442624 
0.215466 0.04073774435 0.00045174166 
0.216023 0.05319000219 0.00079931039 
0.216581 0.07675402255 -0.00005575573 
0.217138 0.08432811688 0.00021286699 
0.217695 0.07240254663 0.00036264023 
0.218253 0.02441122641 -0.00033017170 
0.218810 0.04823269241 -0.00002815865 
0.219368 0.09065971497 0.00016725248 
0.219925 0.05359894630 0.00042734144 
0.220483 0.08380705187 -0.00005691704 
0.221040 0.07575835643 0.00050166147 
0.221597 0.02242519004 -0.00024275143 
0.222155 0.04002212996 -0.00034213266 
0.222712 0.04798986220 0.00007093682 
0.223270 0.02509215855 -0.00017447419 
0.223827 0.09036539263 0.00006773175 
0.224384 0.03097122570 0.00011286170 
0.224942 0.08751917050 -0.00001476944 
0.225499 0.05333905856 0.00072041946 
0.226057 0.06763718048 0.00012553431 
0.226614 -0.00521331579 -0.00014490643 
0.227171 0.07123989179 -0.00012954252 
0.227729 0.08516800502 0.00086760786 
0.228286 0.06890343625 0.00028629469 
0.228844 0.07369131534 0.00034670762 
0.229401 0.07288866850 -0.00017022498 
0.229958 0.04583439749 0.00081388366 
0.230516 0.02318559423 -0.00048678845 
0.231073 0.05377728304 -0.00009113926 
0.231630 0.07320823737 0.00005270281 
0.232188 0.04345817473 0.00020345149 
0.232745 0.09027904071 0.00042215534 
0.233303 0.04394686946 -0.00015279439 
0.233860 0.04904796970 0.00040091537 
0.234417 0.03001569267 0.00029585784 
0.234975 0.05102957667 0.00082892981 
0.235532 0.08217142813 0.00061646529 
0.236090 0.07103029374 0.00033298063 
0.236647 0.03906356896 0.00058176391 
0.237204 0.01951718837 0.00029883797 
0.237762 0.05015456947 -0.00020959564 
0.238319 0.09530825449 0.00020693835 
0.238877 0.01313311304 -0.00008754853 
0.239434 0.10251696849 0.00020127323 
0.239991 0.08456302460 -0.00007688364 
0.240549 0.06011415747 0.00073822862 
0.241106 0.04679441949 0.00011458403 
0.241663 0.03795789700 -0.00002697883 
0.242221 0.00630669701 0.00040302903 
0.242778 0.08025850993 0.00037537281 
0.243336 0.01127975825 -0.00016961101 
0.243893 0.01570884501 0.00034054721 
0.244450 0.00915400916 0.00046440543 
0.245008 0.02651182316 0.00041140165 
0.245565 0.04623950741 -0.00002955628 
0.246123 0.06874680470 0.00005963009 
0.246680 0.04478964551 0.00050654209 
0.247237 0.11369328383 0.00102090914 
0.247795 0.03471234891 -0.00030545767 
0.248352 0.04235910466 0.00016974708 
0.248909 0.08368534860 0.00051489074 
0.249467 0.02550015795 0.00010693560 
0.250024 0.04358566626 -0.00019830105 
0.250582 0.01660303573 0.00074910292 
0.251139 0.03183594137 -0.00036436661 
0.251696 -0.00507719266 0.00006510556 
0.252254 0.00428196508 0.00010476510 
0.252811 0.00088920731 -0.00023266945 
0.253368 0.07213707628 0.00029525071 
0.253926 0.06076319544 0.00056575073 
0.254483 0.05813050049 0.00015981950 
0.255041 0.05225130992 -0.00031679902 
0.255598 0.07472817310 0.00054405453 
0.256155 0.08652412011 0.00031759937 
0.256713 0.04805943576 0.00018250581 
0.257270 0.05978332757 0.00383942339 
0.257827 0.09697398222 0.00039136381 
0.258385 0.00872073580 0.00013176066 
0.258942 0.05835739896 0.00047516191 
0.259499 0.01018263966 -0.00035793571 
0.260057 0.06835548175 0.00033585084 
0.260614 0.07505628924 0.00000976527 
0.261172 0.05607909925 0.00042488451 
0.261729 0.01328597629 0.00002777654 
0.262286 0.03639403729 0.00008882511 
0.262844 0.03495154683 0.00016519013 
0.263401 0.08159807997 0.00003839721 
0.263958 0.01464194878 -0.00026800395 
0.264516 0.05568135369 -0.00002638923 
0.265073 0.01802066759 -0.00046381768 
0.265630 0.09205786162 0.00034341168 
0.266188 0.07146877985 0.00020153035 
0.266745 0.03984092983 0.00020148611 
0.267302 0.03018574735 -0.00006223825 
0.267860 0.07608598449 0.00007576357 
0.268417 0.05217112102 0.00009341348 
0.268975 0.03978400999 0.00026997522 
0.269532 0.05495430266 0.00009782207 
0.270089 0.06276307854 0.00008695566 
0.270647 0.04518028025 -0.00029443608 
0.271204 0.01282083873 0.00036339318 
0.271761 0.05733212816 0.00012795151 
0.272319 0.07111374843 0.00022831234 
0.272876 0.04503618405 0.00036528381 
0.273433 0.07693233266 0.00013567862 
0.273991 0.02730191044 -0.00010249515 
0.274548 0.06105098042 -0.00005453576 
0.275105 0.04793942488 0.00034020394 
0.275663 0.03585849411 -0.00008026488 
0.276220 0.04478928674 0.00023779487 
0.276777 0.04427019836 0.00045398428 
0.277335 0.03786456282 0.00023021272 
0.277892 0.03603198179 0.00035092497 
0.278449 0.02595366327 0.00016376997 
0.279007 0.01409026132 -0.00013563620 
0.279564 0.02716406039 0.00017719442 
0.280121 0.01944850923 -0.00006616011 
0.280679 0.05303705452 0.00014941280 
0.281236 0.05899400093 -0.00035630657 
0.281793 0.04896067913 0.00014181013 
0.282351 0.03237367505 -0.00007215040 
0.282908 0.05915726122 0.00032111048 
0.283465 0.03065915597 0.00044588858 
0.284023 0.01695553387 0.00069278180 
0.284580 0.06091306714 0.00025054796 
0.285137 0.00384895776 0.00056310370 
0.285695 0.06881162520 0.00014027285 
0.286252 0.02165375525 0.00023983401 
0.286809 0.01476912978 -0.00022630668 
0.287367 0.03554787942 -0.00016036594 
0.287924 0.07249351430 0.00043015040 
0.288481 0.05786552094 0.00014284904 
0.289039 -0.00879308425 0.00021297099 
0.289596 0.04121130596 -0.00030457356 
0.290153 0.05015049290 0.00023567608 
0.290711 0.04513253810 -0.00022277147 
0.291268 0.01143088666 0.00000373940 
0.291825 0.02807329612 -0.00024182503 
0.292383 -0.00663005964 -0.00034233797 
0.292940 0.02474560388 0.00010998570 
0.293497 0.01245349674 0.00014451855 
0.294055 0.07027899782 0.00062069828 
0.294612 0.04663627448 -0.00002347891 
0.295169 0.01827928284 0.00063192428 
0.295727 0.02133253607 -0.00039622644 
0.296284 0.04281738992 -0.00002336934 
0.296841 0.06353599207 0.00061625641 
0.297399 0.05950205019 0.00045974141 
0.297956 0.00932082480 0.00044936689 
0.298513 -0.04468476509 -0.00043081371 
0.299071 0.04429120763 0.00021953128 
0.299628 -0.01216917028 -0.00006888581 
0.300185 -0.01314885083 0.00007152749 
0.300742 0.03577393975 0.00012286757 
0.301300 -0.03415742036 -0.00054852816 
0.301857 0.03571121833 0.00001335790 
0.302414 0.04330193834 0.00052180357 
0.302972 0.01123694090 -0.00009902513 
0.303529 0.04812741567 -0.00005628569 
0.304086 0.09795068698 0.00009868725 
0.304644 0.02202387062 -0.00010186550 
0.305201 0.02771289906 0.00039248067 
0.305758 0.00716382832 -0.00076722455 
0.306316 0.00139926168 0.00025950389 
0.306873 0.05296096561 0.00079464481 
0.307430 0.00210327879 -0.00066257736 
0.307987 -0.01395093351 -0.00040272867 
0.308545 0.00694676932 0.00045673992 
0.309102 0.01397001590 -0.00002102276 
0.309659 -0.01381758214 -0.00001489441 
0.310217 0.04843062019 0.00001605775 
0.310774 -0.00135746097 0.00046418490 
0.311331 0.04465771768 -0.00026341487 
0.311889 -0.03327928692 0.00017032254 
0.312446 0.02612843754 0.00025106235 
0.313003 0.05706100000 0.00107355781 
0.313560 0.02857521468 0.00011694837 
0.314118 0.03389849510 0.00008170581 
0.314675 0.04405471740 0.00007010942 
0.315232 0.07447915878 -0.00019017149 
0.315790 0.03594718648 0.00013123590 
0.316347 0.04111470562 0.00084101331 
0.316904 0.03211830022 -0.00036173604 
0.317461 0.02383358040 0.00007797997 
0.318019 0.10079232737 0.00011581765 
0.318576 0.05956322205 0.00025817439 
0.319133 0.01190210915 -0.00059438976 
0.319691 0.07137552623 -0.00004701493 
0.320248 0.04758802488 -0.00082180463 
0.320805 0.02139225620 0.00080753267 
0.321362 0.07471489649 0.00049422684 
0.321920 0.03667534692 -0.00024976797 
0.322477 -0.03304351155 0.00052861520 
0.323034 0.00299183597 0.00063372838 
0.323592 0.02369456834 0.00042624003 
0.324149 0.08038696161 0.00026278157 
0.324706 0.07116712737 -0.00032363820 
0.325263 0.05663662099 0.00024311477 
0.325821 0.02123481526 -0.00050763577 
0.326378 0.03260253838 -0.00005157684 
0.326935 0.04366278471 0.00050162307 
0.327493 0.04453281282 0.00003286518 
0.328050 0.00304055995 -0.00011657147 
0.328607 0.03365772015 -0.00036266453 
0.329164 0.05155439997 0.00007399902 
0.329722 0.01739380896 -0.00080223268 
0.330279 0.01619952711 -0.00022113369 
0.330836 -0.00498853567 -0.00030057796 
0.331393 0.06454746210 0.00098558742 
0.331951 -0.04769053639 -0.00002008251 
0.332508 0.02198332608 0.00061219971 
0.333065 0.02053754046 -0.00035656666 
0.333622 0.02019270324 -0.00012254649 
0.334180 0.04453411227 -0.00010201013 
0.334737 0.03026337046 0.00041622238 
0.335294 0.07307065661 0.00014040477 
0.335852 0.04382200556 0.00106911210 
0.336409 0.05386860849 -0.00032356903 
0.336966 0.00379591590 0.00033471823 
0.337523 0.05892410172 0.00055079177 
0.338081 0.02469615204 -0.00014542508 
0.338638 0.10707297181 0.00040710084 
0.339195 0.05772847511 0.00027659810 
0.339752 0.01286131253 -0.00024878133 
0.340310 0.07750379634 0.00026666092 
0.340867 -0.00207943871 0.00043283638 
0.341424 0.01853525407 -0.00016361925 
0.341981 -0.01213821548 0.00035610682 
0.342539 0.02031977712 -0.00028290199 
0.343096 0.06843586450 0.00077881182 
0.343653 -0.03616935640 -0.00016430928 
0.344210 -0.00097446582 -0.00037406869 
0.344768 0.00258092451 0.00070440820 
0.345325 0.00426722859 0.00042419381 
0.345882 -0.04480198870 0.00036955978 
0.346439 0.03514578160 0.00002572852 
0.346997 -0.00019435900 -0.00052444826 
0.347554 0.06565741480 0.00142087352 
0.348111 -0.04445899164 -0.00039492179 
0.348668 0.01323442507 0.00092076991 
0.349226 0.09644399227 -0.00053051580 
0.349783 0.03818478023 0.00120716414 
0.350340 -0.01511613975 0.00014697295 
0.350897 -0.00536834609 0.00116445002 
0.351454 0.00820054479 -0.00067452472 
0.352012 -0.02421808090 -0.00034934459 
0.352569 0.01824992643 0.00004881792 
0.353126 0.09589374029 0.00130090516 
0.353683 0.04554017943 0.00039902525 
0.354241 0.04639615321 0.00068082243 
0.354798 -0.04140219455 -0.00098367334 
0.355355 0.02290716596 0.00025727830 
0.355912 -0.05723362302 -0.00043511553 
0.356470 0.02106018346 0.00007667609 
0.357027 0.01215405483 -0.00059462085 
0.357584 0.02679332657 0.00017234276 
0.358141 0.02861392723 0.00001112891 
0.358699 -0.01445899865 0.00073865678 
0.359256 -0.00664441697 0.00078250673 
0.359813 0.05600706836 0.00058189688 
0.360370 -0.04093616776 0.00022070276 
0.360927 -0.02831199495 -0.00066710500 
0.361485 0.04492248650 0.00164393687 
0.362042 -0.00733543602 0.00041015680 
0.362599 0.08457882116 -0.00039925849 
0.363156 0.03659661308 -0.00006281775 
0.363714 0.00589652345 0.00009292375 
0.364271 0.01091952080 0.00030760989 
0.364828 0.04949186351 0.00128962310 
0.365385 0.06721610901 -0.00033350597 
0.365942 -0.01844057541 -0.00132084282 
0.366500 -0.03940753276 -0.00016499003 
0.367057 0.04926895961 0.00037918949 
0.367614 0.01401618700 -0.00018547294 
0.368171 0.03716238956 -0.00039967920 
0.368728 0.00305524633 0.00030081435 
0.369286 0.03379045520 0.00077773178 
0.369843 0.05435832511 0.00167312410 
0.370400 0.03015269974 -0.00300778729 
0.370957 0.06250584060 -0.00058993509 
0.371514 0.04714565111 -0.00055422809 
0.372072 0.02412787437 0.00199460251 
0.372629 0.01618456161 0.00056581469 
0.373186 -0.02178093654 0.00045697063 
0.373743 0.00158703067 0.00000594081 
0.374300 -0.09808159561 -0.00120599889 
0.374858 -0.06954046681 0.00002806584 
0.375415 0.12785928553 0.00115941835 
0.375972 0.07530090562 0.00041177587 
0.376529 0.07876481015 0.00100033596 
0.377086 0.01044437657 0.00059081994 
0.377644 0.03252516710 -0.00076862159 
0.378201 0.10530369143 0.00063499678 
0.378758 -0.01038725156 0.00096525880 
0.379315 -0.01625608621 0.00011639790 
0.379872 0.01690492117 0.00130880786 
0.380430 0.01923799699 0.00032692221 
0.380987 0.06283684272 0.00160579714 
0.381544 -0.01959047888 0.00158420460 
0.382101 0.00925133659 -0.00088436858 
0.382658 -0.01483240451 0.00063570103 
0.383216 -0.00100388952 -0.00046641468 
0.383773 0.01890934806 -0.00032922223 
0.384330 0.03546655509 -0.00296654264 
0.384887 0.00653515246 -0.00086039408 
0.385444 -0.01585975265 0.00067286563 
0.386001 0.12093625882 0.00045785316 
0.386559 0.08066748325 0.00039844603 
0.387116 -0.00843817678 0.00072394655 
0.387673 0.03775771740 0.00165907837 
0.388230 0.02990057803 0.00172277043 
0.388787 0.05764595833 0.00150623034 
0.389345 -0.02195846003 0.00164135818 
0.389902 0.03981524351 -0.00110604990 
0.390459 0.00816195523 0.00180195241 
0.391016 -0.03465679852 0.00158647032 
0.391573 -0.03271980709 -0.00059610684 
0.392130 -0.07093124087 0.00119196532 
0.392688 0.02968000665 -0.00272997391 
0.393245 0.04063936774 0.00321779950 
0.393802 0.08471872820 0.00138646460 
0.394359 -0.01151322491 -0.00289193961 
0.394916 0.01241257055 0.00106528888 
0.395473 0.10833080029 0.00135595782 
0.396031 0.03064311140 0.00425248106 
0.396588 0.14164296050 0.00224991703 
0.397145 -0.03409208510 0.00066562967 
0.397702 0.12607046296 -0.00157450379 
0.398259 0.07245506745 0.00777371788 
0.398816 0.01172900167 0.00044126076 
0.399374 0.01633719882 0.00248209818 
0.399931 0.14973490168 0.00202293892 
0.400488 0.06052926049 -0.00391317632 
0.401045 -0.00967127682 0.00515908736 
0.401602 0.13178682069 -0.00232457734 
0.402159 -0.19810618863 -0.00073797034 
0.402716 -0.07411356405 -0.00307566858 
0.403274 0.01972194896 -0.02054343927 
0.403831 -0.09673767209 0.01528400380 
