# Supplementary material for: SAXS studies of X-ray induced disulfide bond damage: Engineering high-resolution insight from a low-resolution technique
Source: PLoS One. 2020 Nov 17;15(11):e0239702. doi: 10.1371/journal.pone.0239702 (PMC7671560; doi:10.1371/journal.pone.0239702)
Supplement: S1 Data — (GZ) [file pone.0239702.s023.gz › SupplementaryData/dimer_A8_ph6_2p5_00015.cbf.dat]

0.010314 13.22382038107 -0.11164356215 
0.010872 8.67000385928 -0.28861464121 
0.011429 9.30343965863 0.09213973769 
0.011987 8.24577579307 -0.03441269551 
0.012544 8.43396573057 -0.16230481379 
0.013102 6.76002326935 0.00078098678 
0.013659 9.04349579279 -0.01488328398 
0.014217 8.72883387306 0.05884062368 
0.014774 9.44062477301 -0.02910834930 
0.015332 8.41705090282 0.00826283022 
0.015889 8.60063754539 0.05295082552 
0.016447 8.12331114629 -0.01079883088 
0.017004 8.42480248996 0.00449242659 
0.017562 8.53555925452 -0.02725053562 
0.018119 8.11121420503 -0.03381681811 
0.018677 8.42855031802 -0.03257401283 
0.019234 8.24199597480 0.00455614408 
0.019792 8.19755161549 0.00361903631 
0.020349 8.17000689631 0.02311902577 
0.020907 7.71698422461 0.04733116827 
0.021464 7.49124941094 0.04304481632 
0.022022 8.31523572298 0.02378849874 
0.022579 7.75467538245 0.03686792339 
0.023137 7.95340621649 0.03176799874 
0.023694 7.62816823887 0.03803736118 
0.024252 7.57384785789 0.03288152260 
0.024809 7.37090014023 0.03975156106 
0.025367 7.24230675158 0.03566157226 
0.025924 7.49736042326 0.03440821804 
0.026482 7.23169794522 0.03504506937 
0.027039 7.18978684317 0.04744623470 
0.027597 7.48934928181 0.03457425783 
0.028154 7.23955192575 0.04159007858 
0.028712 7.05214006808 0.03608345291 
0.029269 6.94372880397 0.04297610050 
0.029827 6.91678600050 0.03401870243 
0.030384 6.59371246235 0.03769395288 
0.030942 6.81971738411 0.03727816520 
0.031500 6.67349005503 0.04173794028 
0.032057 6.72179876346 0.04545145468 
0.032615 6.44846058276 0.03740016020 
0.033172 6.65975157864 0.03582747336 
0.033730 6.48266804189 0.03264652411 
0.034287 6.52270622330 0.03350521160 
0.034845 6.28015127348 0.03741882517 
0.035402 6.17912945188 0.03928648129 
0.035960 6.17558328926 0.03375140004 
0.036517 6.03977662954 0.03021275750 
0.037075 6.06643962635 0.03179261805 
0.037632 5.90259298400 0.02814533489 
0.038190 5.79513265498 0.02859518136 
0.038747 5.85827487991 0.03434665938 
0.039305 5.82571665099 0.02840715752 
0.039862 5.51767947062 0.02747742770 
0.040420 5.57103043273 0.03157772138 
0.040977 5.64163968110 0.02904874646 
0.041535 5.43265727346 0.02586261704 
0.042092 5.46377551109 0.02759811615 
0.042650 5.29930435591 0.03182171759 
0.043207 5.23544819095 0.03007642821 
0.043765 5.21682005538 0.03034638337 
0.044322 5.17309961862 0.02156516893 
0.044880 5.20385711555 0.02474122297 
0.045437 5.19517831565 0.02869129603 
0.045995 4.89526530351 0.03014982473 
0.046552 4.90224498128 0.02306936452 
0.047110 4.75122781712 0.02984482831 
0.047667 4.87673025419 0.02584535995 
0.048225 4.61404930917 0.02616326366 
0.048782 4.57816099941 0.02404667150 
0.049340 4.52546148726 0.02490620440 
0.049897 4.43923239766 0.02078912029 
0.050455 4.49452672989 0.02202956705 
0.051012 4.46405160281 0.02067060325 
0.051570 4.33723441898 0.02193232752 
0.052127 4.19320612733 0.02116550221 
0.052685 4.34073592726 0.02477288621 
0.053242 4.10256476332 0.02365275478 
0.053800 4.00000681162 0.01937885273 
0.054357 3.95693610666 0.02237681019 
0.054915 3.95232484875 0.02032619559 
0.055472 3.92725030156 0.02061010493 
0.056030 3.89778505126 0.01868842882 
0.056587 3.71353140108 0.02075142921 
0.057145 3.89355486038 0.02163983768 
0.057702 3.86211119702 0.01882008765 
0.058260 3.63241881708 0.01731664393 
0.058817 3.68631054262 0.01625434438 
0.059375 3.55044892354 0.01514949074 
0.059932 3.58852249098 0.01837498687 
0.060490 3.51328919620 0.01501234135 
0.061048 3.45571848278 0.01893697741 
0.061605 3.46319658898 0.01739032831 
0.062163 3.41630894710 0.01623844062 
0.062720 3.18064349634 0.01475522129 
0.063278 3.18253110228 0.01830712759 
0.063835 3.10646609108 0.01463644896 
0.064393 3.10937338920 0.01786512738 
0.064950 3.15615554862 0.01373764903 
0.065508 2.97834357203 0.01371849826 
0.066065 2.96123545509 0.01566749088 
0.066623 2.96453308402 0.01393966188 
0.067180 2.91749089480 0.01398391264 
0.067738 2.80682384356 0.01520154440 
0.068295 2.80388491406 0.01064676903 
0.068853 2.85690920486 0.01729462869 
0.069410 2.89788565235 0.01423209196 
0.069968 2.71201966676 0.01525587775 
0.070525 2.74574653893 0.01392813653 
0.071083 2.62881868609 0.01512594662 
0.071640 2.56598282417 0.01274209665 
0.072198 2.58165980862 0.01337322532 
0.072755 2.55290903849 0.01481729391 
0.073313 2.52808983639 0.01189813188 
0.073870 2.50024188122 0.01418227554 
0.074428 2.49159232382 0.01132179898 
0.074985 2.40155842747 0.01129091172 
0.075543 2.40736097850 0.01227711966 
0.076100 2.22979924635 0.01025224568 
0.076658 2.25538365977 0.00930441474 
0.077215 2.16094886775 0.01057637915 
0.077773 2.30237950008 0.01115821884 
0.078330 2.20358793431 0.01094074272 
0.078888 2.13170644962 0.01209281043 
0.079445 2.07424384446 0.00895335117 
0.080003 2.06570939940 0.00913669512 
0.080560 2.10765931136 0.01035014673 
0.081118 2.01805490463 0.01023590148 
0.081675 1.94909160277 0.01056516436 
0.082233 1.95110528934 0.00975485148 
0.082790 1.86188401500 0.00638368848 
0.083348 1.96644334774 0.00897828288 
0.083905 1.95146650381 0.00883166742 
0.084463 1.88906656145 0.00685872264 
0.085020 1.73591239251 0.00882984273 
0.085578 1.81644282759 0.00861582454 
0.086135 1.78267221384 0.00778059702 
0.086693 1.72200785372 0.00865578505 
0.087250 1.66788175560 0.00897290328 
0.087808 1.66437415198 0.00698660532 
0.088365 1.67017870779 0.00787568570 
0.088923 1.59534923635 0.00645243740 
0.089480 1.61077846698 0.00711774351 
0.090038 1.59207807532 0.00732568977 
0.090595 1.56997385060 0.00665023807 
0.091153 1.43824442964 0.00608534148 
0.091710 1.51268981671 0.00701534784 
0.092268 1.47822836895 0.00641878670 
0.092825 1.49039644867 0.00653419815 
0.093383 1.53515074062 0.00785459703 
0.093940 1.50958393682 0.00639177469 
0.094498 1.46443069725 0.00694782974 
0.095055 1.42931017771 0.00653648853 
0.095613 1.43238433834 0.00695078935 
0.096170 1.41720105920 0.00760450463 
0.096728 1.37834484188 0.00656740810 
0.097285 1.30856422481 0.00753860713 
0.097842 1.29763539072 0.00680257685 
0.098400 1.18309524336 0.00624434907 
0.098957 1.22254253769 0.00542727591 
0.099515 1.20888865166 0.00497562931 
0.100072 1.22220538614 0.00574080875 
0.100630 1.18991458088 0.00696751648 
0.101187 1.23036043806 0.00658269408 
0.101745 1.19394329221 0.00422237535 
0.102302 1.15529201107 0.00629074702 
0.102860 1.10899130994 0.00580865381 
0.103417 1.16635572969 0.00485129340 
0.103975 1.12891912175 0.00390639332 
0.104532 1.09786156652 0.00474845439 
0.105090 1.03838814130 0.00330475512 
0.105647 1.09237763929 0.00591497880 
0.106205 1.09639476722 0.00593853312 
0.106762 0.88206529505 0.00605620444 
0.107320 0.96801318676 0.00557264032 
0.107877 1.00424776151 0.00475218829 
0.108435 1.00156265424 0.00467890207 
0.108992 0.95813540775 0.00430243586 
0.109550 0.87636030326 0.00404913263 
0.110107 0.92321619699 0.00362261559 
0.110665 0.86877550970 0.00437074328 
0.111222 0.86020499877 0.00480028731 
0.111780 0.87922355541 0.00382286299 
0.112337 0.93160789790 0.00283762493 
0.112895 0.84597455364 0.00511992817 
0.113452 0.86749610128 0.00405056920 
0.114010 0.86542258023 0.00388873255 
0.114567 0.81799037980 0.00352091531 
0.115125 0.78503605859 0.00241529053 
0.115682 0.76987522868 0.00393973346 
0.116240 0.84413692939 0.00332062797 
0.116797 0.78625795992 0.00391546899 
0.117355 0.76308242337 0.00315514044 
0.117912 0.76471626589 0.00326342084 
0.118470 0.71760591351 0.00320669942 
0.119027 0.72542929315 0.00277962870 
0.119585 0.73449191033 0.00297347794 
0.120142 0.67956460962 0.00270445358 
0.120699 0.73384150828 0.00395273107 
0.121257 0.68070391454 0.00244407898 
0.121814 0.60517904305 0.00219388382 
0.122372 0.65640012443 0.00334520448 
0.122929 0.62869380515 0.00201019504 
0.123487 0.60004309158 0.00220045253 
0.124044 0.65957263223 0.00261262918 
0.124602 0.55314658531 0.00112502197 
0.125159 0.56138634675 0.00305553048 
0.125717 0.59229385224 0.00280636046 
0.126274 0.49873100683 0.00218792149 
0.126832 0.54959141235 0.00219986544 
0.127389 0.57667177066 0.00134856767 
0.127947 0.52295976062 0.00170440906 
0.128504 0.57480798552 0.00148535923 
0.129062 0.51454794835 0.00286572700 
0.129619 0.47008886112 0.00131482492 
0.130177 0.58755070059 0.00260625238 
0.130734 0.51317407502 0.00255146901 
0.131292 0.44507036867 0.00129140859 
0.131849 0.43297377656 0.00231456933 
0.132407 0.49457610945 0.00151194085 
0.132964 0.47771210904 0.00240318841 
0.133521 0.50619863905 0.00141450384 
0.134079 0.44251439889 0.00101376652 
0.134636 0.42977158514 0.00135278076 
0.135194 0.42891934451 0.00114152971 
0.135751 0.42853039874 0.00211240760 
0.136309 0.48203276656 0.00267488555 
0.136866 0.45105202936 0.00198558716 
0.137424 0.39672842658 0.00154473278 
0.137981 0.42403302445 0.00153672900 
0.138539 0.40714199782 0.00123205463 
0.139096 0.39429115774 0.00139585802 
0.139654 0.44773006603 0.00239292975 
0.140211 0.37697246224 0.00309802738 
0.140769 0.40664377719 0.00121524938 
0.141326 0.38542515760 0.00232865434 
0.141884 0.36981917536 0.00144326019 
0.142441 0.33973969859 0.00160009910 
0.142998 0.37948280505 0.00162404794 
0.143556 0.35577940404 0.00112949769 
0.144113 0.28748354272 0.00034313848 
0.144671 0.32660403711 0.00105860720 
0.145228 0.36854050474 0.00113219097 
0.145786 0.27902967485 0.00059424826 
0.146343 0.29057942111 0.00079752348 
0.146901 0.31959796879 0.00172958959 
0.147458 0.32012677197 0.00135355217 
0.148016 0.32023341917 0.00101870258 
0.148573 0.19517898207 0.00089614039 
0.149131 0.25064628069 0.00139296116 
0.149688 0.29513379603 0.00092442649 
0.150246 0.24902187618 0.00098447276 
0.150803 0.23865962773 0.00118113792 
0.151360 0.26930121458 0.00067627807 
0.151918 0.25856637029 0.00128266138 
0.152475 0.25832191601 0.00080978786 
0.153033 0.25504183704 0.00104461998 
0.153590 0.22559909325 0.00059661315 
0.154148 0.16435912959 0.00161970197 
0.154705 0.20453700777 0.00080027186 
0.155263 0.21597743890 0.00125923629 
0.155820 0.26916081225 0.00130061019 
0.156378 0.20349708066 0.00055928163 
0.156935 0.21136232166 0.00034586137 
0.157493 0.16007126926 0.00148231508 
0.158050 0.17923569342 0.00114419514 
0.158607 0.21846498072 0.00082183674 
0.159165 0.18083791687 0.00126303995 
0.159722 0.25334561235 0.00049813843 
0.160280 0.23001422859 0.00140434188 
0.160837 0.17136440769 0.00119231631 
0.161395 0.22231562897 0.00077202449 
0.161952 0.17440304129 0.00011829231 
0.162510 0.17053861519 0.00053794675 
0.163067 0.16333108531 0.00052182480 
0.163625 0.21619060611 0.00092553703 
0.164182 0.18300466756 0.00059331593 
0.164739 0.27184186390 0.00084821110 
0.165297 0.22692384401 0.00043794894 
0.165854 0.13365003073 0.00109921875 
0.166412 0.14196200375 0.00000939001 
0.166969 0.18881128896 0.00096566349 
0.167527 0.15948601461 -0.00015082649 
0.168084 0.15915405282 0.00044973218 
0.168642 0.11857436053 0.00112938561 
0.169199 0.19919558598 0.00016066553 
0.169757 0.14713863678 0.00038406464 
0.170314 0.08126660498 0.00100304743 
0.170871 0.13706099890 0.00068335229 
0.171429 0.15548304592 0.00116588439 
0.171986 0.12216530826 0.00075500988 
0.172544 0.12921437505 0.00081329510 
0.173101 0.11383995875 -0.00033682819 
0.173659 0.12724919683 0.00094338486 
0.174216 0.11799261006 -0.00021415153 
0.174774 0.10811501988 0.00088143638 
0.175331 0.13883494292 0.00039105735 
0.175888 0.14727075389 0.00121659707 
0.176446 0.08823887567 0.00020720497 
0.177003 0.10499983895 0.00094904195 
0.177561 0.12094766738 0.00092560552 
0.178118 0.07460558590 0.00028837788 
0.178676 0.13499059338 0.00032654124 
0.179233 0.11809614732 0.00039529568 
0.179791 0.11402438140 -0.00022166452 
0.180348 0.12858639622 0.00003976216 
0.180905 0.09735597387 0.00028902516 
0.181463 0.15430580038 0.00062752820 
0.182020 0.04205098493 0.00069229211 
0.182578 0.11387121954 0.00033555780 
0.183135 0.09554063070 0.00027040828 
0.183693 0.06408866412 -0.00044958304 
0.184250 0.08533546188 0.00065262971 
0.184808 0.11496215576 0.00038605366 
0.185365 0.12193314247 0.00063748754 
0.185922 0.12547794117 0.00103016471 
0.186480 0.14002330422 0.00128112077 
0.187037 0.08888136557 -0.00023413674 
0.187595 0.14042617260 0.00063741938 
0.188152 0.06490970526 0.00037954849 
0.188710 0.08438049870 0.00060166952 
0.189267 0.08916534967 0.00027013843 
0.189824 0.10124260513 0.00000432241 
0.190382 0.11690157523 0.00059565568 
0.190939 0.03903196576 0.00050994156 
0.191497 0.08105660911 0.00017670953 
0.192054 0.11340123321 0.00060748899 
0.192612 0.06751344706 0.00044322525 
0.193169 0.10634822994 0.00043330579 
0.193726 0.13723739501 0.00055614704 
0.194284 0.06127349831 0.00071582600 
0.194841 0.08723717668 0.00084135275 
0.195399 0.04040307960 0.00025562832 
0.195956 0.07278604093 0.00021199164 
0.196514 0.09626737939 -0.00010903830 
0.197071 0.05731944945 0.00038836974 
0.197628 0.06850377156 0.00108759055 
0.198186 0.04494713079 0.00050217688 
0.198743 0.09009643756 0.00122343162 
0.199301 0.02256147027 0.00005765741 
0.199858 0.05060259114 0.00022772171 
0.200416 0.09949168355 0.00044323673 
0.200973 0.07209746790 0.00023671534 
0.201530 0.08654065002 0.00040099805 
0.202088 0.09490013383 -0.00018767489 
0.202645 0.04630424923 -0.00018354905 
0.203203 0.05447800854 0.00043269540 
0.203760 0.04718345114 0.00073101468 
0.204318 0.06512137015 -0.00026332568 
0.204875 0.08363837668 -0.00017683579 
0.205432 0.07239986542 0.00027979045 
0.205990 0.03992359596 0.00057907611 
0.206547 0.05933101281 0.00045265395 
0.207105 0.06279853664 -0.00009365572 
0.207662 0.05583988678 0.00081351833 
0.208219 0.08282629331 -0.00030890482 
0.208777 0.11393815432 0.00031316857 
0.209334 0.15480915972 0.00072270324 
0.209892 0.04765557667 0.00011925766 
0.210449 0.05191090543 0.00048310404 
0.211007 0.04896004045 0.00058934496 
0.211564 0.10408323198 0.00006028149 
0.212121 0.07053730439 -0.00020716360 
0.212679 0.02383925157 0.00000195098 
0.213236 0.02786112010 0.00040396059 
0.213794 0.04235977697 0.00017307987 
0.214351 0.06624876088 0.00055126985 
0.214908 0.02078511557 -0.00003690168 
0.215466 0.08271246956 0.00004330321 
0.216023 0.09477296489 0.00040706755 
0.216581 0.05317381857 0.00002509848 
0.217138 0.07224141623 -0.00011097492 
0.217695 0.05185942833 0.00002959174 
0.218253 0.07028170046 0.00031188960 
0.218810 0.05037435299 -0.00056717500 
0.219368 0.05215187730 0.00041758650 
0.219925 0.06922169567 0.00023621881 
0.220483 0.07371271367 0.00028687046 
0.221040 0.06183842433 0.00007688770 
0.221597 0.05427753604 0.00037758433 
0.222155 0.03397514261 0.00042391379 
0.222712 0.04949230274 0.00010419491 
0.223270 0.03187532951 -0.00036547955 
0.223827 0.09107011962 0.00048298375 
0.224384 0.04794585894 0.00101735768 
0.224942 0.07327360014 0.00005941805 
0.225499 0.10275885433 -0.00013677094 
0.226057 0.05552412889 -0.00014130112 
0.226614 0.04079414529 -0.00006028526 
0.227171 0.06890858541 0.00008302171 
0.227729 0.06950068439 0.00032745128 
0.228286 0.08184346750 0.00010013834 
0.228844 0.08489700490 -0.00010506497 
0.229401 0.06436543924 0.00019776476 
0.229958 0.05030804074 0.00015557581 
0.230516 0.05399500978 0.00033439598 
0.231073 0.06457535693 0.00082311311 
0.231630 0.04712484836 0.00045128893 
0.232188 0.05030687587 0.00056742660 
0.232745 0.07910968120 0.00073077743 
0.233303 0.01741657787 0.00025527053 
0.233860 0.03890198805 0.00035683033 
0.234417 0.05542358020 0.00018631000 
0.234975 0.04169034082 0.00015966021 
0.235532 0.03278065418 0.00005964632 
0.236090 0.04431268392 0.00021730257 
0.236647 0.07668241681 0.00029962539 
0.237204 0.06828628698 -0.00060252342 
0.237762 0.04679330234 0.00031767842 
0.238319 0.06159665158 0.00011181236 
0.238877 0.05664451568 -0.00003098786 
0.239434 0.04449340908 0.00063573727 
0.239991 0.04485664740 0.00022304554 
0.240549 0.03630974371 0.00013578587 
0.241106 0.03283109310 0.00001917925 
0.241663 0.03188449919 0.00042976438 
0.242221 0.04257844761 0.00068419803 
0.242778 0.07145583745 0.00027744435 
0.243336 0.05254082082 0.00011370122 
0.243893 0.06969449049 0.00033945810 
0.244450 0.04577043329 0.00053496261 
0.245008 0.08315366247 0.00024395136 
0.245565 0.04517090323 -0.00001340300 
0.246123 0.04387214665 -0.00006150856 
0.246680 0.00995656540 -0.00020370843 
0.247237 0.07325497476 -0.00011451051 
0.247795 0.07162504285 -0.00008982929 
0.248352 0.07323964250 0.00081770436 
0.248909 0.08086146569 0.00014916354 
0.249467 0.03416852342 0.00034107524 
0.250024 0.04836528865 -0.00020075824 
0.250582 0.02290277427 -0.00027837522 
0.251139 0.04953653369 0.00026905983 
0.251696 0.03355206700 0.00005319575 
0.252254 0.06587770717 0.00015301757 
0.252811 0.04437033659 0.00003490056 
0.253368 0.06075399319 -0.00003192350 
0.253926 0.07381719747 0.00061859878 
0.254483 0.00772083020 0.00043675799 
0.255041 0.10887985844 0.00019875278 
0.255598 0.05980428070 -0.00006583475 
0.256155 0.08054931221 0.00004655338 
0.256713 0.05268517761 0.00041932790 
0.257270 0.07266940597 0.00279275389 
0.257827 0.04600293001 0.00011539711 
0.258385 0.07348357767 0.00065744536 
0.258942 0.05891059214 0.00042582987 
0.259499 0.04960737541 0.00054358516 
0.260057 0.06468413609 0.00055270772 
0.260614 0.03592022997 -0.00014526578 
0.261172 0.05265733810 0.00045852008 
0.261729 0.07543793203 0.00023862775 
0.262286 0.06718683419 0.00016532401 
0.262844 0.01506324079 0.00021256799 
0.263401 0.02767133995 0.00022705322 
0.263958 0.03864579995 0.00002867577 
0.264516 0.04725596460 0.00054745050 
0.265073 0.04308698316 0.00025744273 
0.265630 -0.00245085091 0.00037000226 
0.266188 0.03277278167 0.00010267181 
0.266745 0.06528271894 -0.00012572051 
0.267302 0.04273267597 0.00034634027 
0.267860 0.04800249196 0.00031374069 
0.268417 0.04141548545 0.00017898770 
0.268975 0.11446819061 0.00053442694 
0.269532 0.05861976025 -0.00004969862 
0.270089 0.03261940942 -0.00020820172 
0.270647 0.04604941232 -0.00007233115 
0.271204 0.05292866911 0.00004431792 
0.271761 0.04566629535 0.00039057466 
0.272319 0.01040147674 0.00026776877 
0.272876 0.06632223256 -0.00021259823 
0.273433 0.04613693758 0.00024709313 
0.273991 0.03790296288 -0.00007059497 
0.274548 -0.00507890395 0.00025559129 
0.275105 0.06932609174 0.00034134187 
0.275663 0.03849694329 0.00057066075 
0.276220 0.07309802463 0.00024939633 
0.276777 0.00913372049 -0.00000762524 
0.277335 0.03606702994 0.00020658527 
0.277892 0.05194439391 0.00043591489 
0.278449 0.06225362943 0.00020706264 
0.279007 0.06366158002 -0.00036480163 
0.279564 0.03122659302 0.00010533226 
0.280121 0.05842807893 0.00066815936 
0.280679 0.06370397013 -0.00025145877 
0.281236 0.05299241497 -0.00001856466 
0.281793 0.04663939071 0.00024711890 
0.282351 0.06448667435 0.00046633338 
0.282908 0.09034828938 0.00033221804 
0.283465 0.02843568179 0.00013353589 
0.284023 0.05653600874 -0.00004220179 
0.284580 0.03194987160 -0.00010451540 
0.285137 0.07570476526 -0.00003894806 
0.285695 0.02643227610 0.00003592025 
0.286252 0.06136180964 0.00006487765 
0.286809 -0.01232517403 0.00039401375 
0.287367 0.05324509188 0.00013148221 
0.287924 0.05270827113 0.00044626915 
0.288481 0.04171410294 0.00060493229 
0.289039 0.07352159641 -0.00023559115 
0.289596 0.04460659304 0.00054383721 
0.290153 0.07257222451 0.00002900424 
0.290711 0.10288250273 0.00051510259 
0.291268 0.04797929206 -0.00038591081 
0.291825 0.05545559867 -0.00010977250 
0.292383 0.03929986200 -0.00018774221 
0.292940 0.07834870462 0.00058394288 
0.293497 0.02984021699 0.00037978449 
0.294055 0.05746949170 0.00015510658 
0.294612 -0.03009164762 0.00017182985 
0.295169 0.01057051872 0.00014770396 
0.295727 0.02218265327 0.00042805446 
0.296284 0.01755571353 0.00036092132 
0.296841 0.02142394953 -0.00058407596 
0.297399 0.05596333219 0.00012684555 
0.297956 0.01395778585 -0.00033298404 
0.298513 0.02233967266 -0.00039192895 
0.299071 0.06110449458 0.00041216796 
0.299628 0.07834788194 0.00027986340 
0.300185 0.03150854399 -0.00074468175 
0.300742 0.04078271858 -0.00008782741 
0.301300 0.07252139118 0.00031763233 
0.301857 0.03771277306 0.00015024405 
0.302414 0.03666739970 0.00055271282 
0.302972 -0.01557185135 0.00043461416 
0.303529 0.08467452409 0.00002225271 
0.304086 0.00619918712 -0.00022730171 
0.304644 0.00091345912 0.00000142359 
0.305201 0.04584661300 0.00031619008 
0.305758 0.01116965101 -0.00012253182 
0.306316 0.06124676855 -0.00019548232 
0.306873 0.06544181736 -0.00015159845 
0.307430 0.08057172311 -0.00002253889 
0.307987 0.05634481816 0.00013732272 
0.308545 0.03774645575 0.00015993733 
0.309102 0.00857915479 0.00040099172 
0.309659 -0.00010555499 0.00041495374 
0.310217 0.04662398186 0.00014909056 
0.310774 0.01767231881 0.00062880807 
0.311331 0.05045970199 -0.00033529230 
0.311889 0.02094450973 -0.00019320866 
0.312446 0.02137304873 0.00008709870 
0.313003 0.05377991038 0.00089787829 
0.313560 0.06810317925 -0.00038083237 
0.314118 0.03968138804 -0.00032515627 
0.314675 0.03292221463 -0.00004007242 
0.315232 0.05863793150 -0.00004410699 
0.315790 0.07040568680 -0.00000422521 
0.316347 0.03434372809 0.00003236979 
0.316904 0.08736904909 0.00021692013 
0.317461 0.02665759692 -0.00030010289 
0.318019 -0.01598931082 -0.00018525420 
0.318576 0.01436308232 -0.00046344646 
0.319133 0.02593723836 0.00038077042 
0.319691 0.05034987125 0.00004234649 
0.320248 0.06711647234 0.00000636335 
0.320805 -0.01481242972 0.00017990312 
0.321362 0.03485603883 -0.00021400394 
0.321920 0.04384944428 -0.00095491140 
0.322477 -0.01231330411 -0.00015482886 
0.323034 0.02381704950 0.00031685383 
0.323592 0.04428000093 -0.00049151338 
0.324149 0.04930346204 -0.00007748574 
0.324706 0.08479974625 0.00072426964 
0.325263 0.06888695865 0.00014177731 
0.325821 0.04515722598 0.00008671875 
0.326378 0.02314398174 -0.00048369536 
0.326935 0.05742661029 0.00071581485 
0.327493 0.02569893712 0.00019596035 
0.328050 0.02298524382 0.00018226517 
0.328607 -0.00739923999 -0.00003323643 
0.329164 -0.00561086371 -0.00010303565 
0.329722 -0.02177139183 0.00030145879 
0.330279 0.02633981930 0.00071765222 
0.330836 0.02859467084 0.00003668407 
0.331393 0.00489434470 0.00024776707 
0.331951 0.02887513454 0.00045711363 
0.332508 -0.02416388145 -0.00098094835 
0.333065 -0.03035804050 0.00013750955 
0.333622 0.02429419919 -0.00065682597 
0.334180 0.04145708441 -0.00071004541 
0.334737 0.04482667023 -0.00047009581 
0.335294 0.03628465188 -0.00037986108 
0.335852 0.04010158755 0.00027702391 
0.336409 0.04838089625 -0.00010702661 
0.336966 0.05460693168 -0.00022655861 
0.337523 0.06895418019 0.00061677596 
0.338081 0.02232868151 -0.00003897046 
0.338638 0.01802284990 -0.00041752818 
0.339195 0.03394620994 -0.00025953188 
0.339752 -0.02197883476 0.00066707006 
0.340310 0.07285559352 -0.00004300954 
0.340867 -0.05522096110 -0.00002003853 
0.341424 0.01095833209 0.00017478978 
0.341981 0.04285313223 0.00057218356 
0.342539 0.03048353666 -0.00008731039 
0.343096 -0.00310714080 0.00034892144 
0.343653 0.00541961290 0.00059353067 
0.344210 -0.03037580303 0.00003336392 
0.344768 -0.01194759094 0.00052538610 
0.345325 0.01126417855 0.00013992564 
0.345882 0.06853600473 0.00107564195 
0.346439 0.03336234564 0.00054512624 
0.346997 0.06707718287 0.00168932041 
0.347554 0.02780463492 0.00089722058 
0.348111 0.06398979665 -0.00067488650 
0.348668 0.06922596027 -0.00026166690 
0.349226 0.04335952959 0.00022269674 
0.349783 0.05907919284 -0.00015031617 
0.350340 0.07324164785 0.00002523233 
0.350897 0.04439956872 0.00038650133 
0.351454 0.05104551239 -0.00002354289 
0.352012 -0.02673149488 -0.00052625708 
0.352569 0.08784818254 0.00067708151 
0.353126 -0.01825368811 -0.00164511618 
0.353683 0.09508665803 0.00195272760 
0.354241 0.02600400329 0.00120011578 
0.354798 0.02847985598 -0.00069369037 
0.355355 0.07798928880 0.00106177476 
0.355912 0.06030338788 0.00062175135 
0.356470 0.13007990203 0.00069310215 
0.357027 0.05160382082 0.00106740520 
0.357584 0.01782209212 0.00131250144 
0.358141 0.06406423342 0.00045738200 
0.358699 -0.01295041542 -0.00044464240 
0.359256 0.02450383545 0.00106488317 
0.359813 0.03943428156 0.00085944962 
0.360370 -0.04640231133 -0.00027017286 
0.360927 -0.02112911367 -0.00062650082 
0.361485 0.06088330244 -0.00150305250 
0.362042 0.01475953580 0.00123145438 
0.362599 0.03303170245 -0.00153867637 
0.363156 0.10799287800 -0.00031544555 
0.363714 0.06064906288 -0.00022776709 
0.364271 -0.01366379010 -0.00043408533 
0.364828 -0.00263428955 -0.00061600929 
0.365385 -0.02160706430 -0.00074322032 
0.365942 -0.02950453273 0.00052820225 
0.366500 -0.01321280495 -0.00028610124 
0.367057 -0.00364413178 -0.00047682111 
0.367614 0.05779143929 0.00249245211 
0.368171 -0.02373669521 -0.00125431183 
0.368728 -0.04240789164 -0.00048018214 
0.369286 0.01916780905 0.00044499783 
0.369843 0.00591357573 0.00151008269 
0.370400 0.13447502008 0.00180488063 
0.370957 0.05566614645 0.00082196679 
0.371514 0.05354476434 -0.00027322885 
0.372072 0.00998892341 -0.00044906458 
0.372629 0.00937394178 -0.00158177938 
0.373186 0.04502859249 -0.00081268580 
0.373743 0.02182473520 -0.00007341777 
0.374300 0.05071423825 0.00045158447 
0.374858 0.01594905323 0.00060205483 
0.375415 0.08310195775 -0.00051749442 
0.375972 0.01540068899 -0.00071834941 
0.376529 0.04695770597 0.00086720049 
0.377086 0.01462961000 -0.00101295602 
0.377644 0.06917016745 0.00155593410 
0.378201 0.02139482786 -0.00014319914 
0.378758 0.01146944801 0.00172420038 
0.379315 0.00592697920 -0.00082408795 
0.379872 0.03837254268 0.00087823560 
0.380430 -0.07456742675 0.00015375896 
0.380987 0.04029464715 0.00160964860 
0.381544 0.05880033099 0.00107724338 
0.382101 0.07776691334 0.00012688013 
0.382658 0.09858996067 0.00011266160 
0.383216 -0.01877281019 -0.00032135548 
0.383773 -0.05044271967 -0.00039901976 
0.384330 0.06378995490 0.00129653383 
0.384887 0.02837658921 0.00327073626 
0.385444 -0.00031637716 0.00056761349 
0.386001 0.04114088264 0.00065741638 
0.386559 0.00807299119 0.00150003306 
0.387116 0.06621279843 -0.00160326488 
0.387673 0.01088852154 0.00098312294 
0.388230 -0.01144234901 -0.00006153023 
0.388787 0.08187755894 -0.00187596097 
0.389345 -0.12630584656 -0.00036091594 
0.389902 0.01059296437 0.00296181185 
0.390459 0.00805056833 -0.00071211462 
0.391016 0.02718695830 -0.00071066799 
0.391573 -0.02457953994 -0.00233989723 
0.392130 0.10162177210 0.00162247556 
0.392688 0.14301149441 0.00229679000 
0.393245 0.00111935551 0.00105197760 
0.393802 0.04593999153 -0.00015557713 
0.394359 0.04525680915 0.00249502014 
0.394916 0.00366425096 -0.00216015151 
0.395473 0.04014422249 -0.00190686456 
0.396031 0.11502155740 -0.00317462606 
0.396588 -0.04267249013 -0.00147912705 
0.397145 0.15686300182 0.00454156316 
0.397702 0.01661892047 -0.00058715410 
0.398259 0.00120207994 -0.00043293704 
0.398816 0.08723744046 0.00241135881 
0.399374 0.06519999637 0.00303573095 
0.399931 -0.02633545167 -0.00073691697 
0.400488 0.04379538056 0.00659852293 
0.401045 -0.14963640340 -0.00599394825 
0.401602 -0.10774184237 0.00203297820 
0.402159 0.08563497615 -0.00319283672 
0.402716 0.06748067810 0.00287810726 
0.403274 0.01115358100 0.01702809439 
0.403831 0.58567870474 0.07742095300 
