# Supplementary material for: SAXS studies of X-ray induced disulfide bond damage: Engineering high-resolution insight from a low-resolution technique
Source: PLoS One. 2020 Nov 17;15(11):e0239702. doi: 10.1371/journal.pone.0239702 (PMC7671560; doi:10.1371/journal.pone.0239702)
Supplement: S1 Data — (GZ) [file pone.0239702.s023.gz › SupplementaryData/dimer_A8_ph6_2p5_00016.cbf.dat]

0.010314 12.06205809444 -2.02819187521 
0.010872 7.40729206034 -0.28607064730 
0.011429 8.99196778627 -0.20061643304 
0.011987 8.96489639269 -0.02744721066 
0.012544 7.61323971739 -0.18687653719 
0.013102 8.22103042107 -0.06186938391 
0.013659 9.11192640127 0.12914988335 
0.014217 7.43082592122 0.00303042060 
0.014774 9.02964522336 -0.05043934667 
0.015332 8.07518646257 0.03978382325 
0.015889 8.83300915571 -0.04204228313 
0.016447 8.61610860887 -0.03851755607 
0.017004 8.36291354940 -0.04855703130 
0.017562 7.76836466825 -0.01042685569 
0.018119 8.49302990466 0.01388575430 
0.018677 8.09127540665 0.01453207098 
0.019234 8.24850426941 0.02630718018 
0.019792 7.99747243801 0.01796588247 
0.020349 7.78988774292 0.03402613589 
0.020907 8.19307092218 -0.00722447016 
0.021464 7.75385703447 0.03390708775 
0.022022 8.11450743555 0.02765772309 
0.022579 7.89468034872 0.04086458520 
0.023137 7.58864081277 0.03933727095 
0.023694 7.70119378278 0.03682941416 
0.024252 7.25013464159 0.03987581598 
0.024809 7.49436904016 0.03710889482 
0.025367 7.62578252216 0.03907211133 
0.025924 7.26163935280 0.04379243977 
0.026482 7.16070937305 0.04170599551 
0.027039 7.29634271596 0.03994748114 
0.027597 7.29705285813 0.03864923237 
0.028154 6.89865270288 0.04570760703 
0.028712 6.88754859968 0.04357314527 
0.029269 6.94955860277 0.03841639469 
0.029827 6.65331048624 0.04474849393 
0.030384 6.97451750013 0.04030416832 
0.030942 6.48228813248 0.03668910406 
0.031500 6.60961925357 0.04194655970 
0.032057 6.44807928681 0.03570049002 
0.032615 6.54696570439 0.04214501397 
0.033172 6.36437385111 0.03631710416 
0.033730 6.37347100545 0.03609552644 
0.034287 6.41173471880 0.03870367071 
0.034845 6.38798691252 0.03367926381 
0.035402 6.22805670388 0.03454239012 
0.035960 6.36712503970 0.03667856955 
0.036517 6.03603398084 0.02972660526 
0.037075 6.02714322067 0.03066155739 
0.037632 5.97630589898 0.03234279906 
0.038190 5.92499593415 0.03934267816 
0.038747 5.69885758700 0.03446350564 
0.039305 5.89227207602 0.03528442436 
0.039862 5.68881456816 0.03086835468 
0.040420 5.54759668604 0.02651225062 
0.040977 5.40981273950 0.03436971825 
0.041535 5.45360416118 0.02957116519 
0.042092 5.35500630182 0.02524545720 
0.042650 5.41889993389 0.02806654043 
0.043207 5.32419555727 0.03134710573 
0.043765 5.17267212064 0.02444434339 
0.044322 4.98238756147 0.02861448862 
0.044880 5.03178343866 0.02669830723 
0.045437 4.97570228494 0.02425112892 
0.045995 5.00292270603 0.02650228018 
0.046552 4.90639100350 0.02579582049 
0.047110 4.87063065352 0.02523354198 
0.047667 4.72160725251 0.02163481403 
0.048225 4.78559947850 0.02445562695 
0.048782 4.46333580877 0.02189491051 
0.049340 4.53750470551 0.02394148285 
0.049897 4.36038985459 0.02232563624 
0.050455 4.41351051598 0.02358629416 
0.051012 4.53482912356 0.01985150355 
0.051570 4.23728266286 0.02147847691 
0.052127 4.22644068411 0.01895864090 
0.052685 4.22430456879 0.02229091534 
0.053242 4.01066016753 0.01904769787 
0.053800 4.06121462131 0.02080043343 
0.054357 4.07886380749 0.02453588499 
0.054915 4.04989675949 0.02456533154 
0.055472 3.94118628084 0.01665754854 
0.056030 3.76297718467 0.01972611479 
0.056587 3.83569959953 0.02149527592 
0.057145 3.75495419711 0.02028079831 
0.057702 3.75210776961 0.02179638969 
0.058260 3.70631513896 0.01643673589 
0.058817 3.56880343103 0.01706376708 
0.059375 3.50420197159 0.01524431074 
0.059932 3.46183706895 0.01772531098 
0.060490 3.44750801971 0.01550750585 
0.061048 3.43786152757 0.01557036185 
0.061605 3.30893772303 0.01788729024 
0.062163 3.24499375847 0.01615210688 
0.062720 3.13591836964 0.01329326785 
0.063278 3.09334249001 0.01520282595 
0.063835 3.16340864011 0.01475588870 
0.064393 3.10078042781 0.01580514883 
0.064950 3.06238097422 0.01536448600 
0.065508 3.00430368747 0.01434405622 
0.066065 2.94193729085 0.01382949780 
0.066623 2.91577641540 0.01679516399 
0.067180 2.99758740908 0.01574211911 
0.067738 2.87249678832 0.01463637115 
0.068295 2.85437019614 0.01205614118 
0.068853 2.71867952255 0.01054004217 
0.069410 2.75159458062 0.01447938570 
0.069968 2.70658913239 0.01390335984 
0.070525 2.64483994653 0.01468996064 
0.071083 2.67644463499 0.01321605959 
0.071640 2.70652404867 0.01309103792 
0.072198 2.53799039514 0.01172398797 
0.072755 2.51701162003 0.01095836823 
0.073313 2.45674933977 0.01224578607 
0.073870 2.33824988394 0.01076844549 
0.074428 2.53128425085 0.01330436779 
0.074985 2.34516885176 0.00995788959 
0.075543 2.33887073774 0.01100199257 
0.076100 2.30914221685 0.01309215510 
0.076658 2.30852593632 0.01016975861 
0.077215 2.28729787377 0.01085327112 
0.077773 2.19430887182 0.01199914319 
0.078330 2.21325126147 0.01019728363 
0.078888 2.22344283971 0.01183456435 
0.079445 2.25256240863 0.00966026941 
0.080003 2.10839380887 0.00988613351 
0.080560 2.09888745931 0.01069649046 
0.081118 2.05443764677 0.00957629701 
0.081675 1.99539840572 0.00875259086 
0.082233 1.98787590529 0.01019807682 
0.082790 1.94215622388 0.00805830909 
0.083348 1.86894639240 0.00831364021 
0.083905 1.93253818533 0.01022121994 
0.084463 1.87842123194 0.00922134892 
0.085020 1.81632785989 0.00870495266 
0.085578 1.81605440358 0.00763185930 
0.086135 1.77363426836 0.01026263294 
0.086693 1.80379207677 0.00785808097 
0.087250 1.79822144544 0.00756584283 
0.087808 1.70751297172 0.00702778716 
0.088365 1.77697286873 0.00789160464 
0.088923 1.63060436954 0.00717318762 
0.089480 1.65982667331 0.00895897480 
0.090038 1.54320216631 0.00615647901 
0.090595 1.52530907774 0.00579692930 
0.091153 1.51782605497 0.00755828870 
0.091710 1.59637408456 0.00774501871 
0.092268 1.51957214575 0.00650776574 
0.092825 1.48005147381 0.00619391922 
0.093383 1.43968692124 0.00764764167 
0.093940 1.50140399296 0.00635217646 
0.094498 1.44680679895 0.00605986177 
0.095055 1.43176883447 0.00621418061 
0.095613 1.37329488426 0.00737018629 
0.096170 1.36513078508 0.00653520778 
0.096728 1.36604849101 0.00656713683 
0.097285 1.25585028717 0.00621043245 
0.097842 1.33348668613 0.00691652957 
0.098400 1.36610197288 0.00581065808 
0.098957 1.33480110042 0.00654642267 
0.099515 1.27154858879 0.00624687735 
0.100072 1.15577428245 0.00582703366 
0.100630 1.15099184279 0.00713430770 
0.101187 1.27487065167 0.00534921149 
0.101745 1.21385622607 0.00680721413 
0.102302 1.20646918227 0.00437170421 
0.102860 1.15529711764 0.00600537355 
0.103417 1.07952941903 0.00407261885 
0.103975 1.09740379960 0.00591358077 
0.104532 1.06754939316 0.00595054060 
0.105090 1.08874625469 0.00452959695 
0.105647 1.05653721438 0.00576965896 
0.106205 1.12286597094 0.00529876436 
0.106762 1.00680980419 0.00401969640 
0.107320 0.94131182509 0.00303284191 
0.107877 1.00580029459 0.00488611317 
0.108435 1.01504329885 0.00440328242 
0.108992 1.01598179436 0.00503732791 
0.109550 0.95613475075 0.00465886489 
0.110107 1.02931567065 0.00582220819 
0.110665 0.97121010486 0.00204095940 
0.111222 0.88701595515 0.00528833320 
0.111780 0.91418723733 0.00333952484 
0.112337 0.92070468401 0.00375893894 
0.112895 0.90848997893 0.00415515833 
0.113452 0.82565390179 0.00447747804 
0.114010 0.83762879534 0.00435110706 
0.114567 0.79759881463 0.00184109225 
0.115125 0.77715695568 0.00449371878 
0.115682 0.79864094585 0.00375371241 
0.116240 0.73066049884 0.00343663692 
0.116797 0.81493404032 0.00349967571 
0.117355 0.70053158288 0.00323180609 
0.117912 0.79832186574 0.00274453764 
0.118470 0.75271216578 0.00380950451 
0.119027 0.73765456610 0.00329299712 
0.119585 0.79461299352 0.00423488256 
0.120142 0.70032491564 0.00346033831 
0.120699 0.75323692242 0.00429208018 
0.121257 0.74892795214 0.00316720107 
0.121814 0.69293514549 0.00244055151 
0.122372 0.65134997042 0.00341384497 
0.122929 0.62834204398 0.00255391616 
0.123487 0.69380192074 0.00395803656 
0.124044 0.62353888155 0.00261354354 
0.124602 0.56797671179 0.00261727168 
0.125159 0.61544718520 0.00231898171 
0.125717 0.61162625637 0.00314807937 
0.126274 0.59488951196 0.00206333796 
0.126832 0.47818654630 0.00341512024 
0.127389 0.58608857003 0.00316117432 
0.127947 0.56135549315 0.00275369819 
0.128504 0.54667727938 0.00264545905 
0.129062 0.53108787549 0.00248022002 
0.129619 0.50160088324 0.00287669397 
0.130177 0.50839497233 0.00165973334 
0.130734 0.50935085809 0.00190933310 
0.131292 0.50168538413 0.00211429242 
0.131849 0.47023464741 0.00211155211 
0.132407 0.51032305975 0.00226936424 
0.132964 0.49484841936 0.00356865782 
0.133521 0.46810431327 0.00272982225 
0.134079 0.40065986458 0.00212800643 
0.134636 0.47619631068 0.00187499600 
0.135194 0.43734085191 0.00253514568 
0.135751 0.46291620199 0.00091854429 
0.136309 0.38785339847 0.00072602143 
0.136866 0.42959566655 0.00178322729 
0.137424 0.35253275525 0.00083836317 
0.137981 0.38416154362 0.00107558423 
0.138539 0.39621638545 0.00171772567 
0.139096 0.39787718273 0.00165536027 
0.139654 0.40404473985 0.00140859511 
0.140211 0.37913654776 0.00130982412 
0.140769 0.37741615058 0.00220429976 
0.141326 0.32580370487 0.00058000180 
0.141884 0.35400160147 0.00170800914 
0.142441 0.39477415245 0.00157817942 
0.142998 0.33157625532 0.00114989484 
0.143556 0.37873763405 0.00137119147 
0.144113 0.32669433834 0.00146853480 
0.144671 0.32614252567 0.00133011814 
0.145228 0.31233986786 0.00135764662 
0.145786 0.27037991398 0.00061906733 
0.146343 0.30704337950 0.00070541215 
0.146901 0.29902926878 0.00100572495 
0.147458 0.27202938721 0.00125620006 
0.148016 0.25890177207 0.00057394222 
0.148573 0.29228030267 0.00111516298 
0.149131 0.28334371562 0.00089160108 
0.149688 0.27281380341 0.00130263587 
0.150246 0.21527016383 0.00091293256 
0.150803 0.28363476967 0.00096239597 
0.151360 0.26049721127 0.00145904396 
0.151918 0.28937337442 0.00124378433 
0.152475 0.21076554322 0.00100530654 
0.153033 0.26342122720 0.00087186232 
0.153590 0.23647366058 0.00116131880 
0.154148 0.21861049990 0.00092601310 
0.154705 0.18419197741 0.00069324850 
0.155263 0.26137742737 0.00019594049 
0.155820 0.19983610996 0.00144691226 
0.156378 0.19914964985 0.00095821418 
0.156935 0.23881838051 0.00082698710 
0.157493 0.20295961263 0.00121162179 
0.158050 0.14885841320 0.00027724860 
0.158607 0.21526486903 -0.00020628151 
0.159165 0.26599175655 0.00191700483 
0.159722 0.20918759134 0.00119117082 
0.160280 0.14119645567 0.00079189607 
0.160837 0.22406773660 0.00125965640 
0.161395 0.17852860882 0.00059474055 
0.161952 0.19544693944 0.00096973041 
0.162510 0.16113185884 0.00101113999 
0.163067 0.17168824272 0.00029665892 
0.163625 0.15037641759 0.00157864948 
0.164182 0.21131575177 0.00117165860 
0.164739 0.22186574821 0.00103337218 
0.165297 0.21146538604 0.00038696717 
0.165854 0.15357718257 0.00015111641 
0.166412 0.14667135246 0.00045877228 
0.166969 0.13720928044 0.00035482419 
0.167527 0.15101208903 0.00087391281 
0.168084 0.10603560342 0.00054215516 
0.168642 0.12002578767 0.00121179849 
0.169199 0.11789377669 0.00110589161 
0.169757 0.11174568174 0.00056413761 
0.170314 0.17247855668 0.00036036248 
0.170871 0.10293122990 0.00090110600 
0.171429 0.12260802401 0.00006414043 
0.171986 0.13273250882 -0.00011555861 
0.172544 0.16156674103 0.00034809877 
0.173101 0.15696423962 0.00090598668 
0.173659 0.11207978651 0.00013659476 
0.174216 0.13865447300 0.00073922661 
0.174774 0.11831675019 -0.00003423772 
0.175331 0.12072237636 0.00050599919 
0.175888 0.10366377395 0.00081293429 
0.176446 0.14081528524 0.00025381773 
0.177003 0.12889469022 0.00003829411 
0.177561 0.07264496789 0.00085922396 
0.178118 0.07026631442 0.00016490691 
0.178676 0.13740691000 -0.00046575769 
0.179233 0.11881092149 -0.00012914622 
0.179791 0.07643869022 -0.00046963353 
0.180348 0.14593526265 0.00048244587 
0.180905 0.14897084335 0.00045698183 
0.181463 0.09673091874 -0.00012532170 
0.182020 0.06733921223 -0.00039598500 
0.182578 0.10975520217 0.00052090435 
0.183135 0.09384943525 0.00040229957 
0.183693 0.05806522796 0.00029240163 
0.184250 0.11848943581 0.00000099967 
0.184808 0.10991823034 0.00039855647 
0.185365 0.08686520975 0.00008164141 
0.185922 0.05034910739 0.00040505960 
0.186480 0.13860373756 0.00085314185 
0.187037 0.04601330947 0.00017812393 
0.187595 0.08665248516 0.00097812450 
0.188152 0.06044389356 0.00003078344 
0.188710 0.08252662084 0.00035721622 
0.189267 0.05514633881 0.00104685194 
0.189824 0.07646966919 0.00012586361 
0.190382 0.06867346513 0.00117471058 
0.190939 0.08026511118 0.00082843780 
0.191497 0.08610894332 0.00041161460 
0.192054 0.08739677218 -0.00005328412 
0.192612 0.05732801628 -0.00032493579 
0.193169 0.11994836262 0.00080428325 
0.193726 0.07752667155 0.00046935115 
0.194284 0.07868187518 0.00125031973 
0.194841 0.05925130626 -0.00004414954 
0.195399 0.11160236456 -0.00030693289 
0.195956 0.03645442582 0.00015986700 
0.196514 0.06998938992 0.00038278135 
0.197071 0.07945066929 0.00013133273 
0.197628 0.01871603830 0.00042769323 
0.198186 0.04210062873 0.00036981117 
0.198743 0.02149203962 0.00024581619 
0.199301 0.06911975138 0.00102562657 
0.199858 0.08933337335 0.00086104373 
0.200416 0.06592640063 0.00074514866 
0.200973 0.04386864209 0.00055379800 
0.201530 0.06075835503 -0.00024540801 
0.202088 0.07301499700 0.00071995936 
0.202645 0.05470704460 -0.00041988041 
0.203203 0.07903983531 0.00004600551 
0.203760 0.07923637651 -0.00014186309 
0.204318 0.10250076279 0.00045387612 
0.204875 0.10533754076 0.00044081853 
0.205432 0.10995761000 0.00046151018 
0.205990 0.01901837089 0.00023111045 
0.206547 0.06045643670 0.00020275629 
0.207105 0.12523085606 0.00062291859 
0.207662 0.04542880108 -0.00008142891 
0.208219 0.12032545032 0.00065967109 
0.208777 0.05098893241 -0.00005791488 
0.209334 0.07473213524 0.00072769099 
0.209892 0.08103198562 -0.00002877086 
0.210449 0.07346640410 0.00026766735 
0.211007 0.08694054598 0.00003520442 
0.211564 0.08762199687 0.00029367709 
0.212121 0.12019466312 -0.00026368551 
0.212679 0.09314074799 0.00027788204 
0.213236 0.11142200861 0.00032103662 
0.213794 0.05487049938 0.00083939512 
0.214351 0.09736175609 0.00068864765 
0.214908 0.03903260778 -0.00012026821 
0.215466 0.08780498805 -0.00005102160 
0.216023 0.05619831102 0.00079284013 
0.216581 0.05524437886 0.00034089973 
0.217138 0.03858625244 -0.00013389588 
0.217695 0.03073289381 -0.00055019666 
0.218253 0.03096521550 -0.00004611986 
0.218810 0.07190403279 -0.00004635999 
0.219368 0.12498346848 0.00015058874 
0.219925 0.07442578007 0.00045387427 
0.220483 0.03766221491 0.00000529265 
0.221040 0.06292865517 0.00010279390 
0.221597 0.05312196837 0.00023327939 
0.222155 0.06889055069 0.00058949643 
0.222712 0.09141701649 0.00023702462 
0.223270 0.07233872697 0.00005476491 
0.223827 0.07103323396 0.00032740163 
0.224384 0.04589877916 0.00057576677 
0.224942 0.00939082452 0.00018855732 
0.225499 0.07964855961 0.00036563500 
0.226057 0.06036184320 0.00039366534 
0.226614 0.05321062003 0.00016941123 
0.227171 0.12017049417 0.00051146332 
0.227729 0.06683740877 0.00011685857 
0.228286 0.08127546988 0.00076726219 
0.228844 0.05231493340 0.00055419873 
0.229401 0.06196125250 0.00029611879 
0.229958 0.06701367343 0.00082435923 
0.230516 0.04607746714 0.00077747649 
0.231073 0.05400525511 0.00049988744 
0.231630 0.06297450201 -0.00048914761 
0.232188 0.06234381867 0.00058535648 
0.232745 0.08158203188 0.00053316045 
0.233303 0.06786544965 -0.00010186481 
0.233860 0.07900917282 0.00036601984 
0.234417 0.05121091319 -0.00028501178 
0.234975 0.04457711048 -0.00018404681 
0.235532 0.07468506683 0.00026736874 
0.236090 0.02523422309 0.00016574335 
0.236647 0.03941916512 0.00039348789 
0.237204 0.03235997724 0.00007583486 
0.237762 0.04907145089 0.00030265028 
0.238319 0.04714829762 0.00052924518 
0.238877 0.05454781714 0.00053676990 
0.239434 0.05240363936 0.00007400656 
0.239991 0.08290563439 0.00007322126 
0.240549 0.04112708104 -0.00022414672 
0.241106 0.05686671220 -0.00021381956 
0.241663 0.06371009449 -0.00008139196 
0.242221 0.07116046590 0.00035365017 
0.242778 0.05784219600 0.00004896133 
0.243336 0.01782570828 0.00033825208 
0.243893 0.05595310847 0.00084826013 
0.244450 0.00429416323 0.00006473863 
0.245008 0.02991781113 0.00040247319 
0.245565 0.03330046789 0.00050691858 
0.246123 0.05093329413 0.00041237472 
0.246680 0.01729812149 -0.00002075218 
0.247237 0.02718684094 0.00034537866 
0.247795 0.05769544908 -0.00022760485 
0.248352 0.02894181247 0.00013317820 
0.248909 0.01670886860 -0.00022188108 
0.249467 0.04582105959 -0.00004913874 
0.250024 0.04529091284 -0.00012221300 
0.250582 0.01490563867 -0.00030118381 
0.251139 0.04120490060 0.00038501851 
0.251696 0.05660348661 0.00030759064 
0.252254 0.05474441510 0.00023855031 
0.252811 0.05327542770 -0.00009092414 
0.253368 0.05413681912 0.00036838168 
0.253926 0.05757403733 0.00026353134 
0.254483 0.06822640796 0.00053357340 
0.255041 0.08372810373 0.00075628292 
0.255598 0.05502036345 0.00006717922 
0.256155 0.06437613624 -0.00060343107 
0.256713 0.08665247326 0.00007017711 
0.257270 0.07036604485 0.00344251597 
0.257827 0.05516260891 -0.00023174086 
0.258385 0.08702343682 0.00048399349 
0.258942 0.05537293289 -0.00003464405 
0.259499 0.01500938447 -0.00035056525 
0.260057 0.07451327983 0.00025861459 
0.260614 0.06574874657 0.00036976867 
0.261172 0.07952072188 0.00026451687 
0.261729 0.03531800506 0.00035563746 
0.262286 0.09349810192 0.00097140382 
0.262844 0.02215043229 0.00036966974 
0.263401 0.03949383713 0.00073518218 
0.263958 0.03752186915 -0.00020498662 
0.264516 0.05597685729 0.00021606883 
0.265073 0.03692357516 0.00062417803 
0.265630 0.00404587861 -0.00013361557 
0.266188 0.04757318183 0.00016894339 
0.266745 0.04822407799 0.00043904820 
0.267302 0.05506852514 0.00020161734 
0.267860 0.02834637054 0.00018702871 
0.268417 0.02231805210 0.00010671942 
0.268975 0.02331649031 0.00000199531 
0.269532 0.03976924915 0.00032112665 
0.270089 0.01188113201 0.00000736922 
0.270647 0.03332267516 0.00011197507 
0.271204 0.00121170253 0.00011209251 
0.271761 0.04246381196 0.00073693596 
0.272319 0.01599199782 0.00037016756 
0.272876 0.03337129702 -0.00011321534 
0.273433 0.07042508982 -0.00032454822 
0.273991 0.02750561212 -0.00028931758 
0.274548 0.07130080793 -0.00040177325 
0.275105 0.04924499934 0.00046173110 
0.275663 0.05386207072 -0.00012535387 
0.276220 0.08865258446 -0.00043881339 
0.276777 0.06089624703 0.00033997547 
0.277335 0.05354558872 0.00001982491 
0.277892 0.04661527979 -0.00044987637 
0.278449 0.07129434779 -0.00003235226 
0.279007 0.02435631799 0.00015700237 
0.279564 0.04503732126 0.00055601565 
0.280121 0.05543721597 0.00036526407 
0.280679 0.06965354617 -0.00001483245 
0.281236 0.02878232874 0.00015588391 
0.281793 0.05365758615 0.00046794016 
0.282351 0.01701141142 0.00031699026 
0.282908 0.01448554623 0.00021104870 
0.283465 0.05021916310 0.00023323672 
0.284023 0.02450872839 0.00039100207 
0.284580 0.04913528267 -0.00001162427 
0.285137 -0.00524188975 -0.00020750780 
0.285695 0.09975038189 0.00066281278 
0.286252 0.01307714709 0.00017933396 
0.286809 0.02022664355 0.00004250651 
0.287367 0.09381558643 0.00008470326 
0.287924 0.02749684112 0.00023099323 
0.288481 0.05529718654 0.00100710703 
0.289039 0.01482041528 -0.00010606347 
0.289596 0.09179033130 0.00039233499 
0.290153 0.03763117870 -0.00001715036 
0.290711 0.06651593632 -0.00000562203 
0.291268 0.02590157221 0.00015968817 
0.291825 0.03522495798 0.00075713430 
0.292383 0.07286058918 0.00000934292 
0.292940 0.03663094022 0.00006395618 
0.293497 0.03423590167 0.00043802722 
0.294055 -0.00570391785 0.00014338318 
0.294612 0.06920545212 0.00014368669 
0.295169 0.06841399936 0.00033777131 
0.295727 0.00721794117 -0.00050119195 
0.296284 0.06467396275 -0.00026188338 
0.296841 -0.02466444791 0.00010963062 
0.297399 0.06381706586 0.00071619260 
0.297956 0.04737317433 0.00058541187 
0.298513 0.02324848300 -0.00032035027 
0.299071 0.06062378815 0.00046823816 
0.299628 0.00008808254 -0.00000247375 
0.300185 0.10320979920 0.00023155231 
0.300742 0.02218130761 0.00072949530 
0.301300 0.01032636560 -0.00029700635 
0.301857 -0.00389854860 0.00011499014 
0.302414 0.00001110171 0.00010386002 
0.302972 0.04776407537 -0.00002112147 
0.303529 0.05467265245 -0.00000766654 
0.304086 0.00821979958 -0.00025664951 
0.304644 -0.00912004896 0.00015181482 
0.305201 0.02964985390 0.00029352787 
0.305758 0.01346913883 0.00022409675 
0.306316 0.04364157097 0.00120196677 
0.306873 0.07853601827 0.00032366887 
0.307430 0.02092897198 0.00022044691 
0.307987 -0.00043770017 0.00035849728 
0.308545 0.01931636047 -0.00016852860 
0.309102 0.09005369696 0.00062247437 
0.309659 0.02282432375 0.00013212556 
0.310217 -0.02407542770 0.00022352683 
0.310774 0.00958536558 0.00003918529 
0.311331 0.04127772132 -0.00028052118 
0.311889 0.04726367295 0.00040956143 
0.312446 -0.00544723097 -0.00022292089 
0.313003 0.06407867601 0.00033576187 
0.313560 0.06583959476 0.00092488315 
0.314118 0.02879146138 0.00005189076 
0.314675 0.08803692221 0.00038490028 
0.315232 0.02320317752 0.00037714825 
0.315790 -0.00348870702 0.00036039321 
0.316347 -0.00991863905 0.00008141688 
0.316904 0.04606055473 -0.00009657071 
0.317461 0.00987516959 0.00026836337 
0.318019 0.04346339446 0.00009705035 
0.318576 0.05963327542 0.00062537761 
0.319133 0.05631343161 0.00090826590 
0.319691 -0.00695840403 -0.00020434930 
0.320248 0.04521171232 0.00060331368 
0.320805 0.03578457284 0.00027494783 
0.321362 0.02393542230 0.00046764681 
0.321920 0.08117945400 0.00014950372 
0.322477 -0.01683602686 -0.00046747893 
0.323034 0.06286921674 0.00011297460 
0.323592 0.04689538723 -0.00020070040 
0.324149 0.06109893710 0.00064166416 
0.324706 0.02336626235 0.00006545204 
0.325263 0.03423027371 -0.00021331519 
0.325821 -0.00625178603 -0.00069836849 
0.326378 0.02909326689 -0.00034279087 
0.326935 0.02557866059 -0.00049841351 
0.327493 0.06813285838 0.00079469400 
0.328050 0.01587931740 0.00020204770 
0.328607 0.02124199014 -0.00028029517 
0.329164 0.02785338543 -0.00006855569 
0.329722 0.02305224316 0.00007539219 
0.330279 0.03184703026 -0.00002559615 
0.330836 0.10093059103 0.00097438419 
0.331393 0.00363234778 -0.00041507480 
0.331951 0.00809143423 0.00012032224 
0.332508 0.02339751805 -0.00009428523 
0.333065 -0.01394180498 -0.00033760047 
0.333622 0.02186158788 0.00106748803 
0.334180 -0.01289807699 -0.00005174329 
0.334737 -0.01369548965 0.00004632219 
0.335294 0.06905604331 -0.00074404632 
0.335852 0.00203272566 -0.00002416731 
0.336409 0.06376395942 0.00065856531 
0.336966 0.10110130835 0.00055706448 
0.337523 0.01091266917 0.00078320059 
0.338081 0.02396532045 -0.00020008644 
0.338638 0.07107236088 -0.00013614806 
0.339195 0.00332467107 0.00071183314 
0.339752 0.08718330837 0.00067050296 
0.340310 0.06262221626 0.00002570717 
0.340867 -0.01866180868 0.00013878192 
0.341424 0.02450508892 0.00022582390 
0.341981 0.02187309488 -0.00051751879 
0.342539 0.03561119809 0.00001910047 
0.343096 0.03462906039 0.00079319047 
0.343653 0.05784130223 -0.00062287289 
0.344210 0.07706739482 -0.00009640297 
0.344768 0.01830334327 0.00073367709 
0.345325 0.00326043217 0.00057611449 
0.345882 0.00322960178 -0.00007770767 
0.346439 0.00719629819 0.00118957379 
0.346997 0.01956843901 0.00072218481 
0.347554 -0.02537910248 0.00045252608 
0.348111 0.01107942767 0.00021586649 
0.348668 0.01674719471 -0.00012275707 
0.349226 0.00806155348 0.00026539860 
0.349783 0.02439218435 0.00045358796 
0.350340 0.00278494602 -0.00053355726 
0.350897 -0.04269002448 -0.00074305208 
0.351454 -0.01838726560 -0.00051062962 
0.352012 0.07933695001 0.00052831717 
0.352569 0.00180990703 -0.00014489641 
0.353126 0.09662654775 0.00068556064 
0.353683 0.04806264501 -0.00040713932 
0.354241 0.04935920686 0.00019487628 
0.354798 0.06105414575 0.00175268405 
0.355355 0.03477737797 0.00115208646 
0.355912 0.09637388420 0.00091645688 
0.356470 0.03124259091 -0.00114164466 
0.357027 0.00844913101 -0.00072489402 
0.357584 0.01509982273 -0.00061864510 
0.358141 0.04913670470 0.00043355814 
0.358699 0.05078074466 0.00061188320 
0.359256 0.01161757788 0.00030426322 
0.359813 0.00214310370 0.00061149843 
0.360370 -0.03472612238 0.00001171274 
0.360927 -0.05376344349 -0.00109240278 
0.361485 0.02009061984 -0.00071674619 
0.362042 0.00830927856 0.00132306942 
0.362599 0.09205797738 -0.00071619974 
0.363156 -0.00375646176 0.00032190462 
0.363714 -0.00544102094 -0.00042790775 
0.364271 0.04759316036 0.00017244297 
0.364828 0.05463243111 -0.00016988959 
0.365385 -0.00886367189 -0.00027691795 
0.365942 0.04347292486 -0.00081428692 
0.366500 0.06811412773 0.00073807877 
0.367057 0.04370144196 -0.00145562613 
0.367614 -0.02421109614 0.00050160417 
0.368171 0.02538757143 0.00159483622 
0.368728 0.10960702518 0.00202120266 
0.369286 0.01946085251 -0.00086208316 
0.369843 0.07562417115 -0.00010676873 
0.370400 0.07071907277 -0.00037720359 
0.370957 0.16677189813 -0.00040849889 
0.371514 -0.04361859349 0.00097452487 
0.372072 -0.02866018368 -0.00011950937 
0.372629 0.04038833518 0.00207200301 
0.373186 -0.03509514720 0.00121168633 
0.373743 0.06314078322 -0.00008297061 
0.374300 0.05457665384 0.00044717442 
0.374858 0.02408901751 0.00194842360 
0.375415 -0.04371514348 -0.00215739620 
0.375972 -0.02542157979 -0.00040061493 
0.376529 -0.05872841404 -0.00067538586 
0.377086 -0.02489930841 0.00027168665 
0.377644 0.02049943525 0.00156992870 
0.378201 0.04941587630 0.00151587409 
0.378758 -0.00124116450 0.00058732307 
0.379315 -0.05646800617 0.00107774047 
0.379872 0.07385240464 0.00141335882 
0.380430 0.02792956606 0.00009340094 
0.380987 0.09333240575 -0.00034080697 
0.381544 0.06261686925 -0.00023528488 
0.382101 0.01062005634 -0.00201244553 
0.382658 0.02396276789 -0.00179281487 
0.383216 0.01077014978 -0.00019017298 
0.383773 -0.04128816171 -0.00010246763 
0.384330 0.14384431773 0.00060264355 
0.384887 0.05224722692 0.00176916660 
0.385444 -0.04175027613 -0.00079357076 
0.386001 0.07617963757 0.00038627335 
0.386559 0.04493287296 -0.00204472873 
0.387116 0.02743844848 0.00011736063 
0.387673 -0.07133079868 -0.00084597247 
0.388230 0.01488036502 0.00051797323 
0.388787 0.08112625120 0.00201091834 
0.389345 0.00415085255 0.00202176127 
0.389902 0.01179674966 -0.00169920056 
0.390459 -0.03122551214 0.00131103162 
0.391016 0.11342675954 0.00047961871 
0.391573 0.06859893090 0.00053752669 
0.392130 0.11169352469 -0.00086534959 
0.392688 0.09862078508 -0.00169388857 
0.393245 -0.02937039563 0.00268637205 
0.393802 0.10322222770 0.00009840939 
0.394359 -0.01485007463 0.00045104078 
0.394916 0.15080901328 0.00185847931 
0.395473 0.06546193309 0.00217618261 
0.396031 0.02910774671 0.00268441756 
0.396588 -0.09131172106 -0.00086352170 
0.397145 0.06369978408 -0.00072509223 
0.397702 0.06708457528 -0.00061846407 
0.398259 -0.04799175462 0.00168384337 
0.398816 -0.03212184382 0.00136749995 
0.399374 0.08378776045 -0.00215681366 
0.399931 0.02318690210 0.00042987315 
0.400488 0.11036165072 0.00089360004 
0.401045 -0.15082165557 -0.00109196905 
0.401602 -0.10675828074 0.00437971591 
0.402159 -0.17535647419 -0.00062716101 
0.402716 0.15503182224 0.01101117162 
0.403274 0.05287285829 -0.00597643427 
0.403831 0.46794072617 0.06767522397 
