# Supplementary material for: SAXS studies of X-ray induced disulfide bond damage: Engineering high-resolution insight from a low-resolution technique
Source: PLoS One. 2020 Nov 17;15(11):e0239702. doi: 10.1371/journal.pone.0239702 (PMC7671560; doi:10.1371/journal.pone.0239702)
Supplement: S1 Data — (GZ) [file pone.0239702.s023.gz › SupplementaryData/dimer_A8_ph6_2p5_00017.cbf.dat]

0.010314 6.75969589603 -2.16144213854 
0.010872 9.61419433902 -0.35185138193 
0.011429 9.71082289096 -0.13522402351 
0.011987 8.85513026573 -0.18200759264 
0.012544 11.56139016166 -0.09470749654 
0.013102 8.11034376393 -0.03795764677 
0.013659 8.62983787810 -0.05029693641 
0.014217 10.18151127560 -0.02117875510 
0.014774 7.35340537710 -0.00406508819 
0.015332 8.72095654556 0.03813139437 
0.015889 7.92434304531 0.00208235787 
0.016447 8.98478654516 0.03664499151 
0.017004 8.12925394802 -0.00176636025 
0.017562 8.46223388369 0.01133975788 
0.018119 8.21636266268 0.02394741802 
0.018677 7.95014047988 0.07912069319 
0.019234 8.24179731313 -0.00097855345 
0.019792 7.97859658223 0.02613912976 
0.020349 7.96260149130 0.02987785835 
0.020907 8.36655355191 0.02593487071 
0.021464 7.80424412570 0.01766756977 
0.022022 7.80936236365 0.02859976902 
0.022579 7.73636228186 0.01987914124 
0.023137 7.64978439304 0.04306735605 
0.023694 7.50919125633 0.03442113408 
0.024252 7.60890468840 0.03166753835 
0.024809 7.49001902627 0.04057824785 
0.025367 7.71223400674 0.03907176392 
0.025924 7.44745609679 0.04026390818 
0.026482 7.50361678319 0.03846567162 
0.027039 7.08036811726 0.03294039971 
0.027597 6.96248436073 0.03774869346 
0.028154 7.20206150066 0.03193348588 
0.028712 6.93247582382 0.03844276680 
0.029269 6.94848705700 0.04480619904 
0.029827 6.76878303507 0.04266990412 
0.030384 6.97771176507 0.03815800307 
0.030942 6.72962246226 0.03700331716 
0.031500 6.56310447794 0.03277958954 
0.032057 6.52773972522 0.04744278710 
0.032615 6.41642041154 0.03742183817 
0.033172 6.49842248718 0.04160828278 
0.033730 6.27877348014 0.04295639797 
0.034287 6.33295938300 0.03932936625 
0.034845 6.15126147681 0.03849858161 
0.035402 6.05675170791 0.02654129714 
0.035960 6.10715101731 0.03382759716 
0.036517 6.19762122707 0.03233049077 
0.037075 5.93549959864 0.03750440783 
0.037632 5.76875248889 0.03258274619 
0.038190 5.99889141685 0.03297547183 
0.038747 5.70166216903 0.02995259170 
0.039305 5.79676056951 0.03442943459 
0.039862 5.67051311504 0.03444013160 
0.040420 5.64595390705 0.03046497879 
0.040977 5.58940755391 0.03369921994 
0.041535 5.54170928834 0.02640187933 
0.042092 5.41619171785 0.03190336448 
0.042650 5.39179866974 0.02663292409 
0.043207 5.31233004365 0.02158423655 
0.043765 5.20432523599 0.02417280647 
0.044322 5.13480892948 0.02629593179 
0.044880 5.19703630570 0.02780827789 
0.045437 4.85512503183 0.02796400675 
0.045995 5.12197835560 0.03115526863 
0.046552 4.83645861780 0.02308109994 
0.047110 4.94905947596 0.02536857884 
0.047667 4.67371166732 0.02514368343 
0.048225 4.73351832049 0.02345615142 
0.048782 4.65483773452 0.02318459025 
0.049340 4.52827632741 0.02342960127 
0.049897 4.47465426554 0.02284364503 
0.050455 4.41940077418 0.01991927711 
0.051012 4.39820604947 0.02047983607 
0.051570 4.28450378505 0.02075946289 
0.052127 4.14285201566 0.02434522443 
0.052685 4.27872877617 0.02257465005 
0.053242 4.18532504552 0.01960188035 
0.053800 4.09285493132 0.02151343741 
0.054357 4.04530990427 0.01926269379 
0.054915 3.91321638139 0.02419021912 
0.055472 3.94360741984 0.02077024823 
0.056030 3.93666941131 0.01999945602 
0.056587 3.87774240029 0.01938219109 
0.057145 3.71305793444 0.01758754967 
0.057702 3.79004500094 0.01941171006 
0.058260 3.72652999168 0.01800765601 
0.058817 3.61954506311 0.01609172250 
0.059375 3.47030314262 0.01639427171 
0.059932 3.49873906524 0.01701439811 
0.060490 3.49947031729 0.01632399211 
0.061048 3.43736019301 0.01822111008 
0.061605 3.28827831106 0.01818686946 
0.062163 3.49327044437 0.01608108114 
0.062720 3.33605237587 0.01741886675 
0.063278 3.25614091594 0.01412698170 
0.063835 3.26267590962 0.01434402711 
0.064393 3.00111732893 0.01634201819 
0.064950 3.02825102103 0.01698376110 
0.065508 2.95452569392 0.01575368886 
0.066065 2.94964081551 0.01665837705 
0.066623 3.00250111843 0.01501202088 
0.067180 2.99515461967 0.01439105926 
0.067738 2.78961714898 0.01352245058 
0.068295 2.82596762983 0.01337533368 
0.068853 2.82145246567 0.01377488904 
0.069410 2.68400871074 0.01083058439 
0.069968 2.74321724002 0.01179599230 
0.070525 2.75757521449 0.01345275710 
0.071083 2.64745045133 0.01258974694 
0.071640 2.56755230876 0.01269108592 
0.072198 2.63231334211 0.01405098342 
0.072755 2.52321061818 0.01267232234 
0.073313 2.45993393563 0.01209997193 
0.073870 2.37257289926 0.01293688387 
0.074428 2.44985085998 0.01203654279 
0.074985 2.31769853451 0.01029146054 
0.075543 2.31569177604 0.01150882744 
0.076100 2.41241389448 0.01364904463 
0.076658 2.28262337948 0.01099422163 
0.077215 2.16170974032 0.01275478828 
0.077773 2.30606786769 0.01098069853 
0.078330 2.21220539922 0.01087289609 
0.078888 2.10753308990 0.01193453990 
0.079445 2.12517884895 0.01108040587 
0.080003 2.06268500779 0.01104960833 
0.080560 2.08606725874 0.00786871043 
0.081118 2.01605525159 0.01146330358 
0.081675 2.04141696740 0.00903293724 
0.082233 1.93803979479 0.00917105830 
0.082790 1.99882914131 0.00857598614 
0.083348 1.94186239516 0.00868770230 
0.083905 1.90873443773 0.00841841480 
0.084463 1.83089090803 0.00989528053 
0.085020 1.84505942159 0.00994731623 
0.085578 1.85835024037 0.00770063205 
0.086135 1.89526580556 0.01028764119 
0.086693 1.77275409274 0.00870009596 
0.087250 1.60260539111 0.00583268529 
0.087808 1.82988370717 0.00778553139 
0.088365 1.76824603206 0.00733442767 
0.088923 1.66846912409 0.00774118593 
0.089480 1.62163091497 0.00730633967 
0.090038 1.58225589077 0.00702753615 
0.090595 1.55690934572 0.00610270075 
0.091153 1.67531464915 0.00708392194 
0.091710 1.58181419221 0.00635696232 
0.092268 1.54831273368 0.00680580712 
0.092825 1.42674434935 0.00617664720 
0.093383 1.51261607573 0.00833591040 
0.093940 1.37479903850 0.00509611496 
0.094498 1.47144927955 0.00696552608 
0.095055 1.41150417516 0.00780672511 
0.095613 1.36181270322 0.00817902659 
0.096170 1.40015187635 0.00786882411 
0.096728 1.34846894175 0.00698900396 
0.097285 1.34116755185 0.00624228605 
0.097842 1.31718133624 0.00647489926 
0.098400 1.24584796750 0.00633363047 
0.098957 1.26002295887 0.00650852943 
0.099515 1.25972831417 0.00646896420 
0.100072 1.23900113263 0.00579185599 
0.100630 1.20455174458 0.00724809574 
0.101187 1.22507705510 0.00768182797 
0.101745 1.20720794203 0.00592820017 
0.102302 1.15212249764 0.00448782977 
0.102860 1.14126065499 0.00649908804 
0.103417 1.18893571749 0.00601657553 
0.103975 1.03935920950 0.00671711132 
0.104532 1.17286837078 0.00526762216 
0.105090 1.08145980731 0.00495341527 
0.105647 0.96976757397 0.00484250715 
0.106205 1.03077583835 0.00639996952 
0.106762 1.04149411001 0.00660264906 
0.107320 1.00172728180 0.00523240402 
0.107877 0.97686776421 0.00352601806 
0.108435 1.02694510769 0.00463879301 
0.108992 1.09610802445 0.00544241351 
0.109550 0.88689131460 0.00341599772 
0.110107 0.88565055347 0.00360607559 
0.110665 0.91355038620 0.00378679054 
0.111222 0.88380062803 0.00399524598 
0.111780 0.87280597698 0.00394553643 
0.112337 0.93152197491 0.00369655245 
0.112895 0.85353080808 0.00416193707 
0.113452 0.82781381195 0.00343886719 
0.114010 0.73449536937 0.00349373632 
0.114567 0.76329500539 0.00389330985 
0.115125 0.78536802850 0.00312707625 
0.115682 0.81318341064 0.00327078912 
0.116240 0.81170715240 0.00310120192 
0.116797 0.77831725979 0.00387127087 
0.117355 0.81670330882 0.00340161752 
0.117912 0.87473846782 0.00359976820 
0.118470 0.74176135562 0.00300197592 
0.119027 0.70257303501 0.00372381431 
0.119585 0.68439802629 0.00333434217 
0.120142 0.65739429350 0.00304740734 
0.120699 0.69140314766 0.00353416820 
0.121257 0.60777520269 0.00231628496 
0.121814 0.69376922685 0.00323950736 
0.122372 0.72930015612 0.00221221975 
0.122929 0.67664944658 0.00437568238 
0.123487 0.66848842180 0.00387276062 
0.124044 0.57249346648 0.00274902183 
0.124602 0.58601310344 0.00293746462 
0.125159 0.67461042312 0.00279523987 
0.125717 0.62912920755 0.00240766310 
0.126274 0.56194161744 0.00274502132 
0.126832 0.48433720253 0.00199889735 
0.127389 0.59625383645 0.00326975695 
0.127947 0.59937677679 0.00354241826 
0.128504 0.48523276846 0.00285365273 
0.129062 0.52627532759 0.00156913043 
0.129619 0.55609488557 0.00282469599 
0.130177 0.54737375825 0.00211771528 
0.130734 0.49680174585 0.00106274054 
0.131292 0.51791377987 0.00204029167 
0.131849 0.50094504568 0.00268424911 
0.132407 0.47314276364 0.00300790381 
0.132964 0.49614433292 0.00181916446 
0.133521 0.45330964297 0.00094568719 
0.134079 0.49460414608 0.00213677459 
0.134636 0.46507094035 0.00251792971 
0.135194 0.43307728102 0.00247688055 
0.135751 0.43904697350 0.00168818628 
0.136309 0.38659412482 0.00206636337 
0.136866 0.45247594907 0.00121043831 
0.137424 0.36599363445 0.00275153622 
0.137981 0.41474370105 0.00226738391 
0.138539 0.38763765193 0.00126507801 
0.139096 0.34541615252 0.00137865606 
0.139654 0.37334976540 0.00145814340 
0.140211 0.39109230518 0.00041797073 
0.140769 0.31263893250 0.00105300061 
0.141326 0.34613048104 0.00100525719 
0.141884 0.38329112688 0.00173334113 
0.142441 0.36835068166 0.00179697654 
0.142998 0.35675138543 0.00168569935 
0.143556 0.35140249458 0.00172762772 
0.144113 0.28428248493 0.00143249743 
0.144671 0.31938764287 0.00142923335 
0.145228 0.34020004339 0.00144304959 
0.145786 0.30486185923 0.00162747909 
0.146343 0.28722192768 0.00144651524 
0.146901 0.25629766097 0.00057529843 
0.147458 0.30554626672 0.00122563048 
0.148016 0.30188742729 0.00085158054 
0.148573 0.27649340375 0.00115716507 
0.149131 0.28322356244 0.00111025421 
0.149688 0.30930832161 0.00130481254 
0.150246 0.33148887400 0.00079708944 
0.150803 0.22861432603 0.00076986799 
0.151360 0.27072633364 0.00134389680 
0.151918 0.24844017365 0.00120014102 
0.152475 0.24357753696 0.00099761533 
0.153033 0.21244102562 0.00031992221 
0.153590 0.23509426819 0.00074433304 
0.154148 0.27037110600 0.00119411746 
0.154705 0.22974343733 0.00127536774 
0.155263 0.24772764200 0.00162604700 
0.155820 0.19778408432 0.00099762694 
0.156378 0.22415870236 0.00141256362 
0.156935 0.21394128714 0.00101692419 
0.157493 0.23375882995 0.00075119377 
0.158050 0.13045895965 0.00071626271 
0.158607 0.12332569091 0.00029512479 
0.159165 0.23689665072 0.00170764154 
0.159722 0.22355765660 0.00091949978 
0.160280 0.20892814919 0.00068311977 
0.160837 0.15948622498 0.00048956298 
0.161395 0.23417434496 0.00065360227 
0.161952 0.24066030718 0.00064170041 
0.162510 0.14956014586 0.00052242844 
0.163067 0.15046387329 0.00064719050 
0.163625 0.15016791823 0.00057284004 
0.164182 0.14707885428 0.00070008702 
0.164739 0.15626915790 0.00130468100 
0.165297 0.17340166341 0.00009944806 
0.165854 0.16280331634 0.00174247100 
0.166412 0.15474996020 0.00027340694 
0.166969 0.12669661730 0.00095319815 
0.167527 0.18389444527 0.00093486235 
0.168084 0.15871381186 0.00107318788 
0.168642 0.19745678435 0.00119019992 
0.169199 0.18565395098 0.00042557905 
0.169757 0.12631694765 -0.00070535886 
0.170314 0.17753963944 0.00102811264 
0.170871 0.12673457598 0.00096204916 
0.171429 0.13197337876 0.00023951024 
0.171986 0.14175226532 0.00114564216 
0.172544 0.09930466314 0.00057390696 
0.173101 0.09641654053 0.00105869391 
0.173659 0.11559127375 0.00042849949 
0.174216 0.10997295252 0.00111210122 
0.174774 0.16411226040 0.00131456259 
0.175331 0.14374896580 0.00010719946 
0.175888 0.15879256493 0.00104191104 
0.176446 0.13888715301 0.00067578905 
0.177003 0.09757880458 0.00044065302 
0.177561 0.06656592223 0.00040580492 
0.178118 0.09918005831 0.00043739647 
0.178676 0.08792782986 0.00006166135 
0.179233 0.14616494381 0.00132376963 
0.179791 0.09629091991 -0.00013450101 
0.180348 0.09700273492 0.00118214804 
0.180905 0.09773094045 0.00092326695 
0.181463 0.11462098030 0.00040364299 
0.182020 0.14221523665 0.00063330058 
0.182578 0.07186605423 0.00058906152 
0.183135 0.07710913520 0.00077365104 
0.183693 0.07786917142 0.00044427534 
0.184250 0.09121088609 0.00016444410 
0.184808 0.14141484399 0.00027838655 
0.185365 0.08609779342 -0.00008385311 
0.185922 0.06186721384 0.00053013929 
0.186480 0.08474503478 -0.00003200331 
0.187037 0.09222497867 -0.00025245016 
0.187595 0.10008381098 0.00057370756 
0.188152 0.10880600816 0.00088493607 
0.188710 0.07605948940 -0.00035866334 
0.189267 0.07607633125 0.00036880072 
0.189824 0.08626927266 0.00002058083 
0.190382 0.09541623493 -0.00018843746 
0.190939 0.09388921558 0.00020199217 
0.191497 0.07040623841 0.00021182716 
0.192054 0.11150560759 -0.00036142580 
0.192612 0.08308254323 0.00137312604 
0.193169 0.06176837141 0.00075452488 
0.193726 0.06758835325 0.00022739040 
0.194284 0.11336285446 0.00008662048 
0.194841 0.07294271334 0.00040177787 
0.195399 0.08590783462 0.00022932797 
0.195956 0.03812886826 0.00106539770 
0.196514 0.02394146777 0.00048988994 
0.197071 0.06388192362 -0.00010630320 
0.197628 0.06761364776 0.00039120014 
0.198186 0.08108885964 0.00103539359 
0.198743 0.05064545137 0.00027800113 
0.199301 0.10093386925 0.00058158325 
0.199858 0.09655565896 0.00008542812 
0.200416 0.08530828929 0.00062675918 
0.200973 0.07311666763 0.00005897164 
0.201530 0.07325244527 0.00049980626 
0.202088 0.12624229667 0.00115247745 
0.202645 0.08486384945 0.00043274678 
0.203203 0.10352395751 0.00049414855 
0.203760 0.05948320065 0.00050644043 
0.204318 0.01985046466 0.00008335715 
0.204875 0.08206109988 0.00047615880 
0.205432 0.05897152180 0.00030568235 
0.205990 0.10491440572 0.00048932815 
0.206547 0.11883684888 0.00094769886 
0.207105 -0.00394010128 0.00063549541 
0.207662 0.05285589564 0.00057663244 
0.208219 0.07486503641 0.00059696549 
0.208777 0.08479623631 0.00017300951 
0.209334 0.09214558731 -0.00040510950 
0.209892 0.02758130237 0.00025120144 
0.210449 0.05021382629 0.00046165951 
0.211007 0.08027682783 0.00062504201 
0.211564 0.00865007913 -0.00093665790 
0.212121 0.02505908096 0.00014187382 
0.212679 0.09371912988 0.00013441227 
0.213236 0.12811337290 0.00084465554 
0.213794 0.02588587848 0.00029090439 
0.214351 0.03703778950 0.00028240777 
0.214908 0.10193409067 -0.00026605275 
0.215466 0.01905093872 -0.00017712448 
0.216023 0.02367458526 -0.00024180712 
0.216581 0.07374981238 0.00052980341 
0.217138 0.08468342202 0.00026904861 
0.217695 0.08467467009 0.00027183478 
0.218253 0.05308667185 -0.00056694214 
0.218810 0.06545403664 0.00002523730 
0.219368 0.07517582215 0.00034482908 
0.219925 0.07576603169 0.00001659930 
0.220483 0.08201809232 -0.00011285092 
0.221040 0.04118732796 -0.00055467094 
0.221597 0.04390437228 0.00094836037 
0.222155 0.10423891218 0.00043761059 
0.222712 0.05795021934 0.00058059110 
0.223270 0.05792259398 0.00012518117 
0.223827 0.05987929996 0.00032239251 
0.224384 0.11623780439 0.00021927667 
0.224942 0.04007418037 0.00031673614 
0.225499 0.00233712401 0.00021342734 
0.226057 -0.01038481364 0.00064391059 
0.226614 0.02710429224 0.00019198345 
0.227171 0.06283218305 0.00008039781 
0.227729 0.07800439717 0.00011540778 
0.228286 0.02858295973 0.00009068264 
0.228844 0.05252519943 0.00048290373 
0.229401 0.01177994972 0.00083251002 
0.229958 0.01391388861 0.00012746351 
0.230516 0.07966309803 0.00043563259 
0.231073 0.07589057328 -0.00024185362 
0.231630 0.00899375445 -0.00005888324 
0.232188 0.04625727084 0.00055240354 
0.232745 0.05831865131 0.00047544956 
0.233303 0.06565117782 -0.00001674840 
0.233860 0.06562589834 0.00066395839 
0.234417 0.06699040718 0.00015896518 
0.234975 0.06067874979 0.00027069385 
0.235532 0.02468063896 0.00027641670 
0.236090 0.07060686809 0.00009692552 
0.236647 0.05922163831 0.00026571719 
0.237204 0.05567763884 -0.00026145040 
0.237762 0.03640819713 0.00058635488 
0.238319 0.04507369253 0.00017308660 
0.238877 0.06785787396 0.00026378455 
0.239434 0.07377442584 0.00051662922 
0.239991 0.03763103724 0.00066459464 
0.240549 0.08705629561 -0.00005326979 
0.241106 0.07274999507 0.00000770454 
0.241663 0.03833313085 -0.00001713639 
0.242221 0.02397670423 0.00068942743 
0.242778 0.03864366140 0.00031295425 
0.243336 0.02453149523 0.00030710797 
0.243893 -0.01595084830 -0.00027077563 
0.244450 0.05792535445 0.00047999822 
0.245008 -0.01400296184 -0.00013053819 
0.245565 0.01589584546 0.00029783914 
0.246123 0.09517100125 0.00003933158 
0.246680 0.04103606547 -0.00013381905 
0.247237 0.04066790679 0.00035091675 
0.247795 0.06747033954 0.00000295961 
0.248352 0.02265985544 -0.00013322813 
0.248909 0.08669532602 0.00037373875 
0.249467 0.08458451077 0.00024515474 
0.250024 0.08046466023 0.00048444823 
0.250582 0.00008569095 -0.00006298947 
0.251139 0.10032860597 0.00059060318 
0.251696 0.04207359054 0.00020879239 
0.252254 0.02450079069 -0.00021099154 
0.252811 0.01342358908 -0.00036760758 
0.253368 0.01120694479 -0.00025799645 
0.253926 0.05979941155 0.00047241095 
0.254483 0.07721879964 0.00006940328 
0.255041 0.07904517672 -0.00004801204 
0.255598 0.01708498544 0.00050439458 
0.256155 0.05812614871 -0.00007258308 
0.256713 0.03141477010 -0.00024152448 
0.257270 0.08678755582 0.00619486723 
0.257827 0.04136408627 0.00005090977 
0.258385 0.04717589169 0.00064051582 
0.258942 0.02990756128 -0.00015842208 
0.259499 0.02224368463 -0.00017651179 
0.260057 0.00736683325 0.00005381354 
0.260614 0.00460756861 0.00051556261 
0.261172 0.08765477998 0.00057503501 
0.261729 0.09002811376 0.00020233920 
0.262286 0.02726707026 0.00011978132 
0.262844 0.06322374952 0.00043818586 
0.263401 0.00111139293 0.00006752210 
0.263958 0.07149681300 0.00045453554 
0.264516 0.04599908032 0.00066669441 
0.265073 0.03363245927 0.00058145253 
0.265630 0.06492362590 -0.00014737818 
0.266188 0.04464655870 0.00046024870 
0.266745 0.06135586156 -0.00006164943 
0.267302 0.06391010681 0.00036264431 
0.267860 0.04953454618 0.00005396380 
0.268417 0.05906343760 0.00040642113 
0.268975 0.02743849096 -0.00005279641 
0.269532 0.03014244741 -0.00003456965 
0.270089 0.05239732391 0.00016887286 
0.270647 -0.00010703923 0.00016753489 
0.271204 0.02877543988 0.00025774205 
0.271761 0.06513443790 -0.00006913441 
0.272319 0.03966177020 0.00041826347 
0.272876 0.04010202852 0.00051593539 
0.273433 0.06600597278 0.00031041379 
0.273991 0.04677250676 0.00045268696 
0.274548 0.03010771943 -0.00013079657 
0.275105 0.07311458504 0.00021533585 
0.275663 0.02859959479 0.00036173331 
0.276220 0.07889928338 0.00025471687 
0.276777 0.03962575087 -0.00003709071 
0.277335 0.03677509029 0.00001127358 
0.277892 0.05104888940 -0.00006808386 
0.278449 0.09495228221 0.00010294313 
0.279007 0.06606452046 0.00016661900 
0.279564 0.03587684389 -0.00032624909 
0.280121 0.07216927002 -0.00009282906 
0.280679 0.05974426291 0.00029720478 
0.281236 0.06845537192 0.00018893742 
0.281793 0.04472077211 -0.00014693267 
0.282351 0.02918744044 -0.00003377177 
0.282908 0.01540381094 0.00005209598 
0.283465 0.02766940180 -0.00013941452 
0.284023 0.07862684912 -0.00001126706 
0.284580 0.04749959755 0.00002222217 
0.285137 0.04276005898 -0.00017668985 
0.285695 0.02356542172 0.00039512270 
0.286252 0.04463771715 -0.00008403078 
0.286809 0.03149066562 0.00047698202 
0.287367 0.04309757306 0.00029984842 
0.287924 0.03573657615 0.00051477401 
0.288481 0.06710270145 0.00063511441 
0.289039 0.02394632130 0.00036473470 
0.289596 0.04311862262 -0.00023647486 
0.290153 0.02145848634 0.00007870183 
0.290711 0.03200319142 0.00048792172 
0.291268 0.03138909060 -0.00006352579 
0.291825 0.04785124017 -0.00003075526 
0.292383 0.02582900528 -0.00031590748 
0.292940 0.05654786740 -0.00000051989 
0.293497 0.02255860223 0.00018353314 
0.294055 0.04745556678 0.00005493970 
0.294612 0.04613757253 0.00088051351 
0.295169 0.00777180340 0.00077715711 
0.295727 0.05048008954 0.00056910057 
0.296284 0.04904720446 -0.00063189857 
0.296841 0.03378589965 0.00053164769 
0.297399 -0.01129469039 0.00006644926 
0.297956 0.05161926481 0.00086915659 
0.298513 0.09735837836 0.00104308937 
0.299071 0.09063091019 0.00002847936 
0.299628 0.01783794126 -0.00002292519 
0.300185 -0.00017506054 0.00013530914 
0.300742 0.03092804033 0.00034248302 
0.301300 0.08350469369 0.00048782405 
0.301857 -0.00636873833 -0.00038572967 
0.302414 0.07739690023 0.00042263994 
0.302972 0.00688795921 0.00028514216 
0.303529 0.03592009615 0.00015270369 
0.304086 0.00344402415 -0.00019037421 
0.304644 0.03189822030 0.00015308026 
0.305201 0.06283118844 0.00077358170 
0.305758 0.01612500135 0.00005749813 
0.306316 0.03430161440 0.00062782124 
0.306873 0.02300974465 0.00010454712 
0.307430 0.04327863321 0.00018152284 
0.307987 0.05210286667 0.00058219741 
0.308545 0.04688984451 -0.00013298957 
0.309102 0.03720947765 -0.00027691905 
0.309659 0.04573555592 0.00010421848 
0.310217 0.00650220682 0.00063708349 
0.310774 0.02171738995 0.00013115902 
0.311331 0.03258546125 -0.00086443706 
0.311889 0.04256720343 -0.00065320361 
0.312446 0.01014054868 0.00045338207 
0.313003 0.00572675734 0.00061354805 
0.313560 0.05198955438 0.00120657124 
0.314118 0.01103456715 0.00030162714 
0.314675 0.06005654922 0.00053449777 
0.315232 0.01484639925 0.00000638470 
0.315790 0.01698311412 0.00007434003 
0.316347 0.02451884480 0.00008264510 
0.316904 0.04903046993 0.00030422146 
0.317461 0.03206858142 0.00032916365 
0.318019 0.01931013136 0.00042351909 
0.318576 0.05705630158 0.00074486845 
0.319133 0.02004853433 0.00066785971 
0.319691 0.04542766488 0.00061580315 
0.320248 0.04497654586 0.00064353224 
0.320805 -0.00589725852 0.00043320263 
0.321362 0.03826867787 0.00019128662 
0.321920 0.02586740477 0.00051089143 
0.322477 0.02595406788 0.00014442530 
0.323034 0.09560006729 0.00050069308 
0.323592 0.03116344094 0.00015176855 
0.324149 0.01145668260 0.00055428416 
0.324706 0.02974321301 0.00037437038 
0.325263 0.08185282419 0.00016174767 
0.325821 0.00361207452 0.00022395418 
0.326378 0.00314208083 0.00056972256 
0.326935 0.04067080691 -0.00015202395 
0.327493 0.01774358047 -0.00026890400 
0.328050 0.05288189694 0.00101413914 
0.328607 0.01329520849 0.00039863534 
0.329164 0.03031049933 0.00065244396 
0.329722 0.03794333466 -0.00013607829 
0.330279 0.03473989822 0.00040801780 
0.330836 0.00845084954 0.00033490772 
0.331393 0.06149169503 0.00036493123 
0.331951 0.07660727767 0.00037196734 
0.332508 0.04990192983 0.00037869329 
0.333065 0.02627705017 0.00000014500 
0.333622 0.02137029395 0.00062662564 
0.334180 0.02625864547 0.00018468638 
0.334737 0.02796879214 0.00016650101 
0.335294 0.04569067567 0.00082885937 
0.335852 0.01868805166 -0.00054327861 
0.336409 0.03655065734 -0.00025098816 
0.336966 0.04277274038 0.00098931428 
0.337523 0.07393938055 -0.00059648813 
0.338081 0.02627706934 -0.00025817601 
0.338638 0.04955681340 -0.00002623171 
0.339195 0.04724854300 0.00081341041 
0.339752 0.04069593392 0.00088428164 
0.340310 -0.02524198945 0.00000164640 
0.340867 0.05790684866 0.00021060890 
0.341424 0.06455076899 0.00048879919 
0.341981 -0.02030992860 0.00143400497 
0.342539 -0.04408013902 -0.00032106895 
0.343096 0.07008684571 -0.00056188069 
0.343653 0.02607155623 0.00039589167 
0.344210 0.00830051703 0.00010219401 
0.344768 0.01805789675 -0.00014790322 
0.345325 0.00052510573 0.00003736236 
0.345882 0.01745876668 0.00068835014 
0.346439 0.05859359945 0.00068923784 
0.346997 0.04587958146 0.00099256957 
0.347554 0.03005106803 -0.00015821806 
0.348111 0.02336966970 0.00033406916 
0.348668 0.01698670443 0.00021655287 
0.349226 0.06110392466 -0.00050435422 
0.349783 -0.00518474767 -0.00044313859 
0.350340 0.02126171944 0.00052414588 
0.350897 0.03147673494 0.00008937270 
0.351454 0.01047757065 -0.00064061297 
0.352012 0.00330455881 0.00022630575 
0.352569 0.03780657481 -0.00033605340 
0.353126 0.02408331461 -0.00117377004 
0.353683 0.05273761873 0.00008722245 
0.354241 0.00565358745 0.00129304961 
0.354798 -0.00150546893 0.00122032035 
0.355355 0.00190771334 0.00052072408 
0.355912 0.01114273756 0.00109850255 
0.356470 0.06305650402 -0.00039450519 
0.357027 0.04278684182 -0.00067710003 
0.357584 0.03743535612 0.00090260291 
0.358141 0.02254304197 -0.00029028485 
0.358699 0.00421375329 0.00095730668 
0.359256 0.09597152042 -0.00016946799 
0.359813 0.12156080268 0.00107422708 
0.360370 -0.01982419900 -0.00116313925 
0.360927 0.03289673441 0.00081347972 
0.361485 0.03253757822 -0.00120071815 
0.362042 0.06795252107 0.00043938791 
0.362599 0.11083542710 -0.00025840984 
0.363156 0.00077432147 -0.00121408805 
0.363714 0.00448401494 0.00098580197 
0.364271 0.01591952004 -0.00007933129 
0.364828 0.03061793793 -0.00045092182 
0.365385 -0.01259182807 -0.00029103424 
0.365942 0.08056607170 0.00065261180 
0.366500 0.08738292200 0.00202396253 
0.367057 0.00744070081 -0.00079465959 
0.367614 0.06378237264 0.00240687059 
0.368171 0.03541154774 0.00010056167 
0.368728 0.02075820449 0.00017326914 
0.369286 0.01674822344 -0.00014742788 
0.369843 0.05732197786 0.00112391403 
0.370400 0.11826489092 0.00092264706 
0.370957 -0.04678386468 -0.00109889973 
0.371514 -0.01649159715 -0.00066412085 
0.372072 0.01394846720 0.00057216185 
0.372629 0.09558843063 -0.00043923450 
0.373186 0.07305544927 0.00091676254 
0.373743 0.07644075693 0.00023474396 
0.374300 0.02939171066 -0.00002392619 
0.374858 0.07322086755 -0.00003720828 
0.375415 0.11634723933 0.00081909447 
0.375972 0.09588757409 0.00053653486 
0.376529 0.04047711947 -0.00040983869 
0.377086 0.06257069154 0.00212921393 
0.377644 0.02401364669 0.00014680202 
0.378201 0.03714865033 -0.00054579106 
0.378758 -0.02105838898 -0.00108726397 
0.379315 0.07938894607 0.00310533896 
0.379872 0.10632139376 0.00115614979 
0.380430 0.10649982778 -0.00056510725 
0.380987 0.10352787227 -0.00003683942 
0.381544 -0.01699794102 0.00121442369 
0.382101 0.03670133543 0.00219121529 
0.382658 -0.00661124239 -0.00269352901 
0.383216 -0.03208806981 -0.00053513345 
0.383773 -0.05834998366 -0.00014975566 
0.384330 0.06495284705 0.00052144642 
0.384887 -0.00195288112 0.00121070166 
0.385444 0.06443898549 0.00043541712 
0.386001 0.08161826838 -0.00069061523 
0.386559 -0.00854680364 0.00072354619 
0.387116 -0.02370496899 -0.00086788840 
0.387673 0.02972755361 0.00051496820 
0.388230 -0.00232128334 -0.00103213556 
0.388787 0.02061889274 -0.00031151566 
0.389345 0.02207600592 0.00021342557 
0.389902 0.02837774103 0.00167124013 
0.390459 -0.07104372568 -0.00126017543 
0.391016 0.08699829084 0.00052435899 
0.391573 0.03419033725 0.00055012372 
0.392130 0.05441555216 0.00166871196 
0.392688 0.05159469626 0.00010931088 
0.393245 0.08120592892 -0.00093868607 
0.393802 0.08459799454 0.00120379744 
0.394359 0.09918901561 0.00316411818 
0.394916 0.15398819408 -0.00079719785 
0.395473 -0.03992077003 -0.00355578319 
0.396031 -0.02688470879 -0.00030083649 
0.396588 -0.00874749834 -0.00365545867 
0.397145 0.06184863507 0.00326184218 
0.397702 0.09336281963 0.00421115548 
0.398259 -0.03563557013 -0.00339428739 
0.398816 0.09361216223 0.00642654870 
0.399374 0.04331505412 0.00477096414 
0.399931 -0.04774832558 0.00046145818 
0.400488 -0.07253783938 -0.00061276775 
0.401045 -0.02080207492 -0.00662389183 
0.401602 0.05635280320 -0.00094655193 
0.402159 -0.14868291590 0.00517321238 
0.402716 0.14391039483 0.00599309675 
0.403274 -0.16036455613 0.01026266963 
0.403831 0.36364950149 -0.01098187796 
