# Supplementary material for: SAXS studies of X-ray induced disulfide bond damage: Engineering high-resolution insight from a low-resolution technique
Source: PLoS One. 2020 Nov 17;15(11):e0239702. doi: 10.1371/journal.pone.0239702 (PMC7671560; doi:10.1371/journal.pone.0239702)
Supplement: S1 Data — (GZ) [file pone.0239702.s023.gz › SupplementaryData/dimer_A8_ph6_2p5_00018.cbf.dat]

0.010314 8.27551958729 -1.28922984991 
0.010872 7.88166037297 -0.15833246035 
0.011429 6.06438180409 -0.21607752956 
0.011987 8.92087750033 0.09752860992 
0.012544 7.80099928390 -0.01642965979 
0.013102 9.30250364929 -0.10395419870 
0.013659 8.64046991765 0.03894233397 
0.014217 8.52106515224 -0.04067960764 
0.014774 8.34295602275 0.07236006945 
0.015332 8.54003166373 -0.08206751466 
0.015889 7.62878897114 0.02116813729 
0.016447 8.15641292596 -0.05582969429 
0.017004 7.98404931480 0.01526333333 
0.017562 8.50476523600 -0.01454074482 
0.018119 8.05601007339 -0.04370530974 
0.018677 8.43867799110 -0.00109291032 
0.019234 7.90371822953 -0.02791193167 
0.019792 8.47303318108 0.03737839511 
0.020349 7.94283228964 0.03186132092 
0.020907 8.19032689709 -0.01991260813 
0.021464 7.80396899327 0.01272987134 
0.022022 7.94551673135 0.02250601454 
0.022579 7.80484545212 0.05151305483 
0.023137 7.69121091415 0.03398270334 
0.023694 7.87120014617 0.04073169529 
0.024252 7.41084359997 0.03629547804 
0.024809 7.23868927500 0.05171764671 
0.025367 7.42222345150 0.03627491891 
0.025924 7.28622030852 0.03229149112 
0.026482 7.58205005512 0.04118192284 
0.027039 7.28671019393 0.04220172116 
0.027597 6.90980095729 0.02545022977 
0.028154 6.94841679887 0.03423214596 
0.028712 7.22149096923 0.03361989704 
0.029269 7.09927912260 0.03863850263 
0.029827 6.85061350545 0.03139032309 
0.030384 6.90468067663 0.03274784763 
0.030942 6.64810092771 0.03531033927 
0.031500 6.53487881926 0.04001337352 
0.032057 6.62824801708 0.03763396916 
0.032615 6.38012793156 0.03479851293 
0.033172 6.32989325675 0.03790205791 
0.033730 6.50747268633 0.03399258950 
0.034287 6.44496471539 0.03955994901 
0.034845 6.34086346652 0.03588721162 
0.035402 6.18689430239 0.03225102595 
0.035960 6.19622589382 0.03183132057 
0.036517 6.11315450983 0.03223574321 
0.037075 5.78673914778 0.03153909924 
0.037632 6.06174986361 0.03708499890 
0.038190 5.82263331471 0.03112331633 
0.038747 5.83563690338 0.03096248937 
0.039305 5.65187457611 0.03021360690 
0.039862 5.50022602080 0.03116366329 
0.040420 5.57497168345 0.03362785351 
0.040977 5.60906422316 0.03240531335 
0.041535 5.44124862592 0.02761903989 
0.042092 5.28406157310 0.02818765037 
0.042650 5.21880878614 0.02998150659 
0.043207 5.20005471383 0.02939986625 
0.043765 5.05165779077 0.03296734051 
0.044322 5.19290036243 0.02639508998 
0.044880 5.03362472507 0.02834465899 
0.045437 5.08354909156 0.02731660374 
0.045995 4.97226974439 0.02372613236 
0.046552 5.05597145286 0.02423393890 
0.047110 4.91176109363 0.02507643561 
0.047667 4.59350994652 0.02870476322 
0.048225 4.72981094242 0.02336537025 
0.048782 4.86184342052 0.02710682102 
0.049340 4.57606865287 0.02376015969 
0.049897 4.46346418109 0.02142844859 
0.050455 4.47634726586 0.02208591473 
0.051012 4.31917606723 0.02189669861 
0.051570 4.34310319492 0.02114202518 
0.052127 4.24380975858 0.02304522409 
0.052685 4.35017524975 0.02008855566 
0.053242 4.05172318789 0.02225865821 
0.053800 4.04862556150 0.02009333902 
0.054357 4.13419540262 0.02162894776 
0.054915 3.94922567816 0.02266079640 
0.055472 3.82848022634 0.01717851376 
0.056030 3.88381742209 0.01843058836 
0.056587 3.87986260422 0.02169282038 
0.057145 3.74353042409 0.02162788737 
0.057702 3.64873764681 0.01425862569 
0.058260 3.65669625377 0.01985289972 
0.058817 3.78480149966 0.01759944581 
0.059375 3.60488364617 0.01990718491 
0.059932 3.53969180498 0.02092226549 
0.060490 3.48334211778 0.01839973968 
0.061048 3.47972995706 0.01595438734 
0.061605 3.45694680229 0.01485670568 
0.062163 3.17047231803 0.01530655434 
0.062720 3.38977720227 0.01827325979 
0.063278 3.24704621886 0.01443692517 
0.063835 3.26963983819 0.01634697799 
0.064393 3.04392094428 0.01711077182 
0.064950 3.10067660204 0.01442997277 
0.065508 2.98253716146 0.01533640666 
0.066065 3.02564086231 0.01686505425 
0.066623 2.91437993414 0.01548660487 
0.067180 2.89450932170 0.01550670986 
0.067738 2.83451444759 0.01375005375 
0.068295 2.81062769233 0.01316274260 
0.068853 2.74818141902 0.01319140854 
0.069410 2.62219416229 0.01397116359 
0.069968 2.62932850090 0.01295497850 
0.070525 2.68051172718 0.01202782655 
0.071083 2.66392662348 0.01536291371 
0.071640 2.72281824506 0.01311002306 
0.072198 2.56763134836 0.01160639765 
0.072755 2.54925992948 0.01378304766 
0.073313 2.45680268709 0.01028781811 
0.073870 2.42182126088 0.01118848051 
0.074428 2.54258194956 0.01108078051 
0.074985 2.38903569360 0.01243253874 
0.075543 2.46233941857 0.01280072118 
0.076100 2.26883204038 0.01090033561 
0.076658 2.33140033216 0.01262054833 
0.077215 2.28517900630 0.01036419035 
0.077773 2.21556252609 0.01130327162 
0.078330 2.17905280333 0.01373660320 
0.078888 2.23228344484 0.01003466989 
0.079445 2.12403717557 0.01101470816 
0.080003 2.17081660126 0.01050114355 
0.080560 2.12259232111 0.00904179139 
0.081118 2.01814137239 0.01013307850 
0.081675 2.01084803655 0.00826117826 
0.082233 2.11795474165 0.01090010831 
0.082790 1.94017184486 0.00852976785 
0.083348 1.96879293471 0.01178447349 
0.083905 1.84988862942 0.00882898855 
0.084463 1.92715503091 0.00814111292 
0.085020 1.85036527181 0.00788980616 
0.085578 1.88234148074 0.00830886531 
0.086135 1.77882633553 0.00642674014 
0.086693 1.69013276155 0.00846405135 
0.087250 1.75374807872 0.00815844076 
0.087808 1.76091716448 0.00833138652 
0.088365 1.73455500166 0.00797022554 
0.088923 1.65905468071 0.00567954058 
0.089480 1.67274565933 0.00780925372 
0.090038 1.60063546200 0.00613716011 
0.090595 1.62202197617 0.00760535667 
0.091153 1.62123497017 0.00581935515 
0.091710 1.43795438094 0.00738432886 
0.092268 1.52834762777 0.00723272956 
0.092825 1.41732348146 0.00663240882 
0.093383 1.44988333476 0.00632906723 
0.093940 1.39032907228 0.00579559187 
0.094498 1.41683856127 0.00621352380 
0.095055 1.41725411933 0.00881842850 
0.095613 1.29451071055 0.00610268177 
0.096170 1.37677177411 0.00641058723 
0.096728 1.27935663866 0.00660576570 
0.097285 1.34590447296 0.00626171072 
0.097842 1.27513970248 0.00574968890 
0.098400 1.28796175037 0.00530623273 
0.098957 1.37768997369 0.00393650778 
0.099515 1.31441375511 0.00901803400 
0.100072 1.14893772617 0.00749248081 
0.100630 1.14271442089 0.00674714195 
0.101187 1.25748005200 0.00538067882 
0.101745 1.17276831955 0.00694199259 
0.102302 1.17996920099 0.00675866954 
0.102860 1.08743398054 0.00498642255 
0.103417 1.16147347955 0.00519521056 
0.103975 1.15147063761 0.00630112620 
0.104532 1.17717378015 0.00633658751 
0.105090 1.13923659407 0.00476313974 
0.105647 1.04145815206 0.00533430182 
0.106205 1.02223092204 0.00328218482 
0.106762 1.02230516523 0.00619647586 
0.107320 0.99757929814 0.00504163123 
0.107877 0.99712805737 0.00592340102 
0.108435 0.93343273953 0.00524251231 
0.108992 0.92957429181 0.00566086481 
0.109550 0.97247503550 0.00384245782 
0.110107 0.91800102015 0.00322325195 
0.110665 0.92051883032 0.00488037633 
0.111222 0.90313982498 0.00249517912 
0.111780 1.00324528439 0.00441097295 
0.112337 0.89929590819 0.00424742836 
0.112895 0.85669638563 0.00482311021 
0.113452 0.88415795317 0.00403782181 
0.114010 0.79911995370 0.00380618231 
0.114567 0.90044630330 0.00598178450 
0.115125 0.86770996395 0.00286820142 
0.115682 0.81578889129 0.00396181470 
0.116240 0.79737738376 0.00317120310 
0.116797 0.81542962309 0.00301757946 
0.117355 0.75860236936 0.00382770891 
0.117912 0.78090999251 0.00422512349 
0.118470 0.68813584287 0.00370739423 
0.119027 0.71890098797 0.00225123439 
0.119585 0.64870331620 0.00121417234 
0.120142 0.72996105519 0.00377902737 
0.120699 0.67844665400 0.00162788786 
0.121257 0.65155984429 0.00334198276 
0.121814 0.66640534636 0.00210112161 
0.122372 0.64308516916 0.00246698479 
0.122929 0.66490162028 0.00237908964 
0.123487 0.57921641709 0.00137464752 
0.124044 0.56953136663 0.00374475777 
0.124602 0.64217558704 0.00206220288 
0.125159 0.52646825622 0.00109055348 
0.125717 0.57049649243 0.00242826389 
0.126274 0.57538022089 0.00131118239 
0.126832 0.51140562197 0.00296959090 
0.127389 0.56539924249 0.00183934030 
0.127947 0.47190648930 0.00165035110 
0.128504 0.58588471844 0.00181721548 
0.129062 0.50115516172 0.00115927179 
0.129619 0.54969121449 0.00212305857 
0.130177 0.52044486438 0.00118760186 
0.130734 0.51541276149 0.00149776220 
0.131292 0.49500693496 0.00154931708 
0.131849 0.42445971945 0.00042250640 
0.132407 0.46373142289 0.00388981480 
0.132964 0.49035921078 0.00271277450 
0.133521 0.47283614743 0.00163316726 
0.134079 0.43584110949 0.00183521805 
0.134636 0.44107918000 0.00142330673 
0.135194 0.48838849380 0.00220725247 
0.135751 0.40721241987 0.00042810775 
0.136309 0.43894942555 0.00142442297 
0.136866 0.43729762865 0.00087788063 
0.137424 0.43350558295 0.00282166699 
0.137981 0.40142892761 0.00244520808 
0.138539 0.39867953478 0.00088728551 
0.139096 0.43400050776 0.00220454921 
0.139654 0.39677517856 0.00247925389 
0.140211 0.37402832437 0.00161350848 
0.140769 0.37204966760 0.00143243476 
0.141326 0.35391306160 0.00166418085 
0.141884 0.38491808025 0.00106585111 
0.142441 0.31348669101 0.00190357606 
0.142998 0.26610615768 0.00196768090 
0.143556 0.34395398050 0.00116747824 
0.144113 0.30919204305 0.00117731948 
0.144671 0.31116896434 0.00120508137 
0.145228 0.30740558792 0.00109024729 
0.145786 0.33151650060 0.00168953778 
0.146343 0.26180437542 0.00125709036 
0.146901 0.29053705017 0.00145681510 
0.147458 0.28742998463 0.00129578821 
0.148016 0.26824137399 0.00135823577 
0.148573 0.24468373002 0.00086928203 
0.149131 0.30567135918 0.00135907544 
0.149688 0.29983777432 0.00099237080 
0.150246 0.28203443551 0.00165642715 
0.150803 0.25053355527 0.00131618516 
0.151360 0.22517437246 0.00109860268 
0.151918 0.24784893778 0.00108277025 
0.152475 0.30138438318 0.00113713710 
0.153033 0.27818556474 0.00093403774 
0.153590 0.26279820091 0.00089642087 
0.154148 0.22848458615 0.00113948286 
0.154705 0.21242998973 0.00068817899 
0.155263 0.23681697056 -0.00016321521 
0.155820 0.22844983694 0.00086758997 
0.156378 0.18544763076 0.00137353147 
0.156935 0.21387358917 0.00181184989 
0.157493 0.22834437114 0.00090982998 
0.158050 0.23562238287 0.00069953536 
0.158607 0.24115715533 0.00125717656 
0.159165 0.19850066048 0.00127718508 
0.159722 0.22277736473 0.00081002271 
0.160280 0.15882708878 -0.00014580359 
0.160837 0.24107667103 0.00084098250 
0.161395 0.16793798453 0.00063197050 
0.161952 0.16819989504 0.00052041678 
0.162510 0.17433953510 0.00070050362 
0.163067 0.20579661118 0.00085415225 
0.163625 0.16325847835 0.00077298996 
0.164182 0.15259607434 0.00090080583 
0.164739 0.13736001937 0.00059401806 
0.165297 0.23719922289 0.00078630222 
0.165854 0.14645183316 0.00038635943 
0.166412 0.18383693132 0.00076482050 
0.166969 0.09995611921 0.00012834665 
0.167527 0.14937750547 0.00076850062 
0.168084 0.14214123518 0.00054266073 
0.168642 0.13296485045 0.00048096355 
0.169199 0.17056834227 0.00047474557 
0.169757 0.12785714849 0.00056556678 
0.170314 0.13999098535 0.00098071323 
0.170871 0.09679274525 0.00093393166 
0.171429 0.16859701160 0.00045746963 
0.171986 0.20698421645 0.00030777121 
0.172544 0.12010921914 0.00014377900 
0.173101 0.13506665078 0.00054888508 
0.173659 0.15864357966 0.00058530581 
0.174216 0.12373299661 0.00057396028 
0.174774 0.16140369036 0.00115259999 
0.175331 0.15775016171 0.00027124558 
0.175888 0.08761245811 0.00086073386 
0.176446 0.12630317884 0.00076305299 
0.177003 0.10760407430 0.00080065666 
0.177561 0.11324712700 0.00099482556 
0.178118 0.15191931288 0.00022643215 
0.178676 0.10214883466 0.00054348752 
0.179233 0.10856545729 0.00098468030 
0.179791 0.15310496667 0.00133313165 
0.180348 0.10500172760 0.00094804568 
0.180905 0.07489794868 0.00013336627 
0.181463 0.12206468522 0.00011982745 
0.182020 0.16814328614 -0.00005530839 
0.182578 0.12460245058 0.00107079470 
0.183135 0.09831233682 0.00075802381 
0.183693 0.08838062317 0.00063335105 
0.184250 0.07645573097 0.00118328598 
0.184808 0.13249262672 0.00093588577 
0.185365 0.09922438824 0.00010847172 
0.185922 0.07956808429 0.00043944311 
0.186480 0.07681200503 0.00062887260 
0.187037 0.10406358198 0.00037235129 
0.187595 0.07423876354 0.00112160306 
0.188152 0.11476735459 0.00022770844 
0.188710 0.12872304844 -0.00053152277 
0.189267 0.07125840652 0.00006890371 
0.189824 0.09044893696 -0.00069055486 
0.190382 0.02092113463 -0.00010011177 
0.190939 0.05723749684 -0.00035033395 
0.191497 0.07092197142 0.00014429324 
0.192054 0.06801677831 0.00009095997 
0.192612 0.09197774854 0.00049362882 
0.193169 0.03836362732 0.00052049081 
0.193726 0.10829831216 0.00003563210 
0.194284 0.08169095881 -0.00032941926 
0.194841 0.11934978856 -0.00006558759 
0.195399 0.08635738112 0.00036649892 
0.195956 0.07652026103 0.00111662014 
0.196514 0.03622119061 -0.00017455540 
0.197071 0.03939719074 0.00047435807 
0.197628 0.13715922901 0.00068669138 
0.198186 0.13439571749 0.00076223059 
0.198743 0.11611514781 0.00033305199 
0.199301 0.05375385087 -0.00028592879 
0.199858 0.00647553524 -0.00023577104 
0.200416 0.06382005280 0.00009193194 
0.200973 0.09993503396 0.00063580910 
0.201530 0.18699909115 0.00080617743 
0.202088 0.07390029818 0.00096138834 
0.202645 0.04060905734 0.00031244997 
0.203203 0.10617626902 0.00059919208 
0.203760 0.11471439532 0.00012241934 
0.204318 0.09744899003 0.00003064974 
0.204875 0.08614070014 0.00010908328 
0.205432 0.10240434809 0.00109902028 
0.205990 0.06653049373 0.00078563211 
0.206547 0.08457809711 0.00032554084 
0.207105 0.07696877519 0.00070364858 
0.207662 0.09410189770 0.00076397727 
0.208219 0.06387266773 0.00020022976 
0.208777 0.04660057407 0.00046507150 
0.209334 0.13391515029 0.00048850436 
0.209892 0.06412556082 0.00007501382 
0.210449 0.07792838386 0.00031698232 
0.211007 0.06439330312 0.00014719527 
0.211564 -0.02576885505 -0.00000970592 
0.212121 0.04010810726 0.00003398429 
0.212679 0.05063079872 0.00010512832 
0.213236 0.04365126485 0.00049177027 
0.213794 0.06957494920 0.00046416799 
0.214351 0.02326996844 -0.00013814072 
0.214908 0.09257597487 -0.00010928460 
0.215466 -0.00732468872 0.00062673941 
0.216023 0.07682217802 0.00014114303 
0.216581 0.05830795236 0.00027402566 
0.217138 0.08592001661 0.00052029058 
0.217695 0.05253822871 -0.00023934374 
0.218253 0.07215679497 0.00043179846 
0.218810 0.03433148543 -0.00000048222 
0.219368 0.07928761155 0.00007320596 
0.219925 0.08120831640 0.00034746721 
0.220483 0.05673886104 0.00073265403 
0.221040 0.04776694163 0.00088484320 
0.221597 0.03950967708 0.00022445986 
0.222155 0.05532265855 0.00064306710 
0.222712 0.06650122016 0.00060102632 
0.223270 0.04098245327 0.00042164094 
0.223827 0.07553680221 0.00039637346 
0.224384 0.10177882484 0.00095504518 
0.224942 0.03909317274 0.00010970222 
0.225499 0.07579596950 0.00026690895 
0.226057 0.06447728596 0.00116110557 
0.226614 0.04616458464 0.00085291179 
0.227171 0.06053467990 0.00049765305 
0.227729 0.05246510006 0.00002707252 
0.228286 0.04519551827 -0.00022862502 
0.228844 0.05410036981 0.00028709734 
0.229401 0.04913431033 0.00037172603 
0.229958 0.05409901234 0.00001424796 
0.230516 0.05691099261 0.00033680643 
0.231073 0.04079450632 0.00022055449 
0.231630 0.06996644693 0.00005573526 
0.232188 0.06748345822 0.00006410257 
0.232745 0.02399565523 -0.00025299809 
0.233303 0.08134129445 0.00048565388 
0.233860 0.05069926151 0.00016034205 
0.234417 0.08169219459 0.00016650840 
0.234975 0.05819955382 0.00039648776 
0.235532 0.06535685840 0.00021834453 
0.236090 0.10230730159 0.00066224161 
0.236647 0.08613675848 0.00053055460 
0.237204 0.08885239430 0.00001963685 
0.237762 0.01119901777 0.00061692554 
0.238319 0.04516263077 0.00017898751 
0.238877 0.02938729881 -0.00003896300 
0.239434 0.04305318817 -0.00003675383 
0.239991 0.05740279503 0.00020281211 
0.240549 0.00074264445 -0.00036262744 
0.241106 0.07161978539 0.00035548598 
0.241663 0.02427765889 0.00026234545 
0.242221 0.06238612355 -0.00038370599 
0.242778 0.02052302280 0.00072920373 
0.243336 0.04858362579 0.00053155434 
0.243893 0.08391922822 0.00061280615 
0.244450 0.07948071215 -0.00021006225 
0.245008 0.02867544337 0.00024726566 
0.245565 0.08197224099 0.00028934866 
0.246123 0.06223011180 -0.00018606893 
0.246680 0.08432432699 -0.00013478998 
0.247237 0.03878278463 0.00040024301 
0.247795 0.05695942153 0.00038492296 
0.248352 0.05085298131 0.00010167022 
0.248909 0.03410394663 0.00041485650 
0.249467 0.04281419738 0.00039784522 
0.250024 0.03809034741 0.00007618848 
0.250582 0.05133008245 -0.00058092680 
0.251139 0.05873812561 -0.00021025583 
0.251696 0.05595462977 0.00027342626 
0.252254 0.04444452456 0.00053156142 
0.252811 0.02927359733 -0.00038774425 
0.253368 0.06138711561 0.00001117249 
0.253926 0.05476528936 0.00001881164 
0.254483 0.05405984130 0.00018249595 
0.255041 0.03750032417 -0.00024277185 
0.255598 0.10258901522 0.00037720475 
0.256155 0.05121335277 0.00013387160 
0.256713 0.07791435497 0.00007458818 
0.257270 0.02581428492 0.00523945184 
0.257827 0.02987302980 0.00074247195 
0.258385 0.05320624889 0.00037301975 
0.258942 0.10298997815 0.00065616730 
0.259499 0.03864199142 0.00059049675 
0.260057 0.02945172719 0.00009608997 
0.260614 0.05042311954 -0.00003340129 
0.261172 0.07107290442 0.00077397273 
0.261729 0.04295683701 0.00046817658 
0.262286 0.03228580964 -0.00039455294 
0.262844 0.08025009796 -0.00017618080 
0.263401 0.06219372954 0.00009091207 
0.263958 0.03103818505 -0.00029942577 
0.264516 0.03176478969 -0.00007570809 
0.265073 0.08832563344 0.00075611632 
0.265630 0.02828504610 0.00001214806 
0.266188 0.06394867241 0.00019716975 
0.266745 0.07948057228 0.00010013604 
0.267302 0.04309366805 0.00042930577 
0.267860 0.03772739619 0.00034517288 
0.268417 0.05787953563 -0.00002032769 
0.268975 0.05955020283 0.00006660291 
0.269532 0.06965771217 0.00075805181 
0.270089 0.06958594335 0.00001455121 
0.270647 0.08329268333 0.00011432414 
0.271204 0.06152410623 -0.00020520092 
0.271761 0.09873569593 0.00101757353 
0.272319 0.04767496142 0.00013832997 
0.272876 0.08027412703 0.00064909610 
0.273433 0.02593657943 0.00015467900 
0.273991 0.08149378900 -0.00006721999 
0.274548 0.04207883262 0.00022525128 
0.275105 0.07103007385 0.00030555828 
0.275663 0.06271781277 0.00009063142 
0.276220 0.06073066626 0.00059925787 
0.276777 0.05724502968 0.00043135680 
0.277335 0.03921006076 0.00011838422 
0.277892 0.04460323831 0.00046141387 
0.278449 0.02366886189 0.00056735241 
0.279007 0.05613478408 0.00021319827 
0.279564 0.02926652658 -0.00041059994 
0.280121 0.03640818031 0.00035516768 
0.280679 0.02923473344 -0.00026839588 
0.281236 0.02658405844 0.00044131355 
0.281793 0.04914645464 0.00057655345 
0.282351 0.02392230500 0.00034544396 
0.282908 0.04432830902 0.00005323018 
0.283465 0.04105901254 0.00044163111 
0.284023 0.05024279098 0.00015253487 
0.284580 0.07539870706 0.00028491360 
0.285137 0.04470630468 0.00041012253 
0.285695 0.08203837510 -0.00002266840 
0.286252 0.03598931953 -0.00026947983 
0.286809 0.07470108171 0.00069934686 
0.287367 0.05020899387 0.00032343328 
0.287924 0.07800242038 0.00008573707 
0.288481 0.05187048760 0.00010279806 
0.289039 0.04874182572 0.00017176822 
0.289596 0.08172300336 0.00049402690 
0.290153 0.01956437171 0.00025419798 
0.290711 0.05066150717 0.00078413666 
0.291268 0.00433089385 0.00024571544 
0.291825 0.04763395301 0.00038449875 
0.292383 0.06234704778 -0.00040768420 
0.292940 0.02188887571 -0.00021437734 
0.293497 0.01947964997 -0.00001505644 
0.294055 0.03769879425 -0.00018946560 
0.294612 0.05409910505 -0.00045075542 
0.295169 0.02885774406 -0.00047922698 
0.295727 0.03933980051 0.00065317614 
0.296284 0.04580619882 -0.00024631030 
0.296841 0.02701846474 0.00070715067 
0.297399 0.00862566933 -0.00056662427 
0.297956 0.00376089976 0.00021804379 
0.298513 0.03068887696 0.00008307062 
0.299071 0.09754964206 0.00065891517 
0.299628 0.05894887632 -0.00021749680 
0.300185 0.01072624337 -0.00003396541 
0.300742 0.00491027051 -0.00099399737 
0.301300 0.01176655434 0.00023055666 
0.301857 0.04887764228 0.00035060845 
0.302414 0.05560290893 -0.00011367790 
0.302972 0.09184713903 0.00061258975 
0.303529 0.04145917851 0.00003055428 
0.304086 0.04681712137 -0.00045395157 
0.304644 0.09685494820 0.00003870132 
0.305201 -0.00976108830 0.00023820883 
0.305758 0.03824768231 0.00041551136 
0.306316 0.01279913847 0.00054264841 
0.306873 0.02092816458 0.00040370706 
0.307430 0.05807339019 0.00083259582 
0.307987 0.01630930001 -0.00021763349 
0.308545 0.03819244251 -0.00013136371 
0.309102 0.03029119162 -0.00014117444 
0.309659 0.02500850103 -0.00004654222 
0.310217 0.04681668406 0.00039406638 
0.310774 0.06378795995 -0.00021668560 
0.311331 0.06334200597 -0.00041051990 
0.311889 0.03315912567 -0.00011178281 
0.312446 0.02701925591 0.00067870571 
0.313003 0.05259161238 0.00100728166 
0.313560 0.07135944390 0.00077275205 
0.314118 0.05986658110 0.00050617316 
0.314675 0.01217218470 0.00022070154 
0.315232 0.03088950283 -0.00022475749 
0.315790 0.01767969288 -0.00010106328 
0.316347 0.02638446728 0.00024513592 
0.316904 0.05305419067 0.00065318166 
0.317461 0.06903421848 -0.00032572552 
0.318019 0.06303994201 0.00016516520 
0.318576 0.03562251119 0.00011553807 
0.319133 0.00274829408 0.00018512265 
0.319691 0.00656184398 -0.00042315776 
0.320248 0.05964210207 0.00056640569 
0.320805 0.05471085069 0.00072938310 
0.321362 0.01301733309 0.00028259170 
0.321920 -0.00332748647 0.00039509782 
0.322477 0.05406772965 -0.00039920970 
0.323034 0.05999024158 0.00034284111 
0.323592 0.04904593945 0.00031088804 
0.324149 0.02985220851 -0.00009116810 
0.324706 0.06472411790 0.00132773047 
0.325263 0.02838588042 0.00087840530 
0.325821 0.00196832374 -0.00004954296 
0.326378 0.01017329670 -0.00012050288 
0.326935 -0.01619778088 -0.00035626799 
0.327493 0.06913260425 0.00099667296 
0.328050 0.02864958501 -0.00002976641 
0.328607 0.07147189679 -0.00005182983 
0.329164 0.01097040440 -0.00068987532 
0.329722 0.03305200399 0.00017205440 
0.330279 0.04256435263 0.00045893180 
0.330836 0.05794929897 0.00039745631 
0.331393 0.02419248025 -0.00017037311 
0.331951 0.02913864981 -0.00027203569 
0.332508 -0.02493951987 0.00041381928 
0.333065 0.03971683087 0.00079104386 
0.333622 0.02954534353 0.00067654459 
0.334180 0.05786152423 0.00031087811 
0.334737 0.00622879224 0.00052377809 
0.335294 0.05690593626 0.00017101278 
0.335852 0.07517746093 -0.00012886791 
0.336409 0.01539590365 -0.00003725590 
0.336966 0.08595387545 0.00003602778 
0.337523 0.08876694854 0.00028255508 
0.338081 -0.01206925042 0.00098878707 
0.338638 0.09109158832 -0.00068254718 
0.339195 0.04762215053 0.00023631293 
0.339752 0.08159875301 0.00083485536 
0.340310 0.02461708037 -0.00061563344 
0.340867 0.06386024909 -0.00000490724 
0.341424 0.01818542339 0.00009135502 
0.341981 0.00716036315 -0.00010605581 
0.342539 0.00660313357 0.00031967940 
0.343096 0.02562578810 -0.00043448345 
0.343653 -0.00608469534 0.00082049377 
0.344210 0.02623659693 -0.00044460143 
0.344768 0.06437457106 0.00025563879 
0.345325 0.06242439502 0.00073591867 
0.345882 0.00437724520 -0.00030682825 
0.346439 -0.00523004425 -0.00043574518 
0.346997 0.05458592374 0.00068499708 
0.347554 0.07383588199 0.00001114216 
0.348111 0.01524203197 -0.00076455956 
0.348668 0.04888808617 -0.00047464108 
0.349226 0.01563462210 0.00124896749 
0.349783 0.04081204618 -0.00012457849 
0.350340 0.08243362735 0.00057416225 
0.350897 0.07242632676 -0.00021534798 
0.351454 -0.03188841426 0.00071138953 
0.352012 0.02828089445 -0.00034524986 
0.352569 0.01107126073 -0.00035864226 
0.353126 0.10039165588 0.00116805639 
0.353683 0.07747583677 -0.00068944508 
0.354241 0.03912708848 0.00128768533 
0.354798 0.04210060514 0.00028769470 
0.355355 0.02491782612 0.00072937968 
0.355912 -0.00739001686 0.00046713627 
0.356470 0.03364773528 0.00065082076 
0.357027 -0.02959535101 0.00003738106 
0.357584 -0.00890833013 -0.00110532380 
0.358141 -0.02154496420 -0.00046770907 
0.358699 0.00242697911 0.00282232554 
0.359256 -0.02739941612 0.00043483244 
0.359813 0.00177835884 -0.00126591369 
0.360370 0.04214465567 0.00045011573 
0.360927 0.07523669572 0.00022688698 
0.361485 0.06687771058 -0.00055739518 
0.362042 0.02760904378 0.00126511853 
0.362599 0.06261627095 0.00157837978 
0.363156 -0.00357837129 -0.00157129004 
0.363714 0.08702706096 0.00052535296 
0.364271 0.06838657294 0.00056979498 
0.364828 0.08491953326 0.00043482856 
0.365385 0.01195999728 0.00010825741 
0.365942 0.06942170454 -0.00134786802 
0.366500 0.06323170462 -0.00089899122 
0.367057 0.08430107656 0.00022690134 
0.367614 -0.00173306348 0.00055691252 
0.368171 0.05270347291 0.00100357740 
0.368728 0.00420359244 0.00083259685 
0.369286 0.00713333382 -0.00136293661 
0.369843 -0.02471989893 0.00032552800 
0.370400 -0.00938932785 -0.00157541920 
0.370957 0.01721996541 -0.00134480100 
0.371514 0.03114001028 0.00133829068 
0.372072 0.02441390823 0.00052866033 
0.372629 -0.00821105118 -0.00169586317 
0.373186 0.05054881887 0.00200016142 
0.373743 -0.00283646240 0.00009054747 
0.374300 -0.01181250651 0.00046221967 
0.374858 -0.08777944594 -0.00033179809 
0.375415 0.00076586183 0.00167822479 
0.375972 0.07228704947 -0.00204214019 
0.376529 -0.01888661111 -0.00146880006 
0.377086 0.00052533685 -0.00000140156 
0.377644 0.00372351021 -0.00157557453 
0.378201 0.05314081760 0.00001452776 
0.378758 0.04147643486 0.00056648443 
0.379315 0.00080321916 0.00076039007 
0.379872 0.00452973297 -0.00145111721 
0.380430 -0.01330513597 -0.00207453151 
0.380987 -0.02395441924 -0.00111224771 
0.381544 0.02565183481 -0.00053672509 
0.382101 0.02199716446 -0.00022614465 
0.382658 0.02148382718 -0.00062473867 
0.383216 0.02511608631 0.00062995691 
0.383773 0.06731906607 0.00077082451 
0.384330 -0.02929272843 0.00116198416 
0.384887 0.01111393072 -0.00033283277 
0.385444 0.05419950610 0.00133404973 
0.386001 0.04835791247 -0.00049707919 
0.386559 0.07412334392 0.00376179235 
0.387116 0.05783446322 0.00048110879 
0.387673 0.05016258958 0.00113563727 
0.388230 0.03737028458 -0.00066607845 
0.388787 -0.02828480677 0.00156090791 
0.389345 0.11773214967 0.00315570156 
0.389902 0.08353931439 -0.00048663520 
0.390459 -0.06725835720 0.00013901116 
0.391016 0.08110796856 -0.00144497794 
0.391573 0.04343493034 -0.00176677176 
0.392130 0.01442639553 0.00198566996 
0.392688 0.01485584006 -0.00000659869 
0.393245 0.09024284089 0.00106693310 
0.393802 0.09625614684 0.00222316629 
0.394359 0.00801448838 -0.00077958257 
0.394916 0.11700675172 0.00187619212 
0.395473 -0.09878882332 -0.00133625476 
0.396031 0.03026564664 0.00108634898 
0.396588 -0.01920426621 0.00291745168 
0.397145 0.14271214442 -0.00284868225 
0.397702 0.04450755233 0.00476136880 
0.398259 -0.01853938115 0.00232474619 
0.398816 0.17659179092 0.00188297393 
0.399374 0.05765067678 -0.00269922654 
0.399931 0.04790208958 0.00253742391 
0.400488 0.05857857663 0.00196622650 
0.401045 -0.03393958043 0.00120861532 
0.401602 -0.00473590416 -0.00598355981 
0.402159 0.05448480641 0.00360033169 
0.402716 0.01937583735 0.00338397444 
0.403274 0.33705821356 0.00448401257 
0.403831 -0.45610948692 -0.03562427103 
