# Supplementary material for: SAXS studies of X-ray induced disulfide bond damage: Engineering high-resolution insight from a low-resolution technique
Source: PLoS One. 2020 Nov 17;15(11):e0239702. doi: 10.1371/journal.pone.0239702 (PMC7671560; doi:10.1371/journal.pone.0239702)
Supplement: S1 Data — (GZ) [file pone.0239702.s023.gz › SupplementaryData/dimer_A8_ph6_2p5_00019.cbf.dat]

0.010314 10.52301896436 -0.57369386715 
0.010872 11.68692788871 -0.25016590071 
0.011429 7.74493226001 -0.09113851885 
0.011987 8.10615241576 -0.04954524788 
0.012544 7.91461224074 -0.11456976802 
0.013102 5.83456261226 -0.04025931540 
0.013659 9.15246156757 -0.01256547929 
0.014217 8.58193039898 -0.06782349639 
0.014774 8.49111189698 0.07167691686 
0.015332 9.34002023997 0.03666972148 
0.015889 8.02323134918 -0.02863209530 
0.016447 8.12649510113 -0.02919514383 
0.017004 8.17729252148 0.04310847039 
0.017562 8.37688189929 0.02482302311 
0.018119 8.02684933031 0.01962957316 
0.018677 8.52062480470 0.00305538078 
0.019234 8.37481462562 0.02454497005 
0.019792 8.37909055285 0.02485811883 
0.020349 8.14256937736 0.01311376429 
0.020907 8.01766804282 0.00356717991 
0.021464 8.04757231084 0.03362366419 
0.022022 7.93668460135 0.02114828933 
0.022579 8.11148699469 0.01921545628 
0.023137 7.97165035189 0.03493225892 
0.023694 7.45126379923 0.03606509942 
0.024252 7.43755957948 0.04328551563 
0.024809 7.43349386815 0.03639327578 
0.025367 7.78984894142 0.04144830076 
0.025924 7.43247999899 0.03664936187 
0.026482 7.17317931686 0.03287690341 
0.027039 7.29168485653 0.04212171685 
0.027597 7.11162534860 0.03904110324 
0.028154 6.88127568169 0.04063769513 
0.028712 7.00760901491 0.03539006790 
0.029269 7.14028656580 0.03849389720 
0.029827 6.69635286003 0.04697709345 
0.030384 6.66018064486 0.05050965046 
0.030942 6.61231258414 0.03395475215 
0.031500 6.40669277964 0.03486889680 
0.032057 6.55601085904 0.04030602976 
0.032615 6.50045624710 0.03871730588 
0.033172 6.32562849275 0.04002330710 
0.033730 6.44203097245 0.03875630507 
0.034287 6.40398832867 0.03329500557 
0.034845 6.34770226596 0.03740264959 
0.035402 6.14384844251 0.03079461632 
0.035960 6.06525146071 0.03144808588 
0.036517 6.02155813047 0.03232055183 
0.037075 5.99515932406 0.03436473135 
0.037632 6.11112573183 0.03085658189 
0.038190 5.81811040039 0.03193478064 
0.038747 5.93911903119 0.03636055442 
0.039305 5.77776775292 0.03894204053 
0.039862 5.71833550263 0.03111891036 
0.040420 5.57691293219 0.03811823879 
0.040977 5.40349946532 0.03364564804 
0.041535 5.54968180941 0.03132242328 
0.042092 5.30152719451 0.02928456098 
0.042650 5.45241318464 0.03364421231 
0.043207 5.31297802556 0.02587487919 
0.043765 5.14155112287 0.02879269386 
0.044322 5.17012539630 0.02076255537 
0.044880 4.91373254586 0.02251713343 
0.045437 5.04990479653 0.02630029548 
0.045995 4.88548877341 0.02519509832 
0.046552 4.94103397723 0.03226629201 
0.047110 4.92300378644 0.02500945693 
0.047667 4.85500954987 0.02637641221 
0.048225 4.76277046366 0.02096391233 
0.048782 4.69819578604 0.02298228294 
0.049340 4.54364244051 0.02696190305 
0.049897 4.47566879067 0.02264549763 
0.050455 4.42335276825 0.02609806868 
0.051012 4.42512393594 0.02252280745 
0.051570 4.28802217528 0.02066544847 
0.052127 4.30459824013 0.02193135332 
0.052685 4.25655752392 0.02199840582 
0.053242 4.21660795578 0.02090719999 
0.053800 4.28319613393 0.01974462554 
0.054357 3.92522653850 0.02099517845 
0.054915 4.05247697080 0.02078132955 
0.055472 3.96913652470 0.02304938406 
0.056030 3.87447899230 0.01837777375 
0.056587 3.79077322304 0.02039895520 
0.057145 3.83743121402 0.01998398437 
0.057702 3.77063496525 0.01984478751 
0.058260 3.73589221815 0.02002699786 
0.058817 3.62554536389 0.01829738283 
0.059375 3.58913892830 0.01960431067 
0.059932 3.51551840066 0.01661300253 
0.060490 3.48791594735 0.01502233112 
0.061048 3.46399895041 0.01921939202 
0.061605 3.40838816695 0.01935684523 
0.062163 3.28334823387 0.01829567562 
0.062720 3.29708132825 0.01811897435 
0.063278 3.20679882845 0.01631616376 
0.063835 3.18242024733 0.01638819629 
0.064393 3.18530828758 0.01781136744 
0.064950 3.18778571141 0.01494696385 
0.065508 3.12203528131 0.01474218980 
0.066065 2.77657742780 0.01661915379 
0.066623 3.04336721697 0.01598190499 
0.067180 2.95730818033 0.01367592692 
0.067738 2.83234004277 0.01432933027 
0.068295 2.90170944126 0.01580784247 
0.068853 2.87640746173 0.01490821012 
0.069410 2.77550241562 0.01210297695 
0.069968 2.70738319067 0.01436860172 
0.070525 2.70912134749 0.01057343880 
0.071083 2.74304537070 0.01428306181 
0.071640 2.71938452923 0.01376745449 
0.072198 2.47970187480 0.01193252590 
0.072755 2.51932356038 0.01086725685 
0.073313 2.51451709411 0.01322623686 
0.073870 2.55790881837 0.01419186094 
0.074428 2.32304556847 0.01268724119 
0.074985 2.39638333745 0.01397525712 
0.075543 2.39849946413 0.01160124830 
0.076100 2.39231535959 0.01186227639 
0.076658 2.42078224657 0.01274996063 
0.077215 2.27176001455 0.01154305392 
0.077773 2.38421303256 0.01021157885 
0.078330 2.27679444951 0.01078577490 
0.078888 2.15939970550 0.01143358868 
0.079445 2.13079448285 0.00977587631 
0.080003 2.11711405523 0.00902377803 
0.080560 1.99766414561 0.01017169533 
0.081118 2.04910663838 0.01042963204 
0.081675 2.05476522418 0.00838641664 
0.082233 1.90408701107 0.00996141706 
0.082790 1.89348624367 0.00909935495 
0.083348 1.84052853097 0.00880809503 
0.083905 1.87228823754 0.01064128283 
0.084463 1.86535909608 0.00858176962 
0.085020 1.80354677454 0.00814890439 
0.085578 1.85793347240 0.00824580044 
0.086135 1.78662041289 0.00932005510 
0.086693 1.73278392080 0.00733409334 
0.087250 1.69370026061 0.00918024183 
0.087808 1.77096106979 0.00756094710 
0.088365 1.73134742251 0.00784857988 
0.088923 1.66587272298 0.00934677529 
0.089480 1.67297131491 0.00790383072 
0.090038 1.51381109195 0.00687268184 
0.090595 1.61696149607 0.00771351293 
0.091153 1.52925273659 0.00556572942 
0.091710 1.53795311302 0.00665547697 
0.092268 1.44291465589 0.00712541352 
0.092825 1.55033617911 0.00718799061 
0.093383 1.51425604213 0.00763804604 
0.093940 1.46520378124 0.00871234926 
0.094498 1.36775355892 0.00645073391 
0.095055 1.41239817553 0.00509847718 
0.095613 1.43517272181 0.00700446177 
0.096170 1.36772622223 0.00700667369 
0.096728 1.45034477621 0.00705273001 
0.097285 1.32674645424 0.00506810603 
0.097842 1.34335124080 0.00666268440 
0.098400 1.28575060876 0.00790927633 
0.098957 1.26124647201 0.00616815368 
0.099515 1.26210444535 0.00519110500 
0.100072 1.18965086090 0.00559201933 
0.100630 1.22101469571 0.00648000151 
0.101187 1.17615815247 0.00623423666 
0.101745 1.16273586770 0.00466113657 
0.102302 1.15752637913 0.00339264905 
0.102860 1.21288082732 0.00667851977 
0.103417 1.10231100261 0.00633176048 
0.103975 1.07693747535 0.00487916340 
0.104532 1.07879103717 0.00455174265 
0.105090 1.03628822201 0.00576175462 
0.105647 1.05049262331 0.00567204039 
0.106205 1.00402106387 0.00443219565 
0.106762 1.05852467544 0.00488366133 
0.107320 1.06134525543 0.00394813945 
0.107877 1.01630303566 0.00447034405 
0.108435 0.99098848735 0.00500188359 
0.108992 1.00046726256 0.00504619606 
0.109550 0.94442120604 0.00359973326 
0.110107 0.92559470971 0.00466084078 
0.110665 0.91878093912 0.00292536408 
0.111222 0.93261635977 0.00447827266 
0.111780 0.87845233973 0.00437002192 
0.112337 0.84283146120 0.00366697066 
0.112895 0.81477402299 0.00207012419 
0.113452 0.90529269196 0.00468305768 
0.114010 0.81068379871 0.00321377552 
0.114567 0.78900992247 0.00397880308 
0.115125 0.79827712802 0.00388580879 
0.115682 0.80506833505 0.00583813411 
0.116240 0.70571550003 0.00342366795 
0.116797 0.76050201546 0.00391059321 
0.117355 0.81558151783 0.00378269333 
0.117912 0.74467606090 0.00256619039 
0.118470 0.73534411696 0.00350905725 
0.119027 0.68229208460 0.00353556836 
0.119585 0.77765582510 0.00285930894 
0.120142 0.74331597754 0.00384943186 
0.120699 0.65005187375 0.00369935186 
0.121257 0.61476205723 0.00250986588 
0.121814 0.64579482892 0.00246101062 
0.122372 0.65668937856 0.00317216153 
0.122929 0.64880987461 0.00369253796 
0.123487 0.58809838808 0.00271087916 
0.124044 0.65359114144 0.00252404764 
0.124602 0.68046994390 0.00170526470 
0.125159 0.60622813176 0.00289235404 
0.125717 0.58920148845 0.00291698168 
0.126274 0.64979994966 0.00247008484 
0.126832 0.57510949230 0.00206438745 
0.127389 0.59877795934 0.00196432616 
0.127947 0.54548053624 0.00181012406 
0.128504 0.57843505530 0.00347931359 
0.129062 0.56293396118 0.00222692707 
0.129619 0.55347210401 0.00124122503 
0.130177 0.53800058687 0.00256413411 
0.130734 0.50575512478 0.00213288617 
0.131292 0.42175518671 0.00143161861 
0.131849 0.48632647509 0.00191298325 
0.132407 0.55106564555 0.00192544647 
0.132964 0.41828569226 0.00234663923 
0.133521 0.48565645434 0.00268554795 
0.134079 0.38254072864 0.00188177391 
0.134636 0.44425883710 0.00141800564 
0.135194 0.42668353313 0.00129928691 
0.135751 0.46482600953 0.00134323750 
0.136309 0.40733292073 0.00124521355 
0.136866 0.36986233907 0.00141432268 
0.137424 0.41634750892 0.00140961379 
0.137981 0.40643841335 0.00228111221 
0.138539 0.37773924866 0.00219943863 
0.139096 0.38237427539 0.00131780945 
0.139654 0.40972498059 0.00168459965 
0.140211 0.29816619077 0.00068346921 
0.140769 0.34642471729 0.00166066592 
0.141326 0.39045702890 0.00228250261 
0.141884 0.34413351955 0.00131439905 
0.142441 0.33537292715 0.00140702960 
0.142998 0.40651778135 0.00188524551 
0.143556 0.31390575019 0.00099400715 
0.144113 0.33999986767 0.00112062394 
0.144671 0.33028624583 0.00134985251 
0.145228 0.36175178198 0.00162227005 
0.145786 0.28332745905 0.00185908518 
0.146343 0.31966699688 0.00130457515 
0.146901 0.28190031420 0.00037426115 
0.147458 0.36127785779 0.00089676939 
0.148016 0.34027638026 0.00166913049 
0.148573 0.27320813625 0.00138976346 
0.149131 0.32554023235 0.00194578832 
0.149688 0.27836478602 0.00142087828 
0.150246 0.31407965840 0.00112178938 
0.150803 0.29254220484 0.00116461850 
0.151360 0.26514528605 0.00020716913 
0.151918 0.23195903531 0.00180388111 
0.152475 0.23353120033 0.00089637171 
0.153033 0.20807023170 0.00067272532 
0.153590 0.21173398186 0.00062538300 
0.154148 0.30988860222 0.00160525578 
0.154705 0.23093355080 0.00106014671 
0.155263 0.24759709212 0.00117578064 
0.155820 0.27627095445 0.00093319250 
0.156378 0.17326689156 0.00177466413 
0.156935 0.19998719691 0.00038619765 
0.157493 0.17011392987 0.00075122187 
0.158050 0.22680576973 0.00127589671 
0.158607 0.18850579760 0.00074383106 
0.159165 0.27116859232 0.00110495316 
0.159722 0.22354759864 0.00113680602 
0.160280 0.13481624057 0.00119724479 
0.160837 0.21658436771 0.00038916686 
0.161395 0.14296166500 0.00051146826 
0.161952 0.15561978274 0.00109147963 
0.162510 0.15941604995 0.00004918847 
0.163067 0.16630776212 0.00060674375 
0.163625 0.16980578824 0.00080555229 
0.164182 0.08705975429 -0.00014295425 
0.164739 0.20034310756 0.00044427378 
0.165297 0.17727905963 0.00133300395 
0.165854 0.14689300051 0.00096236678 
0.166412 0.12275649618 -0.00022726383 
0.166969 0.15426577826 0.00050255662 
0.167527 0.17556780819 0.00059789312 
0.168084 0.14268519697 0.00044463899 
0.168642 0.15053291946 0.00008268061 
0.169199 0.15592989750 0.00070013252 
0.169757 0.21207936251 0.00070771452 
0.170314 0.12464461855 0.00081195988 
0.170871 0.09406702691 0.00013234852 
0.171429 0.16664026502 0.00093896797 
0.171986 0.12274824384 0.00041144016 
0.172544 0.07322611831 0.00104913429 
0.173101 0.13824191553 0.00060805941 
0.173659 0.15405051473 0.00043312819 
0.174216 0.13311635733 0.00100242287 
0.174774 0.19588250897 0.00067674402 
0.175331 0.13122563616 -0.00024767814 
0.175888 0.08004951550 0.00024834286 
0.176446 0.10747876016 -0.00005748440 
0.177003 0.12090308019 0.00079749028 
0.177561 0.12893312154 0.00049060245 
0.178118 0.10007329091 0.00053282834 
0.178676 0.08415190285 0.00057893296 
0.179233 0.05461150011 0.00009536288 
0.179791 0.15652515456 0.00048735629 
0.180348 0.13195458855 0.00010860214 
0.180905 0.08262406275 0.00041202482 
0.181463 0.05615192553 0.00003632045 
0.182020 0.10193651510 -0.00042299338 
0.182578 0.13216493256 0.00112164271 
0.183135 0.05275931258 0.00002355432 
0.183693 0.10915432352 0.00065075345 
0.184250 0.10091847287 -0.00012548979 
0.184808 0.09476114025 0.00045223237 
0.185365 0.09528368043 -0.00042267694 
0.185922 0.08171403262 0.00060213513 
0.186480 0.07748167306 -0.00006465146 
0.187037 0.06543298125 0.00033359887 
0.187595 0.09351545829 0.00017533956 
0.188152 0.15827208014 -0.00046841142 
0.188710 0.08078212690 0.00034515707 
0.189267 0.10441008537 0.00002185426 
0.189824 0.08489827045 0.00068483245 
0.190382 0.04763779566 0.00058809634 
0.190939 0.11186821358 0.00030152112 
0.191497 0.06859662602 0.00090459194 
0.192054 0.09771483503 -0.00005192095 
0.192612 0.09225528830 0.00056003290 
0.193169 0.05350462160 0.00045526878 
0.193726 0.09267014686 0.00084126326 
0.194284 0.09823465893 0.00027025485 
0.194841 0.10189158231 0.00026181821 
0.195399 0.09551732834 0.00033401466 
0.195956 0.08041380128 -0.00020381569 
0.196514 0.02895617326 0.00062273809 
0.197071 0.10990224090 0.00102307117 
0.197628 0.10135797878 0.00029916638 
0.198186 0.08855239343 0.00098336496 
0.198743 0.06716215479 -0.00036159225 
0.199301 0.00704282672 0.00006164686 
0.199858 0.06190975367 0.00006174746 
0.200416 0.12580423054 0.00116045199 
0.200973 0.08142550987 0.00012007075 
0.201530 0.06630222161 0.00028292723 
0.202088 0.05707548863 0.00097766412 
0.202645 0.08279578323 -0.00008896828 
0.203203 0.11066677475 0.00036513175 
0.203760 0.01675264033 -0.00028996240 
0.204318 0.07619293367 0.00049632066 
0.204875 0.13054804521 0.00076958807 
0.205432 0.11426765250 0.00066111681 
0.205990 0.06560494672 0.00045961471 
0.206547 0.09830331200 0.00030512369 
0.207105 0.04513128772 0.00015321627 
0.207662 0.05920035588 0.00033028858 
0.208219 0.08494992692 0.00033455205 
0.208777 0.03713335381 0.00052899497 
0.209334 0.06716399017 -0.00007003551 
0.209892 0.09272020366 0.00025340008 
0.210449 0.05054385325 -0.00012268534 
0.211007 0.02413794492 0.00024017377 
0.211564 0.05998153498 -0.00011142776 
0.212121 0.03985736035 0.00056456061 
0.212679 0.08855480996 0.00050356376 
0.213236 0.08045040552 0.00012477317 
0.213794 0.07185190163 -0.00012741548 
0.214351 0.08443486249 0.00086272936 
0.214908 0.08738773676 -0.00032435561 
0.215466 0.05593826078 0.00012993434 
0.216023 0.04361383131 0.00028176858 
0.216581 0.07945024013 -0.00062294508 
0.217138 0.06372370623 0.00047343024 
0.217695 0.06251019983 0.00085011473 
0.218253 0.07876432774 0.00038876385 
0.218810 0.03640842133 -0.00039925298 
0.219368 0.04218729110 -0.00007498568 
0.219925 0.08596001231 0.00085553680 
0.220483 0.03901101283 0.00075557794 
0.221040 0.03422314277 0.00035311306 
0.221597 0.06332292434 0.00061612670 
0.222155 0.06719777514 0.00051380608 
0.222712 0.04829673883 0.00055493997 
0.223270 0.03845148200 -0.00011679529 
0.223827 0.06633676434 0.00004244193 
0.224384 0.04251796544 0.00020901413 
0.224942 0.05352971118 0.00049343608 
0.225499 0.05783009166 0.00027233415 
0.226057 0.03252332905 0.00066039022 
0.226614 0.04767879338 0.00025788004 
0.227171 0.02294971513 0.00049574375 
0.227729 0.08375049753 -0.00026297659 
0.228286 0.03239087089 0.00018411233 
0.228844 0.10223380118 0.00057670722 
0.229401 0.07893343143 0.00060603516 
0.229958 0.05852949297 0.00036061563 
0.230516 0.10961056673 0.00020178218 
0.231073 0.08890660876 -0.00028813453 
0.231630 0.03478668036 0.00037327977 
0.232188 0.07019072049 0.00033790315 
0.232745 0.06563135524 0.00044801401 
0.233303 0.04698882141 0.00051989312 
0.233860 0.05805538175 -0.00040159433 
0.234417 0.03470557944 0.00054996482 
0.234975 0.02355801620 -0.00024649257 
0.235532 -0.02208286639 -0.00033789425 
0.236090 0.06295552310 0.00073747472 
0.236647 0.08981400929 -0.00016695972 
0.237204 0.06834260964 0.00060112089 
0.237762 0.02851720071 -0.00020567518 
0.238319 0.10520784596 0.00013884675 
0.238877 0.02162395947 -0.00032771776 
0.239434 0.03195172049 0.00000377299 
0.239991 0.09980000422 0.00026941765 
0.240549 0.08038764275 0.00045643680 
0.241106 0.07593482795 0.00012220827 
0.241663 0.06008585785 0.00017291221 
0.242221 0.04029889781 0.00011368293 
0.242778 0.08855613999 0.00030229691 
0.243336 0.02721908511 0.00015405493 
0.243893 0.02594555736 -0.00019366789 
0.244450 0.02873902647 0.00030283930 
0.245008 0.03997477145 0.00032529117 
0.245565 0.04781350910 0.00006658569 
0.246123 0.05856418419 0.00007541671 
0.246680 0.07702711484 0.00034110957 
0.247237 0.06790556431 0.00015990229 
0.247795 0.07559769002 0.00027603916 
0.248352 0.06699924032 -0.00008593361 
0.248909 0.06384545620 0.00082376255 
0.249467 0.03396140104 -0.00023461738 
0.250024 0.06061429615 -0.00005863967 
0.250582 0.04685669562 0.00031533036 
0.251139 0.07961805744 -0.00005687075 
0.251696 0.03392573654 -0.00016560714 
0.252254 0.07480898279 0.00079729284 
0.252811 0.06489227584 0.00095751011 
0.253368 0.02104033852 0.00018917097 
0.253926 0.06005068405 0.00074296555 
0.254483 0.02659792584 0.00001442772 
0.255041 0.03007225320 0.00030380075 
0.255598 0.05274216123 0.00008582607 
0.256155 0.03574043521 0.00035025662 
0.256713 0.03059368012 -0.00034624370 
0.257270 0.10903692095 0.00227035849 
0.257827 0.02129048517 -0.00005187732 
0.258385 0.06035201971 0.00014214010 
0.258942 0.06660684975 -0.00015066812 
0.259499 0.01700787211 -0.00012096525 
0.260057 0.04837411907 0.00017006953 
0.260614 0.02858150761 -0.00046220191 
0.261172 0.02616879557 0.00018548226 
0.261729 0.05783987671 0.00009286311 
0.262286 0.04126075447 -0.00007172688 
0.262844 0.04931081900 0.00029122500 
0.263401 0.04651077947 0.00009155646 
0.263958 0.06613369068 -0.00025651560 
0.264516 0.04650574332 0.00017468150 
0.265073 0.05045752198 -0.00000187319 
0.265630 0.03200408701 0.00011751059 
0.266188 0.05453275043 0.00071665786 
0.266745 0.05688291055 -0.00013394388 
0.267302 0.02107818277 0.00035462921 
0.267860 0.02139647376 0.00030473882 
0.268417 0.05279847152 0.00018007616 
0.268975 0.05380272488 0.00025416050 
0.269532 0.04091126215 -0.00019123463 
0.270089 0.06626320182 0.00022799460 
0.270647 0.01779119951 0.00047145046 
0.271204 0.06475642127 0.00017652090 
0.271761 0.06241081889 -0.00031117100 
0.272319 0.04909878958 0.00020531712 
0.272876 0.07615723707 -0.00010236648 
0.273433 0.04770999447 0.00015025603 
0.273991 0.03527744963 -0.00015459995 
0.274548 0.05241356657 -0.00001746201 
0.275105 0.02423641103 0.00008594943 
0.275663 0.01304912358 0.00000465973 
0.276220 0.00568204282 -0.00014256181 
0.276777 0.04555409765 0.00041418178 
0.277335 0.00501597796 -0.00039702037 
0.277892 0.02980179872 0.00023587088 
0.278449 0.06177832026 0.00011681862 
0.279007 0.02002741265 -0.00045383985 
0.279564 0.01503360255 0.00072254443 
0.280121 0.01962933795 0.00024035272 
0.280679 0.04336608730 -0.00006650167 
0.281236 0.07498627784 0.00053782155 
0.281793 0.02505606103 0.00036385385 
0.282351 0.07718423466 0.00050141409 
0.282908 0.06584180395 0.00015804500 
0.283465 0.05968280400 0.00015618350 
0.284023 0.04148303571 0.00039942707 
0.284580 0.09723063938 0.00041365581 
0.285137 0.06035975465 0.00045850377 
0.285695 0.02296716724 0.00038748192 
0.286252 0.05895803158 -0.00028717345 
0.286809 0.00562294427 0.00021923944 
0.287367 0.07882914975 0.00043354560 
0.287924 0.02635839841 0.00060958540 
0.288481 0.02269490531 -0.00045358012 
0.289039 0.03433572117 -0.00025463573 
0.289596 -0.01296718023 0.00029542674 
0.290153 0.02976787992 -0.00004176848 
0.290711 0.06497957161 0.00105191268 
0.291268 0.02820745335 0.00067322981 
0.291825 0.06349113110 -0.00004116026 
0.292383 0.05659107529 0.00013955875 
0.292940 0.05650443320 0.00010870236 
0.293497 0.03819068350 0.00078740942 
0.294055 0.05749611913 -0.00035519818 
0.294612 0.05516557793 -0.00009483733 
0.295169 -0.01872778571 0.00036145891 
0.295727 0.02403726960 0.00093036378 
0.296284 0.05572298049 0.00079999648 
0.296841 0.08687893848 0.00070461840 
0.297399 0.03465947559 0.00017986413 
0.297956 0.03148159424 0.00044936070 
0.298513 0.00032067189 -0.00015766840 
0.299071 0.04176673438 0.00037955224 
0.299628 0.08688343333 0.00009042095 
0.300185 0.08382744823 0.00040758525 
0.300742 0.00124404337 0.00051435066 
0.301300 0.03345568754 -0.00003933128 
0.301857 0.01567459696 -0.00021235831 
0.302414 0.03917123598 0.00051430723 
0.302972 0.01620907355 0.00025861488 
0.303529 0.00819642532 0.00080587360 
0.304086 0.02553383177 0.00052392040 
0.304644 0.02333397963 -0.00033860708 
0.305201 0.02596870250 0.00001238975 
0.305758 -0.01198739972 0.00014168557 
0.306316 0.02314351421 -0.00009801306 
0.306873 0.03771658863 0.00066781832 
0.307430 0.04056119778 0.00049157658 
0.307987 0.03200335777 0.00054248376 
0.308545 0.07717999441 -0.00011253639 
0.309102 0.02220514259 0.00085020770 
0.309659 -0.01646431654 0.00040609609 
0.310217 0.03228543297 -0.00042392513 
0.310774 0.00770250673 -0.00051070264 
0.311331 0.04118125880 0.00028633871 
0.311889 0.05384670932 0.00026975280 
0.312446 -0.03420953395 -0.00055310607 
0.313003 0.03083149502 0.00100715552 
0.313560 -0.00003160251 0.00010540167 
0.314118 0.01021376772 0.00037548695 
0.314675 0.08925403006 0.00056254570 
0.315232 0.03518581891 -0.00007218786 
0.315790 0.03639781762 0.00063951424 
0.316347 0.05822733372 -0.00022480839 
0.316904 0.02112213298 0.00062980102 
0.317461 0.00799090702 0.00047644566 
0.318019 0.07040720739 -0.00022786577 
0.318576 0.04314222765 0.00045386116 
0.319133 0.05119360533 -0.00017797227 
0.319691 0.02016076634 -0.00044070779 
0.320248 0.04030304601 -0.00011233309 
0.320805 0.05620166331 0.00018872240 
0.321362 0.05289148005 0.00053738584 
0.321920 0.03774912518 0.00078418673 
0.322477 0.02642215356 -0.00028788703 
0.323034 0.07614917097 -0.00043956023 
0.323592 -0.04219662173 -0.00045607443 
0.324149 0.01809239313 0.00015860473 
0.324706 0.04095583064 0.00053275631 
0.325263 0.01407974631 0.00055062974 
0.325821 0.03714524580 -0.00103904136 
0.326378 0.04040948787 0.00039015846 
0.326935 0.04240902328 -0.00056127796 
0.327493 0.10756071298 0.00078194131 
0.328050 0.05939175981 0.00033830408 
0.328607 0.06818472576 -0.00008860978 
0.329164 0.02016418400 -0.00039405198 
0.329722 0.00252700343 0.00003291854 
0.330279 0.00171951593 0.00014383085 
0.330836 0.05047170353 -0.00000072769 
0.331393 0.05697345480 0.00058317455 
0.331951 0.05878288820 0.00015284552 
0.332508 0.04405298433 -0.00001622337 
0.333065 0.06185258463 -0.00058511016 
0.333622 -0.03503306978 -0.00074825028 
0.334180 0.03237427126 -0.00048547559 
0.334737 0.06610023958 0.00068567252 
0.335294 0.07110021917 0.00028655858 
0.335852 0.02446666711 -0.00002566683 
0.336409 -0.00118906763 -0.00056420909 
0.336966 0.05019951909 0.00076590604 
0.337523 0.03983416371 -0.00004718181 
0.338081 0.06871824662 -0.00015672447 
0.338638 0.00101518848 0.00013729881 
0.339195 0.01333227451 -0.00044955263 
0.339752 0.00934178293 -0.00022358670 
0.340310 0.00818790172 0.00111560313 
0.340867 0.02655596224 0.00040128609 
0.341424 0.04913751636 0.00020593777 
0.341981 0.05906589525 -0.00005838187 
0.342539 0.04787054768 -0.00002460453 
0.343096 0.03442566155 -0.00006855337 
0.343653 0.01199037336 0.00023050067 
0.344210 0.04937935371 -0.00000463305 
0.344768 0.04146770528 0.00046376116 
0.345325 0.02709014466 0.00124690807 
0.345882 0.07026833305 0.00075915086 
0.346439 0.03007240368 -0.00001570337 
0.346997 0.03144187784 -0.00015731636 
0.347554 0.08700042866 -0.00117813615 
0.348111 0.04330051488 0.00033155566 
0.348668 -0.00588320963 -0.00054652016 
0.349226 -0.01345038881 0.00151553301 
0.349783 0.00093163167 -0.00125268253 
0.350340 0.07130372546 -0.00019334874 
0.350897 0.05625644469 0.00028863468 
0.351454 0.06308763187 0.00010714213 
0.352012 0.03097542534 0.00049966835 
0.352569 0.08254422313 0.00018944073 
0.353126 0.07915487226 0.00001982572 
0.353683 0.08655284420 -0.00041974233 
0.354241 0.11212905585 0.00032485624 
0.354798 0.00434415442 -0.00039971152 
0.355355 -0.02250113481 0.00164477052 
0.355912 0.02203321197 -0.00033961040 
0.356470 0.01360893145 0.00205250935 
0.357027 0.02681952464 0.00137874252 
0.357584 -0.01256665878 -0.00211484457 
0.358141 0.03609759609 -0.00048056878 
0.358699 0.02673855668 0.00122928272 
0.359256 0.08472289896 0.00044916233 
0.359813 0.00026937722 0.00028127414 
0.360370 0.00390309917 0.00100589197 
0.360927 0.00976273507 -0.00195647560 
0.361485 0.01619563933 -0.00087244650 
0.362042 0.00699456917 0.00051764280 
0.362599 -0.02529153145 -0.00198857151 
0.363156 0.02836556589 0.00119276623 
0.363714 0.00206314878 -0.00202953906 
0.364271 0.13194446614 0.00147303895 
0.364828 0.03513017294 0.00201083956 
0.365385 0.10058253467 -0.00036013766 
0.365942 0.01597583075 0.00028010449 
0.366500 0.05243159888 0.00023279839 
0.367057 0.02197797685 -0.00167575686 
0.367614 0.02410165262 0.00190006869 
0.368171 -0.03371909678 0.00081712598 
0.368728 0.02621267380 0.00047308165 
0.369286 0.04033162935 0.00074243561 
0.369843 0.04603183278 0.00109139358 
0.370400 0.01661516211 0.00064104605 
0.370957 -0.09829337919 -0.00077637619 
0.371514 0.13741919805 -0.00152299706 
0.372072 0.06063019645 -0.00028705083 
0.372629 -0.03636221885 -0.00006049666 
0.373186 0.03136181482 0.00062811701 
0.373743 0.01647499334 0.00052422488 
0.374300 0.03631591856 0.00048878715 
0.374858 -0.02210089351 0.00028790702 
0.375415 -0.01054681704 0.00053833218 
0.375972 0.01265928668 -0.00082292495 
0.376529 -0.02703804256 0.00198024592 
0.377086 0.03914513713 -0.00014181609 
0.377644 -0.03289262484 0.00063569169 
0.378201 -0.04157492688 0.00041737352 
0.378758 -0.01052766912 -0.00133581946 
0.379315 0.01348240593 0.00025611897 
0.379872 0.01339682995 0.00031199920 
0.380430 0.09308401024 0.00198035386 
0.380987 0.03176573231 0.00094144577 
0.381544 0.02318548535 -0.00038347000 
0.382101 0.03052679458 -0.00115216741 
0.382658 -0.05630680742 0.00002855052 
0.383216 0.08168814405 0.00130227687 
0.383773 -0.00693091032 -0.00180145452 
0.384330 0.06781760737 0.00135494556 
0.384887 -0.03177225127 -0.00049450748 
0.385444 0.00819707894 0.00089839177 
0.386001 0.00450793453 0.00219840949 
0.386559 0.07235964984 -0.00014343474 
0.387116 0.10988632084 0.00117581883 
0.387673 0.05823272005 0.00119655249 
0.388230 0.04586855813 0.00129878851 
0.388787 0.02194570289 -0.00018010700 
0.389345 0.01435419934 -0.00056621241 
0.389902 0.04962022450 0.00080342485 
0.390459 0.04592313934 0.00041103237 
0.391016 -0.00648076999 0.00047207585 
0.391573 0.04555252244 0.00043255292 
0.392130 0.00926962979 0.00248873841 
0.392688 -0.02893424748 0.00027997315 
0.393245 0.00470169541 0.00003742963 
0.393802 0.12385743846 0.00381282466 
0.394359 0.11385804335 -0.00190015243 
0.394916 -0.00286987196 -0.00265422589 
0.395473 0.01330083242 0.00016695330 
0.396031 -0.01307953973 -0.00072809261 
0.396588 -0.04369114725 -0.00147815801 
0.397145 0.06843930841 -0.00424164106 
0.397702 -0.06564759153 0.00041474382 
0.398259 0.13308337216 -0.00017324792 
0.398816 0.01284484403 0.00249819503 
0.399374 -0.02273871427 -0.00201747138 
0.399931 0.06868386296 0.00033981716 
0.400488 0.03542533814 0.00359867009 
0.401045 0.02805800190 0.00138080815 
0.401602 0.17721341667 -0.00277827379 
0.402159 0.18957637287 -0.00102472820 
0.402716 0.20209077362 -0.00592578151 
0.403274 0.05806198252 -0.00295849099 
0.403831 0.16064119481 -0.03408245414 
