# Supplementary material for: SAXS studies of X-ray induced disulfide bond damage: Engineering high-resolution insight from a low-resolution technique
Source: PLoS One. 2020 Nov 17;15(11):e0239702. doi: 10.1371/journal.pone.0239702 (PMC7671560; doi:10.1371/journal.pone.0239702)
Supplement: S1 Data — (GZ) [file pone.0239702.s023.gz › SupplementaryData/dimer_A8_ph6_2p5_00020.cbf.dat]

0.010314 11.71461117357 -0.89437181394 
0.010872 6.37737868279 -0.29168681919 
0.011429 5.68048637229 -0.25448480500 
0.011987 8.25927671999 -0.02974220080 
0.012544 8.15253514089 -0.15566239109 
0.013102 9.96290667388 -0.09132926365 
0.013659 7.95419714042 0.00360640895 
0.014217 6.66992864276 -0.17224271213 
0.014774 8.47109607592 -0.03314267066 
0.015332 8.04576927180 -0.04314446239 
0.015889 8.15202505298 0.01643855877 
0.016447 8.65872788017 -0.01888371892 
0.017004 8.60964994202 -0.09786972979 
0.017562 7.49704980774 0.06932465893 
0.018119 8.05910724033 -0.00508079741 
0.018677 7.75588430411 0.01616894183 
0.019234 7.78657261741 0.02396721905 
0.019792 7.73766916336 0.01734241821 
0.020349 7.58301519524 0.04120916770 
0.020907 8.19979569859 0.01676598565 
0.021464 7.83685301855 0.01311852590 
0.022022 7.86538227566 0.04185639881 
0.022579 7.77522607501 0.03962790958 
0.023137 7.60947374961 0.03903144262 
0.023694 7.46482352472 0.03628267998 
0.024252 7.59275482841 0.05321530773 
0.024809 7.44139914043 0.03277674218 
0.025367 7.53378857500 0.05078325932 
0.025924 7.32599379094 0.03561828276 
0.026482 7.25400625661 0.04205613061 
0.027039 6.97290767432 0.03941262680 
0.027597 7.20231363824 0.05435507174 
0.028154 7.20832485034 0.05506994888 
0.028712 7.07509912271 0.04186874960 
0.029269 7.05916936514 0.03369428333 
0.029827 6.76042293105 0.04086731058 
0.030384 6.83289826785 0.03677598130 
0.030942 6.89896807082 0.04171551323 
0.031500 6.89869131885 0.04710057494 
0.032057 6.78078782742 0.03544723048 
0.032615 6.56248646443 0.04289358591 
0.033172 6.59485893681 0.02358872260 
0.033730 6.28946736662 0.03765805408 
0.034287 6.32191062719 0.03764728393 
0.034845 6.27765697190 0.03723659997 
0.035402 6.37827095144 0.03605993413 
0.035960 5.96348773628 0.03113593120 
0.036517 6.25728809838 0.03106629421 
0.037075 5.96479930828 0.03894066394 
0.037632 6.00857503527 0.04000847225 
0.038190 5.78478310241 0.02735852407 
0.038747 5.77821105371 0.02928950216 
0.039305 5.67698952479 0.03117565627 
0.039862 5.70642733392 0.03647455477 
0.040420 5.43880626070 0.03214104388 
0.040977 5.39023995128 0.02866682127 
0.041535 5.42737794105 0.02865562729 
0.042092 5.49117414715 0.03232947994 
0.042650 5.15628746492 0.02686516184 
0.043207 5.12497346527 0.02412325632 
0.043765 5.20657610754 0.02773060068 
0.044322 5.02172790050 0.02580786937 
0.044880 5.13258923734 0.02609879667 
0.045437 5.03307715100 0.02385458652 
0.045995 4.86330618520 0.02615424424 
0.046552 4.94213930711 0.02964494556 
0.047110 4.69522268259 0.02894283667 
0.047667 4.85876482194 0.02332413462 
0.048225 4.74991538629 0.02096297746 
0.048782 4.56110591955 0.02321056115 
0.049340 4.52512995938 0.02308500344 
0.049897 4.49740318405 0.02173111751 
0.050455 4.46159604152 0.02524164930 
0.051012 4.37890288795 0.02557142413 
0.051570 4.43290339116 0.02501113842 
0.052127 4.32486369162 0.02182661608 
0.052685 4.08373032331 0.01911513141 
0.053242 4.17071978880 0.01944246057 
0.053800 4.12364543081 0.02252261979 
0.054357 4.13321315551 0.02349754848 
0.054915 3.95765084428 0.01822994443 
0.055472 3.97527624704 0.02020285495 
0.056030 3.94354020673 0.01862831071 
0.056587 3.82117623858 0.02213647580 
0.057145 3.87468052402 0.02011948667 
0.057702 3.69084622126 0.01845165608 
0.058260 3.53115353366 0.01785376115 
0.058817 3.56613955213 0.01851233065 
0.059375 3.56642342868 0.01726784114 
0.059932 3.38130185170 0.02059808805 
0.060490 3.48530289875 0.01838425825 
0.061048 3.38772249669 0.01491575122 
0.061605 3.34529255042 0.01716260966 
0.062163 3.29982560706 0.01580201274 
0.062720 3.27810833206 0.01424765470 
0.063278 3.28206229670 0.01720932678 
0.063835 3.08600259635 0.01727050264 
0.064393 3.22205928506 0.01691160343 
0.064950 3.12993651295 0.01329832407 
0.065508 3.04779276586 0.01557937684 
0.066065 3.00381714195 0.01415439087 
0.066623 2.99377393503 0.01481273037 
0.067180 2.88605562111 0.01370107129 
0.067738 2.69313081740 0.01333075958 
0.068295 2.89935060647 0.01378137775 
0.068853 2.86345321453 0.01496810747 
0.069410 2.79948036258 0.01266998799 
0.069968 2.66721916065 0.01581823173 
0.070525 2.66514513491 0.01183053736 
0.071083 2.68429737085 0.01176117596 
0.071640 2.61914215564 0.01440346752 
0.072198 2.44399870488 0.01226765714 
0.072755 2.67832751424 0.01285878834 
0.073313 2.44423465617 0.01275073266 
0.073870 2.51337710050 0.01336246162 
0.074428 2.35404512229 0.01237011105 
0.074985 2.51555885622 0.01307765620 
0.075543 2.32975639420 0.01138228503 
0.076100 2.33551397712 0.00930085744 
0.076658 2.32353673276 0.01310866307 
0.077215 2.19946129862 0.00922458523 
0.077773 2.27558476854 0.00928352301 
0.078330 2.09122395063 0.00976649395 
0.078888 2.20160866040 0.00844581745 
0.079445 2.04406946546 0.00809441105 
0.080003 2.11302634029 0.00910137981 
0.080560 2.21240032409 0.01060830322 
0.081118 2.04474385909 0.01209895955 
0.081675 1.90403465242 0.00949407813 
0.082233 1.88608881205 0.00782483193 
0.082790 1.90159755589 0.00868065393 
0.083348 1.94525520994 0.00850605916 
0.083905 1.88765586243 0.00922937441 
0.084463 1.86528740311 0.00868672011 
0.085020 1.81882364942 0.01018578156 
0.085578 1.78266851648 0.00808183890 
0.086135 1.81767339357 0.00901540325 
0.086693 1.75716379662 0.00749015209 
0.087250 1.73567037697 0.00855124756 
0.087808 1.59860510802 0.00926848344 
0.088365 1.80701802180 0.00746054729 
0.088923 1.68185400086 0.00755007498 
0.089480 1.61971783738 0.00737693026 
0.090038 1.59104992340 0.00741384489 
0.090595 1.55124677633 0.00784423276 
0.091153 1.55319675713 0.00901182375 
0.091710 1.54445395929 0.00723194347 
0.092268 1.54834704766 0.00674915965 
0.092825 1.47891982508 0.00510208948 
0.093383 1.50250479720 0.00666593672 
0.093940 1.42675853241 0.00510657663 
0.094498 1.45699075944 0.00636928159 
0.095055 1.45236785470 0.00817887236 
0.095613 1.34448584044 0.00557481440 
0.096170 1.39851502034 0.00734377833 
0.096728 1.32542163967 0.00539378869 
0.097285 1.31111368704 0.00783312782 
0.097842 1.32944914886 0.00547306765 
0.098400 1.25343780382 0.00495443200 
0.098957 1.22447552804 0.00523652565 
0.099515 1.27653764717 0.00609347911 
0.100072 1.23882571261 0.00710689931 
0.100630 1.33437587456 0.00627734308 
0.101187 1.21358371084 0.00739098148 
0.101745 1.26556559481 0.00498509187 
0.102302 1.17927220808 0.00580836799 
0.102860 1.11640419879 0.00680461476 
0.103417 1.13938883962 0.00576708250 
0.103975 1.12261411783 0.00564624503 
0.104532 1.14217718387 0.00597825076 
0.105090 1.03912341544 0.00467311208 
0.105647 0.93850138046 0.00475562504 
0.106205 1.15556073562 0.00510328759 
0.106762 1.07856204972 0.00484067472 
0.107320 0.99095546938 0.00494159081 
0.107877 1.05701553993 0.00516732127 
0.108435 0.89277409119 0.00465993846 
0.108992 0.91542819489 0.00568046660 
0.109550 0.94482328672 0.00508749095 
0.110107 0.93111966073 0.00468519281 
0.110665 0.87743243914 0.00394948210 
0.111222 0.92325310783 0.00497253402 
0.111780 0.84883473238 0.00437187113 
0.112337 0.86316030933 0.00257889073 
0.112895 0.82438734698 0.00242762763 
0.113452 0.92150272654 0.00548889476 
0.114010 0.86695545372 0.00428208279 
0.114567 0.88890858593 0.00443708412 
0.115125 0.84265725809 0.00295442846 
0.115682 0.79533449245 0.00385306635 
0.116240 0.78967834976 0.00249712547 
0.116797 0.76874507266 0.00182788864 
0.117355 0.75928373277 0.00178009093 
0.117912 0.76577128994 0.00388759641 
0.118470 0.72184129015 0.00389299713 
0.119027 0.78675796292 0.00313496564 
0.119585 0.80080670782 0.00300360036 
0.120142 0.72450505107 0.00232429947 
0.120699 0.68003387032 0.00330788764 
0.121257 0.65233351171 0.00224344778 
0.121814 0.67784179608 0.00206932778 
0.122372 0.65000786442 0.00290066392 
0.122929 0.61751614025 0.00223162668 
0.123487 0.60198950987 0.00273104902 
0.124044 0.67949095785 0.00282015219 
0.124602 0.65804355887 0.00299412209 
0.125159 0.58648451616 0.00269397827 
0.125717 0.58737913357 0.00232844000 
0.126274 0.58465715843 0.00239119320 
0.126832 0.61851255679 0.00320565477 
0.127389 0.53335488691 0.00230593371 
0.127947 0.61789652894 0.00213341037 
0.128504 0.62028246240 0.00331917444 
0.129062 0.54121971743 0.00333990588 
0.129619 0.54575294408 0.00215998917 
0.130177 0.51729774030 0.00222419058 
0.130734 0.46435916236 0.00271517389 
0.131292 0.42204910593 -0.00019642828 
0.131849 0.48572444625 0.00222454763 
0.132407 0.44544841232 0.00167085538 
0.132964 0.40851074613 0.00141887590 
0.133521 0.47465175503 0.00160754983 
0.134079 0.42631120727 0.00114574186 
0.134636 0.43583284562 0.00126222276 
0.135194 0.42221034947 0.00124950622 
0.135751 0.49724784300 0.00222759822 
0.136309 0.39700732686 0.00181266739 
0.136866 0.46698545953 0.00155289536 
0.137424 0.37840368245 0.00175884728 
0.137981 0.35297755900 0.00135530983 
0.138539 0.39369703303 0.00143245490 
0.139096 0.37827680271 0.00167449878 
0.139654 0.41300004848 0.00169912346 
0.140211 0.31558402736 0.00158655204 
0.140769 0.40901115814 0.00123215380 
0.141326 0.37757145455 0.00116724962 
0.141884 0.30616064400 0.00091490711 
0.142441 0.32605338179 0.00140016281 
0.142998 0.34419370340 0.00157445462 
0.143556 0.34111136770 0.00115803127 
0.144113 0.30290945511 0.00169724975 
0.144671 0.36800805617 0.00050095433 
0.145228 0.39748884712 0.00070156130 
0.145786 0.28669315725 0.00144207417 
0.146343 0.27927573922 0.00100034808 
0.146901 0.28616969866 0.00164684265 
0.147458 0.31121597553 0.00141438199 
0.148016 0.24282662122 0.00100411123 
0.148573 0.22566773808 0.00067381230 
0.149131 0.20636459367 0.00062216750 
0.149688 0.22051120683 0.00084453140 
0.150246 0.27649260125 0.00125374613 
0.150803 0.23376415207 0.00106370734 
0.151360 0.31655816568 0.00149795431 
0.151918 0.31104016261 0.00106761468 
0.152475 0.30552038655 0.00129307974 
0.153033 0.28350144539 0.00089630276 
0.153590 0.21092129327 0.00113681077 
0.154148 0.23176732929 0.00071937017 
0.154705 0.19199832488 0.00174877683 
0.155263 0.21147702946 0.00103234625 
0.155820 0.24572654499 0.00101162553 
0.156378 0.24782468096 0.00015773270 
0.156935 0.25327135289 0.00049200698 
0.157493 0.18665817427 0.00117886453 
0.158050 0.23021812796 0.00119593039 
0.158607 0.16567488153 0.00036288445 
0.159165 0.19411567027 0.00174950309 
0.159722 0.21909566759 0.00124550267 
0.160280 0.21786349895 0.00088527856 
0.160837 0.19730805522 0.00122589612 
0.161395 0.12828506574 0.00112757382 
0.161952 0.09925781661 0.00066313186 
0.162510 0.19772047636 -0.00023024433 
0.163067 0.12431286466 0.00013672237 
0.163625 0.17721823705 0.00092033261 
0.164182 0.19820112230 0.00045395317 
0.164739 0.13960143168 -0.00064632079 
0.165297 0.15445930072 0.00017224754 
0.165854 0.10125804566 -0.00055164921 
0.166412 0.15505429657 0.00071718844 
0.166969 0.16511473498 0.00080915049 
0.167527 0.11481373416 0.00110760092 
0.168084 0.14154386716 0.00057854803 
0.168642 0.12966697907 0.00090695589 
0.169199 0.09524749291 0.00074414122 
0.169757 0.16964281740 -0.00015027339 
0.170314 0.08943239197 0.00051293833 
0.170871 0.11918477628 0.00108250281 
0.171429 0.12969439795 0.00064909846 
0.171986 0.14630557673 0.00013070641 
0.172544 0.15441092507 0.00102087767 
0.173101 0.09783994659 0.00051156755 
0.173659 0.15350419793 0.00125810950 
0.174216 0.14592008779 0.00094580781 
0.174774 0.13115676666 0.00012979534 
0.175331 0.11163145857 0.00009097616 
0.175888 0.06400035592 0.00053484073 
0.176446 0.09423200822 0.00034402040 
0.177003 0.16212969482 -0.00015774326 
0.177561 0.10734649702 0.00093378051 
0.178118 0.11588476411 0.00029469631 
0.178676 0.13296163484 0.00068496726 
0.179233 0.06051056894 0.00098944334 
0.179791 0.07162923346 0.00003947784 
0.180348 0.15299359601 0.00061352846 
0.180905 0.11148697014 0.00042279428 
0.181463 0.06823352359 0.00053515085 
0.182020 0.13991028390 0.00030885064 
0.182578 0.09293180139 0.00094624085 
0.183135 0.09100554380 0.00040333521 
0.183693 0.08049423380 0.00039009015 
0.184250 0.08189605606 0.00016380796 
0.184808 0.08011672793 0.00016132933 
0.185365 0.10706826423 0.00036893426 
0.185922 0.03627916780 0.00003140569 
0.186480 0.11111518736 0.00051925116 
0.187037 0.09773226642 0.00038313893 
0.187595 0.10831113919 0.00017425064 
0.188152 0.09036649030 0.00062428334 
0.188710 0.12421121732 0.00023895655 
0.189267 0.07245255600 0.00052916809 
0.189824 0.07084036318 0.00025731778 
0.190382 0.05498679105 0.00061226867 
0.190939 0.08163246615 0.00002390265 
0.191497 0.10254384596 0.00060643590 
0.192054 0.04922638970 -0.00020410766 
0.192612 0.08529652007 0.00017608705 
0.193169 0.05767668257 0.00049543674 
0.193726 0.12594245489 -0.00038989075 
0.194284 0.06986163933 0.00018024815 
0.194841 0.05092906995 0.00022579489 
0.195399 0.06739892333 0.00068579069 
0.195956 0.07245399524 -0.00070516835 
0.196514 0.06763089721 -0.00036089719 
0.197071 0.07911254944 -0.00005937840 
0.197628 0.07646433348 0.00023499055 
0.198186 0.10295903966 -0.00037123884 
0.198743 0.08809711328 -0.00015301937 
0.199301 0.08314701282 0.00121192011 
0.199858 0.08999530090 0.00089956716 
0.200416 0.03593354687 -0.00006217419 
0.200973 0.04462012070 0.00019858267 
0.201530 0.05785711542 -0.00010495712 
0.202088 0.10699840870 -0.00017401802 
0.202645 0.06456534734 -0.00012816380 
0.203203 0.06433744548 0.00048650323 
0.203760 0.07108638595 0.00072651844 
0.204318 0.10814693156 0.00091933511 
0.204875 0.11973830983 0.00012094541 
0.205432 0.09281845396 0.00049086222 
0.205990 0.07751611271 0.00024319661 
0.206547 0.10625845240 0.00086306128 
0.207105 0.03728038761 0.00077315084 
0.207662 0.03842411977 0.00049016718 
0.208219 0.08428820318 0.00010448182 
0.208777 0.08005232863 0.00014754845 
0.209334 0.10144553732 -0.00019615395 
0.209892 0.03418168514 0.00061667360 
0.210449 0.09762915103 -0.00012701348 
0.211007 0.00802158837 -0.00055033311 
0.211564 0.07134596648 0.00086516509 
0.212121 0.10377257612 0.00006250944 
0.212679 0.06334327284 0.00037636562 
0.213236 0.09167260812 -0.00008895697 
0.213794 0.03315261219 0.00001968295 
0.214351 0.04595633069 -0.00034190526 
0.214908 0.03673280630 0.00073942843 
0.215466 0.05891076222 0.00073846465 
0.216023 0.05192314256 0.00051225627 
0.216581 0.04624167100 0.00025583376 
0.217138 0.09735101138 0.00022553976 
0.217695 0.07359449976 -0.00004928342 
0.218253 0.08556642847 0.00002489531 
0.218810 0.06260992065 0.00034809506 
0.219368 0.07644150908 0.00020708425 
0.219925 0.02322722994 0.00047865784 
0.220483 0.08952387898 0.00084897847 
0.221040 -0.00266025502 -0.00018432729 
0.221597 -0.00297741341 -0.00049275110 
0.222155 0.04662882243 -0.00001936643 
0.222712 0.03902549250 -0.00029365974 
0.223270 0.04543224978 0.00011489542 
0.223827 0.06438444226 -0.00016452090 
0.224384 0.06898396410 0.00067803974 
0.224942 0.08505881386 0.00000110276 
0.225499 0.06540089023 0.00029216799 
0.226057 0.05817731628 -0.00037103435 
0.226614 0.10248709368 0.00057026443 
0.227171 0.05922349580 0.00048270795 
0.227729 0.05300609327 -0.00010427741 
0.228286 0.05556563142 -0.00037938229 
0.228844 0.03559775469 0.00006296247 
0.229401 0.11737145127 -0.00020719241 
0.229958 0.05560117390 -0.00009976238 
0.230516 0.05337535760 -0.00020840461 
0.231073 0.04908682565 0.00009362295 
0.231630 0.08329767022 -0.00020724251 
0.232188 0.07992135433 0.00012969528 
0.232745 0.06879183662 -0.00005314124 
0.233303 0.06523907149 -0.00014730328 
0.233860 0.04796859544 -0.00004062991 
0.234417 0.04094279798 0.00060411641 
0.234975 0.06124650068 0.00005446004 
0.235532 0.06780589016 0.00021766227 
0.236090 0.06215303302 -0.00000380392 
0.236647 0.03145093998 0.00034591058 
0.237204 0.06265171648 0.00009822589 
0.237762 0.07319496453 0.00018959246 
0.238319 0.08355895874 0.00042387452 
0.238877 0.02701808515 0.00008919872 
0.239434 0.03886345959 -0.00030767678 
0.239991 0.04828933048 -0.00053487653 
0.240549 0.06211728230 0.00000581538 
0.241106 0.07400389595 0.00010639832 
0.241663 0.05224054666 0.00035579992 
0.242221 0.02342489867 -0.00007967473 
0.242778 0.05510335736 0.00002714742 
0.243336 0.04179200198 0.00035863248 
0.243893 0.02271566846 0.00027063500 
0.244450 0.03754058092 0.00012738410 
0.245008 0.08030032050 0.00044984328 
0.245565 0.01108488027 0.00035697818 
0.246123 0.09443941204 -0.00010360758 
0.246680 0.10417501533 0.00075677003 
0.247237 0.04260448281 0.00054687685 
0.247795 0.03118959538 0.00034894379 
0.248352 0.05865077991 0.00018478846 
0.248909 0.08191162305 0.00047000200 
0.249467 0.02788236427 -0.00004443068 
0.250024 0.05709330528 0.00021913168 
0.250582 0.05735072454 0.00008107354 
0.251139 0.05794465777 0.00018169594 
0.251696 0.05203462308 0.00044010941 
0.252254 0.08541496292 0.00062124816 
0.252811 0.12041556439 0.00030524271 
0.253368 0.05593883458 0.00090124697 
0.253926 0.08210622245 0.00051732233 
0.254483 0.05282387733 0.00015869954 
0.255041 0.07358230799 0.00033000078 
0.255598 0.04138733134 0.00077615643 
0.256155 0.00780523502 -0.00019993702 
0.256713 0.08499080245 0.00036211848 
0.257270 0.06491616684 0.00329896485 
0.257827 0.06471517867 0.00021414243 
0.258385 0.04711515842 0.00081307291 
0.258942 0.03209266459 0.00106667822 
0.259499 0.04116348626 0.00081672655 
0.260057 0.03926389909 0.00029042127 
0.260614 0.01969804689 0.00005002835 
0.261172 0.05765830185 0.00022975162 
0.261729 0.03116263600 0.00066687099 
0.262286 0.05601136908 0.00009403812 
0.262844 0.05432274956 0.00036795392 
0.263401 0.04929472616 0.00045593739 
0.263958 0.06467216034 0.00041763515 
0.264516 0.06337684294 0.00027499518 
0.265073 0.05248408303 0.00053741057 
0.265630 0.04179001939 0.00020035857 
0.266188 0.05792817389 0.00008515771 
0.266745 0.06566296659 0.00018354164 
0.267302 0.02278429785 0.00027208810 
0.267860 0.00289878890 0.00024903655 
0.268417 0.02802451854 0.00025050343 
0.268975 0.03389849690 0.00039897127 
0.269532 0.08090102250 0.00002736369 
0.270089 0.01427341618 0.00033081765 
0.270647 0.01831218727 -0.00034449949 
0.271204 0.03153258275 -0.00000983450 
0.271761 0.05808896081 0.00008354114 
0.272319 0.02397192878 -0.00039499424 
0.272876 0.05413444311 -0.00002667364 
0.273433 0.06123172545 0.00001744241 
0.273991 0.02697959970 0.00032510668 
0.274548 0.04290889382 0.00027985447 
0.275105 0.03177027715 0.00005349254 
0.275663 0.06512624993 -0.00023960855 
0.276220 0.06514156183 0.00041486805 
0.276777 0.07124761337 -0.00043425624 
0.277335 0.00554030177 0.00017796149 
0.277892 0.03593990656 -0.00025013890 
0.278449 0.06659702034 0.00053893550 
0.279007 0.07138540333 0.00032639157 
0.279564 0.03482085581 -0.00053081959 
0.280121 0.04865342882 -0.00056772605 
0.280679 0.05730633602 -0.00027241370 
0.281236 0.05881886126 -0.00019062715 
0.281793 0.02885504776 -0.00049648123 
0.282351 0.06099791470 0.00016429839 
0.282908 -0.02749778096 -0.00035791304 
0.283465 0.00285985737 0.00014265043 
0.284023 0.05249777313 -0.00012048286 
0.284580 0.06075529800 -0.00011405409 
0.285137 0.07067153616 0.00008132684 
0.285695 0.03807045851 0.00030358102 
0.286252 0.03477656013 -0.00015291443 
0.286809 0.02880100275 0.00030783024 
0.287367 0.03603757385 0.00022946159 
0.287924 0.01069998345 0.00014965061 
0.288481 0.02010188775 0.00013501395 
0.289039 0.01498535401 0.00031941499 
0.289596 0.06979844240 0.00028918378 
0.290153 0.02687865371 0.00012628959 
0.290711 0.03399542800 0.00023984402 
0.291268 0.00247177543 -0.00002475365 
0.291825 0.02511516068 0.00017825098 
0.292383 0.02704879817 -0.00051367117 
0.292940 0.05850225494 0.00091756772 
0.293497 0.09409505220 0.00051098955 
0.294055 0.04282458180 0.00015854157 
0.294612 0.05485482583 0.00042805633 
0.295169 0.07913775169 0.00045105365 
0.295727 0.07770396960 0.00034406341 
0.296284 0.08002972120 0.00051610689 
0.296841 0.04650584845 -0.00025325034 
0.297399 0.06879708554 0.00012544313 
0.297956 0.02416429447 0.00007250387 
0.298513 0.06900552063 0.00032398524 
0.299071 0.02515255234 -0.00021603368 
0.299628 0.01139444189 0.00028636352 
0.300185 0.04805550562 0.00040522443 
0.300742 0.07458404216 -0.00033395281 
0.301300 0.06124006540 0.00021674127 
0.301857 0.01712399443 0.00010437841 
0.302414 0.05708134184 0.00048052441 
0.302972 0.06613817774 -0.00003190155 
0.303529 0.04340588459 0.00040818433 
0.304086 0.06471108981 0.00066334364 
0.304644 0.05951969797 0.00014540294 
0.305201 0.06184933796 0.00005385276 
0.305758 0.04326754684 0.00046423090 
0.306316 0.03581415304 -0.00046970086 
0.306873 0.02322428944 0.00089470629 
0.307430 0.02084619402 0.00030186584 
0.307987 0.04538558613 0.00050396704 
0.308545 0.07149627974 0.00050948775 
0.309102 0.03160851027 0.00014871261 
0.309659 0.01442520024 0.00051934000 
0.310217 0.02704227690 -0.00041674676 
0.310774 0.02483571294 0.00053528797 
0.311331 0.00904103863 -0.00038670594 
0.311889 0.05765684166 0.00003337986 
0.312446 0.02485964518 -0.00019486405 
0.313003 0.03527714378 -0.00072548141 
0.313560 0.00101383580 0.00061816456 
0.314118 -0.02004543071 -0.00089941029 
0.314675 0.03998875190 0.00040126007 
0.315232 0.05110994207 0.00012409533 
0.315790 0.00738464225 0.00040168564 
0.316347 0.00957089473 0.00066922288 
0.316904 0.03576672945 -0.00039382647 
0.317461 0.00936180687 -0.00072508573 
0.318019 -0.02060242930 0.00049685185 
0.318576 0.07243035359 -0.00033743733 
0.319133 0.04890877120 0.00045207695 
0.319691 0.12146771363 -0.00041438440 
0.320248 0.05209649199 0.00044887236 
0.320805 0.01799512881 0.00041873387 
0.321362 0.04287198188 0.00010149245 
0.321920 0.00901440814 -0.00037896729 
0.322477 -0.01806832755 -0.00000571419 
0.323034 0.01960471448 -0.00042410743 
0.323592 -0.01813854347 0.00005708637 
0.324149 0.04807841693 0.00007565324 
0.324706 0.00425295481 0.00032111487 
0.325263 0.02023503028 0.00023199122 
0.325821 0.00888560678 0.00055416861 
0.326378 0.08300222561 0.00071468103 
0.326935 0.02174275277 -0.00004716384 
0.327493 -0.02374668200 0.00051957654 
0.328050 -0.02188272161 -0.00025667441 
0.328607 0.04242501357 0.00010281242 
0.329164 0.02014044433 -0.00014155175 
0.329722 -0.02309368483 -0.00031975489 
0.330279 0.00854286726 0.00043620731 
0.330836 0.02002064074 -0.00048880775 
0.331393 0.03404964425 0.00060145254 
0.331951 0.00704976879 -0.00050707299 
0.332508 0.03968701404 -0.00023310473 
0.333065 -0.02293241914 0.00019125468 
0.333622 -0.01596340013 -0.00035046430 
0.334180 0.11622554342 0.00113478596 
0.334737 0.01845646823 -0.00029877798 
0.335294 0.01385798348 0.00053687036 
0.335852 -0.01691082867 -0.00037930271 
0.336409 0.03928061436 0.00001342341 
0.336966 0.00339268841 0.00000673925 
0.337523 0.03302810988 0.00089913246 
0.338081 -0.02063264562 0.00025168789 
0.338638 0.05566004557 -0.00086488005 
0.339195 0.07128854777 -0.00000928961 
0.339752 0.06387455697 0.00091885197 
0.340310 0.01012751420 0.00002384641 
0.340867 0.05895548233 0.00016349746 
0.341424 0.03157521516 -0.00025735090 
0.341981 0.04249216559 0.00011061719 
0.342539 0.01878184508 0.00127988182 
0.343096 0.09448141037 0.00090956516 
0.343653 -0.00360408420 -0.00027792049 
0.344210 0.01900525017 0.00066160034 
0.344768 0.01633087503 -0.00021778051 
0.345325 0.00327326276 0.00093928560 
0.345882 0.07047114606 0.00021584300 
0.346439 0.03507582206 -0.00017215790 
0.346997 -0.03706092985 -0.00074350902 
0.347554 0.01911019113 -0.00032064100 
0.348111 0.02150620007 0.00105240210 
0.348668 0.00654834122 0.00060997664 
0.349226 0.09333978542 -0.00020554488 
0.349783 0.04916477741 0.00013217677 
0.350340 -0.05297023499 -0.00056462184 
0.350897 0.00017117712 -0.00033937813 
0.351454 0.06021206393 0.00125754040 
0.352012 -0.01896778999 0.00115386079 
0.352569 0.08858824674 0.00071714020 
0.353126 0.06154858596 -0.00023449003 
0.353683 0.02932047410 -0.00148131004 
0.354241 0.01892725393 0.00056224459 
0.354798 0.06126561712 0.00111294176 
0.355355 0.07042853812 0.00096855398 
0.355912 0.03570184488 -0.00069730752 
0.356470 0.01822195232 0.00099708824 
0.357027 0.12518973712 0.00059608424 
0.357584 0.02545616789 0.00092824448 
0.358141 0.00484873103 0.00000879695 
0.358699 0.10309375378 0.00019781150 
0.359256 0.00621959788 -0.00046490224 
0.359813 0.01815979463 0.00072787507 
0.360370 0.03575800947 -0.00114243036 
0.360927 0.03273601329 0.00104406772 
0.361485 0.01616236402 -0.00006977900 
0.362042 0.00153775038 -0.00109381585 
0.362599 0.06038316149 0.00064463787 
0.363156 -0.00319031040 -0.00159686024 
0.363714 0.01826506832 0.00143024667 
0.364271 -0.02294967978 0.00104745070 
0.364828 0.00601473918 -0.00032894262 
0.365385 0.09254507240 0.00229309796 
0.365942 0.01932480517 0.00071960199 
0.366500 -0.01290947918 0.00131033948 
0.367057 0.03658341452 0.00144413977 
0.367614 0.03126695903 -0.00056793689 
0.368171 -0.04936434323 0.00111925222 
0.368728 0.00374935778 -0.00069806271 
0.369286 0.01072974731 0.00057225084 
0.369843 0.01373129249 -0.00001631037 
0.370400 0.01799331989 -0.00052527093 
0.370957 0.06691440169 -0.00038939630 
0.371514 0.05635908340 0.00021481625 
0.372072 0.11836857271 0.00194033511 
0.372629 0.04938122630 -0.00015268864 
0.373186 0.08598078088 -0.00072970646 
0.373743 -0.03676482069 0.00113277571 
0.374300 0.02820788576 -0.00088187976 
0.374858 0.02293273981 -0.00027929782 
0.375415 0.05251270066 0.00034458595 
0.375972 0.04705120465 0.00014804127 
0.376529 -0.00418729229 -0.00059050367 
0.377086 0.03405285035 0.00115179997 
0.377644 -0.03737530584 -0.00104518833 
0.378201 0.02112992207 0.00179707105 
0.378758 -0.01243219961 0.00120040409 
0.379315 0.09979088763 0.00069441626 
0.379872 0.09274005081 0.00239230219 
0.380430 0.05464453256 -0.00031680441 
0.380987 0.06502869317 -0.00225525313 
0.381544 -0.05687999481 -0.00087909311 
0.382101 -0.00395791931 0.00328149261 
0.382658 0.00201911245 -0.00125952243 
0.383216 0.11855546444 0.00113578130 
0.383773 0.02990351236 -0.00084853792 
0.384330 -0.01692307094 -0.00032050278 
0.384887 0.00089317655 0.00058487285 
0.385444 -0.07746164667 -0.00076586514 
0.386001 0.01169792751 0.00120628230 
0.386559 -0.05124403262 -0.00104843436 
0.387116 0.03195054896 -0.00003060596 
0.387673 0.02695180473 0.00019817359 
0.388230 0.03334861828 -0.00296061928 
0.388787 0.09404534110 0.00128783484 
0.389345 0.01227712264 -0.00160805211 
0.389902 0.03625860830 -0.00116909779 
0.390459 -0.00335779373 -0.00224173943 
0.391016 0.01842628989 -0.00067785392 
0.391573 -0.01989547846 0.00137361525 
0.392130 0.03593811985 -0.00005136781 
0.392688 0.06778012442 -0.00391194721 
0.393245 0.04735023048 -0.00103444049 
0.393802 0.02165874409 0.00202693070 
0.394359 0.05090072452 -0.00023449899 
0.394916 -0.07158144052 0.00372794826 
0.395473 0.01503667598 -0.00138744821 
0.396031 -0.06590777871 -0.00036431159 
0.396588 0.06143052807 0.00151273317 
0.397145 -0.00611449384 -0.00007271343 
0.397702 0.05953531915 -0.00006461153 
0.398259 0.03944641497 -0.00128041302 
0.398816 0.03718543862 0.01154556105 
0.399374 -0.15568098103 -0.00010735103 
0.399931 -0.10873166702 0.00133926516 
0.400488 0.10638567478 0.00186715562 
0.401045 0.08211980424 0.00357820498 
0.401602 0.13857238879 -0.00037186622 
0.402159 0.19337406586 -0.00409648642 
0.402716 -0.11067566583 0.00846030252 
0.403274 -0.01249761114 0.00506618420 
0.403831 0.12234308716 0.06235464367 
