# Supplementary material for: SAXS studies of X-ray induced disulfide bond damage: Engineering high-resolution insight from a low-resolution technique
Source: PLoS One. 2020 Nov 17;15(11):e0239702. doi: 10.1371/journal.pone.0239702 (PMC7671560; doi:10.1371/journal.pone.0239702)
Supplement: S1 Data — (GZ) [file pone.0239702.s023.gz › SupplementaryData/dimer_A8_ph6_2p5_00021.cbf.dat]

0.010314 11.77786481686 0.01069597227 
0.010872 10.91429869834 -0.70722388814 
0.011429 7.72808735991 0.01227868943 
0.011987 9.63910328173 0.13901420660 
0.012544 8.58043294772 -0.09344615412 
0.013102 8.19754539216 -0.04027746876 
0.013659 9.45251584901 0.03574694043 
0.014217 10.08758944450 -0.02071713447 
0.014774 9.44014171843 -0.05629596443 
0.015332 7.82060991166 0.07862312343 
0.015889 8.76058863040 -0.02406953416 
0.016447 8.82561972834 0.03534252320 
0.017004 8.66935116162 -0.02322654416 
0.017562 8.90228935964 0.02342731025 
0.018119 7.91565324401 0.00526788329 
0.018677 8.31738829008 0.00949290019 
0.019234 8.09071541745 0.02699303974 
0.019792 7.84950677722 0.04439366693 
0.020349 8.19419531874 0.04293895207 
0.020907 7.90262868184 0.03448472652 
0.021464 7.95171168029 0.02026857370 
0.022022 7.66073405975 0.01888143885 
0.022579 7.66887489426 0.03895379138 
0.023137 7.64401546584 0.04152646282 
0.023694 7.68369447402 0.02904042481 
0.024252 7.65461801550 0.03565736217 
0.024809 7.68980596503 0.04050867521 
0.025367 7.45216937702 0.03850825574 
0.025924 7.42294351420 0.02847250237 
0.026482 7.34701482526 0.04624319031 
0.027039 7.03984689995 0.03956316538 
0.027597 7.59276749698 0.03628307238 
0.028154 7.25781766498 0.03384110737 
0.028712 7.07213353724 0.04336934599 
0.029269 6.87483985345 0.04252749118 
0.029827 6.82074635368 0.03922082931 
0.030384 6.83401221780 0.03764825568 
0.030942 6.56282947107 0.03489276985 
0.031500 6.59613679832 0.03616467817 
0.032057 6.58930925082 0.03841497654 
0.032615 6.47948129209 0.04012247196 
0.033172 6.46131960558 0.03581720457 
0.033730 6.32494238190 0.04045013055 
0.034287 6.30610521080 0.03607172431 
0.034845 6.39031440513 0.03802220564 
0.035402 6.10180558934 0.03395016136 
0.035960 6.09409164163 0.03627308473 
0.036517 6.20440566106 0.03405137783 
0.037075 6.09741369910 0.03589881349 
0.037632 5.94062770502 0.03015721410 
0.038190 5.78007878602 0.03071867452 
0.038747 5.68471393051 0.03252558213 
0.039305 5.79898443877 0.03024066894 
0.039862 5.53891447057 0.03137677217 
0.040420 5.38377765122 0.03262805174 
0.040977 5.47763710877 0.03235841064 
0.041535 5.42684443698 0.03205265893 
0.042092 5.45749926706 0.02932649366 
0.042650 5.45100625541 0.02594226501 
0.043207 5.21283119877 0.03273579859 
0.043765 5.26358522535 0.02606264382 
0.044322 5.14280387266 0.02613507763 
0.044880 5.00049676198 0.02568060967 
0.045437 5.18587191780 0.02598246942 
0.045995 4.96841325669 0.02513527401 
0.046552 5.10985461993 0.02795569351 
0.047110 4.94430529803 0.02598264573 
0.047667 4.84946530054 0.02513680976 
0.048225 4.66223246898 0.02686951977 
0.048782 4.49483383886 0.02529567439 
0.049340 4.69457458155 0.02415994071 
0.049897 4.60959747545 0.02235699893 
0.050455 4.39279710816 0.02139902147 
0.051012 4.27606772521 0.02403873432 
0.051570 4.43778163256 0.02392006072 
0.052127 4.20082503770 0.02449470377 
0.052685 4.14198460158 0.02314797412 
0.053242 4.25509287374 0.02271551819 
0.053800 4.10498639639 0.02123070905 
0.054357 4.15668719812 0.02103893056 
0.054915 3.96404375376 0.01902743753 
0.055472 4.01232368722 0.02165823435 
0.056030 3.84074264607 0.01873952250 
0.056587 3.84124582497 0.02027464162 
0.057145 3.75528546803 0.01661644722 
0.057702 3.62131988883 0.01929420863 
0.058260 3.64832831615 0.01727699313 
0.058817 3.61964026447 0.01872655468 
0.059375 3.57794764004 0.01540057005 
0.059932 3.40377311730 0.01588060151 
0.060490 3.38701290805 0.01477495771 
0.061048 3.44550083061 0.01723933888 
0.061605 3.39475325595 0.01422038902 
0.062163 3.34707706529 0.01522166778 
0.062720 3.18505952212 0.01495566849 
0.063278 3.18423607543 0.01581780540 
0.063835 3.18039193906 0.01700167830 
0.064393 3.26465560903 0.01683824067 
0.064950 3.00152502410 0.01450152223 
0.065508 3.10636325027 0.01739999832 
0.066065 3.04628280225 0.01397549923 
0.066623 2.88145575337 0.01370941493 
0.067180 2.91923722845 0.01495494187 
0.067738 2.85417759498 0.01261325110 
0.068295 2.82503346580 0.01161382395 
0.068853 2.81000922197 0.01313217785 
0.069410 2.78115246849 0.01349995107 
0.069968 2.65318478661 0.01112509043 
0.070525 2.66263166721 0.01551811466 
0.071083 2.57251167083 0.01083085603 
0.071640 2.52940722860 0.01159838910 
0.072198 2.64135936449 0.01312291292 
0.072755 2.56512284534 0.01412428847 
0.073313 2.53116424330 0.01317638286 
0.073870 2.43131019147 0.01240976445 
0.074428 2.39805508694 0.01209952405 
0.074985 2.34682508445 0.01230915188 
0.075543 2.42518966760 0.01117002431 
0.076100 2.23772318024 0.01079909698 
0.076658 2.30638280364 0.01268108254 
0.077215 2.23859035063 0.00988300607 
0.077773 2.21042673362 0.01163417992 
0.078330 2.27030235676 0.01110182962 
0.078888 2.18882373774 0.00996971686 
0.079445 2.17078302823 0.01148021986 
0.080003 2.19178639390 0.01002417960 
0.080560 2.07082386896 0.00918097927 
0.081118 2.03937946502 0.01011745355 
0.081675 2.00568657384 0.00869852634 
0.082233 2.02637405832 0.00862253084 
0.082790 1.91825610436 0.01165915666 
0.083348 1.87453376096 0.00787189238 
0.083905 1.92342197825 0.00908037509 
0.084463 1.83794535913 0.00805168783 
0.085020 1.87325091153 0.00960610390 
0.085578 1.75503305782 0.00693160793 
0.086135 1.83137886605 0.00851578588 
0.086693 1.74067419484 0.00959743501 
0.087250 1.70010291970 0.00791797390 
0.087808 1.70332000534 0.00661830628 
0.088365 1.71747327058 0.00731890000 
0.088923 1.63486881234 0.00813233681 
0.089480 1.66281319345 0.00682250930 
0.090038 1.56277319778 0.00712814231 
0.090595 1.58154293783 0.00569287266 
0.091153 1.65095810325 0.00773015652 
0.091710 1.55946338487 0.00531492318 
0.092268 1.41505330310 0.00669887885 
0.092825 1.56198449529 0.00751925552 
0.093383 1.44332135262 0.00753060634 
0.093940 1.44793924043 0.00494423342 
0.094498 1.39142167541 0.00686025577 
0.095055 1.45749086479 0.00806133586 
0.095613 1.43957970550 0.00710527417 
0.096170 1.30991660716 0.00665096231 
0.096728 1.30824498776 0.00645766720 
0.097285 1.30467443213 0.00531812239 
0.097842 1.33124233990 0.00557394229 
0.098400 1.27922288331 0.00562344089 
0.098957 1.31401703329 0.00589240129 
0.099515 1.27755851869 0.00723958879 
0.100072 1.24116637205 0.00724148392 
0.100630 1.16688218281 0.00725703347 
0.101187 1.18300039715 0.00695108976 
0.101745 1.11998053312 0.00664443474 
0.102302 1.14392981666 0.00681099852 
0.102860 1.26010597352 0.00580128293 
0.103417 1.10960493193 0.00375189952 
0.103975 1.12311580358 0.00747450997 
0.104532 1.11347576978 0.00571644502 
0.105090 1.02343436202 0.00352192045 
0.105647 0.97808307339 0.00516817889 
0.106205 0.98009483930 0.00525083022 
0.106762 1.02599969313 0.00456295840 
0.107320 0.97938135968 0.00423761493 
0.107877 1.04086848036 0.00509624738 
0.108435 0.97282595283 0.00321281553 
0.108992 0.93830981257 0.00431075924 
0.109550 0.94225735851 0.00454916204 
0.110107 0.92912514462 0.00411758763 
0.110665 0.88259374486 0.00442926670 
0.111222 0.95115682112 0.00366659759 
0.111780 0.89378631194 0.00447644968 
0.112337 0.83918325784 0.00343888037 
0.112895 0.85690739764 0.00424891590 
0.113452 0.88223656643 0.00304340016 
0.114010 0.82959510523 0.00326470145 
0.114567 0.78575305439 0.00422084010 
0.115125 0.80972784580 0.00346566663 
0.115682 0.74467287539 0.00235645372 
0.116240 0.81741634236 0.00301011154 
0.116797 0.76783432556 0.00361461155 
0.117355 0.73864700557 0.00198688724 
0.117912 0.76171741911 0.00320863385 
0.118470 0.71828660805 0.00357376885 
0.119027 0.82015657125 0.00247350010 
0.119585 0.70015775081 0.00268128732 
0.120142 0.74155010982 0.00298970079 
0.120699 0.69888948202 0.00346065593 
0.121257 0.71229881388 0.00224390189 
0.121814 0.67802065452 0.00232929500 
0.122372 0.63366281275 0.00274860204 
0.122929 0.58860913535 0.00238857794 
0.123487 0.62933300003 0.00241731419 
0.124044 0.59078007917 0.00258471171 
0.124602 0.56718658203 0.00166122318 
0.125159 0.62212430604 0.00356153554 
0.125717 0.57561264271 0.00340829800 
0.126274 0.53292777191 0.00242562790 
0.126832 0.60988950520 0.00156743081 
0.127389 0.61044851188 0.00356130039 
0.127947 0.59292233232 0.00300045840 
0.128504 0.58358057973 0.00160396058 
0.129062 0.53967947196 0.00136386205 
0.129619 0.49148133857 0.00149502417 
0.130177 0.49845512565 0.00144248548 
0.130734 0.46891770288 0.00106992462 
0.131292 0.46842151045 0.00262242607 
0.131849 0.54037222021 0.00141963453 
0.132407 0.55600610296 0.00252329241 
0.132964 0.44142719530 0.00142880491 
0.133521 0.49784741170 0.00189330539 
0.134079 0.46215929838 0.00160201727 
0.134636 0.47428893793 0.00216533574 
0.135194 0.46062853305 0.00203735653 
0.135751 0.47052737776 0.00186690176 
0.136309 0.40808729204 0.00166582348 
0.136866 0.38725452532 0.00180563013 
0.137424 0.41665792064 0.00047072693 
0.137981 0.47204642529 0.00180389849 
0.138539 0.41923731311 0.00191275176 
0.139096 0.35743668241 0.00049569895 
0.139654 0.42077205744 0.00286949835 
0.140211 0.34842840567 0.00159336206 
0.140769 0.32030958138 0.00149659778 
0.141326 0.38293685045 0.00219151400 
0.141884 0.31811892623 0.00118763673 
0.142441 0.33769549289 0.00185517151 
0.142998 0.33398407847 0.00081993196 
0.143556 0.33510155737 0.00110210839 
0.144113 0.33889982056 0.00131470071 
0.144671 0.38435429766 0.00152342429 
0.145228 0.27078813409 0.00144824257 
0.145786 0.38857497537 0.00231979746 
0.146343 0.30053733854 0.00111943035 
0.146901 0.34557122765 0.00050782619 
0.147458 0.29991569944 0.00103504441 
0.148016 0.28342613665 0.00069437168 
0.148573 0.25155973396 0.00198819706 
0.149131 0.28190881030 0.00069852677 
0.149688 0.27406148235 0.00166271142 
0.150246 0.21784105405 0.00051695346 
0.150803 0.25413796323 0.00170664837 
0.151360 0.24860354213 -0.00015050372 
0.151918 0.28130113582 0.00142068114 
0.152475 0.23497652771 0.00121173343 
0.153033 0.17874107771 0.00102162240 
0.153590 0.22471165954 0.00096426988 
0.154148 0.17601907000 0.00117633248 
0.154705 0.30252816034 0.00131142856 
0.155263 0.23737575613 0.00059618475 
0.155820 0.15901055649 0.00052673613 
0.156378 0.21063124711 0.00027171559 
0.156935 0.18111250906 0.00041270065 
0.157493 0.15771260066 0.00039475644 
0.158050 0.24902682388 0.00054844802 
0.158607 0.23503826580 0.00089317518 
0.159165 0.23603451182 0.00041064149 
0.159722 0.17904448075 0.00078202210 
0.160280 0.21657068098 0.00075636762 
0.160837 0.18197492584 0.00015544215 
0.161395 0.14638335360 0.00045404619 
0.161952 0.18608047490 0.00050771573 
0.162510 0.18728525430 0.00060408113 
0.163067 0.10388291857 0.00041491073 
0.163625 0.20038101706 0.00097691434 
0.164182 0.18719412467 0.00058174677 
0.164739 0.12664007862 0.00045143099 
0.165297 0.15443892688 0.00106665792 
0.165854 0.11693752073 0.00097102777 
0.166412 0.17735755911 -0.00020186909 
0.166969 0.14999549502 0.00032808418 
0.167527 0.08554553209 0.00075118471 
0.168084 0.17713431209 0.00026901867 
0.168642 0.15315309221 0.00090310515 
0.169199 0.11602718848 0.00080122601 
0.169757 0.13324349121 0.00065828463 
0.170314 0.10268332692 0.00110025208 
0.170871 0.08378351202 0.00057359303 
0.171429 0.15686656113 0.00115553589 
0.171986 0.16234249471 0.00064978705 
0.172544 0.16042967324 0.00120547240 
0.173101 0.16098840820 0.00083659674 
0.173659 0.14959387655 0.00018355281 
0.174216 0.17594653131 0.00103407965 
0.174774 0.14886518652 0.00083357130 
0.175331 0.11676820230 0.00137662843 
0.175888 0.11134158883 0.00057734262 
0.176446 0.10649676034 0.00112549268 
0.177003 0.16003578053 0.00085078433 
0.177561 0.13476782958 0.00091543355 
0.178118 0.14840464388 0.00102644014 
0.178676 0.08549124504 -0.00012672529 
0.179233 0.09356748261 0.00017615117 
0.179791 0.15908820657 0.00072505580 
0.180348 0.13720363011 0.00122726625 
0.180905 0.11097447107 0.00051819280 
0.181463 0.10510949700 -0.00007110885 
0.182020 0.13008679110 0.00048634409 
0.182578 0.10868347875 -0.00053254488 
0.183135 0.12284253149 0.00051044393 
0.183693 0.14412813523 0.00039367134 
0.184250 0.11114254947 0.00011508504 
0.184808 0.07521194787 0.00068316887 
0.185365 0.09426187200 0.00115355982 
0.185922 0.10269643102 0.00029110777 
0.186480 0.10271984524 0.00025005176 
0.187037 0.09278610822 0.00078055044 
0.187595 0.10249828504 -0.00005323294 
0.188152 0.07438642285 0.00047033581 
0.188710 0.07713483680 0.00013887445 
0.189267 0.08927783700 0.00037975797 
0.189824 0.10316354316 -0.00037599132 
0.190382 0.08443352754 0.00028217803 
0.190939 0.11004025522 0.00017537683 
0.191497 0.06137967066 0.00045562420 
0.192054 0.09915264020 0.00035818165 
0.192612 0.08309199263 -0.00014211075 
0.193169 0.01953109218 0.00048656861 
0.193726 0.09769383707 0.00045140120 
0.194284 0.08670567176 0.00101929512 
0.194841 0.08025211531 0.00039673195 
0.195399 0.07368127080 0.00032232810 
0.195956 0.05461192959 0.00027968092 
0.196514 0.09109592144 -0.00023304477 
0.197071 0.09599099158 0.00054167043 
0.197628 0.06770141048 -0.00066281711 
0.198186 0.14636082242 0.00090437345 
0.198743 0.09116655783 0.00015896999 
0.199301 0.06915332986 0.00031905489 
0.199858 0.08850394834 0.00079656728 
0.200416 0.09905534678 0.00115911487 
0.200973 0.11211250124 0.00028650463 
0.201530 0.09485740544 0.00034425741 
0.202088 0.02527761741 0.00017732851 
0.202645 0.10635039254 0.00031915706 
0.203203 0.09243366268 0.00041038938 
0.203760 0.11346802998 0.00090015866 
0.204318 0.08219086126 0.00038724581 
0.204875 0.04998250168 0.00020266884 
0.205432 0.08862437728 0.00086152535 
0.205990 0.08118924675 0.00017744571 
0.206547 0.04367699042 0.00088393468 
0.207105 0.05719868923 0.00009984989 
0.207662 0.06342897498 -0.00020914630 
0.208219 0.09390243803 -0.00019657643 
0.208777 0.05521873649 -0.00050717754 
0.209334 0.09364756267 0.00084260569 
0.209892 0.05611778765 0.00027073105 
0.210449 0.04948557453 0.00101403508 
0.211007 0.07192386099 0.00033475183 
0.211564 0.06866683479 0.00059505269 
0.212121 0.07877264787 0.00030660712 
0.212679 0.12345795307 0.00036612335 
0.213236 0.06685875061 -0.00005031289 
0.213794 0.09732937115 0.00074024267 
0.214351 0.08033047287 0.00066641545 
0.214908 0.08043421651 0.00070737971 
0.215466 0.07413123415 0.00046732961 
0.216023 0.04743993460 0.00024637815 
0.216581 0.05328464928 0.00045408858 
0.217138 0.02946139374 0.00019215733 
0.217695 0.07832765443 -0.00022575906 
0.218253 0.07289586735 0.00061188370 
0.218810 0.01450480994 0.00023590333 
0.219368 0.08857680952 0.00080111700 
0.219925 0.02168158057 0.00033280448 
0.220483 0.04950093927 0.00058081168 
0.221040 0.07148735245 0.00048014476 
0.221597 0.08869526443 0.00076231718 
0.222155 0.10617026797 -0.00010765940 
0.222712 -0.01116702569 -0.00027658557 
0.223270 0.06460620382 0.00081470523 
0.223827 0.10051251683 -0.00014962214 
0.224384 0.04037569803 0.00004417757 
0.224942 0.09319067113 0.00026096229 
0.225499 0.01535933998 0.00142321245 
0.226057 0.03995017848 0.00007075740 
0.226614 0.05587626396 -0.00017340635 
0.227171 0.12369965629 0.00031501485 
0.227729 0.04371627416 0.00010639711 
0.228286 0.06245007388 0.00000607562 
0.228844 0.04772829751 -0.00000886925 
0.229401 0.05598911092 0.00034361990 
0.229958 0.07606970905 -0.00029577182 
0.230516 0.02068420073 0.00043578116 
0.231073 0.02226076075 0.00063778715 
0.231630 0.06160481882 -0.00029585518 
0.232188 0.05006568121 0.00028892460 
0.232745 0.06888324894 0.00043090533 
0.233303 0.06368192217 0.00020419963 
0.233860 0.06744981333 0.00019290106 
0.234417 0.04679164489 0.00007107968 
0.234975 0.07961133039 0.00050031190 
0.235532 0.04160908513 0.00009679013 
0.236090 0.11066470450 0.00019017126 
0.236647 0.07492567640 0.00058032910 
0.237204 0.02171555707 0.00014677575 
0.237762 0.07935536892 0.00007404883 
0.238319 0.05071963749 -0.00063899300 
0.238877 0.05452271745 -0.00024247942 
0.239434 0.04523610750 0.00064701714 
0.239991 0.04703405495 0.00033072002 
0.240549 0.03219693530 0.00020929739 
0.241106 0.07372982769 0.00008466628 
0.241663 0.01890833349 -0.00010747962 
0.242221 0.07678202806 -0.00000351565 
0.242778 0.02211734669 0.00021744541 
0.243336 0.07706279663 0.00034605760 
0.243893 0.04942406798 0.00035647669 
0.244450 0.00604512311 0.00029948467 
0.245008 0.03829159655 0.00051784791 
0.245565 0.05686912998 0.00036532168 
0.246123 0.01814331062 0.00025896430 
0.246680 0.06313515811 0.00003593320 
0.247237 0.09413277334 0.00038156795 
0.247795 0.04653842629 0.00014877513 
0.248352 0.07385427534 0.00071446809 
0.248909 0.04867300640 -0.00021628358 
0.249467 0.03151977542 0.00051780926 
0.250024 0.05214195995 0.00007295486 
0.250582 0.06579471716 0.00000766573 
0.251139 0.07188762187 0.00034167808 
0.251696 0.00821679944 -0.00040774936 
0.252254 -0.00126088589 0.00038492172 
0.252811 0.02745155026 -0.00027345155 
0.253368 0.03687385540 0.00089029059 
0.253926 0.03061947266 0.00029989730 
0.254483 0.04624698586 0.00012281178 
0.255041 0.05900063627 0.00003225056 
0.255598 0.01726734899 0.00037788454 
0.256155 0.08344913578 0.00043886736 
0.256713 0.07236376113 0.00021754369 
0.257270 0.06803807585 0.00266436407 
0.257827 0.00275660099 0.00016365152 
0.258385 0.04864805369 0.00032094031 
0.258942 0.07667033670 0.00016050483 
0.259499 0.01627869389 0.00077366689 
0.260057 0.06330998148 -0.00030240655 
0.260614 0.02879262225 0.00000959301 
0.261172 0.09621307921 0.00062026604 
0.261729 0.03353912095 0.00010789697 
0.262286 0.06470998339 0.00022884556 
0.262844 0.07096134224 -0.00006935579 
0.263401 0.07689029255 0.00032411795 
0.263958 0.02550692027 0.00051878744 
0.264516 -0.00611906978 -0.00009026881 
0.265073 0.04104096842 -0.00005297665 
0.265630 0.05134836287 -0.00005097484 
0.266188 0.03844530496 -0.00011989293 
0.266745 0.05867987775 0.00013467308 
0.267302 0.05492146458 0.00090999836 
0.267860 0.02851603716 -0.00017112203 
0.268417 0.02971239459 -0.00000942011 
0.268975 0.09246562881 0.00021851240 
0.269532 0.01752385407 0.00026156011 
0.270089 0.05009137437 0.00029029392 
0.270647 0.06835738756 0.00012538204 
0.271204 0.05977288038 0.00033565580 
0.271761 0.04125209984 0.00056542780 
0.272319 0.04693511008 -0.00037662310 
0.272876 0.04018616647 -0.00018375888 
0.273433 0.01374153807 0.00029855799 
0.273991 0.02425821244 0.00030547849 
0.274548 0.00828728711 -0.00035859090 
0.275105 0.07780170168 0.00005340343 
0.275663 0.04860228867 0.00045881088 
0.276220 0.03024310926 -0.00000467048 
0.276777 0.07034293187 0.00063387765 
0.277335 0.05173663663 0.00035592772 
0.277892 0.04380289680 -0.00000010637 
0.278449 0.04613656841 0.00022141067 
0.279007 0.04342795353 0.00030862224 
0.279564 0.03933971084 -0.00017900792 
0.280121 0.03855000145 -0.00023862714 
0.280679 0.03463947520 0.00026719282 
0.281236 0.03249736294 0.00045640723 
0.281793 0.04272090023 0.00008693910 
0.282351 0.02975733091 -0.00005451946 
0.282908 0.04420760995 0.00077065705 
0.283465 0.05927345973 0.00000495856 
0.284023 0.01960413968 0.00060287928 
0.284580 0.05759078162 0.00042560187 
0.285137 0.02231137963 0.00002382682 
0.285695 0.04329471727 0.00058880394 
0.286252 0.03473860939 0.00053742599 
0.286809 0.03959188175 0.00048203963 
0.287367 0.04299170325 0.00012140484 
0.287924 0.03851300853 0.00037672572 
0.288481 0.07936825630 0.00028217115 
0.289039 0.02046491497 -0.00038060632 
0.289596 0.04772352802 0.00050794113 
0.290153 0.03790091518 0.00002478577 
0.290711 0.03703441424 0.00022470001 
0.291268 0.03138566484 0.00019173933 
0.291825 0.02947930325 0.00067634363 
0.292383 0.00281631073 -0.00023637039 
0.292940 0.00482301487 0.00015789256 
0.293497 0.03134258286 0.00014633996 
0.294055 0.09057510159 0.00005499648 
0.294612 0.03491789546 0.00083918589 
0.295169 -0.01769103091 -0.00055469327 
0.295727 0.02164486085 0.00007511230 
0.296284 0.02388157842 -0.00008584056 
0.296841 0.04435919901 0.00028747058 
0.297399 0.01682855192 -0.00018531769 
0.297956 0.07127360726 0.00025935758 
0.298513 0.05988094045 0.00012070369 
0.299071 0.06239768347 0.00044954162 
0.299628 0.04002871824 -0.00016237958 
0.300185 0.04948438644 -0.00005912004 
0.300742 0.07707760083 0.00047000788 
0.301300 0.04519473330 0.00012122975 
0.301857 0.04869860013 0.00007755943 
0.302414 0.03455183047 0.00056091848 
0.302972 0.02487894553 -0.00013157457 
0.303529 -0.01149201513 0.00004592711 
0.304086 0.01439344228 0.00024561702 
0.304644 0.02084615436 -0.00053370260 
0.305201 -0.01335342494 0.00057103018 
0.305758 0.01423919631 -0.00013897547 
0.306316 -0.01943474273 0.00042116587 
0.306873 0.01540741063 0.00042159451 
0.307430 0.04660806548 -0.00026220981 
0.307987 -0.01058592357 -0.00021878365 
0.308545 0.03767498114 0.00089942072 
0.309102 0.00433156847 0.00054528276 
0.309659 0.00618830841 0.00015184386 
0.310217 -0.03714248336 -0.00006921331 
0.310774 0.02695844438 -0.00009083773 
0.311331 0.02599780078 0.00038911375 
0.311889 0.03649077841 0.00070343211 
0.312446 0.04154801214 -0.00001347877 
0.313003 -0.00780388418 0.00045074008 
0.313560 -0.00149104153 0.00013268732 
0.314118 0.05051321655 -0.00038112295 
0.314675 0.02777803508 0.00033177991 
0.315232 0.04350545252 0.00051985738 
0.315790 0.03943651873 0.00075257077 
0.316347 0.06563453191 0.00060717138 
0.316904 0.08057871984 0.00006178709 
0.317461 0.04036387641 0.00017556069 
0.318019 0.06412544150 -0.00042724462 
0.318576 0.07423335599 -0.00011792536 
0.319133 0.06368150220 0.00055275676 
0.319691 0.00331816366 -0.00060961868 
0.320248 0.05440128095 -0.00006694395 
0.320805 0.03405226607 -0.00001307528 
0.321362 0.05749909365 -0.00060552196 
0.321920 -0.02046775257 0.00023953329 
0.322477 -0.00099092453 -0.00028967612 
0.323034 0.04423761918 -0.00053634153 
0.323592 0.01631219412 0.00075416220 
0.324149 0.03442053020 -0.00038169765 
0.324706 -0.03173670333 -0.00029962608 
0.325263 0.04449387558 -0.00012443470 
0.325821 0.08889926163 0.00093101813 
0.326378 0.02216681861 -0.00017658871 
0.326935 0.06786073995 -0.00064060713 
0.327493 0.00269172466 -0.00008611498 
0.328050 0.03139423762 0.00008666312 
0.328607 0.02011901593 0.00060122165 
0.329164 0.03874001379 0.00119825575 
0.329722 0.02312945449 -0.00013094446 
0.330279 0.01095607854 0.00069460815 
0.330836 0.00638169123 0.00064324937 
0.331393 0.00823313948 0.00022548525 
0.331951 0.04330155149 0.00012978544 
0.332508 0.07027271122 0.00075974586 
0.333065 0.03432297556 0.00077743378 
0.333622 -0.00814675697 0.00040105113 
0.334180 0.07828251290 -0.00001146052 
0.334737 0.02235154038 0.00062331644 
0.335294 0.01015941463 0.00027973918 
0.335852 0.00751232761 0.00019899573 
0.336409 0.01118855502 0.00073014639 
0.336966 0.01792877374 -0.00087886705 
0.337523 -0.00696081568 0.00049834990 
0.338081 -0.00732585907 0.00015104813 
0.338638 0.04103365315 -0.00001091020 
0.339195 0.01088254429 -0.00017612114 
0.339752 0.00879384381 0.00018142191 
0.340310 0.02561157357 0.00026368737 
0.340867 0.01120659929 -0.00001047432 
0.341424 0.02034108138 -0.00010535001 
0.341981 0.05964893128 0.00053611911 
0.342539 0.00446337888 0.00042939875 
0.343096 0.01990598959 0.00042014940 
0.343653 0.08545575063 0.00018165829 
0.344210 -0.01141544784 0.00072115592 
0.344768 0.03538386676 0.00047885049 
0.345325 0.04676841918 0.00039079229 
0.345882 0.05884771173 0.00024817976 
0.346439 0.01547883994 0.00057564347 
0.346997 0.00950257892 0.00162564709 
0.347554 0.00339161477 0.00062015486 
0.348111 0.00312349363 0.00063783445 
0.348668 0.03456666856 -0.00094800738 
0.349226 -0.01719343867 0.00016155087 
0.349783 0.09030356880 -0.00003574554 
0.350340 0.01333032590 -0.00046491722 
0.350897 0.05499476843 -0.00049478299 
0.351454 0.00119475702 0.00081401476 
0.352012 0.04896999010 -0.00012274698 
0.352569 0.00158350111 0.00004525785 
0.353126 0.02794979341 0.00032275328 
0.353683 0.07623938152 0.00074336368 
0.354241 0.05173025842 0.00150257500 
0.354798 0.10861842345 0.00112386788 
0.355355 0.02168905857 -0.00019330464 
0.355912 0.04554020076 0.00083442604 
0.356470 0.03101925248 0.00094383598 
0.357027 -0.01142277777 0.00128160797 
0.357584 0.01224552465 -0.00089958631 
0.358141 -0.01073276490 0.00109176765 
0.358699 -0.05107545328 0.00030022304 
0.359256 0.01454823432 0.00061539100 
0.359813 0.06587873579 0.00003498806 
0.360370 0.00063790324 0.00053767869 
0.360927 0.05626421640 -0.00078440777 
0.361485 -0.01153954505 -0.00039672344 
0.362042 0.07683934943 0.00226101584 
0.362599 0.05560669441 0.00107122250 
0.363156 0.02888661715 0.00050270605 
0.363714 0.03867315441 0.00117693740 
0.364271 0.01989653275 -0.00110744318 
0.364828 0.01497518855 -0.00008113130 
0.365385 0.02530847382 0.00068473909 
0.365942 0.00481340216 -0.00100141951 
0.366500 0.03995814190 0.00230968101 
0.367057 -0.06433544097 -0.00236305300 
0.367614 -0.00888289153 0.00151263174 
0.368171 0.12786201869 0.00240355967 
0.368728 0.01253610637 -0.00057191989 
0.369286 0.00192793473 -0.00072311735 
0.369843 -0.00012350481 0.00043917328 
0.370400 -0.02596138086 0.00074538653 
0.370957 0.03875289457 0.00125977556 
0.371514 0.01043635831 -0.00106681553 
0.372072 0.04920340287 0.00012757390 
0.372629 -0.09900908817 0.00045802785 
0.373186 0.05717627979 0.00007731680 
0.373743 0.03409634567 0.00048069986 
0.374300 0.06237755579 0.00171960430 
0.374858 0.07077269903 -0.00039308363 
0.375415 -0.02392855575 -0.00112445979 
0.375972 0.03851257531 0.00137399264 
0.376529 0.03676686816 -0.00010040980 
0.377086 0.01771398043 0.00096782823 
0.377644 0.07879211354 -0.00017337519 
0.378201 0.07086483606 -0.00064544010 
0.378758 0.05380593666 0.00198814281 
0.379315 0.07111347236 -0.00047568139 
0.379872 -0.04537976264 -0.00147686742 
0.380430 0.07689864896 0.00243753413 
0.380987 -0.02410344699 -0.00014927869 
0.381544 0.11904994265 -0.00236599649 
0.382101 0.04633956215 0.00028084492 
0.382658 0.03676534282 -0.00015504162 
0.383216 0.07356332613 -0.00119046216 
0.383773 0.04251266878 0.00219162199 
0.384330 -0.02026017985 0.00104088716 
0.384887 0.00822443596 -0.00091457430 
0.385444 -0.03723253389 -0.00034956271 
0.386001 0.01200379806 0.00065749075 
0.386559 0.07230807089 -0.00140633625 
0.387116 0.05388082811 0.00003626988 
0.387673 0.09909333828 -0.00012968044 
0.388230 0.04143305720 0.00218601431 
0.388787 0.01254887485 0.00040142398 
0.389345 0.09466640005 0.00016300636 
0.389902 0.09858235107 -0.00023659461 
0.390459 -0.01413221121 0.00020279066 
0.391016 -0.11282700307 0.00157366860 
0.391573 0.04468638736 0.00093374187 
0.392130 -0.04577441192 -0.00167425131 
0.392688 0.06081068283 -0.00109775961 
0.393245 -0.03607909999 0.00071744090 
0.393802 -0.01162054993 0.00167080351 
0.394359 -0.00444796856 0.00108355725 
0.394916 0.09270142794 -0.00069339681 
0.395473 -0.03676271727 0.00035354860 
0.396031 -0.09783648992 0.00118976668 
0.396588 0.12409226076 0.00065969368 
0.397145 -0.01139802313 -0.00223336255 
0.397702 -0.04268584723 0.00073536517 
0.398259 -0.00048448287 0.00043083778 
0.398816 -0.12545648940 0.00244299872 
0.399374 0.00798414325 0.00350544847 
0.399931 0.19526342448 0.00413696174 
0.400488 0.07474040350 0.00056122667 
0.401045 -0.14758533435 -0.00282877457 
0.401602 0.24623159552 -0.00408403700 
0.402159 0.13216253221 0.00073115469 
0.402716 -0.09199733820 0.01327171125 
0.403274 -0.19279187238 -0.02157130217 
0.403831 0.09228588258 0.01508880822 
