# Supplementary material for: SAXS studies of X-ray induced disulfide bond damage: Engineering high-resolution insight from a low-resolution technique
Source: PLoS One. 2020 Nov 17;15(11):e0239702. doi: 10.1371/journal.pone.0239702 (PMC7671560; doi:10.1371/journal.pone.0239702)
Supplement: S1 Data — (GZ) [file pone.0239702.s023.gz › SupplementaryData/dimer_A8_ph6_2p5_00022.cbf.dat]

0.010314 8.06546097851 -2.25488380974 
0.010872 7.48298829246 -0.31632498681 
0.011429 8.29573815041 -0.13490635197 
0.011987 10.72553121709 0.28287752759 
0.012544 7.63079393532 0.14270970540 
0.013102 6.58625532397 -0.07536521482 
0.013659 8.14034467832 -0.06394936317 
0.014217 8.63227436969 -0.01530593888 
0.014774 9.21198673408 0.00356296394 
0.015332 9.35753280817 -0.09713738874 
0.015889 8.33779554248 -0.10493457557 
0.016447 8.28785996086 -0.01742170379 
0.017004 8.07764712523 0.00336089924 
0.017562 8.00784179351 0.04187441466 
0.018119 8.35247846068 -0.01331368799 
0.018677 8.00249882505 0.03823839404 
0.019234 8.55368055957 0.01039890345 
0.019792 8.48225780868 -0.00581184714 
0.020349 7.82866951501 0.03119902283 
0.020907 8.23610671539 0.01837946097 
0.021464 8.00443183268 0.02371949790 
0.022022 8.23949539809 0.01798648659 
0.022579 8.09006137504 0.04338388303 
0.023137 7.65905761272 0.02642073671 
0.023694 7.29425092911 0.04145611262 
0.024252 7.65415273081 0.04241205882 
0.024809 7.45626802068 0.03958517667 
0.025367 7.50311276115 0.03719385711 
0.025924 7.12178955686 0.03505568378 
0.026482 7.15951175464 0.03185458730 
0.027039 6.99896212882 0.03485991971 
0.027597 6.99578059957 0.02693608990 
0.028154 7.00628688587 0.04793784378 
0.028712 7.01994516368 0.04474085691 
0.029269 7.20228942730 0.04609257103 
0.029827 6.90868400861 0.03239902884 
0.030384 6.78170102140 0.03925768687 
0.030942 6.77425995582 0.03828251932 
0.031500 6.52129420620 0.04394561857 
0.032057 6.82960714726 0.03518649010 
0.032615 6.63885850529 0.03745813435 
0.033172 6.27108048140 0.03186032063 
0.033730 6.35466634183 0.04025440325 
0.034287 6.37383028579 0.03730303899 
0.034845 6.32582736507 0.03837259918 
0.035402 6.42007342709 0.03833715059 
0.035960 6.23453345654 0.03482482874 
0.036517 5.96651378084 0.03523641793 
0.037075 5.90142277300 0.03041212676 
0.037632 5.88410350435 0.03734720207 
0.038190 6.02515908833 0.03380191577 
0.038747 5.68980213379 0.03103619867 
0.039305 5.76885106616 0.03046299616 
0.039862 5.82692343094 0.03920145239 
0.040420 5.56883598186 0.02659431333 
0.040977 5.66682822458 0.03519780025 
0.041535 5.41727126748 0.03057887442 
0.042092 5.50991962296 0.03297843780 
0.042650 5.26774802244 0.03074747496 
0.043207 5.26311266555 0.02970147957 
0.043765 5.25079572847 0.03205124748 
0.044322 5.15543127084 0.02861469090 
0.044880 5.02310378469 0.03104650899 
0.045437 5.06631342437 0.02791962903 
0.045995 4.98486599036 0.02802775001 
0.046552 4.93699535967 0.02315168088 
0.047110 4.79123665832 0.02646180680 
0.047667 4.76878337411 0.02462028361 
0.048225 4.73416183110 0.02682415437 
0.048782 4.48783492524 0.02180750703 
0.049340 4.72243469988 0.02388198510 
0.049897 4.45923460643 0.02593972283 
0.050455 4.47837232358 0.02416016995 
0.051012 4.33730191579 0.02761514983 
0.051570 4.16131924652 0.01774253747 
0.052127 4.31808830676 0.02525296610 
0.052685 4.23507859257 0.01876857750 
0.053242 4.20272352041 0.02104966263 
0.053800 4.05587257820 0.01928992249 
0.054357 3.88520907565 0.02030151023 
0.054915 4.00589852231 0.02017567490 
0.055472 3.89729239153 0.01698130938 
0.056030 3.86184473962 0.02086683112 
0.056587 3.88577449324 0.02011539204 
0.057145 3.79501041746 0.02030833178 
0.057702 3.69011057805 0.02051201251 
0.058260 3.57876061802 0.01974081307 
0.058817 3.60813665788 0.02062234653 
0.059375 3.64660330005 0.01916156608 
0.059932 3.44946706349 0.01772321024 
0.060490 3.41874357551 0.01862292563 
0.061048 3.46618496158 0.01700193958 
0.061605 3.20653762905 0.01524363676 
0.062163 3.36845217450 0.01544270131 
0.062720 3.23836810256 0.01395002804 
0.063278 3.21766383432 0.01553344968 
0.063835 3.13434524539 0.01452445975 
0.064393 3.08607315388 0.01475925011 
0.064950 3.09942091476 0.01714179384 
0.065508 3.06228073017 0.01414686983 
0.066065 2.97013269485 0.01497342153 
0.066623 2.95466374331 0.01496273221 
0.067180 2.85003062667 0.01271673248 
0.067738 2.97956916483 0.01608421449 
0.068295 2.84165276266 0.01517656769 
0.068853 2.76341780304 0.01317977857 
0.069410 2.68493656323 0.01525087395 
0.069968 2.72358922927 0.01100826320 
0.070525 2.69018166088 0.01229861720 
0.071083 2.64891095173 0.01375426282 
0.071640 2.55217947875 0.01005219803 
0.072198 2.63147520355 0.00971323508 
0.072755 2.56902220460 0.01262581477 
0.073313 2.54860849566 0.01059745103 
0.073870 2.55014816444 0.01237421550 
0.074428 2.44124939348 0.00969010700 
0.074985 2.41545545008 0.00955801471 
0.075543 2.29634842988 0.00971765931 
0.076100 2.26077174125 0.01421675172 
0.076658 2.19133337960 0.00900847932 
0.077215 2.18854409663 0.00970485320 
0.077773 2.18565254671 0.01085912682 
0.078330 2.22981206703 0.01338297721 
0.078888 2.22940578494 0.01083216530 
0.079445 2.05342318028 0.01007684576 
0.080003 2.14918491803 0.01035958690 
0.080560 2.14447904143 0.01117049935 
0.081118 2.00292338019 0.01117811989 
0.081675 1.92206162860 0.01012029725 
0.082233 2.06614411823 0.00953461232 
0.082790 1.93458082249 0.01047050325 
0.083348 1.95908458256 0.00866677112 
0.083905 1.93755687511 0.00944563532 
0.084463 1.86504859688 0.00950033319 
0.085020 1.85182019134 0.01103540486 
0.085578 1.83834349180 0.01014964722 
0.086135 1.69736089331 0.00827494652 
0.086693 1.73829630786 0.00962891367 
0.087250 1.69660071255 0.00843472993 
0.087808 1.71592201987 0.00838843040 
0.088365 1.69384253015 0.00770476064 
0.088923 1.62994218222 0.00735268396 
0.089480 1.70273518590 0.00905585911 
0.090038 1.65755021105 0.00971730371 
0.090595 1.59183722308 0.00812821643 
0.091153 1.65372344905 0.00752093903 
0.091710 1.72773132631 0.00593233671 
0.092268 1.57147178235 0.00685873459 
0.092825 1.45792849533 0.00648861658 
0.093383 1.41239185263 0.00701204562 
0.093940 1.35615636005 0.00515901419 
0.094498 1.40634667695 0.00688338255 
0.095055 1.39473452983 0.00483354563 
0.095613 1.41201162179 0.00762029558 
0.096170 1.36631559229 0.00775612882 
0.096728 1.41834014443 0.00665667556 
0.097285 1.29528694484 0.00780256717 
0.097842 1.24816829868 0.00665818572 
0.098400 1.24763929904 0.00727484058 
0.098957 1.31358731842 0.00518481915 
0.099515 1.21579684996 0.00639708886 
0.100072 1.26347393968 0.00674975232 
0.100630 1.23403921183 0.00524501816 
0.101187 1.24305701841 0.00756229395 
0.101745 1.16370269841 0.00630415081 
0.102302 1.17626241851 0.00598139607 
0.102860 1.19929602111 0.00709139145 
0.103417 1.20978294249 0.00654925786 
0.103975 1.14843768475 0.00505674849 
0.104532 1.24053572814 0.00439812208 
0.105090 1.06902758194 0.00430377854 
0.105647 1.01203754501 0.00550335764 
0.106205 1.03956438938 0.00444059950 
0.106762 1.04040593481 0.00406990624 
0.107320 0.89159566812 0.00382638121 
0.107877 0.97347035717 0.00439917113 
0.108435 1.00423002537 0.00298591696 
0.108992 0.99519809742 0.00492141537 
0.109550 1.01912781304 0.00521781139 
0.110107 0.94732890810 0.00392445602 
0.110665 0.94163433415 0.00509580291 
0.111222 0.87108503602 0.00369040305 
0.111780 0.87101426235 0.00457860851 
0.112337 0.80792604920 0.00386188563 
0.112895 0.90141981134 0.00526901000 
0.113452 0.81761462827 0.00319870112 
0.114010 0.81614656455 0.00339380740 
0.114567 0.82681786521 0.00613388766 
0.115125 0.82713634745 0.00448101134 
0.115682 0.71366630335 0.00332949800 
0.116240 0.81868996411 0.00286983498 
0.116797 0.81712977229 0.00336813802 
0.117355 0.77621418850 0.00284951228 
0.117912 0.74334246504 0.00469327777 
0.118470 0.66012786456 0.00314905932 
0.119027 0.75753832266 0.00507978662 
0.119585 0.73932064366 0.00308079924 
0.120142 0.61659757836 0.00312458313 
0.120699 0.67158157927 0.00199634166 
0.121257 0.68950643864 0.00358224159 
0.121814 0.69658656897 0.00378919064 
0.122372 0.69882405833 0.00172984651 
0.122929 0.68127768855 0.00240288630 
0.123487 0.56889356856 0.00220337476 
0.124044 0.58258611565 0.00384211466 
0.124602 0.62402896802 0.00231507362 
0.125159 0.58710707209 0.00280505468 
0.125717 0.55409673631 0.00266967209 
0.126274 0.56048474195 0.00168476880 
0.126832 0.56192817543 0.00339646500 
0.127389 0.50739536346 0.00110159560 
0.127947 0.54507509648 0.00262198423 
0.128504 0.54342841686 0.00189428457 
0.129062 0.55960492831 0.00274902987 
0.129619 0.49279158675 0.00213308156 
0.130177 0.47850333682 0.00191121040 
0.130734 0.47460852064 0.00216110523 
0.131292 0.51699579616 0.00164235066 
0.131849 0.47246523768 0.00268817771 
0.132407 0.53673514051 0.00159273559 
0.132964 0.50233899571 0.00305332105 
0.133521 0.48005831252 0.00232897953 
0.134079 0.44948379115 0.00213508726 
0.134636 0.44562378299 0.00188330479 
0.135194 0.44725520031 0.00194583530 
0.135751 0.45730771198 0.00086342316 
0.136309 0.47360319001 0.00164356549 
0.136866 0.39028149893 0.00142208024 
0.137424 0.46694303653 0.00208304615 
0.137981 0.49646426169 0.00175518074 
0.138539 0.35249311004 0.00119823485 
0.139096 0.37285953598 0.00137697267 
0.139654 0.35630410027 0.00224014871 
0.140211 0.42180633064 0.00066751897 
0.140769 0.26065481129 0.00059903381 
0.141326 0.35347830529 0.00081123069 
0.141884 0.30774008764 0.00087613208 
0.142441 0.40110865684 0.00210496771 
0.142998 0.37024732611 0.00220964576 
0.143556 0.30460794241 0.00073215275 
0.144113 0.29424471214 0.00166571344 
0.144671 0.31854924289 0.00111535270 
0.145228 0.40566686120 0.00118079376 
0.145786 0.33666960587 0.00085626106 
0.146343 0.31488292431 0.00106169847 
0.146901 0.26418055263 0.00127426769 
0.147458 0.26491356969 0.00114208835 
0.148016 0.28187317272 0.00063338873 
0.148573 0.33223391414 0.00044719079 
0.149131 0.23016346175 0.00108419374 
0.149688 0.25167547020 0.00128229509 
0.150246 0.29087917085 0.00070431589 
0.150803 0.26560416006 0.00082421895 
0.151360 0.22897104821 0.00105246313 
0.151918 0.28200964981 0.00079922636 
0.152475 0.26766932662 0.00079853273 
0.153033 0.19836537073 0.00031360523 
0.153590 0.25326299281 0.00039244347 
0.154148 0.22840851994 0.00084324123 
0.154705 0.26852434011 0.00019752945 
0.155263 0.21023145166 0.00070791990 
0.155820 0.25626592590 0.00024244654 
0.156378 0.26408454887 0.00145522341 
0.156935 0.24340856594 0.00082061792 
0.157493 0.19417993261 0.00074297711 
0.158050 0.18356007012 0.00082200048 
0.158607 0.25441259732 0.00032089476 
0.159165 0.23115932295 0.00053042472 
0.159722 0.22413843516 0.00024667130 
0.160280 0.19128246049 0.00020798740 
0.160837 0.16077646955 0.00064320746 
0.161395 0.17119182274 0.00104273212 
0.161952 0.15488652129 0.00141687769 
0.162510 0.21902700514 0.00050229686 
0.163067 0.21469578517 0.00031022778 
0.163625 0.13330567523 0.00064488067 
0.164182 0.15286364416 0.00117762124 
0.164739 0.14754986334 0.00048195563 
0.165297 0.15974594389 0.00041259030 
0.165854 0.18939856194 0.00124695512 
0.166412 0.19273224803 0.00132958791 
0.166969 0.15102928716 0.00082813524 
0.167527 0.15681273113 0.00095115509 
0.168084 0.13481149420 0.00064392063 
0.168642 0.12118843898 0.00015661677 
0.169199 0.17274237991 -0.00006474889 
0.169757 0.15097095397 0.00029406394 
0.170314 0.15052667695 0.00010887757 
0.170871 0.13304469351 0.00060156618 
0.171429 0.15289865872 0.00094615112 
0.171986 0.12493309841 0.00101811449 
0.172544 0.12724581174 0.00073558485 
0.173101 0.06061499752 -0.00015739884 
0.173659 0.10522536304 0.00053654263 
0.174216 0.15645971481 0.00011894685 
0.174774 0.12465217526 0.00085787493 
0.175331 0.12877809078 0.00041250386 
0.175888 0.15472695910 0.00030532558 
0.176446 0.13993127592 0.00051301841 
0.177003 0.11421396734 0.00124716703 
0.177561 0.10241016193 0.00042949323 
0.178118 0.10350185444 0.00006432625 
0.178676 0.13738487829 0.00076552269 
0.179233 0.11485269186 0.00028119761 
0.179791 0.09091721231 0.00105751945 
0.180348 0.10029037850 0.00065947967 
0.180905 0.07432596378 0.00087700862 
0.181463 0.10402779708 0.00009977616 
0.182020 0.14126930843 0.00064163631 
0.182578 0.10773733505 0.00035430505 
0.183135 0.10532241563 0.00083518956 
0.183693 0.10407534507 0.00043226369 
0.184250 0.08122363260 0.00118636721 
0.184808 0.03577570637 0.00040443948 
0.185365 0.06930619441 0.00026257755 
0.185922 0.12143502968 -0.00038049943 
0.186480 0.10975920326 -0.00005015978 
0.187037 0.12816449601 0.00023990846 
0.187595 0.06564875810 0.00029150662 
0.188152 0.10680642568 0.00024702673 
0.188710 0.06922722431 -0.00001247880 
0.189267 0.09877400769 -0.00001519487 
0.189824 0.05004749944 0.00004765560 
0.190382 0.09356597290 0.00041846730 
0.190939 0.11097179563 0.00100729415 
0.191497 0.06843707850 -0.00007590626 
0.192054 0.09437646357 0.00028720580 
0.192612 0.07344194695 0.00063019615 
0.193169 0.07219986552 0.00072999970 
0.193726 0.04969267846 -0.00014052324 
0.194284 0.07053662806 0.00028866895 
0.194841 0.10427751018 0.00027851552 
0.195399 0.11280017596 0.00050762205 
0.195956 0.06414000454 -0.00050392730 
0.196514 0.03879881890 0.00009605582 
0.197071 0.04465738210 0.00018477888 
0.197628 0.14469993439 0.00067575696 
0.198186 0.10365314427 0.00026157777 
0.198743 0.10584005371 0.00124540390 
0.199301 0.09917663539 0.00046698866 
0.199858 0.09402211792 0.00040981567 
0.200416 0.02265041461 -0.00024302280 
0.200973 0.06695558721 0.00004617824 
0.201530 0.12675123225 0.00022715035 
0.202088 0.05024047901 -0.00037314842 
0.202645 0.06437524380 0.00019308534 
0.203203 0.04827097168 0.00038141828 
0.203760 0.08652629109 0.00001355071 
0.204318 0.08058370865 0.00064811087 
0.204875 0.10235054549 -0.00005479031 
0.205432 0.12003438412 0.00154385000 
0.205990 0.06137244595 -0.00008023046 
0.206547 0.08354628705 -0.00000054359 
0.207105 0.09767639052 0.00044027169 
0.207662 0.04835488021 -0.00063309727 
0.208219 0.08999439407 0.00082959871 
0.208777 0.09059286020 0.00038878653 
0.209334 0.08637486856 -0.00030347924 
0.209892 0.07065680551 -0.00012264078 
0.210449 0.07001323377 0.00031964329 
0.211007 0.05479866562 -0.00034910866 
0.211564 0.06544590724 -0.00021704005 
0.212121 0.08420822677 -0.00011235973 
0.212679 0.09276637331 -0.00005466910 
0.213236 0.04889649669 0.00057470314 
0.213794 0.08601207488 0.00025490929 
0.214351 0.06502182676 -0.00025230292 
0.214908 0.04756927697 0.00009579246 
0.215466 0.04215304966 0.00025882826 
0.216023 0.02212987349 0.00027342416 
0.216581 0.04204924610 0.00042570372 
0.217138 0.04032329866 -0.00003807604 
0.217695 0.08856241006 0.00000015255 
0.218253 0.05975545978 0.00050023970 
0.218810 0.13333417177 0.00050626231 
0.219368 0.03910102008 0.00068703585 
0.219925 0.06321580347 0.00034804175 
0.220483 0.06229903787 -0.00002696695 
0.221040 0.10620240877 0.00020929438 
0.221597 0.05053798575 0.00048869909 
0.222155 0.06827332619 0.00047235600 
0.222712 0.07516040579 0.00081028327 
0.223270 0.06471291964 0.00048669433 
0.223827 0.06173301746 0.00030480902 
0.224384 0.09915816719 0.00062506238 
0.224942 0.08194050822 0.00080548900 
0.225499 0.05365995991 0.00033422658 
0.226057 0.03835822285 -0.00021739451 
0.226614 -0.04602254318 -0.00022744655 
0.227171 0.09352739668 0.00075391615 
0.227729 0.03697172853 0.00066341396 
0.228286 0.07599794311 0.00059861756 
0.228844 0.01343887060 -0.00040871623 
0.229401 0.08950129545 -0.00020992080 
0.229958 0.06340879584 0.00013041909 
0.230516 -0.00197085129 -0.00029352544 
0.231073 -0.00047816113 0.00069996106 
0.231630 0.09060368790 0.00070609766 
0.232188 0.03445144667 0.00060445450 
0.232745 0.06177820099 0.00017251470 
0.233303 0.06182915717 0.00021483396 
0.233860 0.07495623987 0.00044887380 
0.234417 0.03856522121 0.00015476469 
0.234975 0.06171849303 0.00045643631 
0.235532 0.05946848394 0.00020576635 
0.236090 0.07259082651 -0.00028131225 
0.236647 0.01565422306 0.00090320351 
0.237204 0.04467342792 0.00034488358 
0.237762 0.03066943764 0.00064619388 
0.238319 0.03284337727 0.00042189957 
0.238877 0.03704557608 0.00025891599 
0.239434 0.04676650148 0.00031267334 
0.239991 0.04551917633 -0.00020805759 
0.240549 0.05084719983 0.00044035191 
0.241106 0.06506381909 -0.00000743721 
0.241663 0.01128701918 -0.00007425970 
0.242221 0.07608768467 0.00072665144 
0.242778 0.05637115618 -0.00014396218 
0.243336 0.08822210099 0.00013256627 
0.243893 0.08725039637 0.00027736753 
0.244450 0.06217456886 0.00009507714 
0.245008 0.07454760151 0.00015870322 
0.245565 0.04840364349 0.00051659690 
0.246123 0.04271897579 0.00048319763 
0.246680 0.06309744745 0.00019529221 
0.247237 0.01829782338 0.00020711226 
0.247795 0.05022611303 -0.00000281909 
0.248352 0.04217742863 -0.00056685093 
0.248909 0.04066812975 0.00071981080 
0.249467 0.09481379342 0.00043023438 
0.250024 0.05328046214 -0.00008239416 
0.250582 0.03826892624 -0.00006017672 
0.251139 0.03090264567 0.00009606533 
0.251696 0.04681778582 0.00032408045 
0.252254 0.03043515961 0.00010458385 
0.252811 0.05042165422 -0.00005423212 
0.253368 0.05246699445 -0.00002587340 
0.253926 0.04601323057 0.00016298015 
0.254483 0.03127031031 -0.00018886764 
0.255041 0.04519333212 -0.00004770471 
0.255598 0.06026756261 0.00010908182 
0.256155 0.05760328568 0.00041246545 
0.256713 0.03036472208 0.00021719676 
0.257270 0.05009677806 -0.00004486263 
0.257827 0.06442647982 0.00020611829 
0.258385 0.05238605018 0.00029912792 
0.258942 0.03421780819 -0.00011103278 
0.259499 0.07122621577 0.00019386035 
0.260057 0.00913021965 0.00029805686 
0.260614 0.02978241369 0.00049340819 
0.261172 0.05373504421 0.00018532503 
0.261729 0.05397281979 -0.00002663831 
0.262286 0.03494139297 0.00002086366 
0.262844 0.09032633185 -0.00046971640 
0.263401 0.00960327383 0.00059629364 
0.263958 0.04178725022 -0.00012984564 
0.264516 0.09996636546 0.00037166351 
0.265073 0.00924563507 -0.00024447914 
0.265630 0.10497668975 0.00017517380 
0.266188 0.04076815563 0.00019486496 
0.266745 0.01454082130 0.00006703126 
0.267302 0.02790543354 -0.00005550677 
0.267860 0.03592907528 0.00060078853 
0.268417 0.05218506417 0.00012244275 
0.268975 0.05483300275 0.00023069093 
0.269532 0.02936648303 0.00019809690 
0.270089 0.03670162585 -0.00012996612 
0.270647 0.06189780346 0.00032728214 
0.271204 0.05539830573 0.00044090805 
0.271761 0.08316660796 0.00019466883 
0.272319 0.03174058708 0.00034729691 
0.272876 0.07288292114 -0.00061919518 
0.273433 0.07344774374 0.00030605329 
0.273991 0.03017961050 -0.00016371939 
0.274548 0.07151418398 0.00015869613 
0.275105 0.06413290250 0.00063032443 
0.275663 0.06042053469 0.00038620530 
0.276220 0.01100031178 -0.00022588818 
0.276777 0.02278288021 0.00030778250 
0.277335 0.07092715324 0.00017446909 
0.277892 0.02034941922 0.00009204270 
0.278449 0.05590618108 0.00004395219 
0.279007 0.04329022183 0.00052920172 
0.279564 0.05436907806 0.00027842860 
0.280121 0.06018815355 -0.00011743496 
0.280679 0.07689821013 0.00010363578 
0.281236 0.03532344537 0.00025125858 
0.281793 0.05817285423 0.00052291735 
0.282351 0.07830102992 0.00021622677 
0.282908 0.06981266057 0.00025993307 
0.283465 0.08304789649 -0.00008472056 
0.284023 0.04288845465 0.00010526878 
0.284580 0.06864641501 0.00030860204 
0.285137 0.02856232927 -0.00036320396 
0.285695 0.01296891328 0.00021266640 
0.286252 0.00407462854 0.00022911407 
0.286809 0.04832532288 0.00008750276 
0.287367 0.01763172878 0.00036868771 
0.287924 0.00626608710 0.00044693803 
0.288481 0.00944713136 -0.00038108930 
0.289039 0.03981989685 -0.00002729336 
0.289596 0.05805880119 0.00049094896 
0.290153 0.06550429282 0.00013821346 
0.290711 0.04360433344 -0.00019285568 
0.291268 0.08193718973 -0.00003278952 
0.291825 0.05264949512 0.00076100014 
0.292383 0.11550090824 -0.00043061402 
0.292940 0.05319588260 -0.00007484100 
0.293497 0.04039600537 0.00073746919 
0.294055 0.04380741805 0.00029090298 
0.294612 0.02359623505 0.00055255967 
0.295169 0.06413144224 0.00080138232 
0.295727 0.06655784098 -0.00041292495 
0.296284 0.01811237710 0.00028934404 
0.296841 0.00882045157 -0.00018217064 
0.297399 0.08911916141 -0.00051342822 
0.297956 0.04080432175 -0.00002834847 
0.298513 0.00363662809 0.00042712502 
0.299071 0.03106084254 0.00087483887 
0.299628 0.04455909353 -0.00010462554 
0.300185 -0.01574642737 -0.00040113169 
0.300742 0.00120405284 0.00049002220 
0.301300 0.04717577868 0.00007241925 
0.301857 0.04170817637 -0.00052536930 
0.302414 0.05828495738 0.00037592022 
0.302972 0.03493780125 0.00008608729 
0.303529 0.01676123747 0.00101827725 
0.304086 -0.00653788227 0.00025991453 
0.304644 0.06400658734 0.00032272329 
0.305201 0.02252554257 0.00037863186 
0.305758 0.05974244722 0.00042719573 
0.306316 0.05754448766 0.00081516041 
0.306873 -0.01459380593 -0.00009626625 
0.307430 -0.03667857843 -0.00016059718 
0.307987 -0.03035223516 -0.00019526375 
0.308545 0.01550836889 0.00006284102 
0.309102 0.02751382409 0.00033353547 
0.309659 0.02181035607 -0.00004066612 
0.310217 -0.00992032279 -0.00087847109 
0.310774 0.05861641052 0.00013551364 
0.311331 0.01076567567 -0.00009900053 
0.311889 0.04890751881 0.00017853481 
0.312446 0.04816408866 -0.00018279431 
0.313003 0.04413136953 -0.00012286260 
0.313560 0.04910496721 0.00053898958 
0.314118 0.03550164983 -0.00029475899 
0.314675 0.06634247159 0.00074593837 
0.315232 -0.00843430384 0.00019183036 
0.315790 0.06644518426 -0.00049577684 
0.316347 -0.01186163856 0.00040904358 
0.316904 0.06780216817 0.00038020107 
0.317461 0.03607078262 0.00051973767 
0.318019 0.03327190208 0.00036037012 
0.318576 0.02097315713 0.00011266197 
0.319133 0.01277769995 0.00015947992 
0.319691 0.09913420987 -0.00031409101 
0.320248 0.06924564494 -0.00022299447 
0.320805 0.06249071317 0.00056180359 
0.321362 0.01277157783 0.00063591280 
0.321920 0.03184885181 0.00045676449 
0.322477 0.00280968587 0.00017412154 
0.323034 0.01690809709 0.00099379190 
0.323592 0.04695323508 0.00009481095 
0.324149 -0.01376097822 0.00063124477 
0.324706 0.06453791905 0.00001095717 
0.325263 0.00204792235 -0.00023023786 
0.325821 0.01010230477 -0.00018475237 
0.326378 0.03595005417 -0.00015518559 
0.326935 0.03486722591 -0.00074145799 
0.327493 0.03442315053 -0.00016037350 
0.328050 0.09004824989 0.00002772104 
0.328607 0.04109875440 -0.00032850560 
0.329164 0.02088137599 -0.00016895576 
0.329722 0.08925597551 0.00098711167 
0.330279 0.00193293958 0.00024140537 
0.330836 0.05259392620 0.00026070547 
0.331393 0.04658650398 0.00036169627 
0.331951 0.02436343510 0.00032893472 
0.332508 -0.01761465516 0.00043131706 
0.333065 0.00972307586 -0.00052257530 
0.333622 0.01248388716 -0.00014690688 
0.334180 0.02473093742 -0.00023450941 
0.334737 0.05626464269 0.00038713087 
0.335294 0.04022153406 -0.00008494245 
0.335852 0.01922360278 0.00006974289 
0.336409 0.06502141867 0.00032662099 
0.336966 -0.00718612468 0.00007226585 
0.337523 -0.00640706004 -0.00008196544 
0.338081 0.01016936251 -0.00005336177 
0.338638 0.04802587916 -0.00039670149 
0.339195 0.03569366595 0.00022719681 
0.339752 0.02959588020 -0.00014251948 
0.340310 0.03816449319 0.00086456912 
0.340867 0.02393516468 0.00053241347 
0.341424 0.04908832728 -0.00061237496 
0.341981 -0.04619386321 -0.00003147171 
0.342539 0.00835108310 -0.00078013342 
0.343096 0.04327795503 0.00047339015 
0.343653 0.03921505096 0.00117319459 
0.344210 0.04763906084 -0.00014336705 
0.344768 -0.00342855984 -0.00021299026 
0.345325 -0.02367763144 -0.00081404205 
0.345882 0.02774255622 0.00079159796 
0.346439 -0.01953074352 -0.00030374703 
0.346997 0.00987887571 0.00021366871 
0.347554 0.00077554013 -0.00018891836 
0.348111 -0.01238132143 0.00079330971 
0.348668 0.06053870859 0.00002392137 
0.349226 -0.02489213345 0.00044752400 
0.349783 0.05805890366 0.00100989380 
0.350340 0.02141847379 -0.00014621036 
0.350897 0.08165270603 0.00039901594 
0.351454 0.06944535754 -0.00134466325 
0.352012 -0.01657924139 -0.00070221695 
0.352569 0.07583917227 -0.00007641170 
0.353126 0.06436752200 -0.00075167980 
0.353683 0.06273319843 -0.00076978706 
0.354241 0.00246442132 0.00005759624 
0.354798 0.14111751709 0.00086782029 
0.355355 0.00176295852 -0.00014326109 
0.355912 -0.01701905624 0.00066665780 
0.356470 0.02688877321 0.00034235456 
0.357027 0.00764327189 -0.00018089813 
0.357584 0.03022668708 -0.00082661010 
0.358141 0.02526766914 0.00159350261 
0.358699 0.03836726874 -0.00062235327 
0.359256 -0.02210055105 -0.00047371866 
0.359813 -0.05089836235 -0.00074352420 
0.360370 0.02863299666 -0.00055359970 
0.360927 0.00987926254 0.00098040520 
0.361485 -0.00591579090 -0.00062437579 
0.362042 -0.03613811565 -0.00107215240 
0.362599 0.03162874733 0.00074003981 
0.363156 0.06946732226 0.00186240573 
0.363714 -0.01713708492 -0.00017119960 
0.364271 0.06357509911 0.00027356356 
0.364828 0.06304673229 0.00143181201 
0.365385 0.03979475463 -0.00004112048 
0.365942 -0.00146149461 0.00178818714 
0.366500 0.06908525996 -0.00022167879 
0.367057 -0.02994044260 -0.00095046577 
0.367614 0.00080101661 0.00014721564 
0.368171 0.05849220363 -0.00032060812 
0.368728 0.08802454024 0.00089725148 
0.369286 -0.00494446883 0.00003973811 
0.369843 0.04452104255 -0.00099281142 
0.370400 0.07665342019 -0.00094769592 
0.370957 0.02823252865 0.00011566553 
0.371514 -0.00044615394 0.00011287987 
0.372072 -0.08159542112 0.00119943169 
0.372629 -0.04554112685 0.00081176178 
0.373186 -0.05788085028 0.00092452526 
0.373743 0.14055859019 0.00190896196 
0.374300 -0.01757569120 0.00097906034 
0.374858 0.01318254972 -0.00076796455 
0.375415 0.04802163510 0.00015420592 
0.375972 -0.06529274583 0.00021571345 
0.376529 0.04476377216 0.00051712073 
0.377086 0.11506996646 -0.00052834699 
0.377644 0.06979977435 -0.00054543139 
0.378201 0.04582394847 0.00118924457 
0.378758 -0.00010050914 0.00062214524 
0.379315 0.08046836644 0.00008356655 
0.379872 0.02263142523 -0.00027435417 
0.380430 0.02837386733 -0.00057810365 
0.380987 -0.01315001449 0.00080120985 
0.381544 0.04652359568 -0.00250705627 
0.382101 -0.00047084099 0.00024620033 
0.382658 0.07015012104 0.00022705350 
0.383216 0.06895429173 -0.00024032356 
0.383773 0.02977876162 -0.00011299010 
0.384330 0.08490172574 0.00280128078 
0.384887 0.02431063752 -0.00018476273 
0.385444 -0.03299659518 0.00204243916 
0.386001 0.02567063193 -0.00069736139 
0.386559 0.03597033652 0.00021307301 
0.387116 -0.01411282524 0.00016466905 
0.387673 -0.01529114510 -0.00065378784 
0.388230 0.08331355555 0.00101810687 
0.388787 0.06168209271 -0.00034420632 
0.389345 0.00885833786 -0.00009754538 
0.389902 0.05698155781 -0.00113460417 
0.390459 -0.00239537865 -0.00231352291 
0.391016 0.03715520876 0.00120480712 
0.391573 -0.03896133113 -0.00061984415 
0.392130 0.02016670265 0.00081119841 
0.392688 -0.02217986604 -0.00111723751 
0.393245 0.09009846492 0.00032595123 
0.393802 -0.03954920484 -0.00162500681 
0.394359 0.02709821656 0.00103359351 
0.394916 0.03497150527 0.00002279994 
0.395473 0.01175062767 0.00383084833 
0.396031 0.02059392774 -0.00101468671 
0.396588 -0.02779345744 -0.00196180668 
0.397145 0.01337310103 0.00378384547 
0.397702 -0.11907201261 -0.00151052777 
0.398259 -0.02440659267 -0.00295734437 
0.398816 -0.02684429028 -0.00131018087 
0.399374 -0.00725672795 0.00481528643 
0.399931 -0.18207099152 -0.00681395680 
0.400488 0.05896813639 0.00132514351 
0.401045 -0.05181402540 -0.00097263448 
0.401602 -0.00775411406 0.00700667022 
0.402159 0.05997380842 -0.00595148486 
0.402716 -0.08667826041 -0.00207243144 
0.403274 0.29354411795 0.00947206513 
0.403831 -0.09842283504 -0.01326792592 
