# Supplementary material for: SAXS studies of X-ray induced disulfide bond damage: Engineering high-resolution insight from a low-resolution technique
Source: PLoS One. 2020 Nov 17;15(11):e0239702. doi: 10.1371/journal.pone.0239702 (PMC7671560; doi:10.1371/journal.pone.0239702)
Supplement: S1 Data — (GZ) [file pone.0239702.s023.gz › SupplementaryData/dimer_A8_ph6_2p5_00023.cbf.dat]

0.010314 9.77973360337 -1.19725985538 
0.010872 10.41964187888 -0.13396913066 
0.011429 8.35156029316 -0.03735570192 
0.011987 8.61372136872 -0.06741340170 
0.012544 10.88876142134 0.05022525934 
0.013102 10.53508845794 -0.16769360270 
0.013659 8.07243009942 -0.04157040886 
0.014217 9.51570807022 -0.11126571552 
0.014774 8.88539197038 -0.07771300597 
0.015332 8.47788585436 -0.01478043000 
0.015889 8.95176004350 -0.03666029347 
0.016447 7.66270857965 -0.04749463109 
0.017004 7.55657239249 -0.01657342922 
0.017562 8.87405891264 0.04993708247 
0.018119 8.23926688299 0.00187771777 
0.018677 7.99072230133 0.02548916847 
0.019234 8.10468177983 0.03918420573 
0.019792 7.96284889746 0.01634526453 
0.020349 7.92626193512 -0.00827560315 
0.020907 7.89573527388 0.02839385539 
0.021464 8.14461160636 0.01249401088 
0.022022 8.03116609817 0.04515775324 
0.022579 7.67831978929 0.02324284329 
0.023137 8.04148650670 0.02877166207 
0.023694 7.52244215770 0.05826900251 
0.024252 7.51750626407 0.02810171105 
0.024809 7.49435940118 0.05519221947 
0.025367 7.48707306684 0.03241827901 
0.025924 7.12888243326 0.03774619568 
0.026482 7.24551491620 0.02995406964 
0.027039 7.22846843782 0.03925150150 
0.027597 7.06562705788 0.03891611869 
0.028154 6.80816645633 0.04517922587 
0.028712 6.95064108288 0.04345072090 
0.029269 7.00991656897 0.03572770328 
0.029827 7.22359143824 0.04376425638 
0.030384 6.79816717920 0.03310468248 
0.030942 6.63915204228 0.03568128597 
0.031500 6.76196002690 0.02858702596 
0.032057 6.52064378417 0.03498796716 
0.032615 6.37022170058 0.03320468420 
0.033172 6.66276283001 0.03342358222 
0.033730 6.42877375681 0.03414433245 
0.034287 6.23148853684 0.03854243457 
0.034845 6.40801906726 0.03536368155 
0.035402 6.23203887689 0.03707116228 
0.035960 6.19899075598 0.03963733617 
0.036517 5.85301350556 0.03377068257 
0.037075 5.96402572360 0.03456517145 
0.037632 6.01213248700 0.03589663606 
0.038190 5.71872469671 0.03169803440 
0.038747 5.80291166278 0.03383808597 
0.039305 5.58263538895 0.03415232290 
0.039862 5.60058048741 0.02775192803 
0.040420 5.67044670714 0.02872853519 
0.040977 5.55691902371 0.02917508246 
0.041535 5.54461026386 0.03219606964 
0.042092 5.06504674350 0.03102551198 
0.042650 5.27844030446 0.02658806924 
0.043207 5.36663832020 0.03094306188 
0.043765 5.13037949977 0.02498890173 
0.044322 5.21232076092 0.02855401349 
0.044880 5.10291971793 0.02676631992 
0.045437 5.05767525928 0.02675809920 
0.045995 4.83913972417 0.02368594053 
0.046552 5.00245841194 0.02846185155 
0.047110 4.87033610673 0.02604974598 
0.047667 4.84503386622 0.02316318330 
0.048225 4.86461184980 0.02846592580 
0.048782 4.67433968555 0.02406317809 
0.049340 4.73344982234 0.02583663758 
0.049897 4.42678199555 0.02326317422 
0.050455 4.48582606062 0.02182284388 
0.051012 4.43625008712 0.02279206205 
0.051570 4.37300176111 0.02273365034 
0.052127 4.28674183984 0.02489535570 
0.052685 4.32566149599 0.02284128433 
0.053242 4.10054913645 0.02202138607 
0.053800 4.06636637902 0.01955734019 
0.054357 4.24242181812 0.01878518585 
0.054915 3.94425786583 0.01802146195 
0.055472 3.90756636714 0.01834741040 
0.056030 3.87013127690 0.02417597546 
0.056587 3.85124729715 0.02072029663 
0.057145 3.82193683916 0.01878863771 
0.057702 3.69990772763 0.01722222787 
0.058260 3.78029202117 0.01916207598 
0.058817 3.61746578277 0.01708043951 
0.059375 3.62133647651 0.02053118195 
0.059932 3.48609548358 0.01829464299 
0.060490 3.50842373711 0.01894841013 
0.061048 3.39326449859 0.01855008175 
0.061605 3.38430432679 0.01765651255 
0.062163 3.27007768962 0.01536938165 
0.062720 3.23626333191 0.01526939812 
0.063278 3.18533212242 0.01341972956 
0.063835 3.14905426507 0.01678439851 
0.064393 3.14708658819 0.01357363877 
0.064950 3.19721902846 0.01501952937 
0.065508 3.06295906034 0.01494602196 
0.066065 3.04256070023 0.01257382529 
0.066623 2.99016695673 0.01575993156 
0.067180 2.84332183180 0.01393746556 
0.067738 2.89078599081 0.01567953173 
0.068295 2.80277266667 0.01660943871 
0.068853 2.79726727653 0.01286461921 
0.069410 2.79137617929 0.01266807671 
0.069968 2.74697354627 0.01194061054 
0.070525 2.77210922990 0.01446609475 
0.071083 2.68437661425 0.01689070691 
0.071640 2.60913363093 0.01326326716 
0.072198 2.67260200957 0.01337487325 
0.072755 2.67001264845 0.01222296648 
0.073313 2.55152234250 0.01240484282 
0.073870 2.54786760094 0.01337172594 
0.074428 2.50067009894 0.01179582269 
0.074985 2.38976512543 0.01329185757 
0.075543 2.41444841882 0.01253601947 
0.076100 2.28281093233 0.00947166537 
0.076658 2.31090863370 0.01243779023 
0.077215 2.24789613127 0.01245966155 
0.077773 2.21778632792 0.01043206149 
0.078330 2.26174860211 0.01120666244 
0.078888 2.15365230366 0.01009207006 
0.079445 2.25742642858 0.00935467029 
0.080003 2.18831102322 0.00982615416 
0.080560 2.14182018073 0.01114254086 
0.081118 1.93957373974 0.00909908012 
0.081675 1.95343968656 0.00878005388 
0.082233 2.01611256099 0.00969195540 
0.082790 1.89567565530 0.01197538623 
0.083348 1.96086846634 0.01121193344 
0.083905 1.88716434472 0.00779108894 
0.084463 1.89991647257 0.01024793549 
0.085020 1.89955337486 0.00960531460 
0.085578 1.82592396281 0.00856343298 
0.086135 1.82875422771 0.00916873707 
0.086693 1.73229397073 0.00895754349 
0.087250 1.80676546088 0.00772110287 
0.087808 1.68511443590 0.00741058570 
0.088365 1.62483595652 0.00859412858 
0.088923 1.73148753727 0.00927779752 
0.089480 1.63014325859 0.00763871590 
0.090038 1.57542189505 0.00517297049 
0.090595 1.53983992828 0.00692780491 
0.091153 1.52819862652 0.00796377110 
0.091710 1.57153794757 0.00696708118 
0.092268 1.49291255125 0.00673431135 
0.092825 1.57249906472 0.00786670990 
0.093383 1.51625748200 0.00781428958 
0.093940 1.42619028267 0.00759609544 
0.094498 1.50554286003 0.00757528911 
0.095055 1.46477948473 0.00664414773 
0.095613 1.43573847205 0.00547123645 
0.096170 1.35909952260 0.00743470887 
0.096728 1.28155078010 0.00546736884 
0.097285 1.38375161408 0.00720570618 
0.097842 1.31773672448 0.00707735591 
0.098400 1.28218468112 0.00711293051 
0.098957 1.26502953314 0.00741276494 
0.099515 1.18329167111 0.00630884324 
0.100072 1.23366864232 0.00566805690 
0.100630 1.21939456098 0.00627072664 
0.101187 1.18753980590 0.00552862427 
0.101745 1.21247612570 0.00736840443 
0.102302 1.19516364138 0.00489099054 
0.102860 1.11135505758 0.00469311067 
0.103417 1.01298384240 0.00497140739 
0.103975 1.06453832114 0.00649315288 
0.104532 1.08289691207 0.00484686493 
0.105090 1.15120645085 0.00585363841 
0.105647 0.99246032230 0.00266488394 
0.106205 0.96745846926 0.00590910078 
0.106762 0.95762063103 0.00487932998 
0.107320 1.10842378921 0.00550695644 
0.107877 1.07047001834 0.00729160632 
0.108435 0.99762535943 0.00417220790 
0.108992 0.95440646064 0.00449572986 
0.109550 0.95323241607 0.00365271511 
0.110107 1.02785201974 0.00449323056 
0.110665 0.92072437098 0.00435127039 
0.111222 0.87073749762 0.00408675628 
0.111780 0.86635508555 0.00342933855 
0.112337 0.85126908120 0.00324418204 
0.112895 0.90351771650 0.00388105197 
0.113452 0.85377556960 0.00419513859 
0.114010 0.92486418929 0.00367540574 
0.114567 0.84512444044 0.00486404255 
0.115125 0.81145626396 0.00335857865 
0.115682 0.81486729202 0.00386064610 
0.116240 0.75712714900 0.00321380833 
0.116797 0.74698512900 0.00289489247 
0.117355 0.77157938693 0.00284158892 
0.117912 0.71411094226 0.00367186887 
0.118470 0.76690201528 0.00394328527 
0.119027 0.70535943313 0.00283572006 
0.119585 0.72588565019 0.00390451946 
0.120142 0.68386824689 0.00218897354 
0.120699 0.70528648203 0.00353818982 
0.121257 0.67503190955 0.00356240210 
0.121814 0.65911221617 0.00305420837 
0.122372 0.69508137233 0.00289065513 
0.122929 0.75134467232 0.00299045660 
0.123487 0.62467219945 0.00204372141 
0.124044 0.53793732841 0.00163265275 
0.124602 0.64638452465 0.00283988413 
0.125159 0.55462846747 0.00132412254 
0.125717 0.57553292281 0.00283638025 
0.126274 0.57275945943 0.00283768393 
0.126832 0.52800483752 0.00316187565 
0.127389 0.56467110034 0.00183027598 
0.127947 0.52689593759 0.00206180916 
0.128504 0.51099412861 0.00247131822 
0.129062 0.50298992125 0.00136317628 
0.129619 0.56553403913 0.00363468486 
0.130177 0.50617669891 0.00214075685 
0.130734 0.46396066597 0.00184695757 
0.131292 0.53303184993 0.00159014395 
0.131849 0.51149335882 0.00195367182 
0.132407 0.44188607075 0.00208682372 
0.132964 0.44089368084 0.00160854348 
0.133521 0.43644118850 0.00119627301 
0.134079 0.41540565365 0.00161212169 
0.134636 0.46254556533 0.00145315215 
0.135194 0.41230240006 0.00104684796 
0.135751 0.42499508050 0.00134344304 
0.136309 0.40833383662 0.00147396015 
0.136866 0.38378143825 0.00172316017 
0.137424 0.37289912809 0.00024902856 
0.137981 0.41273893517 0.00205259930 
0.138539 0.37039396786 0.00217300367 
0.139096 0.39757127350 0.00270306586 
0.139654 0.35089056107 0.00115972321 
0.140211 0.39898206877 0.00106018613 
0.140769 0.41275541119 0.00192947291 
0.141326 0.36161593035 0.00182174465 
0.141884 0.35705321931 0.00133634548 
0.142441 0.26921197360 0.00144351404 
0.142998 0.34332739561 0.00146091612 
0.143556 0.39478175402 0.00166950505 
0.144113 0.31973000791 0.00068771962 
0.144671 0.29651832374 0.00118577141 
0.145228 0.34805751491 0.00204508615 
0.145786 0.34807233233 0.00183647839 
0.146343 0.31664165036 0.00119461289 
0.146901 0.31910074246 0.00141747672 
0.147458 0.30527037957 -0.00032396087 
0.148016 0.30612931071 0.00045408721 
0.148573 0.30730642024 0.00023262572 
0.149131 0.33573718152 0.00102983719 
0.149688 0.21754025469 0.00104054729 
0.150246 0.20533732463 0.00139061089 
0.150803 0.24789043076 0.00133277230 
0.151360 0.28105633342 0.00027673686 
0.151918 0.26548065795 0.00041893259 
0.152475 0.26852642826 0.00133883101 
0.153033 0.28519393884 0.00174811588 
0.153590 0.22943293345 0.00066144416 
0.154148 0.22568188568 0.00080463903 
0.154705 0.20642279829 0.00020691749 
0.155263 0.22391261694 0.00070489994 
0.155820 0.18713552972 0.00018639580 
0.156378 0.22960508237 0.00135583215 
0.156935 0.21507685726 0.00120610119 
0.157493 0.21436670452 0.00119535428 
0.158050 0.15384420115 0.00135547647 
0.158607 0.33293579970 0.00149896730 
0.159165 0.23959129925 0.00106118022 
0.159722 0.15626391163 0.00029267141 
0.160280 0.17930614418 0.00122846701 
0.160837 0.11466594135 0.00110839715 
0.161395 0.17319752001 0.00004875075 
0.161952 0.19973045909 0.00113150056 
0.162510 0.16187339495 0.00072355215 
0.163067 0.18169985809 0.00083017789 
0.163625 0.14807803867 0.00017783739 
0.164182 0.15283661417 0.00081830301 
0.164739 0.21493720803 0.00086282827 
0.165297 0.17920194834 0.00070241818 
0.165854 0.12426119931 0.00064915069 
0.166412 0.09676064429 0.00018528352 
0.166969 0.19542943240 0.00086885804 
0.167527 0.14098446724 0.00126125106 
0.168084 0.13425804677 0.00035649341 
0.168642 0.15110928059 0.00051799114 
0.169199 0.20160875038 0.00017545698 
0.169757 0.16384490266 0.00071223594 
0.170314 0.19381905902 0.00062849269 
0.170871 0.09523500926 0.00017424972 
0.171429 0.11659933928 0.00075541287 
0.171986 0.15048327871 0.00124236292 
0.172544 0.13361652164 0.00045016076 
0.173101 0.16750877554 0.00047433406 
0.173659 0.10923775426 0.00015347770 
0.174216 0.16768272774 0.00060878193 
0.174774 0.10596179587 0.00086797583 
0.175331 0.13656079819 0.00018679584 
0.175888 0.13385121112 -0.00033115804 
0.176446 0.15071783014 0.00107562573 
0.177003 0.12578609034 0.00001616345 
0.177561 0.09949940638 0.00092538216 
0.178118 0.12703726016 0.00105507468 
0.178676 0.11189292037 0.00024834450 
0.179233 0.11449290279 0.00072363450 
0.179791 0.13147506633 0.00121249735 
0.180348 0.09141059974 0.00002843851 
0.180905 0.10300075702 0.00038100092 
0.181463 0.09636605356 0.00093760824 
0.182020 0.12320774717 0.00041708678 
0.182578 0.12450363777 0.00019432322 
0.183135 0.12468374822 0.00034002812 
0.183693 0.14057953114 0.00075201417 
0.184250 0.09923894379 0.00063972737 
0.184808 0.08713976956 -0.00012994815 
0.185365 0.11995699709 0.00018541887 
0.185922 0.06970435972 -0.00006708160 
0.186480 0.06174064501 -0.00038304286 
0.187037 0.07078153948 0.00107308346 
0.187595 0.09678499184 0.00048304148 
0.188152 0.11356635882 0.00038928168 
0.188710 0.05936019817 0.00044608062 
0.189267 0.09073167623 0.00022412637 
0.189824 0.10402494125 -0.00006775834 
0.190382 0.10862099336 0.00049770124 
0.190939 0.08180433577 0.00075529303 
0.191497 0.10954402765 0.00076195348 
0.192054 0.05957991846 -0.00005149069 
0.192612 0.13497493423 0.00031791183 
0.193169 0.08421578985 0.00105325072 
0.193726 0.04274246583 0.00004482130 
0.194284 0.10974510572 0.00064937203 
0.194841 0.11259540511 0.00034827463 
0.195399 0.10459644240 0.00103570992 
0.195956 0.14938183911 0.00063261734 
0.196514 0.06884594985 0.00040136765 
0.197071 0.10938154374 0.00054227736 
0.197628 0.08295135289 0.00100588370 
0.198186 0.08088618016 0.00040706890 
0.198743 0.06547437530 0.00052992146 
0.199301 0.05541574262 -0.00016327715 
0.199858 0.08938249108 0.00053763464 
0.200416 0.06510256879 0.00032329559 
0.200973 0.05351532245 0.00071137965 
0.201530 0.10544119403 -0.00003235596 
0.202088 0.08199584249 0.00075450664 
0.202645 0.06439113951 0.00086043248 
0.203203 0.09209238330 0.00108552898 
0.203760 0.03964833180 0.00005277242 
0.204318 0.00842008714 0.00017179036 
0.204875 0.07319048462 0.00046010311 
0.205432 0.06866350726 0.00028289356 
0.205990 0.09113325309 0.00017292173 
0.206547 0.06833059623 0.00014949304 
0.207105 0.07848355576 -0.00034432287 
0.207662 0.09589154963 0.00070737181 
0.208219 0.07779962374 0.00019282411 
0.208777 0.06145878393 0.00049959824 
0.209334 0.11998148277 0.00072370311 
0.209892 0.03768053194 0.00003398704 
0.210449 0.06164419895 0.00056179754 
0.211007 0.03939863299 -0.00012208555 
0.211564 0.05313448675 -0.00000951181 
0.212121 0.07847679733 0.00013074664 
0.212679 0.03128044386 -0.00010450649 
0.213236 0.05985802458 0.00012490606 
0.213794 0.04015822677 0.00013971965 
0.214351 0.08192822419 0.00005249194 
0.214908 0.02646950320 -0.00070147497 
0.215466 0.02035473056 0.00002402472 
0.216023 0.05619180573 0.00022743006 
0.216581 0.06640129638 0.00021593031 
0.217138 0.06850429179 0.00016580201 
0.217695 0.08302920197 0.00109901388 
0.218253 0.06223700141 0.00030604711 
0.218810 0.05474421864 0.00048822724 
0.219368 0.02999343979 0.00061838001 
0.219925 0.06712877738 0.00053705849 
0.220483 0.08485597565 -0.00008892296 
0.221040 0.06182817982 0.00075246787 
0.221597 0.08817135867 0.00082903324 
0.222155 0.09926425932 -0.00031910902 
0.222712 0.07626159378 0.00010835120 
0.223270 0.05855391187 0.00038902162 
0.223827 0.09260788556 -0.00002714740 
0.224384 0.04980155928 -0.00009588769 
0.224942 0.04455682386 -0.00000118147 
0.225499 0.08820580429 0.00010816468 
0.226057 0.05289236210 0.00026075979 
0.226614 0.04655184870 0.00064300530 
0.227171 0.05895090194 0.00045307618 
0.227729 0.05894237849 0.00007943612 
0.228286 0.04230127712 0.00030331545 
0.228844 0.05041355440 0.00026847275 
0.229401 0.05209189888 0.00005769203 
0.229958 0.03190462572 -0.00001261078 
0.230516 0.07431804333 0.00088359477 
0.231073 0.09741260789 0.00033376099 
0.231630 0.09538205858 0.00056431914 
0.232188 0.02541415374 0.00047018482 
0.232745 0.07021315322 0.00039347022 
0.233303 0.04889936773 0.00074307454 
0.233860 0.09115721600 0.00009706483 
0.234417 0.05808072511 0.00000278039 
0.234975 0.04124379395 0.00007760677 
0.235532 0.05142606510 0.00006089164 
0.236090 0.04672337473 0.00003933376 
0.236647 0.10242078737 0.00068732439 
0.237204 0.07017135487 0.00054131570 
0.237762 0.04853565548 0.00057990422 
0.238319 0.06150027045 0.00008197415 
0.238877 0.03321728736 0.00005624684 
0.239434 0.10553693963 0.00060796396 
0.239991 0.04984557110 0.00023690799 
0.240549 0.02467177479 0.00039882311 
0.241106 0.06776714657 -0.00003824616 
0.241663 0.04028786820 0.00029453584 
0.242221 0.06772768318 -0.00013954720 
0.242778 0.07775820931 0.00015938889 
0.243336 0.04055211040 -0.00002494849 
0.243893 0.09358494151 0.00004791702 
0.244450 0.05922453340 0.00004483171 
0.245008 0.02142223560 0.00011048064 
0.245565 0.05028210694 0.00006670315 
0.246123 0.04185543782 0.00012940193 
0.246680 -0.02603087775 0.00046190627 
0.247237 0.04383434287 0.00048958819 
0.247795 0.06265376132 0.00019717775 
0.248352 0.05287432003 0.00013918393 
0.248909 0.06430348386 0.00000230740 
0.249467 0.04582281690 0.00053333050 
0.250024 0.05314572539 0.00030051246 
0.250582 0.08010386629 0.00045803661 
0.251139 0.02317594253 0.00037331100 
0.251696 0.05957003112 0.00030533843 
0.252254 0.07187460429 0.00016465143 
0.252811 0.05703945476 -0.00000939414 
0.253368 0.08800997918 -0.00002430778 
0.253926 0.06447435447 0.00009286115 
0.254483 0.06257468460 0.00067948350 
0.255041 0.06492757743 0.00045486348 
0.255598 0.04045876273 0.00001230010 
0.256155 0.05149119299 0.00045385402 
0.256713 0.05493115912 0.00012137515 
0.257270 0.05691046158 0.00491576925 
0.257827 0.05244127173 0.00022243587 
0.258385 0.05461471653 -0.00045015710 
0.258942 0.05745773206 0.00002584472 
0.259499 0.04910671323 0.00060413571 
0.260057 0.06274913876 -0.00046805617 
0.260614 0.09951604828 -0.00002065036 
0.261172 0.06746311158 0.00027723609 
0.261729 0.04352566080 0.00010726935 
0.262286 0.04857104139 0.00008853318 
0.262844 0.05447369783 0.00014516466 
0.263401 0.09186819919 0.00010739431 
0.263958 0.08257329578 0.00010443524 
0.264516 0.05027357536 0.00009183212 
0.265073 0.03999821522 -0.00021120962 
0.265630 0.01416653092 0.00000737645 
0.266188 0.06983941960 0.00060573134 
0.266745 0.02182838861 0.00032374900 
0.267302 0.01056678624 0.00051034020 
0.267860 0.04771940922 0.00000910252 
0.268417 0.03474246633 -0.00029736341 
0.268975 0.06229516434 -0.00020409693 
0.269532 -0.00337923802 0.00012461728 
0.270089 0.07278682585 0.00043362589 
0.270647 0.02189943956 0.00011810124 
0.271204 0.03828333050 -0.00000691105 
0.271761 0.01085987051 0.00005058290 
0.272319 0.04773379442 -0.00000769388 
0.272876 0.05365953906 0.00042362325 
0.273433 0.07342161068 0.00045241862 
0.273991 0.05616340436 0.00025605701 
0.274548 0.06344053885 -0.00000035652 
0.275105 0.00712141567 -0.00005180680 
0.275663 0.04688599047 0.00012028669 
0.276220 0.07285188108 0.00006283167 
0.276777 0.09127569128 0.00041010094 
0.277335 0.04652672111 0.00016396456 
0.277892 0.03241122734 0.00049272385 
0.278449 0.05505754507 -0.00001367669 
0.279007 0.06399987761 -0.00016223161 
0.279564 0.05230729076 0.00031354549 
0.280121 0.02673618465 -0.00032598795 
0.280679 0.07933832337 -0.00017455261 
0.281236 0.07985615205 0.00060704470 
0.281793 0.05211018179 0.00005927893 
0.282351 0.05762490263 0.00021604981 
0.282908 0.03327420112 0.00001762874 
0.283465 0.04288057626 0.00028486186 
0.284023 0.07989578453 0.00027367988 
0.284580 0.05530550140 0.00032319813 
0.285137 0.01122731252 -0.00013125521 
0.285695 0.00109736946 -0.00019443555 
0.286252 0.03492954732 0.00001636579 
0.286809 0.05265522540 -0.00020426516 
0.287367 0.04240170883 0.00043797938 
0.287924 0.06336161188 0.00028181355 
0.288481 0.02918088229 0.00050847621 
0.289039 0.04577113855 -0.00008101991 
0.289596 0.04975120131 -0.00040702524 
0.290153 0.05605934084 0.00031248292 
0.290711 0.04505122602 0.00063743198 
0.291268 0.02672198804 0.00066122655 
0.291825 0.08004678366 0.00096130774 
0.292383 0.05493161631 -0.00080014962 
0.292940 0.02673790340 0.00051268668 
0.293497 0.02640328183 0.00036830103 
0.294055 0.03519001478 0.00046313705 
0.294612 0.04717155052 0.00040520265 
0.295169 0.05540366011 0.00028885267 
0.295727 0.01253408315 -0.00000852298 
0.296284 0.07281917375 0.00025061442 
0.296841 0.08075550384 0.00022353367 
0.297399 0.03287687405 0.00009298598 
0.297956 0.01613673513 -0.00035175736 
0.298513 0.04978630368 0.00083473593 
0.299071 -0.00517110328 0.00018982049 
0.299628 -0.00569664391 0.00011558157 
0.300185 0.02496255102 0.00030756405 
0.300742 0.03067132075 -0.00035909691 
0.301300 0.08029336249 0.00063231211 
0.301857 0.01998686945 -0.00014992452 
0.302414 0.06280207149 0.00016133384 
0.302972 0.08204132281 0.00035143388 
0.303529 0.06931311684 -0.00012194658 
0.304086 0.03709331219 0.00019418430 
0.304644 0.05814500803 0.00074610484 
0.305201 0.06604020489 -0.00021578352 
0.305758 0.06694747587 0.00076633119 
0.306316 0.01231293889 0.00031684401 
0.306873 -0.00047384748 0.00006510390 
0.307430 0.06124699847 0.00039364967 
0.307987 0.05816467780 0.00049639258 
0.308545 0.05507216539 0.00094168472 
0.309102 -0.00099922961 0.00068718927 
0.309659 0.03827939235 0.00039379821 
0.310217 0.08942321753 0.00046117200 
0.310774 0.04420642628 0.00033383421 
0.311331 0.05895617166 0.00033773302 
0.311889 0.03051177296 -0.00014473433 
0.312446 -0.00362148055 0.00059267996 
0.313003 0.05561273483 0.00037722907 
0.313560 0.07801714859 0.00066823009 
0.314118 0.00838599185 0.00013012435 
0.314675 0.03290554862 0.00046010013 
0.315232 -0.00130437290 -0.00025139989 
0.315790 0.07124304525 0.00159061689 
0.316347 -0.00009826685 0.00067240074 
0.316904 0.01043335133 0.00030782909 
0.317461 0.01389976001 -0.00045041241 
0.318019 0.04701366548 0.00033570062 
0.318576 0.03052954904 -0.00002461823 
0.319133 -0.01616445040 0.00053481792 
0.319691 0.05079807183 -0.00022094880 
0.320248 0.05456212162 0.00046855175 
0.320805 0.06699264929 0.00000882042 
0.321362 0.00124626493 0.00028298526 
0.321920 0.08991063278 -0.00017445957 
0.322477 0.01783992905 0.00044115208 
0.323034 0.02176814836 -0.00038305729 
0.323592 -0.03734946357 0.00002860005 
0.324149 0.03996081584 0.00050622281 
0.324706 -0.00759873006 -0.00024869745 
0.325263 0.07566627394 -0.00013931998 
0.325821 0.04709551493 0.00005502798 
0.326378 0.00946819309 0.00035521034 
0.326935 0.06789875592 0.00027278259 
0.327493 0.07365469488 0.00079750410 
0.328050 0.04273817968 0.00042269501 
0.328607 0.01515253722 0.00103215515 
0.329164 0.03068069765 0.00002484382 
0.329722 0.04498167306 0.00118699772 
0.330279 0.03896732987 0.00036604556 
0.330836 -0.05038535851 0.00026021355 
0.331393 0.04518915750 -0.00046094247 
0.331951 0.05472604285 0.00081666482 
0.332508 0.03361614053 0.00026689181 
0.333065 0.07683453414 0.00001798701 
0.333622 0.01600772682 0.00017285477 
0.334180 0.02063817116 -0.00026834200 
0.334737 0.08708785244 -0.00014073887 
0.335294 0.05004927451 0.00090460877 
0.335852 0.06250502985 -0.00063538370 
0.336409 0.02645322624 0.00018980562 
0.336966 0.04688625737 0.00108290198 
0.337523 0.04385860708 0.00058597846 
0.338081 0.05776881358 -0.00004289220 
0.338638 0.08638069996 0.00048027878 
0.339195 0.08462909001 0.00079368133 
0.339752 0.02133179988 0.00044425097 
0.340310 0.01528349562 0.00100210290 
0.340867 0.03335279385 -0.00053113913 
0.341424 0.05764008919 0.00040463998 
0.341981 -0.02588061573 -0.00042624489 
0.342539 0.08315837923 0.00016649255 
0.343096 0.01803004829 -0.00064491780 
0.343653 0.00057463439 0.00052746281 
0.344210 0.03826860640 0.00061378635 
0.344768 0.07791331086 -0.00006510319 
0.345325 0.02166893737 0.00058505426 
0.345882 0.02349175649 0.00074526196 
0.346439 0.09726363789 -0.00004896306 
0.346997 0.05926725291 -0.00056534743 
0.347554 0.04400283734 0.00016699090 
0.348111 -0.04631661248 -0.00000536889 
0.348668 0.04655778333 0.00049586892 
0.349226 0.04867366643 0.00098179798 
0.349783 0.03099964647 0.00021554819 
0.350340 0.12180600612 0.00045535098 
0.350897 -0.01083178548 -0.00091743993 
0.351454 0.07374807306 -0.00075519423 
0.352012 -0.00030625665 -0.00058076617 
0.352569 0.06335542976 -0.00119694448 
0.353126 0.07969616277 0.00041444214 
0.353683 0.04562446907 0.00064748898 
0.354241 0.01141867526 0.00014306570 
0.354798 0.08219768431 0.00160782989 
0.355355 0.02367958481 -0.00014769111 
0.355912 0.02765253564 -0.00036725172 
0.356470 -0.02297016526 0.00089540750 
0.357027 0.01413511500 -0.00011644986 
0.357584 0.05488807452 0.00121848487 
0.358141 -0.02603678892 0.00170749451 
0.358699 0.06372821504 -0.00023929384 
0.359256 0.12622195840 -0.00058524738 
0.359813 0.03035318934 0.00225792497 
0.360370 0.12486686617 -0.00106600256 
0.360927 0.06794274013 0.00057234027 
0.361485 -0.02756507719 -0.00000759852 
0.362042 0.09561085321 0.00168744959 
0.362599 0.06720744028 0.00065821076 
0.363156 0.04795146647 0.00200501000 
0.363714 0.08505646939 0.00105791539 
0.364271 0.07338393318 -0.00020826228 
0.364828 0.07983634612 -0.00058567373 
0.365385 0.09543422216 0.00157843188 
0.365942 0.04447802771 0.00135718658 
0.366500 0.03620876549 0.00062989137 
0.367057 0.04325827582 0.00245634505 
0.367614 0.01139829858 -0.00035473779 
0.368171 -0.04356192706 0.00068289108 
0.368728 0.04837629602 -0.00027939920 
0.369286 -0.02367166527 0.00006279259 
0.369843 0.02291704110 0.00087660191 
0.370400 0.05438299380 0.00120580346 
0.370957 -0.00188422487 -0.00066737686 
0.371514 0.06748778839 0.00035376659 
0.372072 0.00852842001 0.00209816608 
0.372629 0.01628800934 0.00079621631 
0.373186 0.01268916980 -0.00120230656 
0.373743 -0.04114683909 0.00015205055 
0.374300 0.01459510207 0.00147838368 
0.374858 -0.03521975878 -0.00090807782 
0.375415 -0.04225565629 -0.00129829772 
0.375972 0.02431078201 0.00030552466 
0.376529 0.00355815387 0.00203608255 
0.377086 0.05216946999 0.00135120810 
0.377644 0.03254605657 0.00127270377 
0.378201 -0.03416879593 0.00070541726 
0.378758 0.02524858769 0.00143582032 
0.379315 0.04650835710 -0.00065235070 
0.379872 0.10560228634 0.00142990733 
0.380430 0.12531847721 0.00174879795 
0.380987 0.13233461991 0.00091745875 
0.381544 -0.00187056287 0.00006979625 
0.382101 0.01996332660 0.00083763397 
0.382658 -0.03604882699 -0.00064455179 
0.383216 0.08173550994 0.00026437016 
0.383773 0.07341015432 0.00234604572 
0.384330 0.05403853345 -0.00057900156 
0.384887 0.03475931837 0.00052691928 
0.385444 -0.01216352035 0.00045100835 
0.386001 0.03937512621 0.00222014607 
0.386559 0.02375549327 0.00002577361 
0.387116 0.01030856463 -0.00066590277 
0.387673 0.02205679783 -0.00021351985 
0.388230 0.04708292283 0.00070097516 
0.388787 0.06122591577 -0.00033626814 
0.389345 0.10114552298 -0.00053143999 
0.389902 0.06912432147 -0.00064577175 
0.390459 0.05176957754 0.00104193808 
0.391016 0.04099631692 -0.00051350732 
0.391573 0.01417996057 0.00059067693 
0.392130 0.02934135996 0.00010988964 
0.392688 -0.01202597181 0.00210976434 
0.393245 0.05984782103 -0.00027038025 
0.393802 -0.10120092817 0.00057743031 
0.394359 -0.00978939021 -0.00149562275 
0.394916 -0.01614332386 0.00120462351 
0.395473 -0.03436688646 -0.00050959430 
0.396031 0.05777175455 -0.00215133384 
0.396588 -0.00441967661 -0.00437164611 
0.397145 0.13536700070 0.00094556784 
0.397702 0.05196320623 -0.00186215376 
0.398259 0.09985033901 0.00057458786 
0.398816 -0.00513890729 0.00680573370 
0.399374 0.02731559117 0.00185934583 
0.399931 0.10907470457 -0.00329987853 
0.400488 0.00962879072 0.00411102366 
0.401045 0.03013491442 -0.00010476508 
0.401602 0.06255798082 0.00142819393 
0.402159 0.09022415429 0.00650271616 
0.402716 0.10743509619 0.00350876162 
0.403274 0.19859504415 0.01022495866 
0.403831 0.03676313943 0.01278632896 
