# Supplementary material for: SAXS studies of X-ray induced disulfide bond damage: Engineering high-resolution insight from a low-resolution technique
Source: PLoS One. 2020 Nov 17;15(11):e0239702. doi: 10.1371/journal.pone.0239702 (PMC7671560; doi:10.1371/journal.pone.0239702)
Supplement: S1 Data — (GZ) [file pone.0239702.s023.gz › SupplementaryData/dimer_A8_ph6_2p5_00024.cbf.dat]

0.010314 13.62021574585 -0.95624810631 
0.010872 15.25271974074 -0.10510072048 
0.011429 9.79395945113 -0.05611221280 
0.011987 9.33315538953 -0.07883728461 
0.012544 8.11591715785 -0.00670211759 
0.013102 6.27545293984 -0.04953149165 
0.013659 9.06971495117 0.07778802660 
0.014217 7.33411818401 0.00006111169 
0.014774 10.38091767657 -0.03163343650 
0.015332 9.49613365053 -0.09028736727 
0.015889 7.41576888348 -0.01367770323 
0.016447 8.27682399780 -0.01670857393 
0.017004 8.76244651838 0.03238987280 
0.017562 8.22026448660 0.03441047564 
0.018119 8.58931801785 -0.03997066969 
0.018677 8.34064195406 0.06054559624 
0.019234 8.53122357509 -0.03249185731 
0.019792 8.40709849530 0.03895619524 
0.020349 7.64255155783 0.01830816353 
0.020907 8.14408852240 0.00905104585 
0.021464 8.11492560781 0.00897079867 
0.022022 8.03192386029 0.02961393219 
0.022579 7.29488482632 0.03568359559 
0.023137 7.68703803736 0.04165567737 
0.023694 7.45429826102 0.03584138429 
0.024252 7.23097216865 0.03730452357 
0.024809 7.51174615364 0.02769538581 
0.025367 7.26601919832 0.03899550990 
0.025924 7.08298615400 0.03479241997 
0.026482 7.23243729151 0.04298153845 
0.027039 7.43585017393 0.04371385766 
0.027597 7.09207636863 0.03241852530 
0.028154 6.82228125010 0.03060763617 
0.028712 6.92331393925 0.03061244429 
0.029269 6.95256206953 0.02851003955 
0.029827 6.68005304371 0.04262896239 
0.030384 6.85404809599 0.04165020765 
0.030942 6.74330584234 0.03704635181 
0.031500 6.63977620441 0.03319667077 
0.032057 6.35381072354 0.03916259258 
0.032615 6.82163662663 0.04454902748 
0.033172 6.49026079639 0.03717087901 
0.033730 6.34453649819 0.03404769983 
0.034287 6.22028867510 0.03678337133 
0.034845 6.23133149902 0.03366843910 
0.035402 6.23668682909 0.03722564177 
0.035960 6.16623577985 0.03760176472 
0.036517 6.10181790847 0.04102850932 
0.037075 6.08848165355 0.03272218454 
0.037632 5.88649714733 0.03456848584 
0.038190 5.75817979777 0.03090882535 
0.038747 5.76678685681 0.02825384341 
0.039305 5.68827518028 0.03188784533 
0.039862 5.55992890794 0.03109785107 
0.040420 5.76532307224 0.02909962606 
0.040977 5.68014632236 0.03260813851 
0.041535 5.42035971134 0.02999877624 
0.042092 5.38061443848 0.03391610593 
0.042650 5.30809172608 0.02828721400 
0.043207 5.26987221669 0.03089026597 
0.043765 5.22034010578 0.02869091654 
0.044322 5.25265159677 0.02495408084 
0.044880 5.03228906306 0.03081306714 
0.045437 4.90894005534 0.02620070607 
0.045995 4.92052605743 0.02391721278 
0.046552 4.72778093593 0.02573564601 
0.047110 4.70585483699 0.02133588750 
0.047667 4.72499236993 0.02681264131 
0.048225 4.64595284555 0.02077577438 
0.048782 4.76252286807 0.02200305672 
0.049340 4.58226029116 0.02304322508 
0.049897 4.62104270254 0.02435326136 
0.050455 4.49117303603 0.02276018211 
0.051012 4.26080193954 0.02469630259 
0.051570 4.21904713078 0.02113569346 
0.052127 4.10399988967 0.02227997869 
0.052685 4.27839320181 0.02242887694 
0.053242 4.28042769258 0.02217329416 
0.053800 4.03993677903 0.01902779491 
0.054357 4.01605188405 0.01823048988 
0.054915 3.91058951249 0.02102246539 
0.055472 3.87525874826 0.01861989967 
0.056030 3.82371897565 0.01668034003 
0.056587 3.75448251219 0.02167305993 
0.057145 3.63414839814 0.02092167380 
0.057702 3.69856151450 0.02021964161 
0.058260 3.66922240913 0.02022763838 
0.058817 3.60611145784 0.01765313603 
0.059375 3.62268749314 0.01669177361 
0.059932 3.51211350595 0.02073850510 
0.060490 3.46646974343 0.01749979001 
0.061048 3.50048888282 0.01409806428 
0.061605 3.31105880128 0.01629324024 
0.062163 3.29145013070 0.01827524230 
0.062720 3.15191950650 0.01689678916 
0.063278 3.25316349424 0.01627797610 
0.063835 3.04105169356 0.01373549981 
0.064393 3.24116140723 0.01640771795 
0.064950 3.03915697928 0.01384632182 
0.065508 3.07578646833 0.01503120421 
0.066065 2.91371860139 0.01379199625 
0.066623 2.94838590857 0.01593275907 
0.067180 2.91104847960 0.01380876671 
0.067738 2.81932048480 0.01406870822 
0.068295 2.91782966223 0.01107429770 
0.068853 2.75549946318 0.01478358487 
0.069410 2.72982102054 0.01244583592 
0.069968 2.64623345234 0.01231299730 
0.070525 2.68239672394 0.01344221860 
0.071083 2.72270234273 0.01478339014 
0.071640 2.59247740752 0.01145506002 
0.072198 2.58827679165 0.01409556679 
0.072755 2.62498031685 0.01313823731 
0.073313 2.59273405914 0.01130674919 
0.073870 2.39289713110 0.01362839025 
0.074428 2.31785975336 0.01178514342 
0.074985 2.39858162049 0.01170888580 
0.075543 2.32212527429 0.01107761972 
0.076100 2.41721940223 0.01363140332 
0.076658 2.33933684359 0.01301822669 
0.077215 2.28838750076 0.01223272846 
0.077773 2.18212268674 0.01164249116 
0.078330 2.27678255034 0.01036999391 
0.078888 2.22392989960 0.01232154467 
0.079445 2.11699410762 0.00727538828 
0.080003 2.10752359961 0.00977049495 
0.080560 2.07369274884 0.01088799063 
0.081118 2.02157910948 0.00934915457 
0.081675 2.05140221748 0.00941826264 
0.082233 2.00594294745 0.01043116996 
0.082790 2.01847503883 0.01023035391 
0.083348 1.92235143336 0.00975178258 
0.083905 1.83822307536 0.00868510708 
0.084463 1.85870905910 0.00769929466 
0.085020 1.80121756946 0.00885628736 
0.085578 1.83783397080 0.00835209936 
0.086135 1.85055390647 0.00996823514 
0.086693 1.73822188598 0.00800102334 
0.087250 1.76178847571 0.00931657030 
0.087808 1.72213135593 0.00714854435 
0.088365 1.69028867055 0.00995646560 
0.088923 1.66050932480 0.00844624134 
0.089480 1.59128570830 0.00675408391 
0.090038 1.57693818991 0.00797754019 
0.090595 1.55080998911 0.00850297444 
0.091153 1.51667322570 0.00645836847 
0.091710 1.61853162603 0.00675867284 
0.092268 1.49739834408 0.00783020440 
0.092825 1.51872361260 0.00567645921 
0.093383 1.52170932766 0.00693998517 
0.093940 1.39430335358 0.00675387431 
0.094498 1.45481864198 0.00902853220 
0.095055 1.37402905468 0.00652040933 
0.095613 1.48352367196 0.00799299672 
0.096170 1.43541030504 0.00603073623 
0.096728 1.32938914104 0.00616478908 
0.097285 1.34708301843 0.00695153452 
0.097842 1.27644845174 0.00558919828 
0.098400 1.32171480495 0.00735350217 
0.098957 1.27410178191 0.00711055570 
0.099515 1.29583080647 0.00739384219 
0.100072 1.29245617390 0.00740232266 
0.100630 1.26930066820 0.00672512395 
0.101187 1.18510700181 0.00611149647 
0.101745 1.18424218152 0.00585301337 
0.102302 1.20488371707 0.00472824259 
0.102860 1.14126804747 0.00571726369 
0.103417 1.18976194434 0.00630741661 
0.103975 1.09949434905 0.00472474849 
0.104532 1.07640849463 0.00549385816 
0.105090 1.04510230147 0.00646657262 
0.105647 1.06650256844 0.00361826804 
0.106205 1.01110794118 0.00438332560 
0.106762 1.04377055047 0.00447832813 
0.107320 0.99130389509 0.00516052644 
0.107877 0.96023070137 0.00501214418 
0.108435 0.99958706811 0.00473741336 
0.108992 0.98784014137 0.00498971125 
0.109550 0.91201917257 0.00349829377 
0.110107 0.94628891972 0.00607586819 
0.110665 0.91027767998 0.00359615287 
0.111222 0.86585685511 0.00430584187 
0.111780 0.94489157970 0.00351010848 
0.112337 0.87343294300 0.00360558909 
0.112895 0.90742782431 0.00331011121 
0.113452 0.87429618123 0.00451814825 
0.114010 0.87056872998 0.00407254710 
0.114567 0.80317767476 0.00394972359 
0.115125 0.91191281052 0.00461283283 
0.115682 0.81059959347 0.00432375968 
0.116240 0.81134009861 0.00348616668 
0.116797 0.71749292756 0.00265279966 
0.117355 0.72832927715 0.00285615779 
0.117912 0.76632987341 0.00327031237 
0.118470 0.71230065080 0.00158890049 
0.119027 0.72351819254 0.00354406070 
0.119585 0.66638038937 0.00298566513 
0.120142 0.74370576379 0.00103440520 
0.120699 0.74523557822 0.00300635222 
0.121257 0.68415648215 0.00257355367 
0.121814 0.64679888895 0.00326319548 
0.122372 0.63773925841 0.00324585187 
0.122929 0.59982918904 0.00275682523 
0.123487 0.61724798176 0.00335339742 
0.124044 0.61526733323 0.00296062422 
0.124602 0.59498790639 0.00251769473 
0.125159 0.51541859489 0.00215469442 
0.125717 0.56599574902 0.00237884737 
0.126274 0.48384113799 0.00198498448 
0.126832 0.50080658146 0.00160369250 
0.127389 0.52906505248 0.00117569859 
0.127947 0.57497274875 0.00132246230 
0.128504 0.50891735766 0.00253152590 
0.129062 0.48280803165 0.00081329453 
0.129619 0.54036007461 0.00227844502 
0.130177 0.57200864739 0.00137900039 
0.130734 0.50475568649 0.00119770798 
0.131292 0.48309535621 0.00261490214 
0.131849 0.51908988690 0.00230558494 
0.132407 0.46950900977 0.00276992370 
0.132964 0.50920327806 0.00294639047 
0.133521 0.41546261018 0.00149005741 
0.134079 0.50044268399 0.00251784321 
0.134636 0.43101923001 0.00264688976 
0.135194 0.44979054860 0.00150475392 
0.135751 0.47693194052 0.00221089306 
0.136309 0.47721816664 0.00173821204 
0.136866 0.44934084812 0.00253317366 
0.137424 0.39431552211 0.00232921817 
0.137981 0.44167197132 0.00163798454 
0.138539 0.32995071558 0.00123279741 
0.139096 0.39998939052 0.00104994882 
0.139654 0.37857245611 0.00208025576 
0.140211 0.35183372551 0.00227944627 
0.140769 0.38151696874 0.00145640375 
0.141326 0.30384043980 0.00138215133 
0.141884 0.34718577585 0.00102456461 
0.142441 0.31710870775 0.00142894221 
0.142998 0.36026208474 0.00177840373 
0.143556 0.37408754451 0.00122907314 
0.144113 0.32957728735 0.00224559238 
0.144671 0.33117217207 0.00136652771 
0.145228 0.34071830971 0.00084667042 
0.145786 0.31104667996 0.00053577382 
0.146343 0.25753457769 0.00106294574 
0.146901 0.28597538174 0.00222809523 
0.147458 0.27121973833 0.00162242533 
0.148016 0.24707767371 0.00106161717 
0.148573 0.28766003975 0.00103408100 
0.149131 0.23707825305 0.00143512349 
0.149688 0.24250668857 -0.00002903006 
0.150246 0.26301295144 0.00127552321 
0.150803 0.24508652612 0.00132168125 
0.151360 0.30574665346 0.00095521459 
0.151918 0.22815620872 0.00141685177 
0.152475 0.27847039374 0.00076233613 
0.153033 0.26037193626 0.00068759697 
0.153590 0.30088456253 0.00089779901 
0.154148 0.23243540756 0.00101707459 
0.154705 0.18969691319 0.00026087357 
0.155263 0.22930800688 0.00089608533 
0.155820 0.20900386487 0.00197881100 
0.156378 0.16710113544 0.00093192268 
0.156935 0.22095948312 0.00106672512 
0.157493 0.24080522034 0.00149999591 
0.158050 0.25791133230 0.00120004341 
0.158607 0.18235755078 0.00120326171 
0.159165 0.16357684464 0.00071914833 
0.159722 0.14012168489 0.00064475758 
0.160280 0.20864595187 0.00059685890 
0.160837 0.17844840916 0.00069121060 
0.161395 0.20995087420 0.00076107795 
0.161952 0.20168683220 0.00057319868 
0.162510 0.12766018427 0.00044843406 
0.163067 0.13795642242 0.00042478624 
0.163625 0.16243047080 0.00159213942 
0.164182 0.17503778917 0.00097514182 
0.164739 0.19047707463 0.00147159877 
0.165297 0.19096591684 0.00109264842 
0.165854 0.18751873274 0.00023853767 
0.166412 0.10926087695 0.00033172190 
0.166969 0.20367877316 0.00056745089 
0.167527 0.16900172501 0.00062075180 
0.168084 0.14040434378 0.00104404214 
0.168642 0.12590819750 0.00047441243 
0.169199 0.14137163590 0.00025102943 
0.169757 0.15538175062 0.00045854190 
0.170314 0.15190440476 0.00107164477 
0.170871 0.12310305129 0.00062808352 
0.171429 0.14300693183 0.00070775733 
0.171986 0.14750739640 0.00057976797 
0.172544 0.13301212581 0.00059449303 
0.173101 0.10700422896 0.00081282766 
0.173659 0.07049136329 -0.00046763905 
0.174216 0.13473461741 0.00050438366 
0.174774 0.09272408003 0.00026843154 
0.175331 0.10776341455 0.00003719483 
0.175888 0.15405363421 0.00026460085 
0.176446 0.10173156409 -0.00009175837 
0.177003 0.08467680129 -0.00000134990 
0.177561 0.13652051462 0.00126186230 
0.178118 0.09175270073 0.00049647468 
0.178676 0.14022856682 0.00070102078 
0.179233 0.13034194411 0.00097286993 
0.179791 0.12090278703 0.00030076339 
0.180348 0.11094365479 0.00008781914 
0.180905 0.07653449721 0.00023603848 
0.181463 0.09521760478 0.00092604063 
0.182020 0.12346858988 0.00027792451 
0.182578 0.08971264308 -0.00019907739 
0.183135 0.15329876471 0.00109231197 
0.183693 0.08769793943 0.00056725249 
0.184250 0.06910524334 -0.00026455267 
0.184808 0.15027736856 0.00104960834 
0.185365 0.04788316292 0.00059178031 
0.185922 0.07408937706 0.00014698559 
0.186480 0.10064126039 0.00067658161 
0.187037 0.08888772569 0.00024618330 
0.187595 0.10731059127 0.00063231120 
0.188152 0.08967421244 0.00033945939 
0.188710 0.07923360200 0.00050592117 
0.189267 0.02680355067 -0.00002724696 
0.189824 0.10386726658 0.00084264176 
0.190382 0.06341064723 -0.00013897456 
0.190939 0.11132168869 0.00025822192 
0.191497 0.04814684020 -0.00026073773 
0.192054 0.06084075605 0.00014100310 
0.192612 0.04845224959 -0.00009809944 
0.193169 0.07195098323 0.00013214019 
0.193726 0.08350822924 0.00030168362 
0.194284 0.12433436300 0.00026022090 
0.194841 0.08164291097 0.00084072723 
0.195399 0.07018963717 0.00053290259 
0.195956 0.09890619279 0.00019418282 
0.196514 0.04079803397 -0.00012535396 
0.197071 0.11746769306 0.00051365173 
0.197628 0.05495005950 0.00073654738 
0.198186 0.04373986226 0.00024743576 
0.198743 0.08873410170 0.00000111919 
0.199301 0.05394940006 0.00065663054 
0.199858 0.06498473977 -0.00025607854 
0.200416 0.02763984023 0.00036321511 
0.200973 0.06676175860 0.00099900806 
0.201530 0.08635924905 0.00056298851 
0.202088 0.06072865454 0.00003559981 
0.202645 0.05218888305 0.00005155619 
0.203203 0.05125474769 0.00070371273 
0.203760 0.07642473454 -0.00073251337 
0.204318 0.04978288553 -0.00043494434 
0.204875 0.08260702071 0.00037576913 
0.205432 0.07138299003 -0.00018113968 
0.205990 0.08712436610 0.00017602945 
0.206547 0.05943562345 0.00042087480 
0.207105 0.06702128476 0.00024909688 
0.207662 0.06457330966 0.00009601500 
0.208219 0.08131178884 0.00066691210 
0.208777 0.06607454515 0.00009787669 
0.209334 0.08639353369 0.00052509955 
0.209892 0.08349306993 0.00010802963 
0.210449 0.03703593077 0.00062321948 
0.211007 0.04432366281 0.00018104153 
0.211564 0.06636343374 0.00014481621 
0.212121 0.07156022150 0.00053460940 
0.212679 0.04759114271 0.00013598988 
0.213236 0.05338147098 0.00014372899 
0.213794 0.04089889807 0.00015121627 
0.214351 0.03445014536 0.00059354225 
0.214908 0.07219166728 0.00071218597 
0.215466 0.04998721821 0.00007062219 
0.216023 0.07464637356 -0.00045598001 
0.216581 0.03405212660 0.00034707796 
0.217138 0.08576214643 -0.00007298781 
0.217695 0.02528267538 0.00012782151 
0.218253 0.06024944254 0.00007056293 
0.218810 0.10876856054 0.00031347085 
0.219368 0.01899251116 -0.00000991596 
0.219925 0.04734443043 -0.00006323473 
0.220483 0.07894191008 0.00039733377 
0.221040 0.05742569682 -0.00035095534 
0.221597 0.07998353616 0.00066141271 
0.222155 0.07986272620 0.00056396154 
0.222712 0.03201663679 0.00041894984 
0.223270 0.05219658010 -0.00009785457 
0.223827 0.04999291561 0.00016567338 
0.224384 0.04697933708 0.00094948557 
0.224942 0.05512376830 -0.00018327506 
0.225499 0.05517340104 -0.00008076995 
0.226057 0.02180199196 0.00057221235 
0.226614 0.02439419707 -0.00021046052 
0.227171 0.05302759655 -0.00033728730 
0.227729 0.04266136583 0.00022919463 
0.228286 0.07661624733 0.00028770181 
0.228844 0.01269694920 -0.00003370829 
0.229401 0.09408648846 0.00034821737 
0.229958 0.08629379972 0.00050263730 
0.230516 -0.00283930123 -0.00033510653 
0.231073 0.04565244829 0.00074140380 
0.231630 0.05241976854 -0.00011807113 
0.232188 0.06102328911 0.00076136723 
0.232745 0.07024793500 0.00015027507 
0.233303 0.04532263055 -0.00003967492 
0.233860 0.10267606748 0.00030522655 
0.234417 0.06079870779 0.00037994970 
0.234975 0.03983570163 0.00049865590 
0.235532 0.05353027237 0.00035026868 
0.236090 0.09882449808 0.00008186393 
0.236647 0.06458005917 0.00032675522 
0.237204 0.06901079977 0.00032002783 
0.237762 0.09011108864 0.00037358263 
0.238319 0.03959562936 -0.00006293661 
0.238877 0.10149697032 0.00034636961 
0.239434 0.06312151368 0.00039216372 
0.239991 0.11615819221 0.00033562992 
0.240549 0.04404225663 -0.00022766325 
0.241106 0.08196937693 0.00038106413 
0.241663 0.03685260394 0.00009305490 
0.242221 0.05488637283 0.00023995837 
0.242778 0.07559334160 0.00009822673 
0.243336 0.08463659176 0.00012622306 
0.243893 0.07526014172 0.00031620973 
0.244450 0.07280628452 0.00068871275 
0.245008 0.04972011603 0.00027182911 
0.245565 0.03864655214 0.00050066862 
0.246123 0.07937737878 -0.00030235139 
0.246680 0.03851829944 -0.00009679336 
0.247237 0.09229957235 -0.00016349377 
0.247795 0.01625680577 0.00027764147 
0.248352 0.04001125092 0.00073587317 
0.248909 0.01958816071 0.00005645148 
0.249467 0.05278096053 0.00039933984 
0.250024 0.05246136270 -0.00000578090 
0.250582 0.04818544629 -0.00025113687 
0.251139 0.02403414226 -0.00004505035 
0.251696 0.03829262973 -0.00021914494 
0.252254 0.00444891299 0.00033371186 
0.252811 0.11288210376 0.00017084564 
0.253368 0.05634468741 0.00010413079 
0.253926 0.07558214176 0.00019199531 
0.254483 0.05789216734 0.00005867185 
0.255041 0.05012118779 0.00021257747 
0.255598 0.05427949586 0.00030236904 
0.256155 0.04031493232 0.00033064082 
0.256713 0.08245838342 0.00009696047 
0.257270 0.06090594271 0.00461207427 
0.257827 0.04800081598 -0.00035699255 
0.258385 0.02575826794 -0.00028215529 
0.258942 0.02986889262 0.00021397764 
0.259499 0.03987951347 0.00029302419 
0.260057 0.00940103811 -0.00004093492 
0.260614 0.05293735961 0.00069996898 
0.261172 0.06194766053 0.00035913761 
0.261729 0.00681888013 0.00033314890 
0.262286 0.07171665246 0.00045497336 
0.262844 0.00441158324 -0.00009783709 
0.263401 0.06487065012 0.00027608545 
0.263958 0.04544276081 -0.00042064340 
0.264516 0.08547925907 0.00036324946 
0.265073 0.08929664918 0.00031685320 
0.265630 0.02458738441 -0.00022225103 
0.266188 0.01590964579 0.00039417310 
0.266745 0.03428712469 -0.00007596303 
0.267302 0.07563053462 0.00021985516 
0.267860 0.05528433225 0.00043871492 
0.268417 0.04492244667 0.00025600170 
0.268975 0.05444116368 0.00003569135 
0.269532 0.06296585197 0.00075555823 
0.270089 0.01307941108 0.00002913064 
0.270647 0.06153886532 -0.00013506207 
0.271204 0.04837955339 -0.00034451472 
0.271761 0.07903826899 0.00058955705 
0.272319 0.04503986792 0.00009461314 
0.272876 0.07269709007 0.00033301347 
0.273433 0.00926237571 0.00010390426 
0.273991 0.02713377069 0.00007515863 
0.274548 0.02750692346 -0.00037182239 
0.275105 0.04451336169 0.00034017349 
0.275663 0.03618176711 0.00038012582 
0.276220 0.02021505539 -0.00012360944 
0.276777 0.05957297143 -0.00004184607 
0.277335 0.06044714629 -0.00025637630 
0.277892 0.03898925372 0.00019246569 
0.278449 0.02333465508 -0.00006424130 
0.279007 0.02422545183 0.00010798999 
0.279564 0.05404329322 0.00001424806 
0.280121 0.00929831293 0.00036559072 
0.280679 0.03819552216 0.00006990364 
0.281236 0.07805565118 -0.00037702439 
0.281793 0.01981707443 0.00035637300 
0.282351 0.06059549033 -0.00013988032 
0.282908 0.02945073353 0.00053508815 
0.283465 0.05305419065 0.00058460935 
0.284023 0.02256060870 0.00010164000 
0.284580 0.00286097487 0.00026927679 
0.285137 0.01630031003 0.00052465432 
0.285695 0.07464195062 0.00033148624 
0.286252 0.00817866056 0.00008753387 
0.286809 0.03386983075 0.00033833751 
0.287367 0.03770007210 0.00018226351 
0.287924 0.04560511608 0.00027954988 
0.288481 0.04962245517 0.00094744717 
0.289039 -0.01807032780 0.00010577861 
0.289596 -0.01016687894 0.00063626884 
0.290153 0.02810013952 -0.00006362405 
0.290711 0.00675131014 0.00051372117 
0.291268 0.04547063012 0.00001526720 
0.291825 0.03383990460 0.00038475269 
0.292383 0.04407180486 0.00010557699 
0.292940 0.09107314240 0.00039008160 
0.293497 0.02498269306 0.00024703672 
0.294055 0.00669133006 -0.00002902684 
0.294612 0.03963209399 -0.00002741277 
0.295169 0.00172124939 0.00041506233 
0.295727 0.03574756023 -0.00028649604 
0.296284 0.07180255006 -0.00020119375 
0.296841 0.00148283931 -0.00005911438 
0.297399 0.06526247985 -0.00012463753 
0.297956 0.02887200354 0.00008716003 
0.298513 0.04933784526 0.00039190899 
0.299071 0.03592596024 0.00036721033 
0.299628 0.03707040235 0.00037950923 
0.300185 0.09067118383 0.00035522503 
0.300742 0.03743511003 0.00058440925 
0.301300 0.04723670662 0.00040924498 
0.301857 -0.00453166686 0.00011525994 
0.302414 -0.00906323613 -0.00019814046 
0.302972 0.04264439391 -0.00028165247 
0.303529 0.03283346736 -0.00013290389 
0.304086 0.05617178214 -0.00049011743 
0.304644 0.03126428697 0.00043653747 
0.305201 0.00399344272 0.00057318743 
0.305758 0.02163532214 0.00040769244 
0.306316 0.01979075982 -0.00008579347 
0.306873 -0.00300313399 -0.00046277887 
0.307430 0.08282322421 0.00016716762 
0.307987 0.01583543878 0.00016477811 
0.308545 0.01383813486 0.00025700833 
0.309102 0.08005585102 -0.00003173378 
0.309659 0.01150495458 -0.00004064171 
0.310217 0.01079886681 -0.00085746926 
0.310774 0.04348530917 0.00060074494 
0.311331 0.05013144339 -0.00033120192 
0.311889 0.01470418092 0.00055258248 
0.312446 0.00002924028 -0.00072753528 
0.313003 0.01751279754 0.00074931804 
0.313560 0.05598174901 0.00015003003 
0.314118 0.05000372259 -0.00043867406 
0.314675 0.10124618824 0.00004153504 
0.315232 0.01301727029 0.00017618752 
0.315790 0.00041488036 -0.00027062899 
0.316347 0.00797799557 -0.00005585475 
0.316904 0.02451371274 -0.00022234693 
0.317461 0.04221822471 -0.00031103520 
0.318019 0.08129083212 0.00063382469 
0.318576 0.08472475702 -0.00003947982 
0.319133 0.02008943144 -0.00041656581 
0.319691 0.10422047684 0.00005114639 
0.320248 -0.00896099217 -0.00038304427 
0.320805 0.02488371389 -0.00015543903 
0.321362 0.04744389053 -0.00030490753 
0.321920 0.01621255009 0.00012857131 
0.322477 0.01493724245 0.00060284944 
0.323034 0.04201031722 0.00072600861 
0.323592 0.04919458655 0.00011212449 
0.324149 -0.00786088617 -0.00039626227 
0.324706 0.03594429327 0.00065701205 
0.325263 0.07993640679 0.00005882210 
0.325821 0.01882037151 -0.00005371116 
0.326378 0.01908063434 0.00002616069 
0.326935 0.05500488010 -0.00002641881 
0.327493 0.04074903363 -0.00013104389 
0.328050 0.01534967983 0.00049402423 
0.328607 0.07803059295 0.00091533075 
0.329164 0.02183157324 0.00006854993 
0.329722 0.01798818937 0.00007187441 
0.330279 -0.02347103272 -0.00057087615 
0.330836 -0.02398975528 0.00059480543 
0.331393 -0.04255237949 0.00036841018 
0.331951 -0.01427726126 -0.00015558142 
0.332508 0.04402236990 0.00062796529 
0.333065 0.02229888829 -0.00021387010 
0.333622 0.04072095504 -0.00001300723 
0.334180 0.04984014570 0.00061612620 
0.334737 -0.02409285107 0.00070672050 
0.335294 0.04454976203 -0.00048100265 
0.335852 0.05815390125 -0.00003796818 
0.336409 0.02541637304 0.00051420859 
0.336966 0.05077991829 -0.00002731492 
0.337523 0.06939993816 0.00032167363 
0.338081 0.00526657421 0.00076245807 
0.338638 -0.01438587465 0.00003738026 
0.339195 0.03736774631 0.00050732876 
0.339752 0.09785358078 0.00020249964 
0.340310 0.00589690254 0.00058257027 
0.340867 0.04345300789 0.00092040786 
0.341424 0.03523896896 -0.00082068867 
0.341981 -0.00274811703 0.00022174999 
0.342539 0.08596142059 0.00086358802 
0.343096 0.01713678336 0.00003691129 
0.343653 0.01773603940 -0.00008425735 
0.344210 0.04577510612 0.00103547698 
0.344768 0.03513117238 0.00077521272 
0.345325 -0.00780289215 -0.00018850569 
0.345882 0.08854753601 -0.00024268650 
0.346439 0.06005528565 0.00013618389 
0.346997 0.05357380750 -0.00014197757 
0.347554 0.02497055174 -0.00029056580 
0.348111 0.04264198747 0.00037066708 
0.348668 0.02130354683 0.00028363302 
0.349226 0.06359392987 -0.00001664458 
0.349783 -0.04431437219 -0.00027694411 
0.350340 0.05481585524 0.00074819719 
0.350897 -0.00993721030 0.00007436249 
0.351454 0.06502205044 -0.00055341790 
0.352012 0.04728803248 -0.00059353619 
0.352569 -0.00972289243 -0.00059483853 
0.353126 0.06317332709 0.00125219402 
0.353683 -0.00083405596 -0.00049609575 
0.354241 0.03046139754 -0.00047826373 
0.354798 -0.02875989741 -0.00020929557 
0.355355 0.01756334734 0.00122087471 
0.355912 0.03544776475 -0.00119033396 
0.356470 0.05547235070 -0.00103761614 
0.357027 -0.00600699632 0.00059560589 
0.357584 0.00529646124 -0.00005078473 
0.358141 0.03691480843 -0.00116205873 
0.358699 -0.02174867232 0.00019108844 
0.359256 0.04034951002 -0.00011038256 
0.359813 0.03740817172 0.00062168996 
0.360370 0.02895835692 -0.00094179977 
0.360927 0.03323322392 0.00065368096 
0.361485 0.02065864093 0.00034691754 
0.362042 0.10550040954 0.00033805099 
0.362599 0.00410416249 0.00017999886 
0.363156 -0.02659353017 -0.00033287132 
0.363714 0.02761828677 0.00086915954 
0.364271 -0.04274652208 -0.00214277064 
0.364828 0.02597678556 0.00015383630 
0.365385 0.05535627783 0.00097890310 
0.365942 0.00984366503 -0.00157866610 
0.366500 -0.03234473219 0.00218778756 
0.367057 0.03138726909 -0.00156134861 
0.367614 0.05224062652 -0.00059361379 
0.368171 0.09382773781 0.00132183766 
0.368728 0.01282524912 0.00122157073 
0.369286 0.06588527102 0.00113211399 
0.369843 0.11430551501 0.00042788349 
0.370400 0.02699384292 -0.00063899204 
0.370957 0.00533370784 -0.00146001312 
0.371514 0.07713928552 0.00071373028 
0.372072 0.00888849393 0.00059149593 
0.372629 0.03332735712 0.00050687242 
0.373186 -0.00965825770 0.00073177155 
0.373743 0.01899781786 -0.00158921008 
0.374300 -0.07539079911 -0.00002819963 
0.374858 0.08145922450 0.00011802686 
0.375415 0.01119267759 -0.00025043693 
0.375972 0.16863241745 0.00070832764 
0.376529 0.06017856436 0.00101914353 
0.377086 0.07175897271 0.00026730341 
0.377644 0.02417149637 -0.00070677206 
0.378201 0.03965635813 0.00147119848 
0.378758 -0.00115765741 0.00175496540 
0.379315 0.05619118646 -0.00167578939 
0.379872 0.09786553347 0.00129422030 
0.380430 -0.02960544025 -0.00045872263 
0.380987 0.04217189320 -0.00104805808 
0.381544 -0.00633515674 0.00012463534 
0.382101 -0.02001892871 0.00067470277 
0.382658 0.05387212748 0.00176586889 
0.383216 0.08037210409 -0.00044846343 
0.383773 -0.01087354273 -0.00287142737 
0.384330 -0.00075377578 0.00196143860 
0.384887 0.02106075318 0.00007723689 
0.385444 0.07189581631 -0.00170146680 
0.386001 0.00609406080 0.00089460374 
0.386559 0.11647037796 0.00158793926 
0.387116 -0.01843483067 -0.00027919138 
0.387673 0.02430013657 0.00125851155 
0.388230 0.06954731529 -0.00032309144 
0.388787 0.02889366049 -0.00086467483 
0.389345 0.00869973985 0.00142077762 
0.389902 0.03755219024 -0.00070288966 
0.390459 0.07525078361 0.00148702754 
0.391016 0.01642291908 -0.00178798460 
0.391573 0.07071574860 -0.00423209181 
0.392130 0.04077237851 -0.00214606332 
0.392688 0.03823062647 0.00006624212 
0.393245 -0.00378565946 0.00023702780 
0.393802 0.10884099246 0.00367996669 
0.394359 0.06723662829 -0.00108139829 
0.394916 0.10593865476 -0.00142755831 
0.395473 0.05374511064 0.00367929545 
0.396031 0.06209325427 0.00013708154 
0.396588 -0.01685277448 0.00004869474 
0.397145 0.01482245002 -0.00316383950 
0.397702 -0.02358659584 -0.00172443630 
0.398259 0.08704494624 -0.00109366756 
0.398816 0.08653201586 0.00091866505 
0.399374 0.01526861944 0.00272173351 
0.399931 0.02328111212 0.00052266139 
0.400488 0.01445893121 0.00111451657 
0.401045 -0.05971507832 0.00415289339 
0.401602 0.12806346319 -0.00013864346 
0.402159 0.17258755562 -0.00297859955 
0.402716 0.06631998600 0.00502167294 
0.403274 -0.19470436762 -0.00046645127 
0.403831 -0.17129260209 -0.03893764917 
