# Supplementary material for: SAXS studies of X-ray induced disulfide bond damage: Engineering high-resolution insight from a low-resolution technique
Source: PLoS One. 2020 Nov 17;15(11):e0239702. doi: 10.1371/journal.pone.0239702 (PMC7671560; doi:10.1371/journal.pone.0239702)
Supplement: S1 Data — (GZ) [file pone.0239702.s023.gz › SupplementaryData/dimer_A8_ph6_2p5_00025.cbf.dat]

0.010314 11.94548824599 -0.29305528595 
0.010872 10.75276799415 -0.17679522703 
0.011429 10.95541490332 -0.12986013477 
0.011987 8.32131685118 -0.08346115888 
0.012544 10.11478357189 0.00063436621 
0.013102 9.62133362431 0.04984357122 
0.013659 8.97611499265 0.04946151861 
0.014217 10.22802113274 -0.05225259910 
0.014774 7.20984070753 0.02265026089 
0.015332 8.30635151752 0.06512291196 
0.015889 8.05676730724 0.09877837660 
0.016447 8.71103695630 0.01633230514 
0.017004 8.45905076000 0.01834309220 
0.017562 8.49983339486 -0.02052263641 
0.018119 8.59977994496 -0.04429207704 
0.018677 8.39338025786 0.01888056164 
0.019234 8.41661680216 0.01925842676 
0.019792 7.87599954912 0.04774641549 
0.020349 7.89004753481 0.03946967233 
0.020907 8.08731635112 0.04471846478 
0.021464 7.82427576243 0.01582197403 
0.022022 7.79861657350 0.03607492915 
0.022579 7.81565639032 0.04918133042 
0.023137 8.01340587072 0.02559831976 
0.023694 7.73197515142 0.05128047845 
0.024252 7.58655436809 0.05075178555 
0.024809 7.61629626885 0.03272305547 
0.025367 7.41600050188 0.03838676332 
0.025924 7.37035662356 0.03336432930 
0.026482 7.05113337996 0.04814162604 
0.027039 7.37809180950 0.04473477405 
0.027597 6.95409261255 0.04628486974 
0.028154 7.05370977655 0.03372764378 
0.028712 7.06822441966 0.03323500838 
0.029269 7.11327515428 0.04245976714 
0.029827 6.90454997255 0.03709264361 
0.030384 7.10189907923 0.04374935126 
0.030942 6.61474838859 0.04274612750 
0.031500 6.56185471876 0.03382122288 
0.032057 6.61569234595 0.03963817038 
0.032615 6.33374662592 0.03246814732 
0.033172 6.56016588260 0.04276816256 
0.033730 6.31324986756 0.03356635206 
0.034287 6.36348151289 0.03647913826 
0.034845 6.28884225706 0.03796198578 
0.035402 6.13844278502 0.03527456467 
0.035960 6.13766858187 0.03592062774 
0.036517 6.14876730638 0.03683119540 
0.037075 5.84717057028 0.03686879642 
0.037632 6.14361284605 0.03545227663 
0.038190 5.92596064502 0.03308558141 
0.038747 5.67367215805 0.03223970284 
0.039305 5.70667244282 0.03182608375 
0.039862 5.71572377779 0.03354508303 
0.040420 5.63368037620 0.02929172469 
0.040977 5.52849942170 0.03192266567 
0.041535 5.58190858926 0.03257042624 
0.042092 5.45950583417 0.02775754559 
0.042650 5.38556002509 0.03109837642 
0.043207 5.12730748614 0.02504090734 
0.043765 5.20944359011 0.02759319072 
0.044322 5.20617031746 0.02847683537 
0.044880 5.06665804652 0.02911576901 
0.045437 4.98964157609 0.02564902215 
0.045995 4.93572861368 0.02342537908 
0.046552 4.98414160023 0.02964864048 
0.047110 4.74804350812 0.02289728895 
0.047667 4.74058278847 0.02268523484 
0.048225 4.76008101245 0.02401142986 
0.048782 4.53241231947 0.02796631934 
0.049340 4.62155917953 0.02667221586 
0.049897 4.63181099703 0.02911437739 
0.050455 4.45966797061 0.02588293863 
0.051012 4.38550068173 0.02392618654 
0.051570 4.32402525384 0.02192912791 
0.052127 4.29105868242 0.01923398391 
0.052685 4.30228912081 0.02311627319 
0.053242 4.21053032549 0.02030418746 
0.053800 4.14842553639 0.02253774861 
0.054357 4.06246001951 0.02211497782 
0.054915 3.99053874615 0.01905839838 
0.055472 3.96212077742 0.01964862309 
0.056030 3.93665368212 0.02103407582 
0.056587 3.89812164837 0.01920219810 
0.057145 3.82603790365 0.01966383725 
0.057702 3.74070547454 0.02031319014 
0.058260 3.73798065456 0.02027568595 
0.058817 3.66446761324 0.02216935789 
0.059375 3.64172448063 0.01868687330 
0.059932 3.51077042344 0.01768282709 
0.060490 3.45385909454 0.01796587023 
0.061048 3.48521046064 0.01614130895 
0.061605 3.32507722900 0.01643892853 
0.062163 3.40300299930 0.01676651811 
0.062720 3.33239050843 0.01424890821 
0.063278 3.08893048196 0.01540692172 
0.063835 3.26555041892 0.01450716093 
0.064393 3.31767234731 0.01664868553 
0.064950 3.07608035331 0.01399153821 
0.065508 2.95747936584 0.01201793190 
0.066065 2.92725028293 0.01482536105 
0.066623 2.99591873744 0.01340003796 
0.067180 2.79910224437 0.01338349249 
0.067738 2.90567690630 0.01444197516 
0.068295 2.88927493932 0.01440490915 
0.068853 2.88008506521 0.01617050700 
0.069410 2.73356067512 0.01298964223 
0.069968 2.83244835791 0.01455136573 
0.070525 2.70537867059 0.01243642812 
0.071083 2.61312672466 0.01673743706 
0.071640 2.59704261973 0.01350058310 
0.072198 2.70417181774 0.01150844900 
0.072755 2.65797651686 0.01375965014 
0.073313 2.42529017239 0.01190815541 
0.073870 2.46682815737 0.01245342997 
0.074428 2.37436784685 0.01044687251 
0.074985 2.32219238402 0.01150915997 
0.075543 2.41596446238 0.01300329546 
0.076100 2.36210566133 0.01283291930 
0.076658 2.21639972748 0.01119177773 
0.077215 2.30031300714 0.01212680752 
0.077773 2.20647713352 0.00874835308 
0.078330 2.27863114393 0.01154937212 
0.078888 2.22576100544 0.01205738529 
0.079445 2.06100476807 0.00987150032 
0.080003 2.07352283807 0.01080141042 
0.080560 2.05079241696 0.00958538933 
0.081118 2.09258153571 0.01035617610 
0.081675 1.95748770773 0.01129785382 
0.082233 2.05974307064 0.00994738643 
0.082790 1.93719724571 0.01013024238 
0.083348 1.96289087552 0.01098995925 
0.083905 1.85312892415 0.00882019963 
0.084463 1.78630292448 0.00816759166 
0.085020 1.80428880982 0.00878531586 
0.085578 1.83363225021 0.00895281716 
0.086135 1.76355205697 0.00841400044 
0.086693 1.62050365230 0.00766339876 
0.087250 1.80169431957 0.00775827527 
0.087808 1.77349636930 0.00777505961 
0.088365 1.63648447044 0.00650526220 
0.088923 1.59864662743 0.00769986299 
0.089480 1.68872951839 0.00690375042 
0.090038 1.67430639262 0.00641297579 
0.090595 1.67364628450 0.00631252187 
0.091153 1.60664232994 0.00651051841 
0.091710 1.57865017162 0.00544748871 
0.092268 1.47912152244 0.00708271149 
0.092825 1.53458844476 0.00687490730 
0.093383 1.44075581302 0.00669154793 
0.093940 1.44524855406 0.00828612014 
0.094498 1.47452403162 0.00794291015 
0.095055 1.46183121794 0.00809943392 
0.095613 1.25967415201 0.00693661186 
0.096170 1.33730393478 0.00693471977 
0.096728 1.39761772438 0.00704690009 
0.097285 1.32739670416 0.00411812256 
0.097842 1.33776768128 0.00601033719 
0.098400 1.26897690873 0.00598701744 
0.098957 1.24071382573 0.00657774288 
0.099515 1.19468211020 0.00598559699 
0.100072 1.18631324605 0.00554326868 
0.100630 1.15633814113 0.00626346854 
0.101187 1.18098090056 0.00516797621 
0.101745 1.25848168855 0.00457947081 
0.102302 1.19104940951 0.00497794679 
0.102860 1.25200549784 0.00599941014 
0.103417 1.09740165607 0.00541716890 
0.103975 1.11558245535 0.00589189483 
0.104532 1.07834929443 0.00416791081 
0.105090 1.06599410605 0.00381199219 
0.105647 1.06266252453 0.00483225464 
0.106205 1.00789301564 0.00392210943 
0.106762 1.00340628633 0.00170934199 
0.107320 1.06323976282 0.00461868062 
0.107877 0.98370182050 0.00444390123 
0.108435 0.98370516757 0.00539414495 
0.108992 0.94261851668 0.00466115096 
0.109550 1.00916501032 0.00410640768 
0.110107 0.93963705599 0.00525433910 
0.110665 0.89638623013 0.00371764446 
0.111222 0.88401981620 0.00323783600 
0.111780 0.87790181613 0.00367209889 
0.112337 0.84371501375 0.00339237845 
0.112895 0.83065008784 0.00503084051 
0.113452 0.89518143901 0.00402715871 
0.114010 0.83076936868 0.00355705850 
0.114567 0.80563751645 0.00441713393 
0.115125 0.89052314106 0.00365273174 
0.115682 0.81431960607 0.00465818129 
0.116240 0.76784772184 0.00206152735 
0.116797 0.79779560322 0.00361264698 
0.117355 0.73124114583 0.00256855284 
0.117912 0.78293829417 0.00402388756 
0.118470 0.70844355800 0.00335481875 
0.119027 0.73186446799 0.00210726796 
0.119585 0.69912823297 0.00302423119 
0.120142 0.70279268997 0.00344368038 
0.120699 0.74791233536 0.00373158051 
0.121257 0.65178811854 0.00228225427 
0.121814 0.57479577917 0.00201816964 
0.122372 0.64050676439 0.00262321832 
0.122929 0.65261042324 0.00224873099 
0.123487 0.59517812315 0.00254065901 
0.124044 0.65517732046 0.00259328582 
0.124602 0.64578841975 0.00260275727 
0.125159 0.60116845127 0.00233935055 
0.125717 0.57393900712 0.00284996357 
0.126274 0.59572796194 0.00264203761 
0.126832 0.52121810840 0.00162919832 
0.127389 0.56835728049 0.00253773727 
0.127947 0.56002892705 0.00352256060 
0.128504 0.54609427722 0.00205734580 
0.129062 0.51304810030 0.00332021482 
0.129619 0.58420811608 0.00188988970 
0.130177 0.50330624557 0.00203387414 
0.130734 0.49664818228 0.00335215833 
0.131292 0.50547152535 0.00186054445 
0.131849 0.51743780155 0.00143843257 
0.132407 0.44169208578 0.00293607376 
0.132964 0.44235263189 0.00251979514 
0.133521 0.50176190725 0.00135665229 
0.134079 0.48080536497 0.00219742415 
0.134636 0.46381181211 0.00146151183 
0.135194 0.37150573658 0.00066968415 
0.135751 0.41359241608 0.00152918449 
0.136309 0.43372261633 0.00144913190 
0.136866 0.45544452902 0.00184340010 
0.137424 0.44694122860 0.00176274763 
0.137981 0.38360379805 0.00192107045 
0.138539 0.38436555487 0.00215895435 
0.139096 0.36283083513 0.00089399060 
0.139654 0.41016480891 0.00133756650 
0.140211 0.41371416045 0.00178920767 
0.140769 0.37136230964 0.00168578913 
0.141326 0.33260905575 0.00121335464 
0.141884 0.33865223460 0.00126295876 
0.142441 0.36060670533 0.00161689007 
0.142998 0.34153083461 0.00082168127 
0.143556 0.26852624995 0.00094214188 
0.144113 0.39597003830 0.00105652907 
0.144671 0.29087686629 0.00120058836 
0.145228 0.39689388419 0.00097872472 
0.145786 0.29473351879 0.00093236855 
0.146343 0.36879136116 0.00197774085 
0.146901 0.34276155103 0.00169611717 
0.147458 0.33959540603 0.00112584376 
0.148016 0.26767870052 0.00190172093 
0.148573 0.32348831120 0.00074033124 
0.149131 0.28088816760 0.00043667203 
0.149688 0.23479579616 0.00148823355 
0.150246 0.30141855035 0.00054994469 
0.150803 0.27015905111 0.00060827767 
0.151360 0.27282112124 0.00061845110 
0.151918 0.27920767677 0.00088417518 
0.152475 0.27494017145 0.00173183205 
0.153033 0.25602978813 0.00126870746 
0.153590 0.24580894618 0.00128574828 
0.154148 0.14469949462 0.00095338004 
0.154705 0.25092375904 0.00208908634 
0.155263 0.23081755778 0.00065767954 
0.155820 0.20989756580 0.00083528125 
0.156378 0.24542347529 0.00103597774 
0.156935 0.19004617444 0.00096661680 
0.157493 0.23696004514 0.00070712498 
0.158050 0.20254150527 0.00115573566 
0.158607 0.21358742772 0.00138960193 
0.159165 0.24653064893 0.00076505493 
0.159722 0.19043653260 0.00048330291 
0.160280 0.16663617188 -0.00002921557 
0.160837 0.17757376808 0.00038028702 
0.161395 0.13444010939 -0.00007092382 
0.161952 0.17184942840 0.00162130397 
0.162510 0.20939959990 0.00126996933 
0.163067 0.21813232855 0.00024516931 
0.163625 0.22111093911 0.00103164658 
0.164182 0.23355118790 0.00151851218 
0.164739 0.19423080378 0.00216098147 
0.165297 0.16073768829 0.00101679478 
0.165854 0.13114180952 0.00175896078 
0.166412 0.17215697319 0.00096993588 
0.166969 0.11928568264 0.00033906081 
0.167527 0.17652824675 0.00098687903 
0.168084 0.17634701009 0.00041968604 
0.168642 0.10209185317 0.00133331516 
0.169199 0.14344530877 0.00130652415 
0.169757 0.14568956004 0.00077080926 
0.170314 0.11196437710 0.00084695624 
0.170871 0.10296053182 0.00097820587 
0.171429 0.11195543857 0.00129374947 
0.171986 0.08264456770 0.00049782699 
0.172544 0.15421156078 0.00105020766 
0.173101 0.11588275837 0.00044532938 
0.173659 0.12745614581 0.00043090416 
0.174216 0.15172474344 0.00031415152 
0.174774 0.13726302345 0.00093748456 
0.175331 0.12419658017 0.00002506055 
0.175888 0.07641082312 -0.00000136048 
0.176446 0.15643053169 0.00138563844 
0.177003 0.12552775421 0.00002680753 
0.177561 0.11908034401 0.00040058258 
0.178118 0.13006067602 0.00132365915 
0.178676 0.09298889848 0.00044540156 
0.179233 0.09000773206 0.00022225284 
0.179791 0.11376408715 0.00083671176 
0.180348 0.10380056034 0.00073972560 
0.180905 0.13278272365 0.00027721400 
0.181463 0.14639686808 0.00015168555 
0.182020 0.07422420836 0.00011172435 
0.182578 0.10603324466 0.00075232612 
0.183135 0.06610225860 0.00004881482 
0.183693 0.12154254575 0.00150978612 
0.184250 0.11907913163 0.00035516338 
0.184808 0.12438612022 0.00053857002 
0.185365 0.10944845851 0.00014766527 
0.185922 0.07048425399 0.00049734780 
0.186480 0.09098515183 0.00106380335 
0.187037 0.16743202207 0.00014624981 
0.187595 0.08044934636 0.00109211416 
0.188152 0.10877094673 0.00025008173 
0.188710 0.08663042013 0.00024835185 
0.189267 0.07330418066 -0.00002754768 
0.189824 0.08459778010 0.00038934224 
0.190382 0.05013096073 -0.00023566913 
0.190939 0.06525355713 0.00071926744 
0.191497 0.07261232466 0.00076292641 
0.192054 0.07198721012 0.00012589330 
0.192612 0.07973070295 0.00030393947 
0.193169 0.09552629122 -0.00008041151 
0.193726 0.12062305966 0.00080491771 
0.194284 0.05127337931 0.00135292196 
0.194841 0.11848413759 -0.00020370758 
0.195399 0.13536887252 0.00053533870 
0.195956 0.04200796857 0.00036058992 
0.196514 0.10002390643 0.00009144780 
0.197071 0.07172612318 0.00083942177 
0.197628 0.05947965344 -0.00031328787 
0.198186 0.07787353197 0.00158024675 
0.198743 0.07790288317 0.00052484072 
0.199301 0.13433810649 0.00082081709 
0.199858 0.08915084711 0.00047598585 
0.200416 0.05349850142 0.00004370450 
0.200973 0.06097828099 -0.00002622459 
0.201530 0.08342405997 0.00017784180 
0.202088 0.04063598480 0.00056290815 
0.202645 0.09861135570 0.00048042652 
0.203203 0.02602680559 -0.00067240095 
0.203760 0.01582819530 -0.00065766151 
0.204318 0.06057790327 0.00047759096 
0.204875 0.10427427944 0.00075157340 
0.205432 0.05931399360 0.00054185958 
0.205990 0.05023646617 -0.00013752085 
0.206547 0.05160067828 0.00043936176 
0.207105 0.05793742390 0.00079058974 
0.207662 0.07159176042 0.00104062310 
0.208219 0.07847097531 0.00026285662 
0.208777 0.07092133401 -0.00024562615 
0.209334 0.08413678093 -0.00004103967 
0.209892 0.12457774444 0.00020871017 
0.210449 0.03806294223 0.00002590985 
0.211007 0.07271143253 0.00067413282 
0.211564 0.01019795311 -0.00012100322 
0.212121 0.04638851826 0.00004329062 
0.212679 0.02422049122 -0.00016278295 
0.213236 0.11157150429 0.00011938001 
0.213794 0.04518794657 0.00048372335 
0.214351 0.05282163990 0.00043506812 
0.214908 0.08152490484 0.00087194091 
0.215466 0.09393538978 0.00001835286 
0.216023 0.08911587097 -0.00021201298 
0.216581 0.03534094918 0.00079643724 
0.217138 0.09004809913 0.00005320287 
0.217695 0.06697100347 -0.00016978279 
0.218253 0.10088696200 0.00069345523 
0.218810 0.05546811843 -0.00010957692 
0.219368 0.03139773964 -0.00050759324 
0.219925 0.06792818339 0.00047498051 
0.220483 0.07196183514 0.00006244388 
0.221040 0.06910925440 0.00055842851 
0.221597 0.06268164476 0.00010453896 
0.222155 0.06025794698 0.00006099570 
0.222712 0.09680141839 0.00096116576 
0.223270 0.05598273169 -0.00030191607 
0.223827 0.04831430875 0.00021789505 
0.224384 0.07985106845 -0.00006721007 
0.224942 0.06453992082 0.00028799270 
0.225499 0.06740956683 0.00001335623 
0.226057 0.05853749396 0.00029073862 
0.226614 0.05695906494 0.00036244554 
0.227171 0.05947628684 -0.00077959714 
0.227729 0.01025971723 -0.00024597263 
0.228286 0.02917258506 0.00028653184 
0.228844 0.06675421581 0.00008882608 
0.229401 0.03829707165 0.00038234791 
0.229958 0.05679370048 0.00046599455 
0.230516 0.03425241498 0.00034139652 
0.231073 0.08990408971 0.00006128902 
0.231630 0.04466136147 0.00059550748 
0.232188 0.01400066448 0.00007761763 
0.232745 0.01449984266 0.00038530591 
0.233303 0.06994491203 0.00074059541 
0.233860 0.01210717124 -0.00057574727 
0.234417 0.08883550696 -0.00025745575 
0.234975 0.04157785341 -0.00046993239 
0.235532 0.04705952513 0.00032963687 
0.236090 0.07966058461 0.00045969896 
0.236647 0.05509155414 0.00031887736 
0.237204 0.04780918648 0.00027403604 
0.237762 0.00208160984 0.00004415756 
0.238319 0.05715000011 0.00031690172 
0.238877 0.05737682366 0.00040609896 
0.239434 0.05176492858 -0.00018502714 
0.239991 0.05777579314 0.00068617826 
0.240549 0.04129160404 0.00068439892 
0.241106 0.02099588921 -0.00018795664 
0.241663 -0.02292060965 0.00088743273 
0.242221 0.06663515856 0.00055349511 
0.242778 0.00929224165 -0.00024785735 
0.243336 0.05585227497 0.00054354785 
0.243893 0.03551171962 0.00059197300 
0.244450 0.07116680295 0.00072154095 
0.245008 0.04599296968 0.00031281095 
0.245565 0.05925412231 0.00029469763 
0.246123 0.02555476645 0.00051840032 
0.246680 0.06688327004 0.00054189703 
0.247237 0.06342834017 0.00020205254 
0.247795 0.07806950852 0.00063073303 
0.248352 0.04370507487 0.00041017040 
0.248909 0.03707991396 0.00001909430 
0.249467 0.03658527052 0.00003244190 
0.250024 0.06548096289 0.00046946518 
0.250582 0.06467999432 0.00004933135 
0.251139 0.04186715890 0.00018397395 
0.251696 0.07935154105 0.00010999344 
0.252254 0.04478910505 0.00010605339 
0.252811 0.03383424367 0.00004075903 
0.253368 0.02896480317 0.00034723373 
0.253926 0.05904408298 0.00006503862 
0.254483 0.03050719195 0.00004936387 
0.255041 0.06229888191 0.00056273046 
0.255598 0.03456462566 -0.00013166812 
0.256155 0.09827225478 -0.00047476601 
0.256713 0.04631355186 0.00023377791 
0.257270 0.07909254045 0.00235252187 
0.257827 0.02581194556 0.00010038028 
0.258385 0.02742628581 0.00041937150 
0.258942 0.07054947432 0.00040657579 
0.259499 0.05117562559 -0.00003229151 
0.260057 0.05462901275 0.00009191986 
0.260614 0.07927801015 0.00028992113 
0.261172 0.01580362341 0.00018791238 
0.261729 0.08362780508 0.00028636047 
0.262286 0.05232156086 0.00019272239 
0.262844 0.02089179212 0.00009853727 
0.263401 0.04655249271 0.00041548586 
0.263958 0.08184823597 -0.00007279302 
0.264516 0.04239760031 0.00039648272 
0.265073 0.06129752670 0.00056417929 
0.265630 0.05779114597 -0.00007599605 
0.266188 0.04821981842 0.00078716775 
0.266745 0.04563534826 -0.00044716999 
0.267302 0.04451402861 -0.00012017360 
0.267860 0.05729442890 0.00016066405 
0.268417 0.02858850496 0.00049156341 
0.268975 0.03253303618 0.00039992784 
0.269532 0.04517568723 0.00028440922 
0.270089 0.05270019514 0.00006022608 
0.270647 0.07429855456 0.00014542279 
0.271204 0.01257008603 -0.00009859647 
0.271761 0.01192152138 -0.00005791367 
0.272319 0.02873294973 0.00005542812 
0.272876 0.00853146203 0.00031543490 
0.273433 0.06440972584 -0.00011089123 
0.273991 0.08847018135 0.00079810587 
0.274548 0.07757348897 0.00036621421 
0.275105 0.07262417141 -0.00026437236 
0.275663 0.03774449305 0.00015312362 
0.276220 0.01298156127 0.00047805260 
0.276777 0.07093897290 0.00022134832 
0.277335 0.03691661494 0.00044234598 
0.277892 0.01044906389 0.00022029376 
0.278449 0.03768795851 0.00021009077 
0.279007 0.01469551387 0.00006652780 
0.279564 0.05941100348 -0.00014664272 
0.280121 0.04935748790 0.00009910354 
0.280679 0.06935124173 0.00014209181 
0.281236 0.03322742569 0.00019905539 
0.281793 0.07306546829 -0.00048420907 
0.282351 0.06282760903 0.00020598904 
0.282908 0.05841378120 0.00005255623 
0.283465 0.02576151393 -0.00050047822 
0.284023 0.06613212200 -0.00021663895 
0.284580 0.09141977411 0.00015869824 
0.285137 0.03454617879 0.00041160540 
0.285695 0.03973154345 0.00009600387 
0.286252 0.06565473380 -0.00012860165 
0.286809 0.00935902204 0.00004229315 
0.287367 0.05220891848 0.00046146145 
0.287924 0.05810687688 -0.00007480402 
0.288481 0.03948255773 0.00041987592 
0.289039 0.05939034937 0.00054453488 
0.289596 0.02151202441 0.00036061000 
0.290153 -0.00135005702 -0.00022705679 
0.290711 0.05794825547 0.00020199967 
0.291268 0.02251615252 0.00043920061 
0.291825 0.03341583811 0.00067399801 
0.292383 0.03975019363 0.00036429545 
0.292940 0.05054350447 0.00020123003 
0.293497 0.08893758006 0.00037089788 
0.294055 0.07747782604 -0.00032931449 
0.294612 0.03455626056 -0.00028822345 
0.295169 0.02201063318 -0.00039366494 
0.295727 0.01700215522 -0.00022228932 
0.296284 0.03516084293 -0.00052985216 
0.296841 0.06094581636 0.00008265831 
0.297399 0.09983855867 0.00031607776 
0.297956 0.05042690379 0.00034854894 
0.298513 -0.00628024759 0.00054284602 
0.299071 0.00062691561 0.00045328622 
0.299628 0.05861960010 -0.00008826531 
0.300185 0.06799417350 0.00045617322 
0.300742 0.03818475916 0.00059505658 
0.301300 0.02649522532 0.00008060012 
0.301857 -0.02135393851 0.00022765337 
0.302414 0.02215256517 0.00097389325 
0.302972 -0.07318674740 -0.00016844295 
0.303529 0.09139644202 0.00018413993 
0.304086 0.04960150795 0.00041389488 
0.304644 0.06895732858 0.00032313937 
0.305201 0.03850237550 0.00004844832 
0.305758 0.02788075057 0.00000947836 
0.306316 0.01595025704 0.00082532919 
0.306873 0.00156552707 -0.00019364308 
0.307430 0.05750847062 0.00036694420 
0.307987 0.03229427359 0.00030496233 
0.308545 0.05637384013 0.00032512964 
0.309102 0.09026763786 -0.00007029328 
0.309659 0.05764012229 0.00039677245 
0.310217 0.06489347067 -0.00056110767 
0.310774 0.00357445188 0.00015351800 
0.311331 0.06030921186 0.00013489210 
0.311889 0.01453617469 -0.00020710535 
0.312446 -0.03914812415 0.00007377853 
0.313003 0.05855572905 0.00006465925 
0.313560 0.06373074456 0.00085000181 
0.314118 0.03423071193 -0.00006918741 
0.314675 0.07570163484 0.00112792955 
0.315232 0.03010627960 -0.00032187963 
0.315790 0.05472908843 -0.00004962495 
0.316347 -0.00417700467 0.00040063695 
0.316904 0.06455695590 0.00058179182 
0.317461 0.05244830724 0.00026867375 
0.318019 0.01826514464 -0.00003275459 
0.318576 0.05961982391 0.00051744725 
0.319133 0.04613013456 -0.00011904629 
0.319691 0.04010753249 0.00028916335 
0.320248 0.06640349671 0.00044043422 
0.320805 0.07421800408 -0.00006746532 
0.321362 0.05537073361 0.00064363770 
0.321920 0.05365292520 -0.00037423387 
0.322477 0.04785369350 -0.00007974517 
0.323034 0.01094412169 0.00036245029 
0.323592 0.04826660596 -0.00042106129 
0.324149 0.05795038312 -0.00019827341 
0.324706 0.07762991003 0.00040791549 
0.325263 -0.00629829727 0.00011896149 
0.325821 0.08894023635 0.00038262792 
0.326378 0.03762839321 0.00047017466 
0.326935 -0.04570711418 0.00011222539 
0.327493 0.04680051212 -0.00034925733 
0.328050 0.04055227605 0.00042513473 
0.328607 -0.01606333133 0.00023550485 
0.329164 0.05577635318 0.00137621284 
0.329722 0.01585338188 0.00053911550 
0.330279 0.03391986663 -0.00040927723 
0.330836 0.05649035783 0.00056435464 
0.331393 0.04307944328 -0.00042946059 
0.331951 0.07838465546 0.00026982513 
0.332508 0.01196391470 -0.00013639249 
0.333065 -0.01445216682 -0.00002317093 
0.333622 0.05614596623 0.00064170169 
0.334180 0.05280460909 -0.00031107860 
0.334737 -0.01160026531 0.00002862067 
0.335294 0.01765154537 0.00031264235 
0.335852 0.04352252340 -0.00012645450 
0.336409 0.04302315285 -0.00042438210 
0.336966 0.04340877645 -0.00013740885 
0.337523 0.05779686384 0.00003865548 
0.338081 0.06260115117 0.00017322160 
0.338638 0.01659558936 -0.00009137543 
0.339195 0.04875688162 0.00101806601 
0.339752 0.02489164048 -0.00082954320 
0.340310 0.02540286416 0.00018369411 
0.340867 0.03695972300 -0.00023770465 
0.341424 0.06720015526 0.00094915655 
0.341981 0.07141286829 0.00059953467 
0.342539 -0.00680053113 0.00022315670 
0.343096 -0.06121436624 -0.00105257243 
0.343653 -0.05295939070 -0.00020918746 
0.344210 0.06868233874 -0.00008094894 
0.344768 0.05547953146 0.00105516512 
0.345325 -0.01488044151 -0.00040597460 
0.345882 -0.00551988136 -0.00113915818 
0.346439 0.05963074763 0.00001699348 
0.346997 0.05181725536 -0.00035130913 
0.347554 0.04408126193 -0.00029407659 
0.348111 0.14136359369 -0.00028087323 
0.348668 0.05015064235 -0.00035802347 
0.349226 0.03986201317 0.00023690707 
0.349783 0.06260445816 0.00020761949 
0.350340 0.02312669973 0.00023978016 
0.350897 0.07577300276 0.00022540940 
0.351454 0.02151571123 -0.00000114947 
0.352012 0.02045409595 0.00000695916 
0.352569 0.05009650727 0.00138719606 
0.353126 0.02915656251 0.00147324454 
0.353683 0.06529168480 0.00002867623 
0.354241 0.06465473145 -0.00093712552 
0.354798 0.04442477617 0.00161985897 
0.355355 0.09469414012 0.00098678170 
0.355912 0.01561347203 -0.00094305243 
0.356470 0.05549674105 0.00096059253 
0.357027 0.04659333753 0.00098463874 
0.357584 -0.00489512289 -0.00066057159 
0.358141 0.02430423615 -0.00068333016 
0.358699 0.01526357656 0.00091547510 
0.359256 -0.00236580571 -0.00078172124 
0.359813 0.06386255229 0.00101768701 
0.360370 0.01878906438 -0.00151757526 
0.360927 0.03109162282 0.00055178376 
0.361485 0.01709473322 0.00108306661 
0.362042 0.02320411924 0.00162028594 
0.362599 0.05001109106 -0.00062194195 
0.363156 -0.01503075902 0.00014059226 
0.363714 0.07134343706 0.00099501313 
0.364271 0.15759159040 -0.00027295858 
0.364828 0.04807082931 0.00017684335 
0.365385 0.06936738484 0.00060335604 
0.365942 0.02973083588 0.00036432251 
0.366500 0.04926806251 0.00022479151 
0.367057 -0.01179498975 -0.00027599612 
0.367614 -0.03457134137 -0.00051061996 
0.368171 0.03365548198 -0.00053923461 
0.368728 -0.01551158420 0.00015664291 
0.369286 0.04423994160 -0.00074372599 
0.369843 0.07391338405 0.00194338464 
0.370400 -0.04166142503 -0.00097224433 
0.370957 -0.01640915107 -0.00012145512 
0.371514 0.01532496925 0.00033607292 
0.372072 0.10521822960 -0.00124905061 
0.372629 -0.01079154525 0.00092968251 
0.373186 0.06543497426 0.00077148073 
0.373743 0.12081710484 -0.00011961605 
0.374300 0.03494559219 -0.00030268086 
0.374858 0.02571805816 0.00000454089 
0.375415 0.07342062500 0.00026166907 
0.375972 0.10918299753 0.00028416539 
0.376529 -0.05141242503 -0.00197509371 
0.377086 0.07527738019 0.00125586489 
0.377644 0.01923778843 0.00014710168 
0.378201 0.11226131755 0.00161460592 
0.378758 -0.00662559203 -0.00086589291 
0.379315 0.08485782084 0.00171374777 
0.379872 0.00394766763 0.00063895968 
0.380430 -0.07757564407 -0.00095872071 
0.380987 0.03287800995 0.00140345626 
0.381544 0.03066956317 -0.00041164612 
0.382101 0.11708925191 0.00034981821 
0.382658 -0.00407417321 0.00067709667 
0.383216 -0.02178671398 -0.00144639535 
0.383773 -0.05960552332 -0.00031599126 
0.384330 0.06136546304 -0.00016749950 
0.384887 0.13241505353 0.00239827505 
0.385444 0.02722339968 -0.00142958537 
0.386001 0.06521806804 0.00228332820 
0.386559 0.00168761061 0.00013537820 
0.387116 0.12577985163 0.00016542323 
0.387673 -0.04656123471 0.00102793225 
0.388230 0.06018274229 0.00062587840 
0.388787 -0.03994019560 0.00131530194 
0.389345 -0.08647936305 -0.00371828066 
0.389902 0.01367423759 -0.00154897789 
0.390459 -0.05741326345 -0.00110324205 
0.391016 0.05198886320 -0.00179989589 
0.391573 0.04761804725 0.00080047718 
0.392130 0.06480270965 0.00238951590 
0.392688 0.09052674370 0.00250988530 
0.393245 0.01581915376 0.00097717278 
0.393802 -0.05679531068 0.00341250046 
0.394359 0.04584102874 -0.00094014554 
0.394916 0.08224788551 0.00357075302 
0.395473 0.06391367588 -0.00062188780 
0.396031 0.04293272713 -0.00114136103 
0.396588 0.07459893386 0.00286468487 
0.397145 -0.09140035857 0.00318634845 
0.397702 -0.07448684224 -0.00053432605 
0.398259 -0.03152640971 -0.00489101030 
0.398816 0.13485745839 0.00065036602 
0.399374 -0.05836230646 -0.00149982449 
0.399931 0.10235024828 0.00448893669 
0.400488 0.18604085936 -0.00636282104 
0.401045 -0.04156121402 -0.00731392202 
0.401602 0.13007121503 -0.00470397611 
0.402159 0.20542361464 -0.00048905349 
0.402716 -0.01177811794 -0.00826116820 
0.403274 0.43921225182 0.00489912859 
0.403831 0.54584447508 0.02544617683 
