# Supplementary material for: SAXS studies of X-ray induced disulfide bond damage: Engineering high-resolution insight from a low-resolution technique
Source: PLoS One. 2020 Nov 17;15(11):e0239702. doi: 10.1371/journal.pone.0239702 (PMC7671560; doi:10.1371/journal.pone.0239702)
Supplement: S1 Data — (GZ) [file pone.0239702.s023.gz › SupplementaryData/dimer_A8_ph6_2p5_00026.cbf.dat]

0.010314 13.74265527277 -1.63196411032 
0.010872 11.29997632690 0.03047143362 
0.011429 9.90731657517 0.10876881465 
0.011987 7.32703505631 -0.16944406632 
0.012544 9.55878530999 0.00133083881 
0.013102 8.54072319210 -0.19637970183 
0.013659 9.07149326223 -0.04132078789 
0.014217 6.09026661531 -0.13906836995 
0.014774 10.25052743845 0.07261717365 
0.015332 9.13710908624 0.01086428270 
0.015889 8.83965064049 -0.02529662236 
0.016447 7.70911082696 0.08020414042 
0.017004 8.50743962088 0.02009507115 
0.017562 8.25496758104 -0.00398064265 
0.018119 8.63924676200 0.02277286141 
0.018677 7.98832063519 0.00488357900 
0.019234 7.70475884322 0.00900761005 
0.019792 8.54423753297 0.03475383944 
0.020349 7.74371886462 0.01976958010 
0.020907 7.91788653518 0.02424812307 
0.021464 7.69331896461 0.01030277388 
0.022022 8.24563142703 0.02458702984 
0.022579 7.62521998576 0.03066565202 
0.023137 7.77548177710 0.02544548525 
0.023694 7.83683276904 0.02304310715 
0.024252 7.73949738722 0.05796638815 
0.024809 7.41844423977 0.05481149699 
0.025367 7.37718867734 0.03713055844 
0.025924 7.60665242031 0.03808352881 
0.026482 7.50455345456 0.02737075765 
0.027039 7.35265497072 0.03899959098 
0.027597 6.98482149168 0.04811670567 
0.028154 7.07526080923 0.04642780254 
0.028712 7.04693569581 0.04217259505 
0.029269 7.08244119168 0.03771309681 
0.029827 6.80647917553 0.03551130103 
0.030384 6.86993546572 0.04155108340 
0.030942 6.48476014804 0.03207436195 
0.031500 6.47794364373 0.04068519456 
0.032057 6.65095394140 0.04177220298 
0.032615 6.53389893698 0.03522279941 
0.033172 6.40117529534 0.03535764118 
0.033730 6.15215302394 0.03351046848 
0.034287 6.46815293633 0.03653948355 
0.034845 6.33083578991 0.03687282921 
0.035402 6.19032780359 0.03273607959 
0.035960 6.01338668558 0.03905686798 
0.036517 6.16337826129 0.03480115247 
0.037075 5.95166296901 0.03427357275 
0.037632 5.97224937315 0.03414886313 
0.038190 5.82882665934 0.03158929951 
0.038747 5.68573194578 0.03293280500 
0.039305 5.69428765224 0.02813561797 
0.039862 5.61975680020 0.02986764381 
0.040420 5.68993475515 0.03157710638 
0.040977 5.58304115270 0.03054603818 
0.041535 5.43614727762 0.02625636654 
0.042092 5.52948386747 0.02948087126 
0.042650 5.31412766328 0.03401584167 
0.043207 5.13232224714 0.02658013328 
0.043765 5.16859928312 0.02638279940 
0.044322 5.35128947464 0.02711274810 
0.044880 5.00303727499 0.02479685033 
0.045437 5.15761767324 0.02854313497 
0.045995 4.94176799374 0.02497535110 
0.046552 5.05356814284 0.02888058643 
0.047110 4.72131876347 0.02814203533 
0.047667 4.65565827133 0.02452683790 
0.048225 4.70692759449 0.02650971228 
0.048782 4.62768511964 0.02452678451 
0.049340 4.49779867444 0.02277369345 
0.049897 4.50207131359 0.02428076703 
0.050455 4.46926026536 0.02455346059 
0.051012 4.57478998003 0.02493395010 
0.051570 4.46887698034 0.02558867893 
0.052127 4.25123563297 0.02438336841 
0.052685 4.21395841736 0.01882527168 
0.053242 4.02200821684 0.01918695346 
0.053800 4.21114452599 0.02024528593 
0.054357 4.16814088606 0.02220406421 
0.054915 4.16763043159 0.02114829529 
0.055472 3.98281314072 0.02124201181 
0.056030 3.91648823590 0.02001429379 
0.056587 3.92041531078 0.01988648619 
0.057145 3.68894583641 0.01962112437 
0.057702 3.68496705775 0.02126408454 
0.058260 3.87503778919 0.02004388334 
0.058817 3.51137470520 0.01725828963 
0.059375 3.50676313781 0.01832118886 
0.059932 3.57018452623 0.01906530592 
0.060490 3.42161170072 0.01778282378 
0.061048 3.43499386981 0.01772833651 
0.061605 3.28579123366 0.01831981943 
0.062163 3.36752957153 0.02116050349 
0.062720 3.34068310939 0.01592097350 
0.063278 3.24394999245 0.01882553704 
0.063835 3.28175556755 0.01604950055 
0.064393 3.17205049219 0.01700591539 
0.064950 3.05923749876 0.01519303181 
0.065508 3.08482763383 0.01412657233 
0.066065 3.00812600024 0.01119810427 
0.066623 3.07628340082 0.01303484900 
0.067180 2.96267758023 0.01325706874 
0.067738 2.97019962860 0.01571824996 
0.068295 2.67343676543 0.01441694165 
0.068853 2.75887451077 0.01467004501 
0.069410 2.73009034280 0.01401394741 
0.069968 2.61252140204 0.01668997926 
0.070525 2.66608803837 0.01561780557 
0.071083 2.57461889986 0.01341556656 
0.071640 2.46790392921 0.01196732078 
0.072198 2.65947182664 0.01321660631 
0.072755 2.53577689899 0.01230439250 
0.073313 2.48897941994 0.01103362973 
0.073870 2.39644823387 0.01192475026 
0.074428 2.42787970102 0.01177554385 
0.074985 2.37640020296 0.01170737743 
0.075543 2.37829229034 0.01059845779 
0.076100 2.32407478031 0.01088492014 
0.076658 2.34874751956 0.01165312098 
0.077215 2.15944558450 0.00938560008 
0.077773 2.22908733350 0.00929509544 
0.078330 2.22686342011 0.01047685525 
0.078888 2.24588193183 0.01056962412 
0.079445 2.14405090536 0.00966829842 
0.080003 2.15783801092 0.00854623706 
0.080560 2.08762027408 0.00898452831 
0.081118 2.16420560488 0.00938035709 
0.081675 2.03216834860 0.00906637029 
0.082233 1.99165420122 0.01095922471 
0.082790 1.91440251028 0.00978554569 
0.083348 1.88399153986 0.01003210718 
0.083905 1.94901338069 0.00884725143 
0.084463 1.79733195900 0.00823866883 
0.085020 1.83184068442 0.00843377183 
0.085578 1.81453765006 0.00675164602 
0.086135 1.79946919067 0.00846382209 
0.086693 1.75070558480 0.00762426058 
0.087250 1.77136702539 0.00851301614 
0.087808 1.78484696210 0.00731607781 
0.088365 1.72126698146 0.00850754712 
0.088923 1.56981016198 0.00820602850 
0.089480 1.64066681458 0.00726313938 
0.090038 1.73141690957 0.00722530548 
0.090595 1.56476673190 0.00862158096 
0.091153 1.63161265489 0.00643072442 
0.091710 1.55792625052 0.00837278926 
0.092268 1.49257899659 0.00710197194 
0.092825 1.43058638620 0.00715141983 
0.093383 1.39489363870 0.00429661605 
0.093940 1.49874667415 0.00806866682 
0.094498 1.48214598427 0.00961085035 
0.095055 1.41718894484 0.00726527693 
0.095613 1.46454271525 0.00610791544 
0.096170 1.43487064118 0.00695600734 
0.096728 1.38046051102 0.00674968336 
0.097285 1.34766857947 0.00505074134 
0.097842 1.39054688294 0.00629543503 
0.098400 1.38255504260 0.00477597171 
0.098957 1.29497922977 0.00746167673 
0.099515 1.27615050732 0.00730086087 
0.100072 1.26157349848 0.00644675049 
0.100630 1.20263124466 0.00738517491 
0.101187 1.22471920985 0.00508393456 
0.101745 1.20221232169 0.00460257447 
0.102302 1.21347986162 0.00570611271 
0.102860 1.16508967412 0.00465209502 
0.103417 1.21986881698 0.00478001860 
0.103975 1.07819893083 0.00500765380 
0.104532 1.06328454073 0.00510118856 
0.105090 1.07507144461 0.00394150368 
0.105647 1.17189195097 0.00549914215 
0.106205 1.04020147899 0.00523723330 
0.106762 1.07935455377 0.00586174910 
0.107320 0.99648273553 0.00525263091 
0.107877 1.00338900638 0.00468152311 
0.108435 0.91079748629 0.00389275487 
0.108992 0.95901282619 0.00325937276 
0.109550 1.00325849771 0.00508428630 
0.110107 0.92115692748 0.00467272781 
0.110665 0.86250185462 0.00419752784 
0.111222 0.84918291844 0.00494115553 
0.111780 0.89864160633 0.00337535904 
0.112337 0.94552904974 0.00405828627 
0.112895 0.80220836108 0.00334910006 
0.113452 0.84311564019 0.00487463458 
0.114010 0.84340742251 0.00395851174 
0.114567 0.80362734950 0.00395787695 
0.115125 0.86988129422 0.00294092570 
0.115682 0.83476314142 0.00340504996 
0.116240 0.75207719289 0.00405354385 
0.116797 0.75269182211 0.00211774718 
0.117355 0.83143503665 0.00341503521 
0.117912 0.79785627965 0.00492092022 
0.118470 0.77907183557 0.00269350636 
0.119027 0.71831628147 0.00308287048 
0.119585 0.71420597550 0.00243770360 
0.120142 0.75892157647 0.00382331333 
0.120699 0.71303490258 0.00209950454 
0.121257 0.65649353248 0.00261219432 
0.121814 0.66271428435 0.00356859487 
0.122372 0.70308500321 0.00368112986 
0.122929 0.68361557429 0.00297965081 
0.123487 0.69051976119 0.00349605014 
0.124044 0.56871536779 0.00341387781 
0.124602 0.55787278765 0.00270779887 
0.125159 0.61621474650 0.00301591140 
0.125717 0.62147118032 0.00286028106 
0.126274 0.60911265664 0.00320870386 
0.126832 0.55328266568 0.00185735249 
0.127389 0.61433553711 0.00304846175 
0.127947 0.53154018303 0.00348427037 
0.128504 0.46142915014 0.00215367608 
0.129062 0.62032697676 0.00333447253 
0.129619 0.53672729571 0.00086697424 
0.130177 0.56342238437 0.00228196020 
0.130734 0.55224420956 0.00180608525 
0.131292 0.48944493334 0.00182450748 
0.131849 0.44677551590 0.00214145278 
0.132407 0.46517009782 0.00137634896 
0.132964 0.41519740587 0.00172812532 
0.133521 0.51250518543 0.00197089109 
0.134079 0.45575900423 0.00098915006 
0.134636 0.47622105998 0.00272638370 
0.135194 0.38784309840 0.00118669521 
0.135751 0.46328532366 0.00249869535 
0.136309 0.37488502542 0.00078093251 
0.136866 0.41541757124 0.00213792070 
0.137424 0.36478488660 0.00182859114 
0.137981 0.34995026601 0.00125735912 
0.138539 0.40245253753 0.00056043319 
0.139096 0.42214599901 0.00152898755 
0.139654 0.44716551708 0.00190580640 
0.140211 0.42335615946 0.00216905639 
0.140769 0.34853809253 0.00120644153 
0.141326 0.39231710551 0.00162257572 
0.141884 0.34288264551 0.00228810985 
0.142441 0.32599221453 -0.00029602960 
0.142998 0.30327356261 0.00065146208 
0.143556 0.30959547302 0.00065666723 
0.144113 0.27274278695 0.00152892643 
0.144671 0.34189409014 0.00120438173 
0.145228 0.37509746538 0.00107191145 
0.145786 0.27252754263 0.00167117779 
0.146343 0.29743290212 0.00093091409 
0.146901 0.31612912656 0.00092491350 
0.147458 0.34431146561 0.00109843858 
0.148016 0.32811696455 0.00145529191 
0.148573 0.29255065906 0.00125297824 
0.149131 0.30044464150 0.00138411565 
0.149688 0.30958907683 0.00131225765 
0.150246 0.29535637841 0.00123842915 
0.150803 0.21640888751 0.00130471535 
0.151360 0.25814751788 0.00107650439 
0.151918 0.28903577527 0.00081477262 
0.152475 0.23369019865 0.00060632064 
0.153033 0.27517400995 0.00059486828 
0.153590 0.19561772458 0.00051879714 
0.154148 0.23143310972 0.00101204903 
0.154705 0.25003086915 0.00161394775 
0.155263 0.27611196569 0.00151129960 
0.155820 0.23621990258 -0.00000654234 
0.156378 0.21390287957 0.00113249784 
0.156935 0.22654433273 0.00047399381 
0.157493 0.29581189748 0.00091527122 
0.158050 0.16563524118 0.00078931134 
0.158607 0.23006905865 0.00113812630 
0.159165 0.25565255531 0.00117893699 
0.159722 0.18441893572 0.00153252303 
0.160280 0.25017181241 0.00101792199 
0.160837 0.20221640469 0.00012813361 
0.161395 0.16517365228 0.00055088704 
0.161952 0.22335416492 0.00082990620 
0.162510 0.15671811716 0.00040186609 
0.163067 0.14404831806 0.00123597166 
0.163625 0.17804683472 0.00001917478 
0.164182 0.14760530117 0.00098113894 
0.164739 0.17097558271 0.00043142941 
0.165297 0.18720464476 0.00089752395 
0.165854 0.14940488632 0.00105802109 
0.166412 0.14933348494 0.00023038517 
0.166969 0.15590023996 0.00033282582 
0.167527 0.16019193532 0.00080888967 
0.168084 0.18653164139 0.00063581886 
0.168642 0.17163882359 0.00054970312 
0.169199 0.12419553053 0.00087426753 
0.169757 0.21521126172 0.00117779361 
0.170314 0.16745052088 0.00006025100 
0.170871 0.11586163989 -0.00023024083 
0.171429 0.14464767372 0.00057200445 
0.171986 0.11495511912 -0.00024466712 
0.172544 0.13258171258 0.00018898984 
0.173101 0.10943664176 0.00092065607 
0.173659 0.15197739989 0.00013641341 
0.174216 0.11197501729 0.00049854782 
0.174774 0.13552032820 0.00045891879 
0.175331 0.08562600102 0.00034768974 
0.175888 0.14508737891 0.00046653679 
0.176446 0.09444999760 0.00049803157 
0.177003 0.10559312389 0.00032990186 
0.177561 0.06174654043 0.00048939379 
0.178118 0.10437537524 0.00023803078 
0.178676 0.10515014167 0.00051921728 
0.179233 0.12068669539 0.00082956815 
0.179791 0.11688531842 0.00022969684 
0.180348 0.05827482412 0.00000167139 
0.180905 0.15211648223 0.00042628656 
0.181463 0.12670746355 0.00073488700 
0.182020 0.13082774519 0.00070536875 
0.182578 0.07781660114 0.00023004083 
0.183135 0.09223614130 0.00055220653 
0.183693 0.12432581580 0.00031813534 
0.184250 0.13520242599 0.00015451913 
0.184808 0.05917007427 0.00072907824 
0.185365 0.17121977891 0.00089757796 
0.185922 0.08722675170 0.00061108898 
0.186480 0.11314081629 0.00066349991 
0.187037 0.06166517822 0.00058556817 
0.187595 0.08792914432 -0.00046132629 
0.188152 0.10117818596 0.00008139350 
0.188710 0.09478233481 0.00016118761 
0.189267 0.07733610818 0.00077398027 
0.189824 0.03704644519 0.00088143636 
0.190382 0.05999288057 0.00032063072 
0.190939 0.10593429125 0.00027960188 
0.191497 0.10120367035 0.00058227562 
0.192054 0.13721745686 0.00112148204 
0.192612 0.11017537176 0.00009852467 
0.193169 0.08954420860 0.00072079345 
0.193726 0.07474798040 0.00062498127 
0.194284 0.17780455190 0.00055163361 
0.194841 0.14542279645 0.00010805023 
0.195399 0.09755508856 0.00101400735 
0.195956 0.09909421674 0.00058086336 
0.196514 0.07386560279 -0.00016949051 
0.197071 0.16430877925 0.00073613934 
0.197628 0.02726868889 0.00051732847 
0.198186 0.09685507224 0.00080627030 
0.198743 0.12152451128 0.00055882375 
0.199301 0.11234971523 0.00039608761 
0.199858 0.08713448906 -0.00001328758 
0.200416 0.10486085016 0.00087788439 
0.200973 0.06987974686 0.00058372828 
0.201530 0.08007440084 0.00021828105 
0.202088 0.07227552331 0.00011244015 
0.202645 0.03600565472 0.00063911389 
0.203203 0.12310240771 0.00086595710 
0.203760 0.06415799858 0.00055672315 
0.204318 0.07529801142 -0.00035471200 
0.204875 0.12424120003 0.00041280967 
0.205432 0.09893765149 0.00052631057 
0.205990 0.03739468396 -0.00025568213 
0.206547 0.06696679096 0.00040397108 
0.207105 0.10409896953 0.00100730592 
0.207662 0.10027280398 0.00054636609 
0.208219 0.06376415205 0.00022809240 
0.208777 0.01798219194 0.00033614206 
0.209334 0.06289321825 0.00103036874 
0.209892 0.12149278558 -0.00028854627 
0.210449 0.05983087618 0.00096299843 
0.211007 0.12558027631 0.00023423101 
0.211564 0.06226583929 -0.00025102256 
0.212121 0.05007384232 0.00038477270 
0.212679 0.03942507248 -0.00023137209 
0.213236 0.07307526509 0.00067502841 
0.213794 0.05083268025 -0.00007290163 
0.214351 0.10066322520 0.00009893474 
0.214908 0.06364302840 0.00053089980 
0.215466 0.05279076114 0.00081916468 
0.216023 0.05953822762 0.00074422102 
0.216581 0.02492824267 -0.00015197153 
0.217138 0.01926365598 -0.00052562892 
0.217695 0.10936572820 0.00068463454 
0.218253 0.07920545231 0.00043833540 
0.218810 0.05434791557 0.00061871659 
0.219368 0.08140290613 0.00003999330 
0.219925 0.08453435857 0.00012836049 
0.220483 0.04960924826 -0.00027085920 
0.221040 0.10143842380 0.00034280933 
0.221597 0.10021858445 0.00086599657 
0.222155 0.07250637455 0.00033594181 
0.222712 0.06905133353 0.00047247165 
0.223270 0.07558706666 -0.00001564194 
0.223827 0.03899515968 0.00009614224 
0.224384 0.04605516124 0.00038103610 
0.224942 0.03561422255 0.00007178725 
0.225499 0.08950020253 0.00015449957 
0.226057 0.08185347662 0.00004176163 
0.226614 0.07037059779 0.00061795295 
0.227171 0.08079432976 0.00093378527 
0.227729 0.03483433521 0.00031540884 
0.228286 0.07758778531 0.00036238989 
0.228844 0.04885538208 0.00013457270 
0.229401 0.06072430978 0.00020818944 
0.229958 0.07847104368 0.00021733335 
0.230516 0.04402036949 -0.00019677910 
0.231073 0.05037746037 0.00030600687 
0.231630 0.06488226064 0.00014258012 
0.232188 0.08128420392 0.00005921745 
0.232745 0.04772914851 0.00005532352 
0.233303 0.02441573140 0.00005198201 
0.233860 0.06433653737 0.00023996046 
0.234417 0.06732544065 -0.00016323559 
0.234975 0.03160452273 0.00070709181 
0.235532 0.09042971418 0.00046543981 
0.236090 0.06527749490 0.00042751429 
0.236647 0.05098102997 0.00018028288 
0.237204 0.07123556826 0.00020194397 
0.237762 0.03822830373 0.00009893364 
0.238319 0.05963445538 -0.00008631865 
0.238877 0.10754138847 -0.00020478423 
0.239434 0.05012619661 0.00011941018 
0.239991 -0.00623268369 -0.00018405279 
0.240549 0.06498047155 0.00064068816 
0.241106 0.04260670519 0.00003841587 
0.241663 0.07437935334 0.00059618270 
0.242221 0.07662980988 0.00000805889 
0.242778 0.12196659998 0.00045072852 
0.243336 0.04988299191 -0.00015035854 
0.243893 0.07055464495 0.00068411599 
0.244450 0.05264217244 -0.00011060167 
0.245008 0.01569711640 0.00003291739 
0.245565 0.03065453271 0.00029298705 
0.246123 0.07633181764 0.00014757193 
0.246680 0.09657525490 0.00039297301 
0.247237 0.05890345858 0.00081654346 
0.247795 0.04966819684 0.00042121857 
0.248352 0.05883422274 0.00053588234 
0.248909 0.03735274971 -0.00025428538 
0.249467 0.08417955470 0.00022446851 
0.250024 0.01751054511 0.00016976871 
0.250582 0.06145785085 -0.00008729178 
0.251139 0.08749608714 0.00059144995 
0.251696 0.09245047917 0.00023311508 
0.252254 0.02575070908 -0.00007970598 
0.252811 0.05619002295 0.00032916098 
0.253368 0.04095679076 -0.00000922469 
0.253926 0.03464462585 0.00039261201 
0.254483 0.05279924319 0.00032487659 
0.255041 0.05538558519 0.00085050166 
0.255598 0.07186876365 -0.00033160785 
0.256155 0.07378621130 -0.00009965847 
0.256713 0.06878560208 0.00033570949 
0.257270 0.03170027078 0.00565697424 
0.257827 0.05548390459 0.00062459835 
0.258385 0.04510574324 -0.00011379546 
0.258942 0.07509517121 -0.00025860988 
0.259499 0.05542272157 -0.00031676410 
0.260057 0.04395461672 0.00000463684 
0.260614 0.04710037104 0.00006517856 
0.261172 0.01208202244 -0.00000705390 
0.261729 0.09592785647 0.00030968071 
0.262286 0.07120789171 0.00020493729 
0.262844 0.01339642361 0.00036389390 
0.263401 0.05210307281 0.00000408550 
0.263958 0.06170772160 0.00001789130 
0.264516 0.08589989686 0.00035637375 
0.265073 0.08027277181 0.00008739095 
0.265630 0.06626545537 0.00044804473 
0.266188 0.06253559140 0.00031379865 
0.266745 0.07452407815 0.00033539880 
0.267302 0.09091075665 0.00058948683 
0.267860 0.06621009867 0.00046646264 
0.268417 0.07415076736 -0.00014721288 
0.268975 0.02901141178 0.00061576358 
0.269532 0.03801780581 -0.00012601577 
0.270089 0.06034921736 -0.00017374893 
0.270647 0.07690625353 0.00001758961 
0.271204 0.05714055275 0.00020323319 
0.271761 0.06123619355 0.00019358027 
0.272319 0.02880959384 -0.00021655025 
0.272876 0.03653299799 0.00006169014 
0.273433 0.06169184193 0.00014687584 
0.273991 0.04648314504 -0.00028711965 
0.274548 0.02733864511 0.00010916994 
0.275105 0.09378039232 -0.00005052302 
0.275663 0.01784936690 -0.00001729719 
0.276220 0.06196059677 0.00041962388 
0.276777 0.06040700868 0.00079362552 
0.277335 0.07707805708 0.00042198716 
0.277892 0.01953647758 0.00040488618 
0.278449 0.03270967082 0.00030141416 
0.279007 0.04893337353 0.00021039740 
0.279564 0.06265188165 0.00011974412 
0.280121 0.05470459972 0.00016521526 
0.280679 0.04864171759 0.00010271891 
0.281236 0.03624531497 -0.00018340531 
0.281793 0.06202411430 0.00031712199 
0.282351 0.07279898526 0.00033687343 
0.282908 0.05547548006 -0.00039108024 
0.283465 0.02916710354 0.00063253259 
0.284023 0.03329457064 0.00033273258 
0.284580 0.08489361738 0.00060606403 
0.285137 0.07761631351 0.00016533542 
0.285695 0.03111033922 0.00047448899 
0.286252 0.03563569578 0.00057033335 
0.286809 0.04442204779 0.00026757257 
0.287367 0.06037642618 0.00039753013 
0.287924 0.09482243557 0.00044568920 
0.288481 0.07015863363 0.00008915762 
0.289039 0.02517733942 -0.00036880904 
0.289596 0.08103720974 0.00060764729 
0.290153 0.05802400098 0.00020934547 
0.290711 0.03307144376 -0.00005563776 
0.291268 0.04435071233 0.00037299546 
0.291825 0.06301479979 0.00001721217 
0.292383 0.00795777216 0.00044629596 
0.292940 0.02201097027 0.00002824480 
0.293497 0.05946327526 -0.00015274006 
0.294055 0.04739474580 -0.00040844847 
0.294612 0.07465636362 0.00009912144 
0.295169 0.05458903376 0.00061183409 
0.295727 0.08136391728 0.00001734741 
0.296284 0.07234277614 0.00091488018 
0.296841 0.02717374264 0.00048225326 
0.297399 0.05340386535 -0.00015205310 
0.297956 0.03848735287 0.00020596522 
0.298513 0.03515205663 0.00026096903 
0.299071 0.04738758385 0.00023118809 
0.299628 0.06860976958 0.00069406278 
0.300185 0.05601464578 0.00014988178 
0.300742 0.07609201307 0.00056354764 
0.301300 0.05498908896 -0.00013515434 
0.301857 0.05591096392 -0.00023638208 
0.302414 0.01049421130 -0.00001236492 
0.302972 0.05333958222 0.00105394654 
0.303529 0.03729622202 0.00040233072 
0.304086 0.08914075755 0.00028067678 
0.304644 0.06992150584 0.00059865249 
0.305201 0.05408967246 0.00021914132 
0.305758 0.02076371139 -0.00027217235 
0.306316 0.04620066038 0.00000874436 
0.306873 0.00973027361 0.00005171449 
0.307430 0.04607264178 0.00058865965 
0.307987 0.09371655581 0.00038364313 
0.308545 0.07411046234 -0.00051905635 
0.309102 0.05253434049 0.00032986540 
0.309659 0.05397159146 -0.00061960895 
0.310217 0.03507461774 -0.00055729896 
0.310774 0.01004096084 0.00040653486 
0.311331 0.05194165651 -0.00040795197 
0.311889 0.07047226194 -0.00025657688 
0.312446 0.00523983552 0.00021728643 
0.313003 0.09267887330 0.00057556547 
0.313560 -0.03039819786 0.00032727902 
0.314118 0.03885105712 -0.00024992111 
0.314675 0.02970813366 0.00062339412 
0.315232 0.11778210442 0.00014981833 
0.315790 0.03622650976 0.00031639456 
0.316347 0.07245239961 -0.00003373718 
0.316904 0.05128455113 0.00074210058 
0.317461 0.07130935672 0.00071860095 
0.318019 0.06676831268 0.00041738179 
0.318576 0.08221898615 0.00034924645 
0.319133 -0.00223038709 0.00039227109 
0.319691 0.06930225594 0.00053263979 
0.320248 0.06552123786 -0.00009490754 
0.320805 0.04367010418 -0.00032307964 
0.321362 0.01321729055 0.00007754948 
0.321920 0.06552933701 0.00084502486 
0.322477 0.12224231781 0.00095429478 
0.323034 0.03537551735 0.00040893264 
0.323592 0.04569721980 0.00046879969 
0.324149 -0.04029340024 -0.00011630376 
0.324706 0.08062410488 0.00019319099 
0.325263 0.03708551748 -0.00048150567 
0.325821 0.07030079113 0.00026282630 
0.326378 0.06361355243 -0.00021487534 
0.326935 0.02720438408 0.00085059300 
0.327493 0.06271265628 0.00000231406 
0.328050 0.03894113393 0.00034642087 
0.328607 0.01362807964 0.00013114321 
0.329164 0.05413311510 0.00050155726 
0.329722 0.01953517572 -0.00036755095 
0.330279 0.01474898987 0.00012307009 
0.330836 0.07952087523 0.00053879910 
0.331393 0.02797401596 -0.00006264714 
0.331951 0.04013173897 0.00017269543 
0.332508 0.08927638665 0.00035725801 
0.333065 0.03060245524 0.00107507285 
0.333622 0.04243227722 -0.00058351009 
0.334180 0.08350381598 -0.00005870154 
0.334737 0.04177061244 -0.00012889038 
0.335294 0.07166192001 0.00098659458 
0.335852 0.09260316573 0.00031170927 
0.336409 0.07107934957 0.00029156481 
0.336966 0.03485116512 0.00033895079 
0.337523 0.05206939610 0.00112103221 
0.338081 0.04936095238 -0.00005258998 
0.338638 -0.01862665840 -0.00020767304 
0.339195 0.04413035697 0.00142622496 
0.339752 0.07920439866 -0.00006185774 
0.340310 0.04385930258 0.00123938300 
0.340867 0.00263711304 -0.00052766292 
0.341424 0.04689204482 0.00094033524 
0.341981 0.04553968321 -0.00023686361 
0.342539 0.00882205693 0.00021075504 
0.343096 0.05197884296 -0.00030883088 
0.343653 0.03862061674 0.00010350232 
0.344210 0.03697081037 0.00118657464 
0.344768 0.05765986380 0.00051789352 
0.345325 0.02115199424 -0.00005728960 
0.345882 0.07409962535 0.00090281257 
0.346439 0.01975375908 0.00090982352 
0.346997 0.01043690872 0.00027252120 
0.347554 0.07309693829 0.00009060453 
0.348111 0.04391806439 -0.00022746939 
0.348668 0.02602521179 -0.00097066478 
0.349226 0.07493474856 -0.00021646104 
0.349783 0.02009226424 0.00090930520 
0.350340 0.03062842828 0.00005745918 
0.350897 0.04590143639 -0.00006631464 
0.351454 0.00599129275 -0.00054930554 
0.352012 0.05261505859 0.00005810349 
0.352569 -0.07929037998 -0.00123106834 
0.353126 0.08617640460 0.00057113637 
0.353683 0.03632995470 0.00098828415 
0.354241 -0.04372010038 0.00109196490 
0.354798 0.04250998441 0.00025029308 
0.355355 0.08557519205 -0.00068185962 
0.355912 0.06219344922 0.00084439015 
0.356470 -0.00846289969 0.00040815061 
0.357027 0.06571872582 0.00169795728 
0.357584 0.01817965565 0.00010082345 
0.358141 0.03155534188 0.00018600144 
0.358699 0.08486783819 -0.00043077497 
0.359256 0.05214823560 0.00120710906 
0.359813 0.05438733503 -0.00004229692 
0.360370 0.07472412501 0.00039964052 
0.360927 -0.00199213857 0.00073112195 
0.361485 -0.00317997027 0.00060522074 
0.362042 0.03260042131 -0.00067469930 
0.362599 0.02635903109 0.00035127865 
0.363156 0.08601810073 0.00058090233 
0.363714 0.08943352026 -0.00002909780 
0.364271 0.01902171154 -0.00030190381 
0.364828 0.06316307385 -0.00101768287 
0.365385 0.09117197059 0.00157391478 
0.365942 0.09126881198 -0.00002743187 
0.366500 -0.04077619308 0.00120693783 
0.367057 0.02088933359 0.00045978929 
0.367614 0.05598892084 -0.00014097571 
0.368171 0.02430969997 0.00096051374 
0.368728 -0.00015181742 0.00008598869 
0.369286 0.02735020483 0.00074990216 
0.369843 -0.05223283542 0.00132566340 
0.370400 0.04502819801 0.00054447025 
0.370957 0.02075470664 -0.00004439427 
0.371514 0.14160033318 0.00128741254 
0.372072 0.00667469609 0.00006212303 
0.372629 0.02394617436 -0.00110543908 
0.373186 0.13973913512 0.00079639111 
0.373743 0.00921459598 0.00002771056 
0.374300 0.06380354785 -0.00068671562 
0.374858 0.03932084384 0.00045248006 
0.375415 -0.00783276475 -0.00013509605 
0.375972 -0.00665878079 -0.00156513670 
0.376529 -0.04532578374 -0.00144982951 
0.377086 0.13542620715 0.00161498221 
0.377644 0.04180393217 0.00111198782 
0.378201 0.15076206990 0.00092128255 
0.378758 0.02689832888 0.00229023485 
0.379315 0.07692872360 0.00207630011 
0.379872 0.04109398965 0.00087304766 
0.380430 0.04746635000 0.00038813387 
0.380987 0.08944041534 -0.00017053375 
0.381544 0.04752557138 -0.00001262805 
0.382101 0.11050212182 -0.00026081344 
0.382658 0.01317545000 -0.00090404060 
0.383216 0.00698341546 0.00005546362 
0.383773 0.05158578302 -0.00167231410 
0.384330 0.00636571760 -0.00117325731 
0.384887 0.01568776970 0.00011124331 
0.385444 0.08301593210 -0.00020306731 
0.386001 0.03624691970 0.00072580821 
0.386559 -0.08477422317 0.00061543933 
0.387116 0.02844307991 0.00241238526 
0.387673 -0.02651436825 -0.00124282592 
0.388230 0.07590261237 0.00065916894 
0.388787 -0.09121085788 -0.00035171597 
0.389345 -0.01589290588 0.00027845176 
0.389902 -0.00158883909 0.00074765979 
0.390459 0.04936195146 0.00260720540 
0.391016 0.00969996040 -0.00176650265 
0.391573 0.07922079370 0.00122722859 
0.392130 0.02547746827 -0.00135723370 
0.392688 0.05830925206 0.00100163899 
0.393245 0.10374646934 -0.00143521307 
0.393802 -0.03301393771 -0.00013334154 
0.394359 0.07533667218 0.00128676605 
0.394916 0.14098377650 -0.00040645329 
0.395473 -0.00820214390 -0.00234918408 
0.396031 0.07679329302 -0.00016963872 
0.396588 0.06491691621 0.00318761271 
0.397145 0.10736489952 -0.00171153258 
0.397702 0.08831164568 -0.00175827420 
0.398259 -0.01436989756 0.00430610137 
0.398816 0.09234795558 0.00437448710 
0.399374 0.02941255274 0.00186948272 
0.399931 0.04967462649 0.00401521481 
0.400488 0.02560943149 0.00241345377 
0.401045 0.01295583868 0.00059813467 
0.401602 0.07002616257 0.00389424204 
0.402159 0.07653110765 0.00088319391 
0.402716 -0.00575335153 -0.01223808734 
0.403274 -0.06748099152 0.01445199258 
0.403831 0.19517459180 0.01860175987 
