# Supplementary material for: SAXS studies of X-ray induced disulfide bond damage: Engineering high-resolution insight from a low-resolution technique
Source: PLoS One. 2020 Nov 17;15(11):e0239702. doi: 10.1371/journal.pone.0239702 (PMC7671560; doi:10.1371/journal.pone.0239702)
Supplement: S1 Data — (GZ) [file pone.0239702.s023.gz › SupplementaryData/dimer_A8_ph6_2p5_00027.cbf.dat]

0.010314 13.39433233454 -0.59808669871 
0.010872 8.28379080406 -0.61010736421 
0.011429 9.41840051682 -0.26190805677 
0.011987 8.10643178498 0.08391548222 
0.012544 6.73556813244 -0.00106526068 
0.013102 8.44749801392 -0.03435135677 
0.013659 9.06630577317 -0.04142787285 
0.014217 9.14443085638 -0.05762159676 
0.014774 9.95930371532 -0.03627269198 
0.015332 8.13482692584 -0.03555942909 
0.015889 9.17209182934 -0.06185043687 
0.016447 9.18017679956 -0.01494419654 
0.017004 7.83965514124 0.02257935103 
0.017562 8.10853374151 0.01494435128 
0.018119 7.77548392875 0.02387108496 
0.018677 8.46165510144 -0.02041163141 
0.019234 8.58556679125 0.01643123044 
0.019792 7.85451204969 0.00202919144 
0.020349 8.04323836582 0.02962774691 
0.020907 8.49944858192 0.03180675687 
0.021464 7.95695386341 0.04348840379 
0.022022 7.97338262349 0.02870290052 
0.022579 8.00082299016 0.02561733694 
0.023137 7.85041600398 0.03638643661 
0.023694 7.92992935205 0.02740668007 
0.024252 7.50967003058 0.03943403097 
0.024809 7.77632071577 0.04368773990 
0.025367 7.70656888186 0.04540648917 
0.025924 7.21580866095 0.04195744646 
0.026482 7.30891966536 0.03034441197 
0.027039 7.36800651758 0.04822867032 
0.027597 7.10614307360 0.04988072935 
0.028154 7.10768656334 0.04406831155 
0.028712 7.03588047196 0.02943559761 
0.029269 6.94080607000 0.03529945171 
0.029827 6.84794719209 0.04149426956 
0.030384 6.84223363308 0.03983498941 
0.030942 6.46854862596 0.03757717593 
0.031500 6.65316224454 0.04115002980 
0.032057 6.55158479346 0.03844385787 
0.032615 6.45752848743 0.03208390428 
0.033172 6.39209561360 0.03520889274 
0.033730 6.46952010843 0.03837535126 
0.034287 6.40216385850 0.03272436493 
0.034845 6.15226519287 0.03863782277 
0.035402 6.15557667574 0.03557707514 
0.035960 6.08206297956 0.03530507599 
0.036517 6.01002604227 0.03413522813 
0.037075 6.02661030286 0.03502576015 
0.037632 5.79113679236 0.03336512837 
0.038190 5.83494571735 0.03711410682 
0.038747 5.71221099856 0.02792362983 
0.039305 5.53103708356 0.03216778305 
0.039862 5.68081222686 0.03016753546 
0.040420 5.41238839133 0.02912011272 
0.040977 5.49595214793 0.03055661883 
0.041535 5.49507800354 0.02697962883 
0.042092 5.29136007115 0.02832142246 
0.042650 5.16389312542 0.02543251322 
0.043207 5.30758967836 0.02817509057 
0.043765 5.13114438328 0.02392873479 
0.044322 5.09861522130 0.02726649301 
0.044880 4.94114502388 0.02994562438 
0.045437 4.97144634992 0.02424777777 
0.045995 5.05226637660 0.02504775651 
0.046552 5.00344964398 0.03038241697 
0.047110 4.84030759821 0.02648277566 
0.047667 4.68509631704 0.02742357235 
0.048225 4.72395197771 0.02707698938 
0.048782 4.63241509541 0.02677758465 
0.049340 4.57681875463 0.02192470225 
0.049897 4.55860103985 0.02415923228 
0.050455 4.48409650753 0.02910316425 
0.051012 4.45909696280 0.02371451487 
0.051570 4.25761500605 0.01969757077 
0.052127 4.26591094842 0.02383747564 
0.052685 4.26390825186 0.02695088604 
0.053242 4.20944506474 0.02035455097 
0.053800 4.02600544968 0.02125669957 
0.054357 4.04224730793 0.02021129938 
0.054915 3.87363904571 0.01814428971 
0.055472 3.88099009345 0.02213807600 
0.056030 3.89462867858 0.01872145299 
0.056587 3.74803349555 0.02101020787 
0.057145 3.92696776328 0.01924044232 
0.057702 3.61470507685 0.01912850313 
0.058260 3.66346013467 0.01727679087 
0.058817 3.55866519754 0.01684487821 
0.059375 3.60518119223 0.02011121401 
0.059932 3.43881162457 0.01483547346 
0.060490 3.45353589539 0.01710674042 
0.061048 3.42252187839 0.01686500816 
0.061605 3.38235513064 0.01575305428 
0.062163 3.24700805446 0.01588124627 
0.062720 3.34783626807 0.01609471662 
0.063278 3.29718944885 0.01665825063 
0.063835 3.22462235441 0.01612268153 
0.064393 3.21363741738 0.01835390756 
0.064950 3.15345589950 0.01474730171 
0.065508 2.99996020320 0.01711697628 
0.066065 2.98442257413 0.01411858449 
0.066623 2.91364621949 0.01557967309 
0.067180 2.85141968465 0.01381736889 
0.067738 2.95376858926 0.01296906297 
0.068295 2.84381128936 0.01460026366 
0.068853 2.75522409268 0.01048475828 
0.069410 2.69741432534 0.01174868706 
0.069968 2.78546454461 0.01351794055 
0.070525 2.76247533212 0.01402525566 
0.071083 2.64163348405 0.01211681097 
0.071640 2.56788749258 0.01463604356 
0.072198 2.53307699969 0.01257261733 
0.072755 2.60000248965 0.01088159032 
0.073313 2.46858235223 0.01097634128 
0.073870 2.52549023326 0.01257110703 
0.074428 2.44029788072 0.01373005073 
0.074985 2.48717441817 0.01147512954 
0.075543 2.27928895993 0.01131018644 
0.076100 2.28357726263 0.01127090220 
0.076658 2.30450576469 0.01260019648 
0.077215 2.21772202804 0.01220490848 
0.077773 2.17124074614 0.01081700390 
0.078330 2.11125970575 0.01110176555 
0.078888 2.17697299164 0.00958247359 
0.079445 2.14660454734 0.01046644258 
0.080003 2.03976552619 0.01035300713 
0.080560 2.19555148573 0.00947033227 
0.081118 1.97482771162 0.01100613130 
0.081675 2.01694949753 0.00827448156 
0.082233 2.02341200925 0.01120526816 
0.082790 1.96398979513 0.01021291358 
0.083348 1.90147940750 0.00878682149 
0.083905 1.92979085650 0.01123256150 
0.084463 1.84478513675 0.00993266096 
0.085020 1.91395055285 0.01019938631 
0.085578 1.75075065880 0.00612387002 
0.086135 1.77143876645 0.00999456878 
0.086693 1.81585452378 0.00792379649 
0.087250 1.81861306840 0.00930755230 
0.087808 1.66542504120 0.00809371782 
0.088365 1.73281494117 0.00777686987 
0.088923 1.70096001264 0.00948896223 
0.089480 1.68355405239 0.00810414094 
0.090038 1.63086816995 0.00719275014 
0.090595 1.59228669143 0.00521387677 
0.091153 1.50784393293 0.00628539686 
0.091710 1.55081389660 0.00748125824 
0.092268 1.52467901866 0.00750821114 
0.092825 1.55617441363 0.00704661746 
0.093383 1.41004192301 0.00630521756 
0.093940 1.53542450155 0.00613252984 
0.094498 1.44611547056 0.00644415252 
0.095055 1.41442132424 0.00586449693 
0.095613 1.38614333020 0.00792167281 
0.096170 1.33996634057 0.00744885301 
0.096728 1.38063777186 0.00665421118 
0.097285 1.29510366739 0.00624840944 
0.097842 1.29150117493 0.00686294764 
0.098400 1.33111023802 0.00621342591 
0.098957 1.26830273199 0.00805419157 
0.099515 1.22833238495 0.00650939523 
0.100072 1.21712898551 0.00751263662 
0.100630 1.31018687411 0.00572270950 
0.101187 1.21581196737 0.00546766416 
0.101745 1.12255367708 0.00604131089 
0.102302 1.17403311842 0.00822882717 
0.102860 1.14248913657 0.00660624546 
0.103417 1.08641163752 0.00536261253 
0.103975 1.10465720441 0.00591323819 
0.104532 1.14331721624 0.00474136748 
0.105090 1.11450613804 0.00584765558 
0.105647 1.07925106974 0.00585187311 
0.106205 0.98613618544 0.00408221278 
0.106762 1.05488637919 0.00468666919 
0.107320 1.00242308473 0.00414768872 
0.107877 0.98351811806 0.00369077610 
0.108435 0.91882483991 0.00261571982 
0.108992 1.00493725472 0.00422003753 
0.109550 0.87999710921 0.00472275600 
0.110107 0.97093228138 0.00544501236 
0.110665 0.92012539052 0.00463141282 
0.111222 0.94012882530 0.00493710468 
0.111780 0.89299542306 0.00363900341 
0.112337 0.89479720226 0.00312448879 
0.112895 0.89363889016 0.00514241788 
0.113452 0.89235397810 0.00304598631 
0.114010 0.86100814935 0.00360533412 
0.114567 0.76787339387 0.00342375740 
0.115125 0.89254252557 0.00408878551 
0.115682 0.73224219607 0.00324597816 
0.116240 0.71223468018 0.00093360256 
0.116797 0.79772250567 0.00354661371 
0.117355 0.80481722235 0.00277389498 
0.117912 0.77966765968 0.00396750466 
0.118470 0.69802199070 0.00359747411 
0.119027 0.72306195564 0.00289169584 
0.119585 0.73082296335 0.00448800890 
0.120142 0.72304988217 0.00307994751 
0.120699 0.67119062832 0.00219950019 
0.121257 0.70771031671 0.00213072866 
0.121814 0.63309141174 0.00483669260 
0.122372 0.62911130073 0.00281980453 
0.122929 0.54545751005 0.00250648521 
0.123487 0.58875073533 0.00252398886 
0.124044 0.61047801619 0.00367015711 
0.124602 0.62639337735 0.00254186315 
0.125159 0.61026328336 0.00137319333 
0.125717 0.60036747271 0.00320269903 
0.126274 0.57702557243 0.00225699701 
0.126832 0.51950047034 0.00240148500 
0.127389 0.47812137641 0.00198048569 
0.127947 0.59748223868 0.00157963473 
0.128504 0.49259410046 0.00273312232 
0.129062 0.54566858116 0.00282714233 
0.129619 0.54037852196 0.00255109950 
0.130177 0.47328209495 0.00186433048 
0.130734 0.46321533022 0.00090989602 
0.131292 0.45584959491 0.00205937475 
0.131849 0.43084898816 0.00302965459 
0.132407 0.51223914044 0.00273758334 
0.132964 0.50871048741 0.00257992580 
0.133521 0.41352578756 0.00113760884 
0.134079 0.44126452881 0.00279329796 
0.134636 0.42493767247 0.00206096824 
0.135194 0.40310904683 0.00275408034 
0.135751 0.36674500294 0.00169607286 
0.136309 0.39589845498 0.00259588461 
0.136866 0.42479450081 0.00151458670 
0.137424 0.45190426924 0.00224560688 
0.137981 0.41453105809 0.00132141523 
0.138539 0.38309018931 0.00119056424 
0.139096 0.37098986815 0.00121256890 
0.139654 0.41869736375 0.00065080368 
0.140211 0.28960119070 0.00143891065 
0.140769 0.35180939083 0.00226049793 
0.141326 0.38884896759 0.00115472983 
0.141884 0.29971504029 0.00097461215 
0.142441 0.26429426054 0.00044933786 
0.142998 0.33294466135 0.00053824951 
0.143556 0.29835278959 0.00104755377 
0.144113 0.36594119383 0.00150367145 
0.144671 0.30276950746 0.00169025587 
0.145228 0.30445928113 0.00111959332 
0.145786 0.29096661183 0.00177984310 
0.146343 0.30585396947 0.00150214673 
0.146901 0.31089570665 0.00127862665 
0.147458 0.28680237888 0.00261105699 
0.148016 0.33270133484 0.00082200167 
0.148573 0.25865060547 0.00116957431 
0.149131 0.30934362015 0.00156616779 
0.149688 0.28556237682 0.00039676628 
0.150246 0.28930017855 0.00095636167 
0.150803 0.31694218114 0.00113682613 
0.151360 0.24563001476 0.00110438092 
0.151918 0.31077479049 0.00209033540 
0.152475 0.23488324329 0.00100190852 
0.153033 0.22161922295 0.00093250973 
0.153590 0.20773686696 0.00075979879 
0.154148 0.30384844509 0.00083650791 
0.154705 0.23837520367 0.00054199675 
0.155263 0.21019170046 0.00086324949 
0.155820 0.26579552909 0.00109237073 
0.156378 0.25036692832 0.00111302822 
0.156935 0.21436981961 0.00130158236 
0.157493 0.17978560581 0.00143042665 
0.158050 0.17125164427 0.00040671863 
0.158607 0.15427728814 0.00063753276 
0.159165 0.23234854228 0.00080055825 
0.159722 0.14963659229 0.00076656406 
0.160280 0.18763113118 0.00058192268 
0.160837 0.14012199375 0.00082386730 
0.161395 0.16739013736 0.00058302669 
0.161952 0.14329701349 0.00115472228 
0.162510 0.21294009299 0.00149602877 
0.163067 0.17860946114 0.00089376863 
0.163625 0.13545479235 0.00007819453 
0.164182 0.13181603221 0.00036092986 
0.164739 0.12400707439 0.00039342097 
0.165297 0.19587292247 0.00095805664 
0.165854 0.13267282409 -0.00010512565 
0.166412 0.18649802282 0.00176786834 
0.166969 0.14345795791 0.00088188821 
0.167527 0.10386072008 0.00044892567 
0.168084 0.12333228609 0.00105524160 
0.168642 0.15074825046 -0.00003739884 
0.169199 0.11671509222 0.00122614103 
0.169757 0.15900704968 0.00095745175 
0.170314 0.16951922216 0.00080032197 
0.170871 0.15644514365 0.00046015579 
0.171429 0.12459519826 0.00086818507 
0.171986 0.07588361099 0.00088089316 
0.172544 0.15998574826 0.00069763269 
0.173101 0.12223172130 0.00095914650 
0.173659 0.12568265408 0.00036166567 
0.174216 0.10831621597 0.00061855685 
0.174774 0.18434130742 0.00070018658 
0.175331 0.11083992977 0.00054778514 
0.175888 0.11385188349 -0.00028836167 
0.176446 0.06629446646 0.00031374471 
0.177003 0.12061489622 0.00040816311 
0.177561 0.12503337402 0.00123506595 
0.178118 0.08063601532 0.00077850560 
0.178676 0.11529337913 0.00020431176 
0.179233 0.09794083613 0.00053331694 
0.179791 0.10753930233 0.00039250552 
0.180348 0.06698228132 0.00038038859 
0.180905 0.14617070562 0.00102004123 
0.181463 0.09901155846 0.00018631990 
0.182020 0.09043990434 0.00024631175 
0.182578 0.07027361923 -0.00010462871 
0.183135 0.07125778051 -0.00015439861 
0.183693 0.07922132221 0.00074711526 
0.184250 0.09796334924 0.00057388464 
0.184808 0.12095538155 0.00134001554 
0.185365 0.15252702819 0.00051800871 
0.185922 0.12301256372 0.00108912282 
0.186480 0.04289970310 0.00086576616 
0.187037 0.10868411546 0.00061091601 
0.187595 0.04187013434 0.00053387400 
0.188152 0.07486816294 -0.00008356179 
0.188710 0.07613798617 0.00058527991 
0.189267 0.13619908809 0.00099674500 
0.189824 0.08517656024 0.00030771686 
0.190382 0.05956958497 0.00003956833 
0.190939 0.02608485860 0.00014639206 
0.191497 0.09709424821 0.00051097389 
0.192054 0.10121442632 0.00028829760 
0.192612 0.06295161869 0.00011175514 
0.193169 0.06209666752 0.00050842371 
0.193726 0.14100110889 0.00023605910 
0.194284 0.04296258469 0.00056938141 
0.194841 0.12287885659 0.00111153151 
0.195399 0.04292978801 0.00007074149 
0.195956 0.07657598098 0.00013837185 
0.196514 0.07042062376 0.00061316632 
0.197071 0.07111219167 0.00016212380 
0.197628 0.03128971141 0.00078338528 
0.198186 0.06373323361 0.00086109197 
0.198743 0.07196634374 0.00009270501 
0.199301 0.04190497371 0.00022467530 
0.199858 0.08585143000 0.00080453920 
0.200416 0.08262138023 -0.00008746713 
0.200973 0.06980988725 0.00041430460 
0.201530 0.09556393458 0.00082626601 
0.202088 0.09024110338 -0.00016471147 
0.202645 0.05173111507 0.00028499185 
0.203203 0.10662786634 0.00015421659 
0.203760 0.00345318284 0.00011976998 
0.204318 0.04490838167 0.00062011473 
0.204875 0.02602022351 0.00086341600 
0.205432 0.06215311745 -0.00019045778 
0.205990 0.06134001299 0.00059033921 
0.206547 0.06430573274 0.00059660608 
0.207105 0.08798053697 -0.00034709308 
0.207662 0.05350040621 0.00041025608 
0.208219 0.07864252645 0.00047082217 
0.208777 0.05561533875 -0.00025924208 
0.209334 0.07290852083 0.00086611437 
0.209892 0.05558341786 -0.00003820442 
0.210449 0.04216245113 0.00063574759 
0.211007 0.06455026485 0.00069522131 
0.211564 0.08120066056 0.00006558615 
0.212121 0.07899409621 0.00070128341 
0.212679 0.08249061714 -0.00001456370 
0.213236 0.05711796414 0.00034496916 
0.213794 0.10979164274 0.00074870827 
0.214351 0.05394415833 0.00000344531 
0.214908 0.08550061813 0.00094322758 
0.215466 0.06197747939 0.00049358253 
0.216023 0.10026363751 0.00025017277 
0.216581 0.08608035612 0.00030537210 
0.217138 0.04583340339 0.00013773556 
0.217695 0.05516796856 0.00018940827 
0.218253 0.08173342020 0.00084783442 
0.218810 0.06285023277 0.00041770145 
0.219368 0.09631024937 0.00053695055 
0.219925 0.07528632238 -0.00013242171 
0.220483 0.06775992101 -0.00013845983 
0.221040 0.10182234700 -0.00037729606 
0.221597 0.02059046234 -0.00029215764 
0.222155 0.07455823223 0.00015788482 
0.222712 0.02898877634 -0.00018910146 
0.223270 0.07733608013 -0.00068834317 
0.223827 0.09075880953 0.00043892925 
0.224384 0.06767562640 0.00027648283 
0.224942 0.08777861366 0.00040865042 
0.225499 0.06312329276 -0.00006540771 
0.226057 0.04752597228 -0.00001992980 
0.226614 0.06873963089 -0.00012248718 
0.227171 0.06661081801 0.00040188494 
0.227729 0.02505835911 -0.00000658946 
0.228286 0.09201342620 0.00047462118 
0.228844 0.04924618108 0.00049723631 
0.229401 0.05298262369 0.00004120254 
0.229958 0.05267704763 0.00043494936 
0.230516 0.05176843969 0.00048002526 
0.231073 0.01573971963 0.00004034878 
0.231630 0.03758531455 -0.00022485351 
0.232188 0.07237978336 0.00016531234 
0.232745 0.05019786170 0.00053999352 
0.233303 0.06898374399 0.00034181342 
0.233860 0.02559324328 -0.00007690443 
0.234417 0.06592265536 -0.00006927922 
0.234975 0.07408693992 0.00048213431 
0.235532 0.04989935481 -0.00022126723 
0.236090 0.04317018692 -0.00037186035 
0.236647 0.02807127690 0.00041750616 
0.237204 0.03933828675 -0.00066235029 
0.237762 0.07943727464 0.00015437290 
0.238319 -0.01169962876 0.00045172298 
0.238877 0.11003652474 0.00015416649 
0.239434 0.07235283788 0.00032408043 
0.239991 0.05459011264 0.00037335256 
0.240549 0.05696022168 0.00031778470 
0.241106 0.08244253943 0.00026744020 
0.241663 0.04916388029 -0.00010079136 
0.242221 0.05268507378 0.00017703801 
0.242778 0.09393735465 0.00017463650 
0.243336 0.05641216377 -0.00045008735 
0.243893 0.09689191266 0.00007600082 
0.244450 -0.00948812420 -0.00010747497 
0.245008 0.02454395046 -0.00008603019 
0.245565 0.03619643162 0.00042557400 
0.246123 0.05909449873 0.00041861049 
0.246680 0.04711841263 0.00035844627 
0.247237 0.02098371323 0.00057354482 
0.247795 0.08080400268 -0.00004043342 
0.248352 0.05846015859 0.00014625916 
0.248909 0.02674052587 0.00045520872 
0.249467 0.03083532593 0.00011862717 
0.250024 0.03454736315 0.00021152364 
0.250582 0.06930391642 -0.00040642749 
0.251139 -0.00241336054 0.00015806062 
0.251696 0.04103618503 0.00008660120 
0.252254 0.06512648338 0.00023260155 
0.252811 0.04860990677 0.00028310499 
0.253368 0.03749579124 0.00031831905 
0.253926 0.04718750177 0.00047244507 
0.254483 0.07671521240 0.00015796966 
0.255041 0.02203188626 0.00049585635 
0.255598 0.08396312980 -0.00033459830 
0.256155 0.08137208335 0.00017278737 
0.256713 0.02818257015 0.00029161025 
0.257270 0.05444145028 0.00406198591 
0.257827 0.05468118361 0.00053052427 
0.258385 0.04050691293 0.00005714768 
0.258942 0.04857520841 0.00036783510 
0.259499 0.05295439521 0.00042319376 
0.260057 0.09543299050 0.00050673618 
0.260614 0.03679678025 0.00045207371 
0.261172 0.04368218361 0.00032715923 
0.261729 0.03235068972 0.00016662072 
0.262286 0.04925006590 0.00004050006 
0.262844 0.00585458209 -0.00013971849 
0.263401 0.01805375502 0.00019296175 
0.263958 0.02929401046 0.00007473881 
0.264516 0.07152340066 0.00029251471 
0.265073 0.02649170712 0.00010057950 
0.265630 0.02328822667 0.00033752709 
0.266188 0.08508818842 0.00012365483 
0.266745 0.07901162990 0.00020326376 
0.267302 0.08934626009 0.00078353526 
0.267860 0.05232935301 0.00034275931 
0.268417 0.11260114180 0.00024257825 
0.268975 0.06087142851 0.00005578012 
0.269532 0.07444242653 0.00014399032 
0.270089 0.06050327177 0.00014160260 
0.270647 0.06680555245 0.00019385591 
0.271204 0.03839437758 0.00045526443 
0.271761 0.05077442735 0.00000635088 
0.272319 0.03024560094 -0.00003787771 
0.272876 0.03394029391 -0.00008393358 
0.273433 0.06416151733 0.00032866649 
0.273991 0.05417188357 0.00000726363 
0.274548 0.07427673293 0.00042886162 
0.275105 0.06241249484 -0.00007115262 
0.275663 0.03154339395 0.00015992544 
0.276220 0.05247372984 0.00003448852 
0.276777 0.12760072262 0.00105492961 
0.277335 0.05128237256 -0.00036017332 
0.277892 0.01509931181 -0.00017929560 
0.278449 0.02872978519 0.00023742103 
0.279007 0.01799702306 0.00017082124 
0.279564 0.04783780947 -0.00009213860 
0.280121 0.03106423586 -0.00017696711 
0.280679 0.03608148091 -0.00038555800 
0.281236 0.05713231169 0.00061043520 
0.281793 0.04366635739 0.00063747617 
0.282351 0.02441462379 0.00032123862 
0.282908 0.03994483681 -0.00003943385 
0.283465 0.01935263769 0.00013011944 
0.284023 0.05912187403 0.00048979397 
0.284580 0.06805944833 0.00006797021 
0.285137 -0.03963192991 0.00015560069 
0.285695 0.05194770566 0.00065625899 
0.286252 0.04927831358 0.00020237972 
0.286809 -0.01793728110 0.00001937855 
0.287367 0.04226276503 0.00004744501 
0.287924 0.04183636217 0.00071242184 
0.288481 0.05815089346 0.00025823161 
0.289039 0.06444143032 -0.00005635351 
0.289596 0.04675526920 -0.00005986716 
0.290153 0.05505246210 0.00056204040 
0.290711 0.03810850243 0.00032097460 
0.291268 0.05914387207 -0.00015215284 
0.291825 0.06422098344 0.00018565680 
0.292383 0.07251678944 0.00030467551 
0.292940 0.05292017717 0.00045843976 
0.293497 0.07192732127 0.00033201114 
0.294055 0.04176328404 0.00002635648 
0.294612 0.03473813288 0.00045341431 
0.295169 0.04575865800 -0.00069365370 
0.295727 0.04410416173 0.00041977984 
0.296284 0.06413281597 0.00009726229 
0.296841 0.05647743637 0.00048982999 
0.297399 0.07513948859 0.00096128475 
0.297956 0.03231257744 -0.00007158259 
0.298513 0.05378740800 -0.00019603511 
0.299071 0.01075943852 -0.00023443786 
0.299628 0.01002045447 -0.00025781635 
0.300185 0.00371527609 -0.00004124207 
0.300742 -0.00094794291 -0.00005746980 
0.301300 0.03504199323 0.00071095262 
0.301857 0.01103828248 0.00030812939 
0.302414 0.07007478574 0.00041543878 
0.302972 0.01756228425 0.00039289296 
0.303529 0.04111703060 0.00095476399 
0.304086 0.06521954896 0.00032542579 
0.304644 0.04753414922 -0.00048662470 
0.305201 0.01665484129 0.00000314538 
0.305758 -0.03398903345 -0.00000861887 
0.306316 0.05526145705 0.00062403682 
0.306873 0.03510016588 -0.00056148544 
0.307430 0.03506844169 -0.00065794474 
0.307987 0.01769592349 -0.00020778947 
0.308545 0.03679503241 0.00040587848 
0.309102 0.03428945329 0.00003926956 
0.309659 0.03560634244 0.00034987900 
0.310217 0.03336667713 0.00043609476 
0.310774 0.01696500939 0.00052395359 
0.311331 0.04898625846 0.00056757144 
0.311889 0.05652099878 -0.00002875769 
0.312446 0.00484667387 0.00103576688 
0.313003 0.02972259954 -0.00027683813 
0.313560 0.03865069861 0.00024666606 
0.314118 0.08990736163 0.00029934798 
0.314675 0.05608667324 -0.00014928712 
0.315232 0.03215939237 0.00075428889 
0.315790 0.02183027682 0.00023692159 
0.316347 0.03378028310 0.00088479870 
0.316904 0.02167570139 0.00021944059 
0.317461 -0.00729968720 -0.00014387704 
0.318019 0.04595900088 0.00058777847 
0.318576 0.04618117084 -0.00021985297 
0.319133 0.06386212452 -0.00011156672 
0.319691 0.05581339766 0.00054780031 
0.320248 0.05333365837 0.00048214622 
0.320805 0.05633535230 0.00032371329 
0.321362 0.03326497968 0.00021446186 
0.321920 0.04795229148 -0.00005968984 
0.322477 0.03236596713 0.00016278875 
0.323034 0.01643627713 -0.00037023740 
0.323592 0.03415734746 0.00055236025 
0.324149 0.02386672559 -0.00020321282 
0.324706 0.03308464872 0.00066981036 
0.325263 0.03224477236 -0.00061668698 
0.325821 0.08348391742 0.00015594676 
0.326378 0.01888125890 0.00076999205 
0.326935 0.03646761457 0.00028905101 
0.327493 -0.01130041692 -0.00045198817 
0.328050 0.05314062529 -0.00034987075 
0.328607 0.09374053104 0.00124381877 
0.329164 0.02734488805 0.00046850121 
0.329722 0.04246818506 0.00009562906 
0.330279 0.08967606943 -0.00026732712 
0.330836 0.01905256633 0.00072166577 
0.331393 -0.03107289061 -0.00030101879 
0.331951 0.00915114274 -0.00000292319 
0.332508 0.04068608650 0.00047578423 
0.333065 0.04569801002 -0.00026026868 
0.333622 0.02290169127 0.00010668754 
0.334180 0.02190688483 0.00021860224 
0.334737 0.09125794605 0.00075499610 
0.335294 0.01277104736 -0.00059122373 
0.335852 0.02292568472 0.00031218980 
0.336409 0.05242051592 -0.00012685046 
0.336966 0.02541529516 -0.00036837059 
0.337523 0.02928858928 0.00010713102 
0.338081 0.03630988020 0.00121547308 
0.338638 0.00865265492 0.00014980837 
0.339195 0.00017075743 -0.00028979646 
0.339752 0.02838368286 0.00044468742 
0.340310 0.08166201006 0.00060103130 
0.340867 0.08471161168 0.00062833011 
0.341424 0.00624744262 -0.00025798588 
0.341981 0.00152035431 0.00079034960 
0.342539 -0.00360274371 -0.00045013249 
0.343096 -0.03778374847 0.00019283982 
0.343653 0.06784540372 0.00036884866 
0.344210 0.02928717529 -0.00088037312 
0.344768 -0.00679981377 -0.00051964573 
0.345325 0.06946708561 -0.00012133389 
0.345882 0.09314693038 0.00122719557 
0.346439 -0.01594555858 0.00053825392 
0.346997 0.08774912319 0.00092049409 
0.347554 0.01738549930 -0.00030439121 
0.348111 0.09729820589 -0.00005936647 
0.348668 0.12874057590 0.00069128637 
0.349226 0.04591661008 0.00023784172 
0.349783 0.09930309221 -0.00012739131 
0.350340 0.02816595111 -0.00004051573 
0.350897 -0.01157795361 -0.00059121971 
0.351454 0.06812361879 -0.00121089808 
0.352012 0.05104093742 0.00073434399 
0.352569 0.09618519905 0.00045917178 
0.353126 -0.01897283566 -0.00007824727 
0.353683 0.00240038718 -0.00068385406 
0.354241 0.03335006522 0.00077986129 
0.354798 -0.01063584183 -0.00088054885 
0.355355 0.09475575657 0.00000758174 
0.355912 0.01705081542 0.00022049107 
0.356470 0.02428621177 -0.00081940475 
0.357027 0.02227727686 0.00070128714 
0.357584 0.07119111424 0.00008324775 
0.358141 -0.00405736182 -0.00198721651 
0.358699 0.03092039019 -0.00043251744 
0.359256 0.03872881052 0.00071744191 
0.359813 0.06329985752 0.00094128580 
0.360370 -0.01112000287 -0.00040101458 
0.360927 -0.06439072714 0.00082402434 
0.361485 0.01597731956 -0.00073783547 
0.362042 0.03028587526 0.00073128564 
0.362599 0.02323277629 0.00051246803 
0.363156 0.03287978983 0.00056299139 
0.363714 0.10530713094 0.00057153029 
0.364271 0.07014665455 -0.00147621975 
0.364828 0.08071352845 0.00088900567 
0.365385 0.04546985772 0.00152177988 
0.365942 0.05663858884 -0.00112488692 
0.366500 0.03906243045 0.00028490606 
0.367057 0.02290181687 0.00144758007 
0.367614 -0.02202217964 -0.00007248103 
0.368171 -0.00165072277 -0.00116597044 
0.368728 0.04247629739 0.00165244881 
0.369286 0.05452150948 -0.00064601407 
0.369843 0.06884096879 0.00018167924 
0.370400 -0.00144183110 -0.00103977773 
0.370957 0.03520022940 -0.00011224587 
0.371514 -0.00654856121 -0.00009742183 
0.372072 0.05376736378 -0.00059315727 
0.372629 0.04847668304 0.00035319840 
0.373186 -0.00789230374 -0.00056703119 
0.373743 0.01058063632 -0.00066180385 
0.374300 -0.04206741387 0.00151240710 
0.374858 0.08693742251 0.00007821780 
0.375415 0.06995463042 0.00047433995 
0.375972 0.07993319336 0.00072780564 
0.376529 0.07768439046 -0.00017125111 
0.377086 0.07090916842 0.00113793223 
0.377644 0.08997048592 0.00048016688 
0.378201 0.05929895119 -0.00130108670 
0.378758 0.01965007307 0.00121565112 
0.379315 0.07698228325 0.00150420613 
0.379872 0.03455079976 -0.00110307803 
0.380430 -0.03786981805 0.00155786883 
0.380987 0.07914183782 -0.00092030737 
0.381544 -0.00838883761 0.00008935688 
0.382101 0.01400492683 0.00097986133 
0.382658 0.07903557275 0.00076153615 
0.383216 -0.02391833282 0.00043503016 
0.383773 0.04322314564 0.00361030958 
0.384330 -0.03508943211 -0.00215462068 
0.384887 -0.00696731156 -0.00080367333 
0.385444 -0.00575717759 0.00020783434 
0.386001 0.01182219988 0.00140245798 
0.386559 -0.03353087376 -0.00201076303 
0.387116 0.05643644743 0.00204941610 
0.387673 -0.01985431278 0.00294144190 
0.388230 0.10004004176 0.00239713743 
0.388787 0.04585782707 0.00185515004 
0.389345 -0.00118106412 -0.00090572812 
0.389902 0.08232991699 0.00082821153 
0.390459 0.09614070855 0.00158063431 
0.391016 0.12434732547 0.00035089612 
0.391573 -0.05309421087 0.00101770232 
0.392130 0.02660993726 0.00019959470 
0.392688 -0.00585519030 0.00184164274 
0.393245 -0.02933890978 -0.00071327321 
0.393802 0.05349458861 -0.00014261221 
0.394359 0.03160653323 -0.00054624389 
0.394916 0.05006272667 0.00263615620 
0.395473 -0.06048742144 -0.00278977608 
0.396031 0.08183707153 0.00098286124 
0.396588 0.12625052714 0.00244985232 
0.397145 0.09502738984 -0.00091932840 
0.397702 0.05711007137 -0.00413481120 
0.398259 0.06807933654 -0.00051348584 
0.398816 -0.11679924757 0.00149467868 
0.399374 -0.07736623277 -0.00343907962 
0.399931 -0.09024686320 -0.00011754402 
0.400488 0.05143035841 0.00699529292 
0.401045 -0.07661200607 0.00073844649 
0.401602 -0.02479123207 0.00328203113 
0.402159 -0.08767693769 -0.00187972686 
0.402716 -0.07571559545 -0.00793052044 
0.403274 0.06599510863 -0.00002327335 
0.403831 0.79417598172 0.04453460210 
