# Supplementary material for: SAXS studies of X-ray induced disulfide bond damage: Engineering high-resolution insight from a low-resolution technique
Source: PLoS One. 2020 Nov 17;15(11):e0239702. doi: 10.1371/journal.pone.0239702 (PMC7671560; doi:10.1371/journal.pone.0239702)
Supplement: S1 Data — (GZ) [file pone.0239702.s023.gz › SupplementaryData/dimer_A8_ph6_2p5_00028.cbf.dat]

0.010314 16.32253409976 0.05207982514 
0.010872 10.60490309451 0.19361856969 
0.011429 9.07590889289 -0.06368405035 
0.011987 9.12570718351 -0.09704530802 
0.012544 7.39545496585 -0.14166883487 
0.013102 6.97525563854 -0.07519736611 
0.013659 8.54723461537 -0.01628338059 
0.014217 7.88749450623 0.02258906804 
0.014774 9.47102975117 -0.05613467503 
0.015332 8.23518723119 -0.01721672337 
0.015889 7.87025888404 -0.07955538726 
0.016447 8.87341113410 0.02652122273 
0.017004 7.99904238844 -0.04148321756 
0.017562 7.47643971326 -0.00762426791 
0.018119 7.88687847642 -0.05173447315 
0.018677 8.19106680851 0.05810217039 
0.019234 8.46447136347 0.01598203631 
0.019792 8.19112504614 -0.01198787969 
0.020349 8.23268024702 0.05607594079 
0.020907 8.00726557156 0.03679853660 
0.021464 7.63695841246 0.02151220911 
0.022022 7.76798241429 0.01377018010 
0.022579 8.24821151102 0.02409588512 
0.023137 7.54326653105 0.02893248406 
0.023694 7.83988912005 0.04399901929 
0.024252 7.68656573420 0.04083936953 
0.024809 7.44657946413 0.03927927743 
0.025367 7.27813674991 0.03689694437 
0.025924 7.27275581174 0.03377400413 
0.026482 7.43807107201 0.05395822470 
0.027039 6.96608840570 0.04017511341 
0.027597 7.12385642574 0.03706430842 
0.028154 7.30001554248 0.04272532457 
0.028712 7.05899463719 0.03149420494 
0.029269 6.75699767787 0.04163091437 
0.029827 6.88615038110 0.04033813514 
0.030384 6.74108274858 0.02644258831 
0.030942 6.83785344739 0.04201104589 
0.031500 6.66833692691 0.03883478919 
0.032057 6.50593092700 0.04394664863 
0.032615 6.38920988379 0.03578777996 
0.033172 6.43370901671 0.04313336943 
0.033730 6.52024610744 0.03785037082 
0.034287 6.51394507362 0.02881442865 
0.034845 6.19792757597 0.03869913556 
0.035402 6.32453600090 0.03819355278 
0.035960 6.11999969836 0.03521493709 
0.036517 6.14131331496 0.03335787561 
0.037075 5.84438010300 0.03276298701 
0.037632 5.82680371724 0.03565126742 
0.038190 5.91625280711 0.03459020428 
0.038747 5.98089220850 0.02800120934 
0.039305 5.79506605092 0.03177527164 
0.039862 5.63947158089 0.03118987730 
0.040420 5.56241868080 0.03081420797 
0.040977 5.63501848158 0.02746032134 
0.041535 5.54421369087 0.03391760759 
0.042092 5.41301746932 0.02995929323 
0.042650 5.17021651031 0.02665635386 
0.043207 5.15417889888 0.02748623585 
0.043765 5.24511946692 0.02834394649 
0.044322 5.18437990470 0.02959330562 
0.044880 5.06097720283 0.02645464911 
0.045437 4.94017641543 0.02882706922 
0.045995 5.12585093318 0.02856129430 
0.046552 4.84065435657 0.02423032459 
0.047110 4.69228485054 0.02245398139 
0.047667 4.68110488954 0.02699751408 
0.048225 4.66150200005 0.02481168902 
0.048782 4.63927135354 0.02780784796 
0.049340 4.58044570082 0.02315024940 
0.049897 4.55762533229 0.02284751318 
0.050455 4.34033367038 0.02347517272 
0.051012 4.31647045579 0.02294510777 
0.051570 4.19307694747 0.02793145985 
0.052127 4.39073457315 0.02882560096 
0.052685 4.23986925946 0.01944278755 
0.053242 4.08468343234 0.02093004690 
0.053800 3.98635062271 0.02034524306 
0.054357 3.94444247312 0.01961500052 
0.054915 3.88102841082 0.02176642177 
0.055472 3.98479164447 0.01903539789 
0.056030 3.92935724774 0.02052221078 
0.056587 3.83872482935 0.01979040827 
0.057145 3.76011434501 0.01941427298 
0.057702 3.68269684349 0.01794911061 
0.058260 3.58653829117 0.01883168619 
0.058817 3.49981897923 0.01530500819 
0.059375 3.53422148076 0.01976543279 
0.059932 3.45759816867 0.01823804293 
0.060490 3.59253524241 0.01758225809 
0.061048 3.46832029818 0.01571653481 
0.061605 3.32794486222 0.01907108044 
0.062163 3.35507084286 0.01813552398 
0.062720 3.21668032681 0.01672950936 
0.063278 3.22623280937 0.01525989910 
0.063835 3.32608853422 0.01582359436 
0.064393 3.10036918508 0.01515702524 
0.064950 3.10146059027 0.01272450332 
0.065508 3.11676649997 0.01915002852 
0.066065 2.85500034771 0.01484551526 
0.066623 2.88571130335 0.01658306109 
0.067180 2.91393277531 0.01565937354 
0.067738 2.86277053898 0.01268726807 
0.068295 2.91398540543 0.01425395168 
0.068853 2.89887527089 0.01395680622 
0.069410 2.71258208064 0.01320535093 
0.069968 2.78672668617 0.01377861620 
0.070525 2.56273009031 0.01307991005 
0.071083 2.67876038841 0.01472761712 
0.071640 2.56187347610 0.01309765274 
0.072198 2.56606651761 0.01132833224 
0.072755 2.41043372763 0.01297463498 
0.073313 2.46956914001 0.01254374723 
0.073870 2.39766923449 0.01332524038 
0.074428 2.52179008863 0.01300109843 
0.074985 2.40643345678 0.01361973646 
0.075543 2.43194691310 0.00985789951 
0.076100 2.30055818040 0.01096622337 
0.076658 2.22955475460 0.01037220727 
0.077215 2.23899897887 0.01161832929 
0.077773 2.22134582250 0.01035768067 
0.078330 2.23257165973 0.01074546476 
0.078888 2.08505017268 0.01100347389 
0.079445 2.13682505446 0.01125889634 
0.080003 2.08762119283 0.00758622659 
0.080560 2.04720505764 0.01051570810 
0.081118 2.02970444006 0.00821234113 
0.081675 1.99113562435 0.01173667643 
0.082233 2.07797497451 0.00899368681 
0.082790 1.94160982827 0.00979661690 
0.083348 1.93453215564 0.00903620372 
0.083905 1.88812189550 0.00908655680 
0.084463 1.86325970939 0.00860945650 
0.085020 1.83941201229 0.00693216001 
0.085578 1.87103298538 0.00888108887 
0.086135 1.75295739669 0.00764806467 
0.086693 1.80682053663 0.00935240488 
0.087250 1.67434893794 0.00717414748 
0.087808 1.76833450999 0.00595144369 
0.088365 1.67581553229 0.00769934069 
0.088923 1.60571950085 0.00589788224 
0.089480 1.54153257509 0.00676650318 
0.090038 1.57543756203 0.00606406782 
0.090595 1.59970972149 0.00784651200 
0.091153 1.57644868159 0.00732967915 
0.091710 1.46793773656 0.00709651004 
0.092268 1.53756510430 0.00661155112 
0.092825 1.56127662772 0.00780460829 
0.093383 1.49061241466 0.00750477510 
0.093940 1.46097876439 0.00686317647 
0.094498 1.44862781411 0.00800006561 
0.095055 1.50047715513 0.00764332489 
0.095613 1.38365422959 0.00781141550 
0.096170 1.37121631116 0.00658653438 
0.096728 1.28992502277 0.00713080823 
0.097285 1.33293693472 0.00767431925 
0.097842 1.39339306937 0.00623367413 
0.098400 1.29636742550 0.00614617896 
0.098957 1.28021416618 0.00665530123 
0.099515 1.29891887712 0.00712240729 
0.100072 1.29093704445 0.00722447427 
0.100630 1.16006200812 0.00500048210 
0.101187 1.18922939859 0.00670404499 
0.101745 1.24907736726 0.00498130586 
0.102302 1.14738138623 0.00609675347 
0.102860 1.15679151607 0.00667196944 
0.103417 1.14647992908 0.00480046742 
0.103975 1.04860693637 0.00378045777 
0.104532 1.14680423536 0.00490237231 
0.105090 1.09727157533 0.00546886089 
0.105647 1.05081983983 0.00552033544 
0.106205 0.95308109535 0.00469970669 
0.106762 0.95759665400 0.00319915634 
0.107320 1.04450733564 0.00628121792 
0.107877 1.07046521808 0.00583455808 
0.108435 1.01034861494 0.00445022285 
0.108992 1.02628406412 0.00268482526 
0.109550 0.91236873883 0.00407128791 
0.110107 0.95415834385 0.00457828097 
0.110665 0.91173678316 0.00427093060 
0.111222 0.96012811497 0.00281492583 
0.111780 0.91973498020 0.00429752039 
0.112337 0.87439259912 0.00435721682 
0.112895 0.86761688696 0.00477678650 
0.113452 0.87892071318 0.00420307481 
0.114010 0.80968670095 0.00400881887 
0.114567 0.88284545986 0.00422115933 
0.115125 0.80944507077 0.00225859675 
0.115682 0.77119058587 0.00311938103 
0.116240 0.77687201968 0.00341998774 
0.116797 0.78152550362 0.00283966708 
0.117355 0.71802926186 0.00445429359 
0.117912 0.76082389150 0.00272685134 
0.118470 0.74416306216 0.00426814871 
0.119027 0.69559694505 0.00254264902 
0.119585 0.71582993493 0.00296574315 
0.120142 0.69846934755 0.00186940231 
0.120699 0.68555365359 0.00293023360 
0.121257 0.62565980666 0.00324804799 
0.121814 0.70106882603 0.00285156304 
0.122372 0.54961120048 0.00237750381 
0.122929 0.67607158711 0.00326283739 
0.123487 0.58514727725 0.00277450119 
0.124044 0.64820038773 0.00173964259 
0.124602 0.55802483517 0.00313780226 
0.125159 0.65588833050 0.00268880110 
0.125717 0.53088455006 0.00171832049 
0.126274 0.55047198711 0.00297170121 
0.126832 0.58806914536 0.00311138587 
0.127389 0.56902717900 0.00346287329 
0.127947 0.54506342339 0.00170477422 
0.128504 0.52630976536 0.00152672214 
0.129062 0.47425757162 0.00120429070 
0.129619 0.58045492063 0.00462369685 
0.130177 0.59991698826 0.00242351810 
0.130734 0.53947121537 0.00127566461 
0.131292 0.51584008937 0.00142975042 
0.131849 0.47906892180 0.00242248818 
0.132407 0.49613558942 0.00284724776 
0.132964 0.44059242136 0.00241295118 
0.133521 0.45430931420 0.00194623667 
0.134079 0.48925050409 0.00243645618 
0.134636 0.48808286587 0.00161436941 
0.135194 0.48038625662 0.00303527849 
0.135751 0.42023415913 0.00048570247 
0.136309 0.48791177050 0.00249012578 
0.136866 0.46682517948 0.00196549382 
0.137424 0.40228411329 0.00213947031 
0.137981 0.42084912140 0.00049214589 
0.138539 0.45896424050 0.00115656249 
0.139096 0.36598958595 0.00093628159 
0.139654 0.35640425782 0.00081937332 
0.140211 0.43391329216 0.00153459473 
0.140769 0.38415095120 0.00235401494 
0.141326 0.41373230662 0.00163597397 
0.141884 0.33260592367 0.00082083448 
0.142441 0.37164388587 0.00128672309 
0.142998 0.33442515168 0.00153176059 
0.143556 0.32606726724 0.00122971677 
0.144113 0.41820672722 0.00176274079 
0.144671 0.33523837230 0.00068817974 
0.145228 0.27598484128 0.00171071322 
0.145786 0.33989845210 0.00135034440 
0.146343 0.30117977561 0.00113720697 
0.146901 0.23132327173 0.00078645982 
0.147458 0.30124953737 0.00114283901 
0.148016 0.32539750698 0.00128354382 
0.148573 0.27815643218 0.00129206971 
0.149131 0.23283053805 0.00037368985 
0.149688 0.21786399571 0.00136080670 
0.150246 0.27723160539 0.00115754862 
0.150803 0.31612260468 0.00134873324 
0.151360 0.24888475457 0.00087074985 
0.151918 0.28216138788 0.00118316972 
0.152475 0.23174010469 0.00096062207 
0.153033 0.27092957776 0.00083830196 
0.153590 0.28388208246 0.00121066352 
0.154148 0.27489995238 0.00126588174 
0.154705 0.24942050134 0.00061263627 
0.155263 0.28705592385 0.00057767924 
0.155820 0.20498340076 0.00170354726 
0.156378 0.23950136579 0.00030942721 
0.156935 0.24675003230 0.00106736972 
0.157493 0.28706059035 0.00096872249 
0.158050 0.26111719335 0.00108703914 
0.158607 0.21057137230 0.00110959633 
0.159165 0.24145994523 0.00029843408 
0.159722 0.23911065962 0.00110370929 
0.160280 0.14788303575 0.00054537352 
0.160837 0.17833177831 0.00098332205 
0.161395 0.14067985754 0.00069497694 
0.161952 0.19296950009 0.00065512921 
0.162510 0.19626998217 0.00042291010 
0.163067 0.16859814092 -0.00006505616 
0.163625 0.17591695363 0.00108664260 
0.164182 0.10110374568 0.00024075042 
0.164739 0.11638862325 0.00063620445 
0.165297 0.14471109875 0.00024063539 
0.165854 0.14489943827 0.00098977620 
0.166412 0.17551217903 0.00074474447 
0.166969 0.13845109676 0.00131527226 
0.167527 0.21022084817 0.00089865115 
0.168084 0.18897305746 0.00110928233 
0.168642 0.13687920533 -0.00040542198 
0.169199 0.15733625290 0.00064093731 
0.169757 0.18435274808 0.00085714318 
0.170314 0.13896691591 0.00106336360 
0.170871 0.11667562880 -0.00005966397 
0.171429 0.12135417243 0.00053730181 
0.171986 0.13213478921 0.00000340561 
0.172544 0.07829740898 0.00015230676 
0.173101 0.13800821966 0.00175440564 
0.173659 0.10076442015 0.00084264048 
0.174216 0.13668776454 0.00046333045 
0.174774 0.13066613966 0.00049524894 
0.175331 0.11715712677 0.00086719508 
0.175888 0.10586163435 0.00056659977 
0.176446 0.13086417487 -0.00026401468 
0.177003 0.12843149010 0.00040799714 
0.177561 0.16090215830 0.00133599312 
0.178118 0.14186978894 0.00042306015 
0.178676 0.11317313766 0.00054495995 
0.179233 0.07892919558 -0.00036642830 
0.179791 0.08622252261 0.00041323707 
0.180348 0.10528359018 0.00086712856 
0.180905 0.10803623132 0.00030235798 
0.181463 0.11971480691 0.00051111180 
0.182020 0.12216091097 0.00016908404 
0.182578 0.10486268315 0.00086425317 
0.183135 0.09095953025 0.00030980588 
0.183693 0.13909782081 0.00093106981 
0.184250 0.07361278554 0.00002623618 
0.184808 0.14075282207 0.00071150458 
0.185365 0.14179294744 0.00088542500 
0.185922 0.12597086393 -0.00005744554 
0.186480 0.07783029521 -0.00035493224 
0.187037 0.11844639668 0.00003288046 
0.187595 0.08111514219 -0.00053881682 
0.188152 0.11042828196 0.00080749641 
0.188710 0.08579877777 -0.00044351056 
0.189267 0.12436887569 0.00050062525 
0.189824 0.15636824776 -0.00010719934 
0.190382 0.09579642067 0.00072546166 
0.190939 0.04063393721 0.00029469283 
0.191497 0.09330229772 -0.00014638734 
0.192054 0.00935510633 -0.00022657297 
0.192612 0.10870168973 0.00011202592 
0.193169 0.08794334936 0.00020421581 
0.193726 0.08011561390 0.00021063353 
0.194284 0.06269702788 0.00087991754 
0.194841 0.09243244904 0.00043165316 
0.195399 0.11163523940 -0.00006603298 
0.195956 0.06297171382 0.00033191426 
0.196514 0.08940523109 0.00059451746 
0.197071 0.14344374878 0.00104219440 
0.197628 0.12079575905 0.00045968073 
0.198186 0.07548096921 0.00125462850 
0.198743 0.04957327533 -0.00027490995 
0.199301 0.07735034915 -0.00017182489 
0.199858 0.08777316509 0.00073436103 
0.200416 0.11745765124 0.00050073119 
0.200973 0.11420200900 0.00046526796 
0.201530 0.05701066930 -0.00003404399 
0.202088 0.06332345021 0.00063184993 
0.202645 0.09867006894 -0.00000774133 
0.203203 0.07145288320 0.00073407465 
0.203760 0.08094776417 0.00001281693 
0.204318 0.06331019016 -0.00015566628 
0.204875 0.04555873912 0.00024873357 
0.205432 0.02227161486 0.00019912362 
0.205990 0.07769088450 0.00082960912 
0.206547 0.08447925731 0.00000342244 
0.207105 0.02268609370 0.00045486767 
0.207662 0.06629745893 0.00003978339 
0.208219 0.11930914109 -0.00063509644 
0.208777 0.05816940132 -0.00027867233 
0.209334 0.10753132718 0.00038684919 
0.209892 0.04791574656 0.00084921886 
0.210449 0.08212097638 0.00015199738 
0.211007 0.03351874503 -0.00005031160 
0.211564 0.08742200740 -0.00006842227 
0.212121 0.04166167074 -0.00003943180 
0.212679 0.02128963681 -0.00035874485 
0.213236 0.00241049049 -0.00049703578 
0.213794 0.10077587366 0.00015298421 
0.214351 0.03746925756 0.00018440120 
0.214908 0.07695744029 0.00059240570 
0.215466 0.07106450144 0.00020094228 
0.216023 0.04587671752 -0.00001499223 
0.216581 0.06796304345 0.00013724906 
0.217138 0.03459470794 -0.00048693495 
0.217695 0.08186310456 0.00019292076 
0.218253 0.10309898720 0.00031578161 
0.218810 0.08395216139 -0.00022920493 
0.219368 0.08379045574 0.00004627027 
0.219925 0.07212371462 0.00047302086 
0.220483 0.06656384266 -0.00065958486 
0.221040 0.02484273030 0.00047720400 
0.221597 0.04501937563 0.00097298788 
0.222155 0.07798067453 0.00076544110 
0.222712 0.07918259137 0.00009370534 
0.223270 0.06694653465 0.00060707294 
0.223827 0.02936513806 0.00006132810 
0.224384 0.06915907385 0.00046697653 
0.224942 0.02208405345 0.00085510037 
0.225499 0.04416624706 0.00026365178 
0.226057 0.09120745666 0.00045087958 
0.226614 0.09038248597 0.00085544855 
0.227171 0.04671173590 0.00055897883 
0.227729 0.03912405677 0.00027543986 
0.228286 0.02761617593 -0.00004958105 
0.228844 0.05056580721 -0.00004974269 
0.229401 0.12020753212 0.00102771311 
0.229958 0.01563100054 0.00019082309 
0.230516 0.09691380931 0.00039381780 
0.231073 0.09277397340 0.00086153195 
0.231630 0.09806383028 0.00040185994 
0.232188 0.07083920105 0.00000720080 
0.232745 0.03165669889 -0.00001029910 
0.233303 0.09529022410 0.00036324854 
0.233860 0.01782592097 0.00055385721 
0.234417 0.06118641217 -0.00051111436 
0.234975 0.09016020347 0.00010204923 
0.235532 0.04305971970 -0.00019797483 
0.236090 0.04142673544 0.00032541933 
0.236647 0.03958756727 -0.00000771538 
0.237204 0.09643283738 0.00069942332 
0.237762 0.05210632478 0.00023054464 
0.238319 0.03490271399 0.00045719890 
0.238877 0.02195084490 0.00054977086 
0.239434 0.05115561499 0.00041897139 
0.239991 0.04081726581 0.00036449733 
0.240549 0.04324453576 -0.00000504628 
0.241106 0.02249943673 -0.00005938134 
0.241663 0.10892075475 0.00082475585 
0.242221 0.02802281239 0.00037187111 
0.242778 0.06820847191 0.00048048428 
0.243336 0.06881318257 0.00054654679 
0.243893 0.08896006517 -0.00039862832 
0.244450 0.07025151323 0.00040653338 
0.245008 0.10545914039 0.00045329260 
0.245565 0.07196645099 0.00012680170 
0.246123 0.09930303585 0.00022131582 
0.246680 0.07175756838 -0.00005627211 
0.247237 0.10462739976 -0.00028464846 
0.247795 0.05989676709 0.00049852574 
0.248352 0.06324625522 0.00037753390 
0.248909 0.06449489252 0.00025677721 
0.249467 0.05786186327 0.00020383319 
0.250024 0.10229741419 0.00033756890 
0.250582 0.06598862442 -0.00031978855 
0.251139 0.06636722106 -0.00013560742 
0.251696 0.04332285905 -0.00010183659 
0.252254 0.09568331641 0.00042330658 
0.252811 0.03586258139 0.00013018847 
0.253368 0.03681796074 -0.00044856997 
0.253926 0.02604643500 0.00045189386 
0.254483 0.07632410346 0.00035830642 
0.255041 0.05195626659 -0.00002451655 
0.255598 0.07779482099 0.00033730445 
0.256155 0.05550614658 0.00021411055 
0.256713 0.06764162993 0.00030955539 
0.257270 0.06929805823 0.00180207772 
0.257827 0.06388201930 0.00011725474 
0.258385 0.07019732244 0.00009429263 
0.258942 0.06569289313 0.00027149018 
0.259499 0.03854736689 0.00038174376 
0.260057 0.07617425594 0.00022081564 
0.260614 0.03284560670 0.00014229657 
0.261172 0.00026140036 -0.00008369476 
0.261729 0.04584752535 -0.00017601086 
0.262286 0.05987809233 0.00029980349 
0.262844 0.04571156361 0.00037796073 
0.263401 0.03946356315 0.00031176052 
0.263958 0.00748701561 0.00006405861 
0.264516 0.01954941990 0.00022375212 
0.265073 0.07817896965 0.00031263281 
0.265630 0.04021748872 -0.00031235167 
0.266188 0.08964439078 -0.00051834384 
0.266745 0.04124693557 0.00024574070 
0.267302 0.03064075638 0.00020388187 
0.267860 0.07624785672 0.00020384618 
0.268417 0.06525673989 -0.00028581742 
0.268975 0.07245886023 0.00002415302 
0.269532 0.03606885367 0.00052870586 
0.270089 0.08230708646 -0.00009641624 
0.270647 0.06789914210 0.00032926203 
0.271204 0.01749593729 -0.00032107018 
0.271761 0.03341420717 0.00072641375 
0.272319 0.00078315108 -0.00000191703 
0.272876 0.04346765042 -0.00036780351 
0.273433 0.02810730466 0.00060423755 
0.273991 0.05988581977 0.00018113641 
0.274548 0.04320391641 0.00049515695 
0.275105 0.08051576299 0.00023374164 
0.275663 0.06032327567 -0.00011343282 
0.276220 0.07330162277 0.00050450239 
0.276777 0.03591047085 0.00005270407 
0.277335 0.08649882872 0.00049118344 
0.277892 0.03500107269 0.00019808161 
0.278449 0.04971546853 0.00004027875 
0.279007 0.05426235529 0.00035664845 
0.279564 0.06416519563 0.00015870484 
0.280121 0.03352639632 0.00021930622 
0.280679 0.03894033629 0.00018709044 
0.281236 0.05993165191 -0.00034292398 
0.281793 0.04977679254 -0.00019899274 
0.282351 0.10702422731 0.00015481404 
0.282908 0.02205499103 -0.00004663581 
0.283465 0.07081416649 0.00059216211 
0.284023 0.03375379770 -0.00042895740 
0.284580 0.03887040258 0.00024895197 
0.285137 0.06076126050 0.00038012081 
0.285695 0.00204328808 -0.00005542665 
0.286252 0.03640566806 0.00041480396 
0.286809 0.01419606563 0.00028445352 
0.287367 0.07188000791 0.00073723386 
0.287924 0.08892091544 0.00032752491 
0.288481 0.01706436963 0.00040513463 
0.289039 0.03720420460 0.00021713760 
0.289596 0.03601056262 0.00048236368 
0.290153 0.02657848226 0.00022854392 
0.290711 0.07749084913 0.00035751078 
0.291268 0.08447764732 -0.00020194482 
0.291825 0.02973488687 0.00004509479 
0.292383 0.02739916791 -0.00088721000 
0.292940 0.05710196964 0.00020626104 
0.293497 0.02467217640 0.00022183110 
0.294055 0.02419770158 0.00015602179 
0.294612 0.06561704263 0.00015324755 
0.295169 0.00486692261 -0.00032623320 
0.295727 0.06527656163 0.00067979685 
0.296284 0.06127856098 0.00045056610 
0.296841 0.07938274845 0.00056753849 
0.297399 0.00862939182 -0.00020978310 
0.297956 0.06709522344 0.00033342503 
0.298513 0.09218398708 0.00012323228 
0.299071 0.08628114058 0.00123823843 
0.299628 0.02461876235 -0.00014011368 
0.300185 0.03138122192 0.00049963033 
0.300742 0.01422590807 -0.00013887266 
0.301300 0.06531049963 0.00042802028 
0.301857 0.04441185633 0.00023763113 
0.302414 0.02212447344 -0.00054438572 
0.302972 -0.01535900217 0.00027654168 
0.303529 0.06350645027 0.00002156619 
0.304086 0.04015028603 0.00011597347 
0.304644 0.03277932303 0.00026368011 
0.305201 0.06723487414 0.00026923244 
0.305758 -0.00032546322 0.00018026321 
0.306316 0.01817392225 -0.00078887777 
0.306873 -0.00691590402 -0.00031931494 
0.307430 0.04203332135 0.00028793137 
0.307987 0.01392042040 0.00052253519 
0.308545 0.03224441438 -0.00018875556 
0.309102 0.06483543368 0.00023072379 
0.309659 0.03558086679 0.00052458637 
0.310217 0.04582538365 0.00051076694 
0.310774 0.01940342450 -0.00024396818 
0.311331 0.07053339895 0.00045596554 
0.311889 0.01954700585 0.00005202874 
0.312446 0.05830594368 0.00061686954 
0.313003 0.05838963616 -0.00008773220 
0.313560 0.05686964419 0.00068626451 
0.314118 0.02564775982 -0.00026824544 
0.314675 0.07531330025 0.00072165158 
0.315232 0.04509975536 0.00039499055 
0.315790 0.02322335997 0.00069125811 
0.316347 0.04097685688 -0.00046751850 
0.316904 0.05850649916 -0.00021312667 
0.317461 0.05399495127 0.00122915386 
0.318019 0.03992876475 0.00029697473 
0.318576 0.11338878047 0.00036664074 
0.319133 0.00596957171 -0.00037804230 
0.319691 0.05641902857 0.00040752589 
0.320248 0.04258094121 0.00102161320 
0.320805 0.03294544667 0.00018801201 
0.321362 0.03536113554 -0.00001885030 
0.321920 0.07003586930 -0.00004313534 
0.322477 0.06372637702 0.00008152504 
0.323034 0.01686488654 0.00070776776 
0.323592 -0.01180364275 0.00022743871 
0.324149 0.02278495887 0.00021900130 
0.324706 0.07401665567 0.00045453768 
0.325263 0.04380221163 -0.00049515335 
0.325821 0.02470612103 -0.00002787605 
0.326378 0.05663886353 0.00029211522 
0.326935 0.02822253389 0.00055690789 
0.327493 0.05964682012 0.00059231454 
0.328050 0.01379206112 0.00038431681 
0.328607 0.05896481859 0.00099570780 
0.329164 0.05632705624 0.00064817739 
0.329722 0.07399376822 0.00007959747 
0.330279 0.01244481424 -0.00001001234 
0.330836 0.00696376374 -0.00016961305 
0.331393 0.06455486586 0.00020864059 
0.331951 0.02051621222 -0.00036014466 
0.332508 -0.03900080572 -0.00006876440 
0.333065 -0.01743702873 -0.00049481376 
0.333622 0.01919778589 -0.00036543711 
0.334180 -0.02161972672 -0.00022431825 
0.334737 0.01064327944 0.00012822822 
0.335294 0.01177817117 -0.00024642315 
0.335852 -0.04459411544 -0.00084836900 
0.336409 0.03585834897 0.00009304649 
0.336966 0.01015655750 0.00045152288 
0.337523 0.03675174471 0.00033602157 
0.338081 0.10887936727 0.00049741602 
0.338638 0.04357685318 -0.00007360138 
0.339195 0.04981889987 -0.00009688541 
0.339752 0.07589165173 0.00007648905 
0.340310 0.03172002346 0.00039909588 
0.340867 0.02819210529 0.00042397382 
0.341424 0.01597095854 0.00035132809 
0.341981 0.01639572425 -0.00038471239 
0.342539 0.04971928440 -0.00014755760 
0.343096 0.01119882326 -0.00013545579 
0.343653 0.06729822230 0.00054986451 
0.344210 0.01035224396 0.00028968022 
0.344768 0.00773576729 0.00018524843 
0.345325 0.01834915159 0.00016889186 
0.345882 0.02253482691 0.00051880841 
0.346439 0.01632058702 -0.00004774071 
0.346997 0.06087198752 -0.00002566925 
0.347554 0.05033920472 0.00013513654 
0.348111 0.05161485046 0.00107373853 
0.348668 0.05454413926 0.00039433539 
0.349226 0.03590605109 -0.00030359225 
0.349783 0.05156158895 -0.00098838577 
0.350340 0.07428415738 0.00113745318 
0.350897 0.00616373787 0.00039078578 
0.351454 0.03712428350 -0.00055817024 
0.352012 -0.05017127507 0.00041624233 
0.352569 0.04392423432 -0.00022983080 
0.353126 -0.01494272016 0.00048325521 
0.353683 0.04843476250 0.00015088035 
0.354241 0.02746083986 0.00214810601 
0.354798 -0.02344475946 0.00132803949 
0.355355 0.00831702270 0.00096778005 
0.355912 0.04203526430 -0.00013331024 
0.356470 0.02726004177 0.00003303141 
0.357027 0.05732092889 -0.00015111983 
0.357584 0.04480146152 0.00026940741 
0.358141 0.09551344910 -0.00135929968 
0.358699 0.05426598681 0.00060490797 
0.359256 -0.01642504358 0.00040462820 
0.359813 0.03125440494 -0.00013493951 
0.360370 -0.02776458275 0.00029156170 
0.360927 0.03583956569 0.00036788124 
0.361485 0.06885991241 0.00193496104 
0.362042 0.05064807131 0.00170878406 
0.362599 -0.00648728698 -0.00080299946 
0.363156 0.00111794167 -0.00117663996 
0.363714 0.02842528435 0.00047945523 
0.364271 0.00607486508 -0.00082615373 
0.364828 -0.03753415004 0.00011879221 
0.365385 0.02088658564 0.00005789630 
0.365942 0.02354600193 0.00169534002 
0.366500 0.02430904079 0.00056356811 
0.367057 0.05643121870 -0.00053634208 
0.367614 0.00477517502 0.00178921004 
0.368171 0.01023079129 0.00190263746 
0.368728 0.07414969143 0.00138103666 
0.369286 0.10451151307 -0.00006608079 
0.369843 -0.00802956154 -0.00022761376 
0.370400 0.04551845250 0.00008580911 
0.370957 -0.01672001956 0.00083014819 
0.371514 0.09117250723 0.00176593147 
0.372072 0.00402183146 -0.00015190653 
0.372629 0.07324611304 0.00265166900 
0.373186 0.00984038114 -0.00009154547 
0.373743 -0.01422457696 0.00074303233 
0.374300 0.05154923871 0.00115405048 
0.374858 0.03616512449 0.00253185088 
0.375415 0.02071325445 0.00304035762 
0.375972 0.12190301981 -0.00001215256 
0.376529 0.08599123270 -0.00046657710 
0.377086 0.03682375444 0.00104905082 
0.377644 -0.01058221598 -0.00071447839 
0.378201 0.06991522201 0.00029335533 
0.378758 0.01095916601 0.00212402377 
0.379315 0.13083773115 0.00051879505 
0.379872 0.01895868732 -0.00085295950 
0.380430 0.04594483254 -0.00050627560 
0.380987 0.00279652457 0.00002027932 
0.381544 0.04173151476 -0.00149211554 
0.382101 -0.04652948214 -0.00216993962 
0.382658 0.00189870102 -0.00026562918 
0.383216 0.04628078256 0.00057559279 
0.383773 0.05528026302 0.00040305535 
0.384330 0.01329194071 -0.00092520657 
0.384887 0.00634442222 0.00109022983 
0.385444 -0.02696990508 -0.00162376400 
0.386001 0.08249396114 -0.00129877856 
0.386559 0.00058293676 0.00094539709 
0.387116 0.06913421080 0.00096521073 
0.387673 0.05434637944 -0.00051893099 
0.388230 -0.00205349917 -0.00152418501 
0.388787 0.01938105068 -0.00039535754 
0.389345 0.01577019170 0.00157452002 
0.389902 0.12136025377 -0.00338620911 
0.390459 0.08028224599 0.00030475233 
0.391016 0.00193104542 0.00042045473 
0.391573 0.05302016960 0.00274859391 
0.392130 0.01590855701 -0.00128931534 
0.392688 0.18153222094 -0.00020766769 
0.393245 -0.01503954460 0.00011226210 
0.393802 0.08891421821 0.00004471398 
0.394359 -0.03547576820 0.00034625713 
0.394916 0.01605335528 -0.00091732996 
0.395473 0.07341216784 0.00089314032 
0.396031 -0.03918153791 0.00351359489 
0.396588 -0.03141845553 0.00230596623 
0.397145 0.00730798133 -0.00150889297 
0.397702 0.01820034424 0.00424837661 
0.398259 0.08772716520 -0.00053670931 
0.398816 -0.11510492780 -0.00028329417 
0.399374 -0.02753457799 0.00153137698 
0.399931 0.09387669884 0.00198938267 
0.400488 0.02408344022 -0.00590501917 
0.401045 0.03909274707 -0.00404561338 
0.401602 0.21048370026 0.00559410362 
0.402159 0.03752305028 -0.00097186265 
0.402716 0.05647928090 0.00003730151 
0.403274 0.20655405800 0.00246183935 
0.403831 0.32784734830 0.04629235256 
