# Supplementary material for: SAXS studies of X-ray induced disulfide bond damage: Engineering high-resolution insight from a low-resolution technique
Source: PLoS One. 2020 Nov 17;15(11):e0239702. doi: 10.1371/journal.pone.0239702 (PMC7671560; doi:10.1371/journal.pone.0239702)
Supplement: S1 Data — (GZ) [file pone.0239702.s023.gz › SupplementaryData/dimer_A8_ph6_2p5_00029.cbf.dat]

0.010314 10.98030028308 0.54777440547 
0.010872 10.00191245081 0.41224516306 
0.011429 6.50738754754 -0.46498028525 
0.011987 9.55370596011 -0.06465106102 
0.012544 8.82066327934 0.14025087000 
0.013102 11.31232793195 -0.05079153106 
0.013659 9.36773838036 0.13187600084 
0.014217 8.01698565668 0.00905252865 
0.014774 9.84012063595 -0.00256594271 
0.015332 8.48984881859 0.00145115482 
0.015889 8.32344743991 -0.00651108981 
0.016447 9.13329903209 0.03136253788 
0.017004 9.14678563065 0.02795635181 
0.017562 8.11432014663 0.00236010080 
0.018119 8.34386836844 0.05635001758 
0.018677 7.92122295671 0.00917755418 
0.019234 8.27420987532 -0.01849220282 
0.019792 8.27774504615 0.01024579714 
0.020349 7.93828262035 0.00731318195 
0.020907 8.10688611955 0.04352594022 
0.021464 8.34379134693 -0.00023369833 
0.022022 7.67909515125 0.01949394917 
0.022579 7.75405968018 0.02629207329 
0.023137 7.56410689955 0.02959910860 
0.023694 7.82925104048 0.02647043601 
0.024252 7.73399766319 0.03009986340 
0.024809 7.56415284222 0.04610820724 
0.025367 7.30959743451 0.03632936851 
0.025924 7.20158562727 0.03657693056 
0.026482 7.34309000884 0.03304059184 
0.027039 7.23808659464 0.04322356417 
0.027597 7.05637088614 0.03920182390 
0.028154 7.02271363322 0.04070198582 
0.028712 7.11699964883 0.03683769711 
0.029269 7.08618823536 0.04191173468 
0.029827 6.86940474029 0.03216360062 
0.030384 6.83575807902 0.03589525531 
0.030942 6.49915567904 0.03414257149 
0.031500 6.72002223477 0.03172620410 
0.032057 6.57868502325 0.04463525759 
0.032615 6.56768359289 0.03916696213 
0.033172 6.45284266398 0.03721494284 
0.033730 6.32972745255 0.03811586284 
0.034287 6.21727863136 0.03371947174 
0.034845 6.35476921143 0.03877922693 
0.035402 6.47781528324 0.03660235968 
0.035960 6.05789489530 0.02937177607 
0.036517 6.09541988604 0.03401422547 
0.037075 5.97268502204 0.03393190432 
0.037632 6.04942615623 0.03269867502 
0.038190 6.02706416911 0.03175238558 
0.038747 5.83214923400 0.03419699245 
0.039305 5.73677395197 0.02969368083 
0.039862 5.73800648733 0.03059308301 
0.040420 5.60452143861 0.03399793912 
0.040977 5.46186844104 0.02850237078 
0.041535 5.46559362116 0.02837461054 
0.042092 5.27916238981 0.03412885182 
0.042650 5.34450646784 0.02858036134 
0.043207 5.25427030766 0.02714436517 
0.043765 5.20531651482 0.02673644452 
0.044322 5.06312709541 0.02095687981 
0.044880 5.01788256651 0.02583249412 
0.045437 4.92492237559 0.02686932330 
0.045995 4.89855596872 0.02379343763 
0.046552 4.94725106684 0.02646221595 
0.047110 4.75573070947 0.02169007832 
0.047667 4.70985243194 0.02839683118 
0.048225 4.61236159250 0.02328581068 
0.048782 4.58255629318 0.02271445043 
0.049340 4.37679776666 0.02324743162 
0.049897 4.53423142172 0.02532380282 
0.050455 4.58527599368 0.02531730384 
0.051012 4.35248607535 0.02155924035 
0.051570 4.43755661605 0.02437011795 
0.052127 4.41421949674 0.02209488970 
0.052685 4.19645977834 0.02428058764 
0.053242 4.15327335792 0.01998912700 
0.053800 4.03056606143 0.01702306481 
0.054357 4.06923787900 0.02205434208 
0.054915 3.98628759452 0.02044047764 
0.055472 4.00860711095 0.01926051627 
0.056030 3.81186846871 0.02126554675 
0.056587 3.76599908939 0.01657284933 
0.057145 3.65920715217 0.01750847535 
0.057702 3.59276038999 0.01821972940 
0.058260 3.72429520899 0.01921224670 
0.058817 3.58594866949 0.01983196390 
0.059375 3.55450920341 0.01542982897 
0.059932 3.51513230964 0.01901320701 
0.060490 3.44113984689 0.01678593796 
0.061048 3.44159572179 0.01954811891 
0.061605 3.32277765717 0.01614173822 
0.062163 3.29099965527 0.01728370164 
0.062720 3.25578512631 0.01683565904 
0.063278 3.19289728447 0.01905329593 
0.063835 3.24640800535 0.01804328794 
0.064393 3.10855560700 0.01657927975 
0.064950 3.09286037917 0.01591634074 
0.065508 3.07446308794 0.01519547352 
0.066065 3.08983362445 0.01456993975 
0.066623 2.95394038946 0.01444435762 
0.067180 2.85451354648 0.01221314076 
0.067738 2.87195948871 0.01247646804 
0.068295 2.91271477964 0.01503952622 
0.068853 2.73234996078 0.01166986743 
0.069410 2.74936786405 0.01503840541 
0.069968 2.61797939066 0.01414449377 
0.070525 2.71281379847 0.01360874833 
0.071083 2.57933562410 0.01399450192 
0.071640 2.65104660131 0.01292757476 
0.072198 2.53531926528 0.01175700825 
0.072755 2.55300931771 0.01062776135 
0.073313 2.46618811725 0.01506718012 
0.073870 2.38433962266 0.01130206492 
0.074428 2.40022473917 0.01179226874 
0.074985 2.43037011595 0.01366025763 
0.075543 2.19404055695 0.00924924771 
0.076100 2.38157540443 0.01083735116 
0.076658 2.30990222734 0.01159319013 
0.077215 2.13273340271 0.00869122187 
0.077773 2.28343254316 0.01086268129 
0.078330 2.23928199571 0.01145449587 
0.078888 2.05116615167 0.01051230438 
0.079445 2.10988641551 0.00901917152 
0.080003 2.10418889419 0.01067815421 
0.080560 2.05485615060 0.00754959287 
0.081118 2.12062686330 0.01000566796 
0.081675 1.99899144959 0.00772426562 
0.082233 2.02182190740 0.00891946498 
0.082790 1.87928938057 0.00880407269 
0.083348 1.91598887848 0.00926724475 
0.083905 1.87792383820 0.00730486543 
0.084463 1.98869415669 0.00790739200 
0.085020 1.88180077651 0.00995701742 
0.085578 1.96302132330 0.00937969828 
0.086135 1.86909322910 0.00661207435 
0.086693 1.75141151820 0.00723348918 
0.087250 1.81556538785 0.00934396552 
0.087808 1.74038234391 0.00792406933 
0.088365 1.71562766737 0.00755481283 
0.088923 1.65110182265 0.00798943495 
0.089480 1.64374907643 0.00862529402 
0.090038 1.67125129677 0.00868583181 
0.090595 1.59710736198 0.00721145667 
0.091153 1.73905916492 0.00929437418 
0.091710 1.62322185283 0.00733507080 
0.092268 1.55758831163 0.00651556078 
0.092825 1.47428903227 0.00597023531 
0.093383 1.46781270611 0.00598853152 
0.093940 1.49419329153 0.00654957178 
0.094498 1.47414029027 0.00823959416 
0.095055 1.45803248437 0.00736083265 
0.095613 1.41062292265 0.00672756473 
0.096170 1.41166187025 0.00726736420 
0.096728 1.40437497506 0.00693293172 
0.097285 1.31926807646 0.00762584531 
0.097842 1.25419375429 0.00400682607 
0.098400 1.30001775171 0.00659104355 
0.098957 1.30193488622 0.00646913642 
0.099515 1.23339375913 0.00596870270 
0.100072 1.18416353181 0.00697652095 
0.100630 1.18158824636 0.00636733893 
0.101187 1.23739270788 0.00654855219 
0.101745 1.29698620797 0.00550588196 
0.102302 1.16907453278 0.00708262593 
0.102860 1.12873619116 0.00420006144 
0.103417 1.16999559460 0.00597209225 
0.103975 1.08625925693 0.00482543055 
0.104532 1.01945448365 0.00370173875 
0.105090 1.08694436505 0.00525281427 
0.105647 1.02411770367 0.00490431280 
0.106205 1.00408683789 0.00443571117 
0.106762 1.07339097529 0.00573026652 
0.107320 1.07789957652 0.00525177222 
0.107877 0.98491043189 0.00437868224 
0.108435 0.98271655677 0.00447829820 
0.108992 0.95842120570 0.00420662703 
0.109550 0.96943879021 0.00526176190 
0.110107 0.91052053512 0.00432866933 
0.110665 0.97673384291 0.00259658920 
0.111222 0.93716414373 0.00422535419 
0.111780 0.87910087325 0.00363818925 
0.112337 0.88885687123 0.00446212368 
0.112895 0.89226498523 0.00498626046 
0.113452 0.84766809679 0.00413828596 
0.114010 0.79618199625 0.00355472558 
0.114567 0.80147258947 0.00376614381 
0.115125 0.77558697044 0.00305858604 
0.115682 0.83548969668 0.00351264411 
0.116240 0.78848902155 0.00358690736 
0.116797 0.75186677051 0.00314059851 
0.117355 0.74313855869 0.00262290278 
0.117912 0.66653238361 0.00246364096 
0.118470 0.69610328120 0.00292791784 
0.119027 0.71143972055 0.00310542637 
0.119585 0.67455895248 0.00396743742 
0.120142 0.78098955237 0.00260301835 
0.120699 0.72386668487 0.00387067401 
0.121257 0.71295924757 0.00325155692 
0.121814 0.66360838044 0.00284575476 
0.122372 0.66526573184 0.00401909231 
0.122929 0.59192270918 0.00230532966 
0.123487 0.69569174705 0.00197533622 
0.124044 0.61369597441 0.00210741873 
0.124602 0.57447461606 0.00177460399 
0.125159 0.56502548526 0.00207039151 
0.125717 0.62923952210 0.00289648532 
0.126274 0.57581079259 0.00139344306 
0.126832 0.57276573574 0.00265218997 
0.127389 0.59842300840 0.00190062533 
0.127947 0.52649735728 0.00175457810 
0.128504 0.54090702471 0.00368460076 
0.129062 0.49215936834 0.00316283045 
0.129619 0.54244039872 0.00263609349 
0.130177 0.48803286317 0.00088027828 
0.130734 0.57225464553 0.00348555733 
0.131292 0.49440119302 0.00153555312 
0.131849 0.49788938895 0.00165575133 
0.132407 0.50477024227 0.00186396233 
0.132964 0.53950544847 0.00136782736 
0.133521 0.41738092927 0.00162790667 
0.134079 0.43623639553 0.00225186824 
0.134636 0.44581482093 0.00129731359 
0.135194 0.35444105245 0.00170718940 
0.135751 0.44322951466 0.00190792622 
0.136309 0.47384078798 0.00214485487 
0.136866 0.46196618876 0.00149417534 
0.137424 0.46006856623 0.00244207171 
0.137981 0.45996663555 0.00203229600 
0.138539 0.41222010702 0.00229504368 
0.139096 0.34748105907 0.00125414345 
0.139654 0.39435232311 0.00027492600 
0.140211 0.31197236043 0.00032651243 
0.140769 0.40249428026 0.00127462552 
0.141326 0.41925339876 0.00043283754 
0.141884 0.37306141686 0.00164816188 
0.142441 0.37775132492 0.00096878532 
0.142998 0.32143026389 0.00119203303 
0.143556 0.36699149429 0.00169686221 
0.144113 0.40042565513 0.00107171703 
0.144671 0.33339646459 0.00135679810 
0.145228 0.32424925788 0.00128561572 
0.145786 0.34298724288 0.00127475779 
0.146343 0.35327855186 0.00020652662 
0.146901 0.27507631993 0.00099811531 
0.147458 0.31439121652 0.00084641558 
0.148016 0.32220327871 0.00099713806 
0.148573 0.33354758292 0.00199636487 
0.149131 0.24652576009 0.00114994682 
0.149688 0.25391419886 0.00089076597 
0.150246 0.25503925648 0.00079807833 
0.150803 0.26543513063 0.00114163574 
0.151360 0.26083002582 0.00084571338 
0.151918 0.26269445383 0.00160361302 
0.152475 0.27307791123 0.00128120952 
0.153033 0.27154577354 0.00057008153 
0.153590 0.27023772099 0.00098122851 
0.154148 0.20410381272 0.00033788490 
0.154705 0.27962474837 0.00114343595 
0.155263 0.24060905118 0.00105097562 
0.155820 0.24819047936 0.00125486777 
0.156378 0.22987726334 0.00105132775 
0.156935 0.18457569472 0.00052470082 
0.157493 0.18991516160 0.00170647535 
0.158050 0.14106646482 0.00086283176 
0.158607 0.19572160496 -0.00001556504 
0.159165 0.19093018210 0.00033539655 
0.159722 0.13116252502 -0.00001979698 
0.160280 0.18574980625 0.00098532145 
0.160837 0.17254478782 0.00081955697 
0.161395 0.19331161803 0.00038812192 
0.161952 0.18146569167 0.00091541358 
0.162510 0.24372572609 0.00012981259 
0.163067 0.19608728494 0.00050285535 
0.163625 0.15119063268 0.00010495925 
0.164182 0.16886344109 0.00084516666 
0.164739 0.16056267344 0.00072986033 
0.165297 0.12523960861 0.00107364453 
0.165854 0.18713094731 0.00073443680 
0.166412 0.16560049206 0.00111980383 
0.166969 0.22192620013 -0.00000468675 
0.167527 0.16327371058 0.00043155447 
0.168084 0.16501845192 0.00088473061 
0.168642 0.13869643162 0.00111691098 
0.169199 0.13803032837 0.00046539914 
0.169757 0.13123096870 -0.00054837694 
0.170314 0.09739750411 0.00057121686 
0.170871 0.12173247810 -0.00023301520 
0.171429 0.14062102101 0.00084123443 
0.171986 0.18607644020 0.00095295156 
0.172544 0.11719031776 0.00103735728 
0.173101 0.10956928908 -0.00044040605 
0.173659 0.12122289441 0.00056708814 
0.174216 0.13426227894 0.00062010677 
0.174774 0.13573896587 -0.00033420183 
0.175331 0.10702744748 -0.00012284503 
0.175888 0.11708677318 0.00004199435 
0.176446 0.13465691543 0.00064617660 
0.177003 0.11544976561 0.00013132511 
0.177561 0.12137429000 0.00072053327 
0.178118 0.17656569931 0.00073285751 
0.178676 0.08158214260 -0.00007348209 
0.179233 0.06464448133 -0.00010599065 
0.179791 0.05374334481 0.00027897345 
0.180348 0.10721223626 -0.00054469936 
0.180905 0.11934033679 0.00002949864 
0.181463 0.11349015784 -0.00048008326 
0.182020 0.12183415557 -0.00060648584 
0.182578 0.11242229205 0.00082866467 
0.183135 0.12647429019 0.00055822104 
0.183693 0.09260232309 0.00017512077 
0.184250 0.11510590220 0.00089987570 
0.184808 0.14147059783 0.00069735511 
0.185365 0.09135075943 0.00027290222 
0.185922 0.10528813731 0.00035723828 
0.186480 0.14236228754 0.00064912043 
0.187037 0.06790883909 -0.00065687037 
0.187595 0.09553081181 -0.00052027862 
0.188152 0.09410961485 0.00051431083 
0.188710 0.09411179069 0.00037522898 
0.189267 0.07520730456 0.00030159204 
0.189824 0.13817505023 0.00026820667 
0.190382 0.05253446923 0.00004960406 
0.190939 0.10088704629 0.00048898564 
0.191497 0.07799647448 -0.00013238242 
0.192054 0.02151190169 0.00008473982 
0.192612 0.09039825639 0.00030424137 
0.193169 0.08544680625 0.00039490257 
0.193726 0.14823071276 0.00020679077 
0.194284 0.08473683016 -0.00029520579 
0.194841 0.13562867975 -0.00010316012 
0.195399 0.09370366678 0.00076377741 
0.195956 0.06883530525 0.00023137119 
0.196514 0.07895257534 0.00119887095 
0.197071 0.09245228674 0.00079398253 
0.197628 0.03464012781 0.00069160288 
0.198186 0.11666957448 0.00034845572 
0.198743 0.13393421136 0.00018994271 
0.199301 0.02683080295 0.00073352825 
0.199858 0.05901533870 0.00053976199 
0.200416 0.12544522248 0.00107081861 
0.200973 0.07832475165 0.00071916623 
0.201530 0.09175015801 0.00088895462 
0.202088 0.07149136273 -0.00021823336 
0.202645 0.11885695855 0.00114872878 
0.203203 0.09045059683 0.00022851666 
0.203760 0.03941195807 0.00007953397 
0.204318 0.06790442100 0.00035326985 
0.204875 0.03010550159 -0.00008850523 
0.205432 0.10805087437 0.00048951004 
0.205990 0.10660048772 0.00090274333 
0.206547 0.07238004196 0.00010443602 
0.207105 0.06740865532 -0.00000432203 
0.207662 0.03235666486 0.00004361984 
0.208219 0.04124648867 0.00018518379 
0.208777 0.02512055688 -0.00015421771 
0.209334 0.07473359265 -0.00004890606 
0.209892 0.08709572996 0.00050963890 
0.210449 0.07066668309 0.00057823207 
0.211007 0.03742264407 0.00013806064 
0.211564 0.08012169653 0.00039685111 
0.212121 0.03279564658 -0.00020634142 
0.212679 0.08255423262 -0.00044911710 
0.213236 0.09084716730 -0.00003821150 
0.213794 0.08700528479 0.00045332988 
0.214351 0.11709894860 0.00011160092 
0.214908 0.02288848142 -0.00025728086 
0.215466 0.03969399362 0.00094897606 
0.216023 0.06645538479 0.00028492531 
0.216581 0.07694124123 0.00031122836 
0.217138 0.07172620214 0.00093355518 
0.217695 0.05939084226 -0.00023129702 
0.218253 0.03168099991 -0.00002578571 
0.218810 0.08044978859 0.00046017794 
0.219368 0.07575559932 -0.00013717413 
0.219925 0.06570112720 0.00007335173 
0.220483 0.07182079782 0.00030173770 
0.221040 0.07248083888 -0.00007028537 
0.221597 0.05487780248 0.00063958265 
0.222155 0.08876182948 0.00022802119 
0.222712 0.05323882267 -0.00033211144 
0.223270 0.04589401535 0.00062661911 
0.223827 0.10550061623 0.00069524833 
0.224384 0.05828158163 0.00011802491 
0.224942 0.07744792328 0.00057721388 
0.225499 0.04525247400 0.00032781305 
0.226057 -0.00208093667 0.00018181935 
0.226614 0.05016206846 0.00010617093 
0.227171 0.09418296542 -0.00004358764 
0.227729 0.03503698907 0.00038072669 
0.228286 0.06639997076 0.00020084613 
0.228844 0.02655535280 -0.00018621165 
0.229401 0.04867248818 0.00055888060 
0.229958 0.07686465896 0.00021032497 
0.230516 0.04456282173 -0.00024140335 
0.231073 0.09375827269 0.00036898567 
0.231630 0.03276018187 -0.00000949608 
0.232188 0.04460829305 0.00007305775 
0.232745 0.05095829306 -0.00002597458 
0.233303 0.05195519842 0.00032307890 
0.233860 0.08704926703 -0.00000178426 
0.234417 0.07667632623 0.00049627867 
0.234975 0.06046360508 0.00055982237 
0.235532 0.03938656349 0.00044495616 
0.236090 0.02726081127 0.00012601760 
0.236647 0.06178806413 0.00095138130 
0.237204 0.05851984789 0.00016006664 
0.237762 0.05206876965 -0.00000179191 
0.238319 0.03798992979 -0.00017545344 
0.238877 -0.00051956701 0.00030452441 
0.239434 0.09432038331 0.00033671401 
0.239991 0.08720958779 -0.00011359986 
0.240549 0.04072376239 0.00003923435 
0.241106 0.05385030024 0.00031615535 
0.241663 0.01072832308 -0.00001173457 
0.242221 0.04122176877 0.00024029945 
0.242778 0.04775507478 0.00017709511 
0.243336 0.01996078692 -0.00000997946 
0.243893 0.06130932222 0.00034897396 
0.244450 0.02131064148 0.00040054690 
0.245008 0.03410987161 0.00027109715 
0.245565 0.07469971861 0.00095721769 
0.246123 0.07161059987 0.00044666857 
0.246680 0.05683525010 0.00016919580 
0.247237 0.08039205049 0.00024518366 
0.247795 0.05690981001 -0.00025920428 
0.248352 0.08782195507 0.00031686472 
0.248909 0.05784061635 0.00048222452 
0.249467 0.09447707821 0.00029183984 
0.250024 0.03553970506 0.00026801886 
0.250582 0.06130999788 0.00010767541 
0.251139 0.10594630527 0.00045099582 
0.251696 0.06107672320 0.00054525318 
0.252254 0.10582517324 0.00058317182 
0.252811 0.07167346240 0.00019297013 
0.253368 0.06570666232 -0.00026177121 
0.253926 0.06540728446 0.00002181138 
0.254483 0.00020885026 0.00003298690 
0.255041 0.06777289186 0.00060947255 
0.255598 0.07197646683 0.00032070677 
0.256155 0.10413991133 0.00043591357 
0.256713 0.07838352856 -0.00027849042 
0.257270 0.03814383817 0.00128861706 
0.257827 0.03258710502 0.00050292365 
0.258385 0.06653306961 0.00014318410 
0.258942 0.06851722690 0.00005766975 
0.259499 0.05805034699 0.00018969880 
0.260057 0.02893980278 0.00003090833 
0.260614 0.02245370110 -0.00015666928 
0.261172 0.03740975915 -0.00021729185 
0.261729 0.03782112354 0.00030768232 
0.262286 0.02953012888 0.00008727771 
0.262844 -0.02683759545 -0.00003105199 
0.263401 0.05010910877 -0.00022031235 
0.263958 0.06048328536 -0.00017912056 
0.264516 0.08557413696 0.00011472595 
0.265073 0.06355149822 -0.00024446441 
0.265630 0.08609634281 0.00022189362 
0.266188 0.06866198812 0.00086445968 
0.266745 0.11679390440 0.00054520280 
0.267302 0.08336808325 -0.00003578475 
0.267860 0.05428253599 0.00015569513 
0.268417 0.02082100379 0.00038687147 
0.268975 0.05278031469 0.00033788431 
0.269532 0.06130620706 0.00024539317 
0.270089 0.01469636405 -0.00002697455 
0.270647 0.08177421293 0.00011715590 
0.271204 0.01459312548 0.00026008270 
0.271761 0.07484544832 0.00006553700 
0.272319 0.01788387086 0.00023133074 
0.272876 0.09045511741 0.00015808244 
0.273433 0.06239151299 0.00015580159 
0.273991 0.05628459403 -0.00000291030 
0.274548 0.02848941083 0.00098061181 
0.275105 0.05118332164 0.00048454660 
0.275663 0.05925359163 0.00004487983 
0.276220 -0.00948092955 0.00044988428 
0.276777 0.05838017639 -0.00046696396 
0.277335 0.06049879828 0.00003709606 
0.277892 0.02178434799 0.00027819821 
0.278449 0.08851664489 0.00040414778 
0.279007 0.04365342446 0.00046727701 
0.279564 0.03930536291 -0.00028042330 
0.280121 0.04842984242 0.00049653314 
0.280679 0.06381926759 0.00012823659 
0.281236 0.05470246243 -0.00034117865 
0.281793 0.06368884254 0.00074482564 
0.282351 0.03574753556 0.00032817351 
0.282908 0.04466723251 0.00011340990 
0.283465 0.10066515779 0.00065339091 
0.284023 0.05391169405 -0.00030036648 
0.284580 0.04142129653 0.00040372693 
0.285137 0.05738042131 0.00048779183 
0.285695 0.08115444404 0.00018366317 
0.286252 0.01930617049 0.00017372404 
0.286809 0.01276862608 0.00015491464 
0.287367 0.08342249232 0.00018963023 
0.287924 0.05444233907 0.00026858273 
0.288481 0.04474412295 0.00040557143 
0.289039 0.05841396324 -0.00024494238 
0.289596 0.05534449866 -0.00009334148 
0.290153 0.03239566268 0.00016288952 
0.290711 0.03885477815 0.00048116161 
0.291268 0.06293402844 0.00078024672 
0.291825 0.03470458902 0.00002187396 
0.292383 0.02947414028 0.00018143341 
0.292940 0.04424185105 0.00060186100 
0.293497 0.10713152030 0.00031374590 
0.294055 0.07781639450 -0.00002190721 
0.294612 0.04770993028 0.00057420715 
0.295169 0.07360749527 0.00027013433 
0.295727 -0.00912342110 -0.00009464538 
0.296284 0.04015564421 0.00039898099 
0.296841 0.07370116387 0.00126141331 
0.297399 0.02807095426 0.00028156092 
0.297956 0.01227731665 0.00009230554 
0.298513 0.09123440463 0.00006333713 
0.299071 0.03217717335 0.00036103775 
0.299628 0.00122766101 0.00050511309 
0.300185 0.04244726988 0.00054127728 
0.300742 0.07792851805 0.00071321356 
0.301300 0.06693456373 0.00055161581 
0.301857 0.05892496894 0.00010349261 
0.302414 0.03817043725 0.00044273964 
0.302972 0.01200112188 -0.00031230949 
0.303529 0.04610305019 0.00033345832 
0.304086 0.01610836689 0.00028085984 
0.304644 0.01498898808 0.00088147221 
0.305201 0.04546458892 0.00007634376 
0.305758 0.04289241160 -0.00034093452 
0.306316 0.03767674375 -0.00011792333 
0.306873 0.02163334951 -0.00065551094 
0.307430 0.03852679281 0.00112201495 
0.307987 0.03764755055 0.00053006656 
0.308545 0.13307994287 0.00013330640 
0.309102 0.01668504736 -0.00004913566 
0.309659 0.06035932884 0.00062843955 
0.310217 0.05651174090 0.00110461150 
0.310774 0.04058113300 0.00091727252 
0.311331 0.04314506092 0.00070965036 
0.311889 0.03765090907 -0.00017906850 
0.312446 0.06219084224 0.00029915975 
0.313003 0.03704109401 -0.00039026994 
0.313560 0.09083801202 0.00035814881 
0.314118 0.02348536154 0.00000752352 
0.314675 -0.02305812317 -0.00042006485 
0.315232 0.07727935272 0.00015283860 
0.315790 0.06757829518 0.00077027175 
0.316347 0.05233977241 0.00115547348 
0.316904 0.09193953811 0.00045642618 
0.317461 0.03572968187 0.00023875047 
0.318019 0.02470719513 -0.00034330477 
0.318576 0.02993599169 0.00022136119 
0.319133 0.03535832049 0.00040487174 
0.319691 0.04946513905 0.00006851165 
0.320248 0.01731562783 0.00024500655 
0.320805 0.00208046898 -0.00018713225 
0.321362 0.02188550817 -0.00041715938 
0.321920 0.03836614890 0.00094043461 
0.322477 0.05387674172 0.00044623976 
0.323034 0.05629096335 0.00017239133 
0.323592 0.02577462158 -0.00009301717 
0.324149 0.01974175822 0.00024258186 
0.324706 0.07962076252 -0.00021525326 
0.325263 0.04086809023 -0.00016100398 
0.325821 0.05066603780 -0.00014186785 
0.326378 0.03392559058 -0.00012399017 
0.326935 0.04610910705 -0.00001335862 
0.327493 0.05591313219 -0.00052963070 
0.328050 -0.01211972674 0.00083631823 
0.328607 0.03717830249 0.00037946154 
0.329164 0.01673556419 -0.00013681167 
0.329722 0.04377796651 -0.00018761801 
0.330279 0.06908863147 0.00062087566 
0.330836 0.14162446411 0.00090102904 
0.331393 0.04539862639 0.00035839798 
0.331951 0.08003834470 0.00017057587 
0.332508 0.02222405185 -0.00004071880 
0.333065 0.01374538499 -0.00049985932 
0.333622 0.02351600259 -0.00029075166 
0.334180 0.01266449943 0.00046864246 
0.334737 0.02167318521 0.00037285820 
0.335294 0.03102355170 -0.00104768631 
0.335852 0.01917636616 0.00031561217 
0.336409 0.05204896178 0.00070406948 
0.336966 0.01855947751 0.00096075948 
0.337523 0.01025146353 0.00017025140 
0.338081 0.00638098731 -0.00071963878 
0.338638 0.00833636822 0.00014599844 
0.339195 0.00709066771 0.00016822457 
0.339752 0.04866142307 -0.00061672542 
0.340310 0.08435653961 0.00042311269 
0.340867 0.01875583288 0.00078107448 
0.341424 0.00473421084 0.00071799577 
0.341981 0.01353204174 -0.00032868471 
0.342539 0.00356973479 0.00144772370 
0.343096 0.04687173665 -0.00064164561 
0.343653 0.07653686478 -0.00000324350 
0.344210 -0.00267377913 0.00108575872 
0.344768 0.04922310319 0.00058406803 
0.345325 0.07112052182 0.00114787881 
0.345882 0.05373126323 0.00082838938 
0.346439 0.01596252972 0.00020781544 
0.346997 0.04241320620 -0.00039801713 
0.347554 0.01109946642 -0.00025153612 
0.348111 0.05904651133 0.00055529702 
0.348668 -0.00039768785 -0.00081095952 
0.349226 0.06332580832 -0.00005438846 
0.349783 0.10697174619 0.00018643202 
0.350340 0.04647726572 -0.00068770703 
0.350897 0.04749957141 0.00082343229 
0.351454 0.00980874867 -0.00036845344 
0.352012 -0.00028551720 -0.00028879998 
0.352569 0.03797258288 -0.00005338928 
0.353126 0.09286495359 0.00247429978 
0.353683 0.12818535791 0.00168925904 
0.354241 0.05393700628 0.00088736877 
0.354798 -0.02125033779 0.00017914470 
0.355355 0.02857374424 0.00016956993 
0.355912 0.08749477048 -0.00163479675 
0.356470 0.00140231259 -0.00069956062 
0.357027 -0.03157396665 -0.00091498641 
0.357584 0.05765543019 0.00082088821 
0.358141 0.03961328267 0.00033512208 
0.358699 0.02149761189 -0.00149688164 
0.359256 0.02234159431 -0.00112543408 
0.359813 0.05993770922 0.00048226205 
0.360370 0.03531281005 -0.00085374082 
0.360927 0.00823265895 0.00017034090 
0.361485 -0.00059114881 0.00018886391 
0.362042 0.00077780525 0.00141694176 
0.362599 -0.01019368536 0.00077799099 
0.363156 0.01365974460 -0.00034695078 
0.363714 0.03924093289 -0.00097287311 
0.364271 0.06421358043 -0.00033163908 
0.364828 0.01387928764 -0.00023653627 
0.365385 0.08475785107 0.00180029796 
0.365942 -0.02521638125 0.00028179652 
0.366500 0.03091474325 -0.00025263929 
0.367057 -0.04699268416 -0.00003970788 
0.367614 0.03990669264 0.00313450462 
0.368171 -0.02877535619 -0.00047321240 
0.368728 0.03777223739 0.00043385920 
0.369286 0.08194325802 -0.00009102122 
0.369843 0.03163052951 -0.00092153313 
0.370400 0.01821846306 -0.00003168566 
0.370957 -0.07375411020 0.00137329132 
0.371514 -0.01426125369 -0.00151346044 
0.372072 0.03334669010 0.00252607364 
0.372629 0.04913581614 -0.00065289034 
0.373186 -0.03161160247 -0.00031609518 
0.373743 -0.03288465555 0.00211535551 
0.374300 0.00368201185 0.00019097135 
0.374858 0.00025738400 -0.00162111334 
0.375415 0.03842249895 -0.00150077578 
0.375972 0.06170330973 0.00026798446 
0.376529 0.03966513726 -0.00123650373 
0.377086 0.01548977445 -0.00212642837 
0.377644 0.04335966215 0.00093057376 
0.378201 -0.07763036923 -0.00027264732 
0.378758 0.02164172921 0.00167719956 
0.379315 0.09674629921 0.00035000268 
0.379872 0.06639729138 0.00122661338 
0.380430 0.06973225611 0.00165349906 
0.380987 0.08316143680 0.00063024710 
0.381544 0.01740783824 -0.00135608037 
0.382101 -0.00424486989 0.00007983189 
0.382658 0.00982963320 0.00042716468 
0.383216 0.02358152947 0.00013107364 
0.383773 0.05158452799 -0.00081381711 
0.384330 0.11472542736 0.00237906765 
0.384887 0.02853550965 0.00170810816 
0.385444 0.08116068212 -0.00029857718 
0.386001 0.05802579571 0.00086231117 
0.386559 -0.07887997249 -0.00117324830 
0.387116 0.06275561474 -0.00018119158 
0.387673 0.02366441787 -0.00114732668 
0.388230 0.04270814644 -0.00025139326 
0.388787 -0.05356526572 0.00049428373 
0.389345 -0.03025975529 0.00094897231 
0.389902 -0.06065082473 0.00071434976 
0.390459 0.01230169191 0.00008621246 
0.391016 0.06962361339 0.00169764385 
0.391573 -0.09640495410 -0.00150486520 
0.392130 0.02659893014 0.00121218277 
0.392688 0.05878542185 0.00045717869 
0.393245 -0.07978265983 -0.00041778009 
0.393802 0.11613022286 -0.00100056796 
0.394359 0.14013625893 0.00476743818 
0.394916 -0.03763831151 -0.00351231801 
0.395473 0.05693684133 0.00232789220 
0.396031 -0.00081686723 0.00043534123 
0.396588 0.03979023723 -0.00009041357 
0.397145 -0.06578708723 -0.00007148439 
0.397702 0.00398521721 -0.00062231364 
0.398259 0.04209672817 -0.00398537931 
0.398816 0.02077024542 -0.00169974736 
0.399374 0.02651711870 -0.00715046056 
0.399931 -0.06566916603 -0.00392207854 
0.400488 0.02647569679 -0.00281644413 
0.401045 0.15122116526 0.00578302634 
0.401602 0.14326683769 0.00289433557 
0.402159 0.14244568674 0.00309810256 
0.402716 -0.12230940151 -0.01004792120 
0.403274 0.09143561192 -0.00785572556 
0.403831 -0.21451206629 0.01300818828 
