# Supplementary material for: SAXS studies of X-ray induced disulfide bond damage: Engineering high-resolution insight from a low-resolution technique
Source: PLoS One. 2020 Nov 17;15(11):e0239702. doi: 10.1371/journal.pone.0239702 (PMC7671560; doi:10.1371/journal.pone.0239702)
Supplement: S1 Data — (GZ) [file pone.0239702.s023.gz › SupplementaryData/dimer_A8_ph6_2p5_00030.cbf.dat]

0.010314 15.04644035727 -0.50991327856 
0.010872 9.51456583081 -0.77077525731 
0.011429 9.56364379782 -0.06437961404 
0.011987 8.50332205131 0.07783618287 
0.012544 8.21503462769 -0.08763828128 
0.013102 9.42228635670 -0.15916309609 
0.013659 7.65908367465 -0.10421745529 
0.014217 8.58199838189 -0.01108637794 
0.014774 7.99355693104 -0.00141072673 
0.015332 9.30161719367 0.08119021342 
0.015889 9.05919853794 0.14391074297 
0.016447 7.89736853337 0.00614640822 
0.017004 8.14567333138 0.03094513341 
0.017562 8.78944746729 -0.00578930516 
0.018119 8.67379862695 0.01971077666 
0.018677 8.07099412405 0.04486753411 
0.019234 7.92370923443 0.03311814441 
0.019792 7.81297740210 0.05020010297 
0.020349 8.06391189086 -0.00906544059 
0.020907 7.69193537444 0.02160868074 
0.021464 7.90272923473 0.02842546281 
0.022022 8.07417920547 0.00295037137 
0.022579 7.72702056433 0.02252265431 
0.023137 8.01400978115 0.01219243699 
0.023694 7.81824139184 0.02550573215 
0.024252 7.54211450039 0.03020972516 
0.024809 7.49150793628 0.04606767689 
0.025367 7.37185346134 0.02910883454 
0.025924 7.58718323501 0.04766601226 
0.026482 7.03190073136 0.04678276210 
0.027039 7.03751161082 0.04579516293 
0.027597 7.04639007189 0.03654802838 
0.028154 7.00793749971 0.03989907985 
0.028712 6.93750763989 0.04341555889 
0.029269 7.14511533732 0.03825622081 
0.029827 6.87977143596 0.03716595939 
0.030384 6.74837535151 0.03000088723 
0.030942 6.84849917559 0.04487512194 
0.031500 6.55437182486 0.03021937697 
0.032057 6.76629056391 0.03709031651 
0.032615 6.34997619130 0.03376440295 
0.033172 6.79240280591 0.04007562374 
0.033730 6.33656975094 0.03971410788 
0.034287 6.34314709465 0.03613961565 
0.034845 6.22533439489 0.03653106992 
0.035402 6.21348588482 0.03761305344 
0.035960 6.04207650782 0.03429600867 
0.036517 6.02039125713 0.03619143138 
0.037075 6.05198226163 0.03677758613 
0.037632 5.72768827452 0.03643040337 
0.038190 5.83315376305 0.03214764940 
0.038747 5.81310005675 0.03282486395 
0.039305 5.74233666838 0.02816279650 
0.039862 5.65612729513 0.03320384160 
0.040420 5.57221066044 0.03345445071 
0.040977 5.47218418224 0.03110515885 
0.041535 5.39957022589 0.03290750578 
0.042092 5.38706068504 0.02903996305 
0.042650 5.25607745688 0.02918456817 
0.043207 5.34556597309 0.03310555853 
0.043765 5.13779208478 0.02781621462 
0.044322 5.15847007777 0.02800285861 
0.044880 5.13218544795 0.02631736560 
0.045437 4.94661334894 0.02477937778 
0.045995 4.85505269914 0.02456556670 
0.046552 4.82439889367 0.02604702713 
0.047110 4.81484967059 0.02272682190 
0.047667 4.73224718858 0.02380808409 
0.048225 4.65307963343 0.02410485685 
0.048782 4.64468832051 0.02124653140 
0.049340 4.58172062158 0.02559909170 
0.049897 4.32847950157 0.02294270074 
0.050455 4.46153465290 0.02018591658 
0.051012 4.43576288681 0.02234953151 
0.051570 4.58548897799 0.02328402232 
0.052127 4.33288620955 0.01928862408 
0.052685 4.15382066480 0.01817722228 
0.053242 4.04328972608 0.01921830027 
0.053800 4.12807010964 0.01908714071 
0.054357 4.07347168550 0.01963859796 
0.054915 4.01272253745 0.02013488509 
0.055472 3.93384916184 0.01826993718 
0.056030 3.88138389391 0.02075836554 
0.056587 3.84217173808 0.01834917400 
0.057145 3.82321316840 0.02166206061 
0.057702 3.80369794288 0.02108593140 
0.058260 3.69245443068 0.01655848964 
0.058817 3.76342995333 0.01874791827 
0.059375 3.52550692549 0.01877398440 
0.059932 3.64934906762 0.01830755583 
0.060490 3.50132974606 0.01492103909 
0.061048 3.30202291121 0.01639757617 
0.061605 3.17618472150 0.01630374636 
0.062163 3.23379860946 0.01546608372 
0.062720 3.26067557367 0.01537810860 
0.063278 3.31928009030 0.01661478176 
0.063835 3.12560340964 0.01497544217 
0.064393 3.10721657053 0.01871410128 
0.064950 3.12571161866 0.01654807960 
0.065508 2.96108097600 0.01449323452 
0.066065 2.98537858404 0.01387336518 
0.066623 3.02041968829 0.01506601489 
0.067180 2.92517551090 0.01401407845 
0.067738 2.84919771460 0.01601093717 
0.068295 2.82618062433 0.01305834313 
0.068853 2.87962467610 0.01341830865 
0.069410 2.56062944451 0.01635833225 
0.069968 2.76128503892 0.01465011756 
0.070525 2.75693226952 0.01462687293 
0.071083 2.67539966081 0.01099560366 
0.071640 2.60529671939 0.01258944246 
0.072198 2.52436456742 0.01135456714 
0.072755 2.48206442149 0.01005646933 
0.073313 2.53769788620 0.01281087333 
0.073870 2.44237449679 0.01160094782 
0.074428 2.43071879028 0.01172540141 
0.074985 2.41459863857 0.01093219656 
0.075543 2.35967391746 0.01169487761 
0.076100 2.27234709035 0.01199435161 
0.076658 2.36253895378 0.01144327666 
0.077215 2.22606745047 0.01174950537 
0.077773 2.26533909353 0.00974507613 
0.078330 2.04163519127 0.00914335619 
0.078888 2.19590283367 0.00958780867 
0.079445 2.03284181159 0.00902000781 
0.080003 2.09903552719 0.01173505192 
0.080560 2.03202781719 0.00752310566 
0.081118 1.95545305275 0.01026425362 
0.081675 1.99280344575 0.01072339322 
0.082233 2.10273296702 0.00882414140 
0.082790 1.90595644782 0.00666657825 
0.083348 1.87419544088 0.00923853230 
0.083905 1.86276667724 0.01019717914 
0.084463 1.87459298479 0.00702551695 
0.085020 1.90540452049 0.00860647593 
0.085578 1.79827550969 0.00971210380 
0.086135 1.76497459478 0.01002222630 
0.086693 1.75735590525 0.00771095362 
0.087250 1.74231277705 0.00974540243 
0.087808 1.86324130397 0.00906572787 
0.088365 1.68395177275 0.00797321144 
0.088923 1.72771492520 0.00875493451 
0.089480 1.71657369394 0.00700648273 
0.090038 1.68804021760 0.00808527868 
0.090595 1.65879523768 0.00604891969 
0.091153 1.60877504163 0.00751299940 
0.091710 1.43565119546 0.00761951748 
0.092268 1.55620263430 0.00686035978 
0.092825 1.49808083093 0.00504263563 
0.093383 1.46096936860 0.00601709469 
0.093940 1.47588933738 0.00722948386 
0.094498 1.40527111261 0.00526103207 
0.095055 1.44641606246 0.00862402593 
0.095613 1.39405572313 0.00455563548 
0.096170 1.31386830595 0.00788025768 
0.096728 1.36925277093 0.00639780885 
0.097285 1.38430668221 0.00525075539 
0.097842 1.31561612640 0.00663843262 
0.098400 1.30860000970 0.00597270013 
0.098957 1.33986828393 0.00704721148 
0.099515 1.29008972210 0.00717627525 
0.100072 1.16358547346 0.00528627362 
0.100630 1.21766721275 0.00558288132 
0.101187 1.16544478065 0.00635385661 
0.101745 1.21017241972 0.00696508458 
0.102302 1.22655723670 0.00656224486 
0.102860 1.14040123203 0.00548845297 
0.103417 1.17025099434 0.00679187222 
0.103975 1.09264343393 0.00461721601 
0.104532 1.05737765912 0.00648504320 
0.105090 0.97697733607 0.00503776460 
0.105647 0.96023310973 0.00486401605 
0.106205 1.04414559698 0.00455624404 
0.106762 1.05212430785 0.00462940907 
0.107320 0.99916926378 0.00458777754 
0.107877 1.06482812126 0.00465111397 
0.108435 1.02561890915 0.00484133528 
0.108992 0.88954015578 0.00336476070 
0.109550 1.01653638568 0.00485841997 
0.110107 0.94670546503 0.00439266309 
0.110665 0.94480398664 0.00331968338 
0.111222 0.91260149280 0.00309142781 
0.111780 0.90312680454 0.00225510279 
0.112337 0.80842788602 0.00393344269 
0.112895 0.87206985413 0.00278113651 
0.113452 0.76918638530 0.00310894304 
0.114010 0.81726187561 0.00274978586 
0.114567 0.81707329093 0.00298323746 
0.115125 0.85223638636 0.00312070206 
0.115682 0.73802170310 0.00343699122 
0.116240 0.77241897669 0.00405938753 
0.116797 0.84089886728 0.00363881866 
0.117355 0.70179432272 0.00300602294 
0.117912 0.75284695072 0.00287891522 
0.118470 0.66959388532 0.00241061733 
0.119027 0.74225627326 0.00339959364 
0.119585 0.76019992489 0.00323364683 
0.120142 0.68469933622 0.00282185712 
0.120699 0.70212035150 0.00236482227 
0.121257 0.67379584638 0.00298722861 
0.121814 0.66185478082 0.00332154558 
0.122372 0.62502133099 0.00238949023 
0.122929 0.62264226608 0.00315047786 
0.123487 0.58751577615 0.00315920169 
0.124044 0.55908288370 0.00184580184 
0.124602 0.57898962520 0.00238633189 
0.125159 0.67290915058 0.00251727892 
0.125717 0.60860399195 0.00261179893 
0.126274 0.54809669359 0.00190197846 
0.126832 0.54871242528 0.00325453625 
0.127389 0.57692173861 0.00365447502 
0.127947 0.47890532144 0.00224336290 
0.128504 0.54767292452 0.00185783672 
0.129062 0.48871925127 0.00271948793 
0.129619 0.51675480528 0.00257540331 
0.130177 0.53322455223 0.00342479788 
0.130734 0.51672578068 0.00181826135 
0.131292 0.52011580794 0.00245767814 
0.131849 0.46687537929 0.00156262855 
0.132407 0.46782037885 0.00198487483 
0.132964 0.40023051362 0.00210560981 
0.133521 0.48758227490 0.00213506360 
0.134079 0.41506881594 0.00115179037 
0.134636 0.45561966212 0.00168592615 
0.135194 0.42647940144 0.00249327485 
0.135751 0.36359776015 0.00207638389 
0.136309 0.42452603987 0.00196864770 
0.136866 0.46483808292 0.00188575864 
0.137424 0.40570920901 0.00101093143 
0.137981 0.37260583458 0.00088890551 
0.138539 0.36322992393 0.00175451479 
0.139096 0.45892071470 0.00163811693 
0.139654 0.38136840790 0.00160171394 
0.140211 0.32224608306 0.00179600717 
0.140769 0.33966774979 0.00130148705 
0.141326 0.32018515923 0.00164492991 
0.141884 0.38578725600 0.00151798104 
0.142441 0.35455858959 0.00115522325 
0.142998 0.40156276333 0.00135298394 
0.143556 0.33852072410 0.00089671532 
0.144113 0.36037357530 0.00147604275 
0.144671 0.35297992574 0.00201176616 
0.145228 0.30034342699 0.00124690826 
0.145786 0.27249911150 -0.00000269253 
0.146343 0.29090836852 0.00081348653 
0.146901 0.35353326097 0.00132209692 
0.147458 0.26097323484 0.00093438553 
0.148016 0.30075315959 0.00128369841 
0.148573 0.31597987999 0.00138175713 
0.149131 0.26848186244 0.00078530443 
0.149688 0.22464443762 0.00014995348 
0.150246 0.20038117750 0.00099942294 
0.150803 0.26645324661 0.00132861432 
0.151360 0.27643505084 0.00053772093 
0.151918 0.19754522301 0.00155325130 
0.152475 0.21287712258 0.00027282312 
0.153033 0.25795408238 0.00056020368 
0.153590 0.17435892018 0.00022120305 
0.154148 0.24437834615 0.00157010839 
0.154705 0.26926038780 0.00117960888 
0.155263 0.21983105961 -0.00011138942 
0.155820 0.29374632122 0.00087964984 
0.156378 0.10970569488 0.00053325530 
0.156935 0.19142524938 0.00042863001 
0.157493 0.22047078886 0.00062570494 
0.158050 0.22169626086 0.00087849874 
0.158607 0.16891580265 0.00061966792 
0.159165 0.16961110816 0.00080719616 
0.159722 0.18634322583 0.00128696645 
0.160280 0.15402594383 0.00112460490 
0.160837 0.25885779407 0.00073650884 
0.161395 0.21507508607 0.00082625000 
0.161952 0.15965022093 0.00187172158 
0.162510 0.13707937620 0.00013784079 
0.163067 0.21317219596 0.00047543257 
0.163625 0.15033013244 0.00105714432 
0.164182 0.18540008465 0.00157782515 
0.164739 0.11544044504 0.00013876429 
0.165297 0.18275583966 0.00057687816 
0.165854 0.13032299411 -0.00013853839 
0.166412 0.08170680198 0.00051923595 
0.166969 0.16970620362 0.00103972182 
0.167527 0.11613136628 0.00064389124 
0.168084 0.15728794923 0.00002708680 
0.168642 0.14538912082 0.00068154555 
0.169199 0.14284627902 0.00047406493 
0.169757 0.08945661272 -0.00035912355 
0.170314 0.14295076826 0.00122080740 
0.170871 0.15792964348 0.00164223402 
0.171429 0.09826518550 0.00062858856 
0.171986 0.09053050737 0.00136472433 
0.172544 0.16212252825 -0.00007257167 
0.173101 0.14384725368 0.00058595020 
0.173659 0.11976498933 0.00085852604 
0.174216 0.10345409034 -0.00002979082 
0.174774 0.07618919538 0.00047087697 
0.175331 0.07216705418 0.00015582842 
0.175888 0.10141672325 0.00076584783 
0.176446 0.15368703685 0.00127589193 
0.177003 0.08448386803 0.00099061616 
0.177561 0.10333444950 0.00125491065 
0.178118 0.15292399105 0.00002799494 
0.178676 0.13648893372 0.00056917766 
0.179233 0.12262780653 0.00107458064 
0.179791 0.10850162874 0.00037305879 
0.180348 0.10950658835 0.00035883214 
0.180905 0.11870548895 0.00070804387 
0.181463 0.10021079557 0.00145504890 
0.182020 0.12428567858 0.00066378094 
0.182578 0.08078676259 0.00041578570 
0.183135 0.08274907651 0.00013966547 
0.183693 0.12250602341 -0.00009701189 
0.184250 0.03428668397 0.00024614307 
0.184808 0.10224421333 -0.00009113588 
0.185365 0.12039357183 0.00063728941 
0.185922 0.10500037147 -0.00036995053 
0.186480 0.06057773265 0.00007562654 
0.187037 0.10503786614 0.00018261604 
0.187595 0.13394699962 0.00031677765 
0.188152 0.09442718047 0.00004922642 
0.188710 0.11767074033 0.00075983568 
0.189267 0.09895415776 0.00019202758 
0.189824 0.14774481684 0.00119889588 
0.190382 0.06936884138 0.00046957929 
0.190939 0.10774615180 0.00085036822 
0.191497 0.09781949301 0.00048226025 
0.192054 0.07126108929 0.00014236135 
0.192612 0.09257612396 -0.00014730812 
0.193169 0.07666367678 0.00015261285 
0.193726 0.12312359145 -0.00015573553 
0.194284 0.07304848731 0.00066221791 
0.194841 0.08462488802 -0.00049376587 
0.195399 0.08270321680 0.00061075375 
0.195956 0.11623748805 0.00008467168 
0.196514 0.11106650311 0.00037764862 
0.197071 0.09819457285 0.00036858283 
0.197628 0.08291985081 0.00030534193 
0.198186 0.06411376674 0.00001005214 
0.198743 0.03681193566 0.00009053025 
0.199301 0.14032522559 0.00073719674 
0.199858 0.13113386424 0.00040787854 
0.200416 0.03985434521 0.00012845500 
0.200973 0.09509855659 0.00074212096 
0.201530 0.05669876888 -0.00026338215 
0.202088 0.07225739124 0.00034782489 
0.202645 0.04585600765 -0.00007373471 
0.203203 0.05997741204 0.00088576547 
0.203760 0.01919313725 -0.00000573368 
0.204318 0.13745312758 -0.00002602515 
0.204875 0.05883453514 0.00034036082 
0.205432 0.09109400045 0.00062242282 
0.205990 0.05912001240 0.00096643138 
0.206547 0.05904563565 0.00052035335 
0.207105 0.09519467674 0.00040067500 
0.207662 0.09116589076 -0.00050672352 
0.208219 0.06781407972 0.00040859675 
0.208777 0.09378519589 0.00034939658 
0.209334 0.07793934816 0.00014823877 
0.209892 0.05620677792 -0.00024082490 
0.210449 0.05851697915 -0.00024667418 
0.211007 0.03010690139 0.00052362988 
0.211564 0.10008789691 0.00072034472 
0.212121 0.08162656504 0.00071756541 
0.212679 0.03431859980 0.00069958872 
0.213236 0.03116213252 0.00041985166 
0.213794 0.10132015807 0.00063245001 
0.214351 0.07744178750 0.00035085575 
0.214908 0.07708281160 0.00061515013 
0.215466 0.03220629878 0.00050207300 
0.216023 0.06208749776 -0.00033975117 
0.216581 0.04833302628 0.00037333189 
0.217138 0.03805710900 0.00011605295 
0.217695 0.06444305075 0.00075364019 
0.218253 0.04728954786 0.00015921145 
0.218810 0.08143252579 0.00063259248 
0.219368 0.05903838981 0.00032627738 
0.219925 0.09406970931 0.00037820036 
0.220483 0.04824253849 -0.00070239628 
0.221040 0.08293349527 0.00015350008 
0.221597 0.02104933322 0.00016590990 
0.222155 -0.00083037776 0.00012914144 
0.222712 0.04926395780 0.00007004676 
0.223270 0.05930112189 0.00017801198 
0.223827 0.01573083810 0.00029253593 
0.224384 0.07379539616 0.00045742554 
0.224942 0.06905554672 0.00031295023 
0.225499 0.08804861069 -0.00022728078 
0.226057 0.08270324159 -0.00013356959 
0.226614 0.07878256867 0.00033209493 
0.227171 0.05830989380 0.00032816087 
0.227729 0.05071241944 0.00029230101 
0.228286 0.10163026586 0.00053417161 
0.228844 0.05300504030 0.00019649078 
0.229401 0.05393034411 0.00030920688 
0.229958 0.05353251170 0.00076614219 
0.230516 0.10173702924 0.00071051027 
0.231073 0.08847733093 0.00026070668 
0.231630 0.10387192758 0.00064760249 
0.232188 0.05905820433 0.00016510552 
0.232745 0.07723353919 0.00074707054 
0.233303 0.06533857771 0.00029403239 
0.233860 0.03458221211 0.00041969144 
0.234417 0.08519831478 -0.00041177414 
0.234975 0.08615179698 0.00022513251 
0.235532 0.01726725046 0.00032939053 
0.236090 0.09517362042 0.00051037999 
0.236647 0.04888975458 0.00011959116 
0.237204 0.09913803603 0.00078655881 
0.237762 0.06365952515 0.00057151973 
0.238319 0.04196784010 0.00002174209 
0.238877 0.04164911304 0.00013351905 
0.239434 0.10571496461 -0.00012253121 
0.239991 0.04022327574 0.00066768105 
0.240549 0.05299807078 0.00010697770 
0.241106 0.04468143589 0.00025464072 
0.241663 0.10241862745 0.00012931131 
0.242221 0.09463696060 0.00007669025 
0.242778 0.05846602146 0.00045878866 
0.243336 0.04260808901 0.00043528142 
0.243893 0.06634075312 0.00027309075 
0.244450 0.01777858284 0.00021576683 
0.245008 0.04948347657 0.00008173687 
0.245565 0.00346758500 0.00064381262 
0.246123 0.06410119330 0.00049321987 
0.246680 0.05271510637 0.00004527525 
0.247237 0.06315373432 0.00011139293 
0.247795 0.06338682250 0.00034936033 
0.248352 0.04808907824 0.00025010564 
0.248909 0.05641500896 -0.00015362214 
0.249467 0.00753346122 0.00015566052 
0.250024 0.07139591517 0.00058976626 
0.250582 0.02629270861 -0.00014573749 
0.251139 -0.00533302493 0.00006992650 
0.251696 0.06229342862 -0.00018370843 
0.252254 0.08207848040 0.00012353485 
0.252811 0.04440618249 0.00046356738 
0.253368 0.02180285149 0.00039230025 
0.253926 0.04772725208 0.00047113239 
0.254483 0.08497090083 0.00014317404 
0.255041 0.05191839610 0.00009935271 
0.255598 0.04900720915 0.00019874016 
0.256155 0.04969841469 0.00009317730 
0.256713 0.04243173319 0.00009325984 
0.257270 0.10397410576 0.00262896350 
0.257827 0.09856414962 0.00083241752 
0.258385 0.05978545833 -0.00015574372 
0.258942 0.04044069228 0.00013679518 
0.259499 0.04289463541 0.00027575046 
0.260057 0.04739917541 0.00007823456 
0.260614 0.04771566961 0.00012485524 
0.261172 0.05295379250 0.00001308065 
0.261729 0.10482886132 0.00019322492 
0.262286 0.03460795341 0.00015646622 
0.262844 0.07185657339 -0.00000922841 
0.263401 0.01658241932 0.00004093625 
0.263958 0.03937495582 0.00029801333 
0.264516 0.05916032926 0.00001649485 
0.265073 0.04906638402 0.00035835939 
0.265630 0.02003895648 0.00069096914 
0.266188 0.05169051976 0.00049593473 
0.266745 0.02635623152 -0.00005435434 
0.267302 0.08222197854 -0.00003112092 
0.267860 0.05168517061 0.00053194956 
0.268417 0.07014975946 0.00023011814 
0.268975 0.09802616957 0.00013679385 
0.269532 0.05052947576 -0.00005243999 
0.270089 0.05007506340 0.00029773286 
0.270647 0.03276056214 -0.00018718029 
0.271204 0.03650680853 -0.00012799980 
0.271761 0.02004646926 -0.00020215019 
0.272319 0.06757711348 0.00021826317 
0.272876 0.05675290286 0.00017988265 
0.273433 0.01278905531 0.00021889062 
0.273991 0.05071151895 0.00006312056 
0.274548 0.04476876945 -0.00009828178 
0.275105 0.04668887395 -0.00014329622 
0.275663 0.03743471814 -0.00013517546 
0.276220 0.03991403860 -0.00020916757 
0.276777 0.04646905732 -0.00030183904 
0.277335 0.06195495729 0.00033633595 
0.277892 0.02219795622 0.00056707023 
0.278449 0.06508209748 0.00003283664 
0.279007 -0.00193282133 0.00044843552 
0.279564 0.07819157683 0.00020275943 
0.280121 0.06371002439 0.00013931643 
0.280679 0.05368033127 0.00043695503 
0.281236 -0.00739222556 -0.00028859418 
0.281793 0.03662317190 -0.00006349623 
0.282351 0.08155910063 0.00024030643 
0.282908 -0.01293693013 0.00055444713 
0.283465 0.06731792167 0.00052299927 
0.284023 0.02266982289 -0.00028551280 
0.284580 0.01607988768 -0.00037099317 
0.285137 0.02274429956 -0.00019419514 
0.285695 0.03287242678 0.00021668460 
0.286252 0.03130581844 0.00010770188 
0.286809 0.03092967493 -0.00079138304 
0.287367 0.00588423978 0.00007804754 
0.287924 0.06166368678 0.00021957124 
0.288481 0.02845195653 0.00057944234 
0.289039 0.02396265238 -0.00044726416 
0.289596 0.04426602435 0.00128665915 
0.290153 0.03285932669 -0.00015533898 
0.290711 0.04936982306 0.00048451337 
0.291268 0.03836570372 0.00009620355 
0.291825 0.07778942300 -0.00020856213 
0.292383 0.01313975289 0.00023240477 
0.292940 0.08459772096 0.00070072822 
0.293497 -0.01377233470 -0.00014941400 
0.294055 0.02601170107 0.00044601708 
0.294612 0.05285375090 0.00127081577 
0.295169 0.06295563631 0.00026846543 
0.295727 0.06092544891 0.00025578280 
0.296284 0.03394573949 0.00067201962 
0.296841 0.03919267324 -0.00032687518 
0.297399 0.10804730825 0.00111294120 
0.297956 0.03679742955 -0.00009956944 
0.298513 0.08031679849 0.00015212752 
0.299071 0.10291083113 0.00088139103 
0.299628 0.02997482335 0.00035631853 
0.300185 0.03205507393 0.00061545812 
0.300742 -0.00375889223 0.00023653975 
0.301300 0.08894551584 0.00026967492 
0.301857 0.00852096147 0.00033875384 
0.302414 0.03769808463 0.00020525395 
0.302972 0.01949798575 0.00100578861 
0.303529 0.09269919232 0.00069375519 
0.304086 0.02350649313 0.00069797200 
0.304644 0.04229860992 0.00032987626 
0.305201 0.09257585450 -0.00044788097 
0.305758 0.02739372707 0.00039552067 
0.306316 0.06957169942 0.00015157043 
0.306873 0.01889442461 -0.00015326520 
0.307430 0.07832244948 0.00007546464 
0.307987 0.07411878813 0.00022959784 
0.308545 0.02346432085 0.00088499187 
0.309102 0.00267133849 -0.00061987908 
0.309659 0.03802713561 0.00079932202 
0.310217 0.01753309308 0.00050511981 
0.310774 0.03622079234 0.00006841300 
0.311331 0.04926807349 -0.00050207797 
0.311889 0.04974999848 0.00006159358 
0.312446 0.04445005369 0.00010026869 
0.313003 0.01242571568 0.00062355005 
0.313560 0.05552535327 0.00076911980 
0.314118 0.02569770006 -0.00011560341 
0.314675 0.05121323885 -0.00024563546 
0.315232 0.05556682866 -0.00011057343 
0.315790 0.00013289790 0.00003124353 
0.316347 0.00835785656 -0.00013592684 
0.316904 0.01711378208 0.00083862293 
0.317461 0.00786722314 -0.00032476566 
0.318019 0.02724135977 -0.00057654652 
0.318576 0.06169186496 0.00002028617 
0.319133 0.06974553156 0.00022324808 
0.319691 -0.01523991149 0.00012968480 
0.320248 0.03654128742 0.00080312308 
0.320805 0.03821140423 0.00030730988 
0.321362 0.10035389776 0.00081744332 
0.321920 0.10867623935 0.00087603338 
0.322477 0.07265753671 0.00049057911 
0.323034 0.07120504908 0.00072635970 
0.323592 0.00255310334 0.00050861142 
0.324149 0.02878874952 -0.00016679154 
0.324706 0.02538087172 0.00033026796 
0.325263 0.04180313617 0.00041145016 
0.325821 0.05308445780 0.00079219203 
0.326378 0.08609387012 0.00014776025 
0.326935 0.04651703114 0.00017653565 
0.327493 0.04282460722 0.00129512951 
0.328050 0.04538846562 0.00007729131 
0.328607 0.06814041377 0.00023928520 
0.329164 0.00114132845 0.00007741970 
0.329722 -0.00883618824 -0.00055942748 
0.330279 0.08974316821 -0.00116428234 
0.330836 0.08296310620 0.00087774050 
0.331393 0.02471313562 0.00022427290 
0.331951 0.05591408361 -0.00023890530 
0.332508 -0.01184160923 -0.00049113887 
0.333065 0.00310651707 0.00048320608 
0.333622 0.02101243673 0.00028529986 
0.334180 0.02913519728 0.00027611219 
0.334737 0.03775021523 -0.00016435758 
0.335294 0.00825601251 0.00037249701 
0.335852 0.06185616882 0.00014725358 
0.336409 0.07170039691 -0.00028848018 
0.336966 -0.00038010627 0.00055799750 
0.337523 -0.02733265305 0.00063078021 
0.338081 0.09178257234 0.00014427467 
0.338638 0.04575154379 -0.00015544798 
0.339195 0.01990258484 0.00106656621 
0.339752 0.09475231039 0.00018775239 
0.340310 -0.01839473385 0.00022699244 
0.340867 0.03259671143 0.00054278989 
0.341424 -0.03446371090 -0.00041116376 
0.341981 0.07050208091 0.00030796124 
0.342539 0.00153806321 -0.00058439622 
0.343096 0.02444742601 0.00096365223 
0.343653 0.01495547363 0.00073244560 
0.344210 0.09389373497 0.00049254571 
0.344768 -0.01995044212 -0.00009640706 
0.345325 0.01969728399 -0.00034456560 
0.345882 0.03441359342 0.00052722340 
0.346439 0.00064480350 -0.00006515266 
0.346997 0.00535299315 -0.00081113851 
0.347554 -0.00333956772 -0.00043046034 
0.348111 0.01565794607 0.00034695019 
0.348668 0.01399021402 -0.00003312524 
0.349226 0.00947416776 -0.00065828508 
0.349783 -0.01787826537 -0.00057791241 
0.350340 0.05513944304 0.00016686437 
0.350897 0.08876857833 -0.00032287959 
0.351454 0.05541008638 -0.00070124217 
0.352012 0.01590892009 0.00070788021 
0.352569 -0.02732326161 -0.00100072319 
0.353126 -0.03573909580 0.00128570093 
0.353683 0.05715214695 0.00195933615 
0.354241 0.08021262698 0.00016560781 
0.354798 -0.00101253356 -0.00035599084 
0.355355 0.05196793676 -0.00062530169 
0.355912 0.09949732282 0.00086828936 
0.356470 0.05524937247 0.00025201242 
0.357027 0.11249462421 0.00259774546 
0.357584 0.02288010799 0.00035180231 
0.358141 -0.04105747585 -0.00181033034 
0.358699 -0.00497841773 0.00030802017 
0.359256 -0.00503822464 0.00067634567 
0.359813 0.08002986799 0.00153103966 
0.360370 0.00909298203 -0.00087377252 
0.360927 0.04990439430 0.00043157006 
0.361485 0.00603411206 0.00053754087 
0.362042 0.00225467550 0.00038040127 
0.362599 0.04935098072 0.00130166226 
0.363156 0.05248828124 -0.00026003959 
0.363714 0.02199631751 0.00070302861 
0.364271 0.03867188091 -0.00045493048 
0.364828 -0.00293839872 0.00148535980 
0.365385 0.01396895075 0.00220476404 
0.365942 0.08848555755 0.00145183643 
0.366500 -0.03205196087 0.00138382102 
0.367057 0.00411285054 0.00079439357 
0.367614 -0.07339158563 -0.00046998239 
0.368171 0.08803051305 0.00083657791 
0.368728 -0.02337678427 0.00105107404 
0.369286 0.01345316336 0.00160648816 
0.369843 0.01338894284 0.00084600232 
0.370400 0.00404427582 0.00117499244 
0.370957 0.04479894061 0.00076746429 
0.371514 0.06081589951 0.00016751211 
0.372072 0.02668460522 0.00027526546 
0.372629 0.02873494048 -0.00015621346 
0.373186 0.03303964465 -0.00038906501 
0.373743 0.04531912309 0.00198674378 
0.374300 -0.02094015463 0.00084406988 
0.374858 0.05260289675 0.00211657177 
0.375415 0.00111835349 -0.00007514123 
0.375972 -0.08361714134 0.00133158304 
0.376529 0.03824505197 0.00022201293 
0.377086 0.02746365420 -0.00003569525 
0.377644 -0.02511383592 -0.00054610745 
0.378201 0.08321830880 -0.00069929499 
0.378758 0.04844008603 0.00178061334 
0.379315 0.08723008619 0.00003804034 
0.379872 -0.07015906522 0.00014033255 
0.380430 0.02997030148 0.00163792604 
0.380987 0.03686318299 0.00096396571 
0.381544 0.01692061930 0.00098427156 
0.382101 -0.02123540699 -0.00007373031 
0.382658 -0.10355802834 0.00164484237 
0.383216 0.05478013030 0.00148245872 
0.383773 0.06222484978 0.00077350043 
0.384330 0.04870941249 0.00058383132 
0.384887 -0.01789341396 -0.00110486477 
0.385444 0.02500551673 -0.00172676042 
0.386001 -0.02306409547 -0.00081188638 
0.386559 0.00436594416 -0.00075386901 
0.387116 0.11862926631 0.00266994150 
0.387673 0.11040651108 0.00140006081 
0.388230 -0.05276090381 0.00054481896 
0.388787 0.04042639351 0.00147792016 
0.389345 0.12212609131 0.00035778811 
0.389902 -0.01551937363 0.00123928468 
0.390459 0.04113716534 0.00095319792 
0.391016 0.08727633059 0.00068793512 
0.391573 0.02756625396 -0.00073709678 
0.392130 -0.00608861281 -0.00135144610 
0.392688 0.06198481599 -0.00260630596 
0.393245 -0.07936907568 0.00010628675 
0.393802 0.02864982199 -0.00285089572 
0.394359 0.00060132280 0.00258641690 
0.394916 0.06184349417 0.00058403495 
0.395473 0.02827761561 -0.00304572410 
0.396031 0.09897802833 0.00251856461 
0.396588 -0.02791809251 -0.00138758795 
0.397145 -0.01958845420 0.00311277050 
0.397702 0.03934354464 -0.00107431373 
0.398259 -0.03305077310 0.00284332505 
0.398816 0.06963697402 -0.00372169382 
0.399374 0.04402326889 -0.00244933516 
0.399931 0.09959492223 0.00477573366 
0.400488 -0.02478900798 -0.00014464489 
0.401045 0.11927089997 -0.00178396708 
0.401602 0.06297762903 0.00524853549 
0.402159 -0.03243685612 -0.00711169853 
0.402716 0.00052377251 0.00220972132 
0.403274 0.12673546616 -0.01738764257 
0.403831 0.18101624239 -0.03879263262 
