# Supplementary material for: SAXS studies of X-ray induced disulfide bond damage: Engineering high-resolution insight from a low-resolution technique
Source: PLoS One. 2020 Nov 17;15(11):e0239702. doi: 10.1371/journal.pone.0239702 (PMC7671560; doi:10.1371/journal.pone.0239702)
Supplement: S1 Data — (GZ) [file pone.0239702.s023.gz › SupplementaryData/dimer_A8_ph6_2p5_00031.cbf.dat]

0.010314 9.59324898449 -1.58928247785 
0.010872 10.17357475148 -0.43873462270 
0.011429 11.22275197720 -0.12560080327 
0.011987 9.43919793960 -0.04027640854 
0.012544 10.34673971969 -0.25470672672 
0.013102 10.35480551468 -0.20577709662 
0.013659 8.83020314243 -0.01417785430 
0.014217 6.98199206517 0.02231379155 
0.014774 8.55156454304 -0.03375780538 
0.015332 9.11893406493 -0.09584380161 
0.015889 8.23656216734 -0.05439766619 
0.016447 8.04741432090 -0.01266297057 
0.017004 8.54406606485 -0.07375364864 
0.017562 8.71565021957 0.01904178239 
0.018119 8.62724364689 0.00881325452 
0.018677 8.07426698215 -0.00092239734 
0.019234 8.73333853421 -0.01004979173 
0.019792 8.21079824050 0.02496975665 
0.020349 7.92657107713 0.01753801854 
0.020907 8.06486056732 0.03710283042 
0.021464 8.03616831894 0.03948182467 
0.022022 7.53832881767 0.03540378359 
0.022579 7.65167859561 0.02331938221 
0.023137 7.94096664500 0.03834321216 
0.023694 7.93125477130 0.03331424231 
0.024252 7.54399954836 0.04985121858 
0.024809 7.47586334127 0.04632582192 
0.025367 7.35828996817 0.03745568401 
0.025924 7.29831354814 0.03972151737 
0.026482 7.34566292282 0.04272067967 
0.027039 7.28627956884 0.04102213303 
0.027597 7.00417875609 0.04137221397 
0.028154 7.16964376761 0.03653824995 
0.028712 7.01505194698 0.03845023443 
0.029269 6.62685819434 0.03160034261 
0.029827 6.93113264296 0.03491212212 
0.030384 6.83294664727 0.03780414865 
0.030942 6.65799384368 0.04065870494 
0.031500 6.80913971068 0.03751561477 
0.032057 6.54611570469 0.03990556220 
0.032615 6.42408775618 0.03396631615 
0.033172 6.52952329771 0.03745281674 
0.033730 6.49453457876 0.03707178917 
0.034287 6.36198155701 0.03567491678 
0.034845 6.29705005055 0.03728729086 
0.035402 6.22632793915 0.03989641182 
0.035960 6.04607347348 0.04137241527 
0.036517 6.00584967037 0.03852686486 
0.037075 5.87622288313 0.03781459640 
0.037632 6.03906379107 0.03402231711 
0.038190 5.76664055418 0.02855171251 
0.038747 5.85967660878 0.03753934003 
0.039305 5.85945211507 0.03520277477 
0.039862 5.46431365420 0.03097936041 
0.040420 5.47060191545 0.03049557189 
0.040977 5.44191331582 0.02873509722 
0.041535 5.48397302070 0.02896813875 
0.042092 5.55154809285 0.03523237892 
0.042650 5.39866363280 0.02434372843 
0.043207 5.23316873281 0.03201912003 
0.043765 5.29573721693 0.02915783979 
0.044322 5.11189099945 0.02732997254 
0.044880 5.16109817242 0.02503282042 
0.045437 4.98158239047 0.02534766522 
0.045995 4.87292599954 0.02298515357 
0.046552 4.74557141704 0.02760585428 
0.047110 4.76209014770 0.02855004458 
0.047667 4.76967725974 0.02656009663 
0.048225 4.74754601684 0.02548364772 
0.048782 4.57676239166 0.02682790920 
0.049340 4.55189926442 0.02525096419 
0.049897 4.68441845077 0.02504995835 
0.050455 4.42821331761 0.02382606662 
0.051012 4.22845892965 0.02381897530 
0.051570 4.28162289586 0.01957588673 
0.052127 4.24729273861 0.01786825134 
0.052685 4.01672004248 0.01973677057 
0.053242 4.19497237054 0.02035626162 
0.053800 4.03003022421 0.02214726340 
0.054357 3.97089956841 0.02261635680 
0.054915 3.93869435682 0.02475941239 
0.055472 3.96584522089 0.01990004278 
0.056030 3.89706638425 0.02033295538 
0.056587 3.87414751855 0.01865406402 
0.057145 3.73454567307 0.01859090588 
0.057702 3.75090700815 0.02153166640 
0.058260 3.57341311485 0.01780073050 
0.058817 3.58103149097 0.01867722040 
0.059375 3.66595861456 0.01718618726 
0.059932 3.66599723145 0.01748007583 
0.060490 3.40890241469 0.01833766640 
0.061048 3.38723220181 0.01599623478 
0.061605 3.26479052010 0.01870154021 
0.062163 3.17161070820 0.01638524602 
0.062720 3.26987422655 0.01578604127 
0.063278 3.15085070183 0.01856899858 
0.063835 3.15799483026 0.01702410263 
0.064393 3.12751352418 0.01500237184 
0.064950 3.00310111872 0.01355679028 
0.065508 3.09113328839 0.01882500727 
0.066065 3.03492052880 0.01434736501 
0.066623 2.93721122513 0.01697339665 
0.067180 2.90688168956 0.01409034717 
0.067738 2.90287783267 0.01295113782 
0.068295 2.85052515493 0.01210176368 
0.068853 2.79326602665 0.01622500931 
0.069410 2.79372638064 0.01258946591 
0.069968 2.67240781183 0.01460885387 
0.070525 2.73431472436 0.01382846109 
0.071083 2.52107234790 0.01312662157 
0.071640 2.66732382939 0.01214893963 
0.072198 2.68905871230 0.01292203710 
0.072755 2.47969410075 0.01172990232 
0.073313 2.58244115217 0.01295074999 
0.073870 2.56063424508 0.01265676751 
0.074428 2.34676892616 0.01093976617 
0.074985 2.34997936996 0.01359978548 
0.075543 2.36115568761 0.01296993059 
0.076100 2.45806616044 0.01292053568 
0.076658 2.27690299982 0.01189607814 
0.077215 2.15101657452 0.01050375446 
0.077773 2.26382039448 0.01191414119 
0.078330 2.21958049857 0.01190913031 
0.078888 2.19043156227 0.01220790210 
0.079445 2.13261852343 0.01043566917 
0.080003 2.04118023197 0.01024358181 
0.080560 2.08109332438 0.00898669272 
0.081118 2.11240194612 0.01072319784 
0.081675 1.96773868596 0.01017583590 
0.082233 1.98727497235 0.00982864722 
0.082790 1.93551342727 0.01044570689 
0.083348 1.88233801404 0.00916933272 
0.083905 1.88484672700 0.00867077373 
0.084463 1.92905117287 0.00832994702 
0.085020 1.80398623094 0.00700586078 
0.085578 1.87102841103 0.00816095246 
0.086135 1.76112413196 0.00726782028 
0.086693 1.74970006120 0.00721767630 
0.087250 1.80006623841 0.00777114970 
0.087808 1.75768571074 0.00910924136 
0.088365 1.65470809502 0.00815039663 
0.088923 1.60067663569 0.00514369937 
0.089480 1.70834275412 0.00669749311 
0.090038 1.62879605093 0.00724595630 
0.090595 1.54834263182 0.00701516349 
0.091153 1.52855197344 0.00501926924 
0.091710 1.52213611021 0.00557623549 
0.092268 1.53187480681 0.00966530963 
0.092825 1.48380860151 0.00683763640 
0.093383 1.43455518587 0.00786837702 
0.093940 1.40812492957 0.00823154973 
0.094498 1.51688687831 0.00555203671 
0.095055 1.41537625692 0.00618296846 
0.095613 1.48475720293 0.00553673334 
0.096170 1.40377772407 0.00609526547 
0.096728 1.35329602357 0.00619114235 
0.097285 1.29140992070 0.00484998814 
0.097842 1.26050807634 0.00627957866 
0.098400 1.25990874550 0.00667284265 
0.098957 1.34624631362 0.00723677269 
0.099515 1.27365207121 0.00742074276 
0.100072 1.18633398681 0.00602022367 
0.100630 1.27105670897 0.00481526561 
0.101187 1.24493864947 0.00575508707 
0.101745 1.18961005395 0.00579636607 
0.102302 1.07536601688 0.00554042260 
0.102860 1.13589407990 0.00571009437 
0.103417 1.13256433710 0.00685015677 
0.103975 1.03080042200 0.00524981570 
0.104532 1.17007544768 0.00601876442 
0.105090 1.09584020661 0.00507206221 
0.105647 1.07437860018 0.00583469017 
0.106205 1.06485580647 0.00477264109 
0.106762 1.05424486070 0.00369896798 
0.107320 1.00036497662 0.00380629665 
0.107877 1.01112157450 0.00341729004 
0.108435 0.98273386099 0.00546939677 
0.108992 1.05325310764 0.00582196653 
0.109550 0.93993137694 0.00482295382 
0.110107 0.90157745417 0.00404120575 
0.110665 0.92895386933 0.00453312602 
0.111222 0.76852413518 0.00374663326 
0.111780 1.00648579480 0.00503003849 
0.112337 0.84508562553 0.00344692272 
0.112895 0.97512446015 0.00471685751 
0.113452 0.79387998353 0.00330239311 
0.114010 0.77751007974 0.00393520542 
0.114567 0.84933776470 0.00397650696 
0.115125 0.79305596800 0.00325452955 
0.115682 0.84991991393 0.00387018515 
0.116240 0.70744820863 0.00420345245 
0.116797 0.76398053717 0.00314777163 
0.117355 0.73269145435 0.00264438546 
0.117912 0.72416757451 0.00312107036 
0.118470 0.72706948273 0.00406272499 
0.119027 0.79877371924 0.00218269539 
0.119585 0.71074975122 0.00243926180 
0.120142 0.75570539718 0.00237066370 
0.120699 0.76844106617 0.00347349370 
0.121257 0.67824114468 0.00448295454 
0.121814 0.67087848978 0.00324480258 
0.122372 0.63439333856 0.00211942236 
0.122929 0.67430664249 0.00294455160 
0.123487 0.59977099140 0.00318673399 
0.124044 0.57038670448 0.00179259154 
0.124602 0.60950117372 0.00239369019 
0.125159 0.56072748656 0.00233550280 
0.125717 0.58795834776 0.00148527226 
0.126274 0.62648224693 0.00275234810 
0.126832 0.55703197293 0.00270134913 
0.127389 0.52655269993 0.00281193491 
0.127947 0.59147473230 0.00294415507 
0.128504 0.61888169759 0.00192297448 
0.129062 0.55030975657 0.00226467245 
0.129619 0.54869990793 0.00229749283 
0.130177 0.56051250634 0.00265760213 
0.130734 0.53064200136 0.00182329862 
0.131292 0.55716986816 0.00198912259 
0.131849 0.47186470978 0.00047028293 
0.132407 0.48361858472 0.00240239812 
0.132964 0.52636303322 0.00167510694 
0.133521 0.51871158355 0.00174805893 
0.134079 0.51627289057 0.00199251287 
0.134636 0.42804022548 0.00191525954 
0.135194 0.47087440351 0.00257548735 
0.135751 0.45051175953 0.00244141199 
0.136309 0.45171280179 0.00178031267 
0.136866 0.41778095495 0.00174442089 
0.137424 0.45767545276 0.00259569035 
0.137981 0.40760401947 0.00102477354 
0.138539 0.37579496924 0.00241049789 
0.139096 0.44730095494 0.00103873370 
0.139654 0.41174295041 0.00119960098 
0.140211 0.36995334949 0.00201393023 
0.140769 0.37038045295 0.00098753789 
0.141326 0.31661248940 0.00076907333 
0.141884 0.34155925583 0.00156689469 
0.142441 0.31078412460 0.00114115261 
0.142998 0.39605473347 0.00131681313 
0.143556 0.33739298116 0.00105264717 
0.144113 0.40053477363 0.00153885009 
0.144671 0.30483147312 0.00123721127 
0.145228 0.35617939927 0.00095037371 
0.145786 0.32024998198 0.00173892966 
0.146343 0.28139663569 0.00134445598 
0.146901 0.34164427441 0.00187131309 
0.147458 0.30095646910 0.00081513729 
0.148016 0.34754581010 0.00122178130 
0.148573 0.27869414811 0.00071721996 
0.149131 0.25456925478 0.00165003990 
0.149688 0.26834230920 0.00128135996 
0.150246 0.31483602445 0.00172097869 
0.150803 0.24407957673 -0.00017439750 
0.151360 0.25058915953 0.00160851602 
0.151918 0.23232812919 0.00126338012 
0.152475 0.24624855540 0.00085339765 
0.153033 0.29339327233 0.00045824247 
0.153590 0.25890798325 0.00127649981 
0.154148 0.22819663919 0.00008608043 
0.154705 0.23514955700 0.00065309339 
0.155263 0.31223313997 0.00140771730 
0.155820 0.22574385927 0.00090800773 
0.156378 0.28451723424 0.00086435376 
0.156935 0.23235681853 0.00037325348 
0.157493 0.20584620909 0.00114883130 
0.158050 0.23858329497 0.00067175156 
0.158607 0.17557076225 0.00042524608 
0.159165 0.22471119037 0.00027119892 
0.159722 0.21530978239 0.00150557176 
0.160280 0.22439456968 0.00138571244 
0.160837 0.25937465812 0.00180754782 
0.161395 0.13036464243 0.00067028372 
0.161952 0.18794483924 0.00088214609 
0.162510 0.12223680209 0.00052825423 
0.163067 0.24282826935 0.00025634330 
0.163625 0.14647991902 0.00078365574 
0.164182 0.19478439020 0.00052659354 
0.164739 0.18032407490 0.00130170789 
0.165297 0.10923238111 0.00015574298 
0.165854 0.16593671526 0.00022317747 
0.166412 0.16027346312 0.00033847916 
0.166969 0.17251617452 0.00063126508 
0.167527 0.14322075043 0.00050347139 
0.168084 0.18195981179 0.00036325736 
0.168642 0.16550538359 0.00071625341 
0.169199 0.10886367916 0.00040897856 
0.169757 0.15746015161 0.00113055080 
0.170314 0.18129303559 0.00040450835 
0.170871 0.13557384638 0.00005629860 
0.171429 0.14185606222 0.00048268496 
0.171986 0.02670246429 0.00102359922 
0.172544 0.13196315274 -0.00049234658 
0.173101 0.11713969028 0.00066012042 
0.173659 0.14255089644 0.00033176701 
0.174216 0.10882397574 0.00026298723 
0.174774 0.12299663557 0.00110573954 
0.175331 0.07728134291 0.00032315732 
0.175888 0.15181677634 0.00033909247 
0.176446 0.08020626070 0.00068271137 
0.177003 0.18973860394 0.00116375315 
0.177561 0.07260827350 0.00011657876 
0.178118 0.11601105144 0.00001011140 
0.178676 0.11662556588 0.00050011387 
0.179233 0.12482385226 0.00020761163 
0.179791 0.09538083881 -0.00022779990 
0.180348 0.12789855193 0.00036592156 
0.180905 0.10371622535 0.00063152647 
0.181463 0.08828403987 0.00016045748 
0.182020 0.07222350930 0.00008687838 
0.182578 0.07499914956 0.00072767772 
0.183135 0.11651065000 0.00044603891 
0.183693 0.13708558283 -0.00004425881 
0.184250 0.07746922535 0.00039146451 
0.184808 0.07796217488 0.00032608974 
0.185365 0.04641462455 0.00011234713 
0.185922 0.08271524787 -0.00022732385 
0.186480 0.10287987314 -0.00013384590 
0.187037 0.08920582035 0.00009865073 
0.187595 0.08488395177 0.00023280670 
0.188152 0.11148660801 -0.00015556599 
0.188710 0.06528328289 0.00095182430 
0.189267 0.09138194217 0.00007113829 
0.189824 0.12462721273 0.00043030541 
0.190382 0.10648999866 0.00064800449 
0.190939 0.11791592914 0.00069049670 
0.191497 0.07695936732 -0.00026189102 
0.192054 0.04116312356 0.00113578371 
0.192612 0.03212487256 0.00047858089 
0.193169 0.07639453484 0.00052621168 
0.193726 0.09384579160 0.00088483459 
0.194284 0.07758761722 -0.00023017852 
0.194841 0.10120797113 0.00072653679 
0.195399 0.06462785409 -0.00014644700 
0.195956 0.05785323080 -0.00002415510 
0.196514 0.16666777446 0.00153368227 
0.197071 0.08807600325 0.00074523799 
0.197628 0.04722583870 0.00089924275 
0.198186 0.04815288271 0.00063494595 
0.198743 0.01347952226 -0.00015221842 
0.199301 0.07130195471 0.00038805235 
0.199858 0.08162866747 0.00043411636 
0.200416 0.06783760437 0.00023346099 
0.200973 0.05941442339 0.00046032502 
0.201530 0.03232149973 -0.00034314174 
0.202088 0.07550464745 -0.00028514530 
0.202645 0.06938995497 -0.00031523874 
0.203203 0.12470243944 0.00096030363 
0.203760 0.05573090129 -0.00008287748 
0.204318 0.08083815833 0.00034454213 
0.204875 0.05339234868 0.00053326721 
0.205432 0.04864211621 -0.00024608465 
0.205990 -0.00606353756 0.00046309763 
0.206547 0.08025941319 -0.00042571236 
0.207105 0.06563890107 0.00014099961 
0.207662 0.03214370398 -0.00006164002 
0.208219 0.08881424647 0.00094543370 
0.208777 0.07502499228 -0.00016330402 
0.209334 0.03261569334 0.00030232333 
0.209892 0.08354901973 -0.00002358305 
0.210449 0.04070728360 0.00053258887 
0.211007 0.06853973635 0.00036956777 
0.211564 0.09626226715 0.00020754455 
0.212121 0.07691317111 0.00059142932 
0.212679 0.07890437382 0.00000516475 
0.213236 0.04202667723 0.00015123341 
0.213794 0.09185815487 0.00087253098 
0.214351 0.09183015187 0.00033800201 
0.214908 0.03860551517 -0.00051982963 
0.215466 0.05998210400 0.00059213399 
0.216023 0.01677318926 -0.00013509427 
0.216581 0.05056277724 -0.00006770678 
0.217138 0.06677426821 0.00001802623 
0.217695 0.08031229928 -0.00019257598 
0.218253 0.05441309928 0.00037282754 
0.218810 0.05420306291 -0.00069244989 
0.219368 0.07383254858 -0.00002542936 
0.219925 0.05223280992 0.00050360469 
0.220483 0.08548109983 -0.00039766014 
0.221040 0.09799818151 0.00031942110 
0.221597 0.03794605799 0.00025681435 
0.222155 0.09016611123 0.00066425301 
0.222712 0.10866497462 0.00080214468 
0.223270 0.05942326921 -0.00013379973 
0.223827 0.05274066500 0.00047266044 
0.224384 0.04578456049 0.00055583753 
0.224942 0.04587175925 0.00054059127 
0.225499 0.07330755090 0.00034901841 
0.226057 0.04397510765 0.00059460270 
0.226614 0.06403377031 0.00066304792 
0.227171 0.09042853857 0.00038664945 
0.227729 0.06230622013 0.00035746920 
0.228286 0.04292104770 -0.00008925910 
0.228844 0.06100464973 0.00027434071 
0.229401 0.05287128508 -0.00024473422 
0.229958 0.06550092545 0.00005251937 
0.230516 0.09994656348 0.00039586305 
0.231073 0.02763702199 -0.00033396606 
0.231630 0.02012131236 0.00031802274 
0.232188 0.07937678795 -0.00031667093 
0.232745 0.03984234608 0.00050623782 
0.233303 0.03440166252 0.00014711324 
0.233860 0.05665251410 -0.00056507690 
0.234417 0.03898997913 -0.00011546810 
0.234975 0.07489691919 0.00041150508 
0.235532 0.03191586553 0.00002384700 
0.236090 0.13861389011 0.00055949057 
0.236647 0.04544576440 0.00105224578 
0.237204 0.01888294774 0.00062443211 
0.237762 0.07696655417 0.00017480904 
0.238319 0.05802563687 0.00014171483 
0.238877 0.15771441032 0.00055854692 
0.239434 0.05238674970 0.00024658378 
0.239991 0.02696926457 0.00024364466 
0.240549 0.07437907738 -0.00014960673 
0.241106 0.05098003624 0.00060116955 
0.241663 0.06551488224 0.00045150880 
0.242221 0.11325153332 -0.00001172081 
0.242778 0.04635363408 -0.00023618556 
0.243336 0.06121076740 0.00034439039 
0.243893 0.07576320116 0.00063213550 
0.244450 0.03336161229 0.00021368090 
0.245008 0.02847179790 0.00021592481 
0.245565 0.04597446756 -0.00023280013 
0.246123 0.07760869422 0.00005836282 
0.246680 0.01891708551 0.00039478870 
0.247237 0.06802410311 -0.00004425882 
0.247795 0.05975717871 0.00049113707 
0.248352 0.08474767364 0.00029087733 
0.248909 0.04112490498 0.00005615271 
0.249467 0.09667091080 -0.00001300856 
0.250024 0.03598262462 0.00020434634 
0.250582 0.05733537063 0.00029837681 
0.251139 0.05538924263 0.00026496810 
0.251696 0.07095637127 0.00002885763 
0.252254 0.05154474489 0.00033660026 
0.252811 0.06951423327 -0.00004629072 
0.253368 0.04270048267 0.00001480533 
0.253926 0.07136084367 0.00063274081 
0.254483 0.05222586623 0.00046990896 
0.255041 0.03657236885 -0.00028060391 
0.255598 0.03087619331 0.00002809460 
0.256155 0.06214495924 0.00046173382 
0.256713 0.05104045721 0.00033162862 
0.257270 0.03028267316 0.00323483130 
0.257827 0.03926592546 0.00068207762 
0.258385 0.04806229693 -0.00005078726 
0.258942 0.05217379420 -0.00008072775 
0.259499 0.02574077893 0.00008564799 
0.260057 0.04387832846 0.00045573264 
0.260614 0.05723946935 0.00010342845 
0.261172 0.07122405280 0.00070941970 
0.261729 0.06182854653 0.00014476854 
0.262286 0.01935420092 -0.00008815891 
0.262844 0.03524694087 -0.00037048915 
0.263401 0.05149710209 -0.00009544753 
0.263958 0.04857856607 0.00014133313 
0.264516 0.03433406782 0.00023187244 
0.265073 0.02834338841 -0.00021291236 
0.265630 0.03183342801 -0.00017278967 
0.266188 0.03169692373 0.00021759990 
0.266745 0.02012395276 -0.00001787589 
0.267302 0.01768200098 -0.00030389307 
0.267860 0.05578675834 0.00025218212 
0.268417 0.05095150134 0.00012529404 
0.268975 0.05169752396 0.00015388342 
0.269532 0.04410861107 -0.00011459769 
0.270089 0.05389294693 -0.00001022206 
0.270647 0.02597447996 0.00013573968 
0.271204 0.06492422386 0.00062159501 
0.271761 0.05518372258 0.00080347413 
0.272319 0.01503330944 0.00006876813 
0.272876 0.04007522421 0.00010517016 
0.273433 0.07608259243 0.00051945611 
0.273991 0.03103976081 0.00025644294 
0.274548 -0.00285931495 -0.00036466999 
0.275105 0.05935717661 0.00000713805 
0.275663 0.04049532243 0.00048612489 
0.276220 0.03842086274 0.00023474419 
0.276777 0.03825043844 0.00051011836 
0.277335 0.08544603529 0.00052747490 
0.277892 0.03274065882 0.00025786226 
0.278449 0.06946591885 0.00058626918 
0.279007 0.01569508775 -0.00020915563 
0.279564 0.01797304455 0.00036721035 
0.280121 0.03505386595 0.00004881947 
0.280679 0.01217257862 -0.00002860673 
0.281236 0.01764133651 0.00023057974 
0.281793 0.07429995479 0.00024481256 
0.282351 0.06639283699 0.00038096715 
0.282908 0.02852985933 0.00028836391 
0.283465 -0.01575566997 -0.00042888841 
0.284023 0.05846883405 0.00025738527 
0.284580 0.08003195395 0.00032679143 
0.285137 0.06134132586 0.00013306453 
0.285695 0.03465415058 0.00002373648 
0.286252 0.02750330575 0.00003140681 
0.286809 0.07236288591 -0.00026178561 
0.287367 0.08097953031 -0.00033570531 
0.287924 0.07280757573 0.00004478223 
0.288481 0.06266469249 -0.00012119528 
0.289039 0.03928416576 0.00104881178 
0.289596 0.03003162401 -0.00039831550 
0.290153 0.01489788064 -0.00003547423 
0.290711 0.03984404811 0.00067469411 
0.291268 0.01258498427 0.00053740228 
0.291825 0.00579683588 -0.00032384628 
0.292383 0.01877694469 0.00031066504 
0.292940 0.01594813156 0.00003366791 
0.293497 0.06364768751 0.00003635027 
0.294055 -0.00391851941 0.00040150206 
0.294612 -0.00378780070 -0.00034774499 
0.295169 0.01774470838 0.00013105146 
0.295727 0.03320795225 0.00002708477 
0.296284 0.05305679958 -0.00014545297 
0.296841 0.04232095187 -0.00030037036 
0.297399 0.04301261631 0.00035390866 
0.297956 0.06226821781 -0.00022080475 
0.298513 0.07193658797 0.00011290654 
0.299071 0.00011649445 -0.00004597599 
0.299628 0.01907393680 0.00079084885 
0.300185 0.03656556386 0.00001762925 
0.300742 0.08540401913 0.00011657348 
0.301300 0.04046426505 -0.00034741137 
0.301857 0.02316754549 0.00066661997 
0.302414 -0.00647268452 0.00064697201 
0.302972 0.04946635510 0.00043396294 
0.303529 0.03415128599 0.00000558572 
0.304086 0.04545133938 0.00092389789 
0.304644 0.00839921162 0.00019852017 
0.305201 0.02515012739 0.00019524971 
0.305758 0.04441764653 0.00031462051 
0.306316 0.06934969555 0.00056088397 
0.306873 0.05201287964 0.00051927480 
0.307430 0.06411364753 0.00036026755 
0.307987 0.02761378204 0.00069205771 
0.308545 0.01827231648 0.00049587449 
0.309102 0.01646550001 0.00023968766 
0.309659 0.06807496005 -0.00045272442 
0.310217 0.04485440276 0.00085816984 
0.310774 0.02370172588 0.00006064797 
0.311331 0.01191636302 -0.00021942125 
0.311889 0.02265688509 -0.00049091403 
0.312446 0.01323461684 0.00030454690 
0.313003 0.03710630594 -0.00005112760 
0.313560 0.03013447758 -0.00006005325 
0.314118 0.02859876495 -0.00023403526 
0.314675 0.04259887882 -0.00003968539 
0.315232 -0.00285159114 -0.00012408114 
0.315790 0.08582225886 0.00048422431 
0.316347 0.01398305749 0.00024757869 
0.316904 0.03738411216 -0.00002448486 
0.317461 0.06479439471 0.00053736615 
0.318019 0.00255831493 -0.00020380077 
0.318576 0.02160578378 -0.00038850692 
0.319133 -0.01768831388 -0.00021430094 
0.319691 0.01232721233 0.00016254206 
0.320248 -0.00943884894 0.00005435459 
0.320805 0.06062367322 0.00001699208 
0.321362 0.03402624750 0.00017745056 
0.321920 0.07500428633 0.00152763118 
0.322477 0.04515043856 -0.00063666983 
0.323034 0.08660743106 -0.00016382196 
0.323592 0.06212240368 0.00031014893 
0.324149 0.04156765761 -0.00078252935 
0.324706 0.06867184939 0.00033066673 
0.325263 0.04290860712 0.00008807289 
0.325821 0.03842174504 -0.00025860805 
0.326378 0.07060882315 0.00057144258 
0.326935 0.10644737824 0.00090749172 
0.327493 0.00395761452 -0.00057035393 
0.328050 0.05184162399 0.00011907775 
0.328607 0.03613865510 0.00003098151 
0.329164 0.04995255829 0.00003494140 
0.329722 0.08667497706 -0.00008027869 
0.330279 0.03739073052 -0.00015301565 
0.330836 0.03052935253 -0.00044841279 
0.331393 0.05345340944 -0.00015595506 
0.331951 0.02239175386 -0.00016819414 
0.332508 0.00248635297 -0.00021745978 
0.333065 0.01434020584 -0.00010281594 
0.333622 0.03324854287 0.00032077817 
0.334180 0.05722543254 0.00078418750 
0.334737 0.01918024488 -0.00029031311 
0.335294 0.05360974397 0.00134244198 
0.335852 -0.02591646077 -0.00001128645 
0.336409 0.03105147435 -0.00022620344 
0.336966 -0.01181123339 0.00019725103 
0.337523 0.03030400216 -0.00018362732 
0.338081 0.01699122366 0.00038195722 
0.338638 0.05314394655 0.00060373848 
0.339195 0.01845869394 0.00015415896 
0.339752 0.06667746986 0.00053917261 
0.340310 0.06706622308 -0.00021749040 
0.340867 0.00203148908 -0.00015558200 
0.341424 0.01836396939 0.00009517689 
0.341981 -0.01937901942 -0.00076826038 
0.342539 0.02931821027 0.00041313533 
0.343096 0.07242775268 0.00018885111 
0.343653 -0.01852581204 0.00012961983 
0.344210 0.02260726269 0.00077251753 
0.344768 0.06264439328 0.00055504580 
0.345325 0.06695811681 -0.00004846036 
0.345882 0.05267203050 0.00039984434 
0.346439 0.09039828273 -0.00002167064 
0.346997 0.10140479912 0.00056846576 
0.347554 0.09136171342 -0.00063071438 
0.348111 0.05164624270 0.00013531513 
0.348668 0.01319991802 0.00053994702 
0.349226 0.02162200324 -0.00111456447 
0.349783 0.01047297016 -0.00096441772 
0.350340 0.08054145561 0.00042572703 
0.350897 0.06139057413 -0.00066611986 
0.351454 -0.01984200068 0.00015657549 
0.352012 0.01217806158 -0.00069665242 
0.352569 0.04782581969 0.00007955256 
0.353126 -0.02756800375 -0.00044975976 
0.353683 0.06075297236 0.00009238792 
0.354241 0.03317623369 -0.00032507690 
0.354798 -0.02443768077 0.00041852108 
0.355355 0.06100040115 0.00040991256 
0.355912 0.06725638064 0.00117080194 
0.356470 0.03914395469 -0.00059502249 
0.357027 0.06889278415 -0.00006121134 
0.357584 -0.04704260316 0.00005622170 
0.358141 0.04969021148 -0.00058966892 
0.358699 -0.01077073334 -0.00007134254 
0.359256 0.05751946847 -0.00131764013 
0.359813 0.00877597979 -0.00030215172 
0.360370 -0.00311840249 0.00019903550 
0.360927 0.11170506301 0.00261895143 
0.361485 -0.05179174968 0.00118607175 
0.362042 0.03030525539 -0.00146554541 
0.362599 -0.03803931534 -0.00032300583 
0.363156 0.05254487638 0.00035613234 
0.363714 -0.01597664984 0.00230192883 
0.364271 0.04094320465 0.00176936684 
0.364828 0.02378076673 0.00088393236 
0.365385 -0.01718614612 0.00048231475 
0.365942 0.07936259743 0.00184816758 
0.366500 0.08106136492 0.00021155947 
0.367057 0.01338283481 0.00023551210 
0.367614 0.08567950696 0.00075662471 
0.368171 0.04506717491 -0.00055952312 
0.368728 0.03364913144 -0.00169464383 
0.369286 -0.00618130434 0.00005391262 
0.369843 0.00180897366 -0.00101563124 
0.370400 0.00161043869 -0.00031072162 
0.370957 -0.01437491472 0.00125650933 
0.371514 0.03225444880 -0.00027534079 
0.372072 0.08662304725 0.00013217515 
0.372629 0.02836402757 0.00017052099 
0.373186 0.07590179165 -0.00047113944 
0.373743 0.04625730691 -0.00001274194 
0.374300 0.09734706781 0.00084563597 
0.374858 -0.01642637686 0.00013488875 
0.375415 0.09569078970 0.00130782310 
0.375972 0.11213606552 0.00196887251 
0.376529 0.03039560918 -0.00028805667 
0.377086 -0.00543306492 -0.00036794900 
0.377644 0.04122750988 0.00263570360 
0.378201 0.05768094557 0.00035494073 
0.378758 0.02072937068 -0.00111536186 
0.379315 0.00801077846 -0.00097517550 
0.379872 -0.02704656229 0.00042237159 
0.380430 0.05660414280 0.00110760513 
0.380987 -0.01882782971 0.00044140881 
0.381544 -0.00331228775 -0.00020115345 
0.382101 -0.02739103224 -0.00159256221 
0.382658 -0.00830059434 0.00124137821 
0.383216 0.08267895036 0.00020923217 
0.383773 0.09943546258 0.00159267567 
0.384330 0.07289755960 -0.00227857016 
0.384887 0.02158076865 -0.00095910535 
0.385444 0.07602850482 0.00118549307 
0.386001 0.01693688985 -0.00067468304 
0.386559 0.04838720249 -0.00169346209 
0.387116 -0.09460123916 0.00088920641 
0.387673 -0.00722947175 -0.00250913832 
0.388230 0.07957467856 -0.00045835527 
0.388787 0.06535716725 -0.00036918850 
0.389345 0.01736320409 0.00064303139 
0.389902 0.04294350532 -0.00013150076 
0.390459 -0.01824400226 0.00032890063 
0.391016 0.07135540435 0.00181538140 
0.391573 -0.07173113570 0.00020389009 
0.392130 0.24530640899 -0.00151978433 
0.392688 0.00830886786 -0.00021691292 
0.393245 0.06640339806 0.00072007921 
0.393802 0.03694538706 -0.00255640724 
0.394359 0.10294631803 0.00217419032 
0.394916 -0.06019588942 0.00064949746 
0.395473 0.10088019918 0.00106302069 
0.396031 0.06928260523 0.00059281103 
0.396588 -0.03825906073 -0.00100611938 
0.397145 -0.13728120090 -0.00282606399 
0.397702 0.02261978070 -0.00248712728 
0.398259 0.07749333271 -0.00194672336 
0.398816 -0.03419919991 -0.00181920846 
0.399374 0.08037909136 0.00288819307 
0.399931 0.04333640507 -0.00513067988 
0.400488 -0.02199647884 -0.00234762144 
0.401045 -0.15052011763 -0.00349737789 
0.401602 0.06901719182 -0.00476236430 
0.402159 0.06956462278 -0.00179914606 
0.402716 0.19813759248 -0.00310361963 
0.403274 0.05209911091 0.00926855177 
0.403831 -0.29123194068 -0.06666968973 
