# Supplementary material for: SAXS studies of X-ray induced disulfide bond damage: Engineering high-resolution insight from a low-resolution technique
Source: PLoS One. 2020 Nov 17;15(11):e0239702. doi: 10.1371/journal.pone.0239702 (PMC7671560; doi:10.1371/journal.pone.0239702)
Supplement: S1 Data — (GZ) [file pone.0239702.s023.gz › SupplementaryData/dimer_A8_ph6_2p5_00032.cbf.dat]

0.010314 16.57102008964 0.21345653967 
0.010872 8.29435444984 -0.35426156368 
0.011429 9.93852684486 -0.03978048269 
0.011987 9.13114401768 0.11816367988 
0.012544 7.82084251586 -0.28049210971 
0.013102 6.68703659806 0.06670019129 
0.013659 8.32478835593 -0.03372999815 
0.014217 9.69703077778 -0.04804333156 
0.014774 9.26799962400 -0.07041143986 
0.015332 8.55187513136 0.06686667707 
0.015889 8.91978676124 -0.09835492684 
0.016447 8.78924154398 -0.00079298457 
0.017004 8.00942206751 0.00152046271 
0.017562 8.80119314504 0.03267346246 
0.018119 8.48413012323 0.00245412678 
0.018677 8.46899380372 -0.00351785995 
0.019234 7.98636925453 0.02931222858 
0.019792 8.08981155139 0.02410198236 
0.020349 7.72695697511 0.02268009984 
0.020907 8.15347774908 0.03761957155 
0.021464 7.87622032597 0.03206190243 
0.022022 8.05075579716 0.04826314437 
0.022579 7.98101999517 0.02772406822 
0.023137 7.72245859735 0.04436644166 
0.023694 7.67873440378 0.03325847270 
0.024252 7.53097452526 0.04746381632 
0.024809 7.62360869452 0.04128235533 
0.025367 7.63466637554 0.05026109147 
0.025924 7.22116327445 0.03247113522 
0.026482 7.15065143895 0.04156790191 
0.027039 7.22753029292 0.03801062304 
0.027597 7.32926094710 0.04505961474 
0.028154 6.76762665525 0.04096653568 
0.028712 7.27209624243 0.03118778908 
0.029269 6.83382353118 0.03526974365 
0.029827 6.96673385782 0.04213858654 
0.030384 6.90073276689 0.04716049315 
0.030942 6.57051883270 0.03995614275 
0.031500 6.61692317089 0.04068334365 
0.032057 6.76041845764 0.04092978821 
0.032615 6.76671674791 0.03493907293 
0.033172 6.32471389884 0.03828248607 
0.033730 6.53741566337 0.03090159581 
0.034287 6.39138833616 0.03935150975 
0.034845 6.32517461477 0.04026713843 
0.035402 6.11888536002 0.03776090111 
0.035960 6.14810688279 0.03639447519 
0.036517 6.17921524727 0.03659638001 
0.037075 6.13688007252 0.03823949219 
0.037632 6.07283383110 0.03423108117 
0.038190 5.80004777234 0.03162422126 
0.038747 5.72776426057 0.03282921741 
0.039305 5.73648595107 0.03358186850 
0.039862 5.69926941232 0.02935900096 
0.040420 5.70358465627 0.03779540080 
0.040977 5.60801128628 0.03274445737 
0.041535 5.47714799404 0.03275653968 
0.042092 5.34302381452 0.03457873933 
0.042650 5.34417139239 0.02991820474 
0.043207 5.39963248305 0.02308550002 
0.043765 5.13093737073 0.03131814632 
0.044322 5.03621065691 0.02870792623 
0.044880 5.15399148481 0.02614468084 
0.045437 5.18640535257 0.02995909392 
0.045995 4.89229505871 0.02509927713 
0.046552 4.92046779022 0.02528828605 
0.047110 4.68157653022 0.02325380027 
0.047667 4.75392888372 0.02485239072 
0.048225 4.54727718729 0.02445370867 
0.048782 4.72660030754 0.02580716235 
0.049340 4.66678480712 0.02283925179 
0.049897 4.55569442925 0.02801494263 
0.050455 4.46245166133 0.02572181283 
0.051012 4.45092583075 0.02309991574 
0.051570 4.28704108429 0.02407120231 
0.052127 4.32342464967 0.02139597752 
0.052685 4.24403699710 0.02463824444 
0.053242 4.21008025264 0.02100519457 
0.053800 4.15511489221 0.02257185111 
0.054357 4.13165028766 0.02249574020 
0.054915 4.05389692827 0.01861071514 
0.055472 3.88722156838 0.01900043018 
0.056030 3.94664518797 0.02139843969 
0.056587 3.89103230793 0.01931994946 
0.057145 3.78393757398 0.02114486099 
0.057702 3.73563371606 0.01651580324 
0.058260 3.66446708778 0.01603508026 
0.058817 3.55854253992 0.01791103591 
0.059375 3.59033464004 0.01834023286 
0.059932 3.48550667407 0.01841587220 
0.060490 3.42465783153 0.01706267060 
0.061048 3.37109876321 0.01703030882 
0.061605 3.27050621010 0.01457709894 
0.062163 3.23900721661 0.01564689690 
0.062720 3.26079813736 0.01473912031 
0.063278 3.20581381963 0.01625320741 
0.063835 3.16435750773 0.01534564807 
0.064393 3.06424432462 0.01488093150 
0.064950 3.12286318935 0.01512837229 
0.065508 3.06800810873 0.01436645541 
0.066065 3.04605606392 0.01411492812 
0.066623 2.82915930242 0.01352146176 
0.067180 2.90817869325 0.01343751649 
0.067738 2.84754805008 0.01374420403 
0.068295 2.79379409024 0.01380756579 
0.068853 2.83345029382 0.01278780370 
0.069410 2.72669617675 0.01208574090 
0.069968 2.66884216570 0.01536377372 
0.070525 2.65444734445 0.01189598085 
0.071083 2.66408260251 0.01395277219 
0.071640 2.57945020986 0.01270941844 
0.072198 2.55734419874 0.01244078624 
0.072755 2.64472180339 0.01161966273 
0.073313 2.52627992670 0.01233204716 
0.073870 2.50831401361 0.01197164414 
0.074428 2.32410569894 0.01158367880 
0.074985 2.39659310667 0.01244264531 
0.075543 2.36415654556 0.01096992791 
0.076100 2.28635622293 0.00920748756 
0.076658 2.27822656594 0.01055855323 
0.077215 2.29544243109 0.00994137087 
0.077773 2.10638719333 0.01101308334 
0.078330 2.15702736502 0.00986453657 
0.078888 2.22242823301 0.01068062446 
0.079445 2.08004097714 0.01358525177 
0.080003 2.11367044756 0.00892344442 
0.080560 2.09053818454 0.01165743448 
0.081118 2.01098798485 0.00761066835 
0.081675 2.09388726239 0.00861500838 
0.082233 2.10880557186 0.01123894999 
0.082790 1.96548370133 0.00992017804 
0.083348 1.97283640865 0.00980145079 
0.083905 1.84692963679 0.00973040262 
0.084463 1.84056191147 0.00976852108 
0.085020 1.91750954606 0.00806627657 
0.085578 1.91369646494 0.01019150482 
0.086135 1.85126790979 0.00946371202 
0.086693 1.75921812115 0.00858535724 
0.087250 1.71838696544 0.00836955651 
0.087808 1.72948176573 0.00648089483 
0.088365 1.70880956782 0.01008211470 
0.088923 1.62151444105 0.00774866682 
0.089480 1.59346280006 0.00675437367 
0.090038 1.65127515146 0.00655857784 
0.090595 1.58222747975 0.00455045280 
0.091153 1.55657996067 0.00637342034 
0.091710 1.64639485920 0.00522810803 
0.092268 1.51736884793 0.00629653351 
0.092825 1.42696931342 0.00420433891 
0.093383 1.45435026245 0.00600306561 
0.093940 1.47212592431 0.00683291989 
0.094498 1.41611165275 0.00764683509 
0.095055 1.46865057317 0.00712377728 
0.095613 1.40852846853 0.00524472924 
0.096170 1.40297898927 0.00639384724 
0.096728 1.35874409657 0.00726392980 
0.097285 1.34011789810 0.00491282681 
0.097842 1.41070042470 0.00682026681 
0.098400 1.31971564578 0.00741239454 
0.098957 1.33122205832 0.00724335757 
0.099515 1.23770073573 0.00517709826 
0.100072 1.28533804755 0.00713595445 
0.100630 1.19134973071 0.00366657397 
0.101187 1.18054414688 0.00557704078 
0.101745 1.18247185478 0.00367737757 
0.102302 1.17999294908 0.00536334459 
0.102860 1.05118008099 0.00579975703 
0.103417 1.14131265694 0.00585374286 
0.103975 1.08360041660 0.00513324567 
0.104532 1.07925268192 0.00409549140 
0.105090 0.97250087752 0.00352403854 
0.105647 1.08487136234 0.00502752403 
0.106205 1.01311161034 0.00475422791 
0.106762 0.99391195323 0.00465914507 
0.107320 1.04550152797 0.00490208135 
0.107877 0.93186492442 0.00387173584 
0.108435 0.98207694159 0.00528917514 
0.108992 0.99108597519 0.00339106065 
0.109550 0.83206532005 0.00349975615 
0.110107 0.94787562217 0.00361270059 
0.110665 0.86843623907 0.00498143971 
0.111222 0.88631473216 0.00425443010 
0.111780 0.83387487934 0.00223414952 
0.112337 0.91583125904 0.00268214375 
0.112895 0.86181536392 0.00451512172 
0.113452 0.79828712489 0.00480450850 
0.114010 0.91575554995 0.00271421762 
0.114567 0.81844465549 0.00363494926 
0.115125 0.76784597052 0.00295285341 
0.115682 0.77337960979 0.00198912872 
0.116240 0.74726528861 0.00356315843 
0.116797 0.75076812542 0.00336365648 
0.117355 0.77555543638 0.00243064288 
0.117912 0.71506784677 0.00420077300 
0.118470 0.69721393122 0.00249499049 
0.119027 0.72934498680 0.00235600520 
0.119585 0.72386092932 0.00243061999 
0.120142 0.74894702925 0.00281293227 
0.120699 0.63891265072 0.00165016065 
0.121257 0.72747399645 0.00301622878 
0.121814 0.58304659591 0.00225014339 
0.122372 0.68138613442 0.00297224618 
0.122929 0.59518861904 0.00205553707 
0.123487 0.60950443711 0.00254383044 
0.124044 0.62416786133 0.00254834286 
0.124602 0.64864469744 0.00235619176 
0.125159 0.58865140867 0.00144830740 
0.125717 0.56849284348 0.00290545021 
0.126274 0.57070912598 0.00271034696 
0.126832 0.55695025394 0.00282605843 
0.127389 0.62393520789 0.00249172242 
0.127947 0.50787254906 0.00155547481 
0.128504 0.50813156504 0.00146731992 
0.129062 0.53565876777 0.00196729676 
0.129619 0.41597591805 0.00140797934 
0.130177 0.53248771685 0.00283044714 
0.130734 0.51014820356 0.00173119448 
0.131292 0.50035741414 0.00232468494 
0.131849 0.50237913489 0.00160596293 
0.132407 0.51393865037 0.00208711173 
0.132964 0.47722157713 0.00155504767 
0.133521 0.55274119409 0.00134980732 
0.134079 0.45054457052 0.00216112388 
0.134636 0.41177158533 0.00171303288 
0.135194 0.40161208282 0.00129526425 
0.135751 0.47480335274 0.00146292355 
0.136309 0.44537378152 0.00165040143 
0.136866 0.42597341340 0.00223478043 
0.137424 0.40820246343 0.00267961974 
0.137981 0.38222197223 0.00161509679 
0.138539 0.42343096950 0.00168488149 
0.139096 0.38499138274 0.00150691708 
0.139654 0.35547385063 0.00159201026 
0.140211 0.31983208861 0.00211074409 
0.140769 0.33014818421 0.00160838945 
0.141326 0.33342506926 0.00107029626 
0.141884 0.31926956503 0.00219449160 
0.142441 0.40777103434 0.00165984779 
0.142998 0.32756454898 0.00049319152 
0.143556 0.33056433917 0.00078820534 
0.144113 0.35633177837 0.00198352485 
0.144671 0.32473620266 0.00166659114 
0.145228 0.28093738549 0.00123260036 
0.145786 0.32254581802 0.00093407560 
0.146343 0.30840620606 0.00134762679 
0.146901 0.29125102134 0.00047979176 
0.147458 0.25862603259 0.00110163315 
0.148016 0.24647351542 0.00131545518 
0.148573 0.28000305482 0.00158107359 
0.149131 0.28482241095 0.00166879734 
0.149688 0.27490596268 0.00114387221 
0.150246 0.23788039071 0.00098067678 
0.150803 0.26979209916 0.00108248496 
0.151360 0.23778779279 0.00130957731 
0.151918 0.25377459260 0.00209427114 
0.152475 0.22690882365 0.00119603234 
0.153033 0.27687112239 0.00117919941 
0.153590 0.19781709061 0.00076340228 
0.154148 0.24091645927 0.00088759765 
0.154705 0.19798746679 0.00080701359 
0.155263 0.17059939391 0.00129999149 
0.155820 0.23592479389 0.00086898073 
0.156378 0.17600967596 0.00073357734 
0.156935 0.21357047462 0.00131233024 
0.157493 0.22380627451 0.00025046304 
0.158050 0.14101016995 0.00057414203 
0.158607 0.18495260991 -0.00014753975 
0.159165 0.23413779458 0.00083736541 
0.159722 0.22729462929 0.00103265209 
0.160280 0.24724321608 0.00042624722 
0.160837 0.23020369991 0.00122372492 
0.161395 0.18628005762 0.00102209377 
0.161952 0.25173047333 0.00194840766 
0.162510 0.14434191336 0.00084113503 
0.163067 0.20221172177 0.00081866671 
0.163625 0.20147461645 -0.00010116157 
0.164182 0.22272208610 0.00078747806 
0.164739 0.19500272675 0.00031803432 
0.165297 0.17302544926 0.00004161641 
0.165854 0.21482027889 0.00153640871 
0.166412 0.16319500599 0.00090411568 
0.166969 0.10243392531 0.00077158599 
0.167527 0.07120647716 0.00004643522 
0.168084 0.15569333880 -0.00019517189 
0.168642 0.12272380365 -0.00008048915 
0.169199 0.14756204233 0.00143916515 
0.169757 0.11190901532 0.00036285112 
0.170314 0.13605746658 -0.00005507617 
0.170871 0.09986429935 0.00045540031 
0.171429 0.12883895223 0.00001213852 
0.171986 0.10942898482 0.00014662508 
0.172544 0.16364006880 0.00028391296 
0.173101 0.10964695543 0.00046715325 
0.173659 0.15595459846 0.00050067789 
0.174216 0.10682907513 0.00078179651 
0.174774 0.10626613421 0.00044128181 
0.175331 0.12552811682 0.00070482734 
0.175888 0.14028991751 0.00073712612 
0.176446 0.10211190727 0.00146489386 
0.177003 0.12339470546 0.00093809034 
0.177561 0.12806366251 0.00037990913 
0.178118 0.11464663772 0.00079993627 
0.178676 0.10237871742 0.00050032324 
0.179233 0.12229214796 0.00011988200 
0.179791 0.13217799494 -0.00067479868 
0.180348 0.13804713401 0.00033708712 
0.180905 0.14043396128 0.00047817759 
0.181463 0.12798472339 0.00127190800 
0.182020 0.09203552206 0.00076755801 
0.182578 0.08412939503 0.00036952949 
0.183135 0.10036814947 -0.00049041506 
0.183693 0.12567738650 0.00038940472 
0.184250 0.10587836026 0.00120915343 
0.184808 0.11133369233 -0.00000433161 
0.185365 0.08269812846 0.00021683419 
0.185922 0.09503840854 0.00042264598 
0.186480 0.11040828170 0.00032057008 
0.187037 0.12562693758 0.00089198969 
0.187595 0.08034283196 0.00016699136 
0.188152 0.05452123669 0.00000677501 
0.188710 0.08850322740 0.00037895709 
0.189267 0.06354178827 0.00041213517 
0.189824 0.06146847579 0.00018981315 
0.190382 0.09428637594 0.00022580318 
0.190939 0.08086775616 -0.00005829173 
0.191497 0.08303306430 -0.00003990558 
0.192054 0.13506493706 0.00006396598 
0.192612 0.05108356946 0.00034422714 
0.193169 0.09215479793 0.00045171078 
0.193726 0.07085401330 0.00005528073 
0.194284 0.17265308495 0.00055829383 
0.194841 0.00821699462 0.00025511232 
0.195399 0.09808736463 0.00027240736 
0.195956 0.01647808917 0.00031523799 
0.196514 0.07059795428 0.00075836370 
0.197071 0.09909036564 0.00147616777 
0.197628 0.11074276477 0.00044483555 
0.198186 0.03466543638 0.00039047675 
0.198743 0.04029378570 0.00022902744 
0.199301 0.06448874720 0.00060883540 
0.199858 0.15402728067 0.00105070587 
0.200416 0.06181596217 0.00023460696 
0.200973 0.07198352010 0.00088877109 
0.201530 0.10132659936 0.00060714460 
0.202088 0.12453690072 0.00069753296 
0.202645 0.05342434569 0.00025901730 
0.203203 0.09921840989 0.00124220969 
0.203760 0.04908169877 0.00064925890 
0.204318 0.04472286123 0.00062988190 
0.204875 0.04248161664 0.00021114775 
0.205432 0.08792767532 0.00021044139 
0.205990 0.05107452771 0.00059936051 
0.206547 0.04708755692 0.00032479473 
0.207105 0.09807032047 0.00071580837 
0.207662 0.03142966075 0.00009226197 
0.208219 0.06807909462 -0.00005677915 
0.208777 0.05653096532 0.00029868891 
0.209334 0.06051866589 0.00003069432 
0.209892 0.07256617412 0.00037862413 
0.210449 0.03819592602 -0.00004049190 
0.211007 0.06429131641 0.00067377214 
0.211564 0.05016356858 0.00023154679 
0.212121 0.03700139058 0.00099151496 
0.212679 0.08089540961 0.00049168240 
0.213236 0.12581454911 0.00114150188 
0.213794 0.06924222812 0.00000729066 
0.214351 0.06861918406 0.00077953237 
0.214908 0.03598542721 -0.00024438909 
0.215466 0.09021637015 -0.00006476522 
0.216023 0.08683282780 0.00005438515 
0.216581 0.09523022232 0.00039467771 
0.217138 0.00328909979 0.00021576466 
0.217695 0.00531503718 -0.00027277766 
0.218253 0.06819348944 0.00033088001 
0.218810 0.03539415541 0.00016321328 
0.219368 0.05846707925 0.00037891498 
0.219925 0.05587585301 0.00012615103 
0.220483 0.08779082434 0.00012867347 
0.221040 0.03484509391 0.00031591951 
0.221597 0.06916349151 0.00051911774 
0.222155 0.02141290445 -0.00015528344 
0.222712 0.09787003267 0.00012422047 
0.223270 0.06445700450 0.00027834180 
0.223827 0.05217198416 -0.00004844987 
0.224384 0.06539089382 0.00050019420 
0.224942 0.05819489929 0.00020640930 
0.225499 0.03767903756 -0.00018996591 
0.226057 0.04080083593 0.00035826731 
0.226614 0.03544426565 0.00019528787 
0.227171 0.06211849575 0.00047819100 
0.227729 0.06983035773 0.00030083737 
0.228286 0.01244164589 0.00015681910 
0.228844 0.04895913527 0.00008618312 
0.229401 0.08821774153 0.00069650925 
0.229958 0.09415655375 0.00050512794 
0.230516 0.03039497883 0.00036901990 
0.231073 0.09989045216 0.00007404955 
0.231630 0.07801559840 0.00101210702 
0.232188 0.07590993058 0.00025468279 
0.232745 0.06192078178 -0.00059163356 
0.233303 0.05062868954 0.00006434895 
0.233860 0.07657913652 0.00066455087 
0.234417 0.03169413428 -0.00039201010 
0.234975 0.06661745273 0.00048347052 
0.235532 0.05819478661 0.00003908551 
0.236090 0.06402885215 0.00094473763 
0.236647 0.03305300563 -0.00014127319 
0.237204 0.08470430515 0.00037248192 
0.237762 0.01887408250 -0.00031794911 
0.238319 0.09637706849 -0.00008707816 
0.238877 0.07957638564 0.00017931760 
0.239434 0.10936461372 0.00054076993 
0.239991 0.07621272366 0.00009349113 
0.240549 0.04073352082 0.00050517297 
0.241106 0.07266439126 -0.00015999043 
0.241663 0.06183158624 0.00043532277 
0.242221 0.00402692076 -0.00014995242 
0.242778 0.09504011845 0.00058723117 
0.243336 0.06072515181 0.00052037379 
0.243893 0.06225136296 0.00050059541 
0.244450 0.08872811226 0.00024179058 
0.245008 0.08940936831 0.00072612866 
0.245565 0.02950668804 -0.00037800742 
0.246123 0.03541271845 0.00011813656 
0.246680 0.07058352535 0.00030357854 
0.247237 0.01461056599 -0.00013513522 
0.247795 0.02439759517 0.00016016309 
0.248352 0.05313548559 0.00007185113 
0.248909 0.03971699292 -0.00003064787 
0.249467 0.06616700688 -0.00003834821 
0.250024 0.00834744038 0.00001485361 
0.250582 0.03021875967 0.00019053871 
0.251139 0.07012644756 0.00022861584 
0.251696 0.06036137951 0.00021561578 
0.252254 0.05412164214 0.00056502401 
0.252811 0.05144949285 -0.00007279745 
0.253368 0.06680999245 0.00020750749 
0.253926 0.08601634892 0.00026285367 
0.254483 0.10499262688 0.00069160018 
0.255041 0.04303616238 0.00021587731 
0.255598 0.03458292155 0.00022061861 
0.256155 0.06807657589 -0.00021082618 
0.256713 0.02693743778 -0.00001333674 
0.257270 0.07991618300 -0.00129049391 
0.257827 0.07115220308 0.00022590098 
0.258385 0.07734253861 0.00024005433 
0.258942 0.04292796566 -0.00008777696 
0.259499 0.09674296093 0.00051719405 
0.260057 0.03947411415 0.00040405090 
0.260614 0.05916281733 0.00057182225 
0.261172 0.02861203586 -0.00003946237 
0.261729 0.04704724853 -0.00027881446 
0.262286 0.02890637692 0.00018072706 
0.262844 0.04657109900 0.00028340475 
0.263401 0.03500949509 -0.00000524159 
0.263958 0.04594471770 0.00030953929 
0.264516 0.02920263343 0.00032566506 
0.265073 0.08387453273 0.00029910264 
0.265630 0.06277343619 0.00047849002 
0.266188 0.04197178591 0.00019700544 
0.266745 0.04067479612 0.00037989569 
0.267302 0.06688139999 0.00025736256 
0.267860 0.02713586476 0.00037623267 
0.268417 0.06527193322 0.00042588974 
0.268975 0.08098773327 0.00004275507 
0.269532 0.07642844481 0.00008470273 
0.270089 0.06015660950 0.00016109112 
0.270647 0.04757075802 0.00052157935 
0.271204 0.04280837556 0.00017817940 
0.271761 0.06649041631 0.00058786020 
0.272319 0.04599499624 0.00054027939 
0.272876 0.06470654533 0.00015138599 
0.273433 0.05604938763 -0.00017131666 
0.273991 0.04606161164 0.00012271041 
0.274548 0.02472369998 0.00008119451 
0.275105 0.05566183107 0.00030230620 
0.275663 0.03768898740 0.00040910859 
0.276220 0.04536959648 0.00022023868 
0.276777 0.08833568844 0.00029485691 
0.277335 0.01652924771 0.00051452220 
0.277892 0.05228268987 0.00016651410 
0.278449 0.03705166548 0.00020162251 
0.279007 0.06492670539 0.00097671440 
0.279564 0.05076672977 0.00004935769 
0.280121 0.01500505507 -0.00030222770 
0.280679 0.02530078013 0.00030308976 
0.281236 0.02929448228 -0.00009525856 
0.281793 0.03785024973 0.00025004038 
0.282351 0.05305185686 -0.00016445775 
0.282908 0.03070528301 -0.00035509819 
0.283465 0.02281388661 0.00014314390 
0.284023 0.03179994320 -0.00008534619 
0.284580 0.01429334231 0.00021123427 
0.285137 0.01803954171 0.00002407755 
0.285695 0.01236588745 -0.00041662547 
0.286252 0.03905727705 0.00038619344 
0.286809 0.04556861604 -0.00009244789 
0.287367 0.03451306291 0.00002955792 
0.287924 0.04964566956 0.00070677831 
0.288481 0.09596793758 0.00040732515 
0.289039 0.01170020522 -0.00024091892 
0.289596 0.04377509028 -0.00039030667 
0.290153 0.06951931425 -0.00001947816 
0.290711 0.06551348007 -0.00004799854 
0.291268 0.08493900470 0.00014740632 
0.291825 0.06363844343 0.00020558582 
0.292383 0.06009205386 0.00030408462 
0.292940 0.02881088791 -0.00007609068 
0.293497 -0.02469194928 -0.00021502818 
0.294055 0.04536167864 -0.00000297579 
0.294612 0.00813079000 0.00008254045 
0.295169 0.06667983180 -0.00051441096 
0.295727 0.08867257612 -0.00008407540 
0.296284 0.03047965581 0.00033639132 
0.296841 0.05187336580 -0.00007426510 
0.297399 0.04812041846 0.00030728092 
0.297956 0.05328878110 0.00007007025 
0.298513 0.03883082400 -0.00035912651 
0.299071 0.00603421349 0.00015878985 
0.299628 0.05595142190 -0.00041904226 
0.300185 -0.00646622220 -0.00001584578 
0.300742 0.05866657266 0.00044589996 
0.301300 0.06937651349 0.00081835794 
0.301857 0.02580573152 0.00118590387 
0.302414 0.02191222274 0.00008591997 
0.302972 0.02754966292 0.00028149274 
0.303529 0.01543427337 -0.00000327470 
0.304086 0.00969227773 -0.00081326051 
0.304644 0.04236549690 0.00042384066 
0.305201 0.07350354862 -0.00054662336 
0.305758 0.05145439230 0.00039829572 
0.306316 0.04541128952 0.00027254415 
0.306873 0.05001105363 0.00014603950 
0.307430 -0.02887986183 -0.00007064633 
0.307987 0.11270697196 -0.00017487604 
0.308545 0.08662808708 0.00078769788 
0.309102 0.00942382656 0.00019479536 
0.309659 0.00667603049 0.00033093973 
0.310217 0.00774676019 -0.00024464966 
0.310774 0.03389249530 -0.00034703267 
0.311331 0.04580219497 0.00001413415 
0.311889 0.02237422776 0.00009262869 
0.312446 0.02679493482 -0.00082914228 
0.313003 -0.00712130225 0.00020604247 
0.313560 0.08718130089 0.00090504388 
0.314118 0.05598337641 -0.00007042268 
0.314675 0.05487556922 -0.00019596024 
0.315232 -0.00279142142 0.00011627434 
0.315790 0.02814296073 0.00055949233 
0.316347 0.01610314416 0.00022525611 
0.316904 0.06064354438 0.00058576127 
0.317461 -0.00845027421 -0.00001111073 
0.318019 0.01407017576 -0.00006412207 
0.318576 0.08730755991 0.00049830708 
0.319133 -0.03090190361 -0.00034507982 
0.319691 0.05108007976 -0.00013036979 
0.320248 0.04381445693 -0.00004746974 
0.320805 0.08337112485 0.00030485705 
0.321362 0.02192120652 -0.00044612801 
0.321920 -0.00789626166 0.00006222557 
0.322477 0.04010108246 0.00014945032 
0.323034 0.03059025041 -0.00001069513 
0.323592 0.00512795429 0.00020284130 
0.324149 0.06218866527 0.00011807548 
0.324706 0.05689445679 0.00014934001 
0.325263 0.04438603015 0.00058613083 
0.325821 0.05547084190 -0.00038935654 
0.326378 0.01494692033 0.00019872844 
0.326935 0.02440643459 -0.00003874085 
0.327493 0.04980946375 0.00023590711 
0.328050 0.02826760523 0.00132295332 
0.328607 0.00562855534 0.00025911444 
0.329164 0.00650461735 -0.00050928929 
0.329722 0.01896708992 -0.00013857364 
0.330279 0.03603779332 0.00030161450 
0.330836 0.00151312109 0.00051239938 
0.331393 0.01179785021 0.00022813549 
0.331951 0.02985353859 0.00022439163 
0.332508 -0.01027112608 -0.00006071422 
0.333065 0.01261158313 -0.00033959765 
0.333622 0.06504056418 -0.00031515532 
0.334180 0.05590839635 0.00028324693 
0.334737 0.06054950213 -0.00003905647 
0.335294 -0.00685799239 0.00024696692 
0.335852 0.03423714588 0.00031504305 
0.336409 0.00628766462 -0.00012134262 
0.336966 0.05137184070 -0.00027144095 
0.337523 0.05529422218 0.00001431965 
0.338081 0.05190856864 0.00015637064 
0.338638 0.03394094637 -0.00028132740 
0.339195 0.03302827341 0.00103537791 
0.339752 0.01305774986 -0.00046799862 
0.340310 0.04322818124 0.00064923853 
0.340867 0.04948326141 0.00019626437 
0.341424 0.08757031381 0.00082974712 
0.341981 -0.02096134410 -0.00112285722 
0.342539 0.03022436119 0.00014734660 
0.343096 0.04516363623 -0.00034646804 
0.343653 0.02411078295 -0.00016377515 
0.344210 0.04460731509 -0.00000593676 
0.344768 0.04015894596 0.00014731873 
0.345325 0.02392030744 -0.00009351550 
0.345882 0.04155723870 0.00044063284 
0.346439 0.02273782495 -0.00055285821 
0.346997 0.05768750414 0.00061090908 
0.347554 0.05728253308 0.00030612638 
0.348111 0.06153950828 0.00084348406 
0.348668 0.00436926315 0.00071872288 
0.349226 -0.01428147332 -0.00058041705 
0.349783 0.06103084742 -0.00038744110 
0.350340 0.03389171906 -0.00017177582 
0.350897 0.09692213809 0.00100853405 
0.351454 0.04795662640 0.00006826612 
0.352012 0.05373760655 -0.00036073166 
0.352569 0.06581899707 0.00088609313 
0.353126 0.07682345693 0.00005896434 
0.353683 -0.02664227278 -0.00061546591 
0.354241 0.04497575232 0.00015251894 
0.354798 0.04360640794 -0.00016483809 
0.355355 0.01389146821 -0.00005507409 
0.355912 0.04827640209 0.00164031774 
0.356470 0.01961158140 -0.00005273642 
0.357027 0.01934302533 0.00074201018 
0.357584 0.03304509180 0.00046079952 
0.358141 0.05095400798 0.00071939072 
0.358699 0.08404821473 0.00059283150 
0.359256 -0.04085934458 -0.00173711564 
0.359813 0.03798752978 0.00011667142 
0.360370 0.00757386142 0.00117621400 
0.360927 -0.03879373541 0.00026305121 
0.361485 0.02543179349 -0.00015887760 
0.362042 0.13082357313 0.00102863654 
0.362599 0.00151324187 -0.00025340094 
0.363156 -0.00580458032 -0.00013190191 
0.363714 0.06679600415 -0.00126315702 
0.364271 0.08638882585 0.00131425754 
0.364828 -0.02583002835 -0.00111988126 
0.365385 0.03939434835 0.00123544242 
0.365942 0.06649583919 0.00100326817 
0.366500 0.09732544333 -0.00042727339 
0.367057 -0.00293675237 0.00272783944 
0.367614 0.10257773615 -0.00079710054 
0.368171 0.06852796099 0.00005653646 
0.368728 0.04618858174 -0.00053757629 
0.369286 0.06751440246 0.00142657103 
0.369843 0.07133203827 0.00056102824 
0.370400 0.07256761816 -0.00062380954 
0.370957 -0.01650187423 -0.00124001935 
0.371514 0.09766291852 -0.00044294156 
0.372072 0.07062661933 0.00030032240 
0.372629 0.01537402393 0.00217037122 
0.373186 0.07152567017 0.00099011259 
0.373743 0.00319463340 0.00133421037 
0.374300 0.15846185227 0.00084585714 
0.374858 -0.00207119795 -0.00031384436 
0.375415 0.05270899692 -0.00060583039 
0.375972 0.02120517539 -0.00115180452 
0.376529 0.14153168646 0.00210794873 
0.377086 0.09253203006 0.00104843586 
0.377644 -0.02359825693 -0.00064413968 
0.378201 0.10952706818 0.00079804276 
0.378758 0.03877865260 0.00154278818 
0.379315 0.02390858896 -0.00194840932 
0.379872 0.01263709521 -0.00131027752 
0.380430 0.01829613783 0.00099312175 
0.380987 -0.03593010656 -0.00028291085 
0.381544 -0.07236654924 0.00113595170 
0.382101 -0.01947340630 0.00018061255 
0.382658 0.07089377559 -0.00050574317 
0.383216 -0.03894806753 -0.00189285110 
0.383773 0.01818170024 -0.00119078164 
0.384330 -0.03740082609 0.00079964787 
0.384887 -0.06433918869 -0.00100813794 
0.385444 0.07002893626 0.00104512500 
0.386001 0.10960598049 -0.00072188130 
0.386559 -0.00756586068 -0.00114643070 
0.387116 -0.04150056083 0.00107419731 
0.387673 0.05372746712 0.00115835891 
0.388230 -0.00224278991 0.00176257381 
0.388787 0.04790794098 -0.00001676283 
0.389345 0.00674168636 -0.00108287797 
0.389902 -0.08084470008 -0.00047979557 
0.390459 0.00124289308 0.00006180629 
0.391016 -0.03147885492 -0.00024492021 
0.391573 0.09317336194 0.00028241318 
0.392130 0.04673665545 -0.00093808074 
0.392688 -0.06992406403 -0.00035925441 
0.393245 -0.03814934433 -0.00264311659 
0.393802 -0.03314301646 0.00403007494 
0.394359 0.04447832404 0.00196964781 
0.394916 -0.05070974152 -0.00009165604 
0.395473 0.08117421461 -0.00368616275 
0.396031 -0.01353138145 0.00125913187 
0.396588 0.05674731838 0.00107442798 
0.397145 0.15365306020 -0.00121206664 
0.397702 -0.08424505398 0.00021572317 
0.398259 0.06412712021 0.00327493090 
0.398816 -0.06987835628 0.00336943583 
0.399374 0.00800615688 0.00229984499 
0.399931 -0.03894205989 0.00488688934 
0.400488 0.00036163937 0.00014431415 
0.401045 0.01618827513 -0.00448076730 
0.401602 0.00909719334 0.00192669285 
0.402159 0.14845119992 0.00186372833 
0.402716 -0.28869283407 0.00782220883 
0.403274 0.14618327849 -0.00415805275 
0.403831 0.08669576631 -0.01018324180 
