# Supplementary material for: SAXS studies of X-ray induced disulfide bond damage: Engineering high-resolution insight from a low-resolution technique
Source: PLoS One. 2020 Nov 17;15(11):e0239702. doi: 10.1371/journal.pone.0239702 (PMC7671560; doi:10.1371/journal.pone.0239702)
Supplement: S1 Data — (GZ) [file pone.0239702.s023.gz › SupplementaryData/dimer_A8_ph6_2p5_00033.cbf.dat]

0.010314 6.49005248462 -2.36352842319 
0.010872 10.91336666924 -0.16945144952 
0.011429 10.67595184275 -0.27344223111 
0.011987 10.76582470176 -0.08462218689 
0.012544 9.65261018362 -0.07379795086 
0.013102 8.58501839883 -0.07694844403 
0.013659 8.62522372403 -0.01027284192 
0.014217 6.80352077408 0.07114167268 
0.014774 8.13144106708 -0.02556961856 
0.015332 9.53143740824 0.08131660856 
0.015889 8.72291988501 -0.07964047650 
0.016447 8.66593537137 0.00629243364 
0.017004 8.24434208874 0.04913348588 
0.017562 8.46428466232 -0.01909512757 
0.018119 8.57486985365 0.06548434334 
0.018677 8.06875728255 0.04171770112 
0.019234 8.42263740249 0.01813165832 
0.019792 8.60999961173 -0.01179921399 
0.020349 7.79255895511 0.04747720706 
0.020907 7.72398921596 0.03525899227 
0.021464 8.24110193573 0.03838895801 
0.022022 7.99175801701 0.00513791833 
0.022579 7.90822173055 0.02038176501 
0.023137 7.68498138229 0.03752179906 
0.023694 7.68984619212 0.03531039203 
0.024252 7.61267764063 0.01486880453 
0.024809 7.88073101709 0.04641235086 
0.025367 7.71091189718 0.04431453748 
0.025924 7.31314998197 0.03301675268 
0.026482 7.13853003595 0.02752905996 
0.027039 7.14761765439 0.03989125346 
0.027597 7.15772511209 0.04330864170 
0.028154 6.83490385790 0.03821286901 
0.028712 7.03971250930 0.03730295493 
0.029269 7.11635441220 0.03222402517 
0.029827 6.92413089451 0.03380905948 
0.030384 6.76202681227 0.03914100002 
0.030942 6.82336354768 0.04668430247 
0.031500 6.90513051100 0.03869739782 
0.032057 6.77988260139 0.03516495897 
0.032615 6.48309269070 0.03587664955 
0.033172 6.57394698447 0.03756156223 
0.033730 6.28389057456 0.03891643179 
0.034287 6.37713850391 0.03552732905 
0.034845 6.26883058129 0.03654196767 
0.035402 6.15678312380 0.03394161906 
0.035960 6.06412085817 0.03008377546 
0.036517 6.15538404821 0.03725959227 
0.037075 6.12773042858 0.03188163953 
0.037632 6.02534118227 0.03450137746 
0.038190 5.92573018479 0.03171600512 
0.038747 5.74409539466 0.03242717104 
0.039305 5.50215299412 0.03320656744 
0.039862 5.49375023492 0.02994588551 
0.040420 5.62431781116 0.03004386675 
0.040977 5.49607153311 0.03080396012 
0.041535 5.41576789385 0.03305244579 
0.042092 5.40073590105 0.02952404729 
0.042650 5.25683468417 0.02578330904 
0.043207 5.18420752796 0.02731041866 
0.043765 5.06294691613 0.02907353655 
0.044322 5.07728416890 0.02550932912 
0.044880 5.21424156185 0.02482683861 
0.045437 4.87435661993 0.02770246628 
0.045995 5.04110269960 0.02524021230 
0.046552 4.88875389028 0.02409360810 
0.047110 4.70561076185 0.02951506166 
0.047667 4.70622867372 0.02248980804 
0.048225 4.69207415323 0.01931704517 
0.048782 4.72355384968 0.02682328483 
0.049340 4.57528814366 0.02337326341 
0.049897 4.57144647951 0.02344148215 
0.050455 4.50353621077 0.02309484480 
0.051012 4.41900963916 0.02623808882 
0.051570 4.40680290880 0.02311825579 
0.052127 4.32082105880 0.02425367554 
0.052685 4.12018123952 0.02246680427 
0.053242 4.07530581375 0.02335635839 
0.053800 4.12997373926 0.02103224564 
0.054357 4.05805588231 0.02121199802 
0.054915 3.91003668121 0.02288904222 
0.055472 3.96149809312 0.02277903449 
0.056030 3.85513839077 0.02064421689 
0.056587 3.87695043946 0.01723918208 
0.057145 3.73718627363 0.01731534479 
0.057702 3.67506015891 0.01796322618 
0.058260 3.77968348331 0.02032647207 
0.058817 3.62538761583 0.01698232934 
0.059375 3.49873215918 0.02088838542 
0.059932 3.51532984591 0.01739177742 
0.060490 3.43419441734 0.01595957502 
0.061048 3.48210292543 0.01533816726 
0.061605 3.39624393818 0.01671345092 
0.062163 3.38137381508 0.01614214604 
0.062720 3.28313853442 0.01729026206 
0.063278 3.25156183803 0.01671023372 
0.063835 3.19093130725 0.01830874862 
0.064393 3.18943673925 0.01871090075 
0.064950 3.07006464744 0.01638417796 
0.065508 3.17495993081 0.01406847216 
0.066065 3.02058395770 0.01355685984 
0.066623 3.00727516925 0.01491408401 
0.067180 2.83057981400 0.01538649637 
0.067738 2.76598382982 0.01555704232 
0.068295 2.88268567163 0.01376031266 
0.068853 2.73324591250 0.01552903041 
0.069410 2.73003999630 0.01420109537 
0.069968 2.79804530666 0.01312421610 
0.070525 2.62818385595 0.01553933000 
0.071083 2.65697724286 0.01155891503 
0.071640 2.52836002531 0.01297064905 
0.072198 2.40260729803 0.01201731240 
0.072755 2.63298296484 0.01329968015 
0.073313 2.55665560395 0.01228563574 
0.073870 2.47229502770 0.01291642383 
0.074428 2.39750643370 0.01448046999 
0.074985 2.36504940860 0.01330172577 
0.075543 2.44284325341 0.01325534750 
0.076100 2.34641404366 0.01252917445 
0.076658 2.19672067967 0.01015897174 
0.077215 2.33337390176 0.01166636551 
0.077773 2.29322843706 0.01249716051 
0.078330 2.22043158914 0.01101681165 
0.078888 2.15217354635 0.01013419942 
0.079445 2.16852681971 0.01003299412 
0.080003 2.13916723606 0.00837178661 
0.080560 2.06372435575 0.01255007722 
0.081118 1.98661594454 0.00929113602 
0.081675 2.05574584811 0.01008338254 
0.082233 2.01540434999 0.00993332662 
0.082790 1.93789711697 0.00861254131 
0.083348 1.92776354054 0.01041425051 
0.083905 1.94115987438 0.01086304186 
0.084463 1.87410463638 0.00822470049 
0.085020 1.83028827774 0.00935024219 
0.085578 1.83005961294 0.00961256900 
0.086135 1.82801912073 0.00993828845 
0.086693 1.77723186912 0.00955529445 
0.087250 1.72518713527 0.00872669305 
0.087808 1.71316933467 0.01056034101 
0.088365 1.66742122516 0.00762104286 
0.088923 1.60352005928 0.00676537459 
0.089480 1.59024208787 0.00608987238 
0.090038 1.70976254714 0.00653153456 
0.090595 1.60458096765 0.00826117135 
0.091153 1.57295114980 0.00564419690 
0.091710 1.49974994539 0.00836099173 
0.092268 1.55161712183 0.00681985982 
0.092825 1.50166582816 0.00833420447 
0.093383 1.38572540124 0.00593484019 
0.093940 1.48196977918 0.00568569318 
0.094498 1.40738506566 0.00617980233 
0.095055 1.47805285489 0.00750145878 
0.095613 1.35081667899 0.00514693443 
0.096170 1.35918150874 0.00546487838 
0.096728 1.36218746668 0.00860341751 
0.097285 1.43117955834 0.00773615204 
0.097842 1.25130008036 0.00533366263 
0.098400 1.25233135736 0.00587199650 
0.098957 1.36668790622 0.00730298062 
0.099515 1.27332984825 0.00515593617 
0.100072 1.21842190578 0.00622088241 
0.100630 1.24795893852 0.00559756523 
0.101187 1.21615231902 0.00676226730 
0.101745 1.19382317871 0.00505690391 
0.102302 1.21907669340 0.00643295522 
0.102860 1.19638460718 0.00660735364 
0.103417 1.13890069323 0.00604296468 
0.103975 1.03534762109 0.00516070672 
0.104532 1.06024652925 0.00425963378 
0.105090 0.98279408716 0.00683181674 
0.105647 1.01766056714 0.00524042855 
0.106205 1.05928226992 0.00517748264 
0.106762 1.02336276873 0.00479312039 
0.107320 1.00676513576 0.00515711043 
0.107877 0.90552074435 0.00351123070 
0.108435 0.98557494183 0.00477812053 
0.108992 0.88571280645 0.00447427213 
0.109550 0.97490378926 0.00346859443 
0.110107 0.92639492540 0.00526943326 
0.110665 0.95054633975 0.00437994156 
0.111222 0.90800476741 0.00270456601 
0.111780 0.89369855219 0.00405983629 
0.112337 0.89260045290 0.00291893233 
0.112895 0.87581221189 0.00346349178 
0.113452 0.85523923363 0.00380514904 
0.114010 0.90037213279 0.00400576269 
0.114567 0.79982384873 0.00366204666 
0.115125 0.83478749944 0.00298690424 
0.115682 0.78918232027 0.00258640447 
0.116240 0.80892229749 0.00431072105 
0.116797 0.78910595673 0.00350360213 
0.117355 0.79975104332 0.00278963294 
0.117912 0.74666160617 0.00286145417 
0.118470 0.76663882952 0.00218979012 
0.119027 0.71162518484 0.00258776139 
0.119585 0.71094778602 0.00388874427 
0.120142 0.66348214263 0.00234671405 
0.120699 0.72107577531 0.00253838548 
0.121257 0.62294954638 0.00299748250 
0.121814 0.62848610487 0.00299025432 
0.122372 0.61764656182 0.00197006337 
0.122929 0.70427844591 0.00234659539 
0.123487 0.58353491993 0.00376985237 
0.124044 0.68624616379 0.00284349237 
0.124602 0.61009279340 0.00386444126 
0.125159 0.54014531178 0.00291804182 
0.125717 0.57942275369 0.00248920625 
0.126274 0.58790192059 0.00223387169 
0.126832 0.57141941345 0.00321345357 
0.127389 0.61204490981 0.00064997368 
0.127947 0.43705093768 0.00139987644 
0.128504 0.60426399437 0.00267627817 
0.129062 0.50311699266 0.00259376896 
0.129619 0.52030171742 0.00145982415 
0.130177 0.54879009261 0.00255515566 
0.130734 0.42575277493 0.00236941597 
0.131292 0.50006815977 0.00152578404 
0.131849 0.50238930746 0.00301248426 
0.132407 0.45426495042 0.00137295959 
0.132964 0.47247842926 0.00154392952 
0.133521 0.44008960950 0.00271098315 
0.134079 0.44789043615 0.00173025234 
0.134636 0.43632287149 0.00248668013 
0.135194 0.45689405231 0.00120254410 
0.135751 0.44214457855 0.00205344638 
0.136309 0.44157303163 0.00089647574 
0.136866 0.46296250418 0.00185047570 
0.137424 0.38523506837 0.00146357497 
0.137981 0.41589965892 0.00215882000 
0.138539 0.40186934667 0.00178281692 
0.139096 0.39889502827 0.00067424910 
0.139654 0.36260058134 0.00182356259 
0.140211 0.44262413778 0.00167469190 
0.140769 0.40776801212 0.00040964496 
0.141326 0.34282929062 0.00215631546 
0.141884 0.38124261445 0.00153419252 
0.142441 0.40052816172 0.00282865481 
0.142998 0.36145546108 0.00157490433 
0.143556 0.25991075948 0.00169055545 
0.144113 0.29621497114 0.00183261685 
0.144671 0.35649259626 0.00244880568 
0.145228 0.33739525329 0.00105018813 
0.145786 0.30826175778 0.00026871970 
0.146343 0.31647285646 0.00099518369 
0.146901 0.31818013346 0.00113021888 
0.147458 0.33386985482 0.00109016787 
0.148016 0.38888664691 0.00077080361 
0.148573 0.38714011942 0.00159989560 
0.149131 0.29063855515 0.00198659406 
0.149688 0.25601518516 0.00062787813 
0.150246 0.24617387253 0.00038358153 
0.150803 0.26819095988 0.00086018020 
0.151360 0.26149469003 0.00077312018 
0.151918 0.18674299175 0.00002748793 
0.152475 0.24710135373 0.00069379721 
0.153033 0.23533154777 0.00110546230 
0.153590 0.19920297976 0.00065407355 
0.154148 0.23590404750 0.00067824373 
0.154705 0.22246149913 0.00150724774 
0.155263 0.20887331566 0.00145383249 
0.155820 0.25288880461 0.00096069907 
0.156378 0.21743899840 0.00101610790 
0.156935 0.20189663301 0.00026568368 
0.157493 0.18284207709 0.00066805269 
0.158050 0.14862801627 0.00067609958 
0.158607 0.19306348020 0.00151357801 
0.159165 0.15511762412 0.00134439128 
0.159722 0.10732407954 0.00065439355 
0.160280 0.17072124445 0.00092557259 
0.160837 0.16671486629 0.00012309999 
0.161395 0.22015947649 0.00049513072 
0.161952 0.15211301923 0.00047150798 
0.162510 0.14572617761 0.00042339247 
0.163067 0.08732150041 0.00044525130 
0.163625 0.08309052274 0.00026315937 
0.164182 0.15954148346 0.00091408033 
0.164739 0.15514652693 0.00103083693 
0.165297 0.16785243043 0.00100592536 
0.165854 0.16645214459 0.00024550925 
0.166412 0.16410628023 0.00089263113 
0.166969 0.17979079444 0.00121294549 
0.167527 0.16421009237 0.00134940105 
0.168084 0.10224729122 0.00024745833 
0.168642 0.14945293783 0.00027903545 
0.169199 0.11724904915 0.00024394654 
0.169757 0.13646203497 0.00003156731 
0.170314 0.13642039629 0.00087113655 
0.170871 0.09329928908 0.00058923721 
0.171429 0.16525650564 0.00053465754 
0.171986 0.13933003192 0.00071480307 
0.172544 0.11946256527 0.00124046889 
0.173101 0.14573409946 0.00079632087 
0.173659 0.10037380244 0.00083114328 
0.174216 0.10813811221 0.00056164783 
0.174774 0.11807876049 0.00020565918 
0.175331 0.07479050134 -0.00002947720 
0.175888 0.14468363757 -0.00036416317 
0.176446 0.11490758836 -0.00021946788 
0.177003 0.10669797136 0.00040961691 
0.177561 0.14974525856 -0.00025486591 
0.178118 0.13105179561 0.00049693083 
0.178676 0.14791938717 -0.00014026730 
0.179233 0.08754363107 0.00077254099 
0.179791 0.12103285942 0.00019207698 
0.180348 0.08344477429 0.00036048681 
0.180905 0.10515355017 0.00066195693 
0.181463 0.10936563915 0.00014283923 
0.182020 0.12118067442 0.00074650959 
0.182578 0.10369795210 0.00060711081 
0.183135 0.12425793875 0.00088956091 
0.183693 0.11528216770 0.00068740673 
0.184250 0.12245061868 0.00067063449 
0.184808 0.09682500104 0.00012354791 
0.185365 0.09350706906 0.00086298731 
0.185922 0.09808914328 0.00130454577 
0.186480 0.08077620089 -0.00018716900 
0.187037 0.09198770234 0.00039371421 
0.187595 0.06186464508 -0.00020417802 
0.188152 0.06028002265 0.00062814613 
0.188710 0.08176351516 0.00130389373 
0.189267 0.09779013521 0.00016924756 
0.189824 0.09727941273 -0.00037267385 
0.190382 0.02459084136 -0.00014693506 
0.190939 0.05787828499 0.00020815767 
0.191497 0.06454332604 -0.00013782620 
0.192054 0.06004917837 0.00080758361 
0.192612 0.05853333892 -0.00065728719 
0.193169 0.05681162122 0.00083040426 
0.193726 0.10184343201 0.00025123021 
0.194284 0.03841796391 -0.00018821163 
0.194841 0.10871018706 0.00013011004 
0.195399 0.08994694413 0.00058824529 
0.195956 0.06456048156 0.00010495371 
0.196514 0.05046127068 -0.00005678215 
0.197071 0.10179601492 -0.00005592250 
0.197628 0.02421736143 0.00081926044 
0.198186 0.08493168226 0.00001695556 
0.198743 0.08888472167 -0.00057033827 
0.199301 0.06755429220 0.00044129711 
0.199858 0.02830863478 -0.00017761663 
0.200416 0.08344528866 -0.00001986746 
0.200973 0.06199853331 -0.00010958022 
0.201530 0.06702017511 0.00051836492 
0.202088 0.10608248543 0.00095228817 
0.202645 0.04382826606 0.00062463119 
0.203203 0.05624674956 0.00019775124 
0.203760 0.09035898495 0.00083397544 
0.204318 0.10995307888 0.00017227317 
0.204875 0.06067936544 0.00026995066 
0.205432 0.10556760954 -0.00009668112 
0.205990 0.10532729180 0.00016299676 
0.206547 0.08674607536 0.00037753786 
0.207105 0.07725623695 0.00072979587 
0.207662 0.08691365177 -0.00041950923 
0.208219 0.09322308117 0.00090238386 
0.208777 0.06660666994 -0.00025470083 
0.209334 0.09825796411 0.00036784175 
0.209892 0.10686890674 0.00084924869 
0.210449 0.05128698262 -0.00044038384 
0.211007 0.03546483127 -0.00000859240 
0.211564 0.08117109983 0.00038765650 
0.212121 0.14924604386 0.00125948119 
0.212679 0.05916878771 0.00024178500 
0.213236 0.01176867264 0.00014038270 
0.213794 0.05104645129 0.00077444281 
0.214351 0.01089521065 0.00003937552 
0.214908 0.06024721808 -0.00055198776 
0.215466 0.03540662795 0.00079450550 
0.216023 0.04053127328 0.00039653787 
0.216581 0.09406566405 0.00081025567 
0.217138 0.06714651963 0.00047131087 
0.217695 -0.00903758684 0.00066947767 
0.218253 0.04176454443 -0.00060227140 
0.218810 0.04230093487 0.00004367679 
0.219368 0.05444418226 -0.00005974675 
0.219925 0.06810683153 -0.00005867875 
0.220483 0.07081948497 0.00041187200 
0.221040 0.09370226561 0.00031319327 
0.221597 0.07066606780 -0.00071234642 
0.222155 0.07391951541 0.00094921410 
0.222712 0.04233252120 0.00041596017 
0.223270 0.07067217135 0.00059355197 
0.223827 0.03893755518 0.00007253236 
0.224384 0.06187508278 0.00013067037 
0.224942 0.08911073621 -0.00016788780 
0.225499 0.06893617712 0.00030254142 
0.226057 0.07831040491 0.00025659988 
0.226614 0.04480059942 0.00085196802 
0.227171 0.00719577071 0.00005224791 
0.227729 0.07228390442 0.00031084306 
0.228286 0.06933373110 -0.00014424139 
0.228844 0.10508215522 0.00051623002 
0.229401 0.07256126538 -0.00014310153 
0.229958 0.07940483595 0.00085905276 
0.230516 0.03325986443 0.00017566931 
0.231073 0.08661059203 0.00040731098 
0.231630 0.04719977103 0.00003190801 
0.232188 0.06883537562 0.00056676151 
0.232745 0.07725828018 0.00008569566 
0.233303 0.02169637570 0.00021692730 
0.233860 0.05280447116 0.00041202050 
0.234417 0.03893068398 0.00033360581 
0.234975 0.05715244337 -0.00049004566 
0.235532 0.04400516179 0.00029410963 
0.236090 0.09522396928 0.00073557458 
0.236647 0.04222866748 0.00013617475 
0.237204 0.07479827750 0.00003758392 
0.237762 0.06645222649 0.00048461523 
0.238319 0.05827148132 0.00048450234 
0.238877 0.05783874751 0.00036933166 
0.239434 0.03501526447 -0.00024283072 
0.239991 0.00061745406 -0.00017017873 
0.240549 0.03616360431 0.00094094426 
0.241106 0.07478918992 0.00035023501 
0.241663 0.10820503561 0.00079213579 
0.242221 0.01693628785 0.00040863824 
0.242778 0.06500912574 0.00026687207 
0.243336 0.05452915504 -0.00022691558 
0.243893 0.03386551501 0.00008281683 
0.244450 0.05088603584 0.00020685020 
0.245008 0.05278896113 -0.00009547115 
0.245565 0.07165311656 0.00021383301 
0.246123 0.06554720370 0.00007900903 
0.246680 0.09995323164 0.00015896753 
0.247237 0.05698946578 0.00022998716 
0.247795 0.06856513054 0.00060017333 
0.248352 0.07327437486 0.00049383178 
0.248909 0.05516109135 0.00000311930 
0.249467 0.04276347529 0.00015708140 
0.250024 0.05622753029 -0.00023246272 
0.250582 0.05855538298 0.00025254700 
0.251139 0.05721222705 -0.00001441487 
0.251696 0.05921631140 0.00005766330 
0.252254 0.04123801942 0.00011343037 
0.252811 0.08393644077 0.00019763255 
0.253368 0.08907141937 -0.00006720481 
0.253926 0.07984772073 0.00067750973 
0.254483 0.03887282319 0.00072905935 
0.255041 0.02491815001 -0.00032774765 
0.255598 0.05874354259 -0.00005420608 
0.256155 0.02777587347 0.00053138321 
0.256713 0.00238313693 -0.00021119411 
0.257270 0.05723356077 0.00353926714 
0.257827 0.06958720762 0.00004992765 
0.258385 0.02147568328 0.00005720628 
0.258942 0.04712290189 0.00095029219 
0.259499 -0.02469903155 -0.00051082584 
0.260057 0.06862939968 0.00025477419 
0.260614 0.07321151674 0.00048548552 
0.261172 0.02242901615 0.00061499944 
0.261729 0.07269875052 0.00000411075 
0.262286 0.02117458661 0.00065903968 
0.262844 0.03780642949 0.00028437619 
0.263401 -0.00022954268 0.00006113927 
0.263958 0.01500280353 0.00002965761 
0.264516 0.10055752490 0.00049903250 
0.265073 0.08539288443 0.00043490757 
0.265630 0.07721913853 0.00035093879 
0.266188 0.01925021399 -0.00024339630 
0.266745 0.01877897028 0.00030739476 
0.267302 0.02861780987 -0.00010315813 
0.267860 0.06139071885 0.00025827958 
0.268417 0.00015147050 -0.00009645041 
0.268975 0.03713076077 0.00019547984 
0.269532 0.01872812994 -0.00009773548 
0.270089 0.04247154080 0.00000094431 
0.270647 0.03486154736 0.00003686693 
0.271204 0.06420839870 0.00037937731 
0.271761 0.02646830059 0.00094301957 
0.272319 0.02294347420 0.00017860706 
0.272876 0.02765946110 0.00026887416 
0.273433 0.06527007326 0.00037335833 
0.273991 0.08182843264 0.00019956788 
0.274548 0.06888830757 -0.00003197242 
0.275105 0.04834668154 0.00037794671 
0.275663 0.08226974068 -0.00011550508 
0.276220 0.04828193811 -0.00034096779 
0.276777 0.05402621250 0.00026180131 
0.277335 0.08252867485 0.00053539186 
0.277892 0.04573984395 0.00018746699 
0.278449 0.10344185788 0.00073020743 
0.279007 0.04073013564 0.00005611040 
0.279564 0.02429090875 -0.00013045501 
0.280121 0.00233735517 0.00012778626 
0.280679 0.07926697783 0.00063133400 
0.281236 0.05210148386 0.00065331828 
0.281793 0.04443768485 0.00032619234 
0.282351 0.01981113822 0.00016468714 
0.282908 0.03673656151 -0.00022896920 
0.283465 0.00390930470 0.00016525740 
0.284023 0.03337241914 0.00030437358 
0.284580 0.03775744089 -0.00049836094 
0.285137 0.03157788355 0.00018256694 
0.285695 0.01802158340 0.00044781717 
0.286252 -0.01202328926 0.00002288317 
0.286809 0.01139996937 -0.00010462658 
0.287367 0.01955570915 0.00016104017 
0.287924 0.01756183136 -0.00058504638 
0.288481 0.05185028985 0.00032801950 
0.289039 0.05246904427 -0.00018856061 
0.289596 0.04036386975 0.00007887645 
0.290153 0.01424433946 0.00002272922 
0.290711 0.02832586343 0.00060865551 
0.291268 0.01210358961 -0.00043560783 
0.291825 0.05816896038 -0.00007104077 
0.292383 0.04263416906 -0.00031547191 
0.292940 0.03586903095 -0.00033040334 
0.293497 0.03021532762 0.00078233633 
0.294055 0.07005926379 -0.00001122258 
0.294612 0.03358149358 -0.00020803406 
0.295169 0.05068949495 0.00040910135 
0.295727 0.02146515214 -0.00004101557 
0.296284 0.11683151826 0.00037566379 
0.296841 0.02877309073 0.00063337537 
0.297399 0.02396546623 -0.00075595203 
0.297956 0.03581260190 0.00026543348 
0.298513 0.03390272021 0.00029574860 
0.299071 0.06261169713 0.00076204175 
0.299628 0.06857133733 0.00006485497 
0.300185 0.04489772271 -0.00005115271 
0.300742 0.05276324684 0.00011253556 
0.301300 0.03225086537 0.00029881840 
0.301857 -0.01162634342 0.00056053891 
0.302414 0.04336724252 0.00004574508 
0.302972 0.07852256540 0.00019620935 
0.303529 0.05423891234 -0.00012102508 
0.304086 -0.00420504823 -0.00004480334 
0.304644 0.04656418098 -0.00007100989 
0.305201 0.03905656265 0.00045728864 
0.305758 0.01129107125 0.00052995799 
0.306316 0.03884840833 0.00000335465 
0.306873 0.06731866560 0.00053618413 
0.307430 0.07758933871 0.00029692554 
0.307987 0.05261631578 -0.00023443632 
0.308545 0.03839824919 0.00003598122 
0.309102 0.06537509600 -0.00007855196 
0.309659 0.00745366671 0.00046186875 
0.310217 0.02383987712 0.00039660084 
0.310774 0.02323905464 0.00032515577 
0.311331 0.02021126590 -0.00033090330 
0.311889 0.03301410638 -0.00040034612 
0.312446 -0.01643747190 0.00115891046 
0.313003 -0.00454170324 -0.00004714104 
0.313560 0.05663398813 -0.00020283709 
0.314118 0.04268163938 0.00004067084 
0.314675 0.03781691115 0.00015678439 
0.315232 0.01807939524 -0.00029839915 
0.315790 0.02421468635 0.00082359461 
0.316347 0.02688651493 0.00006041391 
0.316904 0.01576672189 0.00099402042 
0.317461 0.07633672970 0.00009091490 
0.318019 0.09235587319 0.00083656703 
0.318576 0.04800536422 0.00002982882 
0.319133 0.05221902799 -0.00011064492 
0.319691 0.02421768052 0.00015633714 
0.320248 0.04018487983 0.00062953705 
0.320805 -0.01478776356 -0.00016992723 
0.321362 0.05035388193 0.00026390792 
0.321920 0.03708337050 -0.00027819704 
0.322477 0.03487296702 -0.00000688141 
0.323034 0.04979554619 0.00056416399 
0.323592 0.01151645257 -0.00018564060 
0.324149 -0.01094691507 0.00083150719 
0.324706 0.02366726273 -0.00031839457 
0.325263 0.04679100608 0.00041014819 
0.325821 0.04507929682 0.00017872516 
0.326378 0.07141970348 0.00078736403 
0.326935 0.07349484927 0.00066021014 
0.327493 0.04098977262 -0.00004440874 
0.328050 0.03372363633 -0.00007004498 
0.328607 0.04232434382 0.00055367589 
0.329164 0.08655444903 0.00106539089 
0.329722 0.07306230046 0.00029783933 
0.330279 0.04254091410 -0.00027210728 
0.330836 0.06152845522 0.00006919983 
0.331393 0.03486116361 -0.00041502247 
0.331951 0.04892153085 0.00041818205 
0.332508 0.05867552369 -0.00050264803 
0.333065 0.02793872792 -0.00005905893 
0.333622 0.00132604544 0.00025544119 
0.334180 0.04137877162 0.00051847564 
0.334737 0.01069807303 0.00046975294 
0.335294 -0.02468634173 0.00105682078 
0.335852 -0.00136423251 -0.00057993065 
0.336409 0.10333110883 0.00038220422 
0.336966 0.00609909897 -0.00010737846 
0.337523 0.02654735648 0.00047477344 
0.338081 0.02738851046 0.00070540838 
0.338638 0.04808098255 0.00068169973 
0.339195 0.05930850607 0.00021632992 
0.339752 0.06714738270 0.00004393417 
0.340310 0.02312322561 -0.00029595815 
0.340867 0.03290872550 0.00001617413 
0.341424 0.05210337796 0.00003454248 
0.341981 0.00346438775 0.00019567905 
0.342539 0.07664430599 0.00086508256 
0.343096 0.01918952078 0.00080379363 
0.343653 0.01100539182 -0.00050499953 
0.344210 0.05928797822 -0.00022100520 
0.344768 0.03349620964 0.00117851152 
0.345325 0.05877425580 0.00018925007 
0.345882 0.06736881513 0.00044839931 
0.346439 0.08442209769 0.00094926614 
0.346997 -0.02581508438 -0.00004991202 
0.347554 0.06964778094 0.00104182197 
0.348111 0.02029645248 -0.00010678014 
0.348668 0.09232765507 0.00070238475 
0.349226 0.09381859235 0.00065980842 
0.349783 0.09341599902 0.00084741535 
0.350340 -0.01629668285 0.00048126198 
0.350897 0.03283871470 0.00051388237 
0.351454 0.06422467068 -0.00013131912 
0.352012 0.07396538885 -0.00028381869 
0.352569 0.01484299026 0.00042718427 
0.353126 -0.00580079152 -0.00046338633 
0.353683 -0.01120769087 0.00029409858 
0.354241 0.08886712057 0.00052212175 
0.354798 0.01056561119 -0.00083448694 
0.355355 0.11459225545 -0.00058369481 
0.355912 0.03926902983 0.00009553890 
0.356470 -0.01476037566 -0.00165575246 
0.357027 0.05717598965 -0.00099902240 
0.357584 0.08863661709 -0.00098244278 
0.358141 0.03716792758 -0.00000168842 
0.358699 0.02176456351 0.00077856244 
0.359256 0.11002935672 0.00068233564 
0.359813 0.09399724407 -0.00065720583 
0.360370 0.08312499775 -0.00092484936 
0.360927 0.06973350743 -0.00083641086 
0.361485 0.03145549051 0.00004337549 
0.362042 0.03705593787 0.00053668971 
0.362599 0.02193559318 0.00012096013 
0.363156 0.04202731702 -0.00008290079 
0.363714 0.09145955080 0.00095352503 
0.364271 -0.00266367833 -0.00127914680 
0.364828 0.00941246225 0.00111125269 
0.365385 0.08680729103 0.00009882536 
0.365942 -0.02095803118 -0.00032890209 
0.366500 0.04611327325 -0.00053822988 
0.367057 0.05251003690 0.00038314597 
0.367614 0.07640258066 -0.00031053055 
0.368171 -0.00919913702 -0.00166918287 
0.368728 0.12243317223 0.00204670623 
0.369286 0.02552669582 0.00127533330 
0.369843 0.03658952037 0.00269681490 
0.370400 0.05932043310 0.00129484178 
0.370957 0.08021945083 0.00151229473 
0.371514 -0.03793261159 -0.00158532399 
0.372072 0.05676624373 -0.00095140506 
0.372629 0.01670167832 0.00011727747 
0.373186 0.02428712747 0.00085050521 
0.373743 0.02503852432 -0.00226584539 
0.374300 0.01330755594 0.00090777931 
0.374858 0.01556282275 0.00165234180 
0.375415 0.00930392316 0.00072600276 
0.375972 0.08726424991 -0.00129548283 
0.376529 0.08827704565 -0.00062430749 
0.377086 0.08133824092 -0.00222419258 
0.377644 0.03656056438 0.00188701211 
0.378201 -0.01428054285 0.00049660195 
0.378758 0.07118087580 -0.00054740377 
0.379315 0.01260415068 -0.00019638301 
0.379872 0.00314639552 0.00026335698 
0.380430 -0.00801715174 -0.00039965614 
0.380987 0.03952053483 -0.00018869265 
0.381544 0.03252961850 -0.00024140610 
0.382101 0.03032681144 0.00214588137 
0.382658 -0.03038452687 -0.00076672542 
0.383216 0.04646252520 0.00005578719 
0.383773 0.08183709352 0.00144033497 
0.384330 0.03689499083 0.00166668399 
0.384887 0.03157834681 0.00109267557 
0.385444 -0.06295738915 -0.00013745430 
0.386001 -0.04367601473 -0.00019185798 
0.386559 0.07352294804 -0.00222008997 
0.387116 0.05110377217 0.00073696188 
0.387673 0.11935511347 -0.00047132147 
0.388230 -0.00233760529 0.00048842896 
0.388787 0.06316668378 -0.00088602704 
0.389345 -0.02059007641 -0.00233740884 
0.389902 -0.02822587235 0.00035671615 
0.390459 0.00053171696 0.00087228662 
0.391016 -0.13436249294 -0.00140628301 
0.391573 0.02860068530 -0.00106003609 
0.392130 0.05598057450 -0.00175029937 
0.392688 0.04372175465 0.00102317840 
0.393245 0.02708359754 -0.00029522349 
0.393802 -0.08399732584 -0.00012347035 
0.394359 -0.00084680851 0.00299300355 
0.394916 -0.01002350496 0.00482556057 
0.395473 0.04313022838 -0.00239608596 
0.396031 0.09291706197 -0.00077810685 
0.396588 -0.01073624040 0.00168095757 
0.397145 -0.04732961608 -0.00064638021 
0.397702 -0.03188095889 -0.00232195538 
0.398259 -0.12605352584 -0.00214285314 
0.398816 -0.04237718946 0.00772029197 
0.399374 -0.07374841891 -0.00032385392 
0.399931 -0.04567276590 -0.00026147917 
0.400488 -0.06429940091 -0.00140501253 
0.401045 -0.07405553768 -0.00048192129 
0.401602 -0.07549547576 -0.01305315391 
0.402159 0.02447706561 0.00151012757 
0.402716 0.16839823005 -0.00002306401 
0.403274 0.02010708465 -0.00062024761 
0.403831 -0.22158945384 -0.04475953917 
