# Supplementary material for: SAXS studies of X-ray induced disulfide bond damage: Engineering high-resolution insight from a low-resolution technique
Source: PLoS One. 2020 Nov 17;15(11):e0239702. doi: 10.1371/journal.pone.0239702 (PMC7671560; doi:10.1371/journal.pone.0239702)
Supplement: S1 Data — (GZ) [file pone.0239702.s023.gz › SupplementaryData/dimer_A9_ph6_1p25_00001.cbf.dat]

0.010314 3.55896173858 0.10647593678 
0.010872 5.97619928649 -0.13757267499 
0.011429 3.99643867121 -0.06873019427 
0.011987 1.84229926314 -0.02706888263 
0.012544 2.83759263837 -0.06762113021 
0.013102 2.83552685706 -0.15621753942 
0.013659 2.74547989217 -0.19111568898 
0.014217 2.26348362411 -0.06561870215 
0.014774 3.25262696912 -0.05093222504 
0.015332 3.91076794192 -0.00192315821 
0.015889 3.65236669316 0.03572421481 
0.016447 4.14571809636 0.01096710478 
0.017004 3.35786848482 -0.00540696567 
0.017562 3.43194158795 -0.01578279766 
0.018119 3.49644579230 0.02561251365 
0.018677 3.59586642652 0.04397944168 
0.019234 3.46559922847 0.00850872251 
0.019792 3.60742210525 0.00185879030 
0.020349 3.63643620247 0.05580713462 
0.020907 3.54291057015 -0.00889342332 
0.021464 3.69338727888 0.00692186888 
0.022022 3.58907128483 0.03137867689 
0.022579 3.55096239750 0.01764782594 
0.023137 3.40831152420 -0.00746723295 
0.023694 3.72253704399 0.01917092851 
0.024252 3.51987250615 0.01943926609 
0.024809 3.52900410206 0.03419091176 
0.025367 3.53738539265 0.02137507898 
0.025924 3.28498824881 0.01841214311 
0.026482 3.50439854049 0.02254608890 
0.027039 3.35817507292 0.01666029256 
0.027597 3.57068609627 0.00486876442 
0.028154 3.43218695326 0.02476875581 
0.028712 3.40522264122 0.02561763445 
0.029269 3.40879823555 0.02477773759 
0.029827 3.25759364832 0.02093993666 
0.030384 3.31572682043 0.01631451820 
0.030942 3.38226194191 0.01947540452 
0.031500 3.20638053243 0.01519687767 
0.032057 3.32816115151 0.02532759644 
0.032615 2.98397583479 0.00993128416 
0.033172 2.93052509188 0.01943683004 
0.033730 3.11034443148 0.01779084066 
0.034287 2.95181499742 0.01909974451 
0.034845 3.00062733318 0.01666692670 
0.035402 2.81483587503 0.01176358214 
0.035960 2.82213686246 0.01790189223 
0.036517 2.88724307414 0.02262874239 
0.037075 2.85252043426 0.01846198484 
0.037632 2.81061266214 0.02030054270 
0.038190 2.82106867070 0.01536897771 
0.038747 2.65145635645 0.01686349456 
0.039305 2.60021410056 0.01733280594 
0.039862 2.64453752945 0.01533618478 
0.040420 2.62340383775 0.01663491025 
0.040977 2.55494171345 0.02098209283 
0.041535 2.62527199757 0.01828113173 
0.042092 2.53085454112 0.01666282681 
0.042650 2.59394070750 0.01832612062 
0.043207 2.52345395751 0.01496172420 
0.043765 2.50788145934 0.01547750127 
0.044322 2.43510327502 0.01351439159 
0.044880 2.47385540426 0.01837173881 
0.045437 2.41857036276 0.01431208748 
0.045995 2.33362592804 0.01312555117 
0.046552 2.18153718541 0.01297733006 
0.047110 2.24277641283 0.01396350402 
0.047667 2.21780330242 0.01218698564 
0.048225 2.16494752992 0.01182324287 
0.048782 2.16259871838 0.00963819882 
0.049340 2.12538018038 0.01505530442 
0.049897 2.19102265381 0.01087477030 
0.050455 2.13135067666 0.00943365703 
0.051012 2.06289297138 0.01134012228 
0.051570 2.09544025500 0.01138473422 
0.052127 1.97588057812 0.00909674381 
0.052685 2.07715449307 0.01079089182 
0.053242 1.97021944006 0.01383822699 
0.053800 1.88811044454 0.00900943018 
0.054357 1.87102161751 0.01267319065 
0.054915 1.85377090529 0.01313093751 
0.055472 1.91175780195 0.01213671799 
0.056030 1.65545404218 0.01077489164 
0.056587 1.80718401045 0.00798560711 
0.057145 1.75332266882 0.01073521149 
0.057702 1.66553583241 0.01006014930 
0.058260 1.60773574545 0.01063386845 
0.058817 1.58328695213 0.01033938691 
0.059375 1.57870920936 0.00795283279 
0.059932 1.60281371488 0.01054893893 
0.060490 1.58513250228 0.00748712631 
0.061048 1.44979742632 0.00853440296 
0.061605 1.45505027066 0.00832919949 
0.062163 1.51854723069 0.00720431307 
0.062720 1.41620252647 0.00864535042 
0.063278 1.47709838448 0.00739221144 
0.063835 1.33105298494 0.00908633849 
0.064393 1.37821890758 0.00731497895 
0.064950 1.41009938207 0.00840068278 
0.065508 1.39663338901 0.00646043088 
0.066065 1.26146918996 0.00689594485 
0.066623 1.30039199204 0.00707348180 
0.067180 1.27698148030 0.00497611021 
0.067738 1.28548001375 0.00615170326 
0.068295 1.33648730200 0.00745662474 
0.068853 1.24381749453 0.00771099081 
0.069410 1.22793236783 0.00519523240 
0.069968 1.16295360587 0.00683482549 
0.070525 1.15453825736 0.00807148771 
0.071083 1.08543318372 0.00427601832 
0.071640 1.07377337999 0.00558839042 
0.072198 1.10054725325 0.00726157427 
0.072755 1.09421663651 0.00787803280 
0.073313 1.14970774860 0.00640204707 
0.073870 1.13285722740 0.00692522417 
0.074428 1.01236243983 0.00482424582 
0.074985 1.08693103210 0.00663379066 
0.075543 0.99547201305 0.00855984665 
0.076100 0.92351852564 0.00517588323 
0.076658 0.91720833470 0.00524736906 
0.077215 0.98188807289 0.00610608132 
0.077773 1.02606807846 0.00709476143 
0.078330 0.93128675719 0.00442391103 
0.078888 0.95248782750 0.00518694716 
0.079445 0.97230356112 0.00509385021 
0.080003 0.92228493257 0.00456976526 
0.080560 0.89626596018 0.00497018013 
0.081118 0.89869198343 0.00409647323 
0.081675 0.83241233625 0.00448990139 
0.082233 0.80925764992 0.00441619569 
0.082790 0.82812281066 0.00493268994 
0.083348 0.72736776312 0.00376239233 
0.083905 0.77470991048 0.00341574029 
0.084463 0.81163126661 0.00037715783 
0.085020 0.82447081390 0.00398050039 
0.085578 0.72077854925 0.00139893760 
0.086135 0.71763577059 0.00442582460 
0.086693 0.80137794294 0.00323800868 
0.087250 0.72187420239 0.00388413176 
0.087808 0.77106113295 0.00373547821 
0.088365 0.68739742849 0.00172046636 
0.088923 0.71263049767 0.00363965408 
0.089480 0.61196437930 0.00365060471 
0.090038 0.64476263837 0.00384305479 
0.090595 0.66231774777 0.00431982500 
0.091153 0.64667696026 0.00155755589 
0.091710 0.67809164933 0.00517641459 
0.092268 0.66865752596 0.00180433550 
0.092825 0.58124538583 0.00323037598 
0.093383 0.56639779556 0.00264691609 
0.093940 0.62441182056 0.00336043862 
0.094498 0.59294062907 0.00261210204 
0.095055 0.56912708213 0.00170660511 
0.095613 0.67391883043 0.00283376704 
0.096170 0.49909913251 0.00178056927 
0.096728 0.60420313855 0.00239198609 
0.097285 0.66332649500 0.00388137413 
0.097842 0.57592837043 0.00274171287 
0.098400 0.56709937663 0.00084889020 
0.098957 0.53995243141 0.00317387512 
0.099515 0.52566848276 0.00334721001 
0.100072 0.48590743606 0.00399336986 
0.100630 0.58025472276 0.00432486862 
0.101187 0.43853920896 0.00209997602 
0.101745 0.45871031674 0.00221397869 
0.102302 0.50642832887 0.00412753407 
0.102860 0.48383380621 0.00252489951 
0.103417 0.51236494953 0.00212616534 
0.103975 0.48513377340 0.00235094284 
0.104532 0.38277369158 0.00219851861 
0.105090 0.44044986518 0.00157114999 
0.105647 0.47086529468 0.00048442128 
0.106205 0.42752164906 0.00059971377 
0.106762 0.36761237371 0.00297371086 
0.107320 0.41916700535 0.00182942416 
0.107877 0.44445899125 0.00185874598 
0.108435 0.34790215886 0.00255927739 
0.108992 0.40620906968 0.00233135079 
0.109550 0.40436059626 0.00258102184 
0.110107 0.38948308163 0.00179646977 
0.110665 0.42681886386 0.00202497647 
0.111222 0.40869067905 0.00317393950 
0.111780 0.45485046448 0.00146357197 
0.112337 0.43014514884 0.00309791192 
0.112895 0.32474490389 0.00137014236 
0.113452 0.39601711587 0.00317041603 
0.114010 0.41380862499 0.00125067913 
0.114567 0.37712044578 0.00210231378 
0.115125 0.33303069558 -0.00009407757 
0.115682 0.33383692193 0.00149819253 
0.116240 0.33756110544 0.00113575258 
0.116797 0.32042348280 0.00148562974 
0.117355 0.34926308158 0.00295804259 
0.117912 0.39290578092 0.00246553848 
0.118470 0.27954808738 0.00061195854 
0.119027 0.37934623156 0.00181611083 
0.119585 0.35885544508 0.00077835732 
0.120142 0.25620236512 0.00143776166 
0.120699 0.27171304551 0.00094548665 
0.121257 0.25894556912 0.00159406039 
0.121814 0.36084443791 0.00054010956 
0.122372 0.39671778475 0.00117763954 
0.122929 0.26145715930 0.00080015806 
0.123487 0.29465082586 0.00250896025 
0.124044 0.27846401010 0.00172492549 
0.124602 0.26382069132 0.00130266382 
0.125159 0.25680534287 -0.00039097126 
0.125717 0.23210596286 0.00058545195 
0.126274 0.24981266435 0.00054280026 
0.126832 0.30906008124 0.00092864052 
0.127389 0.23049752525 0.00165025060 
0.127947 0.24508313844 0.00101254098 
0.128504 0.23163578554 0.00072386244 
0.129062 0.25542765758 0.00153204052 
0.129619 0.25246196828 0.00147660741 
0.130177 0.21318107269 0.00110796870 
0.130734 0.24513676286 0.00096858949 
0.131292 0.21786063586 0.00126862349 
0.131849 0.22509319751 0.00059132248 
0.132407 0.22340888904 0.00126849030 
0.132964 0.22456591197 0.00069510737 
0.133521 0.23797826314 -0.00023466848 
0.134079 0.17857059484 0.00010205313 
0.134636 0.25705578566 0.00156072195 
0.135194 0.22397818691 0.00087178631 
0.135751 0.17070033872 0.00071573677 
0.136309 0.22301983918 0.00013225042 
0.136866 0.17873145825 0.00024488515 
0.137424 0.15812016166 -0.00029173749 
0.137981 0.11098357136 0.00009382459 
0.138539 0.22112166955 0.00047242796 
0.139096 0.17113427463 0.00161200881 
0.139654 0.19211421557 0.00058952329 
0.140211 0.19459578231 0.00010799236 
0.140769 0.20468555817 0.00101991652 
0.141326 0.18844401782 0.00048490039 
0.141884 0.13802346851 0.00051462587 
0.142441 0.20591091765 0.00062872756 
0.142998 0.20507430747 0.00173470873 
0.143556 0.15904663931 0.00071239096 
0.144113 0.10970867790 0.00067338379 
0.144671 0.14479740449 0.00155438552 
0.145228 0.21515303879 0.00130615179 
0.145786 0.10920298083 0.00003884580 
0.146343 0.16217096655 0.00151743844 
0.146901 0.16503699699 0.00063092980 
0.147458 0.14662702540 0.00005137207 
0.148016 0.12514208704 0.00028900839 
0.148573 0.13671928979 -0.00014626690 
0.149131 0.11964567146 0.00138054437 
0.149688 0.05375519898 -0.00012541458 
0.150246 0.11602570764 0.00040232361 
0.150803 0.14972703196 0.00129830393 
0.151360 0.12092890583 0.00132869398 
0.151918 0.09132001124 0.00066517175 
0.152475 0.09326889105 0.00088540940 
0.153033 0.10670837318 0.00090099621 
0.153590 0.13634035488 0.00037142925 
0.154148 0.10206702065 0.00031213544 
0.154705 0.07626850751 0.00094809883 
0.155263 0.13244153071 0.00128347822 
0.155820 0.08009613506 0.00050802399 
0.156378 0.09721287818 0.00016441661 
0.156935 0.11344817898 0.00054688027 
0.157493 0.05711398552 0.00012032855 
0.158050 0.08069167021 -0.00016551703 
0.158607 0.11698675289 0.00120757773 
0.159165 0.16999503830 0.00133137979 
0.159722 0.05197679804 0.00039777777 
0.160280 0.07277187516 -0.00043587201 
0.160837 0.08036222156 0.00127286808 
0.161395 0.03286769951 -0.00007152044 
0.161952 0.04792769889 0.00007823982 
0.162510 0.11025886157 0.00055664151 
0.163067 0.08204522640 0.00029523609 
0.163625 0.08576978402 0.00088710198 
0.164182 0.04430447290 -0.00013767082 
0.164739 0.07149212010 0.00009095370 
0.165297 0.10050237952 0.00087300565 
0.165854 0.05667844537 0.00111191919 
0.166412 0.02979791802 0.00002719480 
0.166969 0.05550758971 0.00030096517 
0.167527 0.05325790954 0.00026796202 
0.168084 0.04789123646 -0.00046624263 
0.168642 0.13479070277 0.00082340242 
0.169199 0.08315769606 0.00068898080 
0.169757 0.04398073109 0.00005551904 
0.170314 0.06622432120 0.00012955137 
0.170871 0.08491730328 0.00094352040 
0.171429 0.03813913637 0.00038326739 
0.171986 0.10639007239 0.00048363096 
0.172544 0.03499764131 0.00056721035 
0.173101 0.06497932512 0.00023206839 
0.173659 0.10120753675 0.00004107417 
0.174216 0.06908273045 0.00041532360 
0.174774 0.04923870953 0.00017541190 
0.175331 0.03015135987 0.00040420591 
0.175888 0.05603523846 -0.00008541935 
0.176446 0.03708797652 0.00010082491 
0.177003 0.05821286407 0.00038056488 
0.177561 0.04144297621 0.00019230390 
0.178118 0.07311953236 -0.00011960386 
0.178676 0.04204900957 0.00035417201 
0.179233 0.06110962944 0.00033261131 
0.179791 0.01895275615 0.00087334799 
0.180348 0.04952621189 -0.00022524629 
0.180905 0.01225395703 -0.00062022788 
0.181463 0.08939510889 0.00041484782 
0.182020 0.08674362105 0.00022531474 
0.182578 0.06839390191 0.00007897531 
0.183135 0.03482593081 -0.00009032992 
0.183693 0.03685613573 -0.00010787911 
0.184250 0.08209532703 0.00041430526 
0.184808 0.01235531334 0.00059004213 
0.185365 0.00282275713 0.00077870238 
0.185922 0.04694352176 -0.00030007833 
0.186480 0.00834564254 -0.00033158426 
0.187037 0.02709553613 0.00058700561 
0.187595 0.03126520588 0.00046692916 
0.188152 0.01445660625 -0.00036361175 
0.188710 0.08093660308 0.00023975544 
0.189267 0.03795148993 0.00023424349 
0.189824 0.06838551365 0.00033716104 
0.190382 0.03485656192 -0.00051419873 
0.190939 0.03495188377 -0.00014590537 
0.191497 0.03547856274 0.00001136001 
0.192054 0.11033835769 0.00093550775 
0.192612 0.01862469782 0.00018592416 
0.193169 0.05330552952 0.00032843995 
0.193726 0.00275317763 0.00077051478 
0.194284 0.04036769269 0.00027941453 
0.194841 -0.01682033246 0.00017187496 
0.195399 0.00334314286 -0.00010871579 
0.195956 0.07050075758 -0.00004681197 
0.196514 0.05248271600 -0.00000348275 
0.197071 0.05743187134 0.00097645568 
0.197628 0.03867001107 -0.00034867275 
0.198186 0.01392780847 -0.00008324840 
0.198743 0.04065419130 0.00018145224 
0.199301 0.01578054800 -0.00047843775 
0.199858 0.03223606231 0.00055771646 
0.200416 0.06980300793 0.00034015843 
0.200973 0.01015428676 0.00056892329 
0.201530 -0.02619618487 0.00045984281 
0.202088 0.05163101258 0.00031586205 
0.202645 0.04584092577 0.00038419597 
0.203203 0.02406146355 0.00026229592 
0.203760 0.04145947085 0.00018925606 
0.204318 0.03511784129 0.00036813059 
0.204875 0.02835550180 0.00025719088 
0.205432 0.08523119434 0.00058563918 
0.205990 0.03850754191 0.00024394505 
0.206547 -0.02066889273 0.00082022495 
0.207105 0.05919024618 0.00007739797 
0.207662 -0.00660282089 -0.00021948650 
0.208219 0.02583320577 0.00064086130 
0.208777 0.07274527654 0.00071131088 
0.209334 0.03850571807 0.00010146276 
0.209892 0.00599624960 0.00038242026 
0.210449 0.05402067157 0.00022388347 
0.211007 -0.00056296887 -0.00061484858 
0.211564 0.04808392346 0.00020797291 
0.212121 0.01923126427 0.00055876370 
0.212679 0.04475236603 -0.00024594953 
0.213236 -0.00130770219 0.00046574986 
0.213794 -0.00239680795 0.00017973267 
0.214351 -0.00427857651 -0.00010191692 
0.214908 0.00803263703 0.00064348886 
0.215466 0.00181236145 0.00013129950 
0.216023 0.07425598408 0.00047016011 
0.216581 -0.01115284220 0.00053215298 
0.217138 0.08279810361 0.00024622120 
0.217695 -0.02228827639 -0.00000999103 
0.218253 0.01012673197 -0.00010687147 
0.218810 0.05843863997 0.00016598879 
0.219368 0.02102250850 0.00014852211 
0.219925 -0.00115370733 -0.00003650030 
0.220483 0.05767265666 -0.00001266954 
0.221040 0.04958122524 0.00078945600 
0.221597 0.04948249165 -0.00009188957 
0.222155 0.01248612617 -0.00008448871 
0.222712 0.02130870104 0.00018432445 
0.223270 0.01610082258 0.00019143438 
0.223827 0.07265224528 0.00087724086 
0.224384 0.03131344642 0.00017354277 
0.224942 -0.02281392211 -0.00025486177 
0.225499 0.00545149821 -0.00043175255 
0.226057 0.02914830830 0.00021492458 
0.226614 0.03214378789 -0.00008239901 
0.227171 0.01693424908 0.00067272428 
0.227729 -0.03309347750 -0.00027753058 
0.228286 0.04971595033 -0.00024399841 
0.228844 0.02288596580 0.00008280506 
0.229401 0.02999043856 -0.00024251999 
0.229958 0.02229698391 0.00026675542 
0.230516 0.02585216627 0.00023247211 
0.231073 0.01859028034 0.00004856967 
0.231630 0.01484860429 0.00021779563 
0.232188 0.03167452883 -0.00004433373 
0.232745 0.05290588529 0.00013593097 
0.233303 0.00218279154 -0.00029955320 
0.233860 0.02616396263 0.00018554126 
0.234417 0.04029989714 0.00063777466 
0.234975 0.02405061747 -0.00016755254 
0.235532 -0.01464891690 -0.00027550065 
0.236090 0.04950038526 -0.00045074149 
0.236647 0.03387230444 0.00029360513 
0.237204 -0.01330281845 -0.00030504007 
0.237762 0.04203214316 0.00106075607 
0.238319 0.00710975144 0.00037231690 
0.238877 0.05459889820 0.00024643273 
0.239434 0.00177386223 -0.00015134388 
0.239991 0.01795820270 0.00002045542 
0.240549 0.00359360750 0.00092842307 
0.241106 -0.01762005331 0.00020380525 
0.241663 0.01342737002 -0.00075674886 
0.242221 0.01860260344 0.00059789932 
0.242778 0.02914429927 -0.00041398991 
0.243336 -0.01043435452 -0.00033749196 
0.243893 0.04262331085 0.00055817125 
0.244450 0.03836332583 -0.00064830045 
0.245008 0.02570709871 0.00042708885 
0.245565 0.04496727162 0.00061794464 
0.246123 0.03142313023 0.00026298953 
0.246680 0.00603024514 -0.00008390536 
0.247237 0.04894871486 0.00019854545 
0.247795 -0.00034723363 -0.00000521899 
0.248352 0.04402702943 0.00034204686 
0.248909 0.00969183897 0.00031829384 
0.249467 0.01458610608 0.00027867017 
0.250024 0.04452413841 0.00020744056 
0.250582 -0.03758187587 -0.00040804871 
0.251139 0.04552861962 0.00026286226 
0.251696 0.00957616895 -0.00004682978 
0.252254 0.03031947279 -0.00010733712 
0.252811 0.03486324510 0.00013359970 
0.253368 0.01547522222 -0.00001282434 
0.253926 0.01392442262 -0.00014676353 
0.254483 0.02732048243 0.00056928862 
0.255041 0.03726507528 -0.00010223941 
0.255598 0.01790423369 0.00052321898 
0.256155 0.05402254003 0.00030655840 
0.256713 0.04422794164 -0.00000939382 
0.257270 0.00851483828 0.00894233533 
0.257827 0.04025349400 0.00011403933 
0.258385 0.04196337178 -0.00000298812 
0.258942 -0.00487002869 0.00002927114 
0.259499 0.02762906546 0.00043015353 
0.260057 0.02077195068 0.00016433298 
0.260614 0.01240222245 0.00038798796 
0.261172 0.01392910374 0.00026057135 
0.261729 0.04609932764 0.00018304546 
0.262286 0.02667318775 0.00065417836 
0.262844 -0.00124932209 -0.00005806432 
0.263401 0.02972722675 0.00045238504 
0.263958 -0.00826798271 -0.00005187553 
0.264516 0.01495489592 0.00039655357 
0.265073 0.05877682710 0.00029676946 
0.265630 0.06870186656 -0.00024598741 
0.266188 0.03410212335 0.00013227808 
0.266745 -0.00245182302 0.00024884722 
0.267302 0.03153602790 -0.00009977152 
0.267860 0.03615427011 0.00007226485 
0.268417 0.02866611448 0.00050029933 
0.268975 0.02020882204 0.00055041067 
0.269532 0.03806439010 -0.00012481398 
0.270089 -0.00062032517 -0.00020948645 
0.270647 0.05975544213 0.00046623172 
0.271204 0.00776973165 0.00042954146 
0.271761 0.00174910119 0.00036156145 
0.272319 0.01458003289 0.00036194122 
0.272876 0.04072447688 0.00012353887 
0.273433 0.00305747420 -0.00009839225 
0.273991 0.08288605125 0.00001003499 
0.274548 0.04034158973 -0.00012318580 
0.275105 0.05852511997 0.00008415000 
0.275663 0.05630282984 0.00006146591 
0.276220 0.04482355924 0.00036188589 
0.276777 0.04114197311 -0.00002976810 
0.277335 0.02356676479 -0.00001121416 
0.277892 0.05278763181 -0.00030575717 
0.278449 0.02898119391 0.00053126028 
0.279007 0.04734780862 0.00006331667 
0.279564 0.03431955147 0.00032544393 
0.280121 -0.00678909600 -0.00016775848 
0.280679 0.05631969131 0.00049252382 
0.281236 0.03105024763 0.00000814507 
0.281793 0.01167296300 0.00030634646 
0.282351 0.01425406531 0.00003896830 
0.282908 0.04587001601 0.00023918885 
0.283465 0.04865461298 0.00008787422 
0.284023 0.03241437132 0.00038718714 
0.284580 0.03141308159 0.00018441931 
0.285137 0.00672736793 -0.00001467439 
0.285695 0.03571038140 -0.00016436151 
0.286252 -0.01742237155 -0.00068363902 
0.286809 0.04984289973 0.00048439538 
0.287367 0.03164712021 0.00003526820 
0.287924 0.00313836951 0.00028043557 
0.288481 0.03842855658 0.00044804896 
0.289039 0.05180115099 0.00016358085 
0.289596 -0.00436336689 0.00002667030 
0.290153 0.01804966063 0.00053169153 
0.290711 -0.01510988029 0.00030230906 
0.291268 -0.02335404394 -0.00039852859 
0.291825 0.08532058861 0.00053528914 
0.292383 -0.00709601254 0.00002142701 
0.292940 0.04818010146 0.00039795589 
0.293497 0.03561488583 -0.00043740575 
0.294055 0.00782168365 0.00000924649 
0.294612 -0.05236817773 0.00058608330 
0.295169 0.04797875565 0.00021059032 
0.295727 0.05520783131 0.00076095517 
0.296284 0.06576816612 0.00037742660 
0.296841 0.03163694116 -0.00009721086 
0.297399 -0.00109686241 0.00018478552 
0.297956 0.04644687886 0.00038539486 
0.298513 -0.03345492601 0.00016634254 
0.299071 0.04062787331 -0.00021156040 
0.299628 0.05413010309 0.00032949027 
0.300185 0.00212429376 -0.00025014403 
0.300742 -0.00286942082 -0.00029601845 
0.301300 -0.00716406959 -0.00007294957 
0.301857 -0.05183348560 0.00002733769 
0.302414 -0.00151259585 0.00028535047 
0.302972 0.02369836447 0.00027539294 
0.303529 0.03238854828 0.00050597160 
0.304086 0.03095836797 0.00112730954 
0.304644 0.05197240023 -0.00010810638 
0.305201 0.07767732338 -0.00008681727 
0.305758 0.01602474260 -0.00001531809 
0.306316 -0.00117590288 -0.00010567981 
0.306873 -0.00899187441 0.00017571485 
0.307430 -0.02515029857 0.00010749340 
0.307987 0.02588080537 -0.00007293016 
0.308545 -0.02890114046 -0.00037660938 
0.309102 0.04510917058 0.00020499648 
0.309659 0.05069269244 0.00038650742 
0.310217 -0.00752318376 -0.00039245255 
0.310774 -0.00951205489 0.00018483797 
0.311331 0.00969578427 0.00000525910 
0.311889 -0.02010728191 -0.00002447588 
0.312446 0.01575896934 0.00018055382 
0.313003 0.00254336644 0.00044720761 
0.313560 0.02804049059 0.00037864717 
0.314118 0.06523281804 0.00058371161 
0.314675 0.01506542558 0.00001048189 
0.315232 -0.00935245067 -0.00024103848 
0.315790 0.02992873014 0.00048194173 
0.316347 0.01651730358 -0.00028447159 
0.316904 0.01460320613 0.00044343649 
0.317461 -0.01345090990 0.00028116017 
0.318019 0.03370007808 -0.00043403240 
0.318576 0.02496357430 -0.00072111407 
0.319133 0.06047478663 -0.00018730317 
0.319691 0.02852178297 0.00080078894 
0.320248 0.00170328877 0.00096604194 
0.320805 0.06135320249 0.00021329012 
0.321362 0.03295062005 -0.00023253352 
0.321920 -0.02701430167 0.00083879691 
0.322477 0.01503271115 0.00040532003 
0.323034 0.08694188055 0.00048242232 
0.323592 0.03005004107 -0.00053895498 
0.324149 0.05544694787 -0.00024036090 
0.324706 0.00505862369 0.00046154122 
0.325263 0.07652285571 0.00029821682 
0.325821 0.02180136137 -0.00020344808 
0.326378 0.02632294504 0.00106954359 
0.326935 0.01129285634 0.00031488609 
0.327493 0.01736241860 0.00056689144 
0.328050 0.01238171393 0.00001614006 
0.328607 0.00108163506 -0.00013101664 
0.329164 0.01720279173 0.00004338530 
0.329722 -0.00387989046 0.00030525316 
0.330279 0.03108146894 0.00060810793 
0.330836 0.06125798876 0.00020354374 
0.331393 0.02046368045 0.00009128184 
0.331951 0.01629485993 -0.00006335896 
0.332508 0.07361821760 0.00060491105 
0.333065 0.04477511724 -0.00008093043 
0.333622 0.05678994810 0.00056111131 
0.334180 0.06095573070 -0.00016735713 
0.334737 0.03318201660 -0.00018008553 
0.335294 -0.02911719622 0.00057017694 
0.335852 -0.00429265596 -0.00000184118 
0.336409 0.03348246357 0.00027018751 
0.336966 0.04063849132 0.00037727011 
0.337523 0.05512041263 -0.00021594107 
0.338081 -0.03385713382 0.00052201041 
0.338638 -0.05179123937 -0.00011081586 
0.339195 0.06002381490 0.00016614541 
0.339752 -0.02931528089 -0.00046717883 
0.340310 0.01482206026 -0.00082553166 
0.340867 0.03029240109 -0.00009902578 
0.341424 0.01216235051 -0.00019930171 
0.341981 0.03590227474 0.00057490118 
0.342539 0.01022521386 0.00035906217 
0.343096 0.04017056301 -0.00008574548 
0.343653 0.03981598307 -0.00017321339 
0.344210 0.06111444825 0.00020464465 
0.344768 0.01538977147 0.00066710855 
0.345325 0.04110535209 0.00021553017 
0.345882 0.06275352840 0.00019674447 
0.346439 -0.02035848360 -0.00074353896 
0.346997 0.04087939468 -0.00004266137 
0.347554 -0.04980596590 0.00027805953 
0.348111 -0.03079773655 0.00001613626 
0.348668 0.02014859136 0.00032069095 
0.349226 0.00895402652 0.00108796497 
0.349783 -0.03686564604 0.00007656673 
0.350340 -0.00287413533 0.00029539533 
0.350897 0.04824889732 0.00046888401 
0.351454 0.06537563631 -0.00031174247 
0.352012 0.05301324183 0.00059829013 
0.352569 0.03036144394 -0.00029696038 
0.353126 0.07174483013 0.00020440644 
0.353683 0.04459163475 -0.00120225571 
0.354241 -0.01023088591 0.00019470209 
0.354798 0.05673509381 -0.00036207705 
0.355355 0.00218729455 0.00108031483 
0.355912 -0.01373879241 -0.00025286362 
0.356470 0.03994786368 -0.00091264452 
0.357027 0.05380187249 -0.00072897686 
0.357584 0.08567597827 0.00055987717 
0.358141 0.04032617990 0.00056817933 
0.358699 0.08005264269 0.00040287326 
0.359256 0.01815505959 0.00094323435 
0.359813 -0.01940278666 -0.00084785477 
0.360370 0.05059632263 -0.00028921940 
0.360927 0.01052547061 -0.00007787293 
0.361485 -0.01384256965 0.00023509204 
0.362042 0.01718129930 0.00142649966 
0.362599 0.00218974862 0.00066229654 
0.363156 0.06493288331 -0.00118004446 
0.363714 0.05801397168 0.00134886298 
0.364271 0.12669921721 0.00105621502 
0.364828 -0.00004488335 -0.00045412752 
0.365385 0.05251653272 0.00102308480 
0.365942 0.02389219136 0.00055488069 
0.366500 0.05721421910 0.00072394816 
0.367057 0.07407429733 -0.00090109037 
0.367614 0.02728169941 -0.00121825988 
0.368171 0.05273602380 -0.00090842706 
0.368728 0.06789963116 -0.00122573856 
0.369286 0.03553599367 -0.00038406674 
0.369843 -0.01315694056 -0.00014623192 
0.370400 0.04487895703 0.00047628988 
0.370957 0.01308712156 0.00133859055 
0.371514 -0.02739656646 0.00015092745 
0.372072 0.00771336890 0.00064290565 
0.372629 -0.00252311319 -0.00076542714 
0.373186 -0.05394960368 -0.00150857281 
0.373743 -0.03066134373 0.00044821101 
0.374300 0.10369558325 -0.00003095088 
0.374858 0.09877447546 -0.00060313115 
0.375415 0.06752020160 -0.00064914571 
0.375972 -0.03325884423 0.00124085378 
0.376529 0.01841627447 0.00035250265 
0.377086 0.05794872628 0.00074900872 
0.377644 0.11289934623 0.00184434549 
0.378201 0.02785585635 -0.00060444615 
0.378758 -0.05547464242 0.00023411007 
0.379315 0.07899539541 -0.00068004862 
0.379872 0.13018642118 0.00146326435 
0.380430 0.02289618860 0.00096499192 
0.380987 -0.00000986696 -0.00012338212 
0.381544 0.06770706952 0.00155809567 
0.382101 -0.01992959056 0.00127115982 
0.382658 -0.06316196568 -0.00053059315 
0.383216 0.13769247017 0.00168345251 
0.383773 -0.00877910782 0.00051181958 
0.384330 0.04739943958 0.00003870008 
0.384887 0.01666537749 -0.00060678622 
0.385444 0.03640003183 0.00140492089 
0.386001 -0.00173057002 -0.00025800536 
0.386559 0.01357415445 0.00101431711 
0.387116 -0.02219460531 0.00019062179 
0.387673 0.07924669170 -0.00080450449 
0.388230 0.11268287792 0.00147531478 
0.388787 0.09114631016 0.00028141747 
0.389345 -0.07180413606 0.00005155822 
0.389902 0.19344800251 -0.00150949032 
0.390459 -0.02621106806 -0.00023916193 
0.391016 0.00221883711 0.00105729782 
0.391573 -0.10961191269 0.00061739649 
0.392130 -0.01724993310 0.00037813596 
0.392688 -0.01253717419 0.00231179629 
0.393245 0.04392073073 -0.00144140115 
0.393802 -0.03833711650 0.00116145381 
0.394359 -0.02838192052 -0.00033017865 
0.394916 -0.01378700593 0.00120226699 
0.395473 0.02575779220 0.00416465204 
0.396031 0.07820352372 0.00379677553 
0.396588 0.06267215286 -0.00199819375 
0.397145 -0.01847300820 -0.00039122068 
0.397702 -0.00077093149 0.00047402370 
0.398259 -0.03999354027 0.00070224518 
0.398816 0.05486547961 0.00359985041 
0.399374 0.04246634452 0.00227043487 
0.399931 0.10956439073 0.00359292189 
0.400488 -0.08570230286 0.00012583515 
0.401045 -0.09685853706 -0.00148262503 
0.401602 0.20407672718 0.00935873779 
0.402159 -0.23057101109 -0.00179310703 
0.402716 -0.10025445776 -0.00562996630 
0.403274 -0.09705739011 -0.01114572322 
0.403831 0.21990682128 -0.02926714121 
