# Supplementary material for: SAXS studies of X-ray induced disulfide bond damage: Engineering high-resolution insight from a low-resolution technique
Source: PLoS One. 2020 Nov 17;15(11):e0239702. doi: 10.1371/journal.pone.0239702 (PMC7671560; doi:10.1371/journal.pone.0239702)
Supplement: S1 Data — (GZ) [file pone.0239702.s023.gz › SupplementaryData/dimer_A9_ph6_1p25_00002.cbf.dat]

0.010314 3.39783768338 0.44556854820 
0.010872 6.86565197553 0.21634319195 
0.011429 3.56399757837 -0.21165859757 
0.011987 1.84109812685 -0.12875464455 
0.012544 5.34341317876 0.03745242030 
0.013102 4.90102145405 0.04935020910 
0.013659 3.95163580081 0.06884245918 
0.014217 5.50919355806 -0.03112592492 
0.014774 4.59338432017 0.00058961869 
0.015332 4.14097542864 0.04411855231 
0.015889 4.03910737692 0.00095845354 
0.016447 3.95518672373 0.03218028568 
0.017004 4.15103567785 -0.01086843683 
0.017562 3.77395199347 -0.01490492965 
0.018119 3.47009350723 -0.00175840314 
0.018677 3.60617953238 -0.03476429553 
0.019234 3.78660620773 -0.01342941703 
0.019792 3.92829532927 -0.00519571188 
0.020349 3.98164392656 0.02085038486 
0.020907 3.45233279840 0.01557646844 
0.021464 3.49091807510 0.03483191506 
0.022022 3.71693154176 -0.00037153741 
0.022579 3.33537198113 0.00822605770 
0.023137 3.36174175451 0.01921827491 
0.023694 3.74232109179 0.00175268579 
0.024252 3.30436406314 0.01531307143 
0.024809 3.48773224128 0.02407301300 
0.025367 3.22819455830 0.02208336937 
0.025924 3.48641909420 0.02622553435 
0.026482 3.41372284104 0.00787436174 
0.027039 3.43563473930 0.02490474573 
0.027597 3.36886376779 0.02204249210 
0.028154 3.40985098599 0.01721048349 
0.028712 3.26984443240 0.02150277607 
0.029269 3.24500694119 0.02086295121 
0.029827 3.01972280990 0.01711491224 
0.030384 3.17350964250 0.02225956157 
0.030942 2.91721115918 0.02416835549 
0.031500 3.18953477849 0.01482198634 
0.032057 3.09263647260 0.01777179931 
0.032615 2.99147278148 0.02523332732 
0.033172 2.97330458872 0.02230593812 
0.033730 2.80313264458 0.02319695415 
0.034287 2.94044955580 0.02330714071 
0.034845 2.89714848931 0.01551608880 
0.035402 2.69471653396 0.01636360980 
0.035960 2.75083493671 0.01943339930 
0.036517 2.69259324159 0.01589501142 
0.037075 2.88701380111 0.01888078417 
0.037632 2.50300178319 0.01653923093 
0.038190 2.83993320937 0.01317163714 
0.038747 2.68929305349 0.01903672387 
0.039305 2.78998578016 0.01636374309 
0.039862 2.62799870992 0.01476112175 
0.040420 2.69146976751 0.01840709196 
0.040977 2.65443245763 0.01304059228 
0.041535 2.63730740853 0.01649956273 
0.042092 2.62093634132 0.01768239635 
0.042650 2.46280323216 0.01391786741 
0.043207 2.52884316828 0.01522159504 
0.043765 2.42805357964 0.01886288385 
0.044322 2.50821421776 0.01622569895 
0.044880 2.36726622229 0.01427329459 
0.045437 2.34531636024 0.01441040669 
0.045995 2.24373671062 0.01626938045 
0.046552 2.36884721052 0.01424218781 
0.047110 2.18702558281 0.01761060534 
0.047667 2.20388003068 0.01095260593 
0.048225 2.06298629101 0.01242357562 
0.048782 2.19434779276 0.01333411736 
0.049340 2.01933173187 0.01049471124 
0.049897 1.98985732461 0.01162566095 
0.050455 2.06829264374 0.01298155967 
0.051012 2.09454167787 0.01151337354 
0.051570 2.05224032453 0.01226817878 
0.052127 2.00854737383 0.01058569773 
0.052685 1.92393813009 0.00918750537 
0.053242 1.99345196084 0.01188343139 
0.053800 1.86313983748 0.00911315725 
0.054357 1.81042090345 0.00870526306 
0.054915 1.85640604792 0.00777033804 
0.055472 1.88932875991 0.01213645067 
0.056030 1.67937167917 0.00805293436 
0.056587 1.90166560556 0.01128740191 
0.057145 1.69443511076 0.00653451807 
0.057702 1.75494352333 0.01159518501 
0.058260 1.59722702784 0.00990402102 
0.058817 1.53875018682 0.00728842904 
0.059375 1.64763503047 0.00913371106 
0.059932 1.65073556960 0.00592576191 
0.060490 1.60456367590 0.00804852580 
0.061048 1.56324507121 0.00841798972 
0.061605 1.61424118975 0.00752579355 
0.062163 1.39484038351 0.00960442016 
0.062720 1.48259201888 0.00834402583 
0.063278 1.35477502521 0.00772688765 
0.063835 1.44740860642 0.00871788862 
0.064393 1.37772841502 0.00833771997 
0.064950 1.48046631669 0.00997722619 
0.065508 1.43703030603 0.00809350775 
0.066065 1.28140945531 0.00338645346 
0.066623 1.27351249278 0.00567369914 
0.067180 1.32130157435 0.00704664358 
0.067738 1.29395221630 0.00613046801 
0.068295 1.21345926610 0.00605209605 
0.068853 1.27174175287 0.00713205286 
0.069410 1.16019590987 0.00505408028 
0.069968 1.24539397396 0.00518098889 
0.070525 1.25736042314 0.00668697117 
0.071083 1.15493526481 0.00471484441 
0.071640 1.13647130485 0.00558826021 
0.072198 1.16740084960 0.00699886866 
0.072755 1.04599876227 0.00615503451 
0.073313 1.06966532615 0.00266417551 
0.073870 1.03065493482 0.00561650718 
0.074428 1.08802919678 0.00622148276 
0.074985 1.07661938739 0.00461442373 
0.075543 1.01127084066 0.00519124560 
0.076100 1.02495208264 0.00695457538 
0.076658 1.10382271517 0.00607515258 
0.077215 0.95213724398 0.00385892696 
0.077773 0.85285506126 0.00407074859 
0.078330 0.88551302772 0.00339683587 
0.078888 1.00708750512 0.00368311644 
0.079445 0.96350093865 0.00516160972 
0.080003 0.90812149730 0.00411200628 
0.080560 0.91425697328 0.00560429375 
0.081118 0.77942401513 0.00472402070 
0.081675 0.89412426894 0.00520517514 
0.082233 0.90446723575 0.00585920594 
0.082790 0.97958879155 0.00272589877 
0.083348 0.82233804592 0.00438509936 
0.083905 0.83224198099 0.00374138623 
0.084463 0.74759410194 0.00228245950 
0.085020 0.82322608799 0.00340024361 
0.085578 0.82146771790 0.00384551467 
0.086135 0.78044593027 0.00345968717 
0.086693 0.76231293846 0.00287704703 
0.087250 0.73562724093 0.00204602046 
0.087808 0.76220522523 0.00503416637 
0.088365 0.66713962955 0.00380200359 
0.088923 0.70044996947 0.00347774612 
0.089480 0.75361630851 0.00487336960 
0.090038 0.66648220085 0.00301665325 
0.090595 0.69961036990 0.00392380988 
0.091153 0.63513849356 0.00217390953 
0.091710 0.72442878941 0.00274667462 
0.092268 0.64683436640 0.00257141881 
0.092825 0.62614649357 0.00201537590 
0.093383 0.59931288258 0.00314100600 
0.093940 0.62302631185 0.00284653265 
0.094498 0.56509167216 0.00380051525 
0.095055 0.58410508682 0.00149492969 
0.095613 0.64143757303 0.00312036999 
0.096170 0.56703683694 0.00184483643 
0.096728 0.50024870101 0.00278993823 
0.097285 0.65244641827 0.00353441350 
0.097842 0.54888785712 0.00215730103 
0.098400 0.55360099927 0.00264830541 
0.098957 0.58404147532 0.00261004681 
0.099515 0.54140578526 0.00130018667 
0.100072 0.48823523224 0.00428900448 
0.100630 0.47360743829 0.00265108454 
0.101187 0.49440932944 0.00303794429 
0.101745 0.48547258236 0.00269352861 
0.102302 0.51469645614 0.00125457417 
0.102860 0.53335481107 0.00376757035 
0.103417 0.48731501073 0.00410345302 
0.103975 0.48086192618 0.00353335963 
0.104532 0.40331078464 0.00108361686 
0.105090 0.51951922675 0.00224065633 
0.105647 0.44523875762 0.00374081159 
0.106205 0.43349184295 0.00238852446 
0.106762 0.47194362157 0.00100360855 
0.107320 0.44168151961 0.00173147416 
0.107877 0.39600571609 0.00116550230 
0.108435 0.40166064450 0.00182210726 
0.108992 0.39473291282 0.00202976730 
0.109550 0.40015068990 0.00158529522 
0.110107 0.39266433806 0.00171518739 
0.110665 0.41793072280 0.00248304051 
0.111222 0.42429874787 0.00201700572 
0.111780 0.44999827343 0.00217651698 
0.112337 0.34242633723 0.00184289656 
0.112895 0.43556533664 0.00092819355 
0.113452 0.31763935801 0.00085924648 
0.114010 0.30461519304 0.00026641394 
0.114567 0.36867121007 0.00169709744 
0.115125 0.32820398846 0.00068383837 
0.115682 0.37398986901 0.00149353580 
0.116240 0.33678627524 0.00087746319 
0.116797 0.34516888852 0.00104948330 
0.117355 0.39895963518 0.00181510571 
0.117912 0.36173829415 0.00087900688 
0.118470 0.35948812901 0.00189011830 
0.119027 0.28693520957 0.00056536427 
0.119585 0.28770991990 0.00135854948 
0.120142 0.32777454300 0.00087222084 
0.120699 0.28380842490 0.00087817906 
0.121257 0.32793769562 0.00072139991 
0.121814 0.29656023328 0.00158423944 
0.122372 0.29649499030 0.00053783935 
0.122929 0.28424579326 0.00135421457 
0.123487 0.28131431281 0.00063337437 
0.124044 0.33816230894 0.00135688161 
0.124602 0.25234951075 0.00096950653 
0.125159 0.30910951466 0.00125678356 
0.125717 0.30478558033 0.00245023026 
0.126274 0.22255858770 0.00124105721 
0.126832 0.26681453840 0.00111138767 
0.127389 0.27120454060 0.00114625335 
0.127947 0.21699273011 0.00119435765 
0.128504 0.23469852801 0.00169376478 
0.129062 0.26176505988 -0.00011414059 
0.129619 0.22305544671 0.00062430819 
0.130177 0.27235945412 0.00048480494 
0.130734 0.24562526905 0.00160944795 
0.131292 0.22580102023 0.00078742924 
0.131849 0.27951931257 0.00109181046 
0.132407 0.26413052657 0.00215435759 
0.132964 0.23288687347 0.00005703103 
0.133521 0.21952661925 0.00071798442 
0.134079 0.17865200363 0.00109258317 
0.134636 0.17657772340 0.00027892296 
0.135194 0.20288516795 0.00137073126 
0.135751 0.19253781250 0.00145823933 
0.136309 0.24676429597 0.00092134471 
0.136866 0.23366377059 0.00018363859 
0.137424 0.25529171402 0.00107381017 
0.137981 0.16688501094 0.00063167450 
0.138539 0.13474148689 0.00068012529 
0.139096 0.17698409489 -0.00001555869 
0.139654 0.14676106983 -0.00003186994 
0.140211 0.21910586292 0.00102351175 
0.140769 0.21356950810 0.00059893610 
0.141326 0.14772799573 0.00022411782 
0.141884 0.09662012785 0.00004103350 
0.142441 0.13500752627 0.00050732080 
0.142998 0.11407104460 0.00051900199 
0.143556 0.15776404574 0.00083309857 
0.144113 0.09816269466 0.00058015841 
0.144671 0.11054513642 0.00007735590 
0.145228 0.09865348994 0.00005064393 
0.145786 0.14069992771 0.00141696708 
0.146343 0.14082304087 0.00107595862 
0.146901 0.10828466583 0.00058458366 
0.147458 0.09457253497 0.00021242391 
0.148016 0.11305528380 0.00070751152 
0.148573 0.08949361231 0.00016838285 
0.149131 0.17669926337 0.00070856955 
0.149688 0.15459106226 0.00088729933 
0.150246 0.09255367016 0.00044672122 
0.150803 0.18293571526 0.00066100343 
0.151360 0.10769929066 0.00070423912 
0.151918 0.10520212702 0.00048990215 
0.152475 0.13531875794 0.00108897947 
0.153033 0.12924773221 0.00049809257 
0.153590 0.08318552977 -0.00040440524 
0.154148 0.10559094236 0.00038968623 
0.154705 0.05822493931 0.00020566039 
0.155263 0.12771837315 0.00108327848 
0.155820 0.10781758241 0.00006486650 
0.156378 0.11753056815 0.00047068177 
0.156935 0.10007541267 0.00094028017 
0.157493 0.06728876959 0.00088325842 
0.158050 0.16491394033 0.00063555038 
0.158607 0.07216976345 0.00018646787 
0.159165 0.06103660079 0.00066249652 
0.159722 0.12633445746 0.00153589397 
0.160280 0.09604360088 0.00067648856 
0.160837 0.06601547562 0.00033517786 
0.161395 0.06278378120 0.00075591974 
0.161952 0.06547691308 0.00043686403 
0.162510 0.12264026578 0.00023356735 
0.163067 0.04955176615 -0.00009076015 
0.163625 0.09258876555 -0.00000670648 
0.164182 0.07916499539 0.00013749197 
0.164739 0.07631617419 0.00041100633 
0.165297 0.09957956949 -0.00029892843 
0.165854 0.08486809393 0.00043880965 
0.166412 0.04266969665 0.00025986714 
0.166969 0.05761398612 0.00088564752 
0.167527 0.02365248427 0.00075217448 
0.168084 0.09231245132 0.00060039943 
0.168642 0.03064851732 0.00041065180 
0.169199 0.06628914694 -0.00006485108 
0.169757 0.06518773547 -0.00018423914 
0.170314 0.08650963812 -0.00023637619 
0.170871 0.08667204264 -0.00019640263 
0.171429 0.08048145506 0.00077789971 
0.171986 0.09003642108 0.00038765030 
0.172544 0.07847773863 0.00069394496 
0.173101 0.02864291554 0.00032592172 
0.173659 0.07413205362 0.00080974228 
0.174216 0.06636626311 0.00042367008 
0.174774 0.05235427661 -0.00007101731 
0.175331 0.09640533969 -0.00004919411 
0.175888 0.06660378739 0.00010376703 
0.176446 0.08148605769 0.00015042851 
0.177003 0.01799439528 0.00070087503 
0.177561 0.08469054237 -0.00001043020 
0.178118 0.08267037317 0.00027580196 
0.178676 0.04732448359 -0.00021402227 
0.179233 0.05394213887 -0.00036437905 
0.179791 0.04241771266 0.00070950856 
0.180348 0.04571442726 0.00029473559 
0.180905 0.04361852041 0.00065700459 
0.181463 0.09250182556 0.00015114783 
0.182020 0.08399670853 0.00067441350 
0.182578 0.00693878485 -0.00056698846 
0.183135 0.07340823186 0.00024477157 
0.183693 0.03637501326 0.00042031757 
0.184250 0.08435630434 0.00035839469 
0.184808 0.07764709879 0.00012288369 
0.185365 0.05137702278 0.00025052842 
0.185922 0.02167595805 0.00034798587 
0.186480 0.02338378334 0.00052209902 
0.187037 0.04587430130 0.00020380677 
0.187595 0.04123417778 0.00040218923 
0.188152 0.08429645258 0.00024743985 
0.188710 0.06024818042 0.00022441918 
0.189267 0.10543679909 0.00030450167 
0.189824 0.05224122607 0.00015842923 
0.190382 0.03618319051 0.00035849598 
0.190939 0.05474958523 -0.00008432844 
0.191497 0.00672436570 0.00058730139 
0.192054 0.06096662250 0.00035483926 
0.192612 0.01530730923 -0.00062840727 
0.193169 0.01406286198 0.00086040594 
0.193726 0.02413127573 -0.00035421315 
0.194284 0.05521748377 0.00096543691 
0.194841 0.01311956724 -0.00048535176 
0.195399 0.05984517245 0.00002881544 
0.195956 -0.01887608500 0.00003599039 
0.196514 0.01670103101 0.00017303383 
0.197071 0.02277968801 0.00098414127 
0.197628 0.07063407569 0.00022528762 
0.198186 0.02438401815 -0.00020733139 
0.198743 0.05124791555 -0.00001697554 
0.199301 0.06108161378 0.00001302510 
0.199858 -0.00872372298 -0.00027333377 
0.200416 0.01911336055 0.00031106587 
0.200973 0.03359307481 -0.00064015563 
0.201530 0.06851563064 0.00003741230 
0.202088 0.00176223101 0.00002756920 
0.202645 -0.01028711450 -0.00041923453 
0.203203 0.05985115379 0.00008644639 
0.203760 -0.00132434574 0.00013611868 
0.204318 0.01050033279 -0.00038634431 
0.204875 0.04921229863 -0.00014846530 
0.205432 0.02423478997 0.00010089337 
0.205990 0.07186072997 0.00010939715 
0.206547 0.01987170186 0.00008974107 
0.207105 -0.02026597544 -0.00023877701 
0.207662 0.05109261425 -0.00028240067 
0.208219 0.01351853810 0.00093283436 
0.208777 0.00598424671 0.00022116150 
0.209334 0.03472510523 -0.00015719203 
0.209892 0.03554279686 0.00034472664 
0.210449 0.00979511283 -0.00047465424 
0.211007 -0.03114048897 -0.00001776831 
0.211564 0.02188289567 0.00067812388 
0.212121 0.01905209645 -0.00015774156 
0.212679 0.00244103938 0.00037146199 
0.213236 0.03706620448 -0.00028395655 
0.213794 0.02640927859 -0.00012080912 
0.214351 0.00147913214 0.00041370728 
0.214908 0.03811295353 0.00037084035 
0.215466 0.02110847340 -0.00016859171 
0.216023 0.04450535965 0.00026396232 
0.216581 0.00431142414 -0.00032114937 
0.217138 0.01422488306 -0.00018164200 
0.217695 0.03403158510 0.00028312737 
0.218253 0.05724044029 0.00033072344 
0.218810 0.04895653266 0.00043486142 
0.219368 0.01878236325 -0.00011657168 
0.219925 0.01485026025 0.00014178439 
0.220483 0.04254560451 0.00020105830 
0.221040 0.00432178849 0.00023441405 
0.221597 0.00996495835 -0.00026424495 
0.222155 0.00574343173 -0.00026116247 
0.222712 0.02834553922 0.00021049543 
0.223270 0.04532828163 0.00069866300 
0.223827 0.04690316775 0.00075643280 
0.224384 0.03020806624 -0.00043590514 
0.224942 0.02671080609 0.00001403000 
0.225499 -0.00430826263 0.00043389462 
0.226057 0.05090960533 -0.00019310861 
0.226614 0.01849209262 -0.00010996305 
0.227171 0.02082737455 0.00002019626 
0.227729 0.02930610416 -0.00012887008 
0.228286 0.05045411299 0.00007403917 
0.228844 0.05843777636 0.00052610701 
0.229401 0.05389472101 0.00004994465 
0.229958 0.01133829718 -0.00030877882 
0.230516 0.02245935839 -0.00001520821 
0.231073 0.01871304786 0.00049387747 
0.231630 0.02917905554 0.00014904830 
0.232188 0.01101805222 0.00014097531 
0.232745 0.06097541793 0.00028714655 
0.233303 0.00581106847 -0.00011184202 
0.233860 -0.00159524593 0.00036659510 
0.234417 0.05060587634 0.00021030454 
0.234975 0.02214926293 -0.00071607661 
0.235532 0.03816244247 -0.00024017587 
0.236090 0.00099808583 0.00017016903 
0.236647 0.03777663281 0.00004093325 
0.237204 -0.01362727062 0.00000421696 
0.237762 0.01573850396 0.00041568464 
0.238319 0.02275939392 -0.00000808236 
0.238877 0.03023873323 -0.00005568511 
0.239434 0.04590932741 -0.00042687973 
0.239991 0.01825791731 0.00040510317 
0.240549 0.04901410888 0.00044986589 
0.241106 0.06356038365 0.00057549587 
0.241663 -0.00664397870 0.00021790169 
0.242221 0.01528812294 0.00026995875 
0.242778 0.00696218920 -0.00045561446 
0.243336 0.01330841397 0.00018680414 
0.243893 0.02869048588 0.00063935932 
0.244450 0.03239206181 0.00028586122 
0.245008 -0.05522778260 0.00017641390 
0.245565 0.04206982896 0.00011628984 
0.246123 0.03422947156 0.00026260847 
0.246680 0.00669100254 0.00009283376 
0.247237 0.04462595920 -0.00007164527 
0.247795 0.05395312446 0.00007457503 
0.248352 0.01316449161 0.00025741583 
0.248909 -0.00260596214 -0.00012730512 
0.249467 0.02004837570 0.00022732347 
0.250024 0.03302210915 0.00021876228 
0.250582 -0.00698874298 0.00012866132 
0.251139 0.01783398072 0.00011405943 
0.251696 0.03846305110 -0.00000484121 
0.252254 0.05836660093 0.00052089655 
0.252811 0.03414711311 -0.00012165293 
0.253368 0.03042859176 0.00018540252 
0.253926 -0.00808737838 -0.00026173242 
0.254483 0.02393436855 -0.00016148322 
0.255041 0.00813400441 0.00010641562 
0.255598 -0.00914823834 -0.00007731969 
0.256155 -0.00806399303 0.00009749538 
0.256713 0.02929685331 -0.00017968058 
0.257270 0.02375501735 0.00619201899 
0.257827 0.05386870172 -0.00022189201 
0.258385 -0.01524436360 0.00020212571 
0.258942 -0.00424036463 0.00041859467 
0.259499 0.03016644997 0.00017221539 
0.260057 0.01285597882 -0.00008957709 
0.260614 0.00582294385 0.00012453041 
0.261172 0.05033190471 0.00014478348 
0.261729 0.03947702108 0.00001303867 
0.262286 0.03162974628 -0.00001240395 
0.262844 0.01844436678 0.00020847213 
0.263401 0.02984340737 -0.00005487568 
0.263958 0.00645708702 0.00007568159 
0.264516 0.02718279699 0.00044100233 
0.265073 0.04972309116 0.00016154162 
0.265630 0.04631450242 -0.00002000446 
0.266188 0.02898099768 0.00036186979 
0.266745 0.04194404607 -0.00012145981 
0.267302 0.04151086104 -0.00001396961 
0.267860 0.01837677160 0.00052949595 
0.268417 0.02316756499 0.00028065959 
0.268975 0.02712293674 0.00007858806 
0.269532 -0.01137510782 -0.00040324900 
0.270089 0.03225289867 0.00010156674 
0.270647 -0.01821743096 -0.00001671425 
0.271204 0.02051832629 0.00024964035 
0.271761 0.01992999291 0.00042266421 
0.272319 0.06884799952 0.00001922485 
0.272876 0.05019966595 0.00003082460 
0.273433 0.02719887528 0.00031285695 
0.273991 0.03922135434 0.00088534652 
0.274548 -0.00673536895 0.00008837889 
0.275105 0.01914463743 0.00048295495 
0.275663 0.00847657424 -0.00071320914 
0.276220 0.01483793550 -0.00007566067 
0.276777 0.00811401119 -0.00013243218 
0.277335 0.01139339624 0.00008227117 
0.277892 0.05320189591 0.00017061859 
0.278449 0.00568833047 -0.00004295313 
0.279007 0.02355576181 -0.00021970259 
0.279564 -0.00393242519 0.00032624687 
0.280121 0.01113728171 0.00028555908 
0.280679 0.06030461767 0.00040675191 
0.281236 0.02197441898 0.00008875018 
0.281793 0.00935456498 0.00024157568 
0.282351 0.04388128453 -0.00017230089 
0.282908 0.03805467739 0.00023303454 
0.283465 -0.02880826977 -0.00004528015 
0.284023 0.01857701761 0.00060839986 
0.284580 0.03048100454 -0.00013057883 
0.285137 0.00899491770 0.00005814678 
0.285695 0.05865559164 0.00017886654 
0.286252 0.02529250721 -0.00019130847 
0.286809 0.04772387762 -0.00006153448 
0.287367 0.04198146226 -0.00004450827 
0.287924 -0.02329925053 -0.00014728696 
0.288481 0.00422854101 0.00030333195 
0.289039 0.00052967126 -0.00030608254 
0.289596 0.01062402321 -0.00032085184 
0.290153 0.03299127824 0.00000256970 
0.290711 0.02852051383 -0.00014139488 
0.291268 0.03172525457 0.00033616624 
0.291825 0.01398878448 0.00032522891 
0.292383 -0.01866036099 -0.00000470004 
0.292940 0.01469348655 -0.00011653457 
0.293497 0.04016445419 0.00068008811 
0.294055 -0.00813099522 0.00004872707 
0.294612 0.02976691379 0.00034827226 
0.295169 0.00540728230 0.00000901834 
0.295727 0.01176890659 0.00079092653 
0.296284 -0.00743730550 0.00036208824 
0.296841 0.04352777447 0.00027278024 
0.297399 0.03087921075 -0.00063347094 
0.297956 0.05738320462 0.00057309174 
0.298513 -0.00865879539 0.00059333618 
0.299071 -0.01574479308 -0.00042957319 
0.299628 0.01581363416 0.00049506157 
0.300185 0.01562208060 -0.00019541407 
0.300742 0.00800220857 0.00007125407 
0.301300 0.04377786974 0.00039843174 
0.301857 0.02441341849 0.00017165703 
0.302414 0.04570962702 -0.00062362049 
0.302972 -0.00193286403 -0.00066011520 
0.303529 0.02084182649 0.00015509871 
0.304086 -0.02742014359 -0.00006342759 
0.304644 0.00795245991 -0.00011966360 
0.305201 0.03745824148 0.00052732943 
0.305758 -0.00067159004 0.00024790840 
0.306316 0.01218199300 0.00033677901 
0.306873 0.02399248705 0.00131619855 
0.307430 0.03528156208 0.00031177743 
0.307987 -0.02224954112 0.00000681739 
0.308545 0.00874645452 -0.00032276446 
0.309102 0.06549964617 -0.00043024605 
0.309659 0.00611955345 -0.00001164322 
0.310217 0.03673796490 0.00003501969 
0.310774 0.02008472104 0.00039520366 
0.311331 0.04455891297 0.00081571330 
0.311889 0.02721262588 -0.00062661994 
0.312446 0.00763540711 0.00066024951 
0.313003 0.04821452384 0.00066064425 
0.313560 -0.03261073849 -0.00006059447 
0.314118 0.01317947710 0.00078446165 
0.314675 -0.00226597293 -0.00019669272 
0.315232 0.02398678607 -0.00017288572 
0.315790 0.07761528275 0.00083197261 
0.316347 0.00813768015 0.00052352888 
0.316904 0.07580703197 0.00025421133 
0.317461 0.03761219152 0.00049500478 
0.318019 -0.00752600860 -0.00010298535 
0.318576 -0.00023134057 -0.00031460655 
0.319133 0.00777441156 0.00029861430 
0.319691 -0.01627421968 0.00035864012 
0.320248 0.00002708057 0.00059781482 
0.320805 0.02431274154 -0.00024004748 
0.321362 -0.00272606173 -0.00034494644 
0.321920 0.05783461249 0.00070949458 
0.322477 0.00248240830 0.00068739227 
0.323034 -0.06191907318 -0.00011368173 
0.323592 0.03901534025 0.00006429357 
0.324149 0.06907411328 0.00033320165 
0.324706 0.05280673048 -0.00001102609 
0.325263 0.01040537091 -0.00019710500 
0.325821 0.03121557848 -0.00043385470 
0.326378 0.05991391900 -0.00058896053 
0.326935 0.05002484819 -0.00002386681 
0.327493 0.01608178955 -0.00013805748 
0.328050 0.00829121178 0.00085550803 
0.328607 0.00788579904 -0.00003818577 
0.329164 0.04815676343 0.00045442963 
0.329722 0.00709590202 -0.00008677513 
0.330279 0.01445919655 0.00038585869 
0.330836 0.06137770582 0.00048534772 
0.331393 -0.00331510480 0.00023783593 
0.331951 0.04684173439 0.00033886186 
0.332508 -0.00578514587 0.00006690263 
0.333065 0.01131118702 0.00031251736 
0.333622 0.02093327869 0.00044169048 
0.334180 0.01346271117 0.00050746778 
0.334737 0.02647054111 -0.00006491006 
0.335294 0.00080991454 0.00031746594 
0.335852 0.02398275775 -0.00080349214 
0.336409 0.00128530906 0.00002413657 
0.336966 -0.01028871163 -0.00024982609 
0.337523 0.02253523128 0.00021473938 
0.338081 -0.01603782680 0.00024992727 
0.338638 0.00323820449 0.00049999563 
0.339195 -0.01502187217 0.00016438766 
0.339752 0.02210685761 0.00055630472 
0.340310 0.03358358879 -0.00056184437 
0.340867 -0.04013924131 0.00019975999 
0.341424 -0.00353286190 0.00048745942 
0.341981 0.02886040995 -0.00044561634 
0.342539 -0.01377433623 0.00023564667 
0.343096 -0.00370772301 0.00030818192 
0.343653 -0.03864065205 -0.00067199369 
0.344210 -0.01081278816 -0.00019867344 
0.344768 0.00338800023 -0.00006161368 
0.345325 0.04135194842 -0.00029831470 
0.345882 0.01596527721 -0.00010610907 
0.346439 -0.00448264113 0.00013329237 
0.346997 0.01920052607 0.00029817899 
0.347554 0.00239253902 0.00014879539 
0.348111 -0.02974343383 0.00089865079 
0.348668 0.02825568331 -0.00034886204 
0.349226 -0.02401506479 0.00039964103 
0.349783 0.00175562984 -0.00017089331 
0.350340 -0.01221980130 0.00107335154 
0.350897 0.04357943998 0.00119905031 
0.351454 0.02056735103 -0.00077510209 
0.352012 0.00821056829 0.00098855948 
0.352569 -0.03527944038 0.00000987183 
0.353126 0.04487912603 0.00028872453 
0.353683 -0.00548368314 -0.00064128410 
0.354241 0.09829330912 0.00068519755 
0.354798 0.01360883732 0.00160436278 
0.355355 -0.03157578461 0.00087254533 
0.355912 -0.06808860121 -0.00029415723 
0.356470 0.04746831291 0.00007470336 
0.357027 0.02156421748 0.00040876031 
0.357584 0.08494386140 0.00074864570 
0.358141 0.03980141752 -0.00034538297 
0.358699 0.04095653928 -0.00000417403 
0.359256 0.01401873045 -0.00007664887 
0.359813 -0.04221517645 -0.00015238108 
0.360370 -0.06128582997 -0.00016405156 
0.360927 0.01261254860 0.00032732293 
0.361485 0.06170661147 0.00119238005 
0.362042 0.07958367482 0.00096166659 
0.362599 -0.03072906421 -0.00002937837 
0.363156 0.02673420854 0.00243473407 
0.363714 -0.11180840874 -0.00078772301 
0.364271 0.09078546039 0.00058945657 
0.364828 0.08588608308 0.00064544347 
0.365385 0.03238384581 -0.00080151036 
0.365942 0.02854979333 0.00081497862 
0.366500 -0.03323378949 0.00013908793 
0.367057 0.04661312051 0.00039566137 
0.367614 0.01636015702 -0.00109661788 
0.368171 0.12397725398 0.00169736117 
0.368728 0.03751059827 0.00010657225 
0.369286 -0.00821967786 0.00035515485 
0.369843 0.08929815892 -0.00078960534 
0.370400 0.06228435511 0.00098993370 
0.370957 0.01417392572 -0.00004567844 
0.371514 -0.05847375226 -0.00172863124 
0.372072 -0.02681782687 -0.00107720741 
0.372629 0.08382493588 0.00044493911 
0.373186 -0.01505733136 0.00035649218 
0.373743 0.02488943337 -0.00162131134 
0.374300 0.08454289470 -0.00037192136 
0.374858 0.12741949771 0.00147467486 
0.375415 -0.06699850325 0.00122311448 
0.375972 -0.01208897390 -0.00038969115 
0.376529 0.03955367007 0.00148839400 
0.377086 0.07359724923 0.00019131528 
0.377644 -0.11757197419 0.00001266060 
0.378201 0.02818490582 0.00112307811 
0.378758 -0.05857122329 0.00132250130 
0.379315 -0.01980350329 0.00075161315 
0.379872 -0.00542615189 0.00086221527 
0.380430 0.02300285231 0.00138086564 
0.380987 -0.04954445729 -0.00077087855 
0.381544 -0.02861640449 -0.00169293716 
0.382101 0.01300949680 0.00017843310 
0.382658 0.00362722674 0.00078874516 
0.383216 0.02903961380 0.00038144996 
0.383773 0.04532733624 0.00178894122 
0.384330 0.01587467730 0.00157059629 
0.384887 -0.00715880902 0.00048387278 
0.385444 0.01992949897 0.00190387741 
0.386001 -0.00162589022 0.00139575205 
0.386559 0.04570640953 0.00114553782 
0.387116 0.07128604330 0.00015761422 
0.387673 0.02426323350 -0.00182934660 
0.388230 -0.04829074470 0.00104040169 
0.388787 -0.02248193483 0.00111267535 
0.389345 -0.07785202513 -0.00199803903 
0.389902 -0.00903157541 0.00010705209 
0.390459 -0.02353511323 0.00030813098 
0.391016 0.04883610286 0.00106288551 
0.391573 -0.03133465222 0.00086948069 
0.392130 0.04971262077 -0.00245307325 
0.392688 0.00058088537 0.00248610262 
0.393245 0.00615524604 -0.00261653046 
0.393802 0.03596879006 0.00270867166 
0.394359 0.01774788748 0.00307944582 
0.394916 0.02668099479 0.00180153813 
0.395473 0.11111209221 0.00168675590 
0.396031 0.07577956617 0.00234040377 
0.396588 -0.01008766396 0.00292871860 
0.397145 -0.09790148731 -0.00242267778 
0.397702 -0.09662698448 -0.00400747359 
0.398259 0.18970878619 0.00646744406 
0.398816 0.11688173995 -0.00041110421 
0.399374 0.00468666361 0.00452007389 
0.399931 0.14100514244 0.00487563411 
0.400488 -0.13756623734 -0.00417352083 
0.401045 0.05665470100 -0.00097694938 
0.401602 0.04346619524 -0.00694482491 
0.402159 0.14152934677 0.00245449687 
0.402716 -0.14185358904 -0.01633778910 
0.403274 -0.04109696986 -0.00268808877 
0.403831 -0.27828170770 0.06399501314 
