# Supplementary material for: SAXS studies of X-ray induced disulfide bond damage: Engineering high-resolution insight from a low-resolution technique
Source: PLoS One. 2020 Nov 17;15(11):e0239702. doi: 10.1371/journal.pone.0239702 (PMC7671560; doi:10.1371/journal.pone.0239702)
Supplement: S1 Data — (GZ) [file pone.0239702.s023.gz › SupplementaryData/dimer_A9_ph6_1p25_00003.cbf.dat]

0.010314 7.99750217240 0.49756625680 
0.010872 7.18369060120 0.02719554729 
0.011429 4.89448077131 0.27947318651 
0.011987 3.78288233387 -0.09356456557 
0.012544 3.84358821960 0.06224441597 
0.013102 3.82130877611 -0.07294127641 
0.013659 4.26526416360 0.07103917011 
0.014217 4.83354309686 0.10318400093 
0.014774 5.17674241651 -0.03579497460 
0.015332 4.51035930233 0.01304675508 
0.015889 3.86012143363 -0.00543832257 
0.016447 3.26155064092 -0.08860472857 
0.017004 3.79955860648 -0.07752935575 
0.017562 3.09848565934 -0.01189687406 
0.018119 3.85897402706 -0.03173645041 
0.018677 3.81657712673 -0.02845458244 
0.019234 3.64943665870 0.01050019596 
0.019792 3.74287185694 -0.02024862116 
0.020349 3.51857057769 0.00837946390 
0.020907 3.33675135600 0.02423003641 
0.021464 3.21389166510 -0.01059664390 
0.022022 3.31742866085 0.01840119238 
0.022579 3.68373082510 0.00871508904 
0.023137 3.33787869037 0.03026196887 
0.023694 3.49561783915 0.01990271269 
0.024252 3.61625453122 0.00881400275 
0.024809 3.12618467616 0.00312411138 
0.025367 3.43682390026 0.01212886896 
0.025924 3.08124550296 0.01606253490 
0.026482 3.25419794256 0.01760265374 
0.027039 3.19069872319 0.01982357435 
0.027597 3.06813472376 0.02151345370 
0.028154 3.13600795996 0.02167469292 
0.028712 3.00080543402 0.01483511709 
0.029269 3.34063505216 0.02199901641 
0.029827 3.11288841099 0.01712685080 
0.030384 3.15825186012 0.02194035252 
0.030942 2.93540138584 0.01193038137 
0.031500 2.69118897536 0.01645049176 
0.032057 3.06868018833 0.01771796909 
0.032615 2.81904808795 0.02250209946 
0.033172 2.87644631237 0.01557602749 
0.033730 2.63579506431 0.01299350539 
0.034287 2.73967927883 0.01581929226 
0.034845 2.68254612063 0.01528001963 
0.035402 2.87683595555 0.01640179297 
0.035960 2.67661580605 0.01240468977 
0.036517 2.59133373489 0.01763636594 
0.037075 2.72158504430 0.01889779148 
0.037632 2.72322431221 0.00982058009 
0.038190 2.70981943513 0.01992805964 
0.038747 2.73734881084 0.01539349015 
0.039305 2.62670642363 0.01372330905 
0.039862 2.48263769064 0.00942499507 
0.040420 2.39567676007 0.01279273701 
0.040977 2.39333365670 0.01522308626 
0.041535 2.37873866746 0.01437189416 
0.042092 2.37955099737 0.01428077600 
0.042650 2.34832568360 0.01415712601 
0.043207 2.43590173976 0.01087859618 
0.043765 2.21639252180 0.01145263573 
0.044322 2.33265963023 0.01420345549 
0.044880 2.36950421083 0.01827435925 
0.045437 2.10964893256 0.01299479662 
0.045995 2.24014623304 0.01477179642 
0.046552 2.15615830848 0.01425908015 
0.047110 2.20742211666 0.01355649273 
0.047667 2.06946175020 0.00933604613 
0.048225 2.07358767459 0.01165920976 
0.048782 2.12649985277 0.00955646981 
0.049340 1.97453450572 0.01194646773 
0.049897 1.84979941426 0.01312185850 
0.050455 2.09419138529 0.00998393624 
0.051012 2.03057411826 0.01303969130 
0.051570 1.91336147281 0.01104940796 
0.052127 1.95052482164 0.01089232204 
0.052685 1.93905869802 0.01277008387 
0.053242 1.89355446839 0.01500235857 
0.053800 1.80886252302 0.01103945869 
0.054357 1.87578281378 0.01056852393 
0.054915 1.90384665338 0.01155808678 
0.055472 1.88383140936 0.01232703984 
0.056030 1.80061232941 0.01157731726 
0.056587 1.74904244670 0.01318871387 
0.057145 1.61061102575 0.01007206769 
0.057702 1.62016789403 0.00966956632 
0.058260 1.75278354685 0.00823485595 
0.058817 1.46907167825 0.00787375518 
0.059375 1.51026891961 0.01106127136 
0.059932 1.69655786584 0.00949456698 
0.060490 1.66977854844 0.00999891688 
0.061048 1.61177963303 0.01151078185 
0.061605 1.58983913453 0.00801274973 
0.062163 1.34390539602 0.00557365548 
0.062720 1.52974867692 0.00620809185 
0.063278 1.46012485339 0.00756773931 
0.063835 1.34591736599 0.00678947351 
0.064393 1.34939881169 0.00914225893 
0.064950 1.26626381527 0.00660130971 
0.065508 1.23586847823 0.00777049896 
0.066065 1.34962593972 0.00704965898 
0.066623 1.37012327936 0.00717648237 
0.067180 1.33815192594 0.00603531217 
0.067738 1.21605780136 0.00647423617 
0.068295 1.26347930121 0.00812437185 
0.068853 1.15305267743 0.00582979143 
0.069410 1.26145675009 0.00620667241 
0.069968 1.08517260900 0.00748714540 
0.070525 1.17863024515 0.00750667600 
0.071083 1.27074775258 0.00856749881 
0.071640 1.10416979264 0.00521596074 
0.072198 1.10221705798 0.00488749806 
0.072755 1.15493969636 0.00677152551 
0.073313 1.14120675125 0.00595099601 
0.073870 1.16514041826 0.00696328022 
0.074428 0.98317484727 0.00410064090 
0.074985 1.04054504998 0.00533283661 
0.075543 1.11839779271 0.00418440407 
0.076100 1.02632147186 0.00480415889 
0.076658 1.08766359332 0.00428840680 
0.077215 1.00743448543 0.00399229169 
0.077773 0.97659171212 0.00431968407 
0.078330 0.86574396373 0.00455179551 
0.078888 0.94975647257 0.00664694221 
0.079445 0.99525210649 0.00561968129 
0.080003 0.85207423337 0.00577775221 
0.080560 0.92883167322 0.00491647916 
0.081118 0.89398537261 0.00296743029 
0.081675 0.93038047160 0.00371942048 
0.082233 0.85096383036 0.00312416084 
0.082790 0.85183829243 0.00514299866 
0.083348 0.80577116554 0.00333880946 
0.083905 0.80218480820 0.00245679084 
0.084463 0.86658811184 0.00453938602 
0.085020 0.80151312544 0.00548284266 
0.085578 0.78969774503 0.00262719104 
0.086135 0.79256107247 0.00346032148 
0.086693 0.71141891410 0.00389602048 
0.087250 0.78941033970 0.00440382551 
0.087808 0.78592014896 0.00363494995 
0.088365 0.75350797321 0.00395220431 
0.088923 0.76539684902 0.00383186581 
0.089480 0.69416425387 0.00408079796 
0.090038 0.60396484140 0.00142535976 
0.090595 0.67219086776 0.00345129591 
0.091153 0.64144599542 0.00218090986 
0.091710 0.58349979576 0.00330091818 
0.092268 0.67673125694 0.00319549416 
0.092825 0.61854103087 0.00294037901 
0.093383 0.66765240302 0.00233933952 
0.093940 0.60167733189 0.00229258502 
0.094498 0.66358381713 0.00425983886 
0.095055 0.61595708338 0.00330343507 
0.095613 0.62411903962 0.00134529753 
0.096170 0.66254207272 0.00315224285 
0.096728 0.62945034720 0.00513962985 
0.097285 0.56589369525 0.00171882917 
0.097842 0.61522835726 0.00184995609 
0.098400 0.52038850823 0.00327104074 
0.098957 0.55993921310 0.00357839418 
0.099515 0.52002997518 0.00282837122 
0.100072 0.57039926410 0.00336277843 
0.100630 0.48721163560 0.00389543846 
0.101187 0.50695677205 0.00314197454 
0.101745 0.52484336144 0.00342825356 
0.102302 0.45805486091 0.00103717421 
0.102860 0.55110425880 0.00168525908 
0.103417 0.48426791144 0.00274538265 
0.103975 0.45357178057 0.00298703182 
0.104532 0.52573398087 0.00377142350 
0.105090 0.46737983680 0.00210938491 
0.105647 0.40244403848 0.00231861906 
0.106205 0.45243847672 0.00270568134 
0.106762 0.45315696578 0.00250854279 
0.107320 0.37403648729 0.00173077741 
0.107877 0.40465129258 0.00274920455 
0.108435 0.40936057792 0.00215566992 
0.108992 0.47048158768 0.00144521600 
0.109550 0.47372231184 0.00265571075 
0.110107 0.34191178934 0.00175005855 
0.110665 0.42635292956 0.00166872492 
0.111222 0.36051819481 0.00295992756 
0.111780 0.45980276253 0.00230488385 
0.112337 0.42720939262 0.00261232239 
0.112895 0.42717315054 0.00097192875 
0.113452 0.35680321195 0.00301608749 
0.114010 0.37729607605 0.00230015762 
0.114567 0.34449436003 0.00045774387 
0.115125 0.35533977940 0.00197429090 
0.115682 0.31240226185 0.00221957412 
0.116240 0.34302132242 0.00187565874 
0.116797 0.32811286845 0.00123867027 
0.117355 0.26324146522 0.00081979870 
0.117912 0.32723094095 0.00170928963 
0.118470 0.32011350769 0.00178736730 
0.119027 0.29492256427 0.00103694245 
0.119585 0.37154269388 0.00135457374 
0.120142 0.33640345146 0.00181916038 
0.120699 0.33881943282 0.00195011722 
0.121257 0.22553045214 0.00032749621 
0.121814 0.32380808827 0.00098346371 
0.122372 0.33224289730 0.00238826603 
0.122929 0.25794783716 0.00109387947 
0.123487 0.37352058177 0.00168004180 
0.124044 0.31330066071 0.00163856864 
0.124602 0.28847142177 0.00082617823 
0.125159 0.23290135781 0.00116207755 
0.125717 0.20697456989 0.00019677237 
0.126274 0.23988343833 0.00159639426 
0.126832 0.22823212003 0.00028069376 
0.127389 0.27014341295 0.00212509789 
0.127947 0.29284028466 0.00138611241 
0.128504 0.24722966105 0.00069365755 
0.129062 0.27846037872 0.00062727225 
0.129619 0.27145091691 0.00114429032 
0.130177 0.24143917844 0.00027276548 
0.130734 0.20173320125 -0.00018589147 
0.131292 0.22415079426 0.00157550561 
0.131849 0.23032254899 0.00068481836 
0.132407 0.24016965693 -0.00023224471 
0.132964 0.22446723128 0.00069501761 
0.133521 0.22909985958 0.00126278934 
0.134079 0.17124343780 0.00050587328 
0.134636 0.18322636647 0.00093569703 
0.135194 0.26718432324 0.00177160356 
0.135751 0.19744419924 0.00040875561 
0.136309 0.20408706462 0.00113427296 
0.136866 0.21543852825 0.00069848657 
0.137424 0.21332173068 0.00219037770 
0.137981 0.25684416652 0.00090545410 
0.138539 0.22486405500 0.00164883286 
0.139096 0.19904254085 0.00055818673 
0.139654 0.20865520935 0.00145124671 
0.140211 0.20551393071 0.00099324164 
0.140769 0.16921829592 0.00138013121 
0.141326 0.22191763610 0.00085096641 
0.141884 0.16859210691 0.00044823790 
0.142441 0.14433427115 0.00035214054 
0.142998 0.20758013329 0.00217770112 
0.143556 0.13046529057 -0.00028798949 
0.144113 0.13839391304 0.00036512577 
0.144671 0.14997173969 0.00045494688 
0.145228 0.12982201850 -0.00052613809 
0.145786 0.12304637370 0.00022100726 
0.146343 0.19471040723 0.00119206759 
0.146901 0.19417548284 -0.00012698990 
0.147458 0.06958147817 0.00094058830 
0.148016 0.16657334615 0.00006159075 
0.148573 0.19712194385 0.00118930322 
0.149131 0.10620220338 0.00032842567 
0.149688 0.09350472398 0.00005222280 
0.150246 0.16328467147 0.00056746499 
0.150803 0.15300848343 0.00055491608 
0.151360 0.13020480665 0.00029275211 
0.151918 0.06172601200 0.00034427088 
0.152475 0.09733901583 0.00089987969 
0.153033 0.11997527536 0.00076727658 
0.153590 0.11224338142 0.00077903866 
0.154148 0.07002549806 0.00082687740 
0.154705 0.16492499210 0.00144681524 
0.155263 0.08588117971 -0.00014632617 
0.155820 0.13763812027 0.00084752701 
0.156378 0.13481139794 0.00019372650 
0.156935 0.11823498569 0.00098858474 
0.157493 0.07263532453 0.00082842439 
0.158050 0.07079084042 -0.00024120422 
0.158607 0.14467120574 0.00022702678 
0.159165 0.08146525448 0.00031719961 
0.159722 0.16687200712 0.00114089044 
0.160280 0.03646294370 -0.00002811636 
0.160837 0.12458020674 0.00005284061 
0.161395 0.04207102745 -0.00005820168 
0.161952 0.10962262765 0.00016656544 
0.162510 0.09516489800 0.00013756171 
0.163067 0.09266822962 0.00100002352 
0.163625 0.09341675434 0.00021362830 
0.164182 0.08338385644 0.00004924951 
0.164739 0.04047915779 0.00057992235 
0.165297 0.09004583330 0.00067037815 
0.165854 0.05167362049 0.00086130635 
0.166412 0.11660994033 0.00047362787 
0.166969 0.03253911293 0.00044268263 
0.167527 0.08691217105 0.00066377498 
0.168084 0.05408506044 0.00062761786 
0.168642 0.09184880078 -0.00006470418 
0.169199 0.02016822448 0.00015681438 
0.169757 0.02497451388 0.00113672690 
0.170314 0.05178261943 0.00047270719 
0.170871 0.02646795856 0.00059092295 
0.171429 0.04908431241 0.00019244937 
0.171986 0.11519446842 0.00080307447 
0.172544 0.03087149970 0.00043800565 
0.173101 0.09631804721 0.00007551164 
0.173659 0.07837784947 0.00013221328 
0.174216 0.05265833889 0.00143997749 
0.174774 0.03327964988 -0.00029778243 
0.175331 0.00443339001 -0.00036093871 
0.175888 0.02370479871 -0.00044247393 
0.176446 0.07036209551 -0.00022251468 
0.177003 0.04310419857 0.00048089475 
0.177561 0.05979616089 0.00000829524 
0.178118 0.06412663003 0.00071757497 
0.178676 0.09466910483 0.00044589592 
0.179233 0.03789234465 -0.00038565828 
0.179791 0.03708509243 0.00093667588 
0.180348 0.13497776391 -0.00006897047 
0.180905 0.05431473145 0.00091733249 
0.181463 -0.00977402645 0.00038931829 
0.182020 0.07543157964 0.00008700945 
0.182578 0.05927705627 0.00083604032 
0.183135 0.11609210828 0.00071910635 
0.183693 0.00583022803 0.00017020997 
0.184250 0.02794884317 0.00033300552 
0.184808 0.05457360100 -0.00010581174 
0.185365 0.03207661220 0.00038337673 
0.185922 0.02953925224 0.00019428194 
0.186480 0.00713499452 -0.00008852765 
0.187037 0.05023876472 0.00063449543 
0.187595 0.03507786879 0.00004413334 
0.188152 0.04518722028 0.00022608652 
0.188710 0.03576246181 0.00065202511 
0.189267 0.02665696902 -0.00056557555 
0.189824 0.03114322550 0.00008952026 
0.190382 0.09585054628 0.00078201556 
0.190939 -0.00221000374 -0.00021542778 
0.191497 0.08391530041 0.00010239698 
0.192054 -0.01765140362 0.00031070122 
0.192612 0.07761422881 0.00053467273 
0.193169 0.02595998987 0.00029615304 
0.193726 0.02997624572 0.00051304025 
0.194284 -0.00523191708 0.00030704830 
0.194841 0.06655004553 0.00017942775 
0.195399 0.03035878106 -0.00011051277 
0.195956 0.04950197947 0.00046043353 
0.196514 0.04398933509 -0.00024890145 
0.197071 0.04118929712 -0.00061350491 
0.197628 0.03767560760 0.00068090413 
0.198186 0.03133495432 -0.00041096779 
0.198743 0.05456707747 0.00048366109 
0.199301 0.03807630547 -0.00020795843 
0.199858 0.01649802366 0.00004588869 
0.200416 -0.01580702751 0.00016900481 
0.200973 -0.00484341552 0.00005016462 
0.201530 -0.00874047280 0.00015992384 
0.202088 0.02439999847 -0.00021713259 
0.202645 0.09905388692 0.00024401399 
0.203203 -0.02223630017 -0.00026296783 
0.203760 0.04846756053 -0.00000678414 
0.204318 0.01343181294 0.00045700578 
0.204875 0.04181754191 -0.00022999908 
0.205432 0.02957889642 -0.00003737983 
0.205990 0.02873266828 0.00000623841 
0.206547 0.00843272595 0.00028114880 
0.207105 -0.01069152262 0.00017327275 
0.207662 0.00470533406 0.00008071970 
0.208219 -0.00445482434 0.00035356907 
0.208777 0.06821158357 0.00008275931 
0.209334 0.03117016408 -0.00026628064 
0.209892 0.01381638421 0.00012996625 
0.210449 0.03681797901 0.00099203960 
0.211007 0.02579998143 0.00008113609 
0.211564 0.04150737159 0.00011775309 
0.212121 0.00154703871 0.00049292765 
0.212679 0.00731908214 0.00003574181 
0.213236 0.02448848304 0.00000614490 
0.213794 -0.01135228142 -0.00004086048 
0.214351 0.04387342217 0.00034747279 
0.214908 0.07087037658 -0.00053575766 
0.215466 0.04929451563 -0.00036616676 
0.216023 -0.01137752156 -0.00040762941 
0.216581 -0.01172781167 -0.00029818829 
0.217138 -0.00986856554 -0.00071410100 
0.217695 0.00219793707 0.00004960114 
0.218253 0.05031141905 -0.00021850939 
0.218810 0.05410341628 -0.00007478769 
0.219368 0.04063090412 0.00038397715 
0.219925 0.07165593924 -0.00028847594 
0.220483 0.03537745039 0.00003810003 
0.221040 0.02238824787 -0.00021315204 
0.221597 0.02790180904 0.00044231001 
0.222155 0.02113529515 0.00025712679 
0.222712 0.03024050901 0.00021351545 
0.223270 0.02999104580 0.00053544905 
0.223827 0.02209041274 -0.00063840168 
0.224384 0.07108998129 -0.00017959957 
0.224942 0.06308544234 0.00037102601 
0.225499 0.03201147209 0.00011468350 
0.226057 0.03045278779 0.00048186164 
0.226614 -0.00544916466 0.00031404033 
0.227171 0.07796699842 -0.00006479419 
0.227729 0.01371834040 0.00008117634 
0.228286 0.05035660631 0.00080131067 
0.228844 0.00414723890 0.00058484365 
0.229401 0.00512733601 -0.00004519895 
0.229958 0.01905074034 -0.00019458709 
0.230516 -0.00955956322 -0.00023964586 
0.231073 -0.00672618513 -0.00030105987 
0.231630 0.04341063032 0.00036154372 
0.232188 -0.00421520492 -0.00048733365 
0.232745 0.02189422636 0.00025883916 
0.233303 0.04648394245 0.00025904483 
0.233860 0.01760482413 0.00038900697 
0.234417 0.01583097280 0.00005595761 
0.234975 0.03381136982 0.00033653616 
0.235532 0.04394803113 -0.00030875737 
0.236090 0.01986876887 0.00018619586 
0.236647 0.03913639816 0.00023502382 
0.237204 0.03525185808 0.00014539022 
0.237762 0.01154542327 -0.00036289672 
0.238319 0.03680411742 0.00101846672 
0.238877 0.08076155607 0.00001844454 
0.239434 0.00535661902 0.00049552539 
0.239991 0.00732743310 0.00023476543 
0.240549 0.04448237441 0.00037336163 
0.241106 -0.00607091687 0.00070230409 
0.241663 -0.00950732519 -0.00025735656 
0.242221 0.06564955138 0.00036257127 
0.242778 0.02903266251 0.00045143741 
0.243336 0.01786950269 0.00013001645 
0.243893 0.05181000437 -0.00068091764 
0.244450 0.00397771075 -0.00054967855 
0.245008 0.02692451542 0.00022355540 
0.245565 0.03138130841 0.00049946809 
0.246123 0.01781977715 -0.00029595573 
0.246680 0.02248883713 0.00037117754 
0.247237 -0.00698195525 0.00028613254 
0.247795 0.06128744591 0.00092847952 
0.248352 0.00861876997 0.00004247398 
0.248909 0.05251626653 0.00017248867 
0.249467 -0.03040667178 -0.00021186543 
0.250024 0.02467332440 -0.00010021460 
0.250582 0.02375854518 0.00005672241 
0.251139 -0.00684802937 -0.00035493164 
0.251696 0.01972905712 0.00000661652 
0.252254 0.03293567516 0.00036986396 
0.252811 0.02861185068 0.00048379304 
0.253368 0.00949135762 -0.00001962497 
0.253926 0.00569768945 -0.00045345462 
0.254483 0.02098285976 -0.00009336288 
0.255041 0.02280818670 0.00002166392 
0.255598 0.02027770327 -0.00023844329 
0.256155 0.07822915817 0.00016575027 
0.256713 0.00453759351 0.00006212788 
0.257270 0.02032988630 0.00497846864 
0.257827 0.04068009507 0.00039372887 
0.258385 0.03136132791 -0.00028153525 
0.258942 0.03052475743 -0.00012368102 
0.259499 0.02283719547 0.00049751902 
0.260057 0.01802237437 0.00020403068 
0.260614 -0.00417125852 0.00019575525 
0.261172 0.02496711485 0.00054545979 
0.261729 0.05596190116 0.00064656687 
0.262286 0.02742547055 0.00055169237 
0.262844 0.05585794004 0.00013715676 
0.263401 0.02776385853 -0.00034601968 
0.263958 -0.01145591085 -0.00004875076 
0.264516 0.01811293334 0.00028097511 
0.265073 0.02246047381 0.00048238097 
0.265630 0.04626523770 -0.00020183437 
0.266188 0.01465130513 -0.00014540427 
0.266745 0.00618873951 0.00013688388 
0.267302 0.01000363297 -0.00031470088 
0.267860 0.03699817870 -0.00017771577 
0.268417 -0.02785476191 0.00004058399 
0.268975 0.03527328205 0.00029105183 
0.269532 -0.00307637658 0.00032244833 
0.270089 0.05835040475 0.00045952049 
0.270647 -0.02065742474 0.00004241868 
0.271204 0.00936584206 -0.00023054460 
0.271761 0.00271302526 0.00013592719 
0.272319 0.03569358225 0.00008423464 
0.272876 0.02795331911 0.00065820257 
0.273433 0.01450191625 0.00052794008 
0.273991 0.03790250549 0.00047458851 
0.274548 0.01923674895 -0.00000793885 
0.275105 0.02300529677 0.00014926581 
0.275663 0.04648299618 -0.00022024418 
0.276220 0.03859641113 -0.00017942761 
0.276777 0.01083830562 0.00021530244 
0.277335 0.01347402407 0.00003063270 
0.277892 -0.02202276976 -0.00011934316 
0.278449 0.08812542881 0.00042439495 
0.279007 0.02632476315 -0.00003020573 
0.279564 0.02952750679 -0.00023798108 
0.280121 -0.00485933949 0.00061885256 
0.280679 0.00724167218 0.00023995690 
0.281236 0.01803546592 0.00016892708 
0.281793 0.03365580324 0.00018155527 
0.282351 0.02786994625 -0.00002675490 
0.282908 0.03631712604 0.00021954915 
0.283465 0.05293443009 0.00008809934 
0.284023 0.01078002030 0.00002632767 
0.284580 0.01115291800 -0.00032196669 
0.285137 0.04101875801 0.00046149996 
0.285695 0.03462843218 0.00030240433 
0.286252 0.03950777210 0.00031639160 
0.286809 0.03326019259 -0.00011507381 
0.287367 0.01391210039 0.00037369634 
0.287924 0.01500715300 0.00035757491 
0.288481 0.00690192744 0.00005579498 
0.289039 0.04855482758 -0.00016441498 
0.289596 0.03468023993 0.00035099680 
0.290153 -0.01333245850 -0.00024869968 
0.290711 0.03486986116 -0.00019163490 
0.291268 0.02909782815 -0.00063616718 
0.291825 -0.03021465010 0.00040358812 
0.292383 -0.02344825066 0.00034437266 
0.292940 -0.00097024067 0.00049479790 
0.293497 0.01461114407 0.00030018173 
0.294055 0.04919621330 0.00061062532 
0.294612 0.02396106137 0.00096424457 
0.295169 0.01284304550 0.00030124897 
0.295727 -0.02001669654 0.00041089400 
0.296284 0.02166381842 0.00062965788 
0.296841 0.01125246700 -0.00004853967 
0.297399 -0.00134033730 0.00031043544 
0.297956 -0.04108441193 0.00014431189 
0.298513 0.04935501534 0.00063782280 
0.299071 0.06878251628 -0.00013134429 
0.299628 -0.01653341135 0.00011743293 
0.300185 -0.00037101997 0.00021163435 
0.300742 0.05062533991 -0.00023663502 
0.301300 -0.01638627138 -0.00003541659 
0.301857 0.00994099634 0.00057178111 
0.302414 0.03689047985 0.00000766509 
0.302972 0.01310142425 0.00006369006 
0.303529 0.06039336461 0.00035053522 
0.304086 0.01639231759 -0.00006053065 
0.304644 0.01601425170 -0.00017993172 
0.305201 0.01737195740 -0.00005570291 
0.305758 0.03445389852 0.00078651343 
0.306316 0.04366572962 -0.00012284007 
0.306873 0.08105068100 0.00015288715 
0.307430 0.07798701400 0.00010435709 
0.307987 0.07261140998 0.00094595509 
0.308545 0.07462451497 0.00045593468 
0.309102 0.03224531282 0.00011441324 
0.309659 0.01569967307 -0.00046136110 
0.310217 0.04691212892 -0.00013254037 
0.310774 0.05240540171 0.00015189299 
0.311331 0.05030667050 0.00008004144 
0.311889 0.03616857414 0.00002256333 
0.312446 0.06446303301 0.00032195231 
0.313003 0.01633910857 -0.00055785878 
0.313560 0.03442419397 -0.00028577335 
0.314118 0.05724061459 0.00038944784 
0.314675 0.01962995785 0.00016263690 
0.315232 -0.00372949990 0.00009687952 
0.315790 -0.03857280884 0.00037906826 
0.316347 0.02129658542 -0.00070613981 
0.316904 0.00052185711 0.00130402084 
0.317461 -0.00989001960 0.00052960016 
0.318019 0.03649929568 0.00066928085 
0.318576 0.04311509961 0.00061890353 
0.319133 0.00189188032 -0.00025823095 
0.319691 -0.01105992247 0.00002258456 
0.320248 0.01941133996 -0.00020067217 
0.320805 -0.03014565951 0.00010350411 
0.321362 0.07041075905 0.00013987282 
0.321920 0.03970586617 -0.00013153590 
0.322477 0.01566048996 0.00079643021 
0.323034 0.01606797973 -0.00118365985 
0.323592 0.00531021847 0.00018306894 
0.324149 0.05480549012 -0.00012809903 
0.324706 0.01431818274 -0.00014830774 
0.325263 -0.02612863396 -0.00028972389 
0.325821 0.03528819069 -0.00016017903 
0.326378 0.02602791637 0.00045926587 
0.326935 0.01011842027 0.00051800842 
0.327493 -0.00174312244 0.00092390199 
0.328050 0.04301673349 0.00004589699 
0.328607 0.02419187330 0.00044617373 
0.329164 0.03229721225 0.00066357808 
0.329722 0.04279492935 0.00054105188 
0.330279 -0.01162317241 0.00033358108 
0.330836 0.07036154513 0.00070658666 
0.331393 0.06794958413 0.00026477096 
0.331951 0.00222611951 -0.00086294874 
0.332508 -0.00799450736 0.00013995750 
0.333065 0.01246426221 -0.00038641976 
0.333622 0.02836834060 0.00037820801 
0.334180 -0.01365954284 -0.00002805680 
0.334737 0.02945614047 0.00070765381 
0.335294 -0.03822323129 -0.00077158642 
0.335852 -0.00642204728 0.00069276747 
0.336409 -0.00276750681 0.00034169976 
0.336966 0.01755524614 0.00075538314 
0.337523 0.07406782679 -0.00010917023 
0.338081 -0.00141127463 0.00007539364 
0.338638 0.04543130137 0.00101597812 
0.339195 -0.00574181818 0.00002425257 
0.339752 -0.04027860569 -0.00008841570 
0.340310 0.00597211514 -0.00103047867 
0.340867 0.02061171080 -0.00055447086 
0.341424 0.04071706521 -0.00002788698 
0.341981 0.02094008906 0.00029007112 
0.342539 0.02880420464 0.00044219423 
0.343096 0.02256431921 -0.00044422747 
0.343653 0.04827158165 0.00036192272 
0.344210 0.01914256345 -0.00015827850 
0.344768 0.02740077965 0.00069738943 
0.345325 0.02696172296 0.00029819411 
0.345882 -0.01516060129 0.00064634619 
0.346439 0.03957549192 0.00044642646 
0.346997 0.02188322235 0.00028001465 
0.347554 0.01863397751 0.00043620933 
0.348111 0.01996385575 -0.00004631516 
0.348668 0.04220355286 0.00118471152 
0.349226 0.03794999620 0.00025810986 
0.349783 0.01649538994 0.00119431599 
0.350340 0.05476626248 0.00057930318 
0.350897 -0.00026011489 -0.00033291247 
0.351454 0.02691762646 -0.00017000611 
0.352012 0.01638140141 0.00032988563 
0.352569 0.03186687295 0.00070854428 
0.353126 0.04311423712 0.00108419559 
0.353683 0.06949152990 0.00025137769 
0.354241 -0.05751022566 0.00054883162 
0.354798 0.06792956973 0.00017415492 
0.355355 0.11034557925 0.00096326893 
0.355912 0.02440939172 0.00111619794 
0.356470 0.05238743284 0.00102299214 
0.357027 0.04943829467 -0.00147350800 
0.357584 -0.00420105473 -0.00035010394 
0.358141 0.01777972575 -0.00038349823 
0.358699 0.03494455485 0.00105964853 
0.359256 0.04606543032 0.00017955022 
0.359813 -0.01712074108 0.00096290199 
0.360370 -0.03725242799 -0.00071108547 
0.360927 -0.00278468032 0.00083136973 
0.361485 0.01803404917 -0.00004759093 
0.362042 0.04800975113 -0.00072032203 
0.362599 0.02938659469 -0.00013787191 
0.363156 0.02042356521 0.00001463904 
0.363714 0.00074369357 -0.00005171502 
0.364271 0.06254020318 0.00047874044 
0.364828 -0.03876065669 0.00075018213 
0.365385 0.04480680829 -0.00022962202 
0.365942 0.02580613595 0.00086896825 
0.366500 0.08914735204 -0.00045287227 
0.367057 0.05209237111 -0.00021723392 
0.367614 0.02488345346 -0.00038138192 
0.368171 0.03343085447 -0.00101894877 
0.368728 0.00515725690 0.00091994142 
0.369286 -0.01446851575 0.00086563840 
0.369843 -0.05588229529 0.00018213008 
0.370400 -0.04602031343 0.00130446914 
0.370957 0.04478567178 -0.00024181239 
0.371514 0.00096331505 -0.00123357485 
0.372072 -0.00713013196 -0.00043111898 
0.372629 0.03660074560 0.00016144004 
0.373186 -0.06552761663 -0.00041102922 
0.373743 0.10663628126 -0.00035336879 
0.374300 0.12945533320 0.00126376033 
0.374858 0.03843655809 0.00096501505 
0.375415 0.01810135041 -0.00166324778 
0.375972 -0.05965667488 -0.00099266771 
0.376529 -0.02685616136 0.00082361267 
0.377086 0.03262382135 -0.00055096649 
0.377644 0.05124392121 0.00140621760 
0.378201 0.01067999858 -0.00065464951 
0.378758 0.04014732426 0.00045161213 
0.379315 0.02189245113 -0.00023133454 
0.379872 0.04268545963 0.00079149625 
0.380430 -0.02667383712 0.00056019239 
0.380987 0.12765830543 -0.00030130216 
0.381544 -0.00382732759 -0.00054377700 
0.382101 -0.02485726581 -0.00151031852 
0.382658 -0.00740896934 -0.00146083756 
0.383216 0.05318079977 -0.00052751871 
0.383773 -0.00877930049 0.00093513990 
0.384330 -0.01090313439 -0.00096456628 
0.384887 0.03326188109 0.00087923445 
0.385444 0.05085291336 -0.00009370860 
0.386001 -0.02700834683 -0.00132065862 
0.386559 0.01093920586 -0.00104795154 
0.387116 -0.03321383014 0.00010632799 
0.387673 -0.01256908370 0.00088149979 
0.388230 0.03119134795 0.00275604312 
0.388787 -0.14693793979 -0.00089449611 
0.389345 -0.02161656221 -0.00102742778 
0.389902 0.09963260401 0.00060589487 
0.390459 0.03280397790 -0.00043624309 
0.391016 0.05882056451 0.00234451270 
0.391573 -0.01593174357 0.00060214852 
0.392130 -0.02959798690 -0.00230280274 
0.392688 0.10809518403 0.00153604736 
0.393245 -0.01203343500 0.00310293875 
0.393802 0.03171012924 0.00128976415 
0.394359 0.03270617582 0.00032834277 
0.394916 0.07653587281 -0.00048668786 
0.395473 -0.00620620809 -0.00256242764 
0.396031 0.06675805977 0.00136517589 
0.396588 0.00442767840 -0.00062930186 
0.397145 0.00870221257 0.00420610386 
0.397702 -0.05607139638 -0.00141813672 
0.398259 0.03868924161 -0.00583572674 
0.398816 0.01740756784 -0.00021263190 
0.399374 -0.04767501412 -0.00303403682 
0.399931 0.05127001429 0.00371515807 
0.400488 0.01678226416 -0.00058306576 
0.401045 0.02445230224 -0.00490141783 
0.401602 -0.01174178225 -0.00460134837 
0.402159 -0.07235137547 -0.00367072664 
0.402716 -0.24618680862 -0.00132482561 
0.403274 0.17117755015 0.00052368720 
0.403831 0.10559430969 0.02011871128 
