# Supplementary material for: SAXS studies of X-ray induced disulfide bond damage: Engineering high-resolution insight from a low-resolution technique
Source: PLoS One. 2020 Nov 17;15(11):e0239702. doi: 10.1371/journal.pone.0239702 (PMC7671560; doi:10.1371/journal.pone.0239702)
Supplement: S1 Data — (GZ) [file pone.0239702.s023.gz › SupplementaryData/dimer_A9_ph6_1p25_00004.cbf.dat]

0.010314 2.38477984297 -0.80785381520 
0.010872 4.81619194594 -0.20427603165 
0.011429 3.17317362393 -0.25964262447 
0.011987 3.21389876578 -0.13800052767 
0.012544 6.95182681307 -0.06688141413 
0.013102 5.46466638253 -0.13367781988 
0.013659 3.38876473943 -0.13997828023 
0.014217 4.36860760278 -0.08075208196 
0.014774 3.48573970256 -0.05670011097 
0.015332 3.39758602736 -0.00383864030 
0.015889 4.10532666451 -0.06922498177 
0.016447 3.29353661269 -0.08251308381 
0.017004 3.66871276397 -0.05198638481 
0.017562 3.67342777930 0.00566996790 
0.018119 3.86904078028 0.04722963444 
0.018677 4.28289619127 0.00131069536 
0.019234 3.75481308415 0.03429984783 
0.019792 3.39081261116 -0.00758720239 
0.020349 3.53761658917 -0.01827616054 
0.020907 3.54766112672 0.00431150152 
0.021464 3.45975113708 0.00936726719 
0.022022 3.50789870666 -0.00028588191 
0.022579 3.51952339255 0.00963583849 
0.023137 3.31567041969 0.03327641887 
0.023694 3.22617164943 0.01822068922 
0.024252 3.31582197061 0.01510825624 
0.024809 3.22391386606 0.02785244645 
0.025367 3.19871770803 0.02489515372 
0.025924 3.32921819235 0.00460792775 
0.026482 3.45405576351 0.01133481296 
0.027039 3.21191605282 0.01520277462 
0.027597 3.26471384524 0.01973886435 
0.028154 3.05507442522 0.02878095339 
0.028712 3.18066808245 0.01895025717 
0.029269 2.93829792727 0.01535238745 
0.029827 2.96148514584 0.01709284350 
0.030384 3.11617899984 0.01993672298 
0.030942 3.01710448462 0.01884629343 
0.031500 2.78684335201 0.01822923800 
0.032057 2.90485692998 0.02105804273 
0.032615 2.94548130655 0.02363678672 
0.033172 2.83883657047 0.01660545393 
0.033730 2.95432260966 0.02301249665 
0.034287 2.92168478482 0.02328677193 
0.034845 2.76153295571 0.01658380636 
0.035402 2.68121721174 0.01624039293 
0.035960 2.68953122504 0.01533364092 
0.036517 2.50902785170 0.01624544873 
0.037075 2.70385382515 0.01462781865 
0.037632 2.69620838032 0.01437199178 
0.038190 2.49081542346 0.01473038841 
0.038747 2.60969951288 0.01964708614 
0.039305 2.46003817964 0.01876273040 
0.039862 2.47626128115 0.01392566221 
0.040420 2.60907453404 0.01678944879 
0.040977 2.30773835173 0.01295252363 
0.041535 2.44584644180 0.01753564471 
0.042092 2.36716524403 0.01560984176 
0.042650 2.29859170151 0.02034607490 
0.043207 2.34955902773 0.01568203642 
0.043765 2.40749836591 0.01566175857 
0.044322 2.31120893058 0.01304188273 
0.044880 2.26531817268 0.01605811071 
0.045437 2.30332557692 0.01505198829 
0.045995 2.22716641842 0.01259574618 
0.046552 2.22675599687 0.01308476149 
0.047110 2.13245361612 0.01468558321 
0.047667 2.08538937475 0.00991787568 
0.048225 2.14075487258 0.01545605823 
0.048782 2.16409316976 0.01521430467 
0.049340 1.90325147362 0.00944177548 
0.049897 1.78515293100 0.01393291396 
0.050455 2.00340238225 0.01372985912 
0.051012 1.96736046973 0.01547956033 
0.051570 1.96119973101 0.01501081463 
0.052127 1.92664160830 0.01198530353 
0.052685 1.97712265164 0.00786865250 
0.053242 1.81143007870 0.01283683775 
0.053800 1.82826520355 0.00932498600 
0.054357 1.96274000620 0.00740791737 
0.054915 1.91994845484 0.01026110542 
0.055472 1.78626193251 0.01325151564 
0.056030 1.69675514865 0.01156308054 
0.056587 1.64890722671 0.01018475782 
0.057145 1.66449076443 0.00905674647 
0.057702 1.67888768435 0.00915065935 
0.058260 1.69669535394 0.00730438362 
0.058817 1.59114921119 0.01026961767 
0.059375 1.61316651382 0.00800201818 
0.059932 1.49828597162 0.00602314654 
0.060490 1.53919381032 0.00927683539 
0.061048 1.57144566535 0.01023727186 
0.061605 1.47997891204 0.00779379794 
0.062163 1.36635171062 0.00979766744 
0.062720 1.59061110240 0.00602969670 
0.063278 1.43413258944 0.00848593529 
0.063835 1.47861486028 0.00608976080 
0.064393 1.39039862437 0.01046236772 
0.064950 1.27182131312 0.00822795513 
0.065508 1.33008184481 0.00569140236 
0.066065 1.29372683674 0.00940842919 
0.066623 1.28774475702 0.00646419822 
0.067180 1.24617338215 0.00548352738 
0.067738 1.35347378665 0.00638544872 
0.068295 1.23183549688 0.00758740037 
0.068853 1.27859423313 0.00511203244 
0.069410 1.23129133921 0.00451754507 
0.069968 1.06653882873 0.00457584941 
0.070525 1.18723949108 0.00710712206 
0.071083 1.11876320791 0.00672724299 
0.071640 1.12730118369 0.00788755036 
0.072198 1.18379119778 0.00554431575 
0.072755 1.07063892391 0.00570477860 
0.073313 1.19365723184 0.00765329577 
0.073870 1.13153833902 0.00762324740 
0.074428 1.06458363311 0.00870693027 
0.074985 1.12125932073 0.00799477510 
0.075543 1.11210981677 0.00688190964 
0.076100 0.94016721446 0.00379767397 
0.076658 1.01382118084 0.00562697153 
0.077215 0.94736854035 0.00503946890 
0.077773 0.92684312677 0.00430320941 
0.078330 0.98386657051 0.00286283123 
0.078888 0.96872253043 0.00476334626 
0.079445 0.90140690575 0.00431261844 
0.080003 0.97210913133 0.00286823745 
0.080560 0.94995847189 0.00578704385 
0.081118 0.99805305507 0.00530187075 
0.081675 0.94862783879 0.00334379075 
0.082233 0.82302778802 0.00323544653 
0.082790 0.80870898406 0.00330184652 
0.083348 0.88164694208 0.00478484817 
0.083905 0.76152361482 0.00358351911 
0.084463 0.80830461905 0.00391290559 
0.085020 0.81859722216 0.00344535167 
0.085578 0.70846987932 0.00303851807 
0.086135 0.72703131525 0.00357964638 
0.086693 0.81467016307 0.00405364782 
0.087250 0.78634741559 0.00644310954 
0.087808 0.70011038448 0.00392078269 
0.088365 0.78790675727 0.00513723138 
0.088923 0.71165949373 0.00347287278 
0.089480 0.69711579028 0.00278304193 
0.090038 0.73911048661 0.00224163754 
0.090595 0.73100846233 0.00295321652 
0.091153 0.77746859229 0.00342981489 
0.091710 0.73043947579 0.00304514192 
0.092268 0.63855217035 0.00348514468 
0.092825 0.66516969683 0.00365285131 
0.093383 0.67554577238 0.00492946264 
0.093940 0.63186555416 0.00315582794 
0.094498 0.53538889323 0.00289211303 
0.095055 0.65280207725 0.00364731281 
0.095613 0.68310593672 0.00453818275 
0.096170 0.61121304358 0.00189143970 
0.096728 0.68126789850 0.00418756182 
0.097285 0.69152195066 0.00483727166 
0.097842 0.59008300263 0.00308210506 
0.098400 0.62259837027 0.00338910442 
0.098957 0.40864219252 0.00103026364 
0.099515 0.51619646007 0.00201061460 
0.100072 0.58464250605 0.00252438431 
0.100630 0.46521105264 0.00214057913 
0.101187 0.53866202662 0.00296715320 
0.101745 0.56529567284 0.00175514569 
0.102302 0.55078810543 0.00247289155 
0.102860 0.46383292123 0.00306028055 
0.103417 0.56799493001 0.00295106395 
0.103975 0.52055866789 0.00295650950 
0.104532 0.49821606726 0.00245586422 
0.105090 0.53954429742 0.00299325635 
0.105647 0.46886819834 0.00427363193 
0.106205 0.49565304963 0.00242216261 
0.106762 0.33232916214 0.00208452430 
0.107320 0.46429121584 0.00097960400 
0.107877 0.44113438347 0.00200709265 
0.108435 0.39091527614 0.00162666911 
0.108992 0.45261786669 0.00154986199 
0.109550 0.45561648177 0.00251308394 
0.110107 0.43055314153 0.00163668375 
0.110665 0.39171575966 0.00121889339 
0.111222 0.43833970731 0.00193774985 
0.111780 0.32213342648 0.00142778361 
0.112337 0.40911915316 0.00208654984 
0.112895 0.44980767364 0.00179508866 
0.113452 0.40285108451 0.00084378025 
0.114010 0.41111163506 0.00148641800 
0.114567 0.39919713398 0.00141413784 
0.115125 0.40834080937 0.00157293344 
0.115682 0.31114383491 0.00186330406 
0.116240 0.30876452767 0.00026864739 
0.116797 0.34525950600 0.00158218591 
0.117355 0.32966187207 0.00122639943 
0.117912 0.31843320887 0.00090102255 
0.118470 0.30606695365 0.00156731523 
0.119027 0.33069947046 0.00131771316 
0.119585 0.34560953040 0.00218200834 
0.120142 0.34354666356 0.00162187569 
0.120699 0.29537262061 0.00048219193 
0.121257 0.32180063597 0.00146746635 
0.121814 0.33486621095 0.00183337485 
0.122372 0.30339224683 0.00173193491 
0.122929 0.26684975275 0.00060271969 
0.123487 0.30567484216 0.00174475326 
0.124044 0.32704304876 0.00056436691 
0.124602 0.24766831608 0.00088545345 
0.125159 0.25640969198 0.00060630658 
0.125717 0.26217317275 0.00076973313 
0.126274 0.31330410235 0.00257321807 
0.126832 0.22636203091 0.00109868763 
0.127389 0.26364361869 0.00066395371 
0.127947 0.27697574193 0.00154013133 
0.128504 0.26097625776 0.00069763653 
0.129062 0.32300428437 0.00197280625 
0.129619 0.32724139943 0.00187260185 
0.130177 0.25473094404 0.00161652198 
0.130734 0.25536686563 0.00180851431 
0.131292 0.21109720232 0.00105734177 
0.131849 0.22324038107 0.00096874906 
0.132407 0.26672016765 0.00115382824 
0.132964 0.20045674387 0.00104406045 
0.133521 0.25970132756 0.00100802889 
0.134079 0.26290219890 0.00089017983 
0.134636 0.23826172498 0.00093059926 
0.135194 0.21694352581 0.00161842680 
0.135751 0.19584751964 0.00120112482 
0.136309 0.17345574313 0.00009133433 
0.136866 0.21208728693 0.00117818420 
0.137424 0.21575053487 0.00089274660 
0.137981 0.12445815488 0.00040813857 
0.138539 0.13414292311 0.00085392161 
0.139096 0.23329204994 0.00106152850 
0.139654 0.12874645186 0.00104627346 
0.140211 0.16990338344 0.00058011116 
0.140769 0.12079510096 0.00074929232 
0.141326 0.19372084280 0.00018981274 
0.141884 0.15355245612 -0.00038451005 
0.142441 0.21025994856 0.00081290143 
0.142998 0.13512908069 -0.00024312731 
0.143556 0.16208914657 0.00091892877 
0.144113 0.16749755820 0.00081135701 
0.144671 0.21961477346 0.00092550816 
0.145228 0.13314857870 0.00068985881 
0.145786 0.17351246870 0.00082181551 
0.146343 0.14960094863 0.00124275892 
0.146901 0.15053329178 0.00087196158 
0.147458 0.14445110787 0.00066940975 
0.148016 0.10311058510 0.00086486408 
0.148573 0.18167956209 0.00059776269 
0.149131 0.07245182456 0.00102271665 
0.149688 0.09293352315 0.00070517341 
0.150246 0.06811747703 0.00070038690 
0.150803 0.11551616194 0.00045553813 
0.151360 0.13640102978 -0.00001056873 
0.151918 0.11076666660 -0.00042287677 
0.152475 0.18432962081 0.00005630641 
0.153033 0.10246274502 0.00087018092 
0.153590 0.11023883075 0.00045937497 
0.154148 0.09697660250 -0.00004082106 
0.154705 0.11395334630 0.00128322373 
0.155263 0.10613003637 0.00031370796 
0.155820 0.11142149199 -0.00000643818 
0.156378 0.10870073561 0.00037836187 
0.156935 0.16101926944 0.00081228629 
0.157493 0.10680079402 0.00089633119 
0.158050 0.13028745709 0.00017288726 
0.158607 0.06753828486 0.00100302467 
0.159165 0.07680649650 0.00102447108 
0.159722 0.10090199931 0.00056635589 
0.160280 0.10474060094 0.00144900009 
0.160837 0.03140229069 0.00077911655 
0.161395 0.09076849417 -0.00056646369 
0.161952 0.06868477033 0.00083225550 
0.162510 0.10019354395 0.00034052497 
0.163067 0.14937058358 0.00148322946 
0.163625 0.03956025008 0.00039830397 
0.164182 0.08058002772 0.00097542808 
0.164739 0.13749061831 0.00037788805 
0.165297 0.06840676939 0.00075253800 
0.165854 0.12636465644 0.00067620314 
0.166412 0.05454591958 0.00024144862 
0.166969 -0.00287956679 0.00075866880 
0.167527 0.06518113457 0.00027512308 
0.168084 0.11418926940 0.00104436708 
0.168642 0.00674250432 0.00109363156 
0.169199 0.08405053552 0.00159462612 
0.169757 0.06615859720 0.00078677335 
0.170314 0.04195865305 0.00058633812 
0.170871 0.04867266351 0.00092593856 
0.171429 0.06036811653 0.00002263523 
0.171986 0.07280539020 0.00029439257 
0.172544 0.06202626836 0.00063517958 
0.173101 0.05550462905 0.00010449150 
0.173659 0.05888454195 0.00022420173 
0.174216 0.09362940430 0.00046140262 
0.174774 0.05005761135 -0.00032530831 
0.175331 0.04490885160 -0.00008992903 
0.175888 0.04620574246 0.00097158238 
0.176446 0.05099526997 0.00083998545 
0.177003 0.05684431222 0.00125310156 
0.177561 0.05381914384 0.00013301204 
0.178118 0.07713887695 0.00133407501 
0.178676 0.05123476720 -0.00031036599 
0.179233 0.04949668543 0.00007330851 
0.179791 0.06497033373 -0.00036295259 
0.180348 -0.01134426440 0.00021842583 
0.180905 0.05089727308 0.00009691039 
0.181463 0.07321599836 0.00029154317 
0.182020 0.05374518040 0.00048148140 
0.182578 0.06330411926 0.00006676969 
0.183135 0.05399944123 -0.00005760558 
0.183693 0.06218374784 0.00076681153 
0.184250 0.03400608609 -0.00051106080 
0.184808 0.06924121911 0.00011201718 
0.185365 0.04477205406 0.00076178237 
0.185922 0.08216744786 0.00110110013 
0.186480 0.07589326362 0.00000635937 
0.187037 0.03047382901 -0.00017214183 
0.187595 0.08841076807 0.00020577997 
0.188152 0.05391648954 0.00073725236 
0.188710 0.02883515126 0.00019241523 
0.189267 0.07944029187 0.00145077059 
0.189824 0.03200162965 -0.00024973235 
0.190382 -0.00422158013 0.00006493910 
0.190939 0.03025636538 0.00040321577 
0.191497 0.04509625214 0.00057275931 
0.192054 0.01726644142 0.00008808191 
0.192612 0.02951143533 -0.00020822588 
0.193169 0.06752835412 0.00000000064 
0.193726 0.03075107925 0.00013440118 
0.194284 0.01908940358 -0.00034256336 
0.194841 0.04255330924 -0.00061462828 
0.195399 0.06396424617 0.00058779217 
0.195956 0.01513477244 -0.00079574081 
0.196514 0.00944817715 0.00046496835 
0.197071 0.04857913704 -0.00010295333 
0.197628 0.04057997251 0.00100144172 
0.198186 0.05424669993 0.00063847355 
0.198743 0.08976759319 0.00067414812 
0.199301 0.02590919528 0.00013302352 
0.199858 0.04431451778 0.00053891510 
0.200416 0.02742916398 0.00022564260 
0.200973 0.06624885986 0.00059916596 
0.201530 0.00753437512 0.00055571979 
0.202088 0.06263582084 0.00005831491 
0.202645 0.01883529941 -0.00005801842 
0.203203 -0.01149359712 -0.00005030530 
0.203760 0.04970515138 -0.00006916096 
0.204318 0.06199867323 0.00061134987 
0.204875 0.04674766020 0.00008708464 
0.205432 -0.00265174883 0.00022243264 
0.205990 0.02687781640 0.00034977343 
0.206547 0.07034234789 0.00029213290 
0.207105 0.00573257555 0.00045563316 
0.207662 -0.00673062214 -0.00022637494 
0.208219 0.07421218926 -0.00027147274 
0.208777 0.04479985374 0.00000304474 
0.209334 0.03143709321 0.00024833087 
0.209892 0.02180760288 -0.00055968866 
0.210449 0.06429911453 0.00013240803 
0.211007 0.07292618329 -0.00057422915 
0.211564 0.02100198835 -0.00005345954 
0.212121 0.01693915291 0.00031993122 
0.212679 0.06967900848 0.00104275865 
0.213236 0.02059130914 0.00023953510 
0.213794 0.01120142094 0.00027476474 
0.214351 0.02490803511 -0.00030166088 
0.214908 0.04701577804 0.00092064354 
0.215466 0.00908283890 -0.00001232147 
0.216023 0.01866162505 0.00036522124 
0.216581 0.04458775533 -0.00008708506 
0.217138 0.01747002096 0.00023124583 
0.217695 -0.01292304203 0.00059458800 
0.218253 0.03654536672 0.00029306316 
0.218810 0.02307520414 0.00011265431 
0.219368 0.07387057799 0.00051647702 
0.219925 0.06149442861 0.00070019400 
0.220483 0.03934489058 -0.00013467175 
0.221040 0.03089125260 0.00011289993 
0.221597 -0.00162051207 -0.00005097354 
0.222155 0.03609058203 -0.00028573997 
0.222712 0.02467380399 0.00012337691 
0.223270 0.03730344080 0.00084394249 
0.223827 0.04971614838 -0.00038412336 
0.224384 0.02821273887 0.00043617709 
0.224942 0.04951223502 0.00037005564 
0.225499 -0.01520797821 0.00031650908 
0.226057 0.02319269975 -0.00003584931 
0.226614 0.04929623766 0.00020813312 
0.227171 -0.00183952963 0.00021622901 
0.227729 0.08181846305 0.00055316482 
0.228286 0.04652664175 -0.00057726829 
0.228844 0.04957173475 -0.00051313565 
0.229401 0.05232865586 -0.00004135198 
0.229958 0.02684200431 -0.00049463629 
0.230516 0.02980817077 -0.00040617720 
0.231073 0.03794056630 -0.00026388113 
0.231630 -0.02163131029 0.00014705408 
0.232188 0.05947578716 0.00021771231 
0.232745 0.04851665983 -0.00006339541 
0.233303 0.06214864908 0.00031669467 
0.233860 0.03142567254 0.00045003556 
0.234417 -0.01703306582 -0.00002100472 
0.234975 0.00472347912 0.00015136043 
0.235532 0.02272244589 -0.00008053984 
0.236090 0.00842855516 0.00046116982 
0.236647 0.05327273671 0.00013917268 
0.237204 0.06127207471 0.00024294111 
0.237762 0.04020030473 0.00015232504 
0.238319 0.04042853243 0.00011116902 
0.238877 0.02825529436 0.00010048044 
0.239434 0.04766555533 0.00005139474 
0.239991 0.06731123402 -0.00019902677 
0.240549 0.06052904381 -0.00000993556 
0.241106 0.03886888596 -0.00042159912 
0.241663 0.01887290010 0.00027534858 
0.242221 0.02082794433 0.00062089440 
0.242778 0.05673887791 0.00031792015 
0.243336 -0.03575801108 -0.00032172730 
0.243893 0.01966627643 -0.00009112620 
0.244450 0.00784765113 -0.00049627288 
0.245008 0.04305241535 -0.00029660988 
0.245565 0.03062387058 0.00044354005 
0.246123 0.01215790520 -0.00013883501 
0.246680 0.03935200177 0.00056006208 
0.247237 0.04189131326 0.00016145681 
0.247795 0.01523319981 0.00025596810 
0.248352 0.01354106090 0.00011245662 
0.248909 -0.01364140215 0.00045702071 
0.249467 0.00833440926 0.00017984760 
0.250024 0.02717272311 0.00017068665 
0.250582 0.04554320163 0.00013920156 
0.251139 0.02418238204 -0.00020918454 
0.251696 -0.00038076704 0.00012333571 
0.252254 0.01220560366 0.00038215783 
0.252811 0.03205324479 0.00027784881 
0.253368 0.04013183199 0.00041778705 
0.253926 0.01007124853 0.00012283681 
0.254483 0.05249694745 0.00013238615 
0.255041 0.02831234609 0.00031853940 
0.255598 0.01757538984 -0.00030603923 
0.256155 0.04103951611 -0.00007396919 
0.256713 0.04983959563 -0.00019034009 
0.257270 -0.00425981829 0.00828169206 
0.257827 0.03773545803 0.00031312971 
0.258385 0.00685461936 0.00036190771 
0.258942 0.03389347890 0.00002933556 
0.259499 0.06249122804 0.00075633659 
0.260057 0.01883747534 -0.00007339395 
0.260614 0.05417530967 -0.00001854912 
0.261172 0.01579934166 -0.00000193648 
0.261729 0.02911530136 0.00012283852 
0.262286 0.06407398353 0.00054719334 
0.262844 0.01498604789 0.00020541370 
0.263401 0.02274981189 -0.00006587286 
0.263958 0.04832157531 0.00002135498 
0.264516 0.02176598584 0.00027072753 
0.265073 -0.00798135130 0.00003395194 
0.265630 0.01767948867 0.00027017558 
0.266188 0.02533862389 0.00058609162 
0.266745 0.05687852678 0.00013802364 
0.267302 0.04934297189 -0.00005865967 
0.267860 0.00877597635 0.00001893064 
0.268417 0.06037290695 0.00014310253 
0.268975 0.03599193623 0.00033655605 
0.269532 0.03152132989 -0.00001720155 
0.270089 0.02786597082 0.00038969458 
0.270647 0.01655377756 -0.00022930675 
0.271204 0.06896428113 -0.00005824307 
0.271761 0.04680810188 0.00026669497 
0.272319 0.02649299216 0.00008102399 
0.272876 0.02445864292 -0.00039172490 
0.273433 -0.00323785129 0.00009430634 
0.273991 0.02281254759 -0.00031782852 
0.274548 0.02072174714 0.00011596690 
0.275105 0.03585713688 -0.00008314447 
0.275663 -0.01201827509 0.00065967159 
0.276220 0.03562190477 -0.00001575796 
0.276777 0.04414079729 0.00031320488 
0.277335 0.08466640604 0.00024270527 
0.277892 -0.00496427193 0.00001679083 
0.278449 0.00042554101 -0.00014975005 
0.279007 0.05980724472 0.00014782579 
0.279564 -0.00002731475 -0.00014197389 
0.280121 0.04107913749 0.00032829710 
0.280679 0.06216583525 0.00017241757 
0.281236 0.01871782239 -0.00035987794 
0.281793 0.03744475545 0.00013799703 
0.282351 0.04063319571 0.00008459805 
0.282908 0.06631484481 0.00067374388 
0.283465 -0.00988821129 -0.00011465532 
0.284023 0.00766958265 0.00000342038 
0.284580 -0.01423333249 -0.00015481061 
0.285137 0.01791535080 0.00011033426 
0.285695 -0.00021825439 -0.00032221592 
0.286252 0.03089233173 0.00017273194 
0.286809 0.00933481719 0.00013001247 
0.287367 -0.02338858259 -0.00045603583 
0.287924 0.04105381507 0.00025455938 
0.288481 0.03343622446 0.00032092915 
0.289039 0.07758825650 0.00013622456 
0.289596 0.01047118136 0.00019297255 
0.290153 0.01262001571 0.00014251052 
0.290711 0.02469602901 0.00018344486 
0.291268 0.02517836019 0.00058485694 
0.291825 0.03613396059 0.00055911541 
0.292383 0.01951629175 -0.00020798277 
0.292940 0.05845820157 0.00028233633 
0.293497 0.02797264909 -0.00020468268 
0.294055 -0.02267228354 -0.00043821156 
0.294612 0.04659471306 0.00048653844 
0.295169 0.06541173447 0.00015942766 
0.295727 0.01067820441 0.00012920117 
0.296284 -0.04347446588 0.00025075034 
0.296841 0.04380890303 0.00006483803 
0.297399 0.02993572751 0.00035928288 
0.297956 -0.00183110610 0.00031576741 
0.298513 0.04598779139 0.00054492713 
0.299071 0.01236930023 -0.00067588752 
0.299628 0.01315357497 -0.00060606320 
0.300185 0.03132757984 -0.00045077985 
0.300742 0.01274776287 -0.00008438527 
0.301300 0.03006511146 0.00033365130 
0.301857 0.02238564056 0.00015335818 
0.302414 0.09204235970 0.00009559616 
0.302972 -0.02527992298 0.00031125865 
0.303529 0.01351019715 -0.00030602258 
0.304086 0.06547358330 0.00057822744 
0.304644 0.03108368815 0.00002070049 
0.305201 0.01097779806 0.00013489377 
0.305758 0.01446554227 0.00033601431 
0.306316 0.01288598836 -0.00019061413 
0.306873 0.00445309679 0.00037613998 
0.307430 0.03764932263 0.00006335726 
0.307987 -0.02553501772 -0.00052767575 
0.308545 -0.00139921175 0.00012181169 
0.309102 0.01512550871 -0.00027847044 
0.309659 0.03645079173 -0.00022733323 
0.310217 0.01887818690 0.00018379371 
0.310774 0.02629501093 -0.00005002553 
0.311331 -0.00479398825 0.00001877020 
0.311889 0.04295026441 0.00008078712 
0.312446 0.03158324603 0.00005048472 
0.313003 0.01615638388 0.00045053811 
0.313560 0.00218943925 0.00025968975 
0.314118 0.04246531820 0.00071255953 
0.314675 0.02556435417 0.00055026221 
0.315232 -0.01152082028 0.00050529794 
0.315790 0.04850677364 -0.00034206193 
0.316347 0.03212334132 0.00047811627 
0.316904 -0.02028231659 0.00030771639 
0.317461 -0.00835397865 -0.00033898573 
0.318019 0.07958498000 0.00121737019 
0.318576 0.00923786155 0.00054638678 
0.319133 0.01314618374 -0.00039135124 
0.319691 0.02268464923 0.00029349927 
0.320248 0.01895560341 0.00058929256 
0.320805 0.03913636737 0.00099839692 
0.321362 0.02621851106 0.00000295306 
0.321920 0.03247694536 0.00111773130 
0.322477 0.00151349379 -0.00087858467 
0.323034 -0.00551941639 0.00086255093 
0.323592 0.06197532842 0.00015733857 
0.324149 0.00105375822 -0.00050207522 
0.324706 0.00171214184 -0.00030094300 
0.325263 0.05014738458 0.00007227927 
0.325821 0.05534724516 0.00038872819 
0.326378 -0.00319468791 0.00026871089 
0.326935 0.04729832179 0.00007530150 
0.327493 -0.00505878281 0.00003183273 
0.328050 0.01206746324 -0.00006663850 
0.328607 0.00993057468 0.00004618881 
0.329164 -0.02757258867 0.00002096483 
0.329722 -0.02068003734 0.00003785339 
0.330279 0.10809991456 0.00043521156 
0.330836 0.01953388509 0.00039628221 
0.331393 0.05226776875 0.00032056868 
0.331951 -0.01702872905 -0.00011043243 
0.332508 0.00437080061 0.00045488944 
0.333065 0.03237073587 -0.00020070730 
0.333622 0.01420957557 0.00030562983 
0.334180 0.05366241384 0.00048400065 
0.334737 -0.00022430335 0.00066158885 
0.335294 -0.07262931510 -0.00027506111 
0.335852 0.00778535722 0.00016895001 
0.336409 0.05620936832 0.00026537000 
0.336966 -0.03366416331 0.00041969639 
0.337523 0.03920970473 -0.00022643037 
0.338081 0.07121916704 -0.00008717047 
0.338638 0.03013946031 0.00033991218 
0.339195 -0.01977493676 -0.00045428145 
0.339752 0.02771826937 0.00058276455 
0.340310 0.00190184257 0.00002205452 
0.340867 -0.01469338475 -0.00043321672 
0.341424 -0.05349066549 -0.00092158296 
0.341981 0.03842022676 -0.00026631528 
0.342539 -0.03218923713 0.00082361589 
0.343096 0.00478101956 -0.00002690821 
0.343653 -0.03442527209 0.00087992534 
0.344210 0.03145038926 0.00071051369 
0.344768 -0.00716670832 -0.00000255705 
0.345325 -0.02062908450 0.00018634814 
0.345882 0.00027628818 0.00019512872 
0.346439 -0.07097025081 -0.00068386533 
0.346997 -0.00049790034 -0.00060593425 
0.347554 0.01758990838 0.00034580842 
0.348111 0.04261014339 0.00092715354 
0.348668 0.04162783987 0.00000046616 
0.349226 0.00750931084 0.00059474719 
0.349783 -0.00317138968 -0.00046193638 
0.350340 0.02723403786 -0.00005905716 
0.350897 0.00746385489 -0.00056871075 
0.351454 0.07443521631 -0.00092497218 
0.352012 0.03543598057 0.00123300561 
0.352569 -0.07075948775 0.00000744742 
0.353126 0.03984418825 -0.00060476467 
0.353683 0.03520883623 -0.00072613235 
0.354241 -0.04020810656 -0.00046285458 
0.354798 -0.02698634024 -0.00007005109 
0.355355 0.02984572255 0.00066096973 
0.355912 0.01335952659 -0.00107878211 
0.356470 0.00025036345 0.00061245897 
0.357027 0.02363455391 -0.00061371024 
0.357584 0.01456835000 0.00043575499 
0.358141 0.02263114403 -0.00030745734 
0.358699 0.01161033758 -0.00023864264 
0.359256 0.05503799434 -0.00078251970 
0.359813 0.01151351907 -0.00076854332 
0.360370 0.05276327378 -0.00059218824 
0.360927 0.03485823874 0.00031070640 
0.361485 0.06089127589 -0.00005714067 
0.362042 0.07512092011 0.00030757123 
0.362599 0.08317365715 -0.00105254355 
0.363156 0.04261132818 0.00007800639 
0.363714 0.01295083153 0.00198462858 
0.364271 0.03588140106 0.00111250327 
0.364828 0.07113039654 0.00002721752 
0.365385 0.02396254889 -0.00023450629 
0.365942 0.02957525253 -0.00009254853 
0.366500 -0.05443290734 -0.00007996785 
0.367057 0.00891697638 0.00128952602 
0.367614 0.06822637077 -0.00005572518 
0.368171 0.00704305130 -0.00009210219 
0.368728 0.02018900998 0.00105140634 
0.369286 -0.04972379276 0.00049832806 
0.369843 0.01840502326 -0.00011045562 
0.370400 -0.04342776085 0.00002210166 
0.370957 -0.04586579283 -0.00113623508 
0.371514 0.05683455099 0.00088772504 
0.372072 -0.01562405812 -0.00100028968 
0.372629 0.08503172342 0.00169410575 
0.373186 0.05868184167 -0.00034310751 
0.373743 -0.00531617474 0.00013426667 
0.374300 0.06709926380 0.00083104302 
0.374858 -0.03418225837 0.00046824056 
0.375415 -0.01499517625 0.00114711441 
0.375972 0.00188522743 0.00111913404 
0.376529 -0.00396243175 -0.00007220649 
0.377086 0.05694509738 0.00017953401 
0.377644 0.02524297976 -0.00068021841 
0.378201 -0.03213935796 -0.00040611441 
0.378758 0.00523281024 0.00233290307 
0.379315 0.00502324000 -0.00026180754 
0.379872 -0.03732625806 0.00249302788 
0.380430 -0.07547125641 0.00073458440 
0.380987 0.02873321986 -0.00015018823 
0.381544 0.08651379294 -0.00067150502 
0.382101 0.00018323026 0.00053442071 
0.382658 0.06169233125 0.00062631881 
0.383216 0.04196364899 0.00044228130 
0.383773 0.05025078722 -0.00032670142 
0.384330 0.02663431921 -0.00028175250 
0.384887 -0.04935081568 0.00085978169 
0.385444 -0.00246352532 0.00111102703 
0.386001 0.02567920148 0.00036126319 
0.386559 0.03399331180 0.00082149428 
0.387116 0.05824032374 -0.00068526592 
0.387673 -0.01008566377 0.00033765940 
0.388230 0.06151868086 -0.00086079033 
0.388787 0.02622094288 -0.00010044519 
0.389345 -0.03597530826 0.00144848610 
0.389902 0.02189680905 0.00082146239 
0.390459 0.05701868800 -0.00174849873 
0.391016 0.02309992273 0.00017124673 
0.391573 0.10976554165 -0.00028720341 
0.392130 0.03572931915 -0.00217157652 
0.392688 0.04616155129 0.00004563246 
0.393245 0.08798933383 0.00048291028 
0.393802 0.00044398595 0.00056642167 
0.394359 0.06532097622 -0.00133816287 
0.394916 0.01010668469 -0.00093692561 
0.395473 0.04618374998 0.00399775162 
0.396031 0.00557241364 0.00139195731 
0.396588 -0.09152518611 -0.00008058613 
0.397145 0.07836921419 -0.00056912460 
0.397702 -0.04924055751 0.00308426147 
0.398259 -0.06709603944 0.00181929139 
0.398816 -0.02136042095 0.00043293091 
0.399374 -0.04512628936 0.00403740978 
0.399931 0.13288211417 -0.00202869576 
0.400488 0.07363220406 -0.00285300727 
0.401045 0.03299130571 -0.00172652242 
0.401602 -0.21064307296 -0.00097978008 
0.402159 0.03046593834 0.00787320350 
0.402716 -0.08949279577 0.01293506864 
0.403274 0.00082378348 0.00200067969 
0.403831 -0.06657687235 0.05318642707 
