# Supplementary material for: SAXS studies of X-ray induced disulfide bond damage: Engineering high-resolution insight from a low-resolution technique
Source: PLoS One. 2020 Nov 17;15(11):e0239702. doi: 10.1371/journal.pone.0239702 (PMC7671560; doi:10.1371/journal.pone.0239702)
Supplement: S1 Data — (GZ) [file pone.0239702.s023.gz › SupplementaryData/dimer_A9_ph6_1p25_00005.cbf.dat]

0.010314 7.39649035363 -1.06987538411 
0.010872 5.70905271153 -0.27544922254 
0.011429 1.54561450210 -0.31568687091 
0.011987 5.04714027656 0.18107929451 
0.012544 2.71392874054 0.04109502158 
0.013102 2.69429940664 -0.03048805289 
0.013659 3.45409214935 -0.02127280322 
0.014217 2.96207940840 0.09404409107 
0.014774 3.08591024526 -0.04822103028 
0.015332 2.73246174424 0.10112619305 
0.015889 3.21867438322 -0.03640812927 
0.016447 3.73352306207 -0.05632640597 
0.017004 3.89098357291 -0.08093321343 
0.017562 3.29583596402 0.02588410550 
0.018119 3.68587032913 0.01963177522 
0.018677 3.51711155210 0.01168607173 
0.019234 3.33839467989 0.01045335715 
0.019792 3.62373471307 0.00058619121 
0.020349 3.16848262723 0.03801493776 
0.020907 3.33645612566 0.03236317907 
0.021464 3.19541598822 -0.01386108996 
0.022022 3.07896503203 0.03914736414 
0.022579 2.91063567494 0.02219258279 
0.023137 3.27114090646 0.01909045263 
0.023694 3.09989538692 0.02349477245 
0.024252 3.29220554173 0.00206579839 
0.024809 3.23419927146 0.01528435400 
0.025367 3.21709254884 0.01441986559 
0.025924 3.30576659447 0.01753643805 
0.026482 3.42585370624 0.02550901144 
0.027039 3.10826621347 0.01882496578 
0.027597 3.11615575569 0.01918540957 
0.028154 3.10325586124 0.02151473481 
0.028712 2.90907192086 0.02356996499 
0.029269 2.88674605759 0.02551832643 
0.029827 3.08232693794 0.02351346861 
0.030384 2.86459400796 0.01690512145 
0.030942 2.90759082044 0.01289827094 
0.031500 3.04504844421 0.02266613545 
0.032057 2.87481683429 0.01648585482 
0.032615 2.82697890976 0.02242542758 
0.033172 2.81677725176 0.01371366998 
0.033730 2.83356592506 0.02318669733 
0.034287 2.80624306397 0.02107925044 
0.034845 2.68384563529 0.01901012413 
0.035402 2.73233651627 0.02294215738 
0.035960 2.63787371379 0.02108453005 
0.036517 2.83433602389 0.01125716219 
0.037075 2.63223939719 0.01594305678 
0.037632 2.46901837265 0.01691397533 
0.038190 2.56678485462 0.01400474609 
0.038747 2.45159983986 0.01553250846 
0.039305 2.66584116847 0.01394918109 
0.039862 2.54515155237 0.01287983007 
0.040420 2.55491555494 0.02096274293 
0.040977 2.40133098803 0.01540337420 
0.041535 2.38213080534 0.01789888742 
0.042092 2.36346425211 0.01658320863 
0.042650 2.45615047909 0.01289171319 
0.043207 2.33772372047 0.01578392672 
0.043765 2.37767837624 0.01389382515 
0.044322 2.19159288318 0.01551685905 
0.044880 2.19425419734 0.01644412825 
0.045437 2.17204173475 0.00845097649 
0.045995 2.11180262796 0.00972863106 
0.046552 2.19080907949 0.01241308229 
0.047110 2.23403910952 0.01312516418 
0.047667 2.15385594855 0.01123100670 
0.048225 2.02834300488 0.00990802464 
0.048782 2.00686506893 0.01259094654 
0.049340 2.11088201793 0.01117062807 
0.049897 1.99980137694 0.00766313509 
0.050455 1.94250612944 0.01091046917 
0.051012 1.90831324868 0.01191178114 
0.051570 1.94175852927 0.00932234527 
0.052127 1.95606454358 0.01325899536 
0.052685 1.74086411242 0.01184301718 
0.053242 1.84212704136 0.01019786409 
0.053800 1.86756763683 0.01078376533 
0.054357 1.88434036666 0.01222436429 
0.054915 1.87267907731 0.01006029893 
0.055472 1.88229868851 0.00850536201 
0.056030 1.61917209118 0.01022588587 
0.056587 1.76162413087 0.00932434018 
0.057145 1.77310233626 0.00939032183 
0.057702 1.50552699674 0.00940822927 
0.058260 1.60904815204 0.00874436501 
0.058817 1.59473258483 0.00901198743 
0.059375 1.59738418183 0.00570405361 
0.059932 1.57150306135 0.00847535899 
0.060490 1.56901547913 0.00634683762 
0.061048 1.50911958670 0.01095909375 
0.061605 1.40585570309 0.00987014527 
0.062163 1.46687076241 0.00787601277 
0.062720 1.48411303863 0.00826546984 
0.063278 1.44321268807 0.00861274615 
0.063835 1.33801574261 0.01036253184 
0.064393 1.45401261844 0.00925709784 
0.064950 1.24748452776 0.00702241419 
0.065508 1.33868862574 0.00742240316 
0.066065 1.22727365608 0.00659232376 
0.066623 1.36208513246 0.00527340256 
0.067180 1.20155201313 0.00747821555 
0.067738 1.22458200376 0.00664108056 
0.068295 1.28334986438 0.00702570392 
0.068853 1.28004273095 0.00715510599 
0.069410 1.25610737120 0.00633517590 
0.069968 1.20315405643 0.00577270946 
0.070525 1.17948615122 0.00530396929 
0.071083 1.16074208457 0.00636612062 
0.071640 1.08879677222 0.00475772509 
0.072198 1.07815837247 0.00766183407 
0.072755 1.09719246382 0.00575227975 
0.073313 1.07288921188 0.00793847266 
0.073870 1.07458518738 0.00588243966 
0.074428 1.04646603005 0.00318930836 
0.074985 1.16513651896 0.00726670988 
0.075543 1.09208282679 0.00609996602 
0.076100 0.93232692701 0.00504197624 
0.076658 0.97537734542 0.00609336630 
0.077215 0.99385616450 0.00483281699 
0.077773 1.02979146299 0.00625260236 
0.078330 0.98147032940 0.00536802540 
0.078888 0.92958938110 0.00597480833 
0.079445 0.89698695917 0.00291893196 
0.080003 0.83522017703 0.00435554923 
0.080560 0.92203260124 0.00438177734 
0.081118 0.93031773138 0.00420265185 
0.081675 0.88834097790 0.00324750786 
0.082233 0.87311678943 0.00406085282 
0.082790 0.87725153733 0.00500004949 
0.083348 0.89912547725 0.00343067694 
0.083905 0.80641847547 0.00261311277 
0.084463 0.78537434643 0.00569639210 
0.085020 0.84631642480 0.00441942396 
0.085578 0.77840401372 0.00352588912 
0.086135 0.76621525070 0.00392224742 
0.086693 0.74283028840 0.00449979890 
0.087250 0.78107103776 0.00397461306 
0.087808 0.73120087718 0.00443492449 
0.088365 0.70636428170 0.00397879454 
0.088923 0.77676888133 0.00257398016 
0.089480 0.64420515775 0.00344245496 
0.090038 0.73852189076 0.00526446610 
0.090595 0.73899372512 0.00179948944 
0.091153 0.68501700570 0.00266542421 
0.091710 0.70088918415 0.00459468199 
0.092268 0.65989303528 0.00168716884 
0.092825 0.66672481501 0.00320460219 
0.093383 0.57225040389 0.00431549659 
0.093940 0.65275711769 0.00308963610 
0.094498 0.61399581720 0.00470380364 
0.095055 0.67345085579 0.00372422722 
0.095613 0.64983562084 0.00340718351 
0.096170 0.66950306903 0.00302834323 
0.096728 0.63586897420 0.00295902975 
0.097285 0.63694385868 0.00335041136 
0.097842 0.50622848144 0.00315833000 
0.098400 0.57210999411 0.00243600670 
0.098957 0.52354995303 0.00289110534 
0.099515 0.54197932554 0.00278066564 
0.100072 0.58762691747 0.00481769686 
0.100630 0.50715437903 0.00256971732 
0.101187 0.55388552611 0.00216781780 
0.101745 0.49406387425 0.00293226023 
0.102302 0.50048568940 0.00383668278 
0.102860 0.51374113240 0.00358736273 
0.103417 0.59221607635 0.00225126309 
0.103975 0.48591499714 0.00270689240 
0.104532 0.59094483228 0.00332000312 
0.105090 0.49046325805 0.00262431881 
0.105647 0.50779487633 0.00319739579 
0.106205 0.49004302920 0.00259418550 
0.106762 0.48888274763 0.00183821847 
0.107320 0.50637613370 0.00317386600 
0.107877 0.45855351556 0.00243666318 
0.108435 0.45374240222 0.00341651779 
0.108992 0.39647831848 0.00336469902 
0.109550 0.38681852604 0.00204691375 
0.110107 0.38232777680 0.00230481429 
0.110665 0.42923514587 0.00201360965 
0.111222 0.40436662779 0.00174787498 
0.111780 0.30845968083 0.00030640436 
0.112337 0.39517421544 0.00122111889 
0.112895 0.40678600572 0.00311728406 
0.113452 0.39480737682 0.00172080448 
0.114010 0.38501381173 0.00218027201 
0.114567 0.35142571419 0.00061503575 
0.115125 0.31032602862 0.00154171411 
0.115682 0.36227907076 0.00236830669 
0.116240 0.34647457763 0.00212661173 
0.116797 0.37346995581 0.00054303553 
0.117355 0.33716091059 0.00209461688 
0.117912 0.37025441639 0.00206231316 
0.118470 0.30369304865 0.00156138807 
0.119027 0.35203044281 0.00183241317 
0.119585 0.32443410676 0.00171645411 
0.120142 0.33922126231 0.00170970384 
0.120699 0.31362345092 0.00143773063 
0.121257 0.34898835418 0.00183941166 
0.121814 0.23995690706 0.00148225920 
0.122372 0.33878520181 0.00194714909 
0.122929 0.30828586890 0.00091081212 
0.123487 0.27383514725 0.00110900589 
0.124044 0.31652593034 0.00112727884 
0.124602 0.28164259322 0.00125175864 
0.125159 0.24004672185 0.00056973685 
0.125717 0.34592395170 0.00193191735 
0.126274 0.28379858482 0.00226484351 
0.126832 0.26865128403 0.00051233572 
0.127389 0.26909146008 0.00019725125 
0.127947 0.30181492353 -0.00076574257 
0.128504 0.20343138755 0.00198220826 
0.129062 0.26711096477 0.00111860273 
0.129619 0.30217329238 0.00166995808 
0.130177 0.23586241664 0.00186466052 
0.130734 0.23005481112 0.00125096864 
0.131292 0.20601281354 0.00153484730 
0.131849 0.25157600975 0.00035289179 
0.132407 0.17213099424 0.00112844736 
0.132964 0.21083571641 0.00120657174 
0.133521 0.24792175526 0.00082680483 
0.134079 0.14374714646 0.00045237751 
0.134636 0.19121983201 0.00062306285 
0.135194 0.14804073939 -0.00044775770 
0.135751 0.25913046134 0.00066361803 
0.136309 0.15940297183 0.00085990515 
0.136866 0.18317772462 0.00246777808 
0.137424 0.26479490122 0.00160849144 
0.137981 0.21989175048 0.00063594908 
0.138539 0.21213685467 0.00047213658 
0.139096 0.21978491520 0.00157321854 
0.139654 0.17617341703 0.00032940955 
0.140211 0.15893390159 0.00084350208 
0.140769 0.11755814742 0.00069105891 
0.141326 0.18374202058 -0.00002640378 
0.141884 0.09293708963 0.00073650676 
0.142441 0.14994761343 0.00049833861 
0.142998 0.18753416952 0.00163643945 
0.143556 0.18062716003 0.00069055594 
0.144113 0.12503775337 0.00087644227 
0.144671 0.15377153540 0.00044231853 
0.145228 0.17678367491 0.00117917975 
0.145786 0.12220266302 -0.00008563765 
0.146343 0.13626605351 0.00131923959 
0.146901 0.15561502228 0.00074055277 
0.147458 0.14933636735 0.00012163334 
0.148016 0.14721735776 0.00030409444 
0.148573 0.11012655277 0.00051432030 
0.149131 0.13849558290 0.00046083186 
0.149688 0.07756635409 -0.00022117575 
0.150246 0.10463100083 0.00019685602 
0.150803 0.16109133503 0.00053675693 
0.151360 0.10420533790 0.00045101524 
0.151918 0.08255259481 0.00033986949 
0.152475 0.13280555326 0.00031869918 
0.153033 0.13089889207 0.00151214138 
0.153590 0.07333645818 0.00020812311 
0.154148 0.13235765245 0.00029145053 
0.154705 0.09849077363 0.00016395940 
0.155263 0.08466624612 0.00120302064 
0.155820 0.01836601421 0.00016444737 
0.156378 0.11496844718 -0.00016380186 
0.156935 0.11159524392 -0.00004786284 
0.157493 0.10952433339 0.00021198151 
0.158050 0.10765561634 -0.00008763033 
0.158607 0.08338062026 0.00122430680 
0.159165 0.00398928548 -0.00025425096 
0.159722 0.04917219359 0.00018282168 
0.160280 0.08275299880 0.00007430174 
0.160837 0.08223150553 0.00093141000 
0.161395 0.05159899990 0.00053931517 
0.161952 0.07600526126 0.00017248678 
0.162510 0.10190369988 0.00106395620 
0.163067 0.04750969280 0.00079562021 
0.163625 0.04491256168 0.00040146067 
0.164182 0.07879739060 -0.00046547394 
0.164739 0.04397122898 0.00082848298 
0.165297 0.10178659454 -0.00035908247 
0.165854 0.05012500015 0.00048755557 
0.166412 0.08194373550 0.00023294060 
0.166969 0.01336401058 0.00042659717 
0.167527 0.10100565371 0.00031875017 
0.168084 0.03872141299 0.00091560496 
0.168642 0.10387497910 0.00063409374 
0.169199 0.08309765765 0.00066644231 
0.169757 0.08822863962 0.00042556464 
0.170314 0.04962019852 -0.00027402782 
0.170871 0.09093768064 -0.00004775778 
0.171429 0.01167564671 0.00035728020 
0.171986 0.05804098439 -0.00014408745 
0.172544 0.05794059719 0.00071587828 
0.173101 0.08576397495 0.00085447636 
0.173659 0.06822194340 -0.00019308398 
0.174216 0.00824001340 -0.00015047212 
0.174774 0.04390748308 0.00011607038 
0.175331 0.02502838852 0.00045096592 
0.175888 -0.03762605217 0.00002416926 
0.176446 0.13399358464 0.00020805423 
0.177003 0.04750498081 0.00074777011 
0.177561 0.05057400277 0.00045211019 
0.178118 0.03530886775 -0.00038554699 
0.178676 0.02574000970 -0.00007147277 
0.179233 0.02188426431 0.00011992494 
0.179791 0.03044245343 0.00043562905 
0.180348 0.05210688011 0.00008181579 
0.180905 0.05464636026 0.00029273325 
0.181463 0.07568486343 0.00066800213 
0.182020 0.03254905725 0.00012927311 
0.182578 0.07824906376 0.00038850761 
0.183135 0.00279067775 -0.00083531665 
0.183693 0.02097265685 0.00005323321 
0.184250 0.06827250309 0.00024304073 
0.184808 0.02216961143 0.00137793850 
0.185365 -0.00183927911 -0.00056331527 
0.185922 0.08069535312 0.00009466335 
0.186480 0.01087163243 0.00021379089 
0.187037 0.02926056886 0.00053952522 
0.187595 0.05804697278 0.00041046325 
0.188152 0.04580199362 0.00041037990 
0.188710 0.07053241508 0.00024841132 
0.189267 0.01099479953 -0.00014910622 
0.189824 0.05726602584 0.00030582054 
0.190382 0.02562883988 -0.00025435530 
0.190939 -0.00071916405 0.00021343938 
0.191497 0.05756181810 -0.00020430979 
0.192054 0.04361210885 0.00033779242 
0.192612 0.02344749244 -0.00034320555 
0.193169 0.07061355375 0.00077166645 
0.193726 0.02079694109 -0.00018836833 
0.194284 0.04885315867 0.00045584289 
0.194841 0.02186843390 0.00079425665 
0.195399 0.06343703290 0.00026804151 
0.195956 0.01995330226 -0.00002275082 
0.196514 0.01869720279 0.00057119328 
0.197071 -0.04172517528 -0.00038058744 
0.197628 0.03529816009 0.00003271448 
0.198186 0.03069094912 0.00058057053 
0.198743 0.01034219334 -0.00038477324 
0.199301 -0.01329258543 0.00033505926 
0.199858 0.05975606017 0.00024982319 
0.200416 0.06159900516 0.00041233940 
0.200973 0.04062794884 0.00054135499 
0.201530 0.04593555198 0.00066855980 
0.202088 0.05990916578 0.00024673001 
0.202645 0.04312809804 0.00023587664 
0.203203 0.05829641541 0.00059737356 
0.203760 0.05724260399 -0.00080093194 
0.204318 0.04562613000 0.00063280770 
0.204875 0.04069701114 -0.00005758529 
0.205432 0.01665552009 -0.00033279181 
0.205990 -0.01324112654 -0.00052191365 
0.206547 0.02919840720 0.00024119733 
0.207105 -0.00001955003 0.00051748806 
0.207662 0.01825802948 -0.00068460872 
0.208219 0.04616840628 0.00011018241 
0.208777 -0.03324180585 -0.00001127484 
0.209334 0.05323789104 0.00042117454 
0.209892 0.03162569423 -0.00006190102 
0.210449 0.01405140683 -0.00015397995 
0.211007 0.00758706628 -0.00045228352 
0.211564 0.02211556961 0.00029969090 
0.212121 0.05017841131 -0.00007245938 
0.212679 -0.00267900499 0.00037117806 
0.213236 0.03460203608 -0.00002153684 
0.213794 0.06101233645 -0.00025735783 
0.214351 0.02639464910 0.00021237346 
0.214908 0.04765917774 0.00076515668 
0.215466 0.04007680025 0.00021115858 
0.216023 0.07158855049 0.00045596582 
0.216581 0.03097755083 0.00011439770 
0.217138 0.07591029112 0.00047270412 
0.217695 0.02453858621 0.00006022806 
0.218253 0.02923866012 0.00098734257 
0.218810 -0.01672145706 0.00037404162 
0.219368 0.02273066028 -0.00046008695 
0.219925 -0.02546358771 -0.00008244675 
0.220483 0.03250594397 0.00010097975 
0.221040 -0.01409142098 -0.00026889654 
0.221597 0.03890013081 -0.00011381607 
0.222155 0.06070868966 0.00047167544 
0.222712 0.03862798538 -0.00004568731 
0.223270 0.00522679267 -0.00002724688 
0.223827 0.05768887417 0.00020802428 
0.224384 0.05705290245 0.00027151376 
0.224942 0.01705109243 0.00017892346 
0.225499 0.01489880855 -0.00039299202 
0.226057 0.06694156699 -0.00008945509 
0.226614 0.08490649792 -0.00026279283 
0.227171 0.02277231109 -0.00038954107 
0.227729 0.02319065841 0.00032574790 
0.228286 0.03426123393 0.00005308147 
0.228844 0.04293879974 0.00075374998 
0.229401 0.01184650379 0.00014485002 
0.229958 0.00596742712 -0.00006790676 
0.230516 0.02695668065 -0.00003861976 
0.231073 -0.00738203777 -0.00010607097 
0.231630 0.02327064713 -0.00022809867 
0.232188 -0.00700930391 0.00049967215 
0.232745 -0.00090763922 -0.00024802217 
0.233303 -0.00311586116 0.00023806673 
0.233860 0.04326712696 -0.00008481332 
0.234417 0.04388602857 0.00069025489 
0.234975 -0.00570762820 0.00007972633 
0.235532 0.02124808021 0.00063530261 
0.236090 0.05427429857 -0.00006898888 
0.236647 0.01002301453 0.00040487583 
0.237204 0.04341301216 -0.00006540972 
0.237762 -0.03237435539 0.00010020911 
0.238319 0.02215594650 0.00074012984 
0.238877 0.01074410784 0.00013294373 
0.239434 0.01032329229 -0.00021505047 
0.239991 0.00140044932 -0.00038771254 
0.240549 0.03878739957 0.00031888467 
0.241106 0.04723287237 0.00075496949 
0.241663 0.00845203692 -0.00010722912 
0.242221 0.02286358506 0.00081882500 
0.242778 -0.00466050573 -0.00015522597 
0.243336 0.01109353170 -0.00021389143 
0.243893 0.02265494885 0.00039866101 
0.244450 0.00626925854 0.00015865484 
0.245008 0.02914985938 0.00041094858 
0.245565 0.06217261074 0.00027667064 
0.246123 0.02563095501 0.00013152014 
0.246680 0.06652545810 0.00048277608 
0.247237 0.01476629228 0.00040983385 
0.247795 -0.02862315310 -0.00024862388 
0.248352 0.00154250071 0.00000860336 
0.248909 0.01843363534 0.00040192449 
0.249467 0.01830363830 -0.00002428398 
0.250024 0.00391108047 -0.00020145552 
0.250582 0.03626304031 -0.00000683849 
0.251139 0.05262677703 -0.00010872862 
0.251696 0.07177607120 0.00003925624 
0.252254 -0.02418754720 0.00007219291 
0.252811 -0.00287517961 0.00013594370 
0.253368 -0.02759626570 -0.00016962508 
0.253926 0.03334086505 0.00012470331 
0.254483 0.02728824037 -0.00014811891 
0.255041 0.01263251289 0.00079301749 
0.255598 -0.03066829735 -0.00006915159 
0.256155 -0.00041169747 0.00016859773 
0.256713 0.04106369093 0.00012914096 
0.257270 0.04291849179 0.00584551817 
0.257827 0.02897717821 0.00010819450 
0.258385 0.06544731703 -0.00003689868 
0.258942 -0.00734597982 -0.00015579365 
0.259499 0.00490968306 -0.00000392179 
0.260057 -0.01666200580 -0.00016208425 
0.260614 0.00803043351 -0.00021292174 
0.261172 0.02160014744 -0.00011712854 
0.261729 0.02037173641 0.00036566281 
0.262286 0.01460371166 -0.00063467519 
0.262844 0.01836165932 -0.00001339602 
0.263401 0.00361356184 -0.00016101250 
0.263958 0.02916835413 0.00043281778 
0.264516 -0.01050929436 -0.00064527553 
0.265073 0.01185239653 -0.00011187342 
0.265630 0.01944847855 0.00031817591 
0.266188 0.03188139014 0.00018821415 
0.266745 0.03762322821 0.00048542600 
0.267302 0.04176185116 0.00023994659 
0.267860 0.04315185241 0.00036734471 
0.268417 0.00538648253 0.00011639070 
0.268975 0.02433377128 0.00013399037 
0.269532 0.01848139885 0.00003983850 
0.270089 0.02972357890 0.00033040488 
0.270647 0.02134210504 -0.00068774244 
0.271204 0.00300471627 0.00015561228 
0.271761 0.00009346271 -0.00005453174 
0.272319 0.02604964307 -0.00017505534 
0.272876 0.01805890989 -0.00007502396 
0.273433 0.03144535988 0.00000202633 
0.273991 0.02106695270 0.00084973027 
0.274548 -0.00098559900 -0.00006013760 
0.275105 -0.01324903311 0.00019465186 
0.275663 0.00895262422 -0.00020686944 
0.276220 -0.03038049060 0.00004257919 
0.276777 0.03873164427 -0.00016814884 
0.277335 -0.01294877709 0.00010236141 
0.277892 -0.00197774803 0.00044328528 
0.278449 0.04897525850 -0.00008724256 
0.279007 0.01305689535 -0.00027834539 
0.279564 -0.00400308690 -0.00025326011 
0.280121 0.03673622405 0.00030157770 
0.280679 0.00999370585 -0.00045372815 
0.281236 0.04145687163 -0.00019342046 
0.281793 -0.01793445716 0.00021506200 
0.282351 0.05064857680 -0.00006404392 
0.282908 -0.02281255581 -0.00005090104 
0.283465 0.00585271585 0.00016355468 
0.284023 0.01711346413 -0.00005875947 
0.284580 0.04983630190 0.00007742003 
0.285137 0.00516897853 0.00001364461 
0.285695 0.00427453442 0.00030986477 
0.286252 0.01491582254 0.00073292603 
0.286809 0.03332417532 0.00031747429 
0.287367 0.01973097718 -0.00035642389 
0.287924 0.02864153070 0.00009862841 
0.288481 -0.00075159516 0.00014196602 
0.289039 0.00269229208 -0.00005358020 
0.289596 0.00602194276 -0.00022473674 
0.290153 0.01995493057 0.00034934754 
0.290711 -0.02783929322 -0.00037520349 
0.291268 -0.00091451657 -0.00026707029 
0.291825 -0.02420235680 0.00044515578 
0.292383 0.01653068838 -0.00044420670 
0.292940 0.04463085743 -0.00038856715 
0.293497 0.04340606191 -0.00017865129 
0.294055 0.03215011542 0.00047603750 
0.294612 0.02863434765 -0.00012149787 
0.295169 0.04257831331 0.00002312959 
0.295727 0.01359700795 -0.00029098641 
0.296284 0.03185687881 -0.00053357147 
0.296841 0.00996226487 0.00041872567 
0.297399 0.02074695673 0.00023855292 
0.297956 0.01248496551 -0.00020531370 
0.298513 -0.02984479384 0.00053297977 
0.299071 0.04960859055 0.00057729322 
0.299628 0.01739750634 0.00023745854 
0.300185 0.03237750503 0.00059785875 
0.300742 0.05000219239 -0.00013287037 
0.301300 0.02088775087 0.00099284282 
0.301857 0.03791830008 0.00018357841 
0.302414 0.03408599575 -0.00052439691 
0.302972 0.01162697217 0.00099709405 
0.303529 -0.02091013453 0.00018418004 
0.304086 -0.00402270408 0.00020215790 
0.304644 -0.01603678345 0.00035367119 
0.305201 -0.02450149632 -0.00093040818 
0.305758 0.02190514135 -0.00042903844 
0.306316 0.01264266477 0.00026267468 
0.306873 -0.04921231122 -0.00009950256 
0.307430 0.06934700593 0.00075079055 
0.307987 0.07461081164 0.00069716365 
0.308545 0.04625976124 -0.00040772685 
0.309102 0.03907193890 -0.00023045285 
0.309659 0.03399367327 0.00038047703 
0.310217 0.01953113312 0.00037400277 
0.310774 0.01969365883 -0.00030619527 
0.311331 0.02116241438 0.00015902272 
0.311889 0.02046755082 0.00025756698 
0.312446 0.00743253844 0.00008429886 
0.313003 0.00544395568 -0.00010085825 
0.313560 0.00587000686 0.00068239568 
0.314118 0.02966060200 0.00037728443 
0.314675 0.06365757245 0.00022819878 
0.315232 -0.00484668859 -0.00040172379 
0.315790 0.05499094016 0.00030305205 
0.316347 -0.01171343732 -0.00062123301 
0.316904 -0.00610388321 0.00004210866 
0.317461 0.06814681631 0.00001884274 
0.318019 -0.01141269002 0.00013906775 
0.318576 0.05066456385 0.00030445089 
0.319133 0.05852554636 -0.00015383738 
0.319691 0.04020659715 0.00046551855 
0.320248 0.04849199343 0.00016569517 
0.320805 -0.00517137330 0.00026260644 
0.321362 -0.03990671862 0.00030353661 
0.321920 0.09598175020 0.00008757059 
0.322477 0.03962656109 -0.00061392461 
0.323034 -0.04339656499 -0.00029573261 
0.323592 -0.03856072624 0.00010723761 
0.324149 0.00488651970 -0.00019229512 
0.324706 -0.01709463651 -0.00079948632 
0.325263 -0.03187061555 -0.00028428048 
0.325821 0.05800477066 0.00035714307 
0.326378 0.04859353206 0.00082361819 
0.326935 -0.03220143263 -0.00000683771 
0.327493 -0.04212659248 -0.00029194052 
0.328050 0.00797684213 -0.00008700653 
0.328607 0.00047501019 0.00028556637 
0.329164 -0.00230359881 -0.00029292934 
0.329722 -0.02492671787 -0.00016589622 
0.330279 0.05706293150 0.00030014872 
0.330836 -0.01139500397 -0.00038171303 
0.331393 0.01263532891 0.00015918314 
0.331951 -0.05211170585 0.00022625052 
0.332508 0.04857538490 0.00069657793 
0.333065 0.03307143462 0.00078963894 
0.333622 -0.02288725911 -0.00053306085 
0.334180 0.03644021180 0.00029807218 
0.334737 0.02286216363 -0.00064673918 
0.335294 -0.01775668589 0.00036344316 
0.335852 -0.03128231660 -0.00031530385 
0.336409 0.03369610173 0.00043844734 
0.336966 -0.06000433430 0.00000853133 
0.337523 0.00991361683 -0.00049428640 
0.338081 0.05923997144 0.00030022938 
0.338638 0.06868572737 0.00020232102 
0.339195 0.04936699120 -0.00030380778 
0.339752 0.00575858380 0.00043922811 
0.340310 0.02321789588 -0.00061597555 
0.340867 0.00756233467 0.00013405547 
0.341424 0.04936497713 -0.00008769613 
0.341981 0.00979466615 0.00013503852 
0.342539 0.03310672507 -0.00033303915 
0.343096 0.04010134980 -0.00011806033 
0.343653 -0.00496421110 0.00037628506 
0.344210 0.00842537644 -0.00017476553 
0.344768 -0.04067516128 -0.00016089255 
0.345325 0.00801477286 -0.00002838091 
0.345882 -0.00460741800 -0.00016216626 
0.346439 0.06130004131 0.00053797973 
0.346997 -0.02460880711 -0.00031521207 
0.347554 0.03313914261 0.00083726479 
0.348111 0.06997695964 0.00038790602 
0.348668 -0.02830278101 0.00020149767 
0.349226 0.00930826110 0.00133983724 
0.349783 0.01779894972 -0.00033684589 
0.350340 -0.03162793741 -0.00070945630 
0.350897 0.05709167226 -0.00032210517 
0.351454 0.04295226997 -0.00053584437 
0.352012 -0.01723993896 -0.00061028128 
0.352569 0.02921841106 0.00009712740 
0.353126 0.03935202736 -0.00043439197 
0.353683 -0.05397556995 -0.00048818794 
0.354241 -0.05890929453 -0.00039973633 
0.354798 -0.03260306105 -0.00030982882 
0.355355 -0.01641251837 0.00074351662 
0.355912 0.03437889780 0.00082270076 
0.356470 0.03737515976 -0.00020668525 
0.357027 0.06151981527 0.00157914717 
0.357584 0.00641300869 0.00081605221 
0.358141 0.08130075177 0.00199153384 
0.358699 -0.01628143339 0.00048832341 
0.359256 0.03077506263 -0.00003507134 
0.359813 0.04525736959 0.00230110314 
0.360370 0.10958524749 0.00138751731 
0.360927 0.04366017896 0.00008218913 
0.361485 -0.01391027840 0.00090549939 
0.362042 -0.05902419029 -0.00141823086 
0.362599 -0.01421570609 0.00003904294 
0.363156 0.05106282453 -0.00069516032 
0.363714 0.04571090405 0.00094196333 
0.364271 0.03149709326 0.00009656922 
0.364828 0.02496440909 -0.00036479399 
0.365385 0.02102175233 0.00156743728 
0.365942 0.02900673152 -0.00032129138 
0.366500 0.08216458630 0.00005690448 
0.367057 0.00682265607 0.00043805578 
0.367614 -0.00961009793 -0.00005811654 
0.368171 0.04356567158 -0.00001071292 
0.368728 0.00754092338 -0.00057083854 
0.369286 0.04004307085 -0.00074527029 
0.369843 -0.02126737964 0.00089820918 
0.370400 0.01692614498 0.00211130059 
0.370957 -0.00554444833 -0.00146574086 
0.371514 -0.02327412453 -0.00134154595 
0.372072 0.07644503533 0.00214690565 
0.372629 -0.01058057015 0.00044906146 
0.373186 -0.03638438405 0.00218082665 
0.373743 0.00000188299 0.00010798030 
0.374300 0.00791999144 0.00027601132 
0.374858 0.09091706359 -0.00019970589 
0.375415 0.05802336763 0.00018840474 
0.375972 0.03863079851 -0.00075825816 
0.376529 -0.00450657759 0.00116846342 
0.377086 -0.06745674076 -0.00150212730 
0.377644 -0.01216211909 0.00050228714 
0.378201 -0.06917065228 -0.00004306586 
0.378758 0.02678545470 0.00150283548 
0.379315 0.04131139481 0.00039472893 
0.379872 0.00543669604 0.00155171082 
0.380430 0.02533865329 -0.00028290490 
0.380987 0.03974535071 0.00199630153 
0.381544 0.09452202447 0.00297043442 
0.382101 -0.04595059003 0.00141014347 
0.382658 0.07207910341 -0.00122475546 
0.383216 0.08063831090 -0.00149907656 
0.383773 -0.04456945252 0.00114731556 
0.384330 -0.05554737278 0.00080564130 
0.384887 -0.08997302904 -0.00202106377 
0.385444 0.00606943092 0.00168693989 
0.386001 -0.00513852275 -0.00222785780 
0.386559 0.00925658800 -0.00087050958 
0.387116 0.06855810676 0.00074861134 
0.387673 -0.00606029009 0.00087235127 
0.388230 0.05108437434 0.00215756826 
0.388787 -0.09849393619 0.00073516637 
0.389345 -0.00026988477 0.00021302865 
0.389902 0.01277001593 -0.00091593014 
0.390459 -0.00788307035 0.00042197927 
0.391016 0.15379816085 0.00217175971 
0.391573 0.07396859802 -0.00242022081 
0.392130 0.07413351157 -0.00024095096 
0.392688 -0.04478424257 0.00214009202 
0.393245 0.03719787271 0.00082805174 
0.393802 0.03655997707 0.00364034962 
0.394359 0.02956226645 0.00203884380 
0.394916 0.03005825564 0.00031713691 
0.395473 0.02458795129 -0.00077049690 
0.396031 -0.06189033168 -0.00308078628 
0.396588 0.01385115357 -0.00013558978 
0.397145 -0.17449708702 0.00016276164 
0.397702 -0.08018947511 -0.00320834715 
0.398259 -0.00035577442 -0.00023097085 
0.398816 0.07479938167 -0.00202204293 
0.399374 -0.18337530199 0.00572378799 
0.399931 0.09479687619 0.00380319630 
0.400488 -0.03223767350 0.00286240393 
0.401045 0.14020556184 -0.00254630250 
0.401602 -0.06784875580 -0.00349800978 
0.402159 0.17333010177 -0.00325634329 
0.402716 -0.12912734058 -0.00073243865 
0.403274 -0.08641113679 0.01169613294 
0.403831 0.15631354540 0.02668164534 
