# Supplementary material for: SAXS studies of X-ray induced disulfide bond damage: Engineering high-resolution insight from a low-resolution technique
Source: PLoS One. 2020 Nov 17;15(11):e0239702. doi: 10.1371/journal.pone.0239702 (PMC7671560; doi:10.1371/journal.pone.0239702)
Supplement: S1 Data — (GZ) [file pone.0239702.s023.gz › SupplementaryData/dimer_A9_ph6_1p25_00006.cbf.dat]

0.010314 8.25384894388 -1.03331243033 
0.010872 2.60139249187 0.08887856755 
0.011429 0.60533416659 -0.17419573288 
0.011987 2.22593219715 -0.11992929748 
0.012544 3.59503034631 0.07920920704 
0.013102 1.69296006404 0.00802109250 
0.013659 2.75400857828 -0.04523205004 
0.014217 3.19800946569 -0.06918331305 
0.014774 1.54055742853 -0.00521505840 
0.015332 4.05521778646 -0.08222050680 
0.015889 4.24838743555 0.00690476671 
0.016447 3.33509129394 0.06358496698 
0.017004 3.92401771395 0.02839908628 
0.017562 3.10769638481 0.02725564067 
0.018119 3.45518707638 0.01017224484 
0.018677 3.66220128200 0.00058442913 
0.019234 3.70895402757 -0.01983851032 
0.019792 3.01359041015 -0.00808423604 
0.020349 3.32064627178 0.02261445408 
0.020907 3.31483230571 0.01214081234 
0.021464 3.31045966108 0.02664104840 
0.022022 3.56734462852 0.01754496138 
0.022579 3.30791193490 0.00537473862 
0.023137 3.05672191953 0.01647107247 
0.023694 3.19244359705 0.02383636412 
0.024252 3.34430264353 0.02813763960 
0.024809 3.04772396705 0.02681174814 
0.025367 3.13968498398 0.01667517643 
0.025924 3.09798772516 0.01392018388 
0.026482 3.25086644831 0.02022239257 
0.027039 2.97451690618 0.01688500276 
0.027597 2.99928040394 0.01147729897 
0.028154 2.78258834468 0.01689476747 
0.028712 3.08052195839 0.02144891673 
0.029269 2.99503590133 0.01628637014 
0.029827 2.93333207263 0.02032961971 
0.030384 2.74267315743 0.01077825160 
0.030942 2.86930864945 0.02243197314 
0.031500 2.94142234675 0.01505445707 
0.032057 2.93237784882 0.01661449976 
0.032615 2.84732049020 0.01837487924 
0.033172 2.68693497509 0.02080671935 
0.033730 2.70759799708 0.01601727796 
0.034287 2.68139761602 0.01699893600 
0.034845 2.85540167016 0.01694265186 
0.035402 2.60068698936 0.01546598893 
0.035960 2.75476177131 0.01303997607 
0.036517 2.86770044815 0.01870375032 
0.037075 2.62772313754 0.01656023922 
0.037632 2.44230007071 0.01632406669 
0.038190 2.55186823520 0.01287149566 
0.038747 2.39292091555 0.01400128228 
0.039305 2.48550166499 0.01481849162 
0.039862 2.33344487707 0.01803783303 
0.040420 2.51211546264 0.01445052712 
0.040977 2.27267534015 0.01563116835 
0.041535 2.41137479212 0.01669269207 
0.042092 2.21088398189 0.01656883296 
0.042650 2.30376376540 0.01253351991 
0.043207 2.22352160108 0.01633863515 
0.043765 2.15750569815 0.01088360777 
0.044322 2.13167098287 0.01372059740 
0.044880 2.23276908633 0.01030081172 
0.045437 2.26249010937 0.01184216167 
0.045995 2.18403787958 0.01286674048 
0.046552 2.01217295720 0.01280864721 
0.047110 2.22029896652 0.01230674494 
0.047667 2.04758175623 0.01220124438 
0.048225 2.14592290333 0.01133204025 
0.048782 1.96770826839 0.01040040110 
0.049340 2.07514886333 0.01103826037 
0.049897 1.97712504060 0.00813059920 
0.050455 2.04917263719 0.01038095950 
0.051012 1.89673463545 0.00879571317 
0.051570 1.80653140003 0.00864250974 
0.052127 2.00326365548 0.01221961227 
0.052685 1.88110026553 0.01135951901 
0.053242 1.96834006126 0.01126785741 
0.053800 1.76638579255 0.00771420554 
0.054357 1.78852759332 0.01104388801 
0.054915 1.76674061809 0.01245142589 
0.055472 1.77695832713 0.01070342666 
0.056030 1.67885035414 0.01068286611 
0.056587 1.64983998212 0.00562797890 
0.057145 1.64555860718 0.00957646603 
0.057702 1.59192625297 0.00926410011 
0.058260 1.57261391358 0.00802443596 
0.058817 1.56778248804 0.00774206088 
0.059375 1.67845402198 0.01175647131 
0.059932 1.59136866683 0.00875311790 
0.060490 1.60608147008 0.00995843650 
0.061048 1.56421433649 0.00978803595 
0.061605 1.39812486985 0.00731157924 
0.062163 1.43477409872 0.00744458213 
0.062720 1.44147477742 0.00440908044 
0.063278 1.43928424565 0.00635838389 
0.063835 1.51683214357 0.00814285217 
0.064393 1.50870689187 0.00895341235 
0.064950 1.28857036173 0.00867694814 
0.065508 1.35494382158 0.00885903197 
0.066065 1.30055633597 0.00827939368 
0.066623 1.18243232426 0.00605368432 
0.067180 1.37940448053 0.00806764662 
0.067738 1.26382850164 0.00745828262 
0.068295 1.19226391530 0.00725773870 
0.068853 1.36367649738 0.00800369435 
0.069410 1.20113042139 0.00551165057 
0.069968 1.25136688595 0.00518510531 
0.070525 1.11033272451 0.00737634458 
0.071083 1.25657793990 0.00476894515 
0.071640 1.17906527465 0.00702291861 
0.072198 1.15219644422 0.00575865043 
0.072755 1.04901799016 0.00533497847 
0.073313 1.05614405518 0.00542513314 
0.073870 1.15698824940 0.00563268802 
0.074428 1.06051215693 0.00538576482 
0.074985 0.99950075968 0.00589680795 
0.075543 1.05262744500 0.00476469476 
0.076100 1.11054235462 0.00489626779 
0.076658 1.01666376228 0.00424661836 
0.077215 1.08666116518 0.00373947379 
0.077773 1.00307289927 0.00626603641 
0.078330 0.99267066450 0.00521553624 
0.078888 0.89558923272 0.00392095505 
0.079445 1.00727806126 0.00485058153 
0.080003 0.99095400606 0.00567544952 
0.080560 0.95000916007 0.00587206103 
0.081118 0.82946579840 0.00405286754 
0.081675 0.81981876738 0.00578933220 
0.082233 0.83158154788 0.00507332970 
0.082790 0.89578134285 0.00405746496 
0.083348 0.80403303357 0.00454998908 
0.083905 0.80365022308 0.00358660745 
0.084463 0.80985423005 0.00235091665 
0.085020 0.88144220674 0.00362813774 
0.085578 0.84527525928 0.00388249576 
0.086135 0.81095630316 0.00293453855 
0.086693 0.82042890560 0.00479609864 
0.087250 0.82329621552 0.00336151624 
0.087808 0.79147106782 0.00360445472 
0.088365 0.74416192970 0.00519912736 
0.088923 0.74879970959 0.00392164077 
0.089480 0.76735768319 0.00302428310 
0.090038 0.71190610657 0.00272133523 
0.090595 0.71347845759 0.00334449664 
0.091153 0.68397328526 0.00356029293 
0.091710 0.75248981182 0.00354039789 
0.092268 0.73246030967 0.00382346315 
0.092825 0.63583229053 0.00333027633 
0.093383 0.63452075705 0.00253920051 
0.093940 0.70862216671 0.00294109242 
0.094498 0.69267160828 0.00459041086 
0.095055 0.66819168051 0.00323620236 
0.095613 0.69245443672 0.00327506206 
0.096170 0.63926603488 0.00307669026 
0.096728 0.69914669419 0.00359710357 
0.097285 0.57134681172 0.00414604077 
0.097842 0.65112124701 0.00308523592 
0.098400 0.60716239486 0.00260495056 
0.098957 0.47427017242 0.00173515110 
0.099515 0.47864383510 0.00242372279 
0.100072 0.59952587800 0.00267141338 
0.100630 0.54357150882 0.00319860910 
0.101187 0.60823762760 0.00374945993 
0.101745 0.56717774528 0.00381737975 
0.102302 0.51908105185 0.00211383560 
0.102860 0.54809894527 0.00303054377 
0.103417 0.51490530709 0.00291137274 
0.103975 0.48543017893 0.00323486644 
0.104532 0.49235427422 0.00354754328 
0.105090 0.46901503175 0.00319522528 
0.105647 0.46445199169 0.00142026229 
0.106205 0.48156424944 0.00245814594 
0.106762 0.44400621382 0.00051616721 
0.107320 0.45473866567 0.00120751568 
0.107877 0.45913213225 0.00285790530 
0.108435 0.40773103466 0.00187037845 
0.108992 0.48216685482 0.00130430032 
0.109550 0.43755504756 0.00160710921 
0.110107 0.42251673041 0.00179328014 
0.110665 0.41487858471 0.00171624749 
0.111222 0.37222651458 0.00187997678 
0.111780 0.38747876182 0.00084565563 
0.112337 0.41647435808 0.00184580204 
0.112895 0.34917607605 0.00283901400 
0.113452 0.37993192089 0.00163128427 
0.114010 0.47796030853 0.00223923166 
0.114567 0.35659036549 0.00045044482 
0.115125 0.33193842602 0.00215092046 
0.115682 0.45289860631 0.00255207191 
0.116240 0.33117744288 0.00144954396 
0.116797 0.35074544671 0.00116374891 
0.117355 0.36176504959 0.00189412895 
0.117912 0.35542403417 0.00122924715 
0.118470 0.33744840467 0.00289941066 
0.119027 0.34979545912 0.00188007925 
0.119585 0.33108140338 0.00151595346 
0.120142 0.35331283253 0.00087342017 
0.120699 0.31547598138 0.00109764513 
0.121257 0.32645451047 0.00084897743 
0.121814 0.33345609365 0.00159502675 
0.122372 0.26404151046 0.00115027454 
0.122929 0.40631478571 0.00158644174 
0.123487 0.34247836215 0.00066137817 
0.124044 0.33353313604 0.00114310475 
0.124602 0.27155396667 0.00170310701 
0.125159 0.19860767895 0.00076709423 
0.125717 0.24789818192 -0.00016486846 
0.126274 0.25292621854 0.00137243687 
0.126832 0.30779416716 0.00157745532 
0.127389 0.21658105504 0.00148290926 
0.127947 0.31025943697 0.00202166275 
0.128504 0.29218221006 0.00125792753 
0.129062 0.23647299858 0.00027634851 
0.129619 0.22600104768 0.00182894606 
0.130177 0.28368424190 0.00111688075 
0.130734 0.22707724041 0.00039844784 
0.131292 0.22491118455 0.00055215975 
0.131849 0.27166461660 0.00128267352 
0.132407 0.20925538250 0.00080917581 
0.132964 0.16646896309 0.00127033283 
0.133521 0.23250495043 0.00128919014 
0.134079 0.16554832960 0.00008514250 
0.134636 0.21033906606 0.00059443130 
0.135194 0.24447916118 0.00131101155 
0.135751 0.20165370168 -0.00026432085 
0.136309 0.23781748007 0.00132230738 
0.136866 0.17003919324 0.00110473385 
0.137424 0.19753992973 0.00095728597 
0.137981 0.23999907875 0.00041227999 
0.138539 0.16776135282 0.00113363341 
0.139096 0.13522976671 -0.00041199392 
0.139654 0.20668448347 0.00155323563 
0.140211 0.17941645088 0.00123625575 
0.140769 0.15769373040 0.00069319359 
0.141326 0.13607749039 0.00081943552 
0.141884 0.18626783623 0.00167760979 
0.142441 0.19034187597 0.00047044191 
0.142998 0.15429381108 0.00051283933 
0.143556 0.10895950221 0.00010126678 
0.144113 0.16594660286 0.00043513870 
0.144671 0.12632903892 0.00009022952 
0.145228 0.12356874569 0.00164949389 
0.145786 0.11273163534 0.00044105831 
0.146343 0.15324242991 0.00087915400 
0.146901 0.13575797752 0.00084799360 
0.147458 0.20549616563 0.00160950893 
0.148016 0.14073587252 0.00039030503 
0.148573 0.10931098049 0.00125683706 
0.149131 0.14134865814 0.00079982211 
0.149688 0.08176604824 0.00021890341 
0.150246 0.12562206034 0.00043953269 
0.150803 0.07162687880 0.00030897351 
0.151360 0.06198809287 0.00075980195 
0.151918 0.09723531362 0.00009068918 
0.152475 0.10227671099 -0.00001999292 
0.153033 0.16193738749 0.00021624770 
0.153590 0.14764055432 0.00002435886 
0.154148 0.11129461097 -0.00045323150 
0.154705 0.10877578274 0.00009771207 
0.155263 0.10174909741 0.00101002635 
0.155820 0.07162675416 -0.00042713969 
0.156378 0.05429072997 0.00051794031 
0.156935 0.14998588892 0.00098645576 
0.157493 0.16503747341 -0.00011351269 
0.158050 0.10803625883 -0.00038089805 
0.158607 0.13480818580 0.00195963179 
0.159165 0.12632363237 -0.00003214509 
0.159722 0.11451005187 0.00012839058 
0.160280 0.04472313131 0.00090445762 
0.160837 0.09421594540 0.00035782693 
0.161395 0.11743516027 0.00033221423 
0.161952 0.09582887017 0.00040417378 
0.162510 0.10614139018 0.00077224080 
0.163067 0.07406950599 0.00031710462 
0.163625 0.04313867798 -0.00066588876 
0.164182 0.06007931276 0.00117117292 
0.164739 0.05640289919 0.00048915917 
0.165297 0.05845259548 0.00003250563 
0.165854 0.03257908994 0.00026802421 
0.166412 0.06992543030 -0.00008157030 
0.166969 0.09605971751 0.00067301851 
0.167527 0.08705328167 0.00021267748 
0.168084 0.13841096230 0.00037234847 
0.168642 0.08342143846 -0.00001116082 
0.169199 0.01840217695 -0.00066660384 
0.169757 0.09353562170 0.00052255040 
0.170314 0.06397115736 0.00038437725 
0.170871 0.02535307389 0.00055196866 
0.171429 0.09584202713 -0.00075790919 
0.171986 0.05360037581 0.00034429647 
0.172544 0.06360865931 -0.00016209863 
0.173101 0.06106702461 -0.00017617940 
0.173659 0.04888191366 0.00026539256 
0.174216 0.05612384966 -0.00000215767 
0.174774 0.05866183546 0.00071373963 
0.175331 0.02750831762 0.00033139728 
0.175888 0.07987387602 -0.00000287850 
0.176446 0.01832340020 0.00013676629 
0.177003 0.06811938873 0.00049913440 
0.177561 0.06969126430 0.00015324187 
0.178118 0.08837428171 0.00070172825 
0.178676 0.06757820594 0.00046302026 
0.179233 0.03492310159 0.00028790075 
0.179791 0.02133386983 0.00046071363 
0.180348 0.02603875603 -0.00006486265 
0.180905 0.05320179855 0.00053045300 
0.181463 0.02923212232 0.00057391791 
0.182020 0.05013737355 -0.00048341779 
0.182578 -0.03932198131 -0.00006003106 
0.183135 0.05002135590 -0.00001961950 
0.183693 0.04987700404 0.00026227246 
0.184250 0.07175128898 0.00037500381 
0.184808 0.04714031523 0.00014768730 
0.185365 0.07768060252 0.00090869294 
0.185922 0.04972786962 0.00000652440 
0.186480 0.03603915682 -0.00010657072 
0.187037 0.07846823283 0.00040647131 
0.187595 0.06385979747 0.00014258339 
0.188152 0.04372552807 0.00032977004 
0.188710 0.06144233954 0.00050106625 
0.189267 0.04245360827 0.00024569211 
0.189824 0.05997312832 0.00025593104 
0.190382 0.08693026520 0.00049814262 
0.190939 0.03377687045 0.00034705138 
0.191497 0.07798938528 -0.00007978548 
0.192054 0.09048745490 -0.00017352853 
0.192612 0.00562544786 -0.00010216292 
0.193169 0.04308254818 -0.00010437412 
0.193726 0.04376854780 0.00078656042 
0.194284 0.04742476217 0.00015583755 
0.194841 0.07517397835 0.00014230433 
0.195399 0.01845861506 0.00056254389 
0.195956 0.02130787266 -0.00012728500 
0.196514 0.03699433853 0.00032031723 
0.197071 -0.02170402967 -0.00045162522 
0.197628 -0.03512793411 -0.00074800237 
0.198186 0.04645043143 0.00006092615 
0.198743 0.08645345975 -0.00008595706 
0.199301 -0.01884961844 0.00011785658 
0.199858 0.06670580238 0.00100301645 
0.200416 0.00639629194 0.00011587773 
0.200973 0.09356410508 0.00010475545 
0.201530 0.00783734537 0.00046070972 
0.202088 0.06894051467 0.00016569306 
0.202645 0.00934339194 0.00048843610 
0.203203 0.03653200771 0.00032359842 
0.203760 0.03504407702 0.00071265099 
0.204318 0.05874783487 0.00031233777 
0.204875 0.06671934970 -0.00038913539 
0.205432 0.03944477476 0.00060676289 
0.205990 0.05018672673 0.00042314497 
0.206547 0.02313385698 -0.00106506003 
0.207105 0.04715404433 0.00002488533 
0.207662 0.03069608112 -0.00092028326 
0.208219 0.00507061365 -0.00018265333 
0.208777 0.01548917300 -0.00043739434 
0.209334 0.00394126157 0.00051842714 
0.209892 0.03930560921 0.00025172333 
0.210449 0.04931479022 0.00023184502 
0.211007 0.05746440787 -0.00035028614 
0.211564 0.01839834560 -0.00016549571 
0.212121 0.07376124912 -0.00052793117 
0.212679 0.03232677506 0.00031670179 
0.213236 0.01116719526 0.00038787356 
0.213794 0.01939527671 0.00028175153 
0.214351 0.05198071714 0.00004565278 
0.214908 0.03984706472 0.00012028673 
0.215466 0.02895877151 -0.00001111317 
0.216023 0.02428366516 -0.00034109606 
0.216581 -0.04483894708 0.00066248181 
0.217138 0.03499208983 0.00000366578 
0.217695 0.03353662556 -0.00024990342 
0.218253 -0.00233385457 -0.00043905033 
0.218810 0.01648783539 0.00048978742 
0.219368 0.03587699435 0.00033275229 
0.219925 0.02451748946 0.00028796148 
0.220483 0.06353419786 -0.00046373549 
0.221040 0.06196891157 -0.00011786255 
0.221597 0.04352643447 0.00036921887 
0.222155 0.03620069190 0.00013594308 
0.222712 0.01568862506 0.00053574136 
0.223270 0.01052346554 0.00011693731 
0.223827 0.01307932640 0.00009513643 
0.224384 0.03249880209 -0.00009379437 
0.224942 0.05520835633 -0.00000249286 
0.225499 0.01618324095 0.00005922174 
0.226057 0.08376086536 0.00026162159 
0.226614 0.06026036739 0.00018201120 
0.227171 0.07954656803 0.00022271561 
0.227729 0.01161196129 -0.00053473755 
0.228286 0.01738147444 -0.00044573025 
0.228844 0.01966506227 -0.00014392927 
0.229401 0.03786613090 -0.00000040170 
0.229958 0.04518280361 -0.00003462887 
0.230516 0.00778772500 0.00000204145 
0.231073 0.02024692365 -0.00007636413 
0.231630 0.02645451004 -0.00014142457 
0.232188 0.07542154838 0.00015106154 
0.232745 0.01679764338 -0.00025819259 
0.233303 0.02407541720 0.00012846304 
0.233860 0.01912819091 0.00012170854 
0.234417 -0.00324817086 0.00020162591 
0.234975 0.03273173388 -0.00008823959 
0.235532 0.01819810587 0.00028548593 
0.236090 0.00070589206 0.00080941546 
0.236647 0.03726684682 0.00005483776 
0.237204 0.01723437661 -0.00015797531 
0.237762 -0.02015892060 -0.00051550715 
0.238319 -0.00798014654 0.00010510420 
0.238877 -0.00229213474 0.00036695084 
0.239434 0.04047955256 0.00049814631 
0.239991 -0.01740548365 0.00014823318 
0.240549 0.05891513769 -0.00016893917 
0.241106 0.01637379949 -0.00010140223 
0.241663 0.02014328563 0.00016390415 
0.242221 0.04128079879 0.00053242370 
0.242778 0.00225470379 0.00024689063 
0.243336 0.02219100898 0.00013370809 
0.243893 0.05675369386 0.00015415894 
0.244450 -0.02822575654 -0.00034526768 
0.245008 0.01852736698 0.00012105718 
0.245565 0.02161195103 0.00018653598 
0.246123 0.02197831137 -0.00036193347 
0.246680 0.05623311553 0.00041209366 
0.247237 0.05017765183 -0.00012900547 
0.247795 0.01521902848 -0.00013430538 
0.248352 0.03568996677 0.00079063685 
0.248909 0.03786980088 0.00042376062 
0.249467 0.02639234802 0.00010205503 
0.250024 -0.01312228722 -0.00031007711 
0.250582 0.03376651694 -0.00000811639 
0.251139 0.01864591382 0.00002751267 
0.251696 0.02142964696 -0.00004799486 
0.252254 0.00438027896 0.00013297608 
0.252811 0.06475240447 -0.00002915627 
0.253368 0.06133402948 0.00037378901 
0.253926 0.06183076038 0.00029040491 
0.254483 -0.00636941413 -0.00034223044 
0.255041 0.05598250968 0.00030915042 
0.255598 0.04497511791 -0.00055677911 
0.256155 0.05018785979 0.00035548827 
0.256713 -0.00419404481 0.00004857900 
0.257270 -0.02108231571 0.00452426768 
0.257827 0.01040365437 -0.00046369355 
0.258385 0.06433487735 0.00067001346 
0.258942 0.04214976761 -0.00008698680 
0.259499 0.00338519391 0.00035485583 
0.260057 -0.02345409425 0.00011649769 
0.260614 -0.00073906574 -0.00031368165 
0.261172 0.01999828878 0.00044816137 
0.261729 0.00130349833 0.00017919404 
0.262286 0.02654838452 0.00027694010 
0.262844 0.00672343584 0.00004090723 
0.263401 -0.00437338722 0.00017882999 
0.263958 0.01729193048 0.00009986664 
0.264516 0.01892069194 0.00014032818 
0.265073 -0.00669467857 0.00006072154 
0.265630 0.05598425802 0.00019719010 
0.266188 0.01842250606 -0.00000860691 
0.266745 0.00724048970 0.00012523771 
0.267302 0.04197072288 0.00020269753 
0.267860 0.04828020643 -0.00014890282 
0.268417 -0.00102132500 -0.00003196917 
0.268975 0.02620413947 -0.00008476658 
0.269532 0.00061646182 -0.00028076284 
0.270089 0.01760647834 -0.00003907731 
0.270647 0.03987410220 0.00020102976 
0.271204 0.02647924061 0.00007642085 
0.271761 0.02896802548 0.00039056627 
0.272319 0.04081423804 0.00026752853 
0.272876 0.03329162368 0.00023369003 
0.273433 0.03015721245 -0.00016789747 
0.273991 0.01662694529 0.00024248781 
0.274548 0.04641998812 0.00007586932 
0.275105 -0.01575344733 0.00013113140 
0.275663 0.02484250641 -0.00019657725 
0.276220 0.04982777253 0.00065637073 
0.276777 0.00673869874 0.00017068772 
0.277335 0.03080020869 -0.00010251255 
0.277892 0.05860573179 0.00006831866 
0.278449 0.02433993639 0.00004574747 
0.279007 0.00328914469 0.00063415703 
0.279564 0.03018831815 -0.00000209241 
0.280121 0.01541231831 -0.00052157790 
0.280679 0.01250462330 0.00004819160 
0.281236 0.02937383437 0.00041736820 
0.281793 0.02232325777 0.00030560248 
0.282351 0.02590999698 -0.00013709477 
0.282908 0.05800814866 0.00027078556 
0.283465 0.03182437701 0.00030097289 
0.284023 0.02589275975 0.00006721414 
0.284580 0.03230989682 -0.00022544850 
0.285137 -0.00039348973 0.00014910691 
0.285695 0.05130425030 0.00025881389 
0.286252 -0.00592157447 -0.00015222783 
0.286809 -0.00239503965 0.00003678647 
0.287367 0.05161058309 0.00020818298 
0.287924 -0.00693014201 -0.00004913789 
0.288481 0.00883599035 0.00033279485 
0.289039 0.00272666102 -0.00024551771 
0.289596 0.01427015065 0.00012439445 
0.290153 0.03207489759 0.00010678778 
0.290711 0.04829418073 -0.00031716107 
0.291268 0.02269084954 0.00017847913 
0.291825 0.03586827291 -0.00015860023 
0.292383 0.02376409603 -0.00039619909 
0.292940 0.00210977929 0.00036593156 
0.293497 0.02196513832 0.00005576873 
0.294055 -0.02533397558 -0.00000360603 
0.294612 0.03163046634 0.00004345118 
0.295169 0.02670935391 0.00020655202 
0.295727 0.04638771186 0.00007558850 
0.296284 0.01107985688 0.00001398462 
0.296841 0.01676612835 0.00059837460 
0.297399 0.03378620913 0.00059282804 
0.297956 0.05370564166 -0.00038195661 
0.298513 0.05084422937 0.00040151819 
0.299071 0.02174267280 0.00054089874 
0.299628 0.01002808544 0.00035146085 
0.300185 0.03645429414 0.00027941458 
0.300742 0.01972806894 0.00036609653 
0.301300 0.02005078063 0.00031234669 
0.301857 0.00174627953 0.00025986364 
0.302414 0.03189259259 0.00031835679 
0.302972 0.01526904879 -0.00044614926 
0.303529 0.02667419172 0.00006729727 
0.304086 0.03356917638 0.00016286641 
0.304644 0.06302335324 -0.00056500232 
0.305201 0.07953253459 0.00034301163 
0.305758 0.03019833569 -0.00011716255 
0.306316 0.03559149243 0.00026345737 
0.306873 0.00082061830 0.00004354069 
0.307430 -0.01626540169 -0.00005292879 
0.307987 0.00971012760 -0.00007186221 
0.308545 0.10153072224 0.00052444363 
0.309102 0.00459867664 -0.00032233388 
0.309659 -0.00357650382 -0.00051202983 
0.310217 0.00381796223 0.00016979993 
0.310774 -0.01103849480 0.00005147259 
0.311331 0.04858541301 0.00005076038 
0.311889 0.04380207824 0.00012621331 
0.312446 0.03539862307 0.00056884816 
0.313003 0.06048257939 0.00044625751 
0.313560 0.01756166750 -0.00018842199 
0.314118 0.01484139668 0.00039084789 
0.314675 0.04259129807 0.00039249392 
0.315232 0.03846500782 0.00028460288 
0.315790 0.04329325565 0.00062100746 
0.316347 -0.02663895872 -0.00014806589 
0.316904 0.01614210229 0.00059613806 
0.317461 -0.01207206626 -0.00039529090 
0.318019 0.04048751821 0.00037505542 
0.318576 0.00151736659 -0.00001112860 
0.319133 0.04590474670 -0.00063850029 
0.319691 0.00811206076 -0.00076929554 
0.320248 0.02034137158 0.00009561680 
0.320805 0.02158461096 -0.00043340882 
0.321362 0.01322937964 -0.00020518154 
0.321920 0.03984621883 0.00030951354 
0.322477 0.00769219583 0.00000847118 
0.323034 0.01859807272 0.00034097668 
0.323592 0.02940697792 0.00103307785 
0.324149 0.00868680630 0.00017696248 
0.324706 0.02283588879 0.00067662944 
0.325263 0.00458045214 -0.00009374917 
0.325821 0.04831086156 -0.00054462990 
0.326378 0.00301559932 0.00099412245 
0.326935 0.01749460722 0.00037602788 
0.327493 0.03609307007 0.00067926673 
0.328050 0.03115711710 0.00007542175 
0.328607 0.00100290041 0.00014889370 
0.329164 0.00357523421 0.00129503417 
0.329722 0.01095824673 0.00033657141 
0.330279 0.05529150070 0.00021463061 
0.330836 -0.02757683117 0.00054638184 
0.331393 -0.00526781170 0.00009309770 
0.331951 0.03275108483 0.00056661640 
0.332508 0.01120953757 0.00066302093 
0.333065 0.04854859151 -0.00038090820 
0.333622 0.02003117240 0.00016467060 
0.334180 -0.00507572333 -0.00025876762 
0.334737 0.05467777430 -0.00026611262 
0.335294 0.05487367204 0.00033749721 
0.335852 0.04397822218 0.00044290652 
0.336409 -0.01147017493 0.00018072148 
0.336966 0.02787475715 0.00021157820 
0.337523 -0.00085440596 0.00035201316 
0.338081 -0.01250393800 0.00004959036 
0.338638 -0.03828542225 -0.00042582475 
0.339195 0.01420608130 -0.00060052893 
0.339752 0.03821128729 -0.00063519601 
0.340310 -0.01273809823 -0.00100803639 
0.340867 0.05395948132 -0.00013388005 
0.341424 0.04785108858 0.00068935645 
0.341981 -0.00998619716 -0.00052578545 
0.342539 0.05117147105 -0.00029074102 
0.343096 0.00594024944 0.00060443134 
0.343653 0.02660817669 -0.00041604570 
0.344210 -0.01286294935 0.00022509214 
0.344768 -0.00694203270 0.00039127174 
0.345325 0.01405464855 0.00021331255 
0.345882 -0.06234230807 -0.00083886307 
0.346439 0.00641448125 0.00078627849 
0.346997 0.07508371219 0.00063394671 
0.347554 -0.00492471504 -0.00021927239 
0.348111 -0.00293249839 -0.00029020684 
0.348668 0.03864711486 0.00051518616 
0.349226 -0.02697575926 0.00008394859 
0.349783 -0.03938729607 -0.00012174690 
0.350340 0.02921895785 0.00017491659 
0.350897 -0.01120941362 0.00013093395 
0.351454 -0.00494875280 -0.00061157847 
0.352012 -0.03546695983 -0.00082873721 
0.352569 0.04945395205 0.00104554352 
0.353126 0.01075329231 0.00002973038 
0.353683 0.01656208177 -0.00056514678 
0.354241 0.06748575430 0.00008523761 
0.354798 0.00953717881 -0.00025310915 
0.355355 0.03663026732 -0.00008643576 
0.355912 -0.01149295792 -0.00025332227 
0.356470 -0.02897408308 -0.00037702990 
0.357027 -0.00974804307 0.00053796288 
0.357584 0.01378879820 0.00096138287 
0.358141 0.05701697797 0.00160159614 
0.358699 -0.01033131889 0.00008311177 
0.359256 -0.03799832996 -0.00043157066 
0.359813 -0.04170327990 -0.00095313699 
0.360370 0.01263852557 -0.00085609411 
0.360927 0.05886503384 0.00166647502 
0.361485 0.00529394479 0.00056200892 
0.362042 -0.04329041210 -0.00072769541 
0.362599 0.00457677065 0.00022891002 
0.363156 0.01390419382 0.00088293963 
0.363714 0.00352590032 -0.00041184655 
0.364271 -0.02858275299 -0.00010705016 
0.364828 -0.02257202720 0.00009391207 
0.365385 0.05525144664 -0.00203577223 
0.365942 -0.00757109559 -0.00088902639 
0.366500 -0.02599583845 -0.00154886792 
0.367057 0.04861193168 0.00038459185 
0.367614 0.03039234184 0.00001360785 
0.368171 -0.00372222254 0.00049581393 
0.368728 -0.01242259293 0.00019786615 
0.369286 -0.04080351508 0.00035480319 
0.369843 0.01303891141 0.00025872604 
0.370400 0.01915987592 0.00161467712 
0.370957 -0.07765325189 0.00000703999 
0.371514 0.03095863886 0.00181051955 
0.372072 -0.00895377771 -0.00008952958 
0.372629 0.01595284817 -0.00040514379 
0.373186 -0.00795115774 -0.00085386391 
0.373743 -0.03863700777 0.00002974502 
0.374300 0.08380658828 -0.00016624530 
0.374858 0.02572852730 0.00007613052 
0.375415 0.02606775456 -0.00053910695 
0.375972 -0.01398893733 0.00024448232 
0.376529 -0.02418841035 -0.00026685806 
0.377086 0.00453612874 -0.00229270028 
0.377644 0.02743768947 0.00066132565 
0.378201 -0.01635402830 -0.00055822949 
0.378758 0.00153125201 0.00231373660 
0.379315 -0.01063878465 0.00104243505 
0.379872 0.02442773865 -0.00107661230 
0.380430 0.14335377497 0.00035332759 
0.380987 -0.03093660512 -0.00077355933 
0.381544 -0.03005203084 -0.00126423507 
0.382101 0.02458123501 -0.00002218271 
0.382658 0.06599706024 0.00046671235 
0.383216 0.00281365358 0.00247382283 
0.383773 0.03298609125 0.00040804334 
0.384330 -0.02820823670 0.00012867309 
0.384887 -0.02619880700 0.00044589960 
0.385444 0.01543564277 -0.00145900329 
0.386001 0.06444041658 -0.00037272589 
0.386559 -0.01514950211 -0.00040833661 
0.387116 0.00476144926 -0.00011707863 
0.387673 0.06004706338 0.00062865503 
0.388230 0.16057714028 0.00202749927 
0.388787 -0.04861394005 -0.00100877552 
0.389345 -0.08517123625 -0.00045968494 
0.389902 0.14251393575 0.00126392977 
0.390459 0.06302087785 0.00252076847 
0.391016 0.10456348729 0.00170540502 
0.391573 -0.03508630334 0.00124585095 
0.392130 -0.00501124451 0.00241705666 
0.392688 -0.00196906752 -0.00000731169 
0.393245 -0.02453206266 -0.00048211869 
0.393802 0.08304053862 0.00254117834 
0.394359 0.04411106724 0.00162737138 
0.394916 0.05194722450 -0.00019511739 
0.395473 0.05583928114 -0.00187973712 
0.396031 0.08099539541 0.00072798061 
0.396588 -0.10657850936 0.00445454099 
0.397145 0.06432265497 0.00369766585 
0.397702 -0.00348024404 0.00016663137 
0.398259 0.02670095602 -0.00196043255 
0.398816 0.05344238780 0.00630795852 
0.399374 0.01176368870 -0.00433507040 
0.399931 -0.00782497446 0.00261830566 
0.400488 -0.00605565583 -0.00317381807 
0.401045 0.01902040731 -0.00090508876 
0.401602 0.07525214114 -0.00099068919 
0.402159 -0.06163272862 -0.00667991068 
0.402716 -0.03436591285 0.00102123133 
0.403274 -0.03806929491 -0.02075943783 
0.403831 -0.09230030791 0.00068669914 
