# Supplementary material for: SAXS studies of X-ray induced disulfide bond damage: Engineering high-resolution insight from a low-resolution technique
Source: PLoS One. 2020 Nov 17;15(11):e0239702. doi: 10.1371/journal.pone.0239702 (PMC7671560; doi:10.1371/journal.pone.0239702)
Supplement: S1 Data — (GZ) [file pone.0239702.s023.gz › SupplementaryData/dimer_A9_ph6_1p25_00007.cbf.dat]

0.010314 4.62092439786 -1.37374824574 
0.010872 5.88235810742 -0.63113575406 
0.011429 5.93991356307 -0.14380810120 
0.011987 3.56495597113 0.03509775379 
0.012544 2.57524731616 -0.24699026560 
0.013102 3.23997931402 0.05647974024 
0.013659 4.13428634445 -0.02173568293 
0.014217 2.26869970909 -0.07404561168 
0.014774 4.49877707350 -0.05472677063 
0.015332 3.26896116872 0.09596483438 
0.015889 2.57939514007 -0.01912178242 
0.016447 3.06247153407 0.00040165345 
0.017004 3.25248194707 -0.05916797903 
0.017562 3.35714830214 0.02889739106 
0.018119 3.39245668929 0.00021421985 
0.018677 3.24379185677 -0.03640646198 
0.019234 3.39918616162 0.01685816195 
0.019792 3.44160650329 0.00779636080 
0.020349 3.33264008472 -0.01495856264 
0.020907 3.28025980964 0.01230364032 
0.021464 3.40595911056 -0.00121336434 
0.022022 2.98642035114 0.01326825121 
0.022579 3.04985298333 0.00742428333 
0.023137 3.01560871275 -0.00579381922 
0.023694 3.08286683830 0.00860783211 
0.024252 3.13592221745 0.01329216899 
0.024809 2.68452712167 0.02433153688 
0.025367 3.27794590832 0.01972185141 
0.025924 3.16108720302 0.01635287774 
0.026482 3.02429674279 0.01278256389 
0.027039 3.10902525061 0.00900746128 
0.027597 2.79988987539 0.01393954803 
0.028154 2.98687954566 0.01938772081 
0.028712 2.81905434611 0.01884082203 
0.029269 2.99774443614 0.02855483197 
0.029827 2.89399609842 0.02315337062 
0.030384 2.80666760364 0.01868587317 
0.030942 2.66943380780 0.01758500957 
0.031500 2.84235853688 0.01987471764 
0.032057 2.71608089425 0.01735125377 
0.032615 2.85587153286 0.01875997214 
0.033172 2.76112772549 0.01684139764 
0.033730 2.55199124689 0.01719158329 
0.034287 2.68719047000 0.02029674097 
0.034845 2.51936520188 0.01802743388 
0.035402 2.48789240209 0.01924692176 
0.035960 2.59060879236 0.01408549064 
0.036517 2.56013856542 0.01058208383 
0.037075 2.51837725644 0.01698887026 
0.037632 2.39274798744 0.01113440919 
0.038190 2.54896290106 0.01534898162 
0.038747 2.44563482441 0.01809789534 
0.039305 2.34197760239 0.01409998065 
0.039862 2.46411862696 0.01618788268 
0.040420 2.36415044094 0.01442311564 
0.040977 2.48152482614 0.01605404878 
0.041535 2.32559895864 0.01555418840 
0.042092 2.27041403684 0.01328154607 
0.042650 2.25084337027 0.01235302554 
0.043207 2.23312961228 0.01250735315 
0.043765 2.23770901889 0.01316470057 
0.044322 2.05569247236 0.01433208367 
0.044880 2.23368598501 0.01260585449 
0.045437 2.20191312194 0.01585570746 
0.045995 2.09967320442 0.01441826465 
0.046552 2.17540856796 0.01468138381 
0.047110 2.01100186848 0.00881105310 
0.047667 2.01147157944 0.01262300464 
0.048225 2.05614617857 0.01259599100 
0.048782 1.81123409460 0.01202395503 
0.049340 2.08007843113 0.00993780676 
0.049897 1.95329482001 0.01117942954 
0.050455 1.81094483910 0.00982696712 
0.051012 2.00607800943 0.01331906089 
0.051570 1.86328201941 0.00916185052 
0.052127 1.89954873388 0.01175821985 
0.052685 1.85425020538 0.00904262951 
0.053242 1.78811427902 0.00940558442 
0.053800 1.80574988305 0.00629371188 
0.054357 1.79806936390 0.01151523966 
0.054915 1.89764938172 0.00547687289 
0.055472 1.75520032317 0.01032277167 
0.056030 1.76629922486 0.00777182344 
0.056587 1.69689765966 0.01151750130 
0.057145 1.66283776616 0.00869712375 
0.057702 1.67293493367 0.00942155724 
0.058260 1.51197410798 0.00982777231 
0.058817 1.58080004799 0.00878619600 
0.059375 1.58738775913 0.00961459987 
0.059932 1.60719214685 0.00835846029 
0.060490 1.50617003904 0.00698923266 
0.061048 1.40312932926 0.00786355332 
0.061605 1.39708949392 0.00848923786 
0.062163 1.57457281802 0.01186446976 
0.062720 1.50286480618 0.00885482384 
0.063278 1.51832706561 0.00712198210 
0.063835 1.48240860166 0.00728870102 
0.064393 1.34859388734 0.00839608018 
0.064950 1.36386847991 0.00920419981 
0.065508 1.33652092090 0.00628636496 
0.066065 1.24540806526 0.00512303982 
0.066623 1.33160359583 0.00744991049 
0.067180 1.24005773048 0.00598452945 
0.067738 1.31374122277 0.00674731379 
0.068295 1.32758830732 0.00610908196 
0.068853 1.18363490868 0.00514913590 
0.069410 1.22610086830 0.00551055903 
0.069968 1.23131583975 0.00400487424 
0.070525 1.20992015733 0.00639181804 
0.071083 1.15643247899 0.00599950550 
0.071640 1.26300025403 0.00501805153 
0.072198 1.13920875572 0.00481932131 
0.072755 1.11394034606 0.00724210456 
0.073313 1.12050191202 0.00542362387 
0.073870 1.12115806158 0.00660644896 
0.074428 1.08575703824 0.00675998378 
0.074985 1.00480444064 0.00508977202 
0.075543 1.08310998548 0.00745353028 
0.076100 0.90240807926 0.00446562620 
0.076658 1.02020005162 0.00752000954 
0.077215 0.92455492533 0.00492515193 
0.077773 1.01783297592 0.00438330088 
0.078330 0.97757020862 0.00463441640 
0.078888 0.92526661894 0.00483728854 
0.079445 1.03205267334 0.00468062750 
0.080003 0.92202494167 0.00429425628 
0.080560 0.86213631502 0.00525069138 
0.081118 0.99431940713 0.00537530519 
0.081675 0.94854972704 0.00368579814 
0.082233 0.92227384116 0.00548311905 
0.082790 0.84923541683 0.00218667602 
0.083348 0.91968150697 0.00442707397 
0.083905 0.82591692360 0.00586050886 
0.084463 0.86759601759 0.00371919789 
0.085020 0.76006796821 0.00508602288 
0.085578 0.76102582425 0.00379713428 
0.086135 0.83350581085 0.00340041287 
0.086693 0.86896365773 0.00433217789 
0.087250 0.81866315030 0.00404716704 
0.087808 0.72328879539 0.00275618536 
0.088365 0.70786206594 0.00324140014 
0.088923 0.79218471810 0.00313453285 
0.089480 0.76980090773 0.00243942829 
0.090038 0.69139958180 0.00154704129 
0.090595 0.75532996195 0.00284284878 
0.091153 0.73369494227 0.00390666225 
0.091710 0.60813226969 0.00297000679 
0.092268 0.71402965057 0.00414910161 
0.092825 0.66363389804 0.00205647646 
0.093383 0.72451551014 0.00361797122 
0.093940 0.66553700275 0.00369223417 
0.094498 0.69615688996 0.00231252512 
0.095055 0.59618680183 0.00340328668 
0.095613 0.55389711238 0.00362661923 
0.096170 0.54398189210 0.00309303365 
0.096728 0.63147228328 0.00386067741 
0.097285 0.54169557857 0.00135203130 
0.097842 0.57530279183 0.00312681488 
0.098400 0.53260027450 0.00171469535 
0.098957 0.54363878958 0.00034669133 
0.099515 0.51617572531 0.00312631525 
0.100072 0.60132759630 0.00405752837 
0.100630 0.53738088856 0.00347523419 
0.101187 0.50231306014 0.00433634333 
0.101745 0.40370919004 0.00302159776 
0.102302 0.55290613739 0.00434202816 
0.102860 0.57546499132 0.00328053118 
0.103417 0.56220599869 0.00292035778 
0.103975 0.44677864902 0.00300025957 
0.104532 0.49189818698 0.00290448741 
0.105090 0.52686685649 0.00168110114 
0.105647 0.48223991117 0.00267224227 
0.106205 0.49070903840 0.00308735829 
0.106762 0.39004875356 0.00059363306 
0.107320 0.50204426860 0.00279331491 
0.107877 0.44250669197 0.00209648239 
0.108435 0.50053048603 0.00123921414 
0.108992 0.44360891234 0.00345450316 
0.109550 0.45143276521 0.00296734236 
0.110107 0.38636016469 0.00168237582 
0.110665 0.40993495797 0.00189731456 
0.111222 0.43551758980 0.00161215996 
0.111780 0.43796518625 0.00162432528 
0.112337 0.44316262525 0.00244960775 
0.112895 0.42697563123 0.00251291097 
0.113452 0.46945591919 0.00113805313 
0.114010 0.41992507640 0.00150744204 
0.114567 0.37000230079 0.00206391985 
0.115125 0.32053905641 0.00127208401 
0.115682 0.38773691630 0.00266379128 
0.116240 0.36241829216 0.00184635522 
0.116797 0.31411649790 0.00218490740 
0.117355 0.30746989857 0.00081874346 
0.117912 0.39026552584 0.00192240694 
0.118470 0.34880271836 0.00135311090 
0.119027 0.36435711059 0.00146189309 
0.119585 0.39045966453 0.00050147709 
0.120142 0.41282448537 0.00266308011 
0.120699 0.29522541248 0.00075449030 
0.121257 0.33970678409 0.00124169322 
0.121814 0.27314939568 0.00207099565 
0.122372 0.31837470358 0.00053004232 
0.122929 0.29417942274 0.00086258364 
0.123487 0.29638451391 0.00198836741 
0.124044 0.38610360525 0.00218333811 
0.124602 0.29040716738 0.00196950994 
0.125159 0.23714782826 0.00117112921 
0.125717 0.20865934538 0.00049917456 
0.126274 0.30641865719 0.00182310610 
0.126832 0.25211037136 0.00121299452 
0.127389 0.28779106170 0.00160291542 
0.127947 0.31045000433 0.00161860169 
0.128504 0.15875791064 0.00094794189 
0.129062 0.24154862700 0.00078651435 
0.129619 0.24290766606 0.00111636489 
0.130177 0.22515036977 0.00148672887 
0.130734 0.21785162908 0.00020334659 
0.131292 0.29186308775 0.00122841881 
0.131849 0.23683689606 0.00188087603 
0.132407 0.22384906367 0.00100717618 
0.132964 0.18571564731 0.00177682592 
0.133521 0.22587756204 0.00064290172 
0.134079 0.28800649838 0.00140305303 
0.134636 0.23668689538 0.00065193496 
0.135194 0.18613196535 0.00117108979 
0.135751 0.15874830119 0.00029433705 
0.136309 0.18091938761 0.00098046489 
0.136866 0.19130386078 0.00133196461 
0.137424 0.18071166492 0.00091854446 
0.137981 0.16411742693 0.00121025186 
0.138539 0.21518477912 0.00136715533 
0.139096 0.22770637289 0.00125808226 
0.139654 0.16306547137 0.00130280842 
0.140211 0.15880524218 0.00049097928 
0.140769 0.17544956407 -0.00028190060 
0.141326 0.18270239480 0.00117096010 
0.141884 0.18916019082 0.00048978565 
0.142441 0.13512696135 0.00047804022 
0.142998 0.15895013554 0.00077281466 
0.143556 0.23786526230 -0.00002043034 
0.144113 0.18395206450 0.00043250606 
0.144671 0.21433268870 0.00161338684 
0.145228 0.13529987066 -0.00012612031 
0.145786 0.15690890964 0.00013544941 
0.146343 0.14373827465 0.00015637791 
0.146901 0.16027777980 0.00161801998 
0.147458 0.08542464618 0.00054162300 
0.148016 0.09475170658 0.00033620824 
0.148573 0.13260837178 0.00065470228 
0.149131 0.11078243768 0.00042185877 
0.149688 0.11556735240 0.00061444354 
0.150246 0.09554306450 -0.00035394825 
0.150803 0.09391542915 0.00080014774 
0.151360 0.10402688997 0.00084753021 
0.151918 0.09732173430 0.00039017026 
0.152475 0.09970772364 0.00017579868 
0.153033 0.15138211657 0.00033679636 
0.153590 0.07095295601 0.00005805374 
0.154148 0.12204831392 0.00129895466 
0.154705 0.08905638393 0.00032552537 
0.155263 0.09134121361 -0.00076719464 
0.155820 0.07969767447 0.00008061170 
0.156378 0.07065151861 0.00034568495 
0.156935 0.11369594562 -0.00003896214 
0.157493 0.07169842253 0.00033889588 
0.158050 0.07746634077 0.00048183459 
0.158607 0.06125215119 -0.00050926512 
0.159165 0.08422058504 -0.00023047579 
0.159722 0.08258313552 0.00017888012 
0.160280 0.12448792922 0.00057951823 
0.160837 0.09725883026 -0.00014076223 
0.161395 0.05203486732 0.00059185911 
0.161952 0.07554142341 0.00054886273 
0.162510 0.09200568173 0.00024107898 
0.163067 0.10846930929 0.00066250371 
0.163625 0.03432436497 0.00050107673 
0.164182 0.02142535863 -0.00014809780 
0.164739 0.04166561661 -0.00004144997 
0.165297 0.09490682304 -0.00090819623 
0.165854 0.04809015187 0.00082427535 
0.166412 0.06431166967 -0.00029624891 
0.166969 0.07662543178 0.00050094127 
0.167527 0.03917765965 -0.00034476135 
0.168084 0.08123994057 0.00000407851 
0.168642 0.05806183673 0.00092114788 
0.169199 0.00424011853 0.00055778998 
0.169757 0.03943970232 -0.00006951061 
0.170314 0.06854558644 -0.00046224971 
0.170871 0.04299343967 0.00025929475 
0.171429 0.07228514865 0.00102422283 
0.171986 0.05949782945 0.00061385702 
0.172544 0.08424656775 0.00097889422 
0.173101 0.10496776344 -0.00045495952 
0.173659 0.02843884502 0.00018234514 
0.174216 0.03304186296 -0.00004887106 
0.174774 0.05984704977 0.00029503084 
0.175331 0.07177871217 0.00048599262 
0.175888 0.02704388766 -0.00079711552 
0.176446 -0.00380429350 0.00060666493 
0.177003 0.06801018768 0.00038316026 
0.177561 0.00685325695 -0.00041178742 
0.178118 0.06452886714 0.00007006513 
0.178676 0.03515959594 0.00034783654 
0.179233 0.03644460217 0.00059962613 
0.179791 0.01439785315 0.00017519656 
0.180348 0.04632536815 0.00000931331 
0.180905 0.03596891386 -0.00030848655 
0.181463 0.11011600092 0.00063707788 
0.182020 0.02297426553 0.00082601946 
0.182578 0.11296409433 0.00058762406 
0.183135 0.06631162078 -0.00025280089 
0.183693 0.07569704264 0.00055214881 
0.184250 0.01020676957 -0.00003782000 
0.184808 0.04221640684 -0.00029684615 
0.185365 0.10244207264 0.00003352595 
0.185922 -0.00360324215 -0.00064118440 
0.186480 0.01741281886 -0.00047633265 
0.187037 0.04727576934 -0.00010472214 
0.187595 0.06791052160 0.00008714537 
0.188152 0.07376475053 -0.00014115816 
0.188710 0.03024777112 0.00016985185 
0.189267 0.04720975471 0.00053330624 
0.189824 0.00793984636 0.00111165096 
0.190382 0.06928633021 0.00033207342 
0.190939 0.05876440284 0.00013238625 
0.191497 0.09022713415 0.00022346842 
0.192054 0.02972029380 -0.00040243496 
0.192612 0.06330312691 0.00044640821 
0.193169 0.05490255000 0.00042787251 
0.193726 0.07965311828 0.00018268688 
0.194284 0.03385361800 0.00009053123 
0.194841 0.04946002315 -0.00005744368 
0.195399 0.02710434418 0.00069793337 
0.195956 0.03111171613 0.00001782140 
0.196514 0.00068138182 0.00016597263 
0.197071 0.00143286440 0.00032866471 
0.197628 -0.01032586959 0.00031986668 
0.198186 0.06761787927 0.00073403897 
0.198743 0.00948365043 -0.00026637369 
0.199301 0.06724837104 0.00046645332 
0.199858 0.04768190630 0.00055754342 
0.200416 0.07955921872 0.00029094889 
0.200973 0.01303157493 0.00014038115 
0.201530 0.03768792990 0.00043197752 
0.202088 0.06445897940 -0.00010798631 
0.202645 0.08322855901 0.00015864216 
0.203203 0.00599615710 0.00017375116 
0.203760 0.00688658916 -0.00006835596 
0.204318 0.05909343186 0.00010483945 
0.204875 0.04711350853 0.00052289649 
0.205432 0.02010618360 0.00069772536 
0.205990 0.06520634590 0.00042790237 
0.206547 0.06289695818 -0.00016845271 
0.207105 0.01016423768 -0.00051140704 
0.207662 0.02702241903 -0.00030378915 
0.208219 0.01044576141 -0.00015847334 
0.208777 0.00026710634 0.00067274770 
0.209334 -0.01443924481 0.00032123896 
0.209892 0.05871230719 0.00001189478 
0.210449 0.06631116491 0.00050766211 
0.211007 0.01769763408 -0.00014393137 
0.211564 0.02329762923 0.00014278483 
0.212121 0.01402185275 0.00050014433 
0.212679 0.06626068399 0.00032212040 
0.213236 0.01786850944 0.00052431758 
0.213794 0.02514272852 0.00026105848 
0.214351 0.06009496788 0.00020515091 
0.214908 0.01584557964 0.00011044559 
0.215466 0.02947384872 0.00016323836 
0.216023 0.01717743410 0.00049508462 
0.216581 0.03050017533 0.00056469660 
0.217138 0.00886970658 0.00060414209 
0.217695 0.01769398758 -0.00019830829 
0.218253 0.06021563831 0.00001388133 
0.218810 0.04178544970 0.00008617112 
0.219368 -0.00226133607 -0.00084767740 
0.219925 0.06117753326 0.00032427373 
0.220483 0.03314157390 0.00030095662 
0.221040 0.05100424275 -0.00003354704 
0.221597 0.03631823924 -0.00012385945 
0.222155 0.01821779782 0.00062414207 
0.222712 0.01520080830 -0.00047402160 
0.223270 0.03887384166 0.00076660734 
0.223827 0.02244218173 0.00014734517 
0.224384 0.06308140872 -0.00012040686 
0.224942 0.04206133540 -0.00058345583 
0.225499 0.01732202678 0.00034506499 
0.226057 0.04175255119 -0.00021414427 
0.226614 0.00251900073 0.00034116735 
0.227171 0.02323590466 0.00045634875 
0.227729 -0.01014454295 0.00039080165 
0.228286 0.03922686812 -0.00003344297 
0.228844 0.03817903536 0.00014652803 
0.229401 0.05953690727 0.00037345877 
0.229958 -0.00691121733 -0.00010294191 
0.230516 0.04397947795 0.00032353064 
0.231073 0.01471774118 -0.00003882002 
0.231630 -0.04204321769 -0.00013537004 
0.232188 -0.00937665451 0.00006759877 
0.232745 -0.00983224526 -0.00029411350 
0.233303 0.05298602128 0.00009466023 
0.233860 0.03943444532 -0.00033147035 
0.234417 0.03388850678 0.00022864320 
0.234975 0.02588600623 -0.00016321570 
0.235532 -0.04588596147 0.00037392711 
0.236090 0.02243284633 0.00019155763 
0.236647 0.02873294259 -0.00007937561 
0.237204 0.04222122923 0.00027945319 
0.237762 0.00579754804 0.00017717506 
0.238319 0.05686549701 0.00054567337 
0.238877 0.05493133987 0.00011477779 
0.239434 0.05084989775 0.00045044947 
0.239991 0.09346237883 0.00045088797 
0.240549 0.02205035471 0.00035713005 
0.241106 0.00291308637 0.00014661809 
0.241663 0.02423325875 0.00025713472 
0.242221 0.03985987724 -0.00034361208 
0.242778 0.02789276462 0.00014182608 
0.243336 0.05061367129 -0.00023225221 
0.243893 0.05213373780 0.00027041043 
0.244450 0.00743548249 -0.00002434390 
0.245008 0.04044343953 -0.00023148935 
0.245565 0.01957487245 -0.00042300191 
0.246123 -0.02507294619 0.00056738676 
0.246680 0.03732343817 0.00008315558 
0.247237 0.08158048458 -0.00002693024 
0.247795 -0.00254974018 -0.00000600238 
0.248352 0.01551506898 0.00015892909 
0.248909 0.03249635639 0.00001596974 
0.249467 0.02832157248 -0.00071489045 
0.250024 0.02136209661 0.00028941862 
0.250582 0.04983107755 0.00060237461 
0.251139 0.05891836174 0.00008718876 
0.251696 0.01251761508 0.00030264870 
0.252254 -0.01884047087 0.00003615216 
0.252811 0.02262842319 0.00047311189 
0.253368 0.01383018351 0.00040310789 
0.253926 0.01245336162 0.00009612051 
0.254483 0.01882118483 -0.00016878717 
0.255041 -0.03780510148 -0.00007988272 
0.255598 0.04274918040 0.00017160331 
0.256155 0.00112828569 0.00001059830 
0.256713 0.04753424288 0.00055272840 
0.257270 0.01352441197 0.00591222321 
0.257827 0.00985459077 0.00035033935 
0.258385 0.02166271683 -0.00011315111 
0.258942 0.00962689961 0.00004813093 
0.259499 0.07522958166 0.00057962977 
0.260057 0.05827025082 -0.00004407270 
0.260614 0.02618636605 0.00016032499 
0.261172 -0.00360313267 0.00024669287 
0.261729 0.00614560740 0.00007491656 
0.262286 0.00929300162 -0.00029650545 
0.262844 0.00634366248 -0.00031636159 
0.263401 -0.00733161156 -0.00030017392 
0.263958 0.00588788812 -0.00009476190 
0.264516 0.01375425495 0.00049978366 
0.265073 -0.04376029202 0.00022332954 
0.265630 0.00195010599 0.00019755335 
0.266188 0.03035727585 0.00003235864 
0.266745 -0.01572355819 -0.00007139754 
0.267302 0.02524505056 -0.00041796128 
0.267860 0.05144817216 -0.00007962186 
0.268417 0.01557023692 -0.00026757582 
0.268975 0.04009641368 0.00018567322 
0.269532 0.04700480291 0.00077672615 
0.270089 0.03534637548 0.00025259491 
0.270647 0.05282772276 0.00025007240 
0.271204 0.00996975587 -0.00002059066 
0.271761 0.04463081739 -0.00000248812 
0.272319 0.01202824284 -0.00002466870 
0.272876 0.02562016448 -0.00047372872 
0.273433 -0.01310645299 -0.00037522333 
0.273991 0.02050260488 0.00020349805 
0.274548 0.04497327053 0.00005638366 
0.275105 -0.00850157248 0.00018965094 
0.275663 -0.00395759238 0.00044371809 
0.276220 -0.03040310185 0.00038941407 
0.276777 0.03235413803 0.00060714157 
0.277335 0.00933509366 0.00029334065 
0.277892 0.03439981378 0.00028312964 
0.278449 -0.02409448051 0.00019250569 
0.279007 0.00726441503 0.00012185325 
0.279564 0.02686795890 0.00050349879 
0.280121 0.01298315587 0.00001173132 
0.280679 0.03422005804 0.00040022909 
0.281236 0.04650069115 0.00029783502 
0.281793 0.05851931356 0.00019258351 
0.282351 0.00221030681 0.00019488176 
0.282908 0.02423939580 -0.00025302358 
0.283465 0.08040477192 0.00007988872 
0.284023 0.04392204176 0.00036337110 
0.284580 0.00787631977 -0.00014734590 
0.285137 -0.00163308816 -0.00022604085 
0.285695 0.02468561128 -0.00006896765 
0.286252 0.03340562841 0.00003320550 
0.286809 -0.00439816322 0.00002823283 
0.287367 -0.00046145217 -0.00031362822 
0.287924 0.04501645177 0.00016238868 
0.288481 0.02085493376 0.00015215438 
0.289039 0.01133360990 0.00002345251 
0.289596 0.01974645402 -0.00040824986 
0.290153 -0.00116096366 0.00040573059 
0.290711 0.00277120725 -0.00010501325 
0.291268 0.05437720498 0.00018030352 
0.291825 0.01864134077 0.00001284475 
0.292383 0.02315966779 0.00009378226 
0.292940 0.07842741857 0.00127650623 
0.293497 0.00521577060 0.00024910553 
0.294055 0.03028649167 0.00070889080 
0.294612 0.03080693695 0.00000032280 
0.295169 0.03414820184 0.00040627814 
0.295727 0.01050356081 0.00019453453 
0.296284 0.04007004012 -0.00004857782 
0.296841 0.01326937485 -0.00054048976 
0.297399 -0.03482652015 0.00033175984 
0.297956 0.00623481782 -0.00017389448 
0.298513 -0.00055138782 0.00023370238 
0.299071 0.02917507743 0.00083923307 
0.299628 -0.00372616792 0.00022455452 
0.300185 0.03586873057 0.00026433054 
0.300742 0.05688747053 0.00056583773 
0.301300 0.01630531472 -0.00025660260 
0.301857 -0.00586553069 -0.00031985109 
0.302414 0.02482936065 0.00054569614 
0.302972 0.02549405979 -0.00047071604 
0.303529 0.02366795920 -0.00024285153 
0.304086 0.01815104593 0.00068836998 
0.304644 0.01557403103 -0.00057506942 
0.305201 0.04702172083 0.00027725921 
0.305758 0.04685643827 -0.00008641945 
0.306316 -0.00842287403 -0.00029373592 
0.306873 0.00437189503 -0.00032900944 
0.307430 0.03251472871 0.00003145502 
0.307987 -0.00882535811 0.00030121834 
0.308545 0.02589099945 -0.00042074965 
0.309102 0.03924962659 0.00035276447 
0.309659 0.02262325683 0.00010448899 
0.310217 0.00220224520 0.00035626905 
0.310774 0.02090017926 0.00045687475 
0.311331 0.00882224581 -0.00024400601 
0.311889 0.06233150017 0.00072756993 
0.312446 0.04598389839 -0.00044796419 
0.313003 0.00269724403 0.00085029165 
0.313560 0.01397468189 0.00019899994 
0.314118 0.03876169613 0.00056117315 
0.314675 0.06674941806 -0.00008124602 
0.315232 0.00850409002 -0.00033082999 
0.315790 0.00079765844 -0.00033125602 
0.316347 0.00155655606 0.00022962531 
0.316904 0.00485048833 -0.00058515408 
0.317461 0.00205089947 0.00017370142 
0.318019 0.05816482483 0.00047556951 
0.318576 0.02349551840 0.00038115459 
0.319133 0.00885376275 0.00028342312 
0.319691 0.07342955739 0.00083179931 
0.320248 0.05691225729 0.00000203363 
0.320805 0.02442237817 -0.00092178386 
0.321362 0.02769406496 0.00055496291 
0.321920 0.00673816059 -0.00021266668 
0.322477 0.00946035365 0.00004279601 
0.323034 0.04955764755 0.00017161238 
0.323592 0.00309212233 -0.00026174421 
0.324149 -0.01241813306 -0.00061279388 
0.324706 -0.00634519240 0.00061974564 
0.325263 -0.06035591747 -0.00023255958 
0.325821 -0.02345076230 0.00020709825 
0.326378 -0.02027095005 -0.00084955674 
0.326935 -0.01841917664 0.00002427494 
0.327493 0.03173425199 0.00028193326 
0.328050 0.01283793765 0.00026058445 
0.328607 0.00915044535 0.00014840749 
0.329164 0.03078442094 -0.00088428098 
0.329722 0.04729387531 0.00030313429 
0.330279 0.06906278550 0.00086566485 
0.330836 -0.01379575320 -0.00021587321 
0.331393 0.03137402213 0.00014649332 
0.331951 0.04195902471 0.00018845344 
0.332508 0.03038306202 0.00057421322 
0.333065 0.05034293495 0.00002185170 
0.333622 0.00128022820 0.00033042411 
0.334180 -0.01259387174 0.00000224849 
0.334737 0.00871219984 0.00024342292 
0.335294 0.01078339920 0.00061700061 
0.335852 0.04289857247 -0.00002548284 
0.336409 -0.00901410662 -0.00033374314 
0.336966 0.00478258959 -0.00035332170 
0.337523 0.01094455942 -0.00030708419 
0.338081 0.00073173852 -0.00062999043 
0.338638 -0.01311519340 0.00030166415 
0.339195 0.05275932952 0.00103341361 
0.339752 0.01118986896 0.00045511249 
0.340310 0.01634464254 -0.00031861933 
0.340867 -0.01698313634 0.00008112559 
0.341424 0.04861828087 0.00090284241 
0.341981 -0.02581624015 0.00013048571 
0.342539 0.00540114736 0.00029983972 
0.343096 -0.00439708104 0.00040270742 
0.343653 0.02163076398 0.00044197866 
0.344210 0.01221784173 0.00017648836 
0.344768 0.02158136905 0.00013598225 
0.345325 0.02980255891 0.00044713514 
0.345882 0.01515951565 0.00000180356 
0.346439 0.03671571611 0.00008744773 
0.346997 -0.00568139100 0.00031517385 
0.347554 0.01497712182 0.00036556906 
0.348111 -0.03252249416 -0.00015370504 
0.348668 -0.00638617008 -0.00004804766 
0.349226 -0.00959247868 0.00023948134 
0.349783 0.02594157533 0.00071237316 
0.350340 0.03331131546 -0.00045124821 
0.350897 -0.03455447344 -0.00067396773 
0.351454 -0.03004085462 0.00021563987 
0.352012 -0.07190943736 -0.00116808291 
0.352569 0.02774280518 -0.00097512756 
0.353126 -0.01850618577 0.00115693256 
0.353683 0.04025975319 0.00073226934 
0.354241 0.04492137925 0.00139076267 
0.354798 0.06999135088 0.00166503509 
0.355355 -0.00196597683 0.00003501040 
0.355912 -0.01903534961 0.00026331820 
0.356470 0.00463590205 -0.00062499604 
0.357027 -0.00356383485 0.00166683446 
0.357584 -0.01747023558 0.00119956357 
0.358141 -0.00911497709 -0.00028696646 
0.358699 0.04969862213 0.00002122778 
0.359256 0.05576603974 -0.00088592097 
0.359813 0.00213502233 0.00068701047 
0.360370 0.02310665452 -0.00001697149 
0.360927 0.04494782373 -0.00036581318 
0.361485 -0.07842037278 -0.00275084019 
0.362042 0.02481564804 -0.00032522822 
0.362599 -0.00568439930 0.00015467088 
0.363156 0.05327684372 0.00164043566 
0.363714 -0.00482004253 -0.00103555044 
0.364271 0.02051485684 -0.00077111433 
0.364828 0.05361654374 -0.00135402325 
0.365385 -0.00846646944 -0.00029165128 
0.365942 0.04260731236 0.00064161766 
0.366500 -0.01882143576 -0.00131578213 
0.367057 0.00668253407 -0.00060554560 
0.367614 0.02768549156 -0.00074058454 
0.368171 0.00096867049 0.00058195220 
0.368728 0.03688752871 -0.00015993489 
0.369286 0.01620894334 -0.00063601291 
0.369843 0.00915012975 0.00050416748 
0.370400 0.01947506268 0.00084184664 
0.370957 -0.03264610298 0.00098929621 
0.371514 0.06427613502 0.00015614690 
0.372072 0.04439468003 0.00034560798 
0.372629 0.00840496656 0.00014253854 
0.373186 -0.02247531978 -0.00135206319 
0.373743 -0.02690520872 -0.00114422577 
0.374300 -0.07881875029 -0.00233088542 
0.374858 -0.04627231398 -0.00023189616 
0.375415 -0.06657073166 -0.00076098297 
0.375972 -0.03127119577 0.00093944533 
0.376529 0.07252056699 0.00169827513 
0.377086 0.01885040030 0.00161250022 
0.377644 -0.04707354520 0.00015800324 
0.378201 -0.03817818464 -0.00072069408 
0.378758 0.06531276508 -0.00005837484 
0.379315 0.00561047039 -0.00157640212 
0.379872 -0.00669177403 0.00047993719 
0.380430 -0.00424971181 0.00037345310 
0.380987 0.03828110979 -0.00017208079 
0.381544 -0.00155930973 0.00146297105 
0.382101 0.08862193139 0.00008934486 
0.382658 0.00025653785 -0.00070255297 
0.383216 -0.04829239761 -0.00073314938 
0.383773 -0.03799966433 0.00174667163 
0.384330 0.02822877414 -0.00067764596 
0.384887 0.07442576564 0.00136873315 
0.385444 -0.03815775603 0.00099381321 
0.386001 0.00409539340 0.00125818786 
0.386559 0.06561579485 -0.00047142337 
0.387116 0.01437499330 0.00075814839 
0.387673 -0.00543391711 -0.00132733035 
0.388230 -0.07590641103 -0.00062066824 
0.388787 0.01458151007 0.00110415659 
0.389345 0.00374663945 0.00090530643 
0.389902 0.00410933795 0.00001517538 
0.390459 0.03848700270 0.00068702468 
0.391016 -0.01324314689 0.00137084839 
0.391573 -0.05411522698 -0.00163566936 
0.392130 -0.07666539882 -0.00070620601 
0.392688 -0.03038235736 -0.00097883513 
0.393245 -0.01701866217 -0.00116543092 
0.393802 -0.05200216116 0.00109750210 
0.394359 -0.01768549830 -0.00277199901 
0.394916 0.03841703090 0.00149316949 
0.395473 0.06056177489 -0.00167626120 
0.396031 0.06684349001 0.00105219940 
0.396588 0.01362369252 0.00140321838 
0.397145 -0.05022456045 0.00041264810 
0.397702 0.10233005319 0.00268724846 
0.398259 0.02802272017 0.00049239465 
0.398816 0.08042615654 -0.00613306562 
0.399374 0.04457153792 0.00238952443 
0.399931 -0.06037821433 0.00433369285 
0.400488 0.04700049999 0.00506835076 
0.401045 0.00650173250 0.00023877220 
0.401602 -0.07644573905 -0.00425276972 
0.402159 -0.09781355114 -0.00160903251 
0.402716 -0.03753035759 0.00395015765 
0.403274 -0.06823560175 0.01339582875 
0.403831 -0.05071649213 -0.06406163152 
