# Supplementary material for: SAXS studies of X-ray induced disulfide bond damage: Engineering high-resolution insight from a low-resolution technique
Source: PLoS One. 2020 Nov 17;15(11):e0239702. doi: 10.1371/journal.pone.0239702 (PMC7671560; doi:10.1371/journal.pone.0239702)
Supplement: S1 Data — (GZ) [file pone.0239702.s023.gz › SupplementaryData/dimer_A9_ph6_1p25_00008.cbf.dat]

0.010314 5.70231637523 -0.24236893905 
0.010872 5.10585690684 -0.78975666881 
0.011429 1.87079467984 -0.34390758730 
0.011987 1.61773574092 -0.36237819563 
0.012544 3.59281157265 0.12116494170 
0.013102 3.29062634711 -0.05102492863 
0.013659 5.10510456588 -0.13673856967 
0.014217 4.39156682989 0.04990377212 
0.014774 3.66846637048 -0.00680593874 
0.015332 4.13576142882 -0.06214462667 
0.015889 3.83773972445 -0.06111640931 
0.016447 2.85051918530 -0.05801652553 
0.017004 3.55047820637 -0.03233022820 
0.017562 3.47753358348 -0.00118559618 
0.018119 3.57035175680 0.01440083208 
0.018677 3.49446970116 -0.01397178043 
0.019234 3.36450030267 -0.03620255085 
0.019792 3.29206644891 0.03080520986 
0.020349 3.09761971325 0.00253549606 
0.020907 3.65268970777 0.00229534456 
0.021464 3.68196000273 -0.01067531408 
0.022022 3.12855986566 0.01668256128 
0.022579 3.07068763949 0.01362465355 
0.023137 2.91175496414 0.03126867808 
0.023694 3.11332946058 0.00861078876 
0.024252 3.12350922188 0.01712436525 
0.024809 2.93658117966 0.01037777100 
0.025367 3.11546874228 0.01875956723 
0.025924 2.98267045185 0.01811979994 
0.026482 2.96800526413 0.01820609199 
0.027039 2.96045446083 0.02072482627 
0.027597 2.98572857232 0.01109060406 
0.028154 2.90344112523 0.01879933291 
0.028712 2.80988838496 0.01601329279 
0.029269 2.97148622901 0.02310557756 
0.029827 2.86597756489 0.01410849101 
0.030384 2.98092249256 0.02115990595 
0.030942 2.84921264760 0.01881039305 
0.031500 2.73899766915 0.01190729011 
0.032057 2.75588888686 0.01714868063 
0.032615 2.66762008804 0.02515236961 
0.033172 2.65353337910 0.01904211789 
0.033730 2.79286263354 0.01340647678 
0.034287 2.77214193589 0.01632811741 
0.034845 2.80926549942 0.01645520869 
0.035402 2.54387972274 0.01609536065 
0.035960 2.66726470628 0.01747004321 
0.036517 2.44580432946 0.01528790649 
0.037075 2.55630558224 0.02026632422 
0.037632 2.53522900450 0.01907842960 
0.038190 2.62828179307 0.01816272735 
0.038747 2.36053110241 0.01046506321 
0.039305 2.34182606047 0.01384904330 
0.039862 2.45553539919 0.01242394273 
0.040420 2.27610095609 0.01460994795 
0.040977 2.16134258730 0.01499659109 
0.041535 2.35800762119 0.01170537570 
0.042092 2.20863261823 0.01174632379 
0.042650 2.23860160142 0.01060620731 
0.043207 2.25054176663 0.01479294316 
0.043765 2.25750385184 0.01280244258 
0.044322 2.19558692429 0.01660566739 
0.044880 2.35124766040 0.01401164327 
0.045437 2.24302428014 0.01266560409 
0.045995 2.09086900531 0.01423597381 
0.046552 2.04643526182 0.01319746445 
0.047110 1.97501700208 0.01290532368 
0.047667 2.01252473632 0.01234130503 
0.048225 2.02898129517 0.01059880042 
0.048782 1.89684374598 0.01180924939 
0.049340 2.01295098168 0.01017488182 
0.049897 2.00836011149 0.01161898612 
0.050455 1.83864735378 0.00788993587 
0.051012 1.76098882933 0.00872128320 
0.051570 2.04669745806 0.01005713058 
0.052127 1.90810184612 0.00872802676 
0.052685 1.81978639100 0.01151958228 
0.053242 1.84676341407 0.00923369727 
0.053800 1.73573630458 0.01107860004 
0.054357 1.78073788929 0.00970579901 
0.054915 1.75329690219 0.00703422423 
0.055472 1.76984324699 0.01175636738 
0.056030 1.60092853982 0.01079418617 
0.056587 1.66394466358 0.00887964647 
0.057145 1.54240800873 0.01021751114 
0.057702 1.63686900109 0.00762136871 
0.058260 1.58907526240 0.00954899009 
0.058817 1.53245566587 0.00843178677 
0.059375 1.51394516303 0.00891296691 
0.059932 1.55329498256 0.00821538403 
0.060490 1.56751801841 0.01038488130 
0.061048 1.55916634926 0.00838214482 
0.061605 1.47415105267 0.00846867130 
0.062163 1.56133870188 0.00968488281 
0.062720 1.44549726412 0.00956920992 
0.063278 1.44186031797 0.00903639668 
0.063835 1.40112181993 0.00912661954 
0.064393 1.43732870245 0.00895372395 
0.064950 1.37664675110 0.00641766606 
0.065508 1.34245448295 0.00925070137 
0.066065 1.38842377461 0.00574765801 
0.066623 1.28487580203 0.00750871644 
0.067180 1.39900702392 0.00913423742 
0.067738 1.32039799573 0.00741349705 
0.068295 1.29009879623 0.00779995397 
0.068853 1.25718726703 0.00706291727 
0.069410 1.34905181807 0.00666596674 
0.069968 1.20997404285 0.00679324739 
0.070525 1.24316410956 0.00783975469 
0.071083 1.24896015230 0.00611177597 
0.071640 1.14775328460 0.00878254735 
0.072198 1.13048239353 0.00312608203 
0.072755 1.14913789919 0.00561500153 
0.073313 1.07195050550 0.00484591199 
0.073870 1.20151792187 0.00434042312 
0.074428 1.15681930401 0.00804576022 
0.074985 1.01046096717 0.00658035871 
0.075543 1.09947359738 0.00523616510 
0.076100 1.02085634299 0.00577116268 
0.076658 1.01425054181 0.00506209166 
0.077215 1.01092562764 0.00671349962 
0.077773 1.11161082645 0.00721259225 
0.078330 0.99593457027 0.00631507288 
0.078888 0.93986396313 0.00407149533 
0.079445 0.84084589971 0.00477801261 
0.080003 0.92110535217 0.00496467488 
0.080560 0.86491302631 0.00273659047 
0.081118 0.87432456109 0.00374748690 
0.081675 0.93365359525 0.00421821254 
0.082233 0.88102764892 0.00413835697 
0.082790 0.85839181385 0.00378925871 
0.083348 0.87715786972 0.00579480040 
0.083905 0.81541282856 0.00386276784 
0.084463 0.89533165491 0.00473805672 
0.085020 0.74826782011 0.00284167600 
0.085578 0.80566179373 0.00300359509 
0.086135 0.82014143576 0.00515322688 
0.086693 0.76813724968 0.00319826588 
0.087250 0.76682959053 0.00404597722 
0.087808 0.74516623618 0.00347040525 
0.088365 0.72245592840 0.00512663525 
0.088923 0.73812623256 0.00173424949 
0.089480 0.69631629008 0.00238205597 
0.090038 0.75431163392 0.00377620189 
0.090595 0.70220619105 0.00425967919 
0.091153 0.67133051752 0.00241221557 
0.091710 0.73804831486 0.00350184361 
0.092268 0.67909058197 0.00430886982 
0.092825 0.63057261319 0.00306568673 
0.093383 0.65581419470 0.00314148736 
0.093940 0.77614852717 0.00472286374 
0.094498 0.66261259565 0.00380275398 
0.095055 0.68987583634 0.00440231609 
0.095613 0.67322234008 0.00224800232 
0.096170 0.62650308575 0.00583581354 
0.096728 0.57820466073 0.00184993353 
0.097285 0.59535144097 0.00104403049 
0.097842 0.51481889461 0.00213936324 
0.098400 0.66127364836 0.00061469793 
0.098957 0.51882128817 0.00361871167 
0.099515 0.56892756860 0.00214284024 
0.100072 0.52173518185 0.00234023339 
0.100630 0.53119554176 0.00160395089 
0.101187 0.54036983017 0.00169390101 
0.101745 0.46686459319 0.00272988451 
0.102302 0.49490504800 0.00323798672 
0.102860 0.50701970899 0.00258520621 
0.103417 0.57057273997 0.00397395331 
0.103975 0.52976549509 0.00165764024 
0.104532 0.46918825717 0.00231760962 
0.105090 0.48978441287 0.00400427041 
0.105647 0.44747387235 0.00202107221 
0.106205 0.46169387978 0.00201682498 
0.106762 0.47745212511 0.00167737939 
0.107320 0.40737813566 0.00208964876 
0.107877 0.35648542600 0.00058686267 
0.108435 0.46021000128 0.00189907676 
0.108992 0.35850533738 0.00338207902 
0.109550 0.43037338765 0.00262155233 
0.110107 0.41588014145 0.00165956130 
0.110665 0.36852678401 0.00201582294 
0.111222 0.41552227894 0.00270079221 
0.111780 0.36467841867 0.00202516279 
0.112337 0.34745063621 0.00311937633 
0.112895 0.43113820313 0.00206343497 
0.113452 0.37790628378 0.00026596231 
0.114010 0.33592076443 0.00167869542 
0.114567 0.31127020512 0.00215224140 
0.115125 0.43763903599 0.00271736376 
0.115682 0.29843199908 0.00069548684 
0.116240 0.34500663976 0.00407353241 
0.116797 0.36216000381 0.00289698428 
0.117355 0.32890348371 0.00262744459 
0.117912 0.33066678799 0.00150867589 
0.118470 0.41396516822 0.00236904315 
0.119027 0.26991267960 -0.00007756409 
0.119585 0.39183509858 0.00151040826 
0.120142 0.31169191296 0.00116342836 
0.120699 0.26856920715 0.00215252622 
0.121257 0.32500686831 0.00124073055 
0.121814 0.27331033353 0.00191366506 
0.122372 0.27089897442 0.00092408223 
0.122929 0.24467587554 0.00230197269 
0.123487 0.35033029211 0.00092598006 
0.124044 0.27538013030 0.00095043592 
0.124602 0.27308734967 0.00098400811 
0.125159 0.25814127219 0.00069771758 
0.125717 0.31151290042 0.00148273186 
0.126274 0.35273847359 0.00006263750 
0.126832 0.22915712779 0.00216518891 
0.127389 0.26792211758 0.00091110020 
0.127947 0.24130372608 0.00095419799 
0.128504 0.25594733629 0.00062836926 
0.129062 0.25872768551 0.00088685287 
0.129619 0.21267131176 0.00045756906 
0.130177 0.25169957640 0.00186398062 
0.130734 0.14622062888 0.00079654630 
0.131292 0.23599058943 0.00112265973 
0.131849 0.19664447931 0.00064689175 
0.132407 0.23234039686 0.00109492281 
0.132964 0.18427654225 0.00025687008 
0.133521 0.31325320963 0.00132126278 
0.134079 0.22309388670 0.00156172314 
0.134636 0.17123422277 0.00017188526 
0.135194 0.18854578941 0.00095122524 
0.135751 0.24296101615 0.00101513384 
0.136309 0.24937765056 0.00079576155 
0.136866 0.21708302792 0.00070551753 
0.137424 0.19195657469 0.00139520741 
0.137981 0.11552751229 0.00060863833 
0.138539 0.20271562919 0.00154788159 
0.139096 0.15309719119 0.00046787049 
0.139654 0.18443863986 0.00056727262 
0.140211 0.23146790451 0.00033027424 
0.140769 0.20499249945 0.00124088058 
0.141326 0.16807561249 0.00064634854 
0.141884 0.15371701843 0.00110066700 
0.142441 0.19569596827 0.00047768294 
0.142998 0.16317956944 0.00024872621 
0.143556 0.15493049415 0.00041349203 
0.144113 0.14238825731 0.00036856179 
0.144671 0.11361391121 0.00050648653 
0.145228 0.11532375049 0.00068247987 
0.145786 0.10042200454 0.00057587216 
0.146343 0.14554686546 0.00051399004 
0.146901 0.07908713887 0.00027263903 
0.147458 0.14474045966 0.00165353968 
0.148016 0.11413642736 0.00080848368 
0.148573 0.11651297190 0.00033077984 
0.149131 0.15392629882 -0.00023290231 
0.149688 0.13549321959 0.00091785119 
0.150246 0.18322761599 0.00152238019 
0.150803 0.10742464219 0.00095771425 
0.151360 0.07804227286 -0.00018843749 
0.151918 0.11048439012 0.00024895822 
0.152475 0.11480385593 0.00080609194 
0.153033 0.07530085938 0.00004851065 
0.153590 0.09913972962 0.00064355727 
0.154148 0.09824651616 0.00069733124 
0.154705 0.10902605211 0.00121219438 
0.155263 0.07860204906 -0.00079229509 
0.155820 0.01719706062 0.00047087556 
0.156378 0.10720782200 0.00092943022 
0.156935 0.07666828539 0.00035475747 
0.157493 0.13608017629 0.00055884334 
0.158050 0.00613885260 -0.00028863873 
0.158607 0.05118144241 0.00023720666 
0.159165 0.06636412086 0.00024044646 
0.159722 0.10029884581 0.00033670977 
0.160280 0.07534633191 0.00067818389 
0.160837 0.08959490222 0.00010280888 
0.161395 0.06671413905 0.00026973652 
0.161952 0.02917935942 0.00059508178 
0.162510 0.02810388211 0.00014312586 
0.163067 0.01469921443 -0.00031655646 
0.163625 0.11807692679 0.00100873019 
0.164182 0.10717465607 0.00080403149 
0.164739 0.11176647081 0.00038330415 
0.165297 0.00132313351 -0.00001660243 
0.165854 0.07582089736 0.00049567387 
0.166412 0.05119108288 0.00029913926 
0.166969 0.10796944277 -0.00004943047 
0.167527 0.10143092612 0.00063933401 
0.168084 0.02515289203 0.00121660620 
0.168642 0.06474110471 0.00101504699 
0.169199 0.00388230079 0.00044607095 
0.169757 0.07086309295 -0.00009161172 
0.170314 0.08205499275 0.00053907361 
0.170871 0.04802331979 -0.00001201506 
0.171429 0.01352063925 -0.00035146190 
0.171986 0.07013623825 -0.00028629409 
0.172544 0.06780800112 0.00042127632 
0.173101 0.06941638414 -0.00001780544 
0.173659 0.07767469589 0.00039247603 
0.174216 0.04910765633 0.00046256403 
0.174774 0.09169319896 0.00109342418 
0.175331 0.02500106113 0.00019327505 
0.175888 0.07290576537 0.00083477443 
0.176446 0.04984580540 0.00012571790 
0.177003 -0.02071498096 -0.00000342079 
0.177561 0.06700973067 -0.00006062326 
0.178118 0.07090650253 -0.00031169792 
0.178676 0.01392294766 -0.00093843027 
0.179233 -0.00005082172 -0.00014100703 
0.179791 -0.00138463290 0.00033313635 
0.180348 0.06508579087 0.00045813795 
0.180905 0.05316956517 0.00061695643 
0.181463 0.06381701032 0.00041540596 
0.182020 0.03744825519 0.00061140531 
0.182578 0.03898565892 -0.00007627968 
0.183135 0.07431910482 0.00088743660 
0.183693 0.05237301779 -0.00028368497 
0.184250 -0.00712724599 -0.00051078612 
0.184808 0.05924530719 0.00076078473 
0.185365 0.01991743147 0.00087619104 
0.185922 0.03112525112 -0.00000330365 
0.186480 0.00409025433 0.00036767839 
0.187037 0.00736290397 0.00033427361 
0.187595 0.05040400882 0.00029939063 
0.188152 0.04580166723 0.00009475108 
0.188710 0.02801165148 -0.00019292293 
0.189267 0.00008690366 0.00015593465 
0.189824 0.01212885176 0.00027218321 
0.190382 0.01321565456 -0.00039831508 
0.190939 0.05489834264 0.00060250126 
0.191497 0.08670545603 0.00016617963 
0.192054 0.08450566910 0.00032601471 
0.192612 0.02368250952 0.00069103143 
0.193169 0.06674126780 0.00012282075 
0.193726 0.07686794059 0.00004187164 
0.194284 0.06147846756 -0.00026535789 
0.194841 0.05407921980 0.00099770439 
0.195399 0.00647173725 0.00006916977 
0.195956 0.04020407415 -0.00012674479 
0.196514 0.06602025619 -0.00003309271 
0.197071 -0.00003114734 -0.00005209233 
0.197628 0.05616344569 0.00050826617 
0.198186 0.00352786652 0.00001749521 
0.198743 0.01232589504 -0.00034761858 
0.199301 0.06787155991 0.00095964131 
0.199858 0.03808112113 -0.00018228563 
0.200416 0.05515671967 0.00012909004 
0.200973 0.05823481697 0.00031252448 
0.201530 0.03404228345 -0.00023686709 
0.202088 0.02413047783 0.00028245875 
0.202645 0.01235425441 0.00006394603 
0.203203 -0.02343245985 0.00026803336 
0.203760 0.02533359496 -0.00059096267 
0.204318 0.06042583934 -0.00004701288 
0.204875 -0.02975760535 -0.00035966804 
0.205432 -0.01072433732 0.00009703435 
0.205990 0.00814847471 0.00014711098 
0.206547 0.02959176063 0.00022475204 
0.207105 0.04384258905 -0.00013474364 
0.207662 0.03702966573 0.00021192700 
0.208219 0.03581906319 0.00068490431 
0.208777 0.00028258008 0.00001269105 
0.209334 0.06071306133 0.00016713282 
0.209892 0.07692592293 0.00045619225 
0.210449 0.01069006267 -0.00013579243 
0.211007 0.02420345407 -0.00018551115 
0.211564 0.01603441045 0.00004562206 
0.212121 -0.01327945902 0.00003856154 
0.212679 0.01238179421 0.00049531155 
0.213236 0.03168349770 0.00006744137 
0.213794 0.05976919166 0.00052271108 
0.214351 0.02986745904 0.00029047612 
0.214908 0.04366326761 0.00056811920 
0.215466 0.03180433297 0.00046532039 
0.216023 0.02611604255 0.00006895601 
0.216581 0.00161538295 -0.00044163798 
0.217138 0.02808729656 0.00044051703 
0.217695 0.01134945659 0.00002328160 
0.218253 0.01096907838 -0.00013451672 
0.218810 0.02005421464 -0.00016509026 
0.219368 0.05359268180 0.00015110855 
0.219925 -0.00704691920 0.00031633996 
0.220483 -0.01174116742 -0.00011096983 
0.221040 -0.01966304610 -0.00005224592 
0.221597 0.05281243209 -0.00005475936 
0.222155 0.02802385176 -0.00025030398 
0.222712 0.04801005095 0.00005299291 
0.223270 0.01490342474 0.00029153330 
0.223827 0.03512372948 -0.00010308674 
0.224384 0.03397672274 0.00042241691 
0.224942 0.06117244654 0.00030231140 
0.225499 0.00063325871 0.00037824635 
0.226057 -0.00598519352 0.00043205204 
0.226614 0.03648624474 0.00035532788 
0.227171 0.02498484495 -0.00029172599 
0.227729 0.04357431197 0.00009999390 
0.228286 0.02443389535 -0.00007368925 
0.228844 -0.01682694646 -0.00028782622 
0.229401 0.01725425180 -0.00034344355 
0.229958 -0.01680325222 0.00005276972 
0.230516 0.08324084310 -0.00000575089 
0.231073 0.03966245084 0.00026257685 
0.231630 -0.00588674103 0.00015063186 
0.232188 -0.01840301532 -0.00014965930 
0.232745 0.05992345454 -0.00038887086 
0.233303 0.04376214031 -0.00011408455 
0.233860 0.03206039722 0.00024978241 
0.234417 0.03591894873 -0.00055680380 
0.234975 -0.00008455038 -0.00006048730 
0.235532 0.02926729079 0.00024642108 
0.236090 0.06059723869 0.00070034020 
0.236647 0.00210413099 0.00044766862 
0.237204 -0.01171621746 -0.00046162227 
0.237762 -0.00271065563 -0.00026634820 
0.238319 0.03990470712 0.00009693266 
0.238877 0.00539680580 0.00056345730 
0.239434 0.03148082204 0.00065781264 
0.239991 -0.02149242043 -0.00023231308 
0.240549 0.03851234543 0.00029148213 
0.241106 0.03213387464 0.00030934502 
0.241663 0.00807185971 0.00000139632 
0.242221 0.02749321615 0.00001208416 
0.242778 -0.00131327370 -0.00003015677 
0.243336 -0.01033871029 0.00027517346 
0.243893 -0.03690397149 -0.00065698098 
0.244450 0.00590243746 0.00001503716 
0.245008 0.01841351048 0.00015759810 
0.245565 0.03111649564 0.00051018642 
0.246123 0.00038565716 0.00009939663 
0.246680 0.04839010163 0.00094278791 
0.247237 -0.01082953308 0.00008879199 
0.247795 -0.00982281347 0.00007005554 
0.248352 0.03861816953 0.00059042402 
0.248909 0.03551856209 0.00014262573 
0.249467 0.00465316722 0.00053493932 
0.250024 0.03761130975 0.00011723401 
0.250582 0.04574817905 0.00012842899 
0.251139 0.02432794229 -0.00048690622 
0.251696 0.04335430411 0.00002680527 
0.252254 -0.01068700971 -0.00034183430 
0.252811 0.01889737613 -0.00010047673 
0.253368 -0.01512320735 -0.00032513376 
0.253926 0.00995547081 -0.00006086890 
0.254483 0.02528276815 0.00041180884 
0.255041 0.01469520856 -0.00022379900 
0.255598 0.01945095264 0.00029090769 
0.256155 0.06207776120 0.00010185154 
0.256713 0.04291314757 0.00081227943 
0.257270 0.00367451781 0.00561338583 
0.257827 0.04931891041 0.00083867431 
0.258385 -0.00220739535 -0.00013755464 
0.258942 0.00135406752 0.00020117717 
0.259499 0.00480334392 -0.00044555937 
0.260057 0.02167544000 0.00014389661 
0.260614 -0.02891592407 -0.00034665485 
0.261172 0.03549501233 0.00002275316 
0.261729 0.02244808764 -0.00004031243 
0.262286 -0.00766389057 0.00000576268 
0.262844 -0.00954920844 0.00035429576 
0.263401 0.00508600153 0.00021092958 
0.263958 0.01790540829 -0.00005856350 
0.264516 0.02376997669 -0.00009283265 
0.265073 0.03345688296 0.00102135258 
0.265630 0.02460777149 0.00046179294 
0.266188 0.06771674982 0.00018122383 
0.266745 0.02458382653 0.00013258680 
0.267302 0.02972890239 -0.00021177620 
0.267860 0.05937774910 0.00026050732 
0.268417 -0.01798421777 0.00034493757 
0.268975 0.02274290927 -0.00013169424 
0.269532 0.00751307054 -0.00020073667 
0.270089 0.00417942883 -0.00002464062 
0.270647 0.03355185156 0.00025139062 
0.271204 -0.02906762144 0.00028770646 
0.271761 0.01579634311 0.00038234011 
0.272319 0.05329961735 0.00058608575 
0.272876 0.01547709739 0.00010981818 
0.273433 0.04416505023 -0.00026839842 
0.273991 -0.04228740815 -0.00043181526 
0.274548 0.00223004426 0.00040579350 
0.275105 0.01940480686 -0.00015082182 
0.275663 -0.01697769278 0.00028304140 
0.276220 0.00667693353 0.00020662302 
0.276777 0.03562322025 0.00019271589 
0.277335 0.03699780826 -0.00000234363 
0.277892 0.02402700450 0.00067130892 
0.278449 0.03167238352 0.00063808141 
0.279007 0.02390536341 0.00025762623 
0.279564 0.00296674279 -0.00008379469 
0.280121 0.01191845352 0.00020151014 
0.280679 0.05545021068 0.00011730019 
0.281236 0.02302142885 -0.00007504237 
0.281793 0.04778118158 0.00019163792 
0.282351 0.02308141749 0.00021284958 
0.282908 0.02954787869 0.00020909213 
0.283465 -0.03395743650 -0.00002628929 
0.284023 -0.02138761311 0.00042978889 
0.284580 0.02742217190 0.00003433374 
0.285137 0.01655241455 0.00037950219 
0.285695 0.02679894924 0.00042117492 
0.286252 0.03520596076 0.00033718742 
0.286809 0.07751745553 -0.00033684603 
0.287367 0.01320862132 0.00027475436 
0.287924 -0.03435403962 0.00025392841 
0.288481 0.03428428598 -0.00010523146 
0.289039 0.00528490378 0.00024876189 
0.289596 0.01323276572 0.00025018139 
0.290153 0.05613851413 0.00011850194 
0.290711 0.06659233657 -0.00007965582 
0.291268 -0.02771234479 -0.00019044210 
0.291825 -0.00143383075 -0.00000286826 
0.292383 -0.01543076399 0.00020961921 
0.292940 0.02903734304 0.00044262454 
0.293497 0.09550714054 0.00003793370 
0.294055 0.06743508860 0.00024930676 
0.294612 -0.02342714597 0.00006641990 
0.295169 0.03346720111 0.00000916000 
0.295727 0.02694100959 0.00042522473 
0.296284 0.08197541338 -0.00009562044 
0.296841 -0.00984058196 0.00026814987 
0.297399 -0.01084899085 0.00035015083 
0.297956 -0.00209804042 0.00004006857 
0.298513 -0.01018318282 -0.00028048341 
0.299071 0.05951276462 -0.00018760035 
0.299628 -0.00012218393 0.00026367608 
0.300185 -0.01217043186 -0.00026334246 
0.300742 0.03925712838 -0.00030089373 
0.301300 -0.00576258056 0.00058027890 
0.301857 0.03549324086 0.00060988770 
0.302414 0.00178052581 0.00003427020 
0.302972 0.05042950256 -0.00003329632 
0.303529 0.00940664822 0.00032442190 
0.304086 -0.03524077750 -0.00054346214 
0.304644 0.02619966532 -0.00002363114 
0.305201 0.03824012502 -0.00031723529 
0.305758 0.00975118854 -0.00006227262 
0.306316 -0.01146605961 0.00020973468 
0.306873 0.01708880126 0.00071240260 
0.307430 0.03876184578 0.00053542234 
0.307987 0.01234215585 0.00041772884 
0.308545 -0.02040123374 0.00047247536 
0.309102 0.03445892756 0.00057623812 
0.309659 0.02026352248 0.00043555404 
0.310217 -0.05598808139 0.00006627036 
0.310774 -0.04800439794 -0.00046943213 
0.311331 0.00673839341 -0.00051766542 
0.311889 0.00383873937 -0.00028620550 
0.312446 0.01466889929 -0.00010745336 
0.313003 0.04184817556 0.00077377068 
0.313560 0.00510072793 0.00025308616 
0.314118 0.06616901543 -0.00000102716 
0.314675 0.01939068236 -0.00008340539 
0.315232 -0.01256119329 0.00042619318 
0.315790 0.02752220406 0.00078590649 
0.316347 0.00714419272 0.00009997774 
0.316904 0.01289000100 0.00045144175 
0.317461 0.03806159022 0.00044170289 
0.318019 0.01159970207 -0.00081014359 
0.318576 0.01951241913 -0.00036910940 
0.319133 -0.03110775020 -0.00004857365 
0.319691 -0.01657449227 -0.00010276255 
0.320248 0.06662493353 0.00077615043 
0.320805 -0.02647036623 -0.00045274723 
0.321362 -0.01065171558 0.00023133384 
0.321920 0.02140952948 -0.00072367240 
0.322477 0.01902235000 -0.00014657305 
0.323034 0.03410746070 -0.00010250627 
0.323592 0.00348600410 0.00011344705 
0.324149 0.01421902254 0.00030684807 
0.324706 -0.03617486670 -0.00068668129 
0.325263 0.05682314838 0.00073623890 
0.325821 0.03150551064 0.00039456113 
0.326378 0.03971930664 0.00022560814 
0.326935 -0.04220067656 -0.00098205336 
0.327493 -0.00483089531 -0.00016458014 
0.328050 -0.01471818514 0.00045884166 
0.328607 -0.00751888905 0.00023058337 
0.329164 0.04754347000 0.00009446546 
0.329722 -0.06245129395 0.00015361346 
0.330279 -0.00347254851 -0.00001655067 
0.330836 0.03661375699 -0.00030352830 
0.331393 0.03580774447 0.00137951795 
0.331951 0.00903857321 -0.00011020878 
0.332508 0.00259697828 0.00002800282 
0.333065 -0.04522899538 -0.00010569733 
0.333622 0.03653737219 0.00053436483 
0.334180 0.04937979880 -0.00044886888 
0.334737 -0.01750888956 -0.00022153258 
0.335294 0.02215750149 0.00034980590 
0.335852 0.00313412610 0.00003376893 
0.336409 0.03330080669 0.00014648831 
0.336966 0.02258479814 0.00041336067 
0.337523 0.06916519254 -0.00031662731 
0.338081 0.06435432460 0.00081593478 
0.338638 0.03413128878 -0.00008840419 
0.339195 -0.01081734451 -0.00032958941 
0.339752 0.00540883045 -0.00073312284 
0.340310 0.01848847946 0.00076816473 
0.340867 -0.00197953719 0.00008579414 
0.341424 -0.02466569020 0.00013950318 
0.341981 0.01769401109 -0.00018686842 
0.342539 0.07395481680 0.00033759839 
0.343096 0.01685347615 0.00033018424 
0.343653 0.01501540749 0.00014643082 
0.344210 -0.01147579120 -0.00035772535 
0.344768 0.04893650965 0.00139655525 
0.345325 -0.02632472096 -0.00041084932 
0.345882 0.08655919372 0.00047497644 
0.346439 -0.00248925465 0.00007242718 
0.346997 0.05293006447 -0.00110178154 
0.347554 -0.03355375154 -0.00037700810 
0.348111 0.00878458501 0.00021664247 
0.348668 -0.02009199275 -0.00099554675 
0.349226 0.02909114480 0.00012191716 
0.349783 0.04076670550 0.00024412795 
0.350340 0.03710478078 0.00025223263 
0.350897 0.04615358763 0.00079084154 
0.351454 -0.02739446098 -0.00013388981 
0.352012 0.00415485136 0.00165530620 
0.352569 -0.02300556269 0.00060535487 
0.353126 -0.00633072927 0.00010099996 
0.353683 0.01539805078 -0.00029920659 
0.354241 -0.03572529511 0.00131281297 
0.354798 0.01641078314 0.00005593599 
0.355355 -0.01891650759 0.00037398167 
0.355912 -0.05777724832 0.00030575046 
0.356470 0.01426571549 0.00084658022 
0.357027 0.00363686683 0.00068441417 
0.357584 -0.02460984780 -0.00128195483 
0.358141 0.04024140338 0.00128275137 
0.358699 -0.10522110232 -0.00071548920 
0.359256 0.03500904873 0.00000485860 
0.359813 0.03756348396 0.00137740147 
0.360370 0.05842313698 0.00095559930 
0.360927 -0.04014968423 -0.00021412469 
0.361485 -0.04613188119 0.00003055722 
0.362042 -0.00071854471 0.00076404733 
0.362599 0.00708303336 0.00057619071 
0.363156 0.00631556956 -0.00158177317 
0.363714 -0.00419775701 -0.00030278819 
0.364271 0.07736116407 -0.00082941025 
0.364828 0.05302737381 0.00082535958 
0.365385 0.02353747221 -0.00199896977 
0.365942 0.01081109139 -0.00118513980 
0.366500 0.03525318034 -0.00141244119 
0.367057 0.08001901656 -0.00070947797 
0.367614 -0.08733061247 -0.00189557538 
0.368171 -0.01739863408 -0.00001068619 
0.368728 0.05156722688 0.00140316164 
0.369286 -0.03538430392 0.00085148269 
0.369843 0.03265895841 0.00188647422 
0.370400 -0.00224432170 -0.00082420030 
0.370957 0.00678250804 0.00062474109 
0.371514 0.00687335150 0.00033201074 
0.372072 0.03510067715 -0.00208872879 
0.372629 0.06061300177 -0.00077536947 
0.373186 -0.03227373931 -0.00162359253 
0.373743 0.02158832538 -0.00017632890 
0.374300 -0.01611543910 -0.00040897708 
0.374858 0.04345894321 -0.00031769904 
0.375415 -0.04642235181 0.00046929043 
0.375972 0.00238609196 0.00039523823 
0.376529 0.04215596013 0.00008861130 
0.377086 0.07191797104 0.00153566775 
0.377644 0.06575677625 0.00014866066 
0.378201 0.01152906493 -0.00072631541 
0.378758 0.03376648863 -0.00129752445 
0.379315 -0.00837759997 0.00005211551 
0.379872 0.08139889806 0.00126237597 
0.380430 0.04779670140 0.00237142106 
0.380987 0.00158934527 0.00027157096 
0.381544 0.05754801232 0.00085548361 
0.382101 0.02661096518 0.00146418798 
0.382658 -0.01907439018 0.00034752937 
0.383216 0.02939769529 -0.00092567293 
0.383773 -0.01218931429 0.00090528317 
0.384330 -0.08864733890 0.00161819165 
0.384887 0.00456301635 -0.00050366050 
0.385444 -0.02975628980 -0.00161479218 
0.386001 -0.07378103939 0.00070799255 
0.386559 0.06874120008 0.00040553165 
0.387116 0.01710612912 -0.00094250879 
0.387673 0.04343956850 -0.00084333111 
0.388230 -0.01539304749 0.00077234225 
0.388787 0.00823619462 -0.00046335455 
0.389345 0.05849775915 -0.00242874954 
0.389902 -0.04229425366 0.00003456660 
0.390459 -0.04103208331 0.00160598572 
0.391016 -0.03454127779 0.00068136965 
0.391573 -0.02211520399 0.00115980444 
0.392130 -0.10391746067 -0.00584735126 
0.392688 -0.03606815393 -0.00033714219 
0.393245 -0.00000513335 -0.00150610122 
0.393802 0.08677657064 0.00144937386 
0.394359 -0.06194769644 0.00167496577 
0.394916 -0.01319464630 -0.00116767823 
0.395473 0.06617870026 0.00433406195 
0.396031 0.10428106899 -0.00099383975 
0.396588 -0.03480019303 0.00080466115 
0.397145 0.11550917372 0.00076502029 
0.397702 0.12715484160 -0.00202726316 
0.398259 0.07101659732 -0.00040757034 
0.398816 -0.03230322651 -0.00241148239 
0.399374 -0.04728418408 0.00065266817 
0.399931 -0.03659439419 0.00319631308 
0.400488 -0.09134536883 0.00676551699 
0.401045 -0.10726556855 0.00056622364 
0.401602 0.14413471549 -0.00075860077 
0.402159 0.12662219729 -0.01090641010 
0.402716 -0.04977687042 0.01425090605 
0.403274 -0.02656108354 0.01386820750 
0.403831 0.01782253659 -0.01259750942 
