# Supplementary material for: SAXS studies of X-ray induced disulfide bond damage: Engineering high-resolution insight from a low-resolution technique
Source: PLoS One. 2020 Nov 17;15(11):e0239702. doi: 10.1371/journal.pone.0239702 (PMC7671560; doi:10.1371/journal.pone.0239702)
Supplement: S1 Data — (GZ) [file pone.0239702.s023.gz › SupplementaryData/dimer_A9_ph6_1p25_00009.cbf.dat]

0.010314 5.50345091588 -1.90276234940 
0.010872 2.60484104014 -0.04750181915 
0.011429 2.11422985571 -0.22251153581 
0.011987 4.40046545623 0.08279624292 
0.012544 3.32703578268 -0.00605082347 
0.013102 5.81469101430 0.09998651649 
0.013659 4.30747170871 -0.02514384249 
0.014217 5.06818309112 -0.09240835934 
0.014774 2.03681761298 -0.02226995057 
0.015332 2.45571374040 -0.04500713655 
0.015889 3.03862783242 0.01653958355 
0.016447 2.74790962295 -0.04585452901 
0.017004 2.91267669248 -0.06181068945 
0.017562 2.88226541549 0.06716705621 
0.018119 3.22337670079 0.00160951402 
0.018677 3.66873300134 0.02571279007 
0.019234 3.20411459707 0.00629857198 
0.019792 3.48968945455 0.02039530329 
0.020349 3.03233414208 0.03112016660 
0.020907 3.08911742048 0.02350621753 
0.021464 3.23645404336 0.02076836210 
0.022022 3.00199603134 0.03205781190 
0.022579 2.93089935093 0.01202489792 
0.023137 3.26560473543 0.01301821197 
0.023694 2.90229274655 0.01515120073 
0.024252 2.92069798412 0.00995568000 
0.024809 2.98986431474 0.02282691443 
0.025367 3.07856763535 0.01630317058 
0.025924 2.82574004176 0.02090762225 
0.026482 2.86383136196 0.02102900307 
0.027039 3.13735181199 0.03149283890 
0.027597 2.92363503224 0.01513034819 
0.028154 2.60971646027 0.01438724488 
0.028712 2.86069698220 0.00619474669 
0.029269 2.84327185596 0.01748159735 
0.029827 2.83680116685 0.02258908708 
0.030384 2.86496589105 0.02205824299 
0.030942 2.81986114356 0.02959219129 
0.031500 2.71998719714 0.02150822624 
0.032057 2.59117566557 0.02491450933 
0.032615 2.84014016731 0.01605657853 
0.033172 2.49729493034 0.00868301114 
0.033730 2.57839893421 0.01527785636 
0.034287 2.63656133082 0.01470163964 
0.034845 2.81616465299 0.02345139228 
0.035402 2.70844847917 0.01539394531 
0.035960 2.63573293997 0.01268740948 
0.036517 2.66940386113 0.01650479322 
0.037075 2.69289976304 0.01321140052 
0.037632 2.39124029084 0.01415788628 
0.038190 2.35037118187 0.01291296365 
0.038747 2.46197007856 0.01787999117 
0.039305 2.25531609562 0.00921487316 
0.039862 2.29658720238 0.01338684310 
0.040420 2.23532729296 0.01602261084 
0.040977 2.29192072565 0.01290314465 
0.041535 2.32654392259 0.01139500530 
0.042092 2.21774800568 0.01089729573 
0.042650 2.23746361718 0.01417533529 
0.043207 2.33350239594 0.01478794858 
0.043765 2.19196176242 0.01472388017 
0.044322 2.15904968768 0.01155665581 
0.044880 2.18994380379 0.01466861970 
0.045437 2.15211924422 0.01461884237 
0.045995 2.16661529181 0.01145121603 
0.046552 2.08249551505 0.01410930856 
0.047110 2.23005472220 0.01372711432 
0.047667 2.15172472609 0.01180086586 
0.048225 2.11613116058 0.01144536767 
0.048782 2.02919745733 0.01180368793 
0.049340 1.94398186990 0.01031866102 
0.049897 1.83274476626 0.01436842785 
0.050455 2.03836970994 0.01491221060 
0.051012 1.91957460696 0.01289498306 
0.051570 1.95039478582 0.01020909894 
0.052127 1.79419602131 0.00988309099 
0.052685 1.88013582401 0.01244917185 
0.053242 1.82251081175 0.01049115097 
0.053800 1.83965626994 0.00853980742 
0.054357 1.85489805505 0.00994943649 
0.054915 1.80361763653 0.01210989006 
0.055472 1.76576936547 0.01003030076 
0.056030 1.64191744677 0.00890923434 
0.056587 1.62132031798 0.01009281967 
0.057145 1.58324315363 0.00607563930 
0.057702 1.68123750356 0.00842402471 
0.058260 1.70936355084 0.01047756709 
0.058817 1.61111864726 0.00927622642 
0.059375 1.65251573002 0.00777247631 
0.059932 1.59833678003 0.00750319426 
0.060490 1.47628960393 0.00919180673 
0.061048 1.54410609606 0.01010308505 
0.061605 1.47688195802 0.00664381869 
0.062163 1.48204339278 0.00764397408 
0.062720 1.46670401394 0.01178190873 
0.063278 1.27170234289 0.00666000368 
0.063835 1.47751835365 0.00993891857 
0.064393 1.35443229324 0.01055772819 
0.064950 1.34701071157 0.00951360378 
0.065508 1.33767008939 0.00565102143 
0.066065 1.26304869233 0.00844043831 
0.066623 1.34607494728 0.00762547622 
0.067180 1.34618586924 0.00717866078 
0.067738 1.17658667662 0.00757781122 
0.068295 1.31506121680 0.00869811148 
0.068853 1.28311445120 0.00919185139 
0.069410 1.17807940254 0.00710036292 
0.069968 1.19144041714 0.00657697932 
0.070525 1.18264327305 0.00619175386 
0.071083 1.13689663420 0.00535831069 
0.071640 1.18380379911 0.00620749048 
0.072198 1.24139805164 0.00717950446 
0.072755 1.14359598961 0.00514990617 
0.073313 1.25874817935 0.00637900329 
0.073870 1.13639119885 0.00661720004 
0.074428 1.04100728123 0.00223151613 
0.074985 1.04716343533 0.00498529738 
0.075543 1.04485312615 0.00482437077 
0.076100 1.06793164937 0.00449143736 
0.076658 1.03356352649 0.00577766433 
0.077215 0.99792693628 0.00629753026 
0.077773 0.95608579347 0.00607577640 
0.078330 1.06122879732 0.00715734466 
0.078888 0.86754675448 0.00487109659 
0.079445 0.92304350520 0.00612910720 
0.080003 0.93095019304 0.00471533934 
0.080560 1.01258905066 0.00580211895 
0.081118 0.87951378746 0.00494394026 
0.081675 0.90499889679 0.00495728300 
0.082233 0.90413979929 0.00440550887 
0.082790 0.92137679393 0.00505124003 
0.083348 0.83252473896 0.00387055549 
0.083905 0.93542890009 0.00588294821 
0.084463 0.84026284570 0.00404163777 
0.085020 0.83182290468 0.00359723998 
0.085578 0.90006176417 0.00221383035 
0.086135 0.89434751162 0.00363163545 
0.086693 0.73259344168 0.00303731805 
0.087250 0.88230074947 0.00406916094 
0.087808 0.75648945444 0.00171731435 
0.088365 0.74663501627 0.00473150997 
0.088923 0.71074966556 0.00256632536 
0.089480 0.73213042203 0.00498043514 
0.090038 0.69284515812 0.00290696601 
0.090595 0.77805317811 0.00423683034 
0.091153 0.60517864069 0.00100023196 
0.091710 0.65439231043 0.00190673437 
0.092268 0.71316411875 0.00234498915 
0.092825 0.64166806230 0.00274402454 
0.093383 0.67804351932 0.00295039638 
0.093940 0.65212295250 0.00305411831 
0.094498 0.67632033464 0.00260526305 
0.095055 0.71302491267 0.00371279615 
0.095613 0.67463844953 0.00402141449 
0.096170 0.64571548285 0.00322336687 
0.096728 0.63536832840 0.00407536152 
0.097285 0.60631039205 0.00410449890 
0.097842 0.56915268203 0.00367363418 
0.098400 0.59349614485 0.00386242669 
0.098957 0.60795988750 0.00403906675 
0.099515 0.55997093429 0.00338097383 
0.100072 0.65342927595 0.00525026269 
0.100630 0.60007729675 0.00293556313 
0.101187 0.50394166327 0.00285602420 
0.101745 0.48592758906 0.00385680941 
0.102302 0.57168540687 0.00382364881 
0.102860 0.47574975808 0.00284651257 
0.103417 0.53236848318 0.00226456755 
0.103975 0.51166500825 0.00302524097 
0.104532 0.43171254049 0.00154022408 
0.105090 0.49277903663 0.00363038576 
0.105647 0.50395836987 0.00294219506 
0.106205 0.48904418936 0.00340342315 
0.106762 0.48259274542 0.00166284457 
0.107320 0.58319538972 0.00213262951 
0.107877 0.40405805333 0.00174113846 
0.108435 0.46242874124 0.00332145178 
0.108992 0.46832081055 0.00138624878 
0.109550 0.47909572084 0.00296783698 
0.110107 0.43920097333 0.00333876562 
0.110665 0.45848670026 0.00267481757 
0.111222 0.45557400147 0.00202714801 
0.111780 0.45235826927 0.00205187878 
0.112337 0.38178433759 0.00180827275 
0.112895 0.42702408881 0.00255869047 
0.113452 0.44601472021 0.00163004669 
0.114010 0.42326605665 0.00179780120 
0.114567 0.38812090786 0.00213168522 
0.115125 0.39282978636 0.00178821666 
0.115682 0.44786288089 0.00200985554 
0.116240 0.36913469286 0.00191986074 
0.116797 0.36264426264 0.00151602515 
0.117355 0.40424748949 0.00285111226 
0.117912 0.34097652650 0.00182430664 
0.118470 0.44544667799 0.00180317245 
0.119027 0.36243189808 0.00116903537 
0.119585 0.31823175807 0.00187147293 
0.120142 0.34171029987 0.00032317680 
0.120699 0.30440064948 0.00147429578 
0.121257 0.38326167003 0.00192121510 
0.121814 0.35672734945 0.00171688039 
0.122372 0.25948047125 0.00035599666 
0.122929 0.23913822571 0.00206655754 
0.123487 0.30670360333 0.00084238412 
0.124044 0.26671991277 0.00109945630 
0.124602 0.33151915127 0.00105241890 
0.125159 0.25628182952 0.00156077970 
0.125717 0.29238152565 0.00084043199 
0.126274 0.27957307010 0.00083930134 
0.126832 0.23590215774 0.00093626439 
0.127389 0.25566936942 0.00134660465 
0.127947 0.26569721048 0.00087748996 
0.128504 0.32345660420 0.00102694698 
0.129062 0.30050912240 0.00079818038 
0.129619 0.24664775249 0.00180358031 
0.130177 0.29881965757 0.00079171677 
0.130734 0.29555517424 0.00160335048 
0.131292 0.21241980539 0.00069979603 
0.131849 0.21026829211 0.00113543467 
0.132407 0.29015689954 0.00161785090 
0.132964 0.17886931511 0.00030681116 
0.133521 0.22421304386 -0.00020343858 
0.134079 0.23613361340 0.00085365311 
0.134636 0.25596193210 0.00133118525 
0.135194 0.24594046700 0.00185379884 
0.135751 0.24021968621 0.00082442543 
0.136309 0.23388603460 0.00029247261 
0.136866 0.24407147864 0.00223718664 
0.137424 0.17804413326 0.00052639701 
0.137981 0.14616515140 0.00020358964 
0.138539 0.16563676878 -0.00014333739 
0.139096 0.21565621885 0.00138275054 
0.139654 0.19421011625 0.00136649162 
0.140211 0.19685796706 0.00010487402 
0.140769 0.22374330369 0.00157088428 
0.141326 0.14645184543 -0.00050382837 
0.141884 0.14960474089 0.00073845170 
0.142441 0.13885972111 0.00142903780 
0.142998 0.14226871647 0.00027194048 
0.143556 0.17097924602 0.00053583291 
0.144113 0.20846062987 0.00116868350 
0.144671 0.04788842352 0.00076934633 
0.145228 0.07983365300 0.00047133479 
0.145786 0.11976936996 0.00035113370 
0.146343 0.11238309154 0.00052529486 
0.146901 0.13855251837 0.00000990603 
0.147458 0.14527900128 0.00079012014 
0.148016 0.11349241912 0.00043488392 
0.148573 0.08389330836 0.00112202267 
0.149131 0.12976323421 0.00032511605 
0.149688 0.14490153069 0.00090213478 
0.150246 0.19145880244 0.00097740676 
0.150803 0.12124263964 0.00089764703 
0.151360 0.10819170274 0.00035939196 
0.151918 0.17028240704 0.00026161879 
0.152475 0.09953996705 0.00032010668 
0.153033 0.11822237631 0.00096126009 
0.153590 0.17253686032 0.00017026214 
0.154148 0.10320205480 0.00041058282 
0.154705 0.11786621938 0.00022375315 
0.155263 0.12839468540 0.00101947488 
0.155820 0.11373516587 0.00114301934 
0.156378 0.08460839959 -0.00011906112 
0.156935 0.06562150943 0.00051799442 
0.157493 0.08649109285 -0.00006478121 
0.158050 0.12143792069 0.00068744289 
0.158607 0.11085612034 0.00007686461 
0.159165 0.12331110774 -0.00009017508 
0.159722 0.04978766681 0.00003208446 
0.160280 0.06596927667 0.00026673047 
0.160837 0.02477600905 0.00029288059 
0.161395 0.10580362077 0.00091917520 
0.161952 0.08198512197 0.00109316669 
0.162510 0.12297853881 0.00017325871 
0.163067 0.05687722727 0.00039375931 
0.163625 0.06508042641 0.00052006812 
0.164182 0.08739243491 0.00012152834 
0.164739 0.07984133058 0.00128438436 
0.165297 0.07077189733 0.00062589871 
0.165854 0.06066536693 0.00032338120 
0.166412 0.08240043142 0.00017227106 
0.166969 0.10227631552 -0.00034062403 
0.167527 0.10664866896 0.00052943205 
0.168084 0.12505695061 0.00078821528 
0.168642 0.11624949232 0.00062977120 
0.169199 0.06848170161 0.00024364903 
0.169757 0.12242851365 0.00064627764 
0.170314 0.06552264505 0.00036043403 
0.170871 0.04365125824 0.00077433434 
0.171429 0.11018935494 0.00085639339 
0.171986 0.11129021871 0.00048986746 
0.172544 0.07609373240 0.00034341945 
0.173101 0.07412374285 0.00037147208 
0.173659 0.07080878801 -0.00082787723 
0.174216 -0.00748439958 -0.00015172931 
0.174774 0.02275028777 -0.00019334426 
0.175331 0.04741473775 0.00018433239 
0.175888 0.08038481236 0.00015146753 
0.176446 0.08486182568 0.00109723227 
0.177003 0.09420954984 0.00031756444 
0.177561 0.04931862353 0.00090420105 
0.178118 0.06521047356 -0.00010058068 
0.178676 0.10074577085 0.00121846307 
0.179233 0.04784303844 -0.00055759208 
0.179791 0.02470599040 0.00015393454 
0.180348 0.12401525723 0.00023920234 
0.180905 0.03503352816 0.00059967849 
0.181463 0.06310836386 0.00020220866 
0.182020 0.07365519353 0.00009232099 
0.182578 0.06955574690 0.00036588468 
0.183135 0.11208344754 0.00067656459 
0.183693 0.10127814188 0.00042970905 
0.184250 0.01409510788 0.00022213240 
0.184808 0.00730394857 0.00021194255 
0.185365 0.08099462012 -0.00020926719 
0.185922 0.02193737829 -0.00023005809 
0.186480 0.02539256354 -0.00007399055 
0.187037 0.04843260933 0.00019081050 
0.187595 0.05302476196 0.00003328400 
0.188152 0.06510488928 0.00045592345 
0.188710 0.09051569599 0.00032475535 
0.189267 0.04589249721 0.00069038003 
0.189824 0.05125475606 -0.00017808398 
0.190382 0.07905907590 0.00011548954 
0.190939 0.06632059757 0.00010864747 
0.191497 0.09618493861 -0.00000138835 
0.192054 0.03414963609 -0.00054697714 
0.192612 0.05055372466 0.00026649373 
0.193169 0.03087034335 -0.00006532197 
0.193726 0.05681819030 0.00047643434 
0.194284 -0.00131551479 0.00057107761 
0.194841 0.00981424416 0.00023352630 
0.195399 0.06129628217 0.00101457036 
0.195956 -0.02617823864 0.00003783807 
0.196514 0.10392119696 0.00122730648 
0.197071 0.08321321754 -0.00045534332 
0.197628 0.01231508155 -0.00062120374 
0.198186 0.05729363834 0.00000672106 
0.198743 0.07733879411 0.00052112852 
0.199301 0.02602871830 0.00016307231 
0.199858 0.03953627549 0.00049062460 
0.200416 0.05439279782 0.00084452482 
0.200973 0.07140400375 0.00052571064 
0.201530 0.03261950711 0.00005488674 
0.202088 0.10053544745 0.00034053386 
0.202645 0.02893093159 0.00018910208 
0.203203 0.00815545803 0.00029798813 
0.203760 0.06877974813 -0.00021842286 
0.204318 0.06261363898 -0.00005443594 
0.204875 0.09316790183 0.00051541696 
0.205432 0.06074053778 -0.00024408584 
0.205990 0.03311833932 0.00015890215 
0.206547 0.06147247627 0.00076950180 
0.207105 0.03855895548 -0.00011823820 
0.207662 -0.00445038700 0.00017488588 
0.208219 0.05357924234 -0.00011222196 
0.208777 0.07928968238 0.00022882727 
0.209334 0.03402548053 0.00009042563 
0.209892 0.05767659365 0.00050525966 
0.210449 0.01220721389 -0.00000445397 
0.211007 0.04713789767 0.00014103209 
0.211564 -0.00346276244 -0.00066353174 
0.212121 0.01063079977 0.00044132794 
0.212679 0.02853616125 -0.00063323606 
0.213236 0.02522555622 0.00003348612 
0.213794 0.04073345850 -0.00008138662 
0.214351 0.04864591872 0.00026700026 
0.214908 0.06013025237 0.00081335432 
0.215466 0.01601144681 0.00038168505 
0.216023 0.07246297524 -0.00004471702 
0.216581 0.06227261405 0.00022936826 
0.217138 0.04783673519 0.00075010188 
0.217695 0.06013342627 0.00081068751 
0.218253 -0.01398042797 -0.00019776338 
0.218810 0.07314621746 -0.00023720769 
0.219368 0.05110083326 0.00043867282 
0.219925 -0.00105930090 -0.00027557890 
0.220483 0.07019755172 0.00065932843 
0.221040 0.00944841454 0.00020956898 
0.221597 -0.01854336447 -0.00008465916 
0.222155 0.05713909074 0.00013501059 
0.222712 0.01665923400 -0.00032495712 
0.223270 0.04875505444 0.00058842168 
0.223827 0.02420153609 -0.00037074374 
0.224384 0.07007918365 0.00116618839 
0.224942 0.01983541664 0.00074944106 
0.225499 0.04951441624 0.00045113300 
0.226057 0.06325510446 0.00072188528 
0.226614 0.04770783099 -0.00032069660 
0.227171 0.06354220834 0.00026221880 
0.227729 0.04775817689 -0.00016047650 
0.228286 0.00012436351 -0.00015381479 
0.228844 0.04536657747 -0.00000689321 
0.229401 -0.00849377263 -0.00019932700 
0.229958 0.01622032109 0.00056483545 
0.230516 0.06738743214 0.00078605258 
0.231073 0.04070040384 -0.00036038783 
0.231630 0.02181494748 0.00012785457 
0.232188 0.06426781368 0.00007245762 
0.232745 0.05093014929 0.00024026434 
0.233303 0.03441451755 0.00037338670 
0.233860 0.03473216080 -0.00018128957 
0.234417 0.02407597178 0.00025669534 
0.234975 0.04372641851 0.00036080385 
0.235532 0.04665185916 -0.00026954779 
0.236090 0.05291953217 0.00030017269 
0.236647 0.05552486982 0.00052405228 
0.237204 0.05450561969 -0.00060050248 
0.237762 0.00378829747 0.00020119152 
0.238319 0.06212556202 0.00052424310 
0.238877 0.06737860622 0.00024525274 
0.239434 0.04204725122 -0.00010311716 
0.239991 0.01499436277 0.00017466900 
0.240549 0.03317813168 -0.00021168773 
0.241106 0.02017854293 0.00014282943 
0.241663 0.00928114335 0.00004853644 
0.242221 0.03719875394 -0.00011339516 
0.242778 0.03951972122 -0.00024304515 
0.243336 0.03171752049 0.00040271577 
0.243893 0.01129633995 0.00032431788 
0.244450 -0.00037964743 -0.00034790739 
0.245008 0.01984318082 -0.00042458026 
0.245565 0.07390727078 0.00033181669 
0.246123 0.06101933466 -0.00003764315 
0.246680 0.05150889954 -0.00002604677 
0.247237 0.05015098147 0.00060460765 
0.247795 0.02922653162 0.00046847321 
0.248352 0.07739600023 0.00055402195 
0.248909 0.04790345929 0.00003495733 
0.249467 0.06749082989 -0.00013008069 
0.250024 0.02746786856 -0.00012494239 
0.250582 0.02768177678 0.00029591191 
0.251139 0.02467676391 -0.00006588590 
0.251696 0.06331713557 0.00013708704 
0.252254 -0.00562180875 -0.00001338854 
0.252811 0.00752302598 0.00009557208 
0.253368 0.03053586161 0.00023517799 
0.253926 -0.00483637000 0.00041877257 
0.254483 0.04519099408 0.00057518285 
0.255041 0.06245901682 0.00018066001 
0.255598 0.00444098546 -0.00003090215 
0.256155 0.03530946815 -0.00038060122 
0.256713 0.03991352988 -0.00004534277 
0.257270 0.01713929752 0.00771319642 
0.257827 0.06364509738 0.00055382084 
0.258385 0.04928923354 0.00019328938 
0.258942 0.01241043628 -0.00026215722 
0.259499 0.02094514090 0.00015564736 
0.260057 0.06081813011 0.00044950608 
0.260614 0.04224504167 -0.00017935264 
0.261172 0.01646942663 -0.00001836789 
0.261729 0.05065066540 0.00061154931 
0.262286 0.00778702702 0.00021756383 
0.262844 0.01457266397 -0.00024685961 
0.263401 -0.00371474235 -0.00016358592 
0.263958 -0.00635312613 -0.00006373678 
0.264516 0.02328749759 0.00021830269 
0.265073 0.02995249420 0.00005610627 
0.265630 0.00162707069 0.00014725094 
0.266188 0.02755583218 0.00003278241 
0.266745 0.04077791365 -0.00022124081 
0.267302 0.00754568003 0.00003675068 
0.267860 0.08347363873 0.00006644035 
0.268417 0.02729132835 0.00011866582 
0.268975 0.02714943212 0.00048212840 
0.269532 -0.00077263496 0.00015503718 
0.270089 0.02410686840 -0.00033548977 
0.270647 0.03721298217 0.00029907132 
0.271204 0.01116223659 -0.00028234572 
0.271761 0.06434281127 -0.00022513257 
0.272319 0.03557088570 0.00001258262 
0.272876 0.02919918573 0.00044518872 
0.273433 0.01924773434 -0.00022832705 
0.273991 0.00952661347 -0.00000248481 
0.274548 0.01468423404 -0.00008751990 
0.275105 0.03600123718 0.00028335736 
0.275663 0.02871467742 0.00052611295 
0.276220 0.01926193290 -0.00023223624 
0.276777 -0.00695087583 0.00003224400 
0.277335 0.02671857874 -0.00007508946 
0.277892 0.00980552733 -0.00020242968 
0.278449 0.01038665004 -0.00009769510 
0.279007 -0.00694961272 -0.00022939964 
0.279564 0.06313689554 0.00016572106 
0.280121 0.04177404134 0.00060370128 
0.280679 0.01326407882 0.00052764916 
0.281236 0.00792677456 0.00010998574 
0.281793 0.05230804237 0.00004115092 
0.282351 0.03648847754 -0.00030263375 
0.282908 0.03450304956 0.00009577430 
0.283465 -0.02722614796 -0.00004792203 
0.284023 0.05232204508 0.00021771818 
0.284580 0.01041214652 0.00002644472 
0.285137 0.08210064031 0.00033296579 
0.285695 0.02319249711 0.00038536995 
0.286252 0.04121554229 0.00003416617 
0.286809 -0.03754433342 0.00032143042 
0.287367 0.03206482536 0.00007984485 
0.287924 0.00334015811 0.00026938210 
0.288481 0.02154699307 -0.00008875542 
0.289039 0.01210188945 -0.00012518710 
0.289596 0.01693520519 -0.00003673440 
0.290153 0.04779433054 0.00070780544 
0.290711 0.01153356029 0.00015934029 
0.291268 0.04319422383 0.00016314388 
0.291825 0.02879436243 0.00075835981 
0.292383 0.08508835605 0.00001389372 
0.292940 0.04685439315 -0.00010887222 
0.293497 0.00654306382 0.00003165263 
0.294055 0.04140318726 0.00014528795 
0.294612 0.00323459677 0.00015484884 
0.295169 0.00048631892 -0.00006968844 
0.295727 0.01689301955 -0.00030889601 
0.296284 0.03571931827 0.00063475147 
0.296841 0.01782352477 0.00033130611 
0.297399 0.05014132596 -0.00011634959 
0.297956 0.05986694656 0.00026746694 
0.298513 0.02851191024 -0.00042737230 
0.299071 -0.02617405527 -0.00056489982 
0.299628 0.05936585714 0.00022842165 
0.300185 0.02227846141 0.00012190106 
0.300742 0.00258983614 0.00028226572 
0.301300 0.00920956028 -0.00017011652 
0.301857 0.00126611128 0.00012902471 
0.302414 0.02664220757 0.00002526200 
0.302972 0.01310442852 0.00011223507 
0.303529 0.07696075070 0.00049452977 
0.304086 0.02667660413 -0.00089992779 
0.304644 0.03519502616 -0.00005670802 
0.305201 0.00419714260 0.00022433974 
0.305758 -0.00532624394 0.00017628246 
0.306316 0.08271290177 0.00062667533 
0.306873 0.03817027719 0.00053568656 
0.307430 0.04635527578 0.00061526620 
0.307987 0.00940344926 -0.00031689042 
0.308545 0.00575023152 0.00008110480 
0.309102 0.06919806879 0.00053077865 
0.309659 0.04456342644 -0.00009551434 
0.310217 0.01438591755 -0.00043779849 
0.310774 0.03083460582 -0.00032030775 
0.311331 0.07256955567 0.00052075598 
0.311889 0.04527112689 0.00043608593 
0.312446 -0.01253416676 -0.00032204949 
0.313003 0.05740185454 0.00008272622 
0.313560 0.01432782322 0.00018592475 
0.314118 0.08699996454 0.00083693087 
0.314675 0.01313543441 -0.00037233935 
0.315232 0.04746019122 0.00027864185 
0.315790 0.04565720213 -0.00009347630 
0.316347 0.03828093502 0.00045517787 
0.316904 0.05059758216 -0.00033245740 
0.317461 0.00269294422 0.00037549474 
0.318019 0.05536924847 0.00005786666 
0.318576 0.00869168873 0.00063620942 
0.319133 -0.00789257203 -0.00021160424 
0.319691 0.03106655542 0.00061024468 
0.320248 0.02932748599 0.00075131008 
0.320805 0.02024589254 -0.00017743850 
0.321362 0.05006798704 0.00003450599 
0.321920 0.05329516565 -0.00017291681 
0.322477 0.05728719096 -0.00008518750 
0.323034 0.01897217138 0.00012941248 
0.323592 0.00099283461 -0.00048898208 
0.324149 0.03599973769 0.00037326187 
0.324706 -0.01028178851 0.00055553493 
0.325263 0.03269387713 -0.00011939102 
0.325821 0.01358681577 -0.00007892238 
0.326378 0.03645316619 0.00050115831 
0.326935 0.00192698471 -0.00012539217 
0.327493 0.09694798979 -0.00007209194 
0.328050 -0.01070488229 0.00003379752 
0.328607 0.03340590103 -0.00027026838 
0.329164 0.01982825593 0.00079015051 
0.329722 0.05130337773 0.00058514053 
0.330279 0.01139323485 0.00089769314 
0.330836 -0.00387895768 -0.00027037817 
0.331393 0.05738346147 0.00002467120 
0.331951 0.02907576082 0.00076117123 
0.332508 0.05824771722 0.00074464561 
0.333065 0.02464758051 0.00046099101 
0.333622 0.02187576115 -0.00053393723 
0.334180 0.07034393249 -0.00026582442 
0.334737 0.00255406721 -0.00077609123 
0.335294 0.04258067208 0.00061641925 
0.335852 -0.00549585142 -0.00037247550 
0.336409 0.02498182055 -0.00029206719 
0.336966 0.08378827849 0.00042741561 
0.337523 0.01706523937 -0.00062209086 
0.338081 -0.00104244337 0.00000269667 
0.338638 0.01550006885 0.00010283941 
0.339195 0.04527132247 -0.00054161126 
0.339752 0.00294955644 0.00095123629 
0.340310 0.05398554055 0.00045557091 
0.340867 0.02065787314 0.00056854602 
0.341424 0.03391219767 -0.00011813865 
0.341981 0.02802421925 0.00046183296 
0.342539 0.05061451841 0.00017717131 
0.343096 0.05523409126 0.00036827730 
0.343653 0.03391755966 0.00001422869 
0.344210 0.01482486785 -0.00056319233 
0.344768 0.01066856713 -0.00043900886 
0.345325 -0.03197483729 -0.00073033536 
0.345882 0.07763900770 0.00058138103 
0.346439 0.02519891772 -0.00027967040 
0.346997 0.05881427601 -0.00007686141 
0.347554 0.00043219084 -0.00002898072 
0.348111 0.05787832836 0.00194723746 
0.348668 0.03645113257 0.00103503462 
0.349226 0.06578560576 0.00051746238 
0.349783 0.07307980711 0.00056841435 
0.350340 0.04527688228 0.00026087239 
0.350897 0.06293040475 0.00001474843 
0.351454 -0.00370792927 -0.00003369865 
0.352012 0.00770081520 0.00008506465 
0.352569 0.00064684966 0.00125128660 
0.353126 -0.01119627458 -0.00071629581 
0.353683 0.05762334818 -0.00062930377 
0.354241 0.03685574176 -0.00088877858 
0.354798 0.04718719059 0.00042959249 
0.355355 0.02957688930 -0.00047173785 
0.355912 -0.01014570706 0.00047836270 
0.356470 0.06700976564 0.00011781543 
0.357027 0.04781817435 0.00221493876 
0.357584 0.04601060882 0.00038191438 
0.358141 0.11684752382 0.00142234417 
0.358699 -0.01905638994 0.00025966671 
0.359256 0.04053326008 0.00291445111 
0.359813 0.05935066632 -0.00011701327 
0.360370 -0.01183394195 -0.00097863038 
0.360927 -0.00990580526 0.00094247081 
0.361485 0.01824594812 0.00134034438 
0.362042 0.05432477844 0.00169992818 
0.362599 -0.00564110317 -0.00039533239 
0.363156 0.03023384098 -0.00086151104 
0.363714 0.04408847603 0.00082925427 
0.364271 0.08274807928 0.00101133996 
0.364828 -0.01716839410 0.00027518444 
0.365385 0.08280307488 -0.00104548422 
0.365942 0.08534800539 0.00054269144 
0.366500 0.01353627318 -0.00158028892 
0.367057 -0.01556964530 0.00037647227 
0.367614 0.06459344211 -0.00201335023 
0.368171 -0.04659761618 -0.00029088695 
0.368728 -0.05467765419 0.00011381718 
0.369286 0.08942592958 0.00023640209 
0.369843 -0.02417505132 -0.00011611670 
0.370400 0.02600902539 0.00257571070 
0.370957 -0.00957842792 0.00058757088 
0.371514 -0.10693819275 -0.00093190324 
0.372072 0.03256627900 0.00158268596 
0.372629 0.02315345532 0.00166902798 
0.373186 0.03337985817 0.00061881238 
0.373743 0.04940554608 -0.00049095316 
0.374300 0.06235081289 -0.00054010832 
0.374858 0.04190944060 0.00067264425 
0.375415 0.06702790142 0.00036566335 
0.375972 -0.03507437199 -0.00008608084 
0.376529 0.03464211287 -0.00122236649 
0.377086 -0.02785313200 0.00153143452 
0.377644 0.01910101265 -0.00011503917 
0.378201 0.06151018278 0.00178097367 
0.378758 0.04187728580 0.00156999859 
0.379315 0.03122972589 0.00215344427 
0.379872 -0.00370106624 -0.00060113004 
0.380430 0.00512027087 -0.00063511853 
0.380987 0.08343377926 0.00012657233 
0.381544 0.05080096229 -0.00088709909 
0.382101 0.07100071750 0.00121455376 
0.382658 -0.00219696234 -0.00123112429 
0.383216 -0.04921166208 -0.00063446196 
0.383773 0.07020457194 0.00021987562 
0.384330 -0.01456923703 0.00264682688 
0.384887 0.03680472595 0.00098314184 
0.385444 0.01290932584 0.00095672147 
0.386001 0.12203683015 0.00084444428 
0.386559 -0.05052534188 0.00109050509 
0.387116 0.00596336913 -0.00021705941 
0.387673 0.08205938186 0.00225146129 
0.388230 -0.00855729649 -0.00166788610 
0.388787 0.09035282953 -0.00145064515 
0.389345 -0.06546073234 0.00077740606 
0.389902 0.02501909213 -0.00172402335 
0.390459 0.00513742551 0.00206562205 
0.391016 -0.00440217593 0.00100082770 
0.391573 0.09877547390 0.00070092171 
0.392130 0.05977977567 -0.00024468910 
0.392688 0.00269799870 -0.00145331764 
0.393245 0.04935484621 0.00066697751 
0.393802 0.02592221845 -0.00051264797 
0.394359 0.05165066208 0.00049334628 
0.394916 0.06147110585 -0.00239845335 
0.395473 0.07494819814 0.00142201143 
0.396031 0.00528826855 0.00115909753 
0.396588 -0.03258092187 0.00016949786 
0.397145 0.09272069135 0.00077821066 
0.397702 -0.01259974799 -0.00082398836 
0.398259 0.11738592733 -0.00160109254 
0.398816 -0.01538086243 0.00034191886 
0.399374 -0.03513959377 -0.00359586434 
0.399931 0.10947814983 0.00538755433 
0.400488 -0.05997909331 -0.00596968734 
0.401045 0.20671494373 -0.00643982738 
0.401602 0.06760672356 0.00020905240 
0.402159 -0.00450084336 -0.00098626718 
0.402716 0.03512751188 -0.00925525504 
0.403274 -0.22347135495 -0.01076137223 
0.403831 0.62286637347 0.05845636712 
