# Supplementary material for: SAXS studies of X-ray induced disulfide bond damage: Engineering high-resolution insight from a low-resolution technique
Source: PLoS One. 2020 Nov 17;15(11):e0239702. doi: 10.1371/journal.pone.0239702 (PMC7671560; doi:10.1371/journal.pone.0239702)
Supplement: S1 Data — (GZ) [file pone.0239702.s023.gz › SupplementaryData/dimer_A9_ph6_1p25_00010.cbf.dat]

0.010314 5.81116486650 -0.74375458730 
0.010872 7.83754119658 -0.20978567206 
0.011429 3.77416558772 0.19368883505 
0.011987 3.56120255266 -0.07732127116 
0.012544 2.29181156720 0.03071274348 
0.013102 4.09087005273 0.01848381893 
0.013659 3.89902394288 0.00925487509 
0.014217 3.23291090396 0.01775798217 
0.014774 2.58032923759 -0.03475654084 
0.015332 3.05391005473 0.00889929409 
0.015889 3.81445583367 0.07324539036 
0.016447 3.29526622694 -0.02340409138 
0.017004 3.55128065828 0.02790892388 
0.017562 3.91704289052 -0.00062249165 
0.018119 3.64863824268 -0.02364255754 
0.018677 3.42212709359 0.00171292967 
0.019234 2.59747442557 0.02044789484 
0.019792 2.97469122432 0.01254093855 
0.020349 2.75226196883 0.01966238196 
0.020907 3.32983751554 0.01835695065 
0.021464 3.08572476137 0.01149159855 
0.022022 3.03078215283 -0.01046227563 
0.022579 3.33840858516 0.00668728844 
0.023137 2.99262291586 0.01316332398 
0.023694 2.99212334130 0.01486116058 
0.024252 3.15606471197 0.00628433128 
0.024809 2.99620652711 0.02221181510 
0.025367 3.12063433842 0.01836473326 
0.025924 2.97274786885 0.02604413291 
0.026482 2.75355356474 0.02596557820 
0.027039 2.85650799937 0.02208575128 
0.027597 2.85995261461 0.01506771214 
0.028154 2.96434249875 0.02069770284 
0.028712 3.02996775531 0.01580304089 
0.029269 2.69793396037 0.01820098836 
0.029827 2.83601775598 0.01161271091 
0.030384 2.92081516568 0.01916788363 
0.030942 2.80671583620 0.01508466942 
0.031500 2.76634476945 0.01880721152 
0.032057 2.73179091537 0.01345675240 
0.032615 2.60746910768 0.01655993691 
0.033172 2.55389625527 0.01494670179 
0.033730 2.58887139207 0.01980604927 
0.034287 2.58325411699 0.01398420929 
0.034845 2.70113231772 0.01660246709 
0.035402 2.49699762946 0.01323877283 
0.035960 2.73249744786 0.01916229765 
0.036517 2.54160854640 0.01512958169 
0.037075 2.48523136556 0.01455198899 
0.037632 2.47081125194 0.01654820472 
0.038190 2.46962348814 0.01550830913 
0.038747 2.28824511940 0.01478303853 
0.039305 2.51465248190 0.01915136801 
0.039862 2.35167602329 0.01302734167 
0.040420 2.33018671160 0.01134227311 
0.040977 2.21012475712 0.01292827907 
0.041535 2.41623877294 0.01485169288 
0.042092 2.20424885962 0.01497076325 
0.042650 2.34261074723 0.01179255932 
0.043207 2.29897190532 0.01012766126 
0.043765 2.29492436228 0.01066246503 
0.044322 2.19291244886 0.01384962347 
0.044880 2.28949228023 0.01484243409 
0.045437 2.21289646442 0.01484913598 
0.045995 2.19209903547 0.01224352002 
0.046552 2.04713130345 0.01791633248 
0.047110 2.16445300318 0.01504124942 
0.047667 2.11431880819 0.01521115535 
0.048225 2.00589624540 0.01209719179 
0.048782 1.99801003015 0.01287828476 
0.049340 2.05924469072 0.01086343294 
0.049897 2.03510472714 0.00763032644 
0.050455 1.91361863218 0.01090211747 
0.051012 1.83946289122 0.00996370556 
0.051570 1.86989690853 0.01496540858 
0.052127 1.76856762926 0.01060405052 
0.052685 1.79938862149 0.01340249615 
0.053242 1.84401335689 0.01152681312 
0.053800 1.81749835371 0.01073908707 
0.054357 1.74969071549 0.00732814801 
0.054915 1.85600122187 0.01136726556 
0.055472 1.74268932457 0.00810755858 
0.056030 1.79299518632 0.01002401223 
0.056587 1.72312792169 0.00912038429 
0.057145 1.64761740869 0.00809428117 
0.057702 1.69854970112 0.00984181374 
0.058260 1.57235964606 0.00661707917 
0.058817 1.68315377198 0.00950257438 
0.059375 1.55640822127 0.00923512658 
0.059932 1.55793955449 0.00654360705 
0.060490 1.50582868271 0.00953242923 
0.061048 1.51625024195 0.00948565702 
0.061605 1.49773411993 0.00744324172 
0.062163 1.48966208399 0.00748575594 
0.062720 1.53227781720 0.00743504074 
0.063278 1.38513335810 0.00789941117 
0.063835 1.45264671443 0.00776363470 
0.064393 1.44253423100 0.00895804954 
0.064950 1.55858582771 0.00745467310 
0.065508 1.35037139657 0.00686352281 
0.066065 1.32987525651 0.00943111437 
0.066623 1.25424727826 0.00505524912 
0.067180 1.28000864125 0.00503067740 
0.067738 1.28583220312 0.00796330368 
0.068295 1.28687385587 0.00750734967 
0.068853 1.23294636517 0.00506909926 
0.069410 1.17053189636 0.00614841928 
0.069968 1.28327201908 0.00555359868 
0.070525 1.13764059960 0.00702963222 
0.071083 1.21510992042 0.00549279557 
0.071640 1.15912533175 0.00580051417 
0.072198 1.11162958009 0.00673732973 
0.072755 1.23038475595 0.00580535461 
0.073313 1.12627029586 0.00683363589 
0.073870 1.03682970715 0.00418377192 
0.074428 1.14589216367 0.00522360981 
0.074985 1.02750277368 0.00481572588 
0.075543 1.12023148666 0.00738034792 
0.076100 1.08918274915 0.00583627703 
0.076658 1.02973917537 0.00392394455 
0.077215 0.94869565566 0.00489970594 
0.077773 0.98534773493 0.00490830767 
0.078330 0.98855385872 0.00431307821 
0.078888 0.97586518441 0.00600752800 
0.079445 0.96414332338 0.00557485927 
0.080003 0.92804987210 0.00450647099 
0.080560 0.92370526876 0.00473218296 
0.081118 1.01086686052 0.00490848413 
0.081675 0.89530792139 0.00466294739 
0.082233 0.89045263773 0.00297644390 
0.082790 0.91036329379 0.00425222085 
0.083348 0.80601496418 0.00439408045 
0.083905 0.87765060722 0.00417119097 
0.084463 0.84410781920 0.00504181779 
0.085020 0.77325681743 0.00305337187 
0.085578 0.82544006781 0.00521134482 
0.086135 0.77761524462 0.00317948174 
0.086693 0.77216943222 0.00425942448 
0.087250 0.81736223250 0.00326113517 
0.087808 0.84788218099 0.00253326416 
0.088365 0.80817266098 0.00503352532 
0.088923 0.73549899203 0.00327724926 
0.089480 0.73301194042 0.00266482211 
0.090038 0.69251230710 0.00437889207 
0.090595 0.74436767733 0.00316403636 
0.091153 0.75149786879 0.00488274457 
0.091710 0.72877894650 0.00504095528 
0.092268 0.77700010517 0.00277747679 
0.092825 0.73516733332 0.00354069626 
0.093383 0.66466097383 0.00305961845 
0.093940 0.62242156942 0.00205867073 
0.094498 0.60680988624 0.00369675724 
0.095055 0.66288904530 0.00292770871 
0.095613 0.60341229142 0.00405831724 
0.096170 0.66723695304 0.00377058975 
0.096728 0.61112572948 0.00456802683 
0.097285 0.60490002811 0.00372640834 
0.097842 0.68105898453 0.00426090693 
0.098400 0.65079485217 0.00434518409 
0.098957 0.63044792225 0.00497960790 
0.099515 0.58352645673 0.00454707817 
0.100072 0.58478993066 0.00329308634 
0.100630 0.59326656274 0.00277553605 
0.101187 0.57589055658 0.00336467203 
0.101745 0.51171264076 0.00349286706 
0.102302 0.50973515838 0.00257385292 
0.102860 0.50928977510 0.00337461646 
0.103417 0.49455459285 0.00073967629 
0.103975 0.48556830348 0.00160243904 
0.104532 0.50839154581 0.00077866630 
0.105090 0.48855125254 0.00194618813 
0.105647 0.43953337295 0.00254606595 
0.106205 0.45240443959 0.00212872272 
0.106762 0.44006268198 0.00249694947 
0.107320 0.44519706372 0.00106618274 
0.107877 0.40362108975 0.00153388126 
0.108435 0.40078263380 0.00205002868 
0.108992 0.45402409332 0.00326990246 
0.109550 0.43452729693 0.00284207275 
0.110107 0.43255458431 0.00326620661 
0.110665 0.40126350764 0.00245291068 
0.111222 0.41648052058 0.00259394345 
0.111780 0.42497903293 0.00261459109 
0.112337 0.37308926782 0.00250923996 
0.112895 0.36961842785 0.00080831844 
0.113452 0.38057255420 0.00158334767 
0.114010 0.40630636180 0.00235944033 
0.114567 0.39663857707 0.00213307530 
0.115125 0.37474432268 0.00225280631 
0.115682 0.35135573737 0.00186323026 
0.116240 0.33649096052 0.00041063911 
0.116797 0.36879072064 0.00257006322 
0.117355 0.35203644019 0.00113618926 
0.117912 0.34200128617 0.00074147671 
0.118470 0.33380947941 0.00162842894 
0.119027 0.31730970396 0.00091297367 
0.119585 0.29928912978 0.00125725499 
0.120142 0.34855228074 0.00179773310 
0.120699 0.26640350172 0.00303214184 
0.121257 0.33708798948 0.00170784978 
0.121814 0.28554130526 0.00244105616 
0.122372 0.29528182702 0.00308585876 
0.122929 0.30817110730 0.00119907702 
0.123487 0.25876261030 0.00076300945 
0.124044 0.25985885314 0.00109179208 
0.124602 0.28261055467 0.00128859695 
0.125159 0.30239390910 0.00190556933 
0.125717 0.27951289651 0.00146757098 
0.126274 0.24706424770 0.00215897866 
0.126832 0.25010512091 0.00161955784 
0.127389 0.33259122195 0.00117269845 
0.127947 0.24425942970 0.00077330009 
0.128504 0.21809297456 0.00113472082 
0.129062 0.22532007800 0.00103811435 
0.129619 0.18964763654 0.00155292264 
0.130177 0.22190918783 0.00077474041 
0.130734 0.22435897607 0.00046758584 
0.131292 0.24841094060 0.00038700079 
0.131849 0.20727851166 0.00094744293 
0.132407 0.19445563980 0.00084315640 
0.132964 0.21491064985 0.00064621486 
0.133521 0.23869116056 0.00126528616 
0.134079 0.22007297339 0.00023817244 
0.134636 0.17688741832 0.00006007171 
0.135194 0.26780346361 0.00168207002 
0.135751 0.14482719285 0.00131001957 
0.136309 0.24089675775 0.00144653923 
0.136866 0.28734124718 0.00101236841 
0.137424 0.20660175287 0.00098359335 
0.137981 0.17748886381 0.00112105094 
0.138539 0.15417855628 0.00060435932 
0.139096 0.20061369528 0.00073915409 
0.139654 0.21365744387 0.00109137491 
0.140211 0.21632355153 0.00156920119 
0.140769 0.23878123319 0.00139777203 
0.141326 0.18281311269 0.00056251479 
0.141884 0.23368099720 0.00049728300 
0.142441 0.20421542275 0.00096799825 
0.142998 0.16199307514 -0.00007225947 
0.143556 0.19999109717 0.00094537560 
0.144113 0.10602072096 0.00022747325 
0.144671 0.16910066597 0.00096933747 
0.145228 0.12240488367 0.00075510550 
0.145786 0.20752473601 0.00021807820 
0.146343 0.18674767288 0.00146788908 
0.146901 0.13550800556 -0.00001327989 
0.147458 0.17122122454 0.00080879811 
0.148016 0.12341146218 0.00112147086 
0.148573 0.10385933786 0.00074153993 
0.149131 0.16098561201 0.00302074993 
0.149688 0.12010235855 0.00021443690 
0.150246 0.10714109599 -0.00026684197 
0.150803 0.13524159614 -0.00046499357 
0.151360 0.13689903946 0.00029132650 
0.151918 0.07069597643 0.00134082440 
0.152475 0.07926330250 -0.00018951310 
0.153033 0.17201908381 0.00084140260 
0.153590 0.08324414931 0.00093560313 
0.154148 0.11374323798 0.00013558235 
0.154705 0.15161245613 0.00124735402 
0.155263 0.07743226884 0.00102791476 
0.155820 0.15392188990 0.00125626852 
0.156378 0.07463720049 0.00050635480 
0.156935 0.13094418674 -0.00031493374 
0.157493 0.08600092748 0.00018325362 
0.158050 0.11572769379 -0.00026561401 
0.158607 0.10928190892 0.00027191100 
0.159165 0.07238788227 0.00083448663 
0.159722 0.05894929242 0.00092035078 
0.160280 0.04295146343 0.00059288169 
0.160837 0.05888249975 0.00043713373 
0.161395 0.04431297895 0.00033470652 
0.161952 0.15887914342 0.00047037075 
0.162510 0.08049319612 0.00062688877 
0.163067 0.02716002874 -0.00028542379 
0.163625 0.02474505337 -0.00008757478 
0.164182 0.09324183611 -0.00025608630 
0.164739 0.06343887830 0.00020454947 
0.165297 0.06182856617 0.00015847507 
0.165854 0.05562436908 0.00002599489 
0.166412 0.14268362463 0.00118146398 
0.166969 0.07757041573 0.00069339533 
0.167527 0.06680658612 0.00023207770 
0.168084 0.06549533210 0.00110744023 
0.168642 0.08663237518 0.00051097026 
0.169199 0.05638593904 0.00023012073 
0.169757 0.13587034974 0.00064465451 
0.170314 0.05818527082 0.00040469780 
0.170871 0.07783285837 0.00038371088 
0.171429 0.03894192041 0.00082551255 
0.171986 0.09891776824 0.00029996472 
0.172544 0.07699965170 0.00005300765 
0.173101 0.08599156409 0.00056987488 
0.173659 0.06880064384 0.00057288527 
0.174216 0.04920475657 0.00034812991 
0.174774 0.06410242332 0.00016448699 
0.175331 0.08627233488 -0.00055655589 
0.175888 0.01585196462 0.00030730455 
0.176446 -0.02063170321 -0.00054897772 
0.177003 0.01240777847 -0.00032393574 
0.177561 0.07290936812 -0.00051290438 
0.178118 0.06077118712 0.00100879565 
0.178676 0.09994736450 0.00029453769 
0.179233 0.06359172210 0.00091693844 
0.179791 0.06749835024 -0.00024982789 
0.180348 0.07514566253 0.00075281672 
0.180905 0.08981562652 -0.00007232896 
0.181463 0.04539908552 -0.00009588386 
0.182020 0.06893179230 0.00098912945 
0.182578 0.06496575948 0.00018043887 
0.183135 0.01844255914 -0.00005968479 
0.183693 0.07110507605 -0.00029816773 
0.184250 0.02891847953 0.00057032099 
0.184808 0.06473537667 0.00012994249 
0.185365 0.04056077380 0.00002325206 
0.185922 -0.00130250231 0.00013059817 
0.186480 0.01315489847 0.00008639206 
0.187037 0.04624414067 0.00014387225 
0.187595 0.00499016966 -0.00025533707 
0.188152 0.07830294217 0.00054829050 
0.188710 -0.02018439832 -0.00001205841 
0.189267 0.04171718683 0.00026161208 
0.189824 0.04297960960 0.00020509703 
0.190382 0.07255977816 -0.00036999470 
0.190939 0.06567452615 0.00074809366 
0.191497 0.02538461628 0.00021997938 
0.192054 0.03928070538 0.00017547209 
0.192612 0.03803378106 0.00007552761 
0.193169 0.04604524378 0.00069839799 
0.193726 0.04449447223 0.00021851627 
0.194284 -0.00420680618 -0.00053486710 
0.194841 0.03847963630 0.00018359108 
0.195399 0.08874095609 0.00064039431 
0.195956 0.06828079764 0.00015868318 
0.196514 0.09071360473 0.00022337486 
0.197071 0.04985332854 0.00044953083 
0.197628 0.03283977427 -0.00085582765 
0.198186 0.04228730300 0.00003974304 
0.198743 0.04903190752 0.00102592555 
0.199301 -0.00110877663 0.00045148670 
0.199858 0.09028624624 -0.00025117828 
0.200416 0.06137645377 0.00017787352 
0.200973 0.08151211225 -0.00022513158 
0.201530 0.02017949640 0.00015778322 
0.202088 -0.00549445202 -0.00008831842 
0.202645 0.01897665269 -0.00008577436 
0.203203 -0.00086074790 0.00017284488 
0.203760 0.10811611711 -0.00022980958 
0.204318 0.02709002345 0.00019478519 
0.204875 0.08719391033 0.00033561432 
0.205432 0.01347741583 0.00077969224 
0.205990 0.04523562106 0.00035295945 
0.206547 -0.00508226821 0.00000219105 
0.207105 0.03703570380 0.00043722073 
0.207662 0.04955056976 -0.00022898952 
0.208219 0.07416876586 0.00129138649 
0.208777 0.07080075615 0.00052704078 
0.209334 0.06452775463 0.00051824217 
0.209892 0.01709482326 -0.00017358884 
0.210449 0.07692838866 0.00030139271 
0.211007 0.04599911813 -0.00005696333 
0.211564 -0.00333262363 -0.00016112063 
0.212121 0.05306146752 -0.00010696872 
0.212679 0.14388190994 0.00035867546 
0.213236 0.02404840616 0.00017584121 
0.213794 0.03273766903 -0.00029716093 
0.214351 0.05966070813 -0.00025465679 
0.214908 0.01102938336 -0.00031234819 
0.215466 0.04318961667 0.00038736929 
0.216023 -0.01800684755 -0.00062421644 
0.216581 0.06990547318 -0.00003124867 
0.217138 0.02033948163 0.00018643028 
0.217695 0.03700219738 0.00035882964 
0.218253 0.00153094875 -0.00006830628 
0.218810 0.01504333891 -0.00037272020 
0.219368 0.03373607461 -0.00002618040 
0.219925 0.04643768611 0.00062653824 
0.220483 0.04699773997 -0.00036009464 
0.221040 0.03134079658 -0.00016883710 
0.221597 0.08177920814 0.00056847732 
0.222155 0.02761050547 0.00006018185 
0.222712 0.00169418849 0.00069611629 
0.223270 0.05665341474 0.00012286151 
0.223827 0.02537610622 -0.00024288567 
0.224384 0.02886002639 -0.00000907813 
0.224942 -0.02274269124 -0.00004130536 
0.225499 0.00523083624 -0.00062563222 
0.226057 0.01478600653 0.00041796296 
0.226614 0.04938587177 -0.00049541439 
0.227171 0.03456378021 -0.00036051356 
0.227729 0.02378248757 0.00016030409 
0.228286 0.02369573528 0.00000267156 
0.228844 0.05081501638 0.00072926253 
0.229401 -0.00824127232 -0.00030001810 
0.229958 0.02224697122 0.00000732372 
0.230516 0.05540298212 0.00053595777 
0.231073 0.06241928757 0.00008759635 
0.231630 0.03680504311 0.00014559543 
0.232188 0.03987979253 0.00005139579 
0.232745 0.02333881042 0.00041898799 
0.233303 0.04086450670 0.00039586085 
0.233860 -0.00765257875 -0.00048866436 
0.234417 0.03042610746 -0.00002544863 
0.234975 -0.00677778015 0.00001200210 
0.235532 0.02154157519 0.00003298884 
0.236090 0.03544658526 0.00024405900 
0.236647 0.02872184837 -0.00037241324 
0.237204 -0.01119597789 -0.00004053744 
0.237762 0.06523938094 0.00083296310 
0.238319 0.02176110672 0.00002499856 
0.238877 0.04942943791 -0.00047696943 
0.239434 0.00989941238 0.00003086843 
0.239991 -0.00258552940 -0.00020184858 
0.240549 -0.00083862293 -0.00008112967 
0.241106 0.02865005429 -0.00031240490 
0.241663 0.02903521604 -0.00005324055 
0.242221 0.05195782512 -0.00017473975 
0.242778 0.05633405154 -0.00017709117 
0.243336 0.03210347411 -0.00000613709 
0.243893 0.02016651810 -0.00004160856 
0.244450 -0.01945171065 0.00015907498 
0.245008 0.02423513073 0.00064162016 
0.245565 0.04781306243 0.00018870235 
0.246123 0.03532695285 0.00010291151 
0.246680 0.02356385071 0.00024743424 
0.247237 0.03266789528 0.00048688168 
0.247795 0.05195147342 -0.00025964507 
0.248352 0.03512531722 0.00002218873 
0.248909 0.00788862958 -0.00013694781 
0.249467 0.02290866385 -0.00003568638 
0.250024 0.05789539693 -0.00007016801 
0.250582 0.05606599313 0.00024774415 
0.251139 -0.00901134899 0.00023191354 
0.251696 0.03642001720 0.00011921727 
0.252254 0.00607911261 0.00022299984 
0.252811 0.03980548745 -0.00001537495 
0.253368 0.03831389603 0.00041627716 
0.253926 0.01333263050 -0.00011142391 
0.254483 0.04530342081 0.00021305002 
0.255041 0.05694387857 -0.00053266174 
0.255598 -0.01206823626 -0.00002529322 
0.256155 0.02420749712 -0.00026091692 
0.256713 0.03531630505 -0.00031564857 
0.257270 0.06355075049 0.00810540459 
0.257827 0.00142645884 0.00024405653 
0.258385 0.03330794733 0.00051509460 
0.258942 0.00179836314 -0.00010054324 
0.259499 0.02530374733 0.00014426321 
0.260057 0.00228391613 0.00015294559 
0.260614 -0.00467451531 0.00002885177 
0.261172 0.03838367680 -0.00019459533 
0.261729 -0.04737374392 0.00007039537 
0.262286 0.00443491757 -0.00032419340 
0.262844 0.02874401141 0.00002470107 
0.263401 0.02838847300 0.00038673041 
0.263958 0.02790612942 0.00035734912 
0.264516 -0.02478989501 -0.00019702157 
0.265073 0.04751255201 0.00035332309 
0.265630 -0.01476986112 0.00006197918 
0.266188 0.05579040264 0.00012588889 
0.266745 0.01733487260 0.00023665822 
0.267302 0.02426471743 0.00041312735 
0.267860 -0.00604142780 0.00000309291 
0.268417 0.05521843189 -0.00007540709 
0.268975 0.00579436742 0.00014524068 
0.269532 0.05317809821 0.00069659471 
0.270089 0.04010092670 -0.00000358776 
0.270647 0.02498231503 -0.00020942981 
0.271204 0.01039615216 -0.00024532083 
0.271761 0.02742964548 0.00039404261 
0.272319 0.04270957564 -0.00033401995 
0.272876 0.04903660944 0.00003164976 
0.273433 0.01650794870 0.00055940535 
0.273991 0.03554409820 0.00010762902 
0.274548 -0.01471600781 -0.00033138170 
0.275105 0.00227231535 0.00032618932 
0.275663 0.04024984412 0.00018463763 
0.276220 0.05027257213 0.00021944787 
0.276777 0.00279670039 0.00046268804 
0.277335 0.02585043567 0.00007716581 
0.277892 0.00357703403 -0.00029550640 
0.278449 0.02927073940 0.00032249225 
0.279007 0.02845530437 -0.00024033618 
0.279564 0.00726912940 -0.00015284500 
0.280121 -0.01397581060 -0.00026181145 
0.280679 0.01361799403 -0.00033019113 
0.281236 0.06188755759 0.00029183485 
0.281793 0.03146037336 0.00051419898 
0.282351 0.02421695163 -0.00012140619 
0.282908 0.03180697200 -0.00048456052 
0.283465 0.02934990495 0.00042364329 
0.284023 0.03165190787 0.00002285553 
0.284580 0.06664913244 0.00089642947 
0.285137 0.01644125745 -0.00001698530 
0.285695 0.00079235839 -0.00007819009 
0.286252 0.04441346474 0.00012757592 
0.286809 0.06472191453 0.00009483948 
0.287367 0.03925956366 -0.00043042680 
0.287924 0.00785985558 0.00067031477 
0.288481 0.00320719121 -0.00006936800 
0.289039 0.03085514739 -0.00001784427 
0.289596 0.03806531977 -0.00008814001 
0.290153 0.00305256754 0.00005125117 
0.290711 0.00007756252 0.00041511696 
0.291268 0.05143441468 0.00021825730 
0.291825 0.01421071453 0.00056454277 
0.292383 0.00907788225 -0.00001088946 
0.292940 0.03620296526 -0.00007151795 
0.293497 0.02169479202 -0.00024964256 
0.294055 0.00398742322 0.00074113639 
0.294612 0.04678535022 -0.00014089671 
0.295169 0.06304026305 0.00054092980 
0.295727 0.01868667387 -0.00015396885 
0.296284 0.00733234115 -0.00028637954 
0.296841 0.05756158111 0.00052332553 
0.297399 0.04713514383 0.00093099351 
0.297956 0.03467932294 0.00063280658 
0.298513 0.01752942211 0.00065578110 
0.299071 0.02337958294 -0.00034058441 
0.299628 0.03424061523 -0.00010220164 
0.300185 -0.00180151768 -0.00005898331 
0.300742 0.00251732722 -0.00036678989 
0.301300 0.04624257750 0.00006799626 
0.301857 0.00330055753 -0.00024254555 
0.302414 0.04751993130 -0.00026861357 
0.302972 0.01814227686 0.00056068169 
0.303529 0.05768199982 0.00080270879 
0.304086 0.02332131751 0.00069819366 
0.304644 0.02841697212 0.00041277142 
0.305201 0.03370648654 0.00072201591 
0.305758 0.04606630296 0.00060203622 
0.306316 0.07432893054 0.00062623852 
0.306873 0.02331387217 0.00009891556 
0.307430 -0.00213219488 0.00019646956 
0.307987 0.06473950619 0.00014185534 
0.308545 -0.02832240970 -0.00055454375 
0.309102 0.02120955162 -0.00003663047 
0.309659 0.03654009180 0.00109488993 
0.310217 0.00978529173 0.00077285464 
0.310774 0.00743230190 -0.00005643232 
0.311331 0.00776863002 0.00050334259 
0.311889 0.01808091809 0.00019394449 
0.312446 -0.01627760372 0.00106410551 
0.313003 0.01155516966 0.00043406549 
0.313560 -0.00260838020 0.00062714776 
0.314118 -0.01411905414 0.00057173121 
0.314675 0.02333312491 0.00055158018 
0.315232 0.07974436464 0.00061661448 
0.315790 0.02045710174 0.00021189578 
0.316347 0.01198877133 0.00085720882 
0.316904 0.04123325881 0.00175065085 
0.317461 0.02143819841 0.00073585473 
0.318019 -0.02249335755 -0.00003747064 
0.318576 0.01803801484 -0.00007338424 
0.319133 0.04706734934 0.00037478040 
0.319691 0.03380625131 0.00074834364 
0.320248 -0.01992446063 0.00034689457 
0.320805 0.03581963686 0.00022300427 
0.321362 0.01123921479 0.00029160300 
0.321920 0.01164577722 -0.00010854146 
0.322477 0.05565278636 -0.00034912354 
0.323034 0.00157535121 -0.00064281072 
0.323592 0.01430633300 0.00050490555 
0.324149 0.01894348255 0.00025789839 
0.324706 0.04863505073 0.00066726955 
0.325263 0.01117776743 0.00019225146 
0.325821 0.02531638474 0.00036765892 
0.326378 -0.00918904151 -0.00080555897 
0.326935 0.02641283786 0.00054932161 
0.327493 0.00957278177 -0.00032591649 
0.328050 0.00393258732 -0.00059839841 
0.328607 0.02644453264 0.00048767910 
0.329164 0.03472721454 0.00068886412 
0.329722 0.01814365537 0.00085543000 
0.330279 -0.03116702976 -0.00042051743 
0.330836 0.07621578886 0.00028681307 
0.331393 0.03974094599 -0.00020500401 
0.331951 0.01151164594 -0.00036472218 
0.332508 0.03617510782 -0.00015042368 
0.333065 0.03671976118 -0.00014647652 
0.333622 0.07089498283 -0.00007342895 
0.334180 0.08172860102 0.00005098333 
0.334737 0.00545604056 0.00046936806 
0.335294 0.01428355477 0.00015113245 
0.335852 0.00999009156 -0.00034387996 
0.336409 0.05683464058 -0.00000130304 
0.336966 -0.01431897289 0.00037424795 
0.337523 0.03123249766 -0.00015570195 
0.338081 0.04232215193 -0.00051986549 
0.338638 -0.01136813191 -0.00024781442 
0.339195 -0.02452106677 -0.00022976310 
0.339752 -0.00781587134 -0.00021332905 
0.340310 -0.00401441946 0.00002697334 
0.340867 0.00523349158 0.00039685199 
0.341424 0.00877736419 0.00115544565 
0.341981 0.03153597696 0.00057587528 
0.342539 -0.02758850994 0.00021278983 
0.343096 0.05835359323 0.00002578135 
0.343653 -0.07330012312 0.00024868462 
0.344210 0.05769969336 0.00055479708 
0.344768 -0.01449404040 -0.00001851943 
0.345325 0.00143900250 0.00055274817 
0.345882 0.04787958602 0.00067764011 
0.346439 0.03464505991 0.00091609858 
0.346997 0.00194443991 -0.00000361133 
0.347554 0.00674659435 -0.00050359599 
0.348111 0.02425048398 -0.00074437088 
0.348668 -0.01026954264 -0.00076644584 
0.349226 -0.02083971256 0.00038068617 
0.349783 0.05266939644 0.00044215654 
0.350340 0.04795386244 0.00071090035 
0.350897 0.03084414783 0.00068042204 
0.351454 0.00956290559 0.00019535559 
0.352012 0.00663957719 -0.00031422534 
0.352569 0.05710006597 0.00007166905 
0.353126 -0.02078384615 -0.00138474871 
0.353683 -0.08276709654 0.00027964777 
0.354241 0.04745547504 0.00051493002 
0.354798 0.07432135405 -0.00161585193 
0.355355 0.00211955407 0.00057928218 
0.355912 -0.03051559468 0.00001470729 
0.356470 0.04546336676 0.00038332564 
0.357027 0.03635340660 -0.00142907547 
0.357584 -0.01084318334 -0.00098174265 
0.358141 0.01765828245 -0.00102734989 
0.358699 0.00680469210 0.00043345022 
0.359256 0.00715998579 0.00039730025 
0.359813 0.07076420411 0.00075282339 
0.360370 -0.01133841741 0.00039184382 
0.360927 0.01563504077 0.00010986031 
0.361485 0.00431237271 -0.00034420826 
0.362042 0.02754380368 -0.00012331218 
0.362599 0.00511772647 0.00142776429 
0.363156 -0.03516531872 0.00052842744 
0.363714 -0.07166322538 -0.00027323282 
0.364271 0.01650891295 0.00090339019 
0.364828 0.01763791055 0.00047278188 
0.365385 0.01082414197 0.00201396723 
0.365942 -0.05207851717 -0.00147576951 
0.366500 0.04133375568 0.00014620581 
0.367057 0.01910165995 -0.00029384972 
0.367614 -0.01784909414 -0.00019951071 
0.368171 0.04530049592 0.00012988266 
0.368728 0.09225954500 0.00086079897 
0.369286 -0.03212954505 0.00013358557 
0.369843 0.03585656083 -0.00125733916 
0.370400 -0.03312500402 0.00013718503 
0.370957 0.01370355297 -0.00034945876 
0.371514 -0.02323945370 -0.00033661868 
0.372072 0.00182668351 0.00033067640 
0.372629 -0.01192810127 0.00023735557 
0.373186 0.04650422873 0.00119691304 
0.373743 -0.05170289402 -0.00139742561 
0.374300 0.02368944953 0.00038800735 
0.374858 0.07883132074 -0.00097813937 
0.375415 -0.04100388996 -0.00019256894 
0.375972 -0.01497666090 -0.00097242505 
0.376529 0.08236861897 0.00048937708 
0.377086 0.01433635941 0.00034189920 
0.377644 0.02780895850 0.00025054496 
0.378201 -0.04168111696 -0.00015363636 
0.378758 0.02404432314 0.00067306894 
0.379315 0.04891129835 0.00169212749 
0.379872 0.10549146358 -0.00014161741 
0.380430 0.07491638367 0.00071187149 
0.380987 0.00181275765 -0.00208035906 
0.381544 -0.01343959881 -0.00076962841 
0.382101 0.01934256964 -0.00025690660 
0.382658 0.02434886834 0.00116539597 
0.383216 0.05838014425 -0.00004166641 
0.383773 0.04693759242 -0.00086006549 
0.384330 0.05555762396 -0.00055158862 
0.384887 -0.02483258776 -0.00187422214 
0.385444 0.09650380083 0.00074618097 
0.386001 0.00429041739 0.00083683204 
0.386559 -0.00850672255 -0.00029914193 
0.387116 -0.01336493722 -0.00096503382 
0.387673 -0.00721807651 0.00274983938 
0.388230 0.00629807226 -0.00225811324 
0.388787 0.02951568168 0.00054028513 
0.389345 -0.01954387945 0.00142657303 
0.389902 0.07902848553 0.00030900461 
0.390459 0.05755081560 0.00046155412 
0.391016 0.10664189859 0.00087925029 
0.391573 0.13710935796 -0.00043203839 
0.392130 -0.11437843101 0.00111983390 
0.392688 0.08610372415 0.00084625484 
0.393245 0.03867689147 -0.00015269574 
0.393802 0.03739988560 0.00039455254 
0.394359 0.04625774462 0.00322244707 
0.394916 0.00036773329 0.00103931768 
0.395473 0.07087139978 0.00078766590 
0.396031 -0.03349992652 -0.00093230061 
0.396588 0.08371638737 -0.00036945994 
0.397145 -0.00785569272 -0.00378341304 
0.397702 -0.10429211114 -0.00180903075 
0.398259 -0.02521615149 0.00172847112 
0.398816 0.10159074051 0.00317960863 
0.399374 -0.14685525867 -0.00008650525 
0.399931 0.06111753839 0.00247682303 
0.400488 -0.05058526286 -0.00206656360 
0.401045 0.06498706510 -0.00603937847 
0.401602 0.12238708934 -0.00305886513 
0.402159 0.05386379554 0.00292908920 
0.402716 -0.01250477034 0.00126929512 
0.403274 -0.10054498199 -0.00499187888 
0.403831 0.08969665962 0.01380804656 
