# Supplementary material for: SAXS studies of X-ray induced disulfide bond damage: Engineering high-resolution insight from a low-resolution technique
Source: PLoS One. 2020 Nov 17;15(11):e0239702. doi: 10.1371/journal.pone.0239702 (PMC7671560; doi:10.1371/journal.pone.0239702)
Supplement: S1 Data — (GZ) [file pone.0239702.s023.gz › SupplementaryData/dimer_A9_ph6_1p25_00011.cbf.dat]

0.010314 3.58477229412 -1.11688800752 
0.010872 5.03189557303 -0.58920505097 
0.011429 2.60868021655 -0.23352112163 
0.011987 3.21501635587 0.17114479333 
0.012544 4.90187515532 -0.11829703519 
0.013102 3.95447584481 0.02119874492 
0.013659 2.89255398889 -0.09197534206 
0.014217 2.20029686670 0.08991830979 
0.014774 2.26186016333 0.00028100576 
0.015332 3.12997342250 0.02628896154 
0.015889 3.10574886512 -0.05703989783 
0.016447 2.84497354130 -0.03376541150 
0.017004 2.93375079638 0.07804220509 
0.017562 3.05996360950 0.00290928110 
0.018119 2.80288643500 -0.00771818702 
0.018677 3.02890497823 -0.00687846833 
0.019234 3.14410695750 -0.01803342618 
0.019792 3.37994239840 -0.00018538410 
0.020349 3.08547998003 -0.01006202150 
0.020907 3.31194523183 0.00004407506 
0.021464 3.05137920071 -0.00121046264 
0.022022 2.71431326943 0.00898902198 
0.022579 3.21434790052 0.00481658791 
0.023137 2.96161282699 0.01480519260 
0.023694 2.92318370010 0.02068534812 
0.024252 3.32133093299 0.00827688744 
0.024809 2.96824303608 0.02079542290 
0.025367 3.05533324557 0.01581374620 
0.025924 3.13427172653 0.01024497271 
0.026482 3.01210700728 0.01718549161 
0.027039 2.95720792385 0.01746371080 
0.027597 3.07641492040 0.02287479878 
0.028154 2.80052043889 0.02591238383 
0.028712 3.00214667055 0.01837407697 
0.029269 2.98276085524 0.02080259852 
0.029827 2.78030052808 0.02289094985 
0.030384 2.96346197845 0.01181779288 
0.030942 2.74718849360 0.02173693988 
0.031500 2.61580620883 0.01122697536 
0.032057 2.56220920514 0.01337291816 
0.032615 2.73477179771 0.01685556854 
0.033172 2.76912329791 0.01804910419 
0.033730 2.54814620028 0.01846459447 
0.034287 2.64533164084 0.01874652211 
0.034845 2.59883878469 0.01467649901 
0.035402 2.50567287150 0.01604173188 
0.035960 2.28918822297 0.02105293690 
0.036517 2.36228667345 0.01425874635 
0.037075 2.66683460217 0.01444282913 
0.037632 2.60843858602 0.01589220721 
0.038190 2.48526092749 0.01292254524 
0.038747 2.48626681663 0.01636014359 
0.039305 2.41094591278 0.01351676073 
0.039862 2.44522324061 0.01770525103 
0.040420 2.23841599595 0.01318809709 
0.040977 2.29856831231 0.01377639590 
0.041535 2.28420504892 0.01757548445 
0.042092 2.35465389085 0.01275886014 
0.042650 2.35323107879 0.01603856068 
0.043207 2.16555551885 0.01473761175 
0.043765 2.11258366961 0.01435642551 
0.044322 2.17090776031 0.01107017785 
0.044880 2.14688933432 0.00802621923 
0.045437 1.91102685526 0.01092337205 
0.045995 2.08721311148 0.01222585819 
0.046552 2.06923470536 0.01264937182 
0.047110 2.03795338981 0.01433861403 
0.047667 1.97359665684 0.01277062938 
0.048225 1.97756379121 0.01289633301 
0.048782 2.06669233060 0.01299626918 
0.049340 1.97070258514 0.00978867597 
0.049897 1.82694831698 0.01273058044 
0.050455 1.92448627578 0.00970672168 
0.051012 1.86576572124 0.01159516929 
0.051570 1.76334422960 0.01029665156 
0.052127 1.76046821923 0.01211155930 
0.052685 1.82641687830 0.01300595037 
0.053242 1.89070270842 0.01156250234 
0.053800 1.91141956032 0.00904458790 
0.054357 1.67018769651 0.01005831150 
0.054915 1.75542435959 0.00993314784 
0.055472 1.67631642072 0.00709224741 
0.056030 1.70115132508 0.01021155925 
0.056587 1.73197835541 0.00855268847 
0.057145 1.53250586534 0.00816533373 
0.057702 1.53094450520 0.00905010905 
0.058260 1.60862598453 0.00857644955 
0.058817 1.57721026682 0.01131120386 
0.059375 1.48288034737 0.00844175901 
0.059932 1.48968045031 0.01080934832 
0.060490 1.48325125701 0.00649865193 
0.061048 1.62308118734 0.00918159171 
0.061605 1.62930401366 0.00972541100 
0.062163 1.53296301233 0.00750450389 
0.062720 1.41543201012 0.00718886336 
0.063278 1.42295999784 0.00794919580 
0.063835 1.42636757841 0.00967443857 
0.064393 1.34514104932 0.00833563704 
0.064950 1.37058011596 0.00744063520 
0.065508 1.40761136066 0.00581502160 
0.066065 1.27946355436 0.00759511629 
0.066623 1.25932527975 0.00315608007 
0.067180 1.26532019550 0.00701088480 
0.067738 1.27813394449 0.00856138388 
0.068295 1.31768909102 0.00841069699 
0.068853 1.12001938142 0.00565275857 
0.069410 1.17702873553 0.00503387638 
0.069968 1.35186811426 0.00789449165 
0.070525 1.27741853273 0.00679022967 
0.071083 1.18694680225 0.00689964193 
0.071640 1.17098739667 0.00644418012 
0.072198 1.18268742260 0.00825081182 
0.072755 1.17245081316 0.00571297660 
0.073313 1.17039118883 0.00703436189 
0.073870 1.17656837799 0.00647428191 
0.074428 1.14333415600 0.00401904773 
0.074985 1.00514728244 0.00352164118 
0.075543 1.11261466877 0.00591591368 
0.076100 1.10712557117 0.00481190395 
0.076658 0.98674170903 0.00421176728 
0.077215 1.00302343099 0.00417865223 
0.077773 0.93793896560 0.00569392900 
0.078330 0.97866889588 0.00605650064 
0.078888 1.02814436664 0.00522699710 
0.079445 1.00108830755 0.00419856307 
0.080003 0.93292600841 0.00642696851 
0.080560 0.95064310742 0.00389933102 
0.081118 0.89873169085 0.00560809865 
0.081675 0.85127948633 0.00472191686 
0.082233 0.87339611103 0.00374293362 
0.082790 0.92160908939 0.00700506189 
0.083348 0.82742898622 0.00569989970 
0.083905 0.88969662787 0.00390795625 
0.084463 0.84807303644 0.00387500307 
0.085020 0.79471110679 0.00345928200 
0.085578 0.81138577008 0.00428209715 
0.086135 0.81524698627 0.00272757672 
0.086693 0.84903340264 0.00348477432 
0.087250 0.80028402506 0.00488116377 
0.087808 0.68008217322 0.00336068166 
0.088365 0.77880602666 0.00499370527 
0.088923 0.79553263080 0.00361064307 
0.089480 0.73570357527 0.00310080328 
0.090038 0.70325927939 0.00395204846 
0.090595 0.70383736928 0.00293921614 
0.091153 0.78999608277 0.00372970315 
0.091710 0.65886142368 0.00432784927 
0.092268 0.74608627937 0.00475631549 
0.092825 0.68201783545 0.00324581930 
0.093383 0.67090415063 0.00337911795 
0.093940 0.66481799560 0.00331970063 
0.094498 0.70463997760 0.00325056903 
0.095055 0.60354380694 0.00250161515 
0.095613 0.66699483099 0.00323485254 
0.096170 0.63584708308 0.00315693093 
0.096728 0.66767698418 0.00219872690 
0.097285 0.64278337083 0.00337003000 
0.097842 0.63343887231 0.00401171048 
0.098400 0.52664683414 0.00398330708 
0.098957 0.64956865191 0.00241454165 
0.099515 0.57288661391 0.00371242226 
0.100072 0.54343806333 0.00395249553 
0.100630 0.60765473513 0.00341674171 
0.101187 0.57216833690 0.00384589950 
0.101745 0.62267676589 0.00365890761 
0.102302 0.52597089416 0.00170598425 
0.102860 0.57798798034 0.00296420757 
0.103417 0.52624068072 0.00093208763 
0.103975 0.49993959009 0.00508596627 
0.104532 0.51654296496 0.00331655508 
0.105090 0.50806829476 0.00309419344 
0.105647 0.45561224168 0.00211618365 
0.106205 0.43084203847 0.00205392303 
0.106762 0.46400764368 0.00103608059 
0.107320 0.42085637713 0.00117083826 
0.107877 0.53747555017 0.00107909827 
0.108435 0.46099635995 0.00185644980 
0.108992 0.49068123483 0.00176958051 
0.109550 0.47716594331 0.00383135661 
0.110107 0.48275949360 0.00216128224 
0.110665 0.46071023130 0.00343648327 
0.111222 0.42334217898 0.00097754740 
0.111780 0.43627799339 0.00158953794 
0.112337 0.43490347010 0.00204302844 
0.112895 0.38700682215 0.00202423787 
0.113452 0.36214388935 0.00113066979 
0.114010 0.39859727116 0.00251103980 
0.114567 0.40406692623 0.00143115718 
0.115125 0.40990808587 0.00199623378 
0.115682 0.40391362956 0.00246992490 
0.116240 0.41397422730 0.00229982477 
0.116797 0.42865965431 0.00197566855 
0.117355 0.37520772378 0.00170663529 
0.117912 0.35789678522 0.00084705094 
0.118470 0.30101682954 0.00084041463 
0.119027 0.39545201623 0.00123947202 
0.119585 0.37976704630 0.00185439423 
0.120142 0.35226921128 0.00215173196 
0.120699 0.33670057064 0.00140138006 
0.121257 0.33935635434 0.00214424014 
0.121814 0.32479038599 0.00147323248 
0.122372 0.29734287900 0.00169460327 
0.122929 0.33180248310 0.00186411465 
0.123487 0.26570595966 0.00023729534 
0.124044 0.23329641915 0.00043108929 
0.124602 0.27798693428 0.00145274382 
0.125159 0.32706612099 0.00076523713 
0.125717 0.30718365919 0.00217496356 
0.126274 0.27338219610 0.00048232246 
0.126832 0.29926119555 0.00160177405 
0.127389 0.29845427388 0.00016297791 
0.127947 0.32468873682 0.00149213702 
0.128504 0.29455269482 0.00054266722 
0.129062 0.28702064890 0.00129138741 
0.129619 0.24314155942 0.00134024568 
0.130177 0.26194131672 0.00110538966 
0.130734 0.23933568413 0.00058572532 
0.131292 0.25530518129 0.00100986786 
0.131849 0.15535683517 0.00117241747 
0.132407 0.25638146926 0.00120059253 
0.132964 0.20426546327 0.00041784525 
0.133521 0.20975447430 -0.00011608760 
0.134079 0.18394991259 0.00126944577 
0.134636 0.19441890097 0.00028440340 
0.135194 0.21852398789 0.00035385542 
0.135751 0.29890865413 0.00181821889 
0.136309 0.23304817746 0.00150337573 
0.136866 0.17808858366 0.00047962425 
0.137424 0.19403227439 0.00156704604 
0.137981 0.20140134313 0.00104937160 
0.138539 0.19000946025 0.00010073723 
0.139096 0.11825106268 0.00090260633 
0.139654 0.18724261731 0.00066169011 
0.140211 0.24826910958 0.00119818811 
0.140769 0.10575774250 0.00042151209 
0.141326 0.10467580177 -0.00020849445 
0.141884 0.13716982531 0.00062926339 
0.142441 0.14355507704 0.00075619054 
0.142998 0.13423292280 0.00053456726 
0.143556 0.16084660902 -0.00067117361 
0.144113 0.07122826135 -0.00001753941 
0.144671 0.20788522131 0.00089032239 
0.145228 0.12084033689 0.00084145268 
0.145786 0.14501991230 0.00016862869 
0.146343 0.11838083039 -0.00009308592 
0.146901 0.14747084083 0.00133915805 
0.147458 0.10892856040 0.00105073990 
0.148016 0.15834090105 -0.00014698485 
0.148573 0.16565363874 0.00096938287 
0.149131 0.15587868394 0.00035518417 
0.149688 0.12880958982 0.00033352246 
0.150246 0.13786006035 0.00040232990 
0.150803 0.08649984478 0.00094177319 
0.151360 0.13689551250 0.00053226971 
0.151918 0.10603591467 -0.00000217830 
0.152475 0.13474978734 0.00065559849 
0.153033 0.06036336125 0.00003367530 
0.153590 0.12720649593 -0.00050963199 
0.154148 0.07660307383 0.00039328307 
0.154705 0.17285650190 0.00125174664 
0.155263 0.04549093678 -0.00071117749 
0.155820 0.12365240371 0.00065524982 
0.156378 0.06733832501 0.00018983644 
0.156935 0.10664737454 -0.00014868395 
0.157493 0.09969052855 -0.00022254983 
0.158050 0.08075165081 -0.00007182194 
0.158607 0.05675956871 -0.00011492156 
0.159165 0.05205564662 -0.00091964785 
0.159722 0.15749119053 0.00005229324 
0.160280 0.08716383841 0.00025874307 
0.160837 0.10040864601 -0.00015181111 
0.161395 0.07666493178 0.00004846412 
0.161952 0.06161687042 0.00017564866 
0.162510 0.09350497906 0.00027646943 
0.163067 0.05115540087 0.00033146482 
0.163625 0.04352691586 0.00030611897 
0.164182 0.10711913799 0.00070098390 
0.164739 0.12111529312 0.00011859784 
0.165297 0.00202961272 0.00055180152 
0.165854 0.12792576402 0.00001668265 
0.166412 0.07134831678 0.00114751174 
0.166969 0.07979468040 0.00058360578 
0.167527 0.08907445452 0.00047652980 
0.168084 0.10865062864 0.00095581378 
0.168642 0.12346688230 0.00088142119 
0.169199 0.07086560486 0.00065563434 
0.169757 0.04642864551 0.00041902141 
0.170314 0.08918805359 0.00084322876 
0.170871 0.06957099183 0.00037521993 
0.171429 0.03620549605 -0.00002621371 
0.171986 0.06787499381 0.00050080076 
0.172544 0.09712818335 0.00075595550 
0.173101 0.06876804877 -0.00058129488 
0.173659 0.01330360891 0.00030007182 
0.174216 0.09456173589 -0.00025535110 
0.174774 0.08657595735 -0.00007673599 
0.175331 0.05127225085 0.00026328696 
0.175888 0.09668881960 -0.00026040680 
0.176446 0.02443093098 0.00029608297 
0.177003 0.05142638244 0.00057220596 
0.177561 0.04863494001 0.00017675425 
0.178118 0.06010210395 -0.00013106925 
0.178676 0.10596955436 -0.00015261480 
0.179233 0.07508640588 0.00063130472 
0.179791 0.10251764296 0.00088077128 
0.180348 0.09237095722 0.00050908068 
0.180905 0.06937892395 -0.00028274031 
0.181463 0.03633120973 0.00008500929 
0.182020 0.05387474467 -0.00072930074 
0.182578 0.05736296220 0.00004497969 
0.183135 0.04351181369 0.00028015388 
0.183693 0.01703501455 -0.00092394254 
0.184250 0.05272401704 0.00019363928 
0.184808 0.05963628673 -0.00084483944 
0.185365 0.04984015754 0.00058880079 
0.185922 0.06791560908 0.00021832870 
0.186480 0.06576543937 0.00073700156 
0.187037 0.06421158798 0.00032786513 
0.187595 0.04764406808 0.00024752405 
0.188152 0.03203585489 0.00023975094 
0.188710 0.04506183584 0.00015122694 
0.189267 0.08447437413 0.00022304173 
0.189824 0.02994579621 0.00013085887 
0.190382 0.01322991860 0.00024128601 
0.190939 0.06953210649 -0.00073764061 
0.191497 0.07609047637 -0.00037418014 
0.192054 0.04866108485 -0.00006436791 
0.192612 -0.00873007872 0.00002474804 
0.193169 0.05825027021 0.00039716898 
0.193726 0.07092750479 0.00024396804 
0.194284 0.04193339008 0.00037290722 
0.194841 0.02755411813 -0.00005643554 
0.195399 0.04358356707 0.00015843045 
0.195956 0.01076861150 -0.00002176651 
0.196514 0.06034629805 0.00021046795 
0.197071 0.01640507893 0.00049707399 
0.197628 0.05257747045 0.00137439685 
0.198186 0.07137612708 -0.00000178161 
0.198743 0.09519649557 0.00079803996 
0.199301 0.02851741696 0.00018312607 
0.199858 0.04446114951 0.00070819939 
0.200416 0.07023689110 0.00046384555 
0.200973 0.03899115151 0.00046439248 
0.201530 0.05407857841 0.00004503983 
0.202088 0.01335059778 0.00075523258 
0.202645 0.07259873856 0.00067400677 
0.203203 0.01507315986 0.00005967801 
0.203760 0.04717228905 0.00024115470 
0.204318 0.06848471361 0.00074734891 
0.204875 0.03717503415 0.00074277471 
0.205432 0.09823955431 0.00010286307 
0.205990 0.05627031770 0.00066358407 
0.206547 0.00410811095 0.00011058926 
0.207105 0.05994959948 -0.00062604661 
0.207662 0.03869257604 -0.00025657070 
0.208219 0.04605712967 0.00019419406 
0.208777 0.04320966172 0.00006158153 
0.209334 0.04475452101 -0.00033902650 
0.209892 0.04099837422 0.00001986457 
0.210449 0.06869523179 -0.00017690634 
0.211007 0.05687975136 0.00046174081 
0.211564 0.04759674291 0.00003997393 
0.212121 0.06714150379 0.00114893904 
0.212679 0.00683223439 0.00031084846 
0.213236 0.08084116632 0.00018580693 
0.213794 0.04146101550 0.00013225643 
0.214351 0.02668334624 0.00058765163 
0.214908 0.05548806756 -0.00018917261 
0.215466 0.02429142324 0.00052392500 
0.216023 0.02639857311 -0.00044425206 
0.216581 0.00582506169 0.00033626427 
0.217138 0.01364904905 0.00055164448 
0.217695 0.01098016762 0.00027046910 
0.218253 0.03724970590 -0.00057495063 
0.218810 0.04605228286 -0.00016003037 
0.219368 0.04696402260 0.00021825332 
0.219925 0.01096255577 0.00032915638 
0.220483 0.03055914359 0.00013445732 
0.221040 0.05664573797 -0.00022294012 
0.221597 0.00147677746 0.00018277950 
0.222155 -0.03465017373 -0.00013639726 
0.222712 -0.00060122923 -0.00009895755 
0.223270 0.02555041142 0.00051824059 
0.223827 0.03746746618 0.00024418930 
0.224384 0.02809911967 0.00008161552 
0.224942 0.04856095758 -0.00003674992 
0.225499 0.06227509439 0.00021543276 
0.226057 0.05672945323 0.00027134020 
0.226614 0.08426220279 0.00031767425 
0.227171 0.00169488856 -0.00020187010 
0.227729 0.04164391053 0.00056939285 
0.228286 0.03519166299 0.00001842797 
0.228844 0.04412872108 -0.00004945792 
0.229401 0.06848487020 0.00081410746 
0.229958 0.04165727156 0.00072205519 
0.230516 0.03070342260 0.00055764135 
0.231073 0.02560169594 0.00047577296 
0.231630 0.00116044941 0.00039562479 
0.232188 0.05774764075 0.00023086492 
0.232745 0.04396444394 0.00015677670 
0.233303 -0.01214510083 0.00029820266 
0.233860 0.05424220014 0.00067022578 
0.234417 0.01176274993 -0.00080574144 
0.234975 0.04320817273 -0.00021414075 
0.235532 0.01019538602 -0.00042525912 
0.236090 0.04722453432 0.00015967222 
0.236647 0.06775442628 0.00022053633 
0.237204 0.03828395443 0.00024749200 
0.237762 0.05506362301 0.00028320358 
0.238319 0.04150343276 0.00003345075 
0.238877 0.06175659599 0.00003519410 
0.239434 0.02438914774 0.00009554735 
0.239991 0.03974366033 -0.00032034612 
0.240549 0.00610338214 0.00000748575 
0.241106 0.04979226059 -0.00021640794 
0.241663 0.02559919957 0.00021595186 
0.242221 0.00796861357 -0.00006112696 
0.242778 -0.01650835094 0.00019529960 
0.243336 0.03676680786 0.00007484809 
0.243893 0.07163521975 0.00038717510 
0.244450 0.05905693645 0.00030310939 
0.245008 -0.00236773106 0.00014882175 
0.245565 0.05329092752 -0.00042678908 
0.246123 0.03846332762 0.00005055276 
0.246680 0.01346846142 -0.00005458910 
0.247237 -0.03202500091 -0.00015981909 
0.247795 0.06182301061 0.00048888379 
0.248352 0.02543498978 -0.00012902813 
0.248909 0.00328905055 -0.00024615231 
0.249467 0.04680105390 0.00009026270 
0.250024 0.06623023825 0.00029008966 
0.250582 0.05215007240 0.00019719474 
0.251139 0.02083249160 -0.00072680648 
0.251696 0.07754951932 0.00051406739 
0.252254 0.03990718606 0.00051577056 
0.252811 0.02128148676 0.00012071640 
0.253368 0.05413066666 0.00102453111 
0.253926 0.02327422423 -0.00032956589 
0.254483 0.02940908211 0.00040265303 
0.255041 -0.00509396022 -0.00034666321 
0.255598 0.01592317445 -0.00059758311 
0.256155 0.01268142530 0.00018352042 
0.256713 0.04103560616 0.00056141193 
0.257270 0.04364814249 0.00941388758 
0.257827 0.03655846433 0.00024042181 
0.258385 0.01609260086 0.00018412522 
0.258942 0.02511278825 0.00006770132 
0.259499 0.06068451190 0.00026295827 
0.260057 0.04196330884 0.00007121812 
0.260614 0.03842945296 0.00037150947 
0.261172 0.04585490615 -0.00017320052 
0.261729 0.01358760259 -0.00006002530 
0.262286 0.03324575175 0.00006024799 
0.262844 -0.01957052322 -0.00048385870 
0.263401 -0.00315680086 -0.00008357422 
0.263958 0.06096999552 0.00033277276 
0.264516 0.09039663741 0.00062820652 
0.265073 0.02032315604 0.00017324190 
0.265630 0.00927315815 0.00002212732 
0.266188 0.02817489036 0.00036737657 
0.266745 0.05350955306 0.00019889980 
0.267302 0.05476207387 0.00053575241 
0.267860 0.03811514931 -0.00024823943 
0.268417 0.04386622497 0.00022139159 
0.268975 0.07205725197 0.00013119844 
0.269532 0.03458088191 0.00023834335 
0.270089 0.00796683923 -0.00005799980 
0.270647 -0.00132724646 -0.00003830388 
0.271204 0.00711628506 -0.00024626951 
0.271761 -0.01066208706 -0.00019145870 
0.272319 0.05251315448 0.00004813527 
0.272876 0.03720684290 -0.00012142152 
0.273433 0.03777720600 -0.00021485254 
0.273991 0.03215534688 0.00013585875 
0.274548 0.00402054536 -0.00013356612 
0.275105 -0.00328689815 -0.00014765683 
0.275663 0.05162449482 0.00002579884 
0.276220 0.01176711540 0.00007439291 
0.276777 0.04540375033 0.00036964115 
0.277335 -0.01867233121 0.00007381578 
0.277892 0.03843493152 0.00053203730 
0.278449 0.03086204193 -0.00015173736 
0.279007 0.04614678091 0.00048756268 
0.279564 0.02181318041 0.00029433508 
0.280121 0.03723676159 0.00054273769 
0.280679 0.04460412182 0.00001709105 
0.281236 0.03465606588 0.00054514404 
0.281793 0.04184464140 0.00024344555 
0.282351 0.00832325136 0.00034048196 
0.282908 0.06023657969 0.00029120871 
0.283465 0.02501204016 -0.00010495728 
0.284023 -0.00199558233 0.00081316956 
0.284580 -0.01100543431 -0.00009165528 
0.285137 0.03300541668 0.00016539246 
0.285695 0.02730316319 -0.00019974270 
0.286252 -0.02845545159 0.00023493891 
0.286809 0.01912563906 0.00018927564 
0.287367 -0.01307552249 0.00042447223 
0.287924 -0.00696168569 -0.00005801679 
0.288481 0.00312787545 -0.00009695885 
0.289039 0.04000497779 -0.00029631906 
0.289596 0.03773513882 -0.00006598704 
0.290153 0.00029548149 -0.00041033204 
0.290711 0.04843457835 0.00060776961 
0.291268 0.04563463728 -0.00036688072 
0.291825 -0.04771962159 -0.00051313469 
0.292383 0.02427402500 0.00008341394 
0.292940 -0.00050032630 0.00042275154 
0.293497 -0.01463525096 0.00008858673 
0.294055 0.00945730165 -0.00043603533 
0.294612 0.02876383632 0.00017575964 
0.295169 0.03118562182 -0.00008374876 
0.295727 0.00424020622 -0.00002017319 
0.296284 -0.01101850485 -0.00009034516 
0.296841 0.02007900405 -0.00010176216 
0.297399 0.02201887457 -0.00060089323 
0.297956 0.01741588252 0.00084980342 
0.298513 0.01812442586 0.00068734548 
0.299071 0.00866967994 0.00029450977 
0.299628 -0.01038252509 -0.00023863467 
0.300185 0.02433069311 0.00057932822 
0.300742 0.03555583526 0.00072352155 
0.301300 0.04483158845 0.00016995289 
0.301857 0.01986801496 0.00163247697 
0.302414 0.03127462380 -0.00020466317 
0.302972 0.03947243119 -0.00012155121 
0.303529 0.01723523628 0.00089415537 
0.304086 0.03875877197 -0.00037520964 
0.304644 0.05749910214 -0.00013640134 
0.305201 -0.02182912572 -0.00021837647 
0.305758 0.01919782961 0.00025373877 
0.306316 0.01368211646 0.00006094330 
0.306873 0.00240299504 -0.00034247462 
0.307430 0.04268359142 -0.00007120684 
0.307987 -0.00532198531 -0.00030431257 
0.308545 0.00812124744 0.00004168843 
0.309102 0.02885258425 -0.00040996465 
0.309659 0.03119920722 -0.00022290617 
0.310217 -0.01806244534 0.00020760778 
0.310774 0.01648237092 0.00050877234 
0.311331 0.04394097651 0.00007221020 
0.311889 0.03915886526 -0.00024252636 
0.312446 0.03144781954 -0.00040881277 
0.313003 0.02241533698 0.00030729081 
0.313560 0.00241383631 0.00007746136 
0.314118 0.06575899883 -0.00087994231 
0.314675 -0.01147716157 0.00003414293 
0.315232 0.03151491982 -0.00073071264 
0.315790 0.02838520056 -0.00042955676 
0.316347 -0.00921694736 0.00008922392 
0.316904 0.00777363462 0.00007021855 
0.317461 0.03983825353 0.00055021083 
0.318019 0.04222107009 0.00024233439 
0.318576 0.04350526652 0.00067478146 
0.319133 0.08323749246 0.00064376670 
0.319691 0.05979290111 0.00045027416 
0.320248 0.00890406189 0.00050973426 
0.320805 0.03936776127 0.00032422892 
0.321362 0.03131133331 0.00037143686 
0.321920 0.05370786839 0.00027884338 
0.322477 0.04951685252 0.00058072881 
0.323034 0.06505893397 0.00023373968 
0.323592 0.04833510660 -0.00031288336 
0.324149 0.01059763002 0.00037401758 
0.324706 0.02912574362 0.00039126915 
0.325263 0.04779850464 0.00081668839 
0.325821 -0.01378792486 -0.00079207581 
0.326378 -0.02032576774 0.00031554487 
0.326935 0.01129943186 0.00070261509 
0.327493 0.02609994388 -0.00038348006 
0.328050 -0.02327966340 0.00010643641 
0.328607 -0.00686939975 0.00011111364 
0.329164 0.02206657965 -0.00063035150 
0.329722 0.00142810594 0.00055712492 
0.330279 0.01655896208 0.00069786517 
0.330836 0.06357135298 0.00054780733 
0.331393 -0.04678461386 -0.00009433313 
0.331951 -0.00066485658 -0.00002158068 
0.332508 0.01957895958 0.00087093740 
0.333065 0.05708716035 0.00080221742 
0.333622 0.10626292957 0.00059558290 
0.334180 0.01771716663 0.00055689960 
0.334737 0.01334048943 0.00005798306 
0.335294 0.01782126065 0.00058777699 
0.335852 0.02118244373 -0.00008152601 
0.336409 0.00572681450 -0.00035182321 
0.336966 0.05018648403 -0.00047155810 
0.337523 -0.01935483312 0.00102874425 
0.338081 0.05300405037 0.00012137434 
0.338638 0.03152903564 -0.00025286316 
0.339195 -0.02206188800 -0.00039846713 
0.339752 -0.00782013214 0.00000784019 
0.340310 0.00173067665 0.00000787719 
0.340867 0.06828315568 0.00120530485 
0.341424 0.01068145222 -0.00026785378 
0.341981 -0.00110006434 -0.00009671404 
0.342539 0.00298768334 -0.00050864888 
0.343096 0.00953492533 -0.00041397313 
0.343653 -0.02799380971 0.00027895353 
0.344210 0.06513530643 -0.00006382632 
0.344768 0.06800693789 0.00058102071 
0.345325 0.05655632248 0.00036404462 
0.345882 -0.01796499767 -0.00023766000 
0.346439 -0.03181738759 0.00032118921 
0.346997 0.00453584611 0.00030705000 
0.347554 0.04946211736 0.00160003533 
0.348111 0.06070441467 -0.00016667940 
0.348668 -0.11278985183 -0.00031271064 
0.349226 0.02107463031 0.00042481569 
0.349783 -0.00049420261 0.00034770097 
0.350340 -0.00509510663 -0.00031678005 
0.350897 -0.01075945648 0.00035520158 
0.351454 0.01054009092 -0.00009782437 
0.352012 0.00981577876 -0.00023709591 
0.352569 0.01514396634 0.00083378617 
0.353126 -0.01573618976 -0.00074422688 
0.353683 -0.01343274236 -0.00056166061 
0.354241 0.00185645044 -0.00115514097 
0.354798 0.01288534757 0.00164642623 
0.355355 0.03651046571 0.00025124732 
0.355912 -0.00145221325 0.00022552652 
0.356470 -0.01753049774 -0.00062688184 
0.357027 0.01728185608 -0.00086180300 
0.357584 0.06189853307 0.00028883502 
0.358141 -0.01556497011 -0.00051444240 
0.358699 0.00259241346 0.00142091365 
0.359256 0.01052246442 0.00086245422 
0.359813 -0.01390086370 0.00018492226 
0.360370 0.02522206903 -0.00043433683 
0.360927 0.02685114980 0.00052388780 
0.361485 -0.00123813933 -0.00105455835 
0.362042 0.03751865742 0.00091650604 
0.362599 -0.04341844164 0.00031292879 
0.363156 -0.02163343793 0.00098849615 
0.363714 0.03339021509 -0.00113378918 
0.364271 -0.03559102231 0.00024870674 
0.364828 -0.04975526151 0.00069235390 
0.365385 0.03663882116 -0.00037352575 
0.365942 -0.05067187803 0.00017091738 
0.366500 0.04905462111 -0.00086055615 
0.367057 -0.07281313439 0.00129628208 
0.367614 0.10780210156 0.00141280429 
0.368171 0.01619253755 -0.00115509223 
0.368728 0.01035503605 -0.00088419759 
0.369286 0.05752458638 0.00006113311 
0.369843 -0.02632831191 -0.00053668301 
0.370400 0.13352357824 -0.00000984108 
0.370957 0.04494423549 0.00193637728 
0.371514 -0.03202940937 0.00132175831 
0.372072 0.02390325964 0.00131240355 
0.372629 0.06875494740 0.00068599973 
0.373186 0.01914000598 -0.00053470215 
0.373743 -0.05095134568 0.00102006851 
0.374300 0.02033885526 0.00198177988 
0.374858 0.05359251160 0.00147761706 
0.375415 -0.03806465343 0.00011530899 
0.375972 0.06360076845 0.00143552154 
0.376529 0.12466404100 0.00000019918 
0.377086 0.06587460342 -0.00142202589 
0.377644 -0.06343424139 0.00029616010 
0.378201 0.02101519215 -0.00222320465 
0.378758 0.03576076484 0.00072753812 
0.379315 0.09722587694 -0.00033136011 
0.379872 0.05038430687 -0.00038005518 
0.380430 0.05831141696 0.00138395715 
0.380987 0.13088284271 0.00046455737 
0.381544 0.01536791138 -0.00072108114 
0.382101 -0.05456800337 -0.00066517665 
0.382658 0.03176047988 0.00012521590 
0.383216 -0.02389414978 -0.00052183942 
0.383773 -0.00386573114 0.00193455806 
0.384330 0.09779635963 -0.00005054632 
0.384887 0.14911578255 0.00029584561 
0.385444 0.05631557774 -0.00153773713 
0.386001 -0.03895827725 0.00158452580 
0.386559 0.12310730770 0.00298945665 
0.387116 0.02002054010 -0.00153221620 
0.387673 -0.04264759941 0.00288061022 
0.388230 0.00270438724 -0.00022185786 
0.388787 0.04980971738 -0.00085214114 
0.389345 0.02567178621 -0.00185163117 
0.389902 0.01796774832 0.00051831740 
0.390459 0.04875569319 -0.00132024299 
0.391016 0.06424932667 0.00039446090 
0.391573 0.03353971480 0.00181559420 
0.392130 0.04292183413 0.00092963779 
0.392688 -0.00301188624 -0.00070146473 
0.393245 -0.06954782342 0.00073474978 
0.393802 0.02942008529 0.00118673773 
0.394359 0.03510145745 -0.00034562479 
0.394916 0.05167862337 0.00203355283 
0.395473 -0.03283468591 0.00055750488 
0.396031 -0.09656327974 -0.00069313629 
0.396588 -0.04918691036 -0.00229099245 
0.397145 -0.01083360233 0.00231790853 
0.397702 0.00592065634 -0.00203597083 
0.398259 0.00955033943 0.00329541017 
0.398816 0.06207503180 -0.00288122602 
0.399374 0.05359008736 0.00097996674 
0.399931 0.05705718915 0.00093183727 
0.400488 0.17352868127 -0.00106354858 
0.401045 -0.01776450511 -0.00435265064 
0.401602 0.03838847245 0.00507526119 
0.402159 -0.02160886638 -0.01110736451 
0.402716 0.03712210457 -0.00763292394 
0.403274 -0.07836861141 0.00700200261 
0.403831 0.22008389252 0.02935953485 
