# Supplementary material for: SAXS studies of X-ray induced disulfide bond damage: Engineering high-resolution insight from a low-resolution technique
Source: PLoS One. 2020 Nov 17;15(11):e0239702. doi: 10.1371/journal.pone.0239702 (PMC7671560; doi:10.1371/journal.pone.0239702)
Supplement: S1 Data — (GZ) [file pone.0239702.s023.gz › SupplementaryData/dimer_A9_ph6_1p25_00012.cbf.dat]

0.010314 7.44538579594 1.00760597866 
0.010872 4.76289402582 -0.19188392806 
0.011429 1.83904525062 -0.29100850698 
0.011987 4.57652045815 0.01224385441 
0.012544 4.25431969199 0.00457267844 
0.013102 2.72380743425 0.02830753374 
0.013659 4.10473000847 0.05571851462 
0.014217 3.19450007083 -0.08787113883 
0.014774 2.12061301277 0.01522907395 
0.015332 3.52465583690 -0.07765667036 
0.015889 3.46814289491 -0.02310283252 
0.016447 2.52346286370 -0.01226781598 
0.017004 3.53841872931 -0.00776752454 
0.017562 2.82094141277 0.02659061845 
0.018119 2.94078020131 -0.01480845006 
0.018677 3.10496839314 0.00795018777 
0.019234 2.77968004374 0.03440805672 
0.019792 3.17089521039 0.02423468424 
0.020349 3.23982389883 0.00902804616 
0.020907 3.41561559899 0.01113259166 
0.021464 3.20943251916 0.01706360624 
0.022022 3.13475214371 0.01334866244 
0.022579 2.85735861213 -0.00323034929 
0.023137 3.10850933851 0.00269114478 
0.023694 2.97415725357 0.00669087883 
0.024252 3.05493859229 0.01579911605 
0.024809 3.03270762266 0.02083489503 
0.025367 3.04343870737 0.01786328148 
0.025924 3.08483885740 0.02793035256 
0.026482 3.08185502128 0.02445774368 
0.027039 3.16293290162 0.01279853342 
0.027597 2.90954060740 0.02761482255 
0.028154 2.74950387415 0.01557859565 
0.028712 2.90476990130 0.02184225539 
0.029269 2.88196321604 0.02296183178 
0.029827 2.80241437156 0.01815690286 
0.030384 2.86342888908 0.01898671528 
0.030942 2.78561076914 0.01000329899 
0.031500 2.79279904700 0.01554996083 
0.032057 2.71725128030 0.01476074242 
0.032615 2.78115588880 0.01724726285 
0.033172 2.74627519054 0.01627789593 
0.033730 2.68362573323 0.01857922759 
0.034287 2.71753431815 0.01755758938 
0.034845 2.81841412310 0.01555233776 
0.035402 2.77881564621 0.01438180738 
0.035960 2.43692992217 0.01397114921 
0.036517 2.58194992333 0.01277545999 
0.037075 2.48782428416 0.01502737456 
0.037632 2.47335433350 0.00870863401 
0.038190 2.34610640708 0.01300791918 
0.038747 2.36865013036 0.01370149519 
0.039305 2.43296886854 0.01887368270 
0.039862 2.26739017000 0.01047070244 
0.040420 2.20797647499 0.01410894804 
0.040977 2.39114203587 0.01437264022 
0.041535 2.22005921590 0.01715902818 
0.042092 2.18197405877 0.01738043362 
0.042650 2.25488987625 0.01274935951 
0.043207 2.19809237084 0.01563028832 
0.043765 2.23748486567 0.01175495458 
0.044322 2.12534303964 0.01339225262 
0.044880 2.06279477088 0.01039938374 
0.045437 2.11951175708 0.01414411725 
0.045995 2.15622151321 0.01247018551 
0.046552 2.04352343905 0.01878548958 
0.047110 2.10182749328 0.01537082144 
0.047667 2.10649204150 0.01247021665 
0.048225 2.07342235862 0.00984170980 
0.048782 2.06348876658 0.01312793155 
0.049340 2.07948405283 0.01158925381 
0.049897 2.02357263675 0.00940951350 
0.050455 1.98865679649 0.01282900930 
0.051012 1.81480432363 0.01018949953 
0.051570 1.89901818697 0.01236939862 
0.052127 1.84496910239 0.00896491775 
0.052685 1.82075814097 0.00765101760 
0.053242 1.91872221609 0.00991389582 
0.053800 1.84268103895 0.01122638070 
0.054357 1.74341985885 0.01028760571 
0.054915 1.84138386031 0.00986851710 
0.055472 1.73802718769 0.00743013016 
0.056030 1.60468377897 0.01160593661 
0.056587 1.70574851930 0.00769944625 
0.057145 1.73253245723 0.01149014209 
0.057702 1.55018355374 0.01308575137 
0.058260 1.62782054579 0.00961337139 
0.058817 1.56741647780 0.00934025848 
0.059375 1.56985571897 0.00690480624 
0.059932 1.55001626762 0.01064780735 
0.060490 1.50917827656 0.00723059214 
0.061048 1.48766505796 0.00740179925 
0.061605 1.53039548596 0.00912169621 
0.062163 1.43162534362 0.00948308449 
0.062720 1.33816817472 0.00508139121 
0.063278 1.46194673367 0.00943099887 
0.063835 1.40681253681 0.00810450042 
0.064393 1.37606227050 0.00807110381 
0.064950 1.30376468881 0.00818517770 
0.065508 1.42895959488 0.00860770113 
0.066065 1.31557973919 0.00859597200 
0.066623 1.37971973812 0.00736481642 
0.067180 1.35379993424 0.00767254273 
0.067738 1.26191820045 0.00418559779 
0.068295 1.27036655689 0.00810494798 
0.068853 1.24351315658 0.00684033493 
0.069410 1.20472785384 0.00670366882 
0.069968 1.23620275023 0.00676498562 
0.070525 1.12073584619 0.00478100029 
0.071083 1.24264340522 0.00735108768 
0.071640 1.20957703976 0.00610696404 
0.072198 1.19094079297 0.00650582758 
0.072755 1.19806619512 0.00286700615 
0.073313 1.17379161476 0.00639031601 
0.073870 1.17939732735 0.00578095114 
0.074428 1.08070114694 0.00582347509 
0.074985 1.10292748097 0.00628768950 
0.075543 1.14114338338 0.00538899945 
0.076100 0.99979377338 0.00653465226 
0.076658 0.99089666037 0.00667491816 
0.077215 1.01176581034 0.00559350258 
0.077773 0.98346346816 0.00588597161 
0.078330 0.97086514340 0.00606894779 
0.078888 0.96405138617 0.00522479497 
0.079445 0.93368077870 0.00419911308 
0.080003 0.94432939561 0.00402376582 
0.080560 0.89825886654 0.00373033178 
0.081118 0.94208610962 0.00450104444 
0.081675 0.95769865760 0.00446345531 
0.082233 0.91282454989 0.00616313211 
0.082790 0.91286029669 0.00606551634 
0.083348 0.83546504768 0.00382820133 
0.083905 0.93629286511 0.00343883102 
0.084463 0.86363583504 0.00532094155 
0.085020 0.86080389007 0.00358608533 
0.085578 0.80549048024 0.00373395677 
0.086135 0.80908248026 0.00546542826 
0.086693 0.79387368778 0.00594451285 
0.087250 0.90764056921 0.00422621109 
0.087808 0.69325008395 0.00255448376 
0.088365 0.81405424688 0.00316259206 
0.088923 0.83609761710 0.00317109884 
0.089480 0.76919602140 0.00351676381 
0.090038 0.77142889672 0.00330889832 
0.090595 0.76877226426 0.00381490678 
0.091153 0.73738579387 0.00288307001 
0.091710 0.75216348186 0.00189783270 
0.092268 0.67364417209 0.00261611838 
0.092825 0.78017791742 0.00413372510 
0.093383 0.71831425692 0.00563122532 
0.093940 0.65282550816 0.00337572133 
0.094498 0.64389374014 0.00389093899 
0.095055 0.63819968466 0.00272688188 
0.095613 0.58669680583 0.00319767233 
0.096170 0.67781992506 0.00503201859 
0.096728 0.57118133571 0.00205605494 
0.097285 0.57304221019 0.00256290465 
0.097842 0.63682784685 0.00114373737 
0.098400 0.67366892530 0.00539246417 
0.098957 0.53839929771 0.00076571684 
0.099515 0.68129730784 0.00304647729 
0.100072 0.69148528688 0.00513262499 
0.100630 0.55671892968 0.00514037610 
0.101187 0.56999835421 0.00238365577 
0.101745 0.53758501885 0.00449505805 
0.102302 0.49033781537 0.00174146895 
0.102860 0.56979129283 0.00172211423 
0.103417 0.48084416763 0.00169528815 
0.103975 0.52936083118 0.00173358208 
0.104532 0.49492994872 0.00234628620 
0.105090 0.51232871085 0.00264535075 
0.105647 0.38855234702 0.00215684755 
0.106205 0.46345927023 0.00195121916 
0.106762 0.47871107983 0.00270810248 
0.107320 0.47598059182 0.00356530630 
0.107877 0.47166031677 0.00200242450 
0.108435 0.46986733208 0.00202943462 
0.108992 0.44734725643 0.00190738908 
0.109550 0.45656650374 0.00210088673 
0.110107 0.42781689581 0.00209622895 
0.110665 0.42713774827 0.00228085656 
0.111222 0.44866086219 0.00250313823 
0.111780 0.44100644904 0.00146846499 
0.112337 0.46582828334 0.00232101521 
0.112895 0.39154913745 0.00128795134 
0.113452 0.41153720200 0.00330668826 
0.114010 0.36131119739 0.00160039168 
0.114567 0.36348255147 0.00293303960 
0.115125 0.35101968381 0.00097986460 
0.115682 0.31589550037 0.00176772332 
0.116240 0.38189651568 0.00079244971 
0.116797 0.40012608690 0.00170535450 
0.117355 0.36198564189 0.00205459864 
0.117912 0.38891558680 0.00148365862 
0.118470 0.26964705621 0.00034879057 
0.119027 0.35588809542 0.00228879037 
0.119585 0.35467168527 0.00029241599 
0.120142 0.32797946259 0.00244826299 
0.120699 0.37240354777 0.00110392919 
0.121257 0.28965399759 0.00111449398 
0.121814 0.33643560796 0.00390797302 
0.122372 0.32149249122 0.00200635295 
0.122929 0.31600124559 0.00165164902 
0.123487 0.25340839934 0.00120184286 
0.124044 0.34705636200 0.00108596119 
0.124602 0.34961323003 0.00194877321 
0.125159 0.25188352276 0.00144485417 
0.125717 0.37112527718 0.00162893243 
0.126274 0.26926188918 0.00145724057 
0.126832 0.27212153248 -0.00032305088 
0.127389 0.31059360675 0.00215992456 
0.127947 0.24378627323 0.00155294596 
0.128504 0.23618088851 0.00134487841 
0.129062 0.24966592770 0.00193413215 
0.129619 0.21658794492 0.00049062311 
0.130177 0.26523005797 0.00084996923 
0.130734 0.18082044718 0.00058754684 
0.131292 0.26554250454 0.00092552274 
0.131849 0.24214621191 0.00131342359 
0.132407 0.29255290348 0.00127792025 
0.132964 0.21784956294 0.00069421541 
0.133521 0.20398899865 -0.00025621564 
0.134079 0.21280079062 0.00157101845 
0.134636 0.22260705565 0.00034858916 
0.135194 0.17457426320 0.00136333641 
0.135751 0.24061936846 0.00113507099 
0.136309 0.22396043478 0.00036375154 
0.136866 0.15160923842 -0.00016574670 
0.137424 0.17165475105 0.00053224146 
0.137981 0.16994655234 0.00031981276 
0.138539 0.16832431054 0.00054860629 
0.139096 0.23570346122 0.00149591885 
0.139654 0.18148846524 0.00058677492 
0.140211 0.17769882448 0.00029864952 
0.140769 0.21626917623 0.00171769215 
0.141326 0.10373966550 0.00053518778 
0.141884 0.20507000344 0.00106231122 
0.142441 0.14108396934 0.00124251444 
0.142998 0.17906259214 0.00117053349 
0.143556 0.16478988295 0.00197071335 
0.144113 0.12659066728 0.00095224891 
0.144671 0.11479050249 0.00065547908 
0.145228 0.11246868067 0.00040543042 
0.145786 0.05680706337 0.00009098418 
0.146343 0.07093376003 0.00066250334 
0.146901 0.08609818497 0.00056644926 
0.147458 0.17347452104 0.00063225831 
0.148016 0.15234657840 0.00026172762 
0.148573 0.14719499930 0.00083012114 
0.149131 0.14890652993 0.00068919706 
0.149688 0.19266837145 -0.00003047763 
0.150246 0.14229580230 0.00059699217 
0.150803 0.15375451646 0.00031556294 
0.151360 0.14958204580 0.00070075482 
0.151918 0.10877256157 0.00110895328 
0.152475 0.08634778700 0.00012380461 
0.153033 0.08847273832 -0.00001364630 
0.153590 0.02857780382 -0.00013310285 
0.154148 0.07904138211 0.00032955903 
0.154705 0.10194325037 0.00011055948 
0.155263 0.03658432153 0.00138801545 
0.155820 0.09561649367 0.00043995428 
0.156378 0.10597521999 0.00088054594 
0.156935 0.11076463278 0.00093626794 
0.157493 0.07715951145 -0.00032525273 
0.158050 0.11543778057 0.00012134988 
0.158607 0.08234839483 -0.00039815543 
0.159165 0.07625051449 0.00071256040 
0.159722 0.13707986943 0.00149387776 
0.160280 0.11801104266 -0.00045090979 
0.160837 0.03960682180 0.00007510810 
0.161395 0.11726777645 0.00090463684 
0.161952 0.07354612082 -0.00005372457 
0.162510 0.08458321210 0.00004109333 
0.163067 0.04296854506 0.00076519681 
0.163625 0.06653981718 0.00038304102 
0.164182 0.09170288730 0.00025246079 
0.164739 0.06235654156 0.00058962933 
0.165297 0.07025535767 0.00047584666 
0.165854 0.06612941025 0.00050218905 
0.166412 0.10721876325 0.00071901153 
0.166969 0.05569859783 0.00067960135 
0.167527 0.03814967450 0.00027548795 
0.168084 0.01747442217 0.00084877145 
0.168642 0.03130654246 -0.00016662569 
0.169199 0.01492897266 0.00024464414 
0.169757 0.02329372644 0.00001727951 
0.170314 0.04674194885 -0.00010287242 
0.170871 0.06953907438 -0.00037319430 
0.171429 0.10400088477 0.00059289505 
0.171986 0.06137148735 -0.00048921984 
0.172544 0.06635289300 0.00022184187 
0.173101 0.12847303411 0.00048770671 
0.173659 0.09311620762 0.00029058717 
0.174216 0.10775670670 0.00071047040 
0.174774 0.03190055057 -0.00035893036 
0.175331 0.02502123289 0.00059455907 
0.175888 0.08286492090 0.00009586191 
0.176446 0.02115010774 0.00025235215 
0.177003 0.06207472879 -0.00001137357 
0.177561 0.04117494365 0.00037583555 
0.178118 0.05477654158 -0.00013659803 
0.178676 0.03635941084 0.00091404590 
0.179233 0.03845753867 -0.00034926300 
0.179791 0.05697911074 0.00050268077 
0.180348 0.09785173530 0.00039595145 
0.180905 0.00551927463 0.00015840883 
0.181463 0.09434279009 0.00081891016 
0.182020 0.09369962137 0.00091939584 
0.182578 0.05330026688 0.00052532473 
0.183135 0.08360736084 0.00025048070 
0.183693 0.07574224951 0.00014983434 
0.184250 0.03577287537 0.00092460345 
0.184808 0.05052303225 -0.00012733900 
0.185365 0.05837545316 0.00050756727 
0.185922 0.03777234805 0.00025899274 
0.186480 0.02898215244 0.00047926881 
0.187037 0.03560940615 0.00047215898 
0.187595 0.05714965499 0.00068104222 
0.188152 0.06125073120 0.00035081825 
0.188710 0.03684489526 0.00058938763 
0.189267 0.05536556666 0.00052769735 
0.189824 0.06596261984 0.00035858209 
0.190382 0.03517082779 0.00041841380 
0.190939 0.06158826510 0.00011282327 
0.191497 0.07600049422 -0.00019791650 
0.192054 0.07070227404 0.00037419111 
0.192612 0.04611971094 -0.00005677756 
0.193169 0.05236181769 0.00010814888 
0.193726 0.04078072323 0.00006315528 
0.194284 0.09240435385 -0.00043687198 
0.194841 -0.00950524336 -0.00010573032 
0.195399 0.03472175507 0.00008120503 
0.195956 -0.01800338168 0.00031663811 
0.196514 0.06850103989 0.00052436163 
0.197071 0.02635909119 -0.00001485524 
0.197628 0.02109040844 -0.00040431467 
0.198186 0.00716207737 -0.00033615532 
0.198743 0.02980972694 -0.00007382880 
0.199301 0.05345637565 0.00072167252 
0.199858 0.05207852280 0.00059599402 
0.200416 0.05766659468 0.00010945467 
0.200973 0.05429535601 0.00013875095 
0.201530 0.10265240500 -0.00016951987 
0.202088 0.02050698755 0.00017333360 
0.202645 -0.01097662386 -0.00007319782 
0.203203 0.00414516763 0.00041315418 
0.203760 -0.00457532525 0.00071628313 
0.204318 0.05022879051 0.00075818847 
0.204875 0.04266045862 -0.00010314647 
0.205432 0.02336395714 -0.00002069925 
0.205990 0.02650831031 0.00049963249 
0.206547 0.09300048118 -0.00010646933 
0.207105 0.03872660414 -0.00022734443 
0.207662 0.02523053334 -0.00018782465 
0.208219 0.07053736312 0.00073289149 
0.208777 0.01938749872 -0.00011710664 
0.209334 0.06206309554 0.00049725638 
0.209892 0.00625583249 0.00007709121 
0.210449 0.01408017568 0.00005844677 
0.211007 0.03896187074 0.00021446767 
0.211564 0.03625563050 0.00038043599 
0.212121 0.05389840675 0.00027104721 
0.212679 0.06808827684 0.00002283036 
0.213236 0.05580196126 0.00067612720 
0.213794 0.01965033496 0.00075975729 
0.214351 0.04268142748 0.00010922370 
0.214908 0.02369367286 -0.00035089463 
0.215466 -0.00482732982 -0.00007776498 
0.216023 0.02641602557 0.00045741067 
0.216581 0.01652731686 0.00084640814 
0.217138 0.07620266967 0.00063044164 
0.217695 0.05544595269 0.00004235611 
0.218253 0.06087575471 -0.00011222779 
0.218810 0.06656988688 0.00031573093 
0.219368 0.01613297433 0.00031491846 
0.219925 0.07903000313 0.00037333100 
0.220483 0.01815105900 0.00006018466 
0.221040 0.06106901955 0.00012635391 
0.221597 0.01695203747 0.00055924209 
0.222155 0.01298899834 0.00027472002 
0.222712 0.05326303136 0.00048064321 
0.223270 0.03602329105 -0.00039846549 
0.223827 0.00466638147 -0.00003593984 
0.224384 0.05746623065 0.00043580163 
0.224942 0.02048772339 0.00005888799 
0.225499 0.03460203082 -0.00017483364 
0.226057 0.05639996885 0.00000213600 
0.226614 0.02615969247 -0.00009799312 
0.227171 -0.02001661214 -0.00000246131 
0.227729 0.02808070981 0.00018875552 
0.228286 0.05316943818 0.00018055567 
0.228844 0.01675229032 -0.00008179867 
0.229401 0.06215876571 -0.00063641791 
0.229958 0.03086262718 0.00099338090 
0.230516 0.05043577576 0.00015632014 
0.231073 0.03608476795 -0.00000819031 
0.231630 0.06595936749 0.00013870882 
0.232188 0.04185381477 0.00018079566 
0.232745 0.01808996655 -0.00025934916 
0.233303 0.03372177070 0.00071583080 
0.233860 0.00153545791 0.00039617523 
0.234417 -0.00376485809 0.00010828545 
0.234975 0.00945316382 0.00063044238 
0.235532 0.05844029347 0.00014630452 
0.236090 0.01902200294 0.00047112516 
0.236647 0.05459778803 0.00002355618 
0.237204 0.03041375639 0.00027959081 
0.237762 0.07364977347 0.00053384809 
0.238319 0.02845193171 0.00012554446 
0.238877 0.06094866452 -0.00016589722 
0.239434 0.01383180533 0.00044098471 
0.239991 0.02992035373 -0.00015206898 
0.240549 0.04004203930 0.00031857367 
0.241106 0.06197952000 0.00002399402 
0.241663 0.03257010676 0.00046962777 
0.242221 0.02214245973 0.00025570623 
0.242778 0.06451617354 0.00108790179 
0.243336 0.03073811968 -0.00021392033 
0.243893 -0.04458747888 0.00011322489 
0.244450 0.02516918007 0.00009133809 
0.245008 0.04089475181 0.00045517487 
0.245565 0.00447833491 0.00042210025 
0.246123 0.08765316970 0.00055060265 
0.246680 0.03029757499 -0.00019696752 
0.247237 0.01684303128 -0.00015732066 
0.247795 0.01283896253 -0.00051533797 
0.248352 0.05318049181 -0.00008507267 
0.248909 0.05337953119 0.00000560776 
0.249467 0.01935656010 0.00064314920 
0.250024 0.03301751206 0.00026537142 
0.250582 0.03207876148 0.00003183756 
0.251139 0.02021932264 0.00014301285 
0.251696 0.01492472804 -0.00003024425 
0.252254 -0.01215386604 0.00021239571 
0.252811 -0.02979159205 -0.00000099308 
0.253368 0.05940657793 0.00011914435 
0.253926 0.01354859966 0.00054703446 
0.254483 0.05168984747 0.00034703326 
0.255041 0.02796747193 -0.00037686366 
0.255598 0.01301689557 0.00037541785 
0.256155 0.07225952502 0.00066916457 
0.256713 -0.02120879172 0.00022752189 
0.257270 0.00610014767 0.00702423896 
0.257827 0.00297371568 -0.00020986280 
0.258385 0.01749341548 0.00043201573 
0.258942 0.04506283055 0.00054997531 
0.259499 0.03448776495 0.00032782031 
0.260057 0.01095157548 -0.00008309381 
0.260614 0.01037762202 0.00009544715 
0.261172 0.02897228044 0.00023354051 
0.261729 0.04970159927 0.00042299344 
0.262286 0.01383286790 0.00054976904 
0.262844 0.02004496460 0.00019883775 
0.263401 0.03328180346 0.00002970538 
0.263958 0.01757296678 0.00011043373 
0.264516 0.00989549594 0.00009730261 
0.265073 0.03383049532 0.00007721341 
0.265630 0.02584178252 -0.00015995308 
0.266188 -0.00840717673 -0.00007347245 
0.266745 0.01581253403 0.00065460400 
0.267302 0.03506949287 0.00000354478 
0.267860 0.04252028896 0.00000279918 
0.268417 -0.01784825303 -0.00043331623 
0.268975 0.02631957730 -0.00023393742 
0.269532 0.05040361596 -0.00001799089 
0.270089 0.01106874225 0.00028626505 
0.270647 0.03278474139 0.00002658928 
0.271204 0.02927752763 -0.00019326986 
0.271761 0.01973342550 0.00030144434 
0.272319 0.04802499707 0.00010781287 
0.272876 0.03748891135 0.00009712858 
0.273433 0.00262395893 -0.00019263814 
0.273991 0.03724440411 -0.00020039054 
0.274548 0.03983175747 0.00052966030 
0.275105 0.06271533155 0.00035862928 
0.275663 0.05021370789 0.00025045983 
0.276220 0.04161821027 0.00053758938 
0.276777 0.00558076459 -0.00005222653 
0.277335 0.01830202390 0.00001119169 
0.277892 -0.00707168931 0.00028234128 
0.278449 0.08826568502 -0.00004898791 
0.279007 0.04735410989 0.00034716291 
0.279564 0.00067910478 0.00069337617 
0.280121 0.03110218617 0.00030283348 
0.280679 0.01501481778 -0.00004748807 
0.281236 -0.01172625759 0.00008814728 
0.281793 0.02276968748 0.00023025256 
0.282351 -0.01259705458 0.00024591125 
0.282908 -0.00043953501 -0.00008003193 
0.283465 -0.01859620033 0.00020775171 
0.284023 0.02541484384 0.00062153266 
0.284580 0.04265696039 0.00043007190 
0.285137 0.04914112707 0.00006368419 
0.285695 0.00322137809 -0.00010637006 
0.286252 0.04367647404 0.00018032935 
0.286809 0.02186559371 0.00045462537 
0.287367 0.05315266569 0.00027386668 
0.287924 0.06599729491 -0.00035317492 
0.288481 -0.05822063630 0.00012782322 
0.289039 -0.01341016308 0.00054243815 
0.289596 0.04132699691 0.00038517226 
0.290153 -0.02083881185 0.00047277129 
0.290711 0.01651971583 0.00017494230 
0.291268 0.03789982886 0.00029142828 
0.291825 0.02388315746 0.00096723576 
0.292383 0.05329000215 -0.00004130941 
0.292940 0.05429919494 0.00062454616 
0.293497 0.03658170571 0.00033430378 
0.294055 -0.03549915971 -0.00030606981 
0.294612 0.04629977507 0.00029316978 
0.295169 0.01705942963 -0.00006620402 
0.295727 0.03978903944 0.00030263025 
0.296284 0.02658361148 0.00029495900 
0.296841 0.03154319104 -0.00028103355 
0.297399 0.04550744435 -0.00026534036 
0.297956 0.01042598413 -0.00038525748 
0.298513 0.01510197550 0.00067627849 
0.299071 0.04102917653 0.00086643591 
0.299628 0.02041433413 -0.00041593319 
0.300185 0.01882894611 -0.00030047343 
0.300742 0.04941552062 -0.00006098300 
0.301300 -0.02180225227 0.00062616576 
0.301857 0.01551407421 0.00035823231 
0.302414 0.00872243630 -0.00001050163 
0.302972 -0.00673593752 0.00002897952 
0.303529 0.04281010626 0.00017287572 
0.304086 0.02602118716 -0.00035117156 
0.304644 -0.02699216244 0.00037540347 
0.305201 0.00129053860 -0.00004765254 
0.305758 -0.02046644033 -0.00027005663 
0.306316 0.02307517563 0.00006410993 
0.306873 0.03085377461 0.00023865600 
0.307430 0.03038704734 0.00046098719 
0.307987 -0.00975255757 0.00024207922 
0.308545 0.02536495843 -0.00061086858 
0.309102 0.00404935966 -0.00014604336 
0.309659 0.00442547077 0.00009556737 
0.310217 0.01660757411 0.00004447927 
0.310774 0.01708229686 -0.00031770871 
0.311331 0.07166252551 0.00078385933 
0.311889 0.00266758994 -0.00036374724 
0.312446 0.00322564360 0.00082982097 
0.313003 0.01109146716 -0.00030186309 
0.313560 0.01985214092 0.00012421988 
0.314118 0.05236200406 -0.00006466009 
0.314675 0.02957967927 -0.00074192036 
0.315232 0.02749036346 0.00067268381 
0.315790 0.04065676875 0.00022726264 
0.316347 0.01155710567 0.00043275395 
0.316904 0.05109541408 -0.00044225445 
0.317461 0.06304769439 0.00004133165 
0.318019 0.03729522619 0.00055570421 
0.318576 0.01662573032 0.00014450390 
0.319133 0.03310362088 -0.00027457637 
0.319691 -0.00389621206 0.00003912107 
0.320248 0.04511079407 -0.00005124227 
0.320805 -0.01673163331 0.00011583161 
0.321362 -0.01207054477 -0.00004699312 
0.321920 0.02254230369 0.00025913764 
0.322477 0.02222342156 0.00100536765 
0.323034 0.00174466199 0.00042466678 
0.323592 0.05670072279 -0.00031037423 
0.324149 -0.00252297038 0.00035008763 
0.324706 0.00706274076 0.00012271104 
0.325263 -0.00847501402 -0.00056639615 
0.325821 -0.04080143232 -0.00013456928 
0.326378 0.04620133816 0.00040181763 
0.326935 0.04246435917 0.00001440422 
0.327493 0.01072430109 0.00009729785 
0.328050 0.04325066387 0.00021018816 
0.328607 -0.01939070624 -0.00007900747 
0.329164 0.06912954678 0.00070315113 
0.329722 0.01692780986 0.00048213380 
0.330279 0.04367873160 0.00068818526 
0.330836 0.01130751130 0.00096781700 
0.331393 0.05504348139 0.00077361301 
0.331951 0.04156714372 0.00046288440 
0.332508 0.02804280502 -0.00033566261 
0.333065 0.04054033731 0.00053110875 
0.333622 0.05930742283 0.00019817565 
0.334180 0.03258881130 0.00068999925 
0.334737 0.01715448289 0.00077471338 
0.335294 -0.01583452624 -0.00012254493 
0.335852 0.07408357182 0.00084093856 
0.336409 -0.02488894797 0.00083647390 
0.336966 -0.01527713989 -0.00017956414 
0.337523 0.01055426696 -0.00027485395 
0.338081 0.03253601366 -0.00012953948 
0.338638 -0.01608290165 0.00014930404 
0.339195 0.03812448383 0.00007141732 
0.339752 0.04579914421 -0.00026210561 
0.340310 -0.00650224955 0.00056299634 
0.340867 -0.02328214346 0.00013832972 
0.341424 0.04597501083 -0.00009934148 
0.341981 0.00451298526 -0.00011537272 
0.342539 0.04211721966 -0.00010144538 
0.343096 0.03533359381 -0.00008294527 
0.343653 0.07827154423 -0.00022062293 
0.344210 0.03621220045 0.00016378887 
0.344768 0.03913265809 0.00067546340 
0.345325 0.07587834127 -0.00014303198 
0.345882 0.00543245174 -0.00001505434 
0.346439 0.07069889801 0.00075848250 
0.346997 0.02924123444 0.00043062085 
0.347554 0.04521573988 -0.00031766247 
0.348111 0.05736852380 0.00091115848 
0.348668 0.01569871899 0.00061881064 
0.349226 0.06184560883 0.00129636829 
0.349783 0.02451248883 -0.00075976413 
0.350340 0.07508521545 -0.00026060353 
0.350897 0.01118471071 0.00051135376 
0.351454 -0.02002438018 0.00082527901 
0.352012 -0.00836332396 0.00035509350 
0.352569 0.03700927337 -0.00000802414 
0.353126 -0.03052748430 -0.00066937371 
0.353683 0.00820096647 0.00198061375 
0.354241 0.00614239385 -0.00083919759 
0.354798 0.00548956402 0.00044657039 
0.355355 0.02548778777 0.00055156689 
0.355912 0.03076371540 0.00051733461 
0.356470 0.03198968405 -0.00015016190 
0.357027 0.02608205186 -0.00018405404 
0.357584 -0.05313952724 0.00067566370 
0.358141 0.03536490400 0.00057042052 
0.358699 0.07031542538 0.00031289556 
0.359256 0.11459184089 0.00003452747 
0.359813 -0.05538403274 0.00005185648 
0.360370 0.06031197580 0.00168662946 
0.360927 0.07774200824 0.00115615960 
0.361485 0.06780059932 -0.00078329273 
0.362042 0.03051879076 0.00106642176 
0.362599 0.02803199186 -0.00034163961 
0.363156 0.08371795431 0.00041378826 
0.363714 -0.00801805329 0.00034584831 
0.364271 0.00695209827 0.00093911698 
0.364828 0.05799364354 0.00067557311 
0.365385 0.07017248978 -0.00028045109 
0.365942 0.09130623146 0.00065464302 
0.366500 0.19112595060 0.00039749453 
0.367057 0.06185350449 0.00127812498 
0.367614 0.02216069384 -0.00098062896 
0.368171 -0.03577646904 0.00057990198 
0.368728 0.06049451586 0.00146503544 
0.369286 0.00916403388 -0.00034676397 
0.369843 -0.04176498569 0.00004994884 
0.370400 0.01995268071 0.00127059617 
0.370957 0.02800111355 -0.00072020476 
0.371514 0.02340113699 -0.00008155959 
0.372072 -0.02356194036 -0.00173622751 
0.372629 0.01675588197 0.00010842422 
0.373186 0.03335757030 0.00116639563 
0.373743 0.02697013708 -0.00115595235 
0.374300 0.03797332261 -0.00033537347 
0.374858 0.03792194072 0.00140063983 
0.375415 -0.00570712299 -0.00041104834 
0.375972 0.00332337223 0.00001200137 
0.376529 0.09163515842 0.00160109227 
0.377086 -0.02348721235 -0.00103065501 
0.377644 0.02653882387 -0.00027308220 
0.378201 -0.05977535613 0.00035032667 
0.378758 0.00900204001 0.00030656818 
0.379315 0.00854938984 0.00035013063 
0.379872 0.03577905292 0.00113617071 
0.380430 0.04110280030 0.00161228704 
0.380987 0.02505517689 0.00027364998 
0.381544 0.00306162406 -0.00066406025 
0.382101 0.02672897036 0.00076579419 
0.382658 0.11603106409 0.00072347668 
0.383216 0.03156064663 -0.00163203187 
0.383773 0.05986737491 0.00029168551 
0.384330 0.03683138047 0.00192966215 
0.384887 0.02452927060 -0.00183754776 
0.385444 0.01774339306 0.00124556034 
0.386001 0.00685285228 -0.00104654900 
0.386559 0.01814163352 0.00060380646 
0.387116 -0.01183655294 -0.00065349369 
0.387673 -0.04255474820 0.00086539454 
0.388230 0.07147244250 -0.00052796190 
0.388787 0.07708339277 0.00196042210 
0.389345 0.03016599724 -0.00047474826 
0.389902 -0.01089300110 0.00009207082 
0.390459 -0.01094851304 0.00054543936 
0.391016 0.11429487990 -0.00241193662 
0.391573 -0.03464134659 0.00316946468 
0.392130 0.02007725509 0.00044543655 
0.392688 -0.03164804556 -0.00136095625 
0.393245 -0.05474787258 0.00024834517 
0.393802 -0.06134257200 -0.00208178861 
0.394359 0.00968727834 -0.00169243774 
0.394916 0.01885712792 0.00230372119 
0.395473 -0.04675754348 0.00200045640 
0.396031 0.09786294273 0.00252805302 
0.396588 -0.01708662577 -0.00063999738 
0.397145 -0.05317846434 0.00232687953 
0.397702 0.02694694851 0.00100035276 
0.398259 0.11363329550 0.00419850731 
0.398816 -0.02080323634 0.00034608211 
0.399374 0.07212326090 0.00332234892 
0.399931 0.07560617988 0.00221531745 
0.400488 0.13872710712 0.00311619980 
0.401045 -0.04069279640 0.00269834226 
0.401602 -0.07824146419 -0.00621709842 
0.402159 0.09411105185 -0.00704059244 
0.402716 0.29798748691 0.01919629481 
0.403274 -0.06682446830 0.00211266987 
0.403831 -0.55815674603 -0.01063402154 
