# Supplementary material for: SAXS studies of X-ray induced disulfide bond damage: Engineering high-resolution insight from a low-resolution technique
Source: PLoS One. 2020 Nov 17;15(11):e0239702. doi: 10.1371/journal.pone.0239702 (PMC7671560; doi:10.1371/journal.pone.0239702)
Supplement: S1 Data — (GZ) [file pone.0239702.s023.gz › SupplementaryData/dimer_A9_ph6_1p25_00013.cbf.dat]

0.010314 5.53592073976 0.20153621482 
0.010872 2.24529285463 -0.18156255942 
0.011429 2.67840601916 -0.12525574632 
0.011987 2.11752220910 -0.00827622049 
0.012544 3.63247333560 0.06466723580 
0.013102 1.44041355260 -0.13871333878 
0.013659 3.25418292119 0.08219881114 
0.014217 3.91408587011 -0.01691736488 
0.014774 3.28658177552 -0.00573382705 
0.015332 2.85564021775 0.04301574109 
0.015889 3.33312416936 0.01384484808 
0.016447 3.30544399964 -0.00496955513 
0.017004 2.97001882638 -0.01340659724 
0.017562 3.43155897667 -0.02545783576 
0.018119 3.22336546532 0.04802141561 
0.018677 3.26572973483 0.02257698426 
0.019234 3.82318643628 0.00253412710 
0.019792 3.17962372456 0.00218068625 
0.020349 3.58863693310 0.01739561035 
0.020907 3.04482146702 -0.00886334030 
0.021464 3.16743122249 -0.00435088364 
0.022022 3.13546834798 -0.00400133039 
0.022579 3.26408648136 0.00050008915 
0.023137 3.10632664651 0.00567845874 
0.023694 2.83440620408 0.01142892482 
0.024252 2.97889839066 0.01542909115 
0.024809 2.92588136733 0.01158175515 
0.025367 2.95536354775 0.02468991459 
0.025924 2.69330089724 0.01143726077 
0.026482 2.88662726023 0.01741261227 
0.027039 2.85649370468 0.02432777746 
0.027597 2.83362896665 0.01897021568 
0.028154 2.77620247050 0.00538475668 
0.028712 2.94986702914 0.01725176310 
0.029269 2.76016594818 0.01837274151 
0.029827 2.91840068455 0.01771431739 
0.030384 2.64416269288 0.01513927033 
0.030942 2.78512440224 0.01582260889 
0.031500 2.68038797918 0.01843151902 
0.032057 2.56697190793 0.01633399861 
0.032615 2.68105332051 0.01723389701 
0.033172 2.71019970168 0.01616184381 
0.033730 2.43514434269 0.01547414167 
0.034287 2.61675503923 0.02231702547 
0.034845 2.60175692456 0.01614197359 
0.035402 2.47710038522 0.01584460171 
0.035960 2.34630667435 0.00856931254 
0.036517 2.26730300762 0.01380329156 
0.037075 2.47854777308 0.01372026272 
0.037632 2.53794367581 0.01560901669 
0.038190 2.53481486921 0.01752388230 
0.038747 2.40925902077 0.01109510370 
0.039305 2.35647097516 0.01293093932 
0.039862 2.29939197940 0.01445196997 
0.040420 2.17059684184 0.01292442933 
0.040977 2.31938897651 0.01659097743 
0.041535 2.16901770784 0.01331813890 
0.042092 2.15374002556 0.01335284861 
0.042650 2.23697689422 0.01363081650 
0.043207 2.26541956017 0.01613331925 
0.043765 2.10953114722 0.01207686730 
0.044322 2.24552844802 0.01299215275 
0.044880 2.17084092587 0.01477903719 
0.045437 2.09435390456 0.01521332443 
0.045995 2.10442003718 0.01169851112 
0.046552 2.11745358621 0.01200465023 
0.047110 1.98903703465 0.01343468077 
0.047667 2.10635153641 0.01379283194 
0.048225 2.09572085630 0.01113943723 
0.048782 2.05908473308 0.01400806054 
0.049340 1.94254749854 0.01201661947 
0.049897 1.95721102429 0.01051003922 
0.050455 1.94507883462 0.01146926528 
0.051012 1.89715460771 0.01127327502 
0.051570 1.88971735658 0.00981311958 
0.052127 1.80422646202 0.00965007639 
0.052685 1.86538729441 0.01275468229 
0.053242 1.72825422491 0.00763270996 
0.053800 1.69893708422 0.00779687322 
0.054357 1.72150897123 0.01025127870 
0.054915 1.67331614917 0.00555481418 
0.055472 1.81365205033 0.00907947742 
0.056030 1.67304501523 0.00838020668 
0.056587 1.64593503729 0.00865089597 
0.057145 1.64163323820 0.01056839789 
0.057702 1.59788180086 0.00875133147 
0.058260 1.51854912556 0.00953886101 
0.058817 1.54684745101 0.00869217416 
0.059375 1.60605930525 0.00668329833 
0.059932 1.50775343489 0.00967115442 
0.060490 1.56049682557 0.00971755355 
0.061048 1.49184530263 0.00747769861 
0.061605 1.52019075754 0.00636635756 
0.062163 1.45320977765 0.00951093841 
0.062720 1.43190348648 0.00958536201 
0.063278 1.38995855287 0.00804546176 
0.063835 1.37764961160 0.00694135340 
0.064393 1.36167305237 0.00725437995 
0.064950 1.34972098666 0.00503131814 
0.065508 1.23782556402 0.00703320947 
0.066065 1.36979933151 0.00675329446 
0.066623 1.25280210766 0.00517226053 
0.067180 1.27495609893 0.00656034174 
0.067738 1.24389273572 0.00746272684 
0.068295 1.27467795189 0.00742238155 
0.068853 1.29490836147 0.00739767417 
0.069410 1.25409908493 0.00497498633 
0.069968 1.29181947937 0.00829379445 
0.070525 1.28868651943 0.00545322155 
0.071083 1.15270574815 0.00510625322 
0.071640 1.26868965905 0.00780624660 
0.072198 1.15678987772 0.00507294367 
0.072755 1.15245920479 0.00688194818 
0.073313 1.10522661977 0.00419868958 
0.073870 1.07715149777 0.00488419783 
0.074428 1.10502535506 0.00608849989 
0.074985 1.11184008847 0.00446284127 
0.075543 1.12348066739 0.00529532945 
0.076100 1.03235474468 0.00488613731 
0.076658 1.05067798457 0.00446920856 
0.077215 0.97336120195 0.00491372411 
0.077773 0.98714754805 0.00554014540 
0.078330 1.01681146631 0.00389820327 
0.078888 0.94786908554 0.00608180116 
0.079445 0.98933567860 0.00464359971 
0.080003 0.94326282681 0.00475234011 
0.080560 0.96385504921 0.00751515180 
0.081118 1.01242915707 0.00374217943 
0.081675 0.93750455955 0.00619525333 
0.082233 1.00597712721 0.00511426644 
0.082790 0.87416536627 0.00441863796 
0.083348 0.81851464952 0.00382542394 
0.083905 0.84114892016 0.00467033312 
0.084463 0.81309725352 0.00548774043 
0.085020 0.89744510145 0.00563318332 
0.085578 0.80261193525 0.00415614123 
0.086135 0.77197641290 0.00530852273 
0.086693 0.80196282064 0.00501510654 
0.087250 0.83417540078 0.00330418821 
0.087808 0.81530463882 0.00276740459 
0.088365 0.77160145823 0.00403069963 
0.088923 0.74420539471 0.00372812576 
0.089480 0.71955528480 0.00370868407 
0.090038 0.77690319950 0.00294530197 
0.090595 0.69039778266 0.00299859526 
0.091153 0.74356743312 0.00395833641 
0.091710 0.70310017051 0.00369505349 
0.092268 0.68070930791 0.00418087274 
0.092825 0.70898119121 0.00318625292 
0.093383 0.65351154303 0.00375442263 
0.093940 0.63713587843 0.00428191592 
0.094498 0.58412557523 0.00430367885 
0.095055 0.67814492790 0.00221285512 
0.095613 0.71336758795 0.00335627351 
0.096170 0.63754230839 0.00422456382 
0.096728 0.67272678737 0.00275741298 
0.097285 0.67152294779 0.00428919844 
0.097842 0.59495247601 0.00365588785 
0.098400 0.48921875089 0.00233175710 
0.098957 0.61393380159 0.00388124416 
0.099515 0.53654298475 0.00262881395 
0.100072 0.53573701899 0.00309269278 
0.100630 0.48817064345 0.00411604933 
0.101187 0.59207433905 0.00256425815 
0.101745 0.61908424350 0.00415601634 
0.102302 0.46586442437 0.00106261234 
0.102860 0.54457883957 0.00165251274 
0.103417 0.52058063767 0.00302701039 
0.103975 0.47241238726 0.00306041341 
0.104532 0.53479343952 0.00166839047 
0.105090 0.58522845201 0.00287940859 
0.105647 0.48052731563 0.00148573689 
0.106205 0.54097818875 0.00221225374 
0.106762 0.48043802930 0.00101191245 
0.107320 0.45185167703 0.00386680428 
0.107877 0.50039218018 0.00279080680 
0.108435 0.41829676756 0.00114893902 
0.108992 0.50197617307 0.00232351138 
0.109550 0.47586443767 0.00459907497 
0.110107 0.44456093529 0.00212024535 
0.110665 0.42034159257 0.00212822885 
0.111222 0.40464655863 0.00202805797 
0.111780 0.41501609521 0.00296528931 
0.112337 0.47078267947 0.00148956795 
0.112895 0.38779486013 0.00173473112 
0.113452 0.44359957924 0.00187840128 
0.114010 0.30007366539 0.00012293031 
0.114567 0.38381898037 0.00146975444 
0.115125 0.31654006330 0.00188600098 
0.115682 0.37526386903 0.00193132700 
0.116240 0.32897932968 0.00192328620 
0.116797 0.35762037351 0.00218437345 
0.117355 0.39303633760 0.00174332660 
0.117912 0.35503182912 0.00186640468 
0.118470 0.27088972148 0.00154897719 
0.119027 0.37224424645 0.00216207076 
0.119585 0.30530565460 0.00161796470 
0.120142 0.34981698711 0.00188645721 
0.120699 0.27576068461 0.00123768369 
0.121257 0.31064998166 0.00198465722 
0.121814 0.30888529563 0.00086462750 
0.122372 0.31140492429 0.00128894528 
0.122929 0.27407019035 0.00116531895 
0.123487 0.31037010251 0.00156687013 
0.124044 0.33392217796 0.00052542754 
0.124602 0.29455955683 0.00077916059 
0.125159 0.20785217388 0.00104614599 
0.125717 0.23230077769 0.00109388245 
0.126274 0.26013984830 0.00133716098 
0.126832 0.26985402288 0.00110192597 
0.127389 0.33970271787 0.00238144950 
0.127947 0.17704561510 0.00100655659 
0.128504 0.29942926117 0.00216864783 
0.129062 0.28077534440 0.00155417562 
0.129619 0.24751179236 0.00101077613 
0.130177 0.29711980569 0.00169188787 
0.130734 0.20435941005 0.00099403212 
0.131292 0.24664424354 0.00028014849 
0.131849 0.25148483994 0.00076634088 
0.132407 0.22544635523 0.00058671230 
0.132964 0.20962844829 0.00025632437 
0.133521 0.29724836923 0.00119778541 
0.134079 0.21982353416 0.00106129031 
0.134636 0.16257073835 0.00110920064 
0.135194 0.19898883937 0.00050932995 
0.135751 0.25554147186 0.00128037280 
0.136309 0.14853896029 0.00055564771 
0.136866 0.23430330877 0.00091255458 
0.137424 0.12979241331 0.00043908791 
0.137981 0.20171747785 0.00023721049 
0.138539 0.21452596506 0.00039767274 
0.139096 0.08666837769 0.00034017033 
0.139654 0.13681631261 0.00042517303 
0.140211 0.23427430530 -0.00005469671 
0.140769 0.28910779669 0.00038994789 
0.141326 0.20182750249 0.00058688720 
0.141884 0.15669176366 0.00059461028 
0.142441 0.15141141570 0.00069864715 
0.142998 0.19621380441 0.00001183764 
0.143556 0.11798143809 0.00008408860 
0.144113 0.13956631838 0.00073453114 
0.144671 0.14593664966 0.00036458249 
0.145228 0.09035074906 0.00053624985 
0.145786 0.20412077084 0.00126313707 
0.146343 0.13143293335 0.00117735888 
0.146901 0.17192384240 0.00130406497 
0.147458 0.09243794128 0.00143441506 
0.148016 0.15793067229 0.00113908545 
0.148573 0.12850066925 0.00022680978 
0.149131 0.11182889870 -0.00027282965 
0.149688 0.17180489590 -0.00003027955 
0.150246 0.17060292182 0.00054158364 
0.150803 0.12165389850 0.00131643815 
0.151360 0.12570852142 0.00085674022 
0.151918 0.16211497928 0.00028384964 
0.152475 0.13393427364 0.00070487319 
0.153033 0.05561262508 0.00021516673 
0.153590 0.14800655123 0.00037389540 
0.154148 0.06078355454 0.00045075460 
0.154705 0.11648774171 0.00060311331 
0.155263 0.09817261651 0.00033437746 
0.155820 0.10894773447 0.00013326395 
0.156378 0.14248751047 0.00098778663 
0.156935 0.11453604046 0.00032672185 
0.157493 0.09451696015 -0.00025127536 
0.158050 0.09674787995 -0.00022416572 
0.158607 0.09495118069 0.00131282380 
0.159165 0.10159480034 0.00114820744 
0.159722 0.10068331193 0.00021591123 
0.160280 0.10584593821 0.00113497244 
0.160837 -0.02416802199 0.00084746407 
0.161395 0.09538075771 0.00003850755 
0.161952 0.06044675850 -0.00008838912 
0.162510 0.02342456765 0.00036962047 
0.163067 0.06489547402 0.00008624698 
0.163625 0.08061474005 -0.00017888737 
0.164182 0.02878848363 0.00090172798 
0.164739 0.04509128924 -0.00081964100 
0.165297 0.07674644095 -0.00040437777 
0.165854 0.07281687624 0.00032021249 
0.166412 0.11414656689 -0.00007078890 
0.166969 0.07354540803 0.00026495936 
0.167527 0.08690514754 0.00019518925 
0.168084 0.06196485491 0.00076529332 
0.168642 0.08580131079 0.00044415359 
0.169199 0.08480839080 0.00018641281 
0.169757 0.03486421422 0.00034516283 
0.170314 0.05573581348 0.00017090375 
0.170871 0.03802891642 0.00037977145 
0.171429 0.04245677092 -0.00069757058 
0.171986 0.04759256753 -0.00016450924 
0.172544 0.02838170512 -0.00067797741 
0.173101 0.03365098967 0.00057534606 
0.173659 0.08211704581 0.00010467850 
0.174216 0.12547347593 0.00054488699 
0.174774 0.03082688397 0.00049640945 
0.175331 0.12091039322 0.00051323342 
0.175888 0.06476367161 0.00034082938 
0.176446 0.09913762827 0.00086829500 
0.177003 0.01099521111 0.00051702305 
0.177561 0.02082004049 0.00032487813 
0.178118 0.08308262596 0.00008255692 
0.178676 0.06952560295 -0.00032235520 
0.179233 0.08310599403 0.00022513298 
0.179791 0.05880472943 0.00044971816 
0.180348 0.05098587213 0.00061620890 
0.180905 0.05683654184 0.00038924108 
0.181463 0.09720885198 0.00019558280 
0.182020 0.04123356796 0.00016387507 
0.182578 0.09255976229 0.00044522047 
0.183135 0.03835803433 0.00013858917 
0.183693 0.03307777954 0.00048704083 
0.184250 -0.00403600576 0.00017779022 
0.184808 0.01316062607 -0.00007608124 
0.185365 0.03477671989 -0.00027130339 
0.185922 -0.00017130407 0.00002896448 
0.186480 0.01146553408 0.00086018651 
0.187037 0.03312014030 0.00041820776 
0.187595 0.03180916470 0.00033987715 
0.188152 0.00742981663 0.00022119668 
0.188710 0.06633681289 0.00072470012 
0.189267 0.00610861041 -0.00010253089 
0.189824 0.03244343050 0.00020759285 
0.190382 0.03496878213 -0.00019513259 
0.190939 0.08667287650 0.00004654873 
0.191497 0.00020605044 0.00044736718 
0.192054 0.03768705729 0.00081045327 
0.192612 0.02083807206 -0.00028848676 
0.193169 0.06132080293 0.00044732636 
0.193726 0.03021124544 0.00039245650 
0.194284 0.03176680177 0.00071456867 
0.194841 0.00961295527 0.00035913393 
0.195399 0.00744886979 -0.00026204523 
0.195956 0.06966629006 -0.00015867334 
0.196514 -0.00785354173 -0.00019357349 
0.197071 0.03557686324 0.00043679456 
0.197628 0.04505646519 0.00019352903 
0.198186 0.01521022179 -0.00047213634 
0.198743 0.04036918308 0.00032006245 
0.199301 0.06970696294 0.00140664148 
0.199858 0.04288539006 0.00050699664 
0.200416 0.07259228234 -0.00023376779 
0.200973 0.06713622747 0.00051974181 
0.201530 0.02372725243 0.00047086924 
0.202088 0.03247823350 0.00017124511 
0.202645 0.04060360010 0.00017148919 
0.203203 -0.02937318522 0.00007749919 
0.203760 0.03305894357 0.00008368211 
0.204318 0.03635753725 -0.00007337840 
0.204875 0.09446656418 0.00063966234 
0.205432 0.02381723921 0.00016808293 
0.205990 0.04500556695 -0.00011811329 
0.206547 0.07777995116 0.00067554827 
0.207105 0.03580381912 0.00029269362 
0.207662 0.07091465410 0.00094754643 
0.208219 0.04509753225 0.00025296192 
0.208777 0.03969231566 0.00016101797 
0.209334 0.04536116982 0.00037532408 
0.209892 0.02972948903 -0.00022919538 
0.210449 0.02612974993 0.00038684710 
0.211007 0.01779788341 0.00011129726 
0.211564 0.02912034579 -0.00007452548 
0.212121 0.00583554802 -0.00023445467 
0.212679 0.00593420208 0.00015582687 
0.213236 0.01289081845 0.00051280498 
0.213794 0.05471569898 0.00061627288 
0.214351 0.03820567225 0.00068024269 
0.214908 0.03084855575 0.00048277886 
0.215466 -0.02364153728 0.00045049214 
0.216023 0.03453704214 -0.00018346150 
0.216581 0.00818306913 -0.00042827136 
0.217138 0.04074655179 0.00036681915 
0.217695 0.06056042059 0.00052069916 
0.218253 0.03882443150 0.00047921328 
0.218810 0.06081817435 0.00052934489 
0.219368 0.01477571023 0.00043248687 
0.219925 0.02571406056 -0.00001643191 
0.220483 0.06651754690 0.00028262765 
0.221040 0.03547161617 0.00045952053 
0.221597 0.01967211067 0.00000165374 
0.222155 0.02436009759 0.00004491813 
0.222712 0.03461604271 -0.00018942583 
0.223270 0.01671895616 0.00079727688 
0.223827 0.01218966282 0.00021455399 
0.224384 0.04101640713 -0.00032629749 
0.224942 0.01443517463 0.00035488788 
0.225499 0.01502134487 0.00007231648 
0.226057 0.01811611366 -0.00057373290 
0.226614 0.04460192978 -0.00009229203 
0.227171 -0.00749626189 -0.00013610720 
0.227729 0.00759784783 -0.00006334942 
0.228286 0.02499481036 0.00032515476 
0.228844 0.02707605942 0.00022401484 
0.229401 0.01080909079 -0.00017268597 
0.229958 0.02947023694 0.00011426163 
0.230516 0.05581667348 0.00059409588 
0.231073 0.08810668363 0.00013154139 
0.231630 0.02833833196 0.00028484755 
0.232188 0.01443221167 -0.00029689694 
0.232745 0.05382530093 -0.00004488925 
0.233303 0.01010770650 0.00029828783 
0.233860 0.01486692338 0.00004084630 
0.234417 0.02759103832 0.00017948287 
0.234975 -0.00465402659 0.00057555358 
0.235532 0.00394966453 0.00007318031 
0.236090 0.05859914472 0.00046670125 
0.236647 0.01582140794 -0.00021741023 
0.237204 0.02979944494 -0.00022846314 
0.237762 0.02738012336 0.00021707588 
0.238319 0.07084487584 0.00048749042 
0.238877 0.02017669754 0.00054936505 
0.239434 0.07888544625 0.00037380075 
0.239991 0.03834381312 -0.00021317193 
0.240549 -0.01151060417 -0.00022939767 
0.241106 0.00092569507 0.00014057764 
0.241663 0.05015424251 0.00035897458 
0.242221 0.00141358734 -0.00030545558 
0.242778 0.01000595637 -0.00031029155 
0.243336 -0.03407830758 0.00020527079 
0.243893 0.01942118761 -0.00011975932 
0.244450 0.04317485834 -0.00040734575 
0.245008 0.04816805523 0.00000010894 
0.245565 0.01476713565 0.00005404904 
0.246123 0.00994564114 0.00045622158 
0.246680 0.03551915549 0.00035747563 
0.247237 0.05249490634 0.00008723715 
0.247795 0.04133510732 -0.00017180552 
0.248352 0.04371926017 -0.00006412350 
0.248909 0.02310517418 -0.00001393256 
0.249467 0.02908912054 0.00064118946 
0.250024 -0.01939041556 -0.00002368913 
0.250582 0.04444977735 0.00002116579 
0.251139 0.02057069948 -0.00005455235 
0.251696 0.02996003788 0.00030540913 
0.252254 0.05398885756 -0.00019422537 
0.252811 0.01033468531 0.00016823183 
0.253368 0.01230285260 0.00028978840 
0.253926 0.01762193760 0.00035593841 
0.254483 0.05545471738 0.00038723096 
0.255041 -0.00841779163 -0.00019017101 
0.255598 -0.00538287947 -0.00048984482 
0.256155 0.03608870238 0.00006652595 
0.256713 0.00048164794 -0.00008607957 
0.257270 0.05272974991 0.00238407213 
0.257827 0.06423858030 0.00047807610 
0.258385 0.01029147349 0.00018170763 
0.258942 0.07657300587 0.00040158736 
0.259499 0.02308468746 0.00005398234 
0.260057 0.05225294802 0.00025993910 
0.260614 0.00788261735 -0.00004841514 
0.261172 0.03103692989 -0.00007310712 
0.261729 0.00935967982 0.00019169846 
0.262286 -0.01540280126 0.00022360397 
0.262844 0.05310722712 0.00018298767 
0.263401 0.04831210183 0.00028567546 
0.263958 0.01841226666 -0.00030849348 
0.264516 0.00162245728 0.00017984969 
0.265073 0.04182472881 0.00029276223 
0.265630 0.05699601105 0.00010447475 
0.266188 0.02857242263 -0.00016432559 
0.266745 0.01826887143 -0.00036812627 
0.267302 0.00907553790 0.00035663734 
0.267860 0.00462017567 -0.00042182602 
0.268417 0.01758617622 -0.00004066412 
0.268975 0.03920500451 0.00031669850 
0.269532 0.02321272404 -0.00042400847 
0.270089 -0.02549555137 0.00018162005 
0.270647 0.00309851621 -0.00017123635 
0.271204 0.05652945511 -0.00004152770 
0.271761 0.03484671725 0.00031402132 
0.272319 0.04417363851 -0.00007038876 
0.272876 0.04863611674 -0.00028711425 
0.273433 0.06490883322 0.00039460896 
0.273991 0.02974396862 0.00034648504 
0.274548 -0.00834255290 -0.00060727598 
0.275105 0.05506864171 0.00047712176 
0.275663 -0.01385873101 -0.00010978327 
0.276220 0.02607788452 -0.00033652459 
0.276777 0.04324565191 -0.00009699260 
0.277335 0.02008507833 0.00049004696 
0.277892 0.05371105109 0.00006138808 
0.278449 0.03671738715 -0.00010118204 
0.279007 0.00594932959 -0.00006335064 
0.279564 0.01463706358 0.00039589883 
0.280121 0.09072562276 0.00001310322 
0.280679 0.03571928982 -0.00018726193 
0.281236 -0.01098201213 0.00008898473 
0.281793 0.05740357521 0.00006256807 
0.282351 0.01893923364 -0.00014324346 
0.282908 -0.00034028480 0.00013210452 
0.283465 -0.01700040502 -0.00002399144 
0.284023 0.03699097176 -0.00031753142 
0.284580 0.02951570117 0.00023084519 
0.285137 0.05150846593 -0.00031995547 
0.285695 0.01742512580 0.00021349066 
0.286252 0.03045377389 0.00061227658 
0.286809 0.02389629607 0.00068060735 
0.287367 0.04056833097 0.00013014097 
0.287924 0.04751366021 0.00011203081 
0.288481 0.03425136644 0.00132732898 
0.289039 0.04718029352 0.00000647349 
0.289596 -0.02612047743 0.00048318252 
0.290153 0.04312986896 0.00035177890 
0.290711 0.03255434047 0.00013157653 
0.291268 0.04082679348 0.00011296433 
0.291825 0.00751412430 -0.00011367394 
0.292383 -0.04192507096 0.00026950542 
0.292940 0.03243445688 -0.00023649408 
0.293497 0.03364922438 0.00012648536 
0.294055 -0.00481922575 -0.00016144670 
0.294612 0.00590863119 -0.00041891730 
0.295169 0.05366562433 0.00005310966 
0.295727 0.02697833327 0.00058904450 
0.296284 0.00295928092 -0.00043511202 
0.296841 0.04371681696 0.00014507443 
0.297399 -0.01865889963 0.00022127905 
0.297956 0.00650400085 -0.00029233802 
0.298513 0.07942921413 0.00026064851 
0.299071 0.03427108839 0.00042338888 
0.299628 0.01734673873 0.00025921011 
0.300185 0.00118383935 0.00049447800 
0.300742 0.10276183065 0.00049448153 
0.301300 0.02137129393 -0.00023806343 
0.301857 0.03679308088 0.00000730687 
0.302414 0.02365864821 0.00030123781 
0.302972 -0.00901224837 0.00064469728 
0.303529 0.04716527797 -0.00037473138 
0.304086 0.04563653210 0.00050588836 
0.304644 0.02733589930 0.00027516995 
0.305201 0.00865569909 -0.00002726898 
0.305758 -0.02626144663 0.00000550818 
0.306316 0.02087960709 -0.00021972165 
0.306873 0.09870849090 0.00075219835 
0.307430 0.01798352111 0.00009059029 
0.307987 0.04817774073 -0.00005631134 
0.308545 0.07470707146 0.00064720222 
0.309102 0.02854143880 -0.00035072095 
0.309659 0.01459419072 -0.00055873273 
0.310217 0.00627059189 -0.00018667555 
0.310774 0.06908178349 0.00019955329 
0.311331 0.00291425842 -0.00006674198 
0.311889 0.04806402762 0.00035719052 
0.312446 0.02684155533 -0.00037526768 
0.313003 0.00467747892 -0.00018193467 
0.313560 -0.01052551817 -0.00014039595 
0.314118 -0.04600643864 -0.00023649716 
0.314675 -0.05253058525 -0.00106167176 
0.315232 0.02323561689 0.00011804481 
0.315790 -0.01818391859 -0.00093052583 
0.316347 0.01918571650 -0.00020977037 
0.316904 0.07881709354 -0.00012842282 
0.317461 0.03953512934 0.00073605940 
0.318019 -0.04820394324 -0.00012331747 
0.318576 -0.00645706528 0.00071857351 
0.319133 -0.00259154866 0.00021045739 
0.319691 0.02314269980 -0.00050944668 
0.320248 0.00932115455 0.00010770244 
0.320805 0.00206017552 -0.00012240543 
0.321362 -0.00665256961 -0.00020974818 
0.321920 0.01571057021 0.00011046251 
0.322477 0.02954896793 0.00036033661 
0.323034 0.00516527398 -0.00011666267 
0.323592 0.04466629813 0.00011362652 
0.324149 0.01043990771 0.00023002458 
0.324706 0.01897302457 -0.00047896340 
0.325263 -0.00880973821 -0.00001415862 
0.325821 -0.02137405474 -0.00060455016 
0.326378 -0.01684993622 0.00047996360 
0.326935 0.00397844274 0.00021145350 
0.327493 0.01392862771 -0.00064121273 
0.328050 0.07004715615 0.00026567448 
0.328607 -0.01417517207 0.00003565742 
0.329164 -0.01065154319 0.00039089589 
0.329722 0.00886185108 -0.00007288804 
0.330279 0.03424307639 -0.00041701023 
0.330836 0.01127624236 -0.00027956113 
0.331393 0.04452031183 0.00022229310 
0.331951 0.03076846773 0.00056261343 
0.332508 0.06227060347 -0.00063869430 
0.333065 0.00327754211 0.00035975153 
0.333622 0.04136579944 0.00018072710 
0.334180 0.01694317616 0.00010094524 
0.334737 0.06176642845 0.00030997488 
0.335294 0.01045905002 -0.00037606863 
0.335852 0.01028268163 -0.00071451917 
0.336409 -0.02235797916 -0.00003468913 
0.336966 0.02547917991 0.00028037346 
0.337523 0.01596542710 -0.00014737645 
0.338081 0.00439609998 -0.00003477116 
0.338638 0.02940254782 0.00028776098 
0.339195 0.00464811648 0.00012062533 
0.339752 0.05734175727 0.00082855759 
0.340310 0.03523954002 0.00028111857 
0.340867 0.07773105342 0.00074570380 
0.341424 0.05859049240 0.00098635255 
0.341981 0.00614459730 -0.00033684466 
0.342539 -0.01001142877 -0.00007588472 
0.343096 -0.00653459458 -0.00001490945 
0.343653 -0.00721751155 0.00022059174 
0.344210 -0.02661947741 0.00018745290 
0.344768 0.00676952949 -0.00025620353 
0.345325 0.06584706664 -0.00066206130 
0.345882 0.05532755631 0.00151418153 
0.346439 -0.00580111650 -0.00048890894 
0.346997 -0.00654179975 -0.00032219212 
0.347554 0.03795633426 -0.00075780948 
0.348111 0.03661683622 0.00000495486 
0.348668 0.02179496835 0.00062165529 
0.349226 0.03800343677 -0.00106627836 
0.349783 0.03778387403 -0.00050301436 
0.350340 0.02090147367 -0.00004819430 
0.350897 0.04942279127 0.00039251852 
0.351454 0.00068464328 0.00027388966 
0.352012 0.00003926558 -0.00002138403 
0.352569 0.00459431711 0.00022149196 
0.353126 0.02001688865 0.00056987965 
0.353683 0.01509967173 -0.00153531828 
0.354241 0.02410211845 0.00034282548 
0.354798 -0.02061609257 -0.00074545616 
0.355355 0.00446373400 0.00083402262 
0.355912 -0.00154378669 0.00037411317 
0.356470 0.12011355756 0.00089086665 
0.357027 0.01369579970 0.00092884048 
0.357584 -0.00358069156 0.00070666042 
0.358141 -0.02353647916 0.00119810051 
0.358699 0.00309650349 -0.00066687452 
0.359256 0.07756388098 0.00068522881 
0.359813 0.02588091632 0.00072593827 
0.360370 -0.03639198902 -0.00051856412 
0.360927 0.01328981146 0.00224720689 
0.361485 0.10305396741 -0.00044844123 
0.362042 -0.03482419967 -0.00107773935 
0.362599 0.01772456018 0.00071672320 
0.363156 -0.07039973051 0.00126117342 
0.363714 -0.06577340662 -0.00138865098 
0.364271 0.06674884070 -0.00088584726 
0.364828 -0.00458876009 0.00112163998 
0.365385 -0.00511008680 0.00074157093 
0.365942 -0.02040642594 0.00129360043 
0.366500 0.01903596076 0.00145588788 
0.367057 0.01165195074 0.00087753275 
0.367614 0.04622029808 0.00127282323 
0.368171 0.03797619006 0.00214253177 
0.368728 0.00255162733 0.00129185661 
0.369286 -0.05636153105 -0.00079206890 
0.369843 0.02261537984 0.00048660899 
0.370400 -0.01991921337 0.00045539413 
0.370957 -0.00552231050 0.00162430890 
0.371514 0.05118637976 0.00046822354 
0.372072 0.00107243569 -0.00004319320 
0.372629 0.06342825968 -0.00053427642 
0.373186 0.01975948123 -0.00135732585 
0.373743 -0.05673633062 0.00053874270 
0.374300 -0.05823002781 -0.00103756663 
0.374858 -0.06262518546 0.00099650975 
0.375415 0.02543353163 -0.00154066473 
0.375972 -0.04101815638 0.00003363365 
0.376529 -0.00051347084 -0.00038316834 
0.377086 0.03768807633 -0.00064472214 
0.377644 0.02095620673 0.00044974833 
0.378201 0.04974499740 0.00061312361 
0.378758 -0.00641259443 -0.00031457878 
0.379315 -0.07365349150 0.00023875124 
0.379872 -0.06667529345 -0.00130313235 
0.380430 0.06902459029 -0.00081439113 
0.380987 0.10331811302 -0.00024630698 
0.381544 0.04935403783 0.00183629084 
0.382101 0.03538908398 -0.00046917448 
0.382658 -0.02541603756 -0.00032693960 
0.383216 -0.00442099686 -0.00017049756 
0.383773 -0.00433540782 0.00046965522 
0.384330 -0.04273295687 -0.00182336440 
0.384887 -0.01993544852 0.00011657889 
0.385444 -0.08193252598 0.00141777212 
0.386001 -0.00770729020 0.00157449927 
0.386559 -0.03817423741 -0.00100948586 
0.387116 0.05154106682 0.00181717127 
0.387673 -0.01536331280 0.00265913396 
0.388230 0.00629929815 -0.00027166617 
0.388787 -0.06712978058 0.00090675746 
0.389345 0.06987416589 0.00045252847 
0.389902 0.06906285426 0.00124696602 
0.390459 0.05172471340 0.00168971412 
0.391016 0.14055713937 0.00075265922 
0.391573 0.04123205793 0.00206575784 
0.392130 -0.03032081930 0.00095990371 
0.392688 0.01784516212 0.00012861726 
0.393245 0.07155185093 0.00088752437 
0.393802 0.00174321296 0.00270389434 
0.394359 0.01551754092 0.00130451496 
0.394916 -0.00780834711 -0.00097214609 
0.395473 -0.02134974227 0.00015607380 
0.396031 0.07069336249 0.00189917150 
0.396588 0.07724846458 0.00073756686 
0.397145 -0.18440273093 0.00344747343 
0.397702 -0.04594937388 -0.00154547264 
0.398259 0.14623796490 -0.00318087960 
0.398816 0.03613663505 0.00398425079 
0.399374 -0.13670071722 0.00112254981 
0.399931 -0.17949923785 -0.00020090036 
0.400488 0.00338237710 0.00042562084 
0.401045 -0.09267422868 0.00133383927 
0.401602 0.01339913007 0.00067130643 
0.402159 -0.00464989623 0.00062546054 
0.402716 -0.03944143697 -0.00102778714 
0.403274 0.27772543675 -0.00720220261 
0.403831 0.08220733527 -0.02851912216 
