# Supplementary material for: SAXS studies of X-ray induced disulfide bond damage: Engineering high-resolution insight from a low-resolution technique
Source: PLoS One. 2020 Nov 17;15(11):e0239702. doi: 10.1371/journal.pone.0239702 (PMC7671560; doi:10.1371/journal.pone.0239702)
Supplement: S1 Data — (GZ) [file pone.0239702.s023.gz › SupplementaryData/dimer_A9_ph6_1p25_00014.cbf.dat]

0.010314 7.59549654343 -1.11802153704 
0.010872 8.88667604861 -0.40808050557 
0.011429 5.85537811702 -0.08386576038 
0.011987 2.19122448326 -0.07284194364 
0.012544 2.37963644121 0.01277625733 
0.013102 3.32545726306 -0.03253256561 
0.013659 2.60895353673 -0.02058963589 
0.014217 3.76075049308 -0.03998037196 
0.014774 3.10263572437 0.07307372649 
0.015332 3.22645125305 -0.09284354647 
0.015889 3.84382918544 -0.03656306195 
0.016447 3.52030777879 -0.05972885635 
0.017004 2.86250146473 -0.01650734238 
0.017562 3.18554792852 -0.03777913373 
0.018119 3.34822764487 0.01010538018 
0.018677 3.26994383461 0.00084781534 
0.019234 3.23524726077 0.02154068547 
0.019792 3.20105541319 0.01060913201 
0.020349 2.96065490809 0.03283520969 
0.020907 3.03117305782 0.00295746001 
0.021464 3.07389769767 -0.00020461269 
0.022022 3.25904634874 0.03662328284 
0.022579 2.90368614167 -0.01160616352 
0.023137 3.05243491710 0.00398090184 
0.023694 3.01455044787 0.01469244574 
0.024252 3.04321111422 0.02955438743 
0.024809 3.20672963615 0.01366523434 
0.025367 2.94126505886 0.02248422272 
0.025924 2.92082279322 0.01702015635 
0.026482 2.73859132023 0.01870528236 
0.027039 2.79177977290 0.01123112388 
0.027597 2.85492225372 0.02888941511 
0.028154 2.96810421999 0.01335274514 
0.028712 2.64008313412 0.02239859117 
0.029269 2.94494949314 0.02532019237 
0.029827 2.85673074210 0.01410285233 
0.030384 2.80786196096 0.02385384691 
0.030942 2.72635910317 0.01523206215 
0.031500 2.68670780318 0.01111176798 
0.032057 2.44741217404 0.01858289669 
0.032615 2.59512563756 0.01513733477 
0.033172 2.79071344857 0.02038166475 
0.033730 2.65179550305 0.01694143154 
0.034287 2.74216113840 0.01946224967 
0.034845 2.58637491072 0.01871902915 
0.035402 2.48326744161 0.01082264737 
0.035960 2.35038638281 0.01746260287 
0.036517 2.47037447305 0.01339148155 
0.037075 2.48154662902 0.01786262883 
0.037632 2.62808299556 0.01809914940 
0.038190 2.30032037555 0.01968578990 
0.038747 2.46484095092 0.01775852465 
0.039305 2.37918368220 0.01577254124 
0.039862 2.23414659967 0.01324600265 
0.040420 2.43035118807 0.01687321443 
0.040977 2.43536819300 0.01653609592 
0.041535 2.27498492394 0.01531499104 
0.042092 2.25210758987 0.01712901560 
0.042650 2.22124950428 0.01390698618 
0.043207 2.13433230538 0.01623057418 
0.043765 2.18443783115 0.01139741432 
0.044322 2.28053316385 0.01167097780 
0.044880 2.27050341174 0.01450361742 
0.045437 2.22605865356 0.01138361074 
0.045995 2.05197418859 0.00860642132 
0.046552 2.11676291620 0.00870826593 
0.047110 2.02779276716 0.01208382458 
0.047667 2.00667330128 0.01312323182 
0.048225 1.96727024528 0.01307542377 
0.048782 1.94443253942 0.01229742852 
0.049340 2.03141951912 0.01236126048 
0.049897 1.95690886448 0.01490184325 
0.050455 1.89393227527 0.01106327572 
0.051012 1.75738813314 0.00922813818 
0.051570 1.87543142085 0.01107052363 
0.052127 1.83476235168 0.00597138269 
0.052685 1.86725071837 0.01189904666 
0.053242 1.75456409289 0.01382553698 
0.053800 1.66149025757 0.01008166156 
0.054357 1.67955554787 0.00904493287 
0.054915 1.62694276696 0.01096360808 
0.055472 1.80855421318 0.01039154325 
0.056030 1.69100939186 0.00838866064 
0.056587 1.63808185593 0.01122703882 
0.057145 1.64556820555 0.01036236737 
0.057702 1.67265090516 0.00927540507 
0.058260 1.58098838094 0.00938368182 
0.058817 1.60037024821 0.00780457654 
0.059375 1.58328866383 0.00732429901 
0.059932 1.57955605565 0.00800474082 
0.060490 1.58044917769 0.00915916243 
0.061048 1.57272678801 0.00775032207 
0.061605 1.35866821610 0.00894882557 
0.062163 1.47948605191 0.00992804366 
0.062720 1.42458539334 0.00584564685 
0.063278 1.40383083679 0.00603440174 
0.063835 1.33799221759 0.00475387134 
0.064393 1.30831456945 0.00463206626 
0.064950 1.39069451301 0.00666753401 
0.065508 1.36991232742 0.00852910897 
0.066065 1.32544678669 0.00915248388 
0.066623 1.46741702653 0.00914874910 
0.067180 1.26303359090 0.00534093727 
0.067738 1.27608243294 0.00716637900 
0.068295 1.24391546279 0.00818013892 
0.068853 1.18110002347 0.00549188165 
0.069410 1.19472548270 0.00483922517 
0.069968 1.24893492813 0.00618350962 
0.070525 1.19848375045 0.00589906681 
0.071083 1.18285827989 0.00388015086 
0.071640 1.19801244575 0.00636166690 
0.072198 1.12359890383 0.00903830886 
0.072755 1.10861538385 0.00481455684 
0.073313 1.18806108249 0.00696795259 
0.073870 1.06476728464 0.00549443231 
0.074428 1.04350785069 0.00830333214 
0.074985 1.13470417515 0.00527109549 
0.075543 1.11278696442 0.00718122621 
0.076100 1.07595260873 0.00477903763 
0.076658 1.07401692094 0.00610095938 
0.077215 1.00304205327 0.00754872752 
0.077773 1.01530748945 0.00461970520 
0.078330 1.02850829202 0.00654818049 
0.078888 0.93101836646 0.00421892879 
0.079445 1.02413444096 0.00577395591 
0.080003 1.00721446099 0.00630770677 
0.080560 0.94321516517 0.00422592951 
0.081118 0.98239137101 0.00548039770 
0.081675 0.86585662234 0.00396277368 
0.082233 0.99860765914 0.00503316246 
0.082790 0.82942344056 0.00457378710 
0.083348 0.96145511116 0.00606185110 
0.083905 0.87989832544 0.00494390095 
0.084463 0.85040600284 0.00359382539 
0.085020 0.82093136576 0.00439339518 
0.085578 0.84234670216 0.00277557402 
0.086135 0.79077073515 0.00394112197 
0.086693 0.75562822468 0.00448353501 
0.087250 0.80332563207 0.00404405487 
0.087808 0.93089627175 0.00480137241 
0.088365 0.80079928833 0.00448954665 
0.088923 0.78691190992 0.00405215355 
0.089480 0.71134200161 0.00309357917 
0.090038 0.84406345651 0.00482501560 
0.090595 0.76613240202 0.00316207505 
0.091153 0.76161093828 0.00326226651 
0.091710 0.74947168628 0.00417881297 
0.092268 0.70078522697 0.00458590965 
0.092825 0.69198833428 0.00302522842 
0.093383 0.69374708804 0.00381296510 
0.093940 0.63200088873 0.00267371691 
0.094498 0.69344545780 0.00373653189 
0.095055 0.65858700282 0.00258270686 
0.095613 0.63048648310 0.00302193658 
0.096170 0.74963403939 0.00354816932 
0.096728 0.60248404880 0.00413074780 
0.097285 0.64067211393 0.00322683243 
0.097842 0.67662242381 0.00352910196 
0.098400 0.63837957610 0.00285698299 
0.098957 0.54586323262 0.00106267895 
0.099515 0.52112319071 0.00154578316 
0.100072 0.67801499639 0.00428752256 
0.100630 0.57851735446 0.00324642874 
0.101187 0.51733802771 0.00379505305 
0.101745 0.61873543223 0.00264708191 
0.102302 0.53303182230 0.00207483292 
0.102860 0.56653767913 0.00125140910 
0.103417 0.48159660235 0.00204043360 
0.103975 0.58787307308 0.00224609273 
0.104532 0.48681693536 0.00183200817 
0.105090 0.46757056582 0.00051060352 
0.105647 0.49861564635 0.00190421648 
0.106205 0.47605898164 0.00136462166 
0.106762 0.48457973677 0.00189979369 
0.107320 0.42869406488 0.00133715298 
0.107877 0.39210079108 0.00194096543 
0.108435 0.41087331546 0.00307925035 
0.108992 0.46603781029 0.00177273660 
0.109550 0.44649675635 0.00283964778 
0.110107 0.41340791414 0.00229713187 
0.110665 0.42147703873 0.00186755807 
0.111222 0.47527569187 0.00257642255 
0.111780 0.46289651628 0.00245198018 
0.112337 0.39220421627 0.00100441771 
0.112895 0.37029678654 0.00073882556 
0.113452 0.44507895018 0.00313988178 
0.114010 0.43925935558 0.00301715751 
0.114567 0.36927561034 0.00299293656 
0.115125 0.38599065568 0.00147056474 
0.115682 0.37415959399 0.00268302121 
0.116240 0.34301729558 0.00223703233 
0.116797 0.33265448058 0.00290002102 
0.117355 0.38487958797 0.00273452548 
0.117912 0.32625524343 0.00025335883 
0.118470 0.39945360484 0.00185873692 
0.119027 0.36726310369 0.00147252379 
0.119585 0.29048576485 0.00126309255 
0.120142 0.33601748008 0.00263868238 
0.120699 0.29358333073 0.00094324262 
0.121257 0.41498434623 0.00212299245 
0.121814 0.35476438722 0.00120825414 
0.122372 0.28013968008 0.00153732324 
0.122929 0.32501939840 0.00263991134 
0.123487 0.30564048714 0.00167666505 
0.124044 0.28291905191 0.00144869071 
0.124602 0.28012336382 0.00181564155 
0.125159 0.33105126023 0.00212120003 
0.125717 0.34075395585 0.00054316817 
0.126274 0.32663748267 0.00138725233 
0.126832 0.25580317248 0.00034728339 
0.127389 0.24803738253 0.00178236025 
0.127947 0.32987967096 0.00119454353 
0.128504 0.22161240164 0.00097231159 
0.129062 0.24230686043 0.00170055281 
0.129619 0.21378652283 0.00109892298 
0.130177 0.19397807550 -0.00039231819 
0.130734 0.26377968798 0.00193378142 
0.131292 0.28429897871 0.00156114827 
0.131849 0.25530423332 0.00152495081 
0.132407 0.21222497902 0.00131155741 
0.132964 0.22325837361 0.00017113230 
0.133521 0.20525416825 0.00045092242 
0.134079 0.24306539483 0.00071545404 
0.134636 0.23987558383 0.00107967296 
0.135194 0.20793202945 0.00085564211 
0.135751 0.17603347882 0.00102580099 
0.136309 0.20348663653 0.00146797744 
0.136866 0.27563362727 0.00110455608 
0.137424 0.15957180003 0.00023021300 
0.137981 0.13108496187 0.00102163613 
0.138539 0.14972317324 0.00033413602 
0.139096 0.13253364612 0.00069231587 
0.139654 0.16712256538 -0.00016060080 
0.140211 0.20422876078 0.00134866181 
0.140769 0.15384750665 0.00098998775 
0.141326 0.17827373964 -0.00000779941 
0.141884 0.13271779037 0.00014337933 
0.142441 0.14557493639 0.00092453308 
0.142998 0.17738604938 0.00070436695 
0.143556 0.09829233554 0.00068114910 
0.144113 0.20226188428 0.00034769058 
0.144671 0.12432185638 -0.00074103841 
0.145228 0.12693064216 -0.00011884330 
0.145786 0.11991067566 0.00076789032 
0.146343 0.15598207546 0.00116040106 
0.146901 0.15440022125 0.00056098408 
0.147458 0.11975844139 0.00116310745 
0.148016 0.10353240488 0.00018446850 
0.148573 0.11503802333 0.00073256631 
0.149131 0.13289682158 0.00114652901 
0.149688 0.10585461531 0.00064899978 
0.150246 0.11306924673 0.00082873903 
0.150803 0.12464435201 0.00040776242 
0.151360 0.12094210521 -0.00005466971 
0.151918 0.10997322131 0.00069039094 
0.152475 0.11850756175 0.00014600623 
0.153033 0.10973331795 0.00147228683 
0.153590 0.06055140307 -0.00022078494 
0.154148 0.11981144518 0.00016326379 
0.154705 0.08672164417 0.00074018097 
0.155263 0.12741156495 -0.00000118821 
0.155820 0.07842462128 0.00114220067 
0.156378 0.14579437498 0.00162029841 
0.156935 0.07293084237 0.00004905352 
0.157493 0.12223227361 0.00039222190 
0.158050 0.08787379513 -0.00052661468 
0.158607 0.08244202157 0.00039651429 
0.159165 0.09358349827 0.00006677917 
0.159722 0.08803870906 0.00005289756 
0.160280 0.13421834170 0.00170158661 
0.160837 0.09134772823 -0.00042787256 
0.161395 0.09163654478 0.00100690175 
0.161952 0.10165068137 -0.00026356739 
0.162510 0.10359923338 0.00050440667 
0.163067 0.08224084434 0.00075948226 
0.163625 0.05526576782 0.00007010677 
0.164182 0.07037616377 0.00018285787 
0.164739 0.05782213737 0.00043903280 
0.165297 0.07589214744 0.00077255105 
0.165854 0.07413581485 0.00056252969 
0.166412 0.11088964288 0.00041072730 
0.166969 0.05990097526 -0.00061923574 
0.167527 0.11382611172 0.00038896396 
0.168084 0.07821781691 0.00057484838 
0.168642 0.09381902732 0.00014003404 
0.169199 0.05233030832 0.00041909493 
0.169757 0.12954544629 0.00035574627 
0.170314 0.13381562367 0.00019620363 
0.170871 0.07310113823 -0.00039164756 
0.171429 0.03993040990 -0.00050351794 
0.171986 0.07761309387 -0.00006407023 
0.172544 0.05905611988 0.00007466060 
0.173101 0.07049861067 0.00013809792 
0.173659 0.03607015145 0.00031719667 
0.174216 0.02776034734 0.00006129996 
0.174774 0.04185476943 0.00002140118 
0.175331 0.07827569832 0.00047045880 
0.175888 0.08826653810 -0.00032904491 
0.176446 0.06709342231 0.00045122308 
0.177003 0.04934549539 -0.00031334913 
0.177561 0.06963249365 0.00031504054 
0.178118 0.02130703863 -0.00051995926 
0.178676 0.06149310393 -0.00036665178 
0.179233 0.05044047043 0.00023998984 
0.179791 0.04729561097 0.00059332904 
0.180348 0.09382371187 0.00016959643 
0.180905 0.04608046952 0.00035566648 
0.181463 0.06250044357 0.00031143651 
0.182020 0.02737711866 -0.00005582492 
0.182578 0.00260908018 -0.00037236805 
0.183135 0.04658322770 -0.00010022399 
0.183693 0.04239803041 0.00058502998 
0.184250 0.07772641988 -0.00009837177 
0.184808 0.06136510900 0.00105771769 
0.185365 0.01899385512 0.00010352522 
0.185922 0.10265409675 0.00035022176 
0.186480 0.03850356237 -0.00078796512 
0.187037 0.04977156191 0.00076435889 
0.187595 0.02789991230 0.00062918688 
0.188152 0.02025556245 0.00043667934 
0.188710 0.02747301941 0.00030389100 
0.189267 0.07934115784 -0.00018635950 
0.189824 0.05634023245 0.00029812405 
0.190382 0.06382609161 0.00056563000 
0.190939 0.04561778653 0.00065669350 
0.191497 -0.00015443480 0.00026780352 
0.192054 0.00285296756 0.00074908845 
0.192612 0.07817685009 0.00089378263 
0.193169 0.06248331693 0.00074338251 
0.193726 -0.02453393898 -0.00084506704 
0.194284 0.08549978784 0.00082081785 
0.194841 0.04673905544 0.00007954477 
0.195399 0.04393962426 -0.00004632709 
0.195956 0.03320875254 0.00026812463 
0.196514 0.05788236687 0.00067434275 
0.197071 0.02246473050 -0.00036632310 
0.197628 0.01821292381 -0.00037994273 
0.198186 0.03676566803 -0.00001559025 
0.198743 0.02028805745 0.00080887280 
0.199301 0.03841518204 0.00015273164 
0.199858 0.05813259975 0.00051157238 
0.200416 0.03035746402 0.00073582930 
0.200973 0.03866095748 0.00094079409 
0.201530 -0.01098341201 -0.00031498325 
0.202088 -0.01614888431 -0.00011070438 
0.202645 0.02121035442 0.00005034201 
0.203203 0.05196422553 0.00034126605 
0.203760 0.01754959231 -0.00023785407 
0.204318 0.05826917896 0.00064803054 
0.204875 -0.04180529565 0.00013137716 
0.205432 0.04247214750 0.00043284870 
0.205990 0.04007526490 -0.00018222702 
0.206547 0.05094298388 0.00142121501 
0.207105 0.06063809326 -0.00074538278 
0.207662 -0.02088060364 0.00027708212 
0.208219 0.03674662099 0.00025998717 
0.208777 0.03331092779 0.00016246613 
0.209334 0.05149085572 -0.00016897104 
0.209892 0.04131551156 0.00025786324 
0.210449 0.06146423069 -0.00017898705 
0.211007 0.05051484866 0.00091710632 
0.211564 -0.02112657991 -0.00042470962 
0.212121 0.04728245086 0.00043364963 
0.212679 0.04538270664 0.00015457677 
0.213236 -0.00530758466 -0.00015977655 
0.213794 -0.00424405734 0.00027824572 
0.214351 0.02119532895 0.00037907883 
0.214908 0.04743795383 0.00084260576 
0.215466 0.04791149112 0.00025252176 
0.216023 0.08053024415 0.00095220780 
0.216581 0.05372098120 0.00002795508 
0.217138 0.04742741462 -0.00015391478 
0.217695 0.00771189962 0.00046454529 
0.218253 0.03942153017 0.00029081826 
0.218810 0.02937990233 0.00050604487 
0.219368 0.06273695175 -0.00008012202 
0.219925 0.03518131208 0.00017463148 
0.220483 -0.00580507343 0.00021204219 
0.221040 0.03826226145 0.00009394651 
0.221597 0.04259659375 0.00049110639 
0.222155 -0.00168266773 0.00031681564 
0.222712 0.00558344521 -0.00087471265 
0.223270 0.00649424228 -0.00025832015 
0.223827 0.04140657795 0.00051954370 
0.224384 0.00964966896 0.00030557831 
0.224942 0.06705326124 -0.00041875043 
0.225499 0.04982889997 0.00007079901 
0.226057 0.04678221038 0.00031356356 
0.226614 -0.00150021926 -0.00007430425 
0.227171 0.07012727713 0.00022061703 
0.227729 -0.01301621544 0.00034894209 
0.228286 0.00038167192 0.00000026648 
0.228844 0.08572438718 0.00100503870 
0.229401 0.07747897341 -0.00004446388 
0.229958 -0.01994758553 0.00023830424 
0.230516 0.01208656009 -0.00077953556 
0.231073 0.06471728491 -0.00010144169 
0.231630 0.08568066531 -0.00001473479 
0.232188 0.00763463617 0.00008759086 
0.232745 0.02989626347 0.00042712974 
0.233303 0.01465925156 0.00021732971 
0.233860 0.03448475687 -0.00034536342 
0.234417 0.04883827549 0.00065177957 
0.234975 0.01645636184 0.00065397640 
0.235532 0.04381101998 0.00065209783 
0.236090 0.02715234450 0.00010093209 
0.236647 -0.00433170387 -0.00046201372 
0.237204 0.04752507367 0.00067478235 
0.237762 0.07514176399 -0.00035319218 
0.238319 0.06490669873 0.00057304668 
0.238877 0.05511170085 -0.00013890784 
0.239434 0.02992726694 -0.00004546923 
0.239991 -0.00273455710 -0.00022373335 
0.240549 0.03421408811 0.00025584926 
0.241106 0.01509088245 -0.00041480231 
0.241663 0.01947449303 0.00026318842 
0.242221 0.04898555617 0.00009258870 
0.242778 0.04139996946 0.00040864941 
0.243336 0.03665991692 -0.00010505290 
0.243893 0.05293673212 0.00011908080 
0.244450 0.03018096991 -0.00054314863 
0.245008 0.03990866124 0.00030286691 
0.245565 0.06312529867 -0.00011591490 
0.246123 0.05570080737 0.00012018125 
0.246680 0.02915604830 0.00033176415 
0.247237 0.00625719322 0.00015540695 
0.247795 0.05356211937 -0.00052108215 
0.248352 0.00332497474 0.00010948547 
0.248909 0.02363068039 0.00059467797 
0.249467 0.01391609524 0.00016439507 
0.250024 0.05602739903 0.00008714984 
0.250582 0.01816480645 0.00060614069 
0.251139 -0.00049456939 0.00038532251 
0.251696 0.00793945794 0.00054299091 
0.252254 -0.00801921718 0.00013435640 
0.252811 0.02608983318 0.00009159565 
0.253368 0.02157685591 0.00051480479 
0.253926 0.00747978340 0.00066740977 
0.254483 0.03047974425 0.00005227965 
0.255041 0.00652453387 0.00045271089 
0.255598 0.04576780130 0.00055725480 
0.256155 0.04591065028 0.00007319134 
0.256713 0.02961488201 0.00016661294 
0.257270 0.08750587146 0.00831003179 
0.257827 0.06010795085 0.00047849788 
0.258385 -0.00900387329 0.00017001581 
0.258942 0.03002870696 0.00017726043 
0.259499 0.02107268273 0.00010459721 
0.260057 0.00930660283 -0.00053108117 
0.260614 -0.01535139573 0.00012842232 
0.261172 0.03341649588 0.00020709971 
0.261729 0.03973709890 0.00034054220 
0.262286 0.01083031186 0.00056147535 
0.262844 0.02184431680 0.00009296959 
0.263401 0.04592988394 0.00025308967 
0.263958 0.01764083149 -0.00015053334 
0.264516 0.03265475418 -0.00026104299 
0.265073 0.00544650516 -0.00031582465 
0.265630 0.05971179175 0.00028636498 
0.266188 0.02929791777 0.00031806287 
0.266745 0.01573364886 0.00047749254 
0.267302 0.02265939274 -0.00028902023 
0.267860 0.01724241140 -0.00016932705 
0.268417 0.01033644955 -0.00013931094 
0.268975 0.02471634284 0.00022787827 
0.269532 0.04380248639 -0.00025356965 
0.270089 0.03057435775 0.00005315570 
0.270647 0.00978627189 -0.00016263067 
0.271204 0.04539750126 0.00067164207 
0.271761 0.02420389277 -0.00007563961 
0.272319 0.04615647037 0.00045765806 
0.272876 0.02376514070 0.00019372469 
0.273433 0.02289038086 0.00002929721 
0.273991 -0.02860308341 -0.00002367158 
0.274548 0.06170566219 0.00016962509 
0.275105 0.04057438625 0.00026197957 
0.275663 0.04413183989 0.00027301991 
0.276220 0.01694012810 -0.00022378903 
0.276777 0.02964008539 -0.00026588592 
0.277335 0.02198745087 -0.00054985644 
0.277892 0.03515885624 0.00020584282 
0.278449 0.00560408909 0.00012242922 
0.279007 -0.01075172564 -0.00022110808 
0.279564 0.03333979979 0.00027064799 
0.280121 0.04958707419 -0.00024208184 
0.280679 0.04093893349 0.00015703463 
0.281236 0.00973629517 -0.00036498402 
0.281793 0.02311326213 0.00052815239 
0.282351 0.03078168649 -0.00036583920 
0.282908 0.03881165459 -0.00010997911 
0.283465 -0.00554521930 0.00037996547 
0.284023 0.02505539023 0.00034265132 
0.284580 0.05790356101 -0.00017233457 
0.285137 0.01020967784 0.00017126332 
0.285695 0.02344993243 0.00033241652 
0.286252 0.02300360544 0.00001730579 
0.286809 0.01074879053 0.00025793240 
0.287367 0.03783209337 0.00011269331 
0.287924 0.03894009886 0.00012435371 
0.288481 -0.01889562715 -0.00042455124 
0.289039 0.04335017557 0.00037707467 
0.289596 0.03443022071 -0.00019304539 
0.290153 -0.00297835703 0.00028324802 
0.290711 0.01823151780 -0.00000959027 
0.291268 0.03999034366 -0.00003638657 
0.291825 -0.01154662883 -0.00010216997 
0.292383 0.01149185458 -0.00023529383 
0.292940 0.05753947614 -0.00016827813 
0.293497 -0.00681311204 -0.00079000525 
0.294055 0.01545547355 0.00032532492 
0.294612 0.04220418951 0.00003797005 
0.295169 -0.01472943002 0.00036741920 
0.295727 0.03295501499 -0.00025482928 
0.296284 0.07408564623 0.00068828484 
0.296841 0.00874330857 0.00003992405 
0.297399 0.01936683928 0.00000321721 
0.297956 -0.03945445405 -0.00024001618 
0.298513 -0.00177383253 -0.00005564537 
0.299071 0.01498923808 0.00046724228 
0.299628 0.00502615901 -0.00020993244 
0.300185 0.03227644018 0.00020809306 
0.300742 0.00226358467 0.00023922507 
0.301300 -0.02426754537 -0.00016953530 
0.301857 -0.00863934286 0.00051441295 
0.302414 0.01121918736 0.00028096615 
0.302972 0.04403704349 0.00012373908 
0.303529 0.03429140567 -0.00067472652 
0.304086 0.01289546247 0.00044226771 
0.304644 0.02222306186 0.00004800114 
0.305201 0.04811738546 0.00010110394 
0.305758 0.01135209370 -0.00059121149 
0.306316 -0.01029072724 -0.00002319758 
0.306873 -0.00550447788 0.00058115578 
0.307430 -0.00424045305 -0.00030560965 
0.307987 0.03966975218 0.00015027966 
0.308545 -0.01722205008 -0.00006965509 
0.309102 -0.00744923660 -0.00012908014 
0.309659 0.03192592687 0.00030669702 
0.310217 0.00051207590 0.00012571706 
0.310774 -0.01278119263 0.00037606530 
0.311331 0.00263855136 0.00036634618 
0.311889 0.01674937071 0.00033772762 
0.312446 -0.00284681909 -0.00012353201 
0.313003 0.03487336081 0.00066736759 
0.313560 0.00624611846 0.00051615421 
0.314118 -0.02541495921 -0.00051055988 
0.314675 0.01525024358 -0.00014145886 
0.315232 0.00924119829 0.00020245648 
0.315790 -0.00221235771 -0.00003686685 
0.316347 -0.01156670578 0.00015063391 
0.316904 0.01653061424 -0.00089395620 
0.317461 -0.00340046813 -0.00003776347 
0.318019 0.01287760166 0.00034547319 
0.318576 0.05970868363 0.00076071824 
0.319133 -0.02425987019 -0.00090674963 
0.319691 -0.00829190589 -0.00023552477 
0.320248 0.00519247200 -0.00026173353 
0.320805 0.00164806444 0.00032965870 
0.321362 0.01000903934 0.00018681229 
0.321920 0.05720131553 0.00058947366 
0.322477 -0.00797220956 0.00056130489 
0.323034 0.02624954586 -0.00024083862 
0.323592 0.00257681096 0.00006136918 
0.324149 0.02535774961 -0.00036458726 
0.324706 0.05295282765 0.00059548474 
0.325263 0.02622996336 -0.00064846659 
0.325821 0.00626752865 -0.00027124621 
0.326378 0.05511382583 -0.00025696552 
0.326935 0.02817205134 0.00030862877 
0.327493 0.00918539918 -0.00031091980 
0.328050 -0.01637337719 0.00029488767 
0.328607 0.07748233710 -0.00087519281 
0.329164 0.03550754844 -0.00014704518 
0.329722 0.02155154526 0.00006107255 
0.330279 -0.01695568420 -0.00019380053 
0.330836 -0.02265112445 -0.00041445419 
0.331393 0.01877405776 0.00099094792 
0.331951 -0.02881490609 -0.00001417281 
0.332508 0.00954661443 -0.00007148258 
0.333065 -0.00324429514 0.00054058722 
0.333622 0.07692067844 0.00022749996 
0.334180 0.01573615947 0.00007342879 
0.334737 0.00789505783 -0.00038529139 
0.335294 0.10073204500 0.00108283684 
0.335852 0.00525097463 -0.00029390419 
0.336409 0.02324449306 -0.00033677147 
0.336966 0.02566228466 0.00016644781 
0.337523 0.06660876226 0.00043670022 
0.338081 -0.01708707887 -0.00047619403 
0.338638 0.07294551088 0.00054801853 
0.339195 0.01149337802 0.00029386724 
0.339752 0.07328768997 -0.00026515161 
0.340310 0.07188534556 0.00132169909 
0.340867 -0.01705572358 0.00053087584 
0.341424 0.02859714998 0.00033372051 
0.341981 0.00976361867 0.00031030927 
0.342539 0.03179299267 0.00031262184 
0.343096 -0.00063186478 -0.00031156045 
0.343653 0.04751697469 -0.00012125686 
0.344210 0.05977571239 -0.00034944110 
0.344768 -0.02134307527 -0.00057890015 
0.345325 0.01008723404 0.00150164678 
0.345882 -0.04262775752 0.00023393916 
0.346439 -0.00981374124 0.00073893199 
0.346997 -0.02432082481 -0.00050180094 
0.347554 0.05528896434 0.00098153798 
0.348111 0.02412168612 0.00060958657 
0.348668 0.03254241911 0.00076845223 
0.349226 0.01590132260 -0.00016576131 
0.349783 0.04403566729 0.00079146693 
0.350340 0.04051806266 0.00065196180 
0.350897 -0.02975695891 0.00125641036 
0.351454 0.02326306074 0.00016842409 
0.352012 -0.05096902581 0.00026769284 
0.352569 0.05928829110 -0.00140596338 
0.353126 0.00153417471 0.00030276223 
0.353683 0.01320181157 -0.00021380291 
0.354241 -0.07200303249 0.00028426034 
0.354798 0.06416246194 0.00108828077 
0.355355 0.02312065040 -0.00007991482 
0.355912 -0.00023078129 -0.00007543831 
0.356470 0.00293482264 -0.00063713392 
0.357027 -0.01190535370 0.00026022138 
0.357584 0.00605662552 0.00097619232 
0.358141 -0.05977435872 0.00132911406 
0.358699 0.00412880302 0.00128447460 
0.359256 0.04252546038 0.00020459091 
0.359813 -0.00410139266 0.00168529326 
0.360370 0.03829744176 0.00010585648 
0.360927 0.07835054682 -0.00110127791 
0.361485 -0.04612467738 0.00053468185 
0.362042 0.01641835778 0.00027138916 
0.362599 0.03693065996 -0.00101135495 
0.363156 0.03965708798 0.00045585480 
0.363714 -0.03116814275 -0.00192631547 
0.364271 0.04322584916 0.00107834413 
0.364828 0.02943849592 -0.00121400659 
0.365385 0.03921426220 0.00126007120 
0.365942 0.03961829237 0.00063188147 
0.366500 -0.00236299195 -0.00031946335 
0.367057 -0.03314535936 0.00131779113 
0.367614 0.05913889701 0.00152323003 
0.368171 0.00185302213 -0.00044781578 
0.368728 0.01568689878 0.00004367490 
0.369286 0.08172450850 0.00121064913 
0.369843 0.12563154842 0.00155782493 
0.370400 0.01202869306 0.00171323199 
0.370957 0.12102984050 0.00005512320 
0.371514 -0.01283425265 -0.00048726357 
0.372072 -0.03949992401 0.00202506466 
0.372629 0.03601106605 0.00221688670 
0.373186 -0.00654417749 0.00007664125 
0.373743 -0.02949018685 -0.00007487055 
0.374300 -0.09075657638 -0.00167241845 
0.374858 0.01653089099 -0.00013896814 
0.375415 -0.05366992226 0.00199208468 
0.375972 0.01062942595 0.00222651131 
0.376529 -0.01309458596 -0.00046714646 
0.377086 -0.01255287181 0.00087740160 
0.377644 -0.07856549660 -0.00058173882 
0.378201 0.10896059007 0.00066567695 
0.378758 -0.00839063180 -0.00125187020 
0.379315 0.00976334351 0.00078279990 
0.379872 -0.02226287564 0.00217625548 
0.380430 -0.02766752962 0.00160131268 
0.380987 0.11873011951 0.00257287373 
0.381544 0.03918356395 0.00137784233 
0.382101 0.01276753480 -0.00069296702 
0.382658 -0.02481332772 0.00246971680 
0.383216 -0.01502109878 0.00055949119 
0.383773 -0.03590337166 -0.00151681343 
0.384330 0.01949207096 0.00006637771 
0.384887 -0.00549248140 0.00052068098 
0.385444 -0.05624109939 -0.00085295762 
0.386001 0.09405675457 -0.00089003276 
0.386559 0.06586735212 0.00049704920 
0.387116 -0.05926071377 0.00100541820 
0.387673 0.05174196190 0.00010721230 
0.388230 0.04686113802 0.00088407646 
0.388787 0.10064028948 0.00142657413 
0.389345 0.02442777566 0.00028727589 
0.389902 -0.02806510964 -0.00060882272 
0.390459 -0.00982041715 0.00063512751 
0.391016 -0.03211004743 0.00041996646 
0.391573 0.05168577420 0.00187750108 
0.392130 0.00226609235 0.00110302793 
0.392688 -0.02641050774 0.00054190387 
0.393245 -0.04619328374 -0.00121323194 
0.393802 0.04089963665 0.00088002149 
0.394359 -0.02187249269 -0.00101821294 
0.394916 0.05198237908 0.00227959175 
0.395473 0.12563051404 0.00228146845 
0.396031 0.14728344281 0.00378446074 
0.396588 0.04745022887 0.00328072800 
0.397145 -0.01274801456 0.00289891457 
0.397702 -0.00253109335 0.00251006016 
0.398259 0.08235142802 0.00161738501 
0.398816 -0.12282448739 0.00039144616 
0.399374 -0.03554302606 0.00149358924 
0.399931 0.09196060936 0.00327700671 
0.400488 0.02140784243 -0.00090443608 
0.401045 0.06954091553 0.00358575949 
0.401602 0.18160649763 -0.00152832360 
0.402159 -0.17485514379 -0.00288788738 
0.402716 0.01749327314 0.00126073390 
0.403274 0.14693035882 -0.00338666722 
0.403831 0.13941815981 0.05980113164 
