# Supplementary material for: SAXS studies of X-ray induced disulfide bond damage: Engineering high-resolution insight from a low-resolution technique
Source: PLoS One. 2020 Nov 17;15(11):e0239702. doi: 10.1371/journal.pone.0239702 (PMC7671560; doi:10.1371/journal.pone.0239702)
Supplement: S1 Data — (GZ) [file pone.0239702.s023.gz › SupplementaryData/dimer_A9_ph6_1p25_00015.cbf.dat]

0.010314 5.70783029834 -0.95727262018 
0.010872 4.75953369668 -0.43990400240 
0.011429 4.28689506752 0.17135473312 
0.011987 3.36089793624 -0.05452299330 
0.012544 1.50392420684 -0.22450172844 
0.013102 3.13889407023 0.00549897415 
0.013659 2.58222848105 0.03586286109 
0.014217 3.32269186390 0.03444789094 
0.014774 5.07606639739 0.10700332221 
0.015332 2.61816335087 -0.01643112875 
0.015889 4.22040333711 -0.02104297795 
0.016447 3.43765564683 0.02856943380 
0.017004 3.20396842170 0.00777017081 
0.017562 2.68778310224 -0.01388723484 
0.018119 2.99525605422 0.03809362788 
0.018677 2.93890418125 0.01057400231 
0.019234 2.99197972995 0.00160368776 
0.019792 3.04732905469 -0.00535860524 
0.020349 3.14396468423 0.00500476898 
0.020907 3.03699647391 0.01309111686 
0.021464 2.98926570061 0.02098123817 
0.022022 3.02677775567 0.01723140416 
0.022579 2.96354849112 0.00747003312 
0.023137 2.91719992781 0.00989263048 
0.023694 2.71108891670 0.01075957187 
0.024252 3.09335773401 0.00966556814 
0.024809 2.74812237043 0.00796436058 
0.025367 3.01098915533 0.01115010353 
0.025924 2.91853684390 0.01746452767 
0.026482 2.65036445173 0.00834688977 
0.027039 2.94442151797 0.02015829240 
0.027597 2.68790423538 0.01669998820 
0.028154 2.79517781892 0.02630590545 
0.028712 2.87973636517 0.01458968124 
0.029269 2.72531592097 0.02436057152 
0.029827 2.85598950202 0.02171489493 
0.030384 2.45571657586 0.01254937019 
0.030942 2.81774402162 0.01353873173 
0.031500 2.58828035871 0.01727165391 
0.032057 2.61762711528 0.01622486840 
0.032615 2.57030012218 0.01836041645 
0.033172 2.70618800754 0.01426065616 
0.033730 2.66080260521 0.01998122062 
0.034287 2.70028479068 0.01779647221 
0.034845 2.47359700312 0.01861078481 
0.035402 2.60631560487 0.01509021753 
0.035960 2.68298370741 0.01814772603 
0.036517 2.37119297399 0.01381670933 
0.037075 2.37950497377 0.01476855692 
0.037632 2.42525244248 0.01636905386 
0.038190 2.33202273460 0.01338854825 
0.038747 2.35092598009 0.01324888514 
0.039305 2.27428644484 0.01233649361 
0.039862 2.24009123195 0.01276728124 
0.040420 2.38070259859 0.01764643523 
0.040977 2.26112555611 0.01229293388 
0.041535 2.19439038026 0.01091809872 
0.042092 2.14180702699 0.01672048699 
0.042650 2.17675828699 0.01331710654 
0.043207 2.28010963199 0.01543908637 
0.043765 2.17194168664 0.01340725911 
0.044322 2.00665233915 0.00994295881 
0.044880 2.14683394248 0.01402013401 
0.045437 2.12795436679 0.01527355473 
0.045995 2.00919729972 0.01606010484 
0.046552 2.15897487348 0.01304835931 
0.047110 1.94881614440 0.00978467988 
0.047667 2.10788970345 0.01191780917 
0.048225 1.92998398326 0.01331995635 
0.048782 1.93768673869 0.01241655723 
0.049340 1.99937979329 0.00863436565 
0.049897 1.87350645118 0.01357238593 
0.050455 1.93326001092 0.01255458717 
0.051012 1.91217937762 0.00907576124 
0.051570 1.95349017852 0.01013638942 
0.052127 1.73651072163 0.00930293343 
0.052685 1.80854779822 0.00921498403 
0.053242 1.90154408979 0.01084719855 
0.053800 1.81828537663 0.00856382217 
0.054357 1.74447914859 0.00890117892 
0.054915 1.71514681955 0.00624975200 
0.055472 1.70615353745 0.01156175860 
0.056030 1.78989347685 0.00674689367 
0.056587 1.57741208222 0.01011240219 
0.057145 1.70052569538 0.01157282567 
0.057702 1.69706661874 0.00736646127 
0.058260 1.59508270316 0.00522689370 
0.058817 1.58894482465 0.00762743778 
0.059375 1.43798367111 0.00901966914 
0.059932 1.58075428007 0.00878878045 
0.060490 1.53500641467 0.00851606602 
0.061048 1.63934595275 0.00939909677 
0.061605 1.54616897350 0.00613480784 
0.062163 1.49941158536 0.01083437321 
0.062720 1.47847961435 0.00706729974 
0.063278 1.39581479173 0.00823144154 
0.063835 1.41060717622 0.00802817534 
0.064393 1.35858916174 0.00799491660 
0.064950 1.36100067765 0.00525053668 
0.065508 1.35514991220 0.00668343664 
0.066065 1.25193979072 0.00741906155 
0.066623 1.30529310071 0.00704485643 
0.067180 1.29418769690 0.00749808849 
0.067738 1.27964412255 0.00612794185 
0.068295 1.39110587235 0.00624946180 
0.068853 1.31593022082 0.00825925615 
0.069410 1.24081202974 0.00689312190 
0.069968 1.27127689714 0.00725972429 
0.070525 1.26426704229 0.00737392234 
0.071083 1.19005706089 0.00761392888 
0.071640 1.21839844524 0.00382048420 
0.072198 1.21599268868 0.00627875417 
0.072755 1.15945297924 0.00579931762 
0.073313 1.10613998059 0.00726768206 
0.073870 1.14732477045 0.00578413988 
0.074428 1.08864203397 0.00521632465 
0.074985 1.13605944732 0.00532578710 
0.075543 0.97878035102 0.00441782576 
0.076100 0.94115156686 0.00468840256 
0.076658 1.01074220050 0.00386342672 
0.077215 1.03057362878 0.00364781940 
0.077773 0.97327302497 0.00612896686 
0.078330 0.96503383835 0.00594324150 
0.078888 0.97156998382 0.00479312411 
0.079445 0.95661989840 0.00579612161 
0.080003 0.96179245700 0.00422839097 
0.080560 0.98948092093 0.00643205666 
0.081118 0.96277417304 0.00313681686 
0.081675 0.88845088122 0.00471156592 
0.082233 0.89728574930 0.00457735534 
0.082790 0.79064905318 0.00370525273 
0.083348 0.94944137477 0.00450556447 
0.083905 0.90103597592 0.00523655273 
0.084463 0.85358022095 0.00540603882 
0.085020 0.77006377304 0.00383550868 
0.085578 0.77985368092 0.00468832353 
0.086135 0.80284704946 0.00469620511 
0.086693 0.77184132811 0.00332249018 
0.087250 0.77209622367 0.00538299019 
0.087808 0.82094958817 0.00279866328 
0.088365 0.73413395849 0.00102846129 
0.088923 0.71712968309 0.00245432216 
0.089480 0.77065018464 0.00381040661 
0.090038 0.69314523350 0.00406840477 
0.090595 0.73503056477 0.00371651279 
0.091153 0.70488217928 0.00314966156 
0.091710 0.78852925224 0.00283032703 
0.092268 0.69098599186 0.00324815719 
0.092825 0.75742349699 0.00237712611 
0.093383 0.73244481745 0.00446908874 
0.093940 0.72096528699 0.00253673312 
0.094498 0.65727983970 0.00336759250 
0.095055 0.68108425888 0.00276706265 
0.095613 0.65207262466 0.00295671577 
0.096170 0.61323280131 0.00305863785 
0.096728 0.65442541932 0.00238460574 
0.097285 0.65185887427 0.00302369092 
0.097842 0.61916162852 0.00223757619 
0.098400 0.55603135652 0.00355023015 
0.098957 0.56372911621 0.00271065352 
0.099515 0.63319532582 0.00333497372 
0.100072 0.46374373085 0.00192246872 
0.100630 0.55018673209 0.00563030851 
0.101187 0.60644306149 0.00372127325 
0.101745 0.54821452777 0.00235518841 
0.102302 0.46574875097 0.00258862184 
0.102860 0.51532480805 0.00369893392 
0.103417 0.48488265808 0.00319285839 
0.103975 0.54064039473 0.00160735834 
0.104532 0.44647427124 0.00357388593 
0.105090 0.48468447222 0.00299831353 
0.105647 0.48299770410 0.00196775580 
0.106205 0.43885991252 0.00252313619 
0.106762 0.48861451148 0.00320909900 
0.107320 0.40024327506 0.00122030028 
0.107877 0.51300490491 0.00158045507 
0.108435 0.51609877366 0.00215372621 
0.108992 0.44455025527 0.00074645528 
0.109550 0.40763676761 0.00126126502 
0.110107 0.46704242671 0.00187998146 
0.110665 0.38667483140 0.00282763127 
0.111222 0.39722038192 0.00129910323 
0.111780 0.39685150661 0.00229234945 
0.112337 0.43636563162 0.00071161527 
0.112895 0.35796381918 0.00218835833 
0.113452 0.48824591747 0.00219907992 
0.114010 0.34967491927 0.00150935597 
0.114567 0.35156131946 0.00245650447 
0.115125 0.34161670819 0.00161731885 
0.115682 0.39075771472 0.00221015677 
0.116240 0.38696781460 0.00156239942 
0.116797 0.33592182884 0.00260671448 
0.117355 0.29802778949 0.00171287527 
0.117912 0.31906233973 0.00249541587 
0.118470 0.32985028659 0.00195739084 
0.119027 0.39430563545 0.00249162629 
0.119585 0.33811815579 0.00177210519 
0.120142 0.30538322319 0.00039982775 
0.120699 0.30957531108 0.00110269648 
0.121257 0.32454553954 0.00187208309 
0.121814 0.37230151591 0.00122097774 
0.122372 0.27780448343 0.00157189123 
0.122929 0.23926745131 0.00125627581 
0.123487 0.24985142823 -0.00030442535 
0.124044 0.31188952662 0.00121760483 
0.124602 0.25170718276 0.00035965866 
0.125159 0.28720214479 0.00234744641 
0.125717 0.29396132171 0.00177139267 
0.126274 0.26238299763 0.00157289882 
0.126832 0.24696071046 0.00205332917 
0.127389 0.28437541874 0.00052982961 
0.127947 0.29447925630 0.00110402496 
0.128504 0.25130031362 -0.00059451378 
0.129062 0.24775192022 0.00119966565 
0.129619 0.20327041639 0.00076101207 
0.130177 0.36030788217 0.00195602045 
0.130734 0.26158699106 0.00053710636 
0.131292 0.19088522641 0.00108159629 
0.131849 0.22329023964 0.00113812051 
0.132407 0.22503587311 0.00108324182 
0.132964 0.20142875181 0.00112182764 
0.133521 0.24243324329 0.00013511630 
0.134079 0.24387419907 0.00104286182 
0.134636 0.21652514789 0.00128636225 
0.135194 0.12553395948 0.00107850399 
0.135751 0.26326203283 0.00141353097 
0.136309 0.21556594548 0.00045417397 
0.136866 0.22468250232 0.00089162558 
0.137424 0.14823619496 0.00089281149 
0.137981 0.20364146975 0.00112335940 
0.138539 0.18612028341 0.00047315140 
0.139096 0.15913945972 0.00109220808 
0.139654 0.26427777227 0.00169625829 
0.140211 0.16718190169 0.00244859926 
0.140769 0.20057257411 0.00085051820 
0.141326 0.18319132611 0.00217620208 
0.141884 0.17596823066 0.00116913991 
0.142441 0.11544644987 0.00093324388 
0.142998 0.24202604280 0.00024529543 
0.143556 0.12149363974 0.00040341842 
0.144113 0.18703003962 0.00018619345 
0.144671 0.17127986323 0.00058219682 
0.145228 0.15686925582 0.00088796635 
0.145786 0.14448824943 -0.00006560971 
0.146343 0.17333847981 0.00146940613 
0.146901 0.13333196023 0.00038746641 
0.147458 0.11426085412 -0.00011027726 
0.148016 0.17815356775 0.00118749059 
0.148573 0.08408485441 0.00028461546 
0.149131 0.10161590086 0.00052644572 
0.149688 0.12799326592 0.00107618742 
0.150246 0.12036950213 0.00055647076 
0.150803 0.05264315037 0.00078371314 
0.151360 0.14787893438 0.00043651122 
0.151918 0.12118092966 0.00024241018 
0.152475 0.13604368141 0.00077946963 
0.153033 0.08728816119 -0.00038454577 
0.153590 0.14685172025 0.00019721579 
0.154148 0.09016662911 0.00061688767 
0.154705 0.10379499503 0.00016445772 
0.155263 0.08113812028 0.00008910391 
0.155820 0.10240915423 0.00084680035 
0.156378 0.10406097643 0.00059620877 
0.156935 0.07529035399 -0.00055305602 
0.157493 0.12690778677 0.00013209327 
0.158050 0.07941256558 0.00015563375 
0.158607 0.10636235348 0.00014246097 
0.159165 0.08348077655 0.00063564200 
0.159722 0.12548782991 0.00028975257 
0.160280 0.08221374148 0.00112483798 
0.160837 0.09016089347 0.00046473241 
0.161395 0.07912361996 0.00060907725 
0.161952 0.04753375123 0.00052355309 
0.162510 0.09964696954 0.00072807476 
0.163067 0.10856660965 0.00050998735 
0.163625 0.11787893592 -0.00017561772 
0.164182 0.09920365580 0.00014873727 
0.164739 0.12832794707 0.00115757338 
0.165297 0.08182434718 0.00026649094 
0.165854 0.00370710737 0.00003659914 
0.166412 0.03872505882 0.00057994558 
0.166969 0.06358274088 0.00052949591 
0.167527 0.12052234802 0.00033992604 
0.168084 0.09179911122 0.00034992515 
0.168642 0.03507645764 0.00090019317 
0.169199 0.10744862710 -0.00002657310 
0.169757 0.06052764329 0.00170274164 
0.170314 0.03860792929 0.00093785910 
0.170871 0.08809885122 0.00073620858 
0.171429 0.06357792470 -0.00044245509 
0.171986 0.01702457586 0.00001572775 
0.172544 0.08895680664 0.00048717995 
0.173101 0.04419794529 0.00061593728 
0.173659 0.08859774157 0.00038183568 
0.174216 -0.01419554496 -0.00049768635 
0.174774 0.03779785346 -0.00026387209 
0.175331 0.04451261470 0.00022514474 
0.175888 0.11183767698 0.00079297990 
0.176446 0.00975652241 -0.00009760223 
0.177003 0.02884947340 0.00066338201 
0.177561 0.04249184716 -0.00029592340 
0.178118 0.06155532021 0.00016107941 
0.178676 0.05011517504 0.00031537001 
0.179233 0.07033594353 -0.00027881471 
0.179791 0.03204406246 -0.00056419414 
0.180348 0.05161745250 0.00007420527 
0.180905 0.01470848564 -0.00006950897 
0.181463 0.05339863639 0.00021161693 
0.182020 0.03932649287 0.00102467048 
0.182578 0.07937704921 0.00014923245 
0.183135 0.02979161350 -0.00034124288 
0.183693 0.04663102516 0.00023497865 
0.184250 0.01610557313 0.00013530264 
0.184808 0.01938274581 0.00025402756 
0.185365 0.10511887347 0.00106678182 
0.185922 0.06966464204 0.00073388698 
0.186480 0.03977117894 0.00045418950 
0.187037 0.03014803236 -0.00026839773 
0.187595 0.05496469821 -0.00024340746 
0.188152 0.06613862744 0.00017676716 
0.188710 0.02790724549 0.00029444332 
0.189267 0.05357650647 -0.00041202284 
0.189824 0.03052069596 -0.00003655365 
0.190382 0.02450492056 0.00069558773 
0.190939 0.03316849550 0.00031429482 
0.191497 0.06471676953 0.00032366338 
0.192054 0.05402792956 0.00028702222 
0.192612 0.03785789446 0.00083374064 
0.193169 0.06267609856 0.00042222993 
0.193726 0.06531281570 -0.00003525663 
0.194284 0.04230347918 0.00064895648 
0.194841 0.05579321881 0.00018939573 
0.195399 -0.00838017251 -0.00026615824 
0.195956 0.06204359866 0.00045965151 
0.196514 0.06759143618 0.00037421212 
0.197071 -0.00766992889 -0.00045956768 
0.197628 0.04596057182 0.00011377694 
0.198186 -0.03386083916 -0.00047822135 
0.198743 0.04223957288 0.00099523498 
0.199301 0.01756744031 0.00021721607 
0.199858 -0.02981463304 -0.00006360161 
0.200416 0.00490404751 0.00058488686 
0.200973 0.05907945259 0.00053208338 
0.201530 0.02268642959 -0.00046597789 
0.202088 0.05106773475 0.00011144101 
0.202645 -0.00127519513 0.00001736984 
0.203203 0.01864167624 -0.00031026249 
0.203760 0.00734755352 0.00017586439 
0.204318 0.02161871040 0.00011973602 
0.204875 0.06353579675 0.00063158633 
0.205432 0.06982793502 0.00043880719 
0.205990 0.00675863702 0.00077015862 
0.206547 0.09606919103 0.00032593589 
0.207105 0.05084099901 -0.00047866672 
0.207662 0.05676318796 0.00079769579 
0.208219 0.02890703338 0.00001863681 
0.208777 0.00475956803 0.00036168304 
0.209334 0.06909465235 0.00052545528 
0.209892 0.02202284252 -0.00011290579 
0.210449 0.01918230341 -0.00068286899 
0.211007 0.01037167926 0.00025270407 
0.211564 0.00055269164 0.00016552647 
0.212121 0.09566259548 0.00021767384 
0.212679 0.05162032725 -0.00029911978 
0.213236 -0.01566001755 0.00058191254 
0.213794 0.05178499609 0.00027228157 
0.214351 0.03484306659 0.00080507251 
0.214908 -0.00153658807 -0.00051464377 
0.215466 0.07789514203 0.00007821142 
0.216023 0.02798940253 0.00003198845 
0.216581 0.01086243525 -0.00004535012 
0.217138 0.05104579183 -0.00013724987 
0.217695 0.00270174167 0.00016870460 
0.218253 0.05841975450 0.00067027759 
0.218810 0.04869089579 -0.00006865762 
0.219368 0.02977186435 0.00048251191 
0.219925 0.06004068603 0.00059389794 
0.220483 0.02327038469 0.00041367935 
0.221040 0.02323446262 -0.00010252273 
0.221597 -0.02544990587 0.00064216440 
0.222155 -0.04360909004 0.00056458707 
0.222712 0.01029585109 -0.00044770784 
0.223270 -0.02895354559 -0.00005323035 
0.223827 0.00672829761 0.00017265826 
0.224384 -0.03004907491 0.00055257498 
0.224942 -0.01894358531 -0.00050675540 
0.225499 0.04473043570 -0.00004230139 
0.226057 0.07538993217 0.00008254740 
0.226614 -0.01054054248 -0.00028715616 
0.227171 0.02246708650 0.00019865846 
0.227729 0.00015220951 0.00046001837 
0.228286 0.05009172385 -0.00001679469 
0.228844 0.02290303315 -0.00035017427 
0.229401 0.03455443276 -0.00000138093 
0.229958 0.03689296443 0.00002273104 
0.230516 0.02654227760 0.00011293165 
0.231073 0.05139432031 0.00053911552 
0.231630 0.00758428362 0.00022733943 
0.232188 0.03077419938 0.00001854691 
0.232745 0.04845545057 0.00002150699 
0.233303 0.01482601005 -0.00010137637 
0.233860 0.03438059619 -0.00025740778 
0.234417 0.00711370999 0.00006151532 
0.234975 0.01872099749 0.00062658102 
0.235532 0.01317331326 0.00009859177 
0.236090 0.01048269665 -0.00006927027 
0.236647 0.06294722264 -0.00045280719 
0.237204 0.00423234687 -0.00055717601 
0.237762 0.00391138160 -0.00011078985 
0.238319 0.06001342920 -0.00012310542 
0.238877 0.04241779171 -0.00007483812 
0.239434 0.03964514996 0.00024450527 
0.239991 0.00481166086 0.00065210098 
0.240549 0.03158258929 0.00028773866 
0.241106 0.02458419475 0.00021724186 
0.241663 -0.00457570593 0.00019807233 
0.242221 0.03348359620 0.00005166990 
0.242778 0.00337683653 0.00023862096 
0.243336 0.08180735667 0.00065582136 
0.243893 0.05086975236 -0.00012434171 
0.244450 0.01716088700 0.00019872844 
0.245008 0.06081833456 0.00015505581 
0.245565 0.05456986402 0.00022578168 
0.246123 0.04319191293 0.00034300480 
0.246680 0.03285420252 -0.00013601706 
0.247237 -0.00670222993 0.00006784005 
0.247795 -0.00485250685 -0.00028755734 
0.248352 -0.00019173331 -0.00028530606 
0.248909 0.00328814352 0.00001829566 
0.249467 0.00440850471 0.00039370092 
0.250024 0.04409860157 0.00027587014 
0.250582 0.03906936873 0.00020909352 
0.251139 -0.00872890776 -0.00011229570 
0.251696 0.00374522804 0.00009237963 
0.252254 0.03997282182 0.00027244064 
0.252811 0.05433806252 0.00038670464 
0.253368 0.00383089487 -0.00026450611 
0.253926 0.00888636313 0.00033473761 
0.254483 0.02664354524 0.00019865316 
0.255041 0.04514595474 0.00028841779 
0.255598 0.03668168889 -0.00044068958 
0.256155 0.03825941676 0.00022965793 
0.256713 0.05975663455 0.00000489039 
0.257270 -0.00377810893 0.00537352692 
0.257827 0.01166691110 0.00035754161 
0.258385 0.03706045722 0.00063282728 
0.258942 0.03768707792 0.00080704340 
0.259499 0.01430365099 -0.00026528242 
0.260057 0.07609978356 0.00029016004 
0.260614 0.03149735298 -0.00043223843 
0.261172 0.02696368458 -0.00023517520 
0.261729 0.05115888980 0.00059038363 
0.262286 0.01943611152 0.00020168448 
0.262844 0.02464138008 -0.00001026435 
0.263401 0.00403844366 0.00026958582 
0.263958 0.05034046117 0.00004266909 
0.264516 -0.03885924841 0.00029521036 
0.265073 0.01002504291 0.00024139487 
0.265630 0.01373108547 0.00001914758 
0.266188 -0.00623780375 -0.00056206123 
0.266745 0.02686673955 -0.00016179067 
0.267302 0.01338875364 0.00018768288 
0.267860 0.00686801136 0.00027040220 
0.268417 0.00130841546 0.00016287011 
0.268975 0.02379632028 0.00027015155 
0.269532 0.01310395426 -0.00006184345 
0.270089 0.03058531019 -0.00039910796 
0.270647 0.07536383076 0.00010976182 
0.271204 0.04811944879 0.00044997295 
0.271761 0.04200485318 0.00020945228 
0.272319 -0.00468786566 0.00006770594 
0.272876 0.04788195510 -0.00014103868 
0.273433 0.04795410380 0.00014685282 
0.273991 0.03174971268 0.00028346263 
0.274548 0.01662891064 0.00031796938 
0.275105 0.01784633152 0.00012864607 
0.275663 0.05108402379 0.00066029143 
0.276220 0.04423089377 -0.00024678240 
0.276777 0.00677047630 -0.00017237302 
0.277335 0.03146288854 0.00066075466 
0.277892 -0.01207884995 0.00005475703 
0.278449 0.02344419717 0.00084305801 
0.279007 0.00835701437 0.00005962547 
0.279564 0.00937655603 0.00006927864 
0.280121 0.04687921563 -0.00005437978 
0.280679 0.05749333307 0.00022866924 
0.281236 0.00339955079 -0.00033996255 
0.281793 -0.01093132550 0.00048951820 
0.282351 0.00709666615 -0.00002720465 
0.282908 0.03932093931 0.00017088057 
0.283465 0.01905216152 -0.00026946992 
0.284023 0.01548826988 -0.00015489322 
0.284580 -0.01061246755 0.00010696093 
0.285137 0.02232163860 0.00023927261 
0.285695 0.00852199102 0.00002095172 
0.286252 0.02096316509 0.00042034663 
0.286809 0.02407860924 0.00005994268 
0.287367 0.02065732898 0.00004322677 
0.287924 0.02026103664 -0.00015687028 
0.288481 0.00085382485 0.00048301913 
0.289039 0.01416222832 0.00000850585 
0.289596 0.07181673572 0.00025756434 
0.290153 0.02730254618 0.00027105984 
0.290711 0.04374672960 0.00111628204 
0.291268 0.07716020485 0.00037932386 
0.291825 0.02457388355 -0.00008506839 
0.292383 0.01759384351 0.00007250149 
0.292940 0.06085846132 0.00035273483 
0.293497 0.00736349673 0.00050221434 
0.294055 0.07054750092 0.00036328972 
0.294612 -0.01649049386 -0.00017585827 
0.295169 -0.03033213012 0.00028702049 
0.295727 0.03832199305 0.00013041867 
0.296284 0.02809325673 0.00018248306 
0.296841 -0.00187584677 -0.00041001316 
0.297399 0.02361941538 0.00015186197 
0.297956 0.01000089854 -0.00004751559 
0.298513 0.02164851201 0.00002064360 
0.299071 0.03702546891 0.00013888329 
0.299628 0.06054777431 -0.00011068068 
0.300185 0.01706132109 -0.00058926493 
0.300742 0.01574916470 0.00019792722 
0.301300 0.00995442389 0.00047210236 
0.301857 0.02440994926 -0.00008565576 
0.302414 0.02979753232 0.00030039136 
0.302972 0.01255968657 0.00037613802 
0.303529 0.03042519853 0.00029979566 
0.304086 0.03044644508 0.00004222608 
0.304644 -0.00480747194 0.00009392898 
0.305201 0.01801566289 -0.00044021958 
0.305758 0.01383919897 -0.00017013301 
0.306316 0.01750069234 0.00035259379 
0.306873 0.06654934126 0.00048947327 
0.307430 0.02950376718 -0.00032059568 
0.307987 0.04065288090 -0.00036914906 
0.308545 -0.03200475949 -0.00006690001 
0.309102 0.02828942971 -0.00032870898 
0.309659 -0.02309377169 -0.00003673016 
0.310217 0.01671693100 -0.00061501120 
0.310774 0.03552878277 0.00069681519 
0.311331 0.02659751930 -0.00020543324 
0.311889 0.03050250253 0.00008097511 
0.312446 0.02461998999 0.00048800068 
0.313003 0.09569286047 0.00063302896 
0.313560 0.00686193370 -0.00031512047 
0.314118 0.04175502963 -0.00022155599 
0.314675 -0.02972804271 -0.00001020508 
0.315232 0.02243293154 -0.00033417233 
0.315790 0.09552725848 -0.00021057316 
0.316347 0.01528354343 -0.00044190679 
0.316904 0.02832203368 0.00008894222 
0.317461 0.05878340734 -0.00033444371 
0.318019 0.00187504675 -0.00074145604 
0.318576 -0.03894146297 -0.00056888954 
0.319133 0.02829490781 -0.00034710793 
0.319691 0.01799337319 -0.00041968819 
0.320248 0.02560309096 0.00031465022 
0.320805 -0.00667821617 -0.00038896558 
0.321362 0.05732751830 0.00091268541 
0.321920 -0.00517269631 -0.00059025083 
0.322477 -0.03912805268 -0.00043347247 
0.323034 -0.01653134161 0.00057263183 
0.323592 -0.00800352627 -0.00035088861 
0.324149 0.05893418542 -0.00010004415 
0.324706 0.01979628694 0.00091629451 
0.325263 0.04020872888 -0.00050911719 
0.325821 0.02484700329 -0.00037286819 
0.326378 0.03552138807 -0.00012651402 
0.326935 0.01503379993 -0.00007342055 
0.327493 0.04902873248 0.00030013454 
0.328050 0.01279840704 0.00068401776 
0.328607 0.01876949418 -0.00023982804 
0.329164 -0.02681414035 0.00010693603 
0.329722 -0.02157047415 -0.00047046391 
0.330279 0.02402022647 0.00053737888 
0.330836 0.02699592709 -0.00008369958 
0.331393 0.03546549138 -0.00005171088 
0.331951 0.01269203279 -0.00029107880 
0.332508 -0.02726136414 -0.00047661087 
0.333065 -0.02117446872 -0.00009761954 
0.333622 0.03300235028 0.00032275429 
0.334180 -0.01262552297 -0.00031338464 
0.334737 -0.02616469954 -0.00007974298 
0.335294 -0.01567310610 0.00004418824 
0.335852 0.01737096480 0.00031688423 
0.336409 0.02413504015 -0.00019826591 
0.336966 0.02704993475 -0.00045199475 
0.337523 0.00362309033 -0.00028788499 
0.338081 0.02458588498 0.00053360681 
0.338638 0.00534816760 -0.00022388887 
0.339195 -0.00692078439 -0.00021579010 
0.339752 -0.06675981091 -0.00037335887 
0.340310 0.02798423067 -0.00091372151 
0.340867 0.00126245624 0.00050718787 
0.341424 0.01029545030 -0.00024604677 
0.341981 0.04766579550 0.00036284488 
0.342539 0.03722993033 -0.00001908670 
0.343096 0.01475703580 -0.00038373843 
0.343653 0.00915443264 0.00022355154 
0.344210 0.11151404700 0.00008664635 
0.344768 0.00775625540 0.00013829413 
0.345325 0.03669359010 -0.00015304069 
0.345882 -0.01025547345 0.00036002389 
0.346439 0.01713020931 0.00090747720 
0.346997 -0.00769995264 -0.00013773094 
0.347554 -0.06238131192 -0.00116442104 
0.348111 0.00032212870 -0.00055824047 
0.348668 0.03738151850 -0.00009822872 
0.349226 -0.04028620793 0.00028806699 
0.349783 0.04401726415 0.00113021640 
0.350340 0.03365765560 -0.00053894688 
0.350897 0.04538720401 0.00055191674 
0.351454 0.06137754825 -0.00060500545 
0.352012 -0.03384338820 -0.00014250346 
0.352569 -0.00433912302 -0.00044344785 
0.353126 0.00929037471 -0.00032792586 
0.353683 0.04537514799 0.00028440232 
0.354241 -0.00262223331 0.00025738604 
0.354798 0.05780530521 -0.00068396004 
0.355355 0.03336982844 0.00037764384 
0.355912 0.06477139548 0.00154337654 
0.356470 0.03893069998 0.00019120379 
0.357027 0.00093454600 0.00072367179 
0.357584 0.04549541643 -0.00107753639 
0.358141 -0.03171828219 0.00076373809 
0.358699 0.05175986577 0.00161149994 
0.359256 -0.05608787636 0.00111302958 
0.359813 0.06291240631 0.00148504431 
0.360370 0.00102021236 0.00026914518 
0.360927 -0.00651065069 -0.00011799494 
0.361485 0.05496210582 -0.00080000942 
0.362042 0.00129262329 -0.00010248297 
0.362599 0.03131000689 -0.00200780869 
0.363156 0.06397958427 0.00066196832 
0.363714 0.01501697785 -0.00073830214 
0.364271 0.00473329058 -0.00271121660 
0.364828 0.00608667297 0.00135662765 
0.365385 0.04176415395 -0.00024765962 
0.365942 -0.02777549910 0.00002383965 
0.366500 -0.04834260561 -0.00049500552 
0.367057 -0.02725496637 0.00008157197 
0.367614 0.03936812695 0.00060776019 
0.368171 -0.00379145207 -0.00020005349 
0.368728 -0.06593691588 -0.00148164841 
0.369286 -0.00003470340 0.00133284722 
0.369843 0.00080616415 0.00183693724 
0.370400 -0.00410281032 0.00088626486 
0.370957 -0.03495782303 -0.00003269529 
0.371514 0.00968555336 0.00021217703 
0.372072 -0.03177514761 -0.00197331346 
0.372629 -0.06369516801 -0.00023456519 
0.373186 0.03649658788 -0.00096904692 
0.373743 0.10422903723 0.00195055380 
0.374300 0.00290189067 -0.00052381675 
0.374858 -0.02024764957 0.00146628046 
0.375415 0.04520681510 -0.00117379059 
0.375972 0.00955959431 0.00074117562 
0.376529 0.01650882824 0.00025281537 
0.377086 -0.03061172384 -0.00006893291 
0.377644 0.01762887186 0.00030675291 
0.378201 0.02800743188 -0.00038580242 
0.378758 -0.00437066363 -0.00136868844 
0.379315 -0.01066640557 -0.00033050778 
0.379872 -0.03933824123 -0.00027997850 
0.380430 0.02310336642 -0.00041200669 
0.380987 0.00579175008 0.00264517589 
0.381544 0.00500161611 0.00167899647 
0.382101 0.05225390057 0.00239616149 
0.382658 0.02219718361 -0.00091962637 
0.383216 -0.00686347661 -0.00006090741 
0.383773 0.00112837814 0.00136525197 
0.384330 -0.01389396941 0.00249796025 
0.384887 -0.01351982327 0.00004516912 
0.385444 0.02083304218 0.00039586245 
0.386001 0.00163349945 -0.00014973003 
0.386559 0.03981516866 0.00058660049 
0.387116 0.04970672343 0.00118962194 
0.387673 0.08201414773 0.00050628004 
0.388230 0.04935026679 -0.00065786013 
0.388787 0.11275033321 -0.00283187544 
0.389345 -0.10056333511 -0.00255624996 
0.389902 -0.02807455253 0.00125178463 
0.390459 -0.07702749799 0.00194243067 
0.391016 -0.07890841527 -0.00186414293 
0.391573 -0.02319588457 0.00104139495 
0.392130 0.01845064205 -0.00101160763 
0.392688 0.10440971743 0.00156469572 
0.393245 0.10668301528 -0.00006077781 
0.393802 -0.00607025321 0.00162648095 
0.394359 0.00287702769 0.00183096218 
0.394916 -0.12612550374 0.00000324797 
0.395473 0.08933253724 -0.00033913170 
0.396031 0.06672266491 -0.00327193444 
0.396588 -0.02600484119 -0.00196101820 
0.397145 0.18641768633 0.00478849990 
0.397702 0.02383319485 0.00211220199 
0.398259 0.06988279123 -0.00184027776 
0.398816 0.03213603791 0.00219400211 
0.399374 -0.04604571426 -0.00004043087 
0.399931 -0.14140888221 -0.00494370863 
0.400488 0.00169465237 0.00127744478 
0.401045 -0.19164276204 -0.00499864131 
0.401602 -0.07028351621 -0.00242108221 
0.402159 -0.13060690733 -0.00462241330 
0.402716 0.11873392076 0.01425479001 
0.403274 0.10962067089 0.01383818074 
0.403831 0.57000005517 0.01927981143 
