# Supplementary material for: SAXS studies of X-ray induced disulfide bond damage: Engineering high-resolution insight from a low-resolution technique
Source: PLoS One. 2020 Nov 17;15(11):e0239702. doi: 10.1371/journal.pone.0239702 (PMC7671560; doi:10.1371/journal.pone.0239702)
Supplement: S1 Data — (GZ) [file pone.0239702.s023.gz › SupplementaryData/dimer_A9_ph6_1p25_00016.cbf.dat]

0.010314 7.57834172210 -2.11451119878 
0.010872 4.93517236728 -0.08415025645 
0.011429 3.91161679637 0.01355863979 
0.011987 3.16337206759 -0.14938809164 
0.012544 1.62472409356 -0.14913246115 
0.013102 3.61047382539 -0.02906070887 
0.013659 1.97750766290 0.10540084986 
0.014217 3.81320642358 0.09916779336 
0.014774 3.54500166076 0.05424059918 
0.015332 3.12151014965 -0.04126107575 
0.015889 3.01248386031 -0.00246209038 
0.016447 3.10707517933 0.01656901595 
0.017004 3.46047029436 -0.05637243101 
0.017562 3.13685960184 0.01915752527 
0.018119 2.79210232047 0.03519162975 
0.018677 2.99964516097 0.00458502576 
0.019234 3.15188007302 0.01994475003 
0.019792 3.33734066517 0.01180274969 
0.020349 2.80185719058 0.02358072787 
0.020907 2.97113205361 0.00480359628 
0.021464 3.03421635710 0.02285097122 
0.022022 3.27653387637 0.02713567945 
0.022579 3.21616466060 0.00968147908 
0.023137 3.04727351991 -0.00101681708 
0.023694 2.86061427917 0.01845003296 
0.024252 3.13633826534 0.01070210758 
0.024809 2.88903496536 0.01945290629 
0.025367 3.17815416042 0.02556655968 
0.025924 2.64196577311 0.02785443934 
0.026482 3.01366053844 0.01513865357 
0.027039 3.12364338098 0.01383397451 
0.027597 2.88928779987 0.02023790173 
0.028154 2.86008313384 0.02947954739 
0.028712 2.69131978851 0.01196010344 
0.029269 2.67123000940 0.01550722619 
0.029827 2.78926007613 0.02212159815 
0.030384 2.67679835905 0.02682093866 
0.030942 2.75982652667 0.01518608353 
0.031500 2.59738817856 0.01070513250 
0.032057 2.61754181471 0.01858351229 
0.032615 2.69327417904 0.01722700898 
0.033172 2.67626011041 0.01625238404 
0.033730 2.55253193694 0.01379737829 
0.034287 2.54300772616 0.01453108295 
0.034845 2.65139696259 0.01930787061 
0.035402 2.73618136632 0.01651477744 
0.035960 2.71704072899 0.01679173702 
0.036517 2.43576361816 0.01093743868 
0.037075 2.32043820245 0.01463206292 
0.037632 2.49629184169 0.01325411969 
0.038190 2.57591529117 0.01673258232 
0.038747 2.47479893123 0.01909335956 
0.039305 2.40830302042 0.01226480393 
0.039862 2.35636757292 0.01651801555 
0.040420 2.24808215557 0.01027251151 
0.040977 2.28302295273 0.01580419021 
0.041535 2.17030161570 0.01517686063 
0.042092 2.34137706291 0.01080116548 
0.042650 2.12167491529 0.01083657050 
0.043207 2.29233660170 0.01060066612 
0.043765 2.17288232681 0.01282547221 
0.044322 2.27038262675 0.01300173772 
0.044880 2.05356685172 0.01284669938 
0.045437 2.07915875293 0.01142680351 
0.045995 1.92979855284 0.01029738707 
0.046552 2.18981920026 0.01782363796 
0.047110 2.04089021512 0.01011840463 
0.047667 1.98777917173 0.00973183506 
0.048225 2.00983463334 0.01446454311 
0.048782 1.89712831891 0.01537109596 
0.049340 1.87958013335 0.01187361069 
0.049897 1.75825078624 0.01003437876 
0.050455 1.84699286808 0.01344670273 
0.051012 1.91702079728 0.01065025709 
0.051570 1.81941947664 0.01018318823 
0.052127 1.90629775656 0.00806795818 
0.052685 1.79632228953 0.00984070056 
0.053242 1.88607511643 0.01400642957 
0.053800 1.73553766588 0.00960666086 
0.054357 1.84474398244 0.01192391181 
0.054915 1.75626070873 0.00819125960 
0.055472 1.62416230271 0.00766282925 
0.056030 1.79230695859 0.01063469090 
0.056587 1.67133008574 0.01170181069 
0.057145 1.60266351021 0.00822575389 
0.057702 1.75000245823 0.00782395496 
0.058260 1.69237134083 0.00719124862 
0.058817 1.59669456028 0.00615004558 
0.059375 1.66096995475 0.00757666858 
0.059932 1.60828124052 0.00826142386 
0.060490 1.54845640477 0.00803571094 
0.061048 1.54264073925 0.00706046601 
0.061605 1.53523221730 0.01073140032 
0.062163 1.43174446956 0.00828474249 
0.062720 1.51373470487 0.00925085345 
0.063278 1.38439440748 0.00538745106 
0.063835 1.46127592688 0.00901425902 
0.064393 1.35783190832 0.00673285644 
0.064950 1.54921839286 0.00743185094 
0.065508 1.47782037419 0.00979692355 
0.066065 1.40707075590 0.00652366522 
0.066623 1.35689213850 0.00722042248 
0.067180 1.32466299587 0.00681595355 
0.067738 1.18825930969 0.00563458330 
0.068295 1.25644882030 0.00830807249 
0.068853 1.14309720035 0.00616871852 
0.069410 1.29855570225 0.00709640109 
0.069968 1.16191438923 0.00705054422 
0.070525 1.20183971224 0.00689766708 
0.071083 1.17495692790 0.00606899439 
0.071640 1.22554844470 0.00304448140 
0.072198 1.19766955530 0.00473220680 
0.072755 1.21460749745 0.00471709001 
0.073313 1.09219718673 0.00390284622 
0.073870 1.14480848560 0.00563963762 
0.074428 1.00804473815 0.00741183423 
0.074985 1.16874546865 0.00561139986 
0.075543 1.08443417089 0.00360885872 
0.076100 1.01971380728 0.00623292144 
0.076658 1.04981207582 0.00707526928 
0.077215 1.06669028802 0.00524125733 
0.077773 1.05875493752 0.00665090456 
0.078330 0.97610648156 0.00459803171 
0.078888 1.02399699034 0.00699922455 
0.079445 0.95685198642 0.00507774232 
0.080003 0.97322367920 0.00645373500 
0.080560 0.94245237243 0.00500403967 
0.081118 0.89993908496 0.00376124387 
0.081675 0.89933637837 0.00384033795 
0.082233 0.94655979325 0.00366343246 
0.082790 0.83110680432 0.00309170809 
0.083348 0.92552378351 0.00447291128 
0.083905 0.85877183093 0.00566870350 
0.084463 0.88447396741 0.00491332452 
0.085020 0.82847650079 0.00615985390 
0.085578 0.75807943996 0.00294336351 
0.086135 0.77332537187 0.00383659587 
0.086693 0.82154428107 0.00318174350 
0.087250 0.89039509615 0.00266782971 
0.087808 0.77988810487 0.00349898479 
0.088365 0.75789662886 0.00173511145 
0.088923 0.72657641819 0.00210667599 
0.089480 0.79925397782 0.00316032583 
0.090038 0.77178308095 0.00488010114 
0.090595 0.78282211057 0.00298234935 
0.091153 0.74970243080 0.00281486434 
0.091710 0.74253854235 0.00300153165 
0.092268 0.68956155352 0.00301621438 
0.092825 0.73001380732 0.00426606936 
0.093383 0.58582397055 0.00393758736 
0.093940 0.71221323284 0.00451197445 
0.094498 0.66728160367 0.00308889344 
0.095055 0.57782278335 0.00299114809 
0.095613 0.66951948153 0.00389952941 
0.096170 0.60745299419 0.00337133509 
0.096728 0.69595775478 0.00302389207 
0.097285 0.66160967894 0.00388054275 
0.097842 0.63496852756 0.00265128817 
0.098400 0.58825571730 0.00337088198 
0.098957 0.64099279923 0.00161622245 
0.099515 0.65655489444 0.00388822708 
0.100072 0.51475186698 0.00215382376 
0.100630 0.54999040591 0.00299784175 
0.101187 0.65059875443 0.00419143834 
0.101745 0.62782792016 0.00228578279 
0.102302 0.55777245912 0.00252582818 
0.102860 0.55175396516 0.00388124647 
0.103417 0.49143489364 0.00208715450 
0.103975 0.48785567392 0.00319263306 
0.104532 0.50382532350 0.00282136701 
0.105090 0.49570095259 0.00232675932 
0.105647 0.51025242798 0.00315754262 
0.106205 0.53645166420 0.00350554429 
0.106762 0.50737241960 0.00259355342 
0.107320 0.44242880316 0.00183369846 
0.107877 0.41253276951 0.00245429567 
0.108435 0.46941211907 0.00266473042 
0.108992 0.51521724708 0.00178581643 
0.109550 0.48334681552 0.00323778862 
0.110107 0.41613355786 0.00149447497 
0.110665 0.51951279927 0.00081946073 
0.111222 0.44990451826 0.00209570283 
0.111780 0.36685139924 0.00194739032 
0.112337 0.42922079155 0.00168529106 
0.112895 0.42378752463 0.00220656735 
0.113452 0.43511865627 0.00260945563 
0.114010 0.43869769323 0.00180563175 
0.114567 0.36424812341 0.00078002178 
0.115125 0.36708298883 0.00161217590 
0.115682 0.37958749901 0.00208587309 
0.116240 0.44757230063 0.00334843229 
0.116797 0.40328707538 0.00131936286 
0.117355 0.34736905648 0.00083022693 
0.117912 0.32847571917 0.00159583622 
0.118470 0.36421796463 0.00160558832 
0.119027 0.34939919795 0.00154357415 
0.119585 0.42643432322 0.00222208213 
0.120142 0.42204868603 0.00134401077 
0.120699 0.36007011136 0.00136731383 
0.121257 0.35325788798 0.00087614914 
0.121814 0.32251432400 0.00114567820 
0.122372 0.27671685408 0.00103682523 
0.122929 0.29942045254 0.00053201297 
0.123487 0.30010631682 0.00147785508 
0.124044 0.28533150805 0.00108924895 
0.124602 0.22957401429 0.00203558291 
0.125159 0.28275970043 0.00032086479 
0.125717 0.23459572575 0.00128640954 
0.126274 0.27448277853 -0.00007100354 
0.126832 0.18201803730 0.00052406718 
0.127389 0.27309514550 0.00126649240 
0.127947 0.24635405367 0.00150964499 
0.128504 0.22387478352 -0.00059617330 
0.129062 0.29530210663 0.00185543499 
0.129619 0.28575144477 0.00122616556 
0.130177 0.31536034716 0.00065732106 
0.130734 0.23553918781 0.00165450860 
0.131292 0.20261460144 0.00090280150 
0.131849 0.23276894492 0.00019294734 
0.132407 0.22220190174 0.00142223622 
0.132964 0.24858523621 0.00087934589 
0.133521 0.19252195247 0.00131456461 
0.134079 0.18815300887 0.00119060530 
0.134636 0.16295347750 0.00061808702 
0.135194 0.23397473957 0.00087232540 
0.135751 0.21657991933 0.00006899775 
0.136309 0.19714648761 0.00161015620 
0.136866 0.19904248853 0.00099241622 
0.137424 0.14242331602 0.00004737765 
0.137981 0.16240687499 0.00074410085 
0.138539 0.20768973722 0.00108040676 
0.139096 0.13228608142 0.00130227581 
0.139654 0.20051601607 0.00016504999 
0.140211 0.17481242500 0.00069614805 
0.140769 0.21854697973 0.00003473146 
0.141326 0.15197824017 0.00004838040 
0.141884 0.15465841479 0.00066631381 
0.142441 0.16906861794 0.00141981191 
0.142998 0.13332849277 0.00117447520 
0.143556 0.16959573218 0.00046476967 
0.144113 0.18414799848 0.00166757190 
0.144671 0.16458915837 0.00095147665 
0.145228 0.14554561932 0.00070341611 
0.145786 0.10543654768 0.00024803449 
0.146343 0.19279743313 -0.00023662725 
0.146901 0.14056350613 0.00020029617 
0.147458 0.13933347530 0.00088222850 
0.148016 0.08898563376 0.00069394750 
0.148573 0.04371992647 0.00051733485 
0.149131 0.14402349579 0.00023059309 
0.149688 0.22057130897 0.00162378021 
0.150246 0.12759398244 -0.00041178149 
0.150803 0.11902053816 0.00135496346 
0.151360 0.10771936411 0.00023023798 
0.151918 0.10651842299 0.00074363554 
0.152475 0.07039811734 0.00036692170 
0.153033 0.06695191659 0.00075930727 
0.153590 0.11984090109 0.00074556118 
0.154148 0.13636534490 0.00047045276 
0.154705 0.08178047919 0.00033095309 
0.155263 0.12087802269 0.00075843828 
0.155820 0.04456477894 -0.00013411362 
0.156378 0.06734424645 -0.00032031892 
0.156935 0.09725721643 -0.00029595700 
0.157493 0.11368047852 0.00084668426 
0.158050 0.03535150041 0.00029734660 
0.158607 0.10841998059 -0.00156988800 
0.159165 0.08112863893 0.00052787273 
0.159722 0.08056273200 0.00067458263 
0.160280 0.06660538610 0.00008764093 
0.160837 0.09269736939 0.00059329065 
0.161395 0.11669700392 -0.00020706814 
0.161952 0.11360068504 -0.00008203725 
0.162510 0.04926675874 0.00133516999 
0.163067 0.03778259109 -0.00012759413 
0.163625 0.06472356478 0.00086772777 
0.164182 0.14984262912 0.00064573719 
0.164739 0.09487493499 0.00053055346 
0.165297 0.03083396036 -0.00007463283 
0.165854 0.03091872084 0.00009588542 
0.166412 0.07987165240 0.00045420883 
0.166969 0.05059719601 -0.00007317551 
0.167527 0.07796071866 0.00057989943 
0.168084 0.04774655900 0.00061621295 
0.168642 0.02545029856 0.00012543812 
0.169199 0.06358671526 0.00032429037 
0.169757 0.08185848822 0.00087619589 
0.170314 0.03721158839 0.00022095367 
0.170871 -0.01021887774 0.00001359163 
0.171429 0.07647024092 0.00026439571 
0.171986 0.01812428914 -0.00040667743 
0.172544 0.03513494674 -0.00003568435 
0.173101 0.02710721828 0.00020343581 
0.173659 0.03871862520 0.00052491590 
0.174216 0.02114554341 0.00020943831 
0.174774 0.01560171694 0.00089393151 
0.175331 0.03897823124 0.00005711438 
0.175888 0.10795650993 0.00035755077 
0.176446 0.00414242619 -0.00052841401 
0.177003 0.06175396030 0.00035141889 
0.177561 0.00943862813 0.00012123301 
0.178118 0.02629528940 -0.00063676814 
0.178676 0.06805330910 -0.00088763549 
0.179233 0.02103716568 -0.00057537496 
0.179791 0.05854544092 0.00017597938 
0.180348 0.09832839047 0.00077786591 
0.180905 0.03441451122 -0.00044758311 
0.181463 0.01942406501 0.00013498569 
0.182020 0.08818220238 0.00040622043 
0.182578 0.05075731245 0.00050475104 
0.183135 0.00994842294 0.00064093638 
0.183693 0.02967807814 -0.00004971188 
0.184250 0.06015396450 -0.00003006938 
0.184808 0.02958407059 0.00023427568 
0.185365 0.00911080877 0.00042199046 
0.185922 -0.01676365547 0.00017011090 
0.186480 0.09164460528 0.00047984869 
0.187037 0.00695735951 0.00007302551 
0.187595 0.05497318379 0.00022440752 
0.188152 0.06845033871 0.00058329101 
0.188710 0.03420499030 0.00002776806 
0.189267 0.03192812416 -0.00008642096 
0.189824 -0.00553802348 -0.00005852267 
0.190382 0.06954114152 -0.00030368596 
0.190939 0.06752802775 0.00036836087 
0.191497 0.06033886660 0.00052989221 
0.192054 0.07147553474 0.00018911940 
0.192612 0.07337149774 -0.00007302022 
0.193169 0.07758240412 -0.00021141787 
0.193726 0.07722102015 0.00083095606 
0.194284 0.00718791325 0.00050692553 
0.194841 0.00772224044 -0.00037933639 
0.195399 0.07042795571 0.00053102980 
0.195956 -0.00193493390 0.00034330487 
0.196514 -0.00753825524 -0.00034918309 
0.197071 0.06284352042 -0.00019244948 
0.197628 0.02121220136 0.00018803384 
0.198186 0.07478853157 -0.00034796629 
0.198743 0.01572314499 0.00046627427 
0.199301 0.04177290606 0.00054688119 
0.199858 0.05149920401 0.00074670531 
0.200416 0.01515223806 0.00036649232 
0.200973 0.04782186603 -0.00020007808 
0.201530 0.05280043765 -0.00073945026 
0.202088 0.02471814617 0.00052697139 
0.202645 0.04607773169 0.00015844213 
0.203203 0.01775126923 -0.00020619895 
0.203760 0.03305299417 0.00059504705 
0.204318 0.06521726126 0.00019176132 
0.204875 0.03512992169 0.00011284722 
0.205432 0.01426200762 0.00052849603 
0.205990 0.01336107558 -0.00018759298 
0.206547 0.02586403080 0.00133443976 
0.207105 0.05602864363 -0.00025811023 
0.207662 0.02236639903 -0.00045757317 
0.208219 0.05253337212 0.00020601806 
0.208777 0.05652695325 0.00005446595 
0.209334 0.06082409551 0.00093445328 
0.209892 0.02683838657 -0.00036631818 
0.210449 0.05602567101 0.00047987444 
0.211007 0.00200504306 0.00035994798 
0.211564 0.04799202949 -0.00014917583 
0.212121 0.03140403637 -0.00023602453 
0.212679 0.05648626331 0.00015559342 
0.213236 0.04810316870 0.00070864094 
0.213794 0.01279018506 0.00024649464 
0.214351 0.04483003171 -0.00008460603 
0.214908 0.01101623417 -0.00029939356 
0.215466 0.00233522420 0.00100001903 
0.216023 0.04578856425 0.00012862472 
0.216581 0.02089543577 0.00078488616 
0.217138 -0.00707499339 -0.00008843645 
0.217695 0.02371762074 0.00008357852 
0.218253 0.00343824110 -0.00047219425 
0.218810 0.01534475510 0.00010978607 
0.219368 0.10594087223 0.00022354668 
0.219925 0.01050977269 0.00009280217 
0.220483 0.04071546184 0.00022376978 
0.221040 -0.00017502648 -0.00010000291 
0.221597 0.05808043146 0.00005970995 
0.222155 0.05642836898 0.00062638955 
0.222712 0.01027686026 0.00008161614 
0.223270 0.03412479135 0.00017130076 
0.223827 0.04399332922 0.00090989722 
0.224384 0.01633802808 -0.00002622194 
0.224942 -0.01119938611 -0.00016237792 
0.225499 0.03463277946 0.00002549350 
0.226057 0.03921825289 0.00042750973 
0.226614 0.03957925745 0.00010507510 
0.227171 0.03438618569 -0.00003528626 
0.227729 0.04017299565 0.00034408317 
0.228286 0.02330283372 0.00033053432 
0.228844 0.03539567494 0.00010502935 
0.229401 0.07077780818 0.00043187736 
0.229958 0.04362662214 0.00023670685 
0.230516 0.01305558429 0.00015624914 
0.231073 0.01047997240 -0.00036400442 
0.231630 0.03617852205 0.00033174136 
0.232188 0.04984341407 0.00043099766 
0.232745 0.04949389309 0.00008065980 
0.233303 0.02585650792 -0.00019981095 
0.233860 0.01568898820 -0.00003507279 
0.234417 0.04305326194 0.00029548227 
0.234975 0.03465220474 0.00044605656 
0.235532 0.02364317726 0.00032603099 
0.236090 -0.00706766643 0.00047787751 
0.236647 0.04310324077 0.00050589069 
0.237204 0.03747752430 0.00043104063 
0.237762 0.00408021119 0.00032228383 
0.238319 -0.00266705078 -0.00035499976 
0.238877 0.03549945652 0.00048084093 
0.239434 0.02029025310 -0.00004720348 
0.239991 0.00409323266 -0.00008086403 
0.240549 0.01437961759 0.00022409219 
0.241106 0.06296400279 0.00001610243 
0.241663 0.04392469648 -0.00011437983 
0.242221 0.03346886940 0.00057615991 
0.242778 0.01310411992 -0.00055465377 
0.243336 0.00880343055 0.00012794756 
0.243893 0.07000137723 0.00062512715 
0.244450 0.00657192866 0.00004214758 
0.245008 -0.00027709878 0.00009521268 
0.245565 0.04082599230 0.00017779019 
0.246123 0.02782130392 0.00047297208 
0.246680 0.03889997104 -0.00016804634 
0.247237 -0.03103691070 -0.00055013848 
0.247795 0.00975119596 -0.00050541925 
0.248352 0.02340435786 -0.00009849676 
0.248909 0.01255305020 -0.00014083198 
0.249467 0.03030531710 0.00027599587 
0.250024 0.01687559573 0.00026581369 
0.250582 0.00429159110 -0.00069694996 
0.251139 0.04470293969 0.00009836551 
0.251696 0.00927772075 -0.00020207879 
0.252254 0.06158985990 0.00027660526 
0.252811 0.05533490624 0.00010553405 
0.253368 0.00476214273 0.00037364999 
0.253926 0.03902196506 -0.00004606712 
0.254483 0.03514627919 -0.00010485506 
0.255041 0.03260652242 0.00021530687 
0.255598 0.04493141518 0.00013411941 
0.256155 0.00585810427 -0.00032177308 
0.256713 0.01430966121 -0.00038858721 
0.257270 0.02245892290 0.00335044028 
0.257827 0.02670749185 -0.00011510887 
0.258385 -0.01289646253 0.00040979764 
0.258942 0.10161416108 -0.00049549109 
0.259499 0.00373529106 0.00014572907 
0.260057 0.01467100918 -0.00045565551 
0.260614 0.05506333725 0.00071238147 
0.261172 0.03590046739 -0.00065144697 
0.261729 0.03849999093 0.00038404178 
0.262286 0.01279229581 0.00017063219 
0.262844 0.01417362312 0.00009833745 
0.263401 0.03518443894 0.00009770315 
0.263958 0.01778390051 0.00006716058 
0.264516 -0.02784986858 -0.00008597224 
0.265073 0.03869191765 0.00033857877 
0.265630 -0.00257904716 -0.00001500111 
0.266188 -0.00353382193 0.00043540432 
0.266745 0.04615184569 0.00035518354 
0.267302 0.02910376635 0.00021912228 
0.267860 -0.01719713538 -0.00032517724 
0.268417 -0.01996687485 -0.00010222498 
0.268975 0.01986115704 -0.00014031371 
0.269532 0.02612012728 -0.00019199368 
0.270089 -0.00238040483 0.00007456988 
0.270647 0.03128486726 0.00022883529 
0.271204 -0.00296722577 0.00063103857 
0.271761 0.01439394497 -0.00002543606 
0.272319 0.00788957462 0.00010085496 
0.272876 -0.02735104892 0.00007805229 
0.273433 0.05118053135 0.00023876058 
0.273991 0.02106515159 -0.00007055864 
0.274548 0.01633214822 0.00065831550 
0.275105 -0.00347034117 -0.00001382002 
0.275663 0.06687221152 0.00033518499 
0.276220 0.01899019914 -0.00040743505 
0.276777 0.04677018236 0.00039137501 
0.277335 0.04798872403 -0.00004358196 
0.277892 -0.01310581224 -0.00018027113 
0.278449 0.07171432129 -0.00025793988 
0.279007 0.01841070700 0.00034220686 
0.279564 0.04816839993 0.00002974946 
0.280121 0.04090021430 0.00055605697 
0.280679 0.03060710405 0.00014351989 
0.281236 0.00827718970 -0.00030747831 
0.281793 0.04298167673 0.00022892352 
0.282351 0.00915452805 0.00000633258 
0.282908 -0.00204400690 0.00014919826 
0.283465 0.01344737747 0.00036723342 
0.284023 0.03273015117 0.00002373877 
0.284580 0.02776511579 0.00038734132 
0.285137 -0.00032530094 -0.00002180446 
0.285695 0.03103922384 0.00010250883 
0.286252 -0.01593535535 0.00014829940 
0.286809 0.03347732499 0.00007370362 
0.287367 0.02480690308 0.00011407005 
0.287924 0.00609689159 0.00009640779 
0.288481 0.04055421226 0.00031519494 
0.289039 -0.00221178395 0.00031899365 
0.289596 0.04425894713 -0.00018190906 
0.290153 0.01548923984 0.00012319236 
0.290711 0.05983915750 -0.00000876134 
0.291268 0.07475550564 -0.00009561376 
0.291825 0.01210853073 -0.00040429905 
0.292383 0.07410353494 -0.00008871181 
0.292940 0.03224058006 0.00024795508 
0.293497 -0.00015827419 0.00035203439 
0.294055 -0.01172640981 -0.00062562462 
0.294612 0.02079011421 0.00048537925 
0.295169 0.01014435917 0.00038315146 
0.295727 -0.00220821470 -0.00019580032 
0.296284 0.02780559387 -0.00025807537 
0.296841 0.03182379699 -0.00024524715 
0.297399 0.03312651009 0.00055426922 
0.297956 0.01204150612 0.00022520003 
0.298513 -0.01011794853 -0.00069602163 
0.299071 0.06259645054 0.00016047208 
0.299628 0.00890088772 0.00084413180 
0.300185 0.05479764241 0.00043075240 
0.300742 0.01584862620 0.00106453570 
0.301300 -0.02618563736 0.00081662979 
0.301857 -0.00069251402 0.00054144834 
0.302414 -0.00078651333 -0.00047052261 
0.302972 0.03561701439 0.00025759182 
0.303529 -0.00381737212 -0.00027719494 
0.304086 0.00938696597 -0.00011783441 
0.304644 0.00571527025 -0.00079179819 
0.305201 0.04630555168 -0.00043394478 
0.305758 0.00649381371 0.00055634721 
0.306316 0.06251004181 0.00003711563 
0.306873 0.04695393663 -0.00081245958 
0.307430 0.03500284747 0.00070215929 
0.307987 0.00728898485 0.00048597854 
0.308545 0.03846129954 0.00013467692 
0.309102 0.00025471716 -0.00024006159 
0.309659 0.01839839455 -0.00098856728 
0.310217 -0.02017766919 -0.00000203594 
0.310774 0.02558549835 0.00000037607 
0.311331 0.00305805708 -0.00081613278 
0.311889 -0.01491107520 -0.00013590795 
0.312446 0.00588279835 -0.00000970868 
0.313003 0.01861831310 0.00034307042 
0.313560 0.01743454232 0.00039644763 
0.314118 -0.00252267685 0.00008008752 
0.314675 0.01085971734 -0.00017014798 
0.315232 -0.02939041352 -0.00021293463 
0.315790 0.00361969987 0.00073358652 
0.316347 0.05220724925 -0.00013966932 
0.316904 0.01625549986 -0.00032751592 
0.317461 -0.00508383086 0.00000821445 
0.318019 0.02947382948 0.00008664752 
0.318576 0.01931896879 -0.00021244074 
0.319133 -0.03345536389 -0.00051059183 
0.319691 -0.00718611358 -0.00018400616 
0.320248 0.03426741653 -0.00033704362 
0.320805 0.01822899515 -0.00026026177 
0.321362 0.01042593322 0.00016262490 
0.321920 0.01205200423 0.00020930436 
0.322477 -0.01605697334 -0.00000481351 
0.323034 0.02123020428 0.00027633399 
0.323592 0.03369787844 0.00006786257 
0.324149 0.02800645216 0.00041627099 
0.324706 0.02366129641 -0.00039705994 
0.325263 0.01392306591 0.00029096940 
0.325821 0.02810176848 -0.00042541517 
0.326378 0.03783423623 -0.00036513195 
0.326935 0.02567825316 0.00011868106 
0.327493 0.03744213054 0.00070717526 
0.328050 -0.05136873737 -0.00048545833 
0.328607 -0.04824517816 0.00025395153 
0.329164 0.02376889710 0.00023895411 
0.329722 -0.00081059692 -0.00066603163 
0.330279 0.02299742631 0.00038610324 
0.330836 0.06355700605 0.00048249213 
0.331393 -0.01121067943 -0.00018817691 
0.331951 -0.00167295724 0.00018225593 
0.332508 0.00374654293 0.00008082949 
0.333065 0.05102745016 0.00029207977 
0.333622 0.00604200864 0.00043955595 
0.334180 0.01159020859 -0.00005283149 
0.334737 -0.00547425006 0.00023499324 
0.335294 0.02153272642 -0.00020074961 
0.335852 0.01288082483 0.00033645160 
0.336409 0.03872591132 -0.00060189392 
0.336966 0.03594522049 -0.00019702896 
0.337523 0.03996714712 0.00023300786 
0.338081 0.01180786258 0.00024482038 
0.338638 0.02271299929 0.00003983189 
0.339195 -0.00498891692 0.00099286752 
0.339752 0.07288070690 0.00112398828 
0.340310 0.06570093572 -0.00105463496 
0.340867 0.00778495172 -0.00038227017 
0.341424 0.02081911636 0.00008046228 
0.341981 0.01762216166 -0.00026183203 
0.342539 -0.04161143214 -0.00021712466 
0.343096 0.01501294199 0.00062104341 
0.343653 0.04110446705 0.00030740606 
0.344210 -0.04475064239 -0.00042785722 
0.344768 0.01843429868 0.00099348735 
0.345325 -0.01875729174 0.00105895831 
0.345882 0.05517707961 0.00070502672 
0.346439 0.01342764505 0.00080935188 
0.346997 0.04033906174 0.00036040426 
0.347554 0.03734302117 0.00048897052 
0.348111 -0.02962061291 0.00031763022 
0.348668 -0.04919559584 -0.00011303039 
0.349226 -0.02206165318 0.00063844820 
0.349783 0.02242919756 0.00039660421 
0.350340 0.00538001508 0.00043787083 
0.350897 0.00797129017 0.00012426035 
0.351454 -0.04595434060 -0.00010073570 
0.352012 0.05886028012 0.00063829967 
0.352569 0.02568140933 -0.00078024779 
0.353126 0.02707327442 0.00027920245 
0.353683 0.04521849538 0.00143788061 
0.354241 0.02008053029 0.00019968088 
0.354798 0.02102480606 0.00044295471 
0.355355 -0.00905174070 0.00076079580 
0.355912 0.05404560426 0.00005729578 
0.356470 0.06384164880 -0.00069041985 
0.357027 -0.02543986899 0.00044769980 
0.357584 0.02754684389 0.00005127725 
0.358141 0.04567977468 0.00159221015 
0.358699 0.00564396513 0.00031347549 
0.359256 0.04328218944 0.00033727438 
0.359813 0.02585772247 0.00120135683 
0.360370 0.05259421242 0.00073133431 
0.360927 -0.02020394758 -0.00051857316 
0.361485 0.00842663459 -0.00117429202 
0.362042 0.05506225887 0.00005624772 
0.362599 0.01329187457 -0.00010522892 
0.363156 -0.05183793038 0.00014656481 
0.363714 -0.00342966710 0.00057144935 
0.364271 0.10139997138 0.00071479441 
0.364828 0.04199838701 0.00104328174 
0.365385 -0.03304070204 -0.00057199563 
0.365942 -0.06306687443 -0.00001279549 
0.366500 0.06223834401 -0.00090061200 
0.367057 0.04113516270 -0.00024502343 
0.367614 -0.02434522607 -0.00170384295 
0.368171 0.02667325721 0.00185064545 
0.368728 0.03411341275 0.00034633487 
0.369286 0.02231796440 -0.00141207442 
0.369843 0.08992256181 -0.00052696557 
0.370400 0.06497420383 -0.00034533834 
0.370957 0.02191173411 0.00107564450 
0.371514 -0.02029258858 0.00072901577 
0.372072 0.05339188306 -0.00024552368 
0.372629 0.05224327926 -0.00039512896 
0.373186 -0.02545499370 0.00070723961 
0.373743 -0.00559012279 0.00092755112 
0.374300 0.05204319721 0.00041526033 
0.374858 0.02540001384 0.00188807120 
0.375415 -0.06266151404 0.00103308284 
0.375972 -0.05729655729 -0.00064910119 
0.376529 -0.01858303817 -0.00068925933 
0.377086 0.07986632653 0.00165818279 
0.377644 0.04196803130 -0.00087488506 
0.378201 0.03210131801 -0.00015089639 
0.378758 0.00881643413 0.00019903598 
0.379315 -0.02885776803 0.00128960290 
0.379872 0.03433288326 0.00161461982 
0.380430 -0.01744822382 -0.00013455106 
0.380987 0.02687338146 -0.00131388465 
0.381544 -0.03707661894 0.00062035188 
0.382101 0.10346724819 -0.00065305124 
0.382658 -0.00689172440 -0.00175538659 
0.383216 0.12226974063 0.00080148868 
0.383773 -0.06587500758 -0.00225090378 
0.384330 0.10284653693 0.00176926853 
0.384887 0.09104096826 0.00069403442 
0.385444 -0.07437601170 0.00009905017 
0.386001 -0.02733493412 0.00059262886 
0.386559 0.02633991514 -0.00121189181 
0.387116 0.04937888071 -0.00200977442 
0.387673 -0.10581165346 -0.00123645417 
0.388230 0.01416125862 -0.00140958842 
0.388787 -0.04824822766 0.00062176251 
0.389345 -0.00955287623 0.00116343861 
0.389902 -0.05554497994 0.00047545252 
0.390459 -0.09230116938 0.00009619747 
0.391016 0.07739154871 -0.00007442417 
0.391573 0.06637600416 -0.00057613477 
0.392130 0.10105588730 0.00180218156 
0.392688 0.02419699526 -0.00192771506 
0.393245 -0.02545339144 0.00329004879 
0.393802 0.06916922733 -0.00212665401 
0.394359 -0.00354336967 0.00204408239 
0.394916 0.05588104646 0.00303946277 
0.395473 0.08026326388 0.00129160744 
0.396031 -0.04950938190 -0.00143348015 
0.396588 -0.04375135090 -0.00133900696 
0.397145 0.09457591646 -0.00011019855 
0.397702 0.07291543199 0.00076082192 
0.398259 -0.00887313936 -0.00196734051 
0.398816 -0.06883232557 0.00411395757 
0.399374 -0.01050561275 -0.00519201088 
0.399931 0.07034761538 0.00144177810 
0.400488 0.11967881135 0.00037520248 
0.401045 -0.04085821941 0.00288491192 
0.401602 0.04553377681 -0.00206466925 
0.402159 -0.03818967193 0.00723454912 
0.402716 0.12089448769 -0.00292977833 
0.403274 0.44118486935 0.01788431978 
0.403831 0.17198812498 -0.01910644636 
