# Supplementary material for: SAXS studies of X-ray induced disulfide bond damage: Engineering high-resolution insight from a low-resolution technique
Source: PLoS One. 2020 Nov 17;15(11):e0239702. doi: 10.1371/journal.pone.0239702 (PMC7671560; doi:10.1371/journal.pone.0239702)
Supplement: S1 Data — (GZ) [file pone.0239702.s023.gz › SupplementaryData/dimer_A9_ph6_1p25_00017.cbf.dat]

0.010314 3.83734349027 -1.28695779152 
0.010872 4.89966355831 -0.47451072418 
0.011429 4.47776332477 0.02073979584 
0.011987 3.23091034387 -0.12404345963 
0.012544 4.32514783590 -0.02396309415 
0.013102 5.70511015190 -0.06564081300 
0.013659 4.07654470386 0.06319333380 
0.014217 3.40725460413 -0.07306008119 
0.014774 2.12529022891 -0.18125355988 
0.015332 3.30622039570 0.02610926159 
0.015889 2.80944828137 0.00555836441 
0.016447 3.59594682094 0.05550151104 
0.017004 3.70662695483 -0.02258274692 
0.017562 3.22478116524 0.03404834990 
0.018119 3.30513087946 -0.02041627144 
0.018677 3.14670026657 -0.01272529577 
0.019234 2.83427212459 0.00026363244 
0.019792 3.29740953558 0.01565502889 
0.020349 3.25667835150 0.02264396383 
0.020907 2.87599451684 0.00801460524 
0.021464 3.06933042158 0.01642962771 
0.022022 3.14176076729 0.01528610374 
0.022579 2.91193963407 0.01914512965 
0.023137 2.88022625071 0.01649513603 
0.023694 2.82386588799 0.01265627889 
0.024252 2.74336708110 0.00202197366 
0.024809 3.00226861258 0.01124915277 
0.025367 2.98448789581 0.02200219119 
0.025924 2.93590304237 0.02539556944 
0.026482 2.64017001455 0.01443507232 
0.027039 2.88370848265 0.01723018725 
0.027597 2.75426904792 0.01750343113 
0.028154 2.56621319387 0.01081898998 
0.028712 2.94285681683 0.01462541005 
0.029269 2.71775581193 0.02113090320 
0.029827 2.66305535461 0.01542787524 
0.030384 2.69407760417 0.01503877200 
0.030942 2.59842003471 0.01967157659 
0.031500 2.84720531282 0.01740239698 
0.032057 2.81423121352 0.02413589583 
0.032615 2.68553573326 0.01387788721 
0.033172 2.52855431602 0.01752128919 
0.033730 2.61537510138 0.01596832830 
0.034287 2.71242850358 0.02429936329 
0.034845 2.41653602079 0.01634939282 
0.035402 2.48308571612 0.01575800109 
0.035960 2.37751297492 0.01615651452 
0.036517 2.31629605154 0.01426130102 
0.037075 2.58262344557 0.01869230629 
0.037632 2.42793370142 0.01339878698 
0.038190 2.39814411365 0.02329246114 
0.038747 2.31264961347 0.01221625084 
0.039305 2.23156747971 0.01163633249 
0.039862 2.33072840931 0.01746914972 
0.040420 2.29621195721 0.01919981434 
0.040977 2.33701792122 0.01114957535 
0.041535 2.27799927173 0.01378971625 
0.042092 2.18849625219 0.01329000317 
0.042650 2.24314070231 0.01244639388 
0.043207 2.18447226267 0.01456493624 
0.043765 2.21626682504 0.01083584839 
0.044322 2.12736845915 0.01341326630 
0.044880 2.27267638864 0.01361053128 
0.045437 2.15509521494 0.01489041175 
0.045995 2.10917414651 0.01322917501 
0.046552 1.86418965701 0.01267268030 
0.047110 2.08158621844 0.01026022750 
0.047667 2.03024037487 0.01502223983 
0.048225 2.09682686511 0.01426341709 
0.048782 2.07786540655 0.01123733878 
0.049340 2.02628266497 0.01338860963 
0.049897 2.03089026035 0.01239976105 
0.050455 1.90885942543 0.01013764409 
0.051012 1.94763227481 0.01210197939 
0.051570 1.93611746158 0.00998756640 
0.052127 1.85471800940 0.01254267467 
0.052685 1.77667432108 0.00961974364 
0.053242 1.76410670284 0.00912795089 
0.053800 1.79131490298 0.00839361321 
0.054357 1.82521655965 0.00996758607 
0.054915 1.80205118537 0.00758127726 
0.055472 1.69078596206 0.01247018432 
0.056030 1.83498489084 0.01032482144 
0.056587 1.67320194228 0.01083980461 
0.057145 1.59595381184 0.01124411105 
0.057702 1.61552464947 0.00933608840 
0.058260 1.59973614635 0.00850059323 
0.058817 1.69972438237 0.00954745275 
0.059375 1.55712939682 0.00925685661 
0.059932 1.55455628189 0.00929515849 
0.060490 1.50347309196 0.00930441552 
0.061048 1.45462855509 0.00723812406 
0.061605 1.55065591764 0.01104589571 
0.062163 1.47789884775 0.00798386812 
0.062720 1.40093971789 0.00759513430 
0.063278 1.40676093015 0.00840958030 
0.063835 1.44814255300 0.00664175120 
0.064393 1.28242139933 0.00808262291 
0.064950 1.48512606132 0.00702993509 
0.065508 1.35322350596 0.00793281542 
0.066065 1.33124920920 0.00588727875 
0.066623 1.36155100413 0.00677362698 
0.067180 1.29624884833 0.00698779815 
0.067738 1.18932916339 0.00739741261 
0.068295 1.32165205740 0.00593559790 
0.068853 1.26908631857 0.00485990226 
0.069410 1.28439450556 0.00418985482 
0.069968 1.35437053173 0.00538145528 
0.070525 1.22244500816 0.00663720986 
0.071083 1.23006392040 0.00777419896 
0.071640 1.09641124118 0.00613659844 
0.072198 1.10852072299 0.00500746375 
0.072755 1.21927994889 0.00479804726 
0.073313 1.13937882270 0.00424737830 
0.073870 1.07420297600 0.00887171812 
0.074428 1.11805047077 0.00426611343 
0.074985 1.10789442301 0.00700948549 
0.075543 1.03759277449 0.00579479146 
0.076100 1.11470982912 0.00513458747 
0.076658 1.09056756337 0.00480610527 
0.077215 1.00980575404 0.00502791293 
0.077773 1.11038408670 0.00497874247 
0.078330 1.04284848390 0.00567061455 
0.078888 0.97499874665 0.00644601352 
0.079445 1.09754332637 0.00556320559 
0.080003 0.92641313988 0.00389614411 
0.080560 0.97020559086 0.00504228517 
0.081118 0.94071701230 0.00425861941 
0.081675 0.87731997879 0.00389765488 
0.082233 0.88190117296 0.00491146796 
0.082790 0.89602031522 0.00419556304 
0.083348 0.85346455709 0.00346059979 
0.083905 0.91611640694 0.00384765545 
0.084463 0.90781636725 0.00424955223 
0.085020 0.81984104959 0.00227154365 
0.085578 0.93513905717 0.00411674260 
0.086135 0.88272035629 0.00355647121 
0.086693 0.88370161165 0.00478470462 
0.087250 0.79235458982 0.00232219214 
0.087808 0.90664679551 0.00419944673 
0.088365 0.79682804644 0.00313405710 
0.088923 0.77608224837 0.00279407825 
0.089480 0.73013715450 0.00542040213 
0.090038 0.70991539505 0.00294945059 
0.090595 0.65605865907 0.00226055815 
0.091153 0.80921899797 0.00239378244 
0.091710 0.71741096512 0.00387707873 
0.092268 0.73788022939 0.00259099948 
0.092825 0.66330704511 0.00196910929 
0.093383 0.78034254545 0.00495422661 
0.093940 0.67434359969 0.00352506203 
0.094498 0.60802496147 0.00210062475 
0.095055 0.72573772480 0.00499543084 
0.095613 0.68693785799 0.00506962893 
0.096170 0.64832959066 0.00323240420 
0.096728 0.63074431027 0.00307105120 
0.097285 0.57999572449 0.00291482305 
0.097842 0.63358647341 0.00313109589 
0.098400 0.52976760628 0.00312387929 
0.098957 0.62648869547 0.00428574806 
0.099515 0.70653706007 0.00326917286 
0.100072 0.58195464435 0.00191092318 
0.100630 0.61796933205 0.00342165051 
0.101187 0.58910141974 0.00355402951 
0.101745 0.51507132869 0.00279823815 
0.102302 0.56970458078 0.00278165050 
0.102860 0.63903218432 0.00407757306 
0.103417 0.49597870181 0.00191316302 
0.103975 0.56970444293 0.00277101886 
0.104532 0.50643198380 0.00486681545 
0.105090 0.58096479523 0.00233088368 
0.105647 0.50486409394 0.00214433201 
0.106205 0.48421544249 0.00266242205 
0.106762 0.45177319193 0.00330544465 
0.107320 0.55582307354 0.00321688282 
0.107877 0.42406085544 0.00162264648 
0.108435 0.49552423054 0.00315219703 
0.108992 0.48310549459 0.00259796346 
0.109550 0.43511605179 0.00099735505 
0.110107 0.37037411107 0.00124091531 
0.110665 0.45026144701 0.00064771740 
0.111222 0.43448712503 0.00084057360 
0.111780 0.49733959306 0.00229653034 
0.112337 0.46843453322 0.00194201606 
0.112895 0.44016177637 0.00219249642 
0.113452 0.39069733791 0.00300938738 
0.114010 0.34133467269 0.00225500816 
0.114567 0.37277270704 0.00138125238 
0.115125 0.33703837505 0.00261668044 
0.115682 0.37346234818 0.00151232044 
0.116240 0.39325703918 0.00174853198 
0.116797 0.41658259400 0.00237465886 
0.117355 0.42595595813 0.00252787413 
0.117912 0.40736163981 0.00151171123 
0.118470 0.37011369219 0.00124802928 
0.119027 0.33444714126 0.00166905904 
0.119585 0.34178825572 0.00101600352 
0.120142 0.33634677100 0.00241543173 
0.120699 0.34884966282 0.00129770093 
0.121257 0.31072441343 0.00154541435 
0.121814 0.35656653006 0.00226346581 
0.122372 0.29704061865 0.00227203452 
0.122929 0.36185648922 0.00157006957 
0.123487 0.31429816071 0.00013908849 
0.124044 0.23491728625 0.00077627273 
0.124602 0.28499414931 0.00083251679 
0.125159 0.24546304149 -0.00047502056 
0.125717 0.24057995515 0.00205845420 
0.126274 0.27002161260 0.00064404969 
0.126832 0.22130629665 0.00107685074 
0.127389 0.27813055138 0.00132203258 
0.127947 0.29892512079 0.00204324256 
0.128504 0.27561447307 0.00216163524 
0.129062 0.28348756184 0.00068365383 
0.129619 0.23544713193 0.00124937263 
0.130177 0.23110314397 0.00204526029 
0.130734 0.22709797486 0.00107312911 
0.131292 0.26876796459 0.00029543172 
0.131849 0.26370629616 0.00151624176 
0.132407 0.20680080048 0.00112273397 
0.132964 0.28977090365 0.00122764362 
0.133521 0.20125758429 0.00117538384 
0.134079 0.23291401522 0.00219005209 
0.134636 0.24771877271 0.00046293178 
0.135194 0.19033984591 0.00152112235 
0.135751 0.18661940895 0.00140834843 
0.136309 0.18825560240 0.00140731934 
0.136866 0.16091179747 0.00123111407 
0.137424 0.18697566429 0.00200299487 
0.137981 0.23746717015 0.00120199675 
0.138539 0.18013310201 0.00074957886 
0.139096 0.15066593868 -0.00038003280 
0.139654 0.11687364540 0.00126801118 
0.140211 0.19621809879 0.00059336404 
0.140769 0.19594660638 0.00082866325 
0.141326 0.17312034923 0.00095329606 
0.141884 0.12283608527 0.00100396142 
0.142441 0.19867532924 0.00095361775 
0.142998 0.19163581565 0.00120082443 
0.143556 0.11597942656 -0.00001119330 
0.144113 0.16630649994 0.00208536920 
0.144671 0.17190789391 0.00125520377 
0.145228 0.15102090137 0.00026053899 
0.145786 0.12671183951 0.00079783109 
0.146343 0.17502338631 0.00064709225 
0.146901 0.06796859032 0.00024235297 
0.147458 0.12939156067 0.00060637133 
0.148016 0.09913138783 0.00087647712 
0.148573 0.10375700000 0.00030548349 
0.149131 0.10108641781 0.00126596188 
0.149688 0.14293630518 0.00101775440 
0.150246 0.16383498770 0.00088086544 
0.150803 0.13154570044 0.00078275243 
0.151360 0.14542428528 0.00001407357 
0.151918 0.12300040514 0.00078275228 
0.152475 0.07922223514 0.00041269976 
0.153033 0.03490597368 0.00033858956 
0.153590 0.11860937298 0.00059779433 
0.154148 0.08965518263 -0.00003199074 
0.154705 0.08956756201 -0.00024580995 
0.155263 0.15195247218 0.00126076002 
0.155820 0.05659070638 0.00035267163 
0.156378 0.13674077142 0.00098040835 
0.156935 0.04306175440 0.00142723707 
0.157493 0.08844362099 0.00106906501 
0.158050 0.03962773747 -0.00063311682 
0.158607 0.11449881454 0.00040049775 
0.159165 0.12308329782 0.00063718814 
0.159722 0.10389824393 0.00125622151 
0.160280 0.10209860938 0.00059514132 
0.160837 0.05296866323 0.00022458226 
0.161395 0.07232168689 0.00013688713 
0.161952 0.08924317883 -0.00037263958 
0.162510 0.06185594042 0.00101422447 
0.163067 0.07407127447 -0.00019217538 
0.163625 0.09823979928 -0.00017110356 
0.164182 0.04647417304 0.00032642380 
0.164739 0.09889410193 0.00036972044 
0.165297 0.09886780070 -0.00016758626 
0.165854 0.07336627894 0.00050405432 
0.166412 0.07883665747 0.00049802548 
0.166969 0.09345654746 0.00055748410 
0.167527 0.10345934387 0.00052363205 
0.168084 0.11045385633 0.00046806283 
0.168642 0.11013444722 0.00021791413 
0.169199 0.12812389116 0.00088577249 
0.169757 0.03651961963 -0.00034363784 
0.170314 0.13001104847 0.00062064909 
0.170871 0.10121901704 -0.00016763074 
0.171429 0.09279885637 0.00072604894 
0.171986 0.08854467562 0.00055862954 
0.172544 0.06999382110 0.00074640071 
0.173101 0.11846100636 0.00044799588 
0.173659 0.06988575723 0.00056186772 
0.174216 0.07748884107 0.00098370739 
0.174774 0.05968312002 0.00067322990 
0.175331 0.06050618060 0.00031101896 
0.175888 0.05351540777 -0.00038880585 
0.176446 0.07174968813 0.00071111816 
0.177003 0.03872892467 0.00024034383 
0.177561 0.00504355232 0.00091661959 
0.178118 0.09275407997 0.00076129515 
0.178676 0.10525652675 0.00020651815 
0.179233 0.13388619321 0.00087787244 
0.179791 0.04251490131 0.00073873273 
0.180348 0.00980275096 0.00042733624 
0.180905 0.04793327103 0.00085286233 
0.181463 0.06289229983 0.00013690895 
0.182020 0.07318493660 -0.00014290526 
0.182578 -0.01081920594 0.00005339500 
0.183135 0.05076928439 0.00080441570 
0.183693 0.06917882093 0.00017386675 
0.184250 0.07982858353 0.00043930862 
0.184808 0.07446564406 0.00057387188 
0.185365 0.10136991880 0.00065420013 
0.185922 0.05525026140 0.00021315028 
0.186480 0.03507072795 0.00076674162 
0.187037 0.01854806558 0.00021570758 
0.187595 0.00818016257 0.00070484197 
0.188152 0.07112183511 0.00025441737 
0.188710 0.02736644057 0.00006510848 
0.189267 0.06816327692 0.00054426845 
0.189824 -0.01242700265 -0.00006844235 
0.190382 -0.01352759149 0.00018612799 
0.190939 0.06308880057 -0.00098743606 
0.191497 0.02427218601 0.00012435392 
0.192054 0.00806599892 0.00008245203 
0.192612 0.02597010473 0.00077130267 
0.193169 0.05004415202 0.00044611631 
0.193726 0.03090420171 0.00016291251 
0.194284 0.03860146950 0.00022206501 
0.194841 -0.00264442752 0.00030366664 
0.195399 0.06849818138 0.00023715702 
0.195956 0.04553559691 0.00073122060 
0.196514 0.02694032077 0.00073459062 
0.197071 -0.01033090119 0.00036113151 
0.197628 0.03349136567 -0.00016403903 
0.198186 0.07041396690 0.00093985236 
0.198743 0.06399456379 0.00142145850 
0.199301 0.05147550589 0.00126139582 
0.199858 0.02510935236 -0.00007952461 
0.200416 0.04828189652 0.00019933468 
0.200973 0.02509910618 -0.00013138843 
0.201530 0.04216328310 0.00055085428 
0.202088 0.11428764797 0.00012036009 
0.202645 -0.00620895891 -0.00065132167 
0.203203 -0.01136158101 0.00036367764 
0.203760 0.03056137086 0.00072960213 
0.204318 0.00559420474 0.00052788105 
0.204875 -0.02608559712 -0.00023668887 
0.205432 0.00636012236 0.00003950921 
0.205990 0.06439983897 0.00059938925 
0.206547 0.07618475528 0.00004828040 
0.207105 0.00376459959 0.00009645771 
0.207662 0.04203989625 0.00048516980 
0.208219 0.04896011889 0.00066577753 
0.208777 0.09090710491 0.00055759880 
0.209334 0.02458134102 0.00013839514 
0.209892 0.02980886526 0.00033470016 
0.210449 0.08057431727 0.00037131862 
0.211007 0.00974385272 0.00030807657 
0.211564 0.01421688291 -0.00081304876 
0.212121 0.04746187072 0.00000017622 
0.212679 0.00834301120 -0.00034617410 
0.213236 0.07973392637 0.00057703589 
0.213794 -0.01136701586 0.00052156343 
0.214351 -0.01649658437 -0.00032288355 
0.214908 -0.01297309659 0.00026412896 
0.215466 -0.00296703448 0.00038537717 
0.216023 0.03137698726 0.00000212862 
0.216581 0.04164390932 0.00026402628 
0.217138 0.04998445197 0.00027774530 
0.217695 0.03528457075 -0.00014840933 
0.218253 0.06288416888 -0.00014613016 
0.218810 0.00377317199 0.00033197427 
0.219368 -0.00152584401 0.00004832018 
0.219925 0.02412335525 -0.00011993597 
0.220483 0.05109860746 0.00001512629 
0.221040 0.02817078269 -0.00004037185 
0.221597 0.03370322468 0.00029019923 
0.222155 0.04556658163 0.00042830151 
0.222712 0.01556366083 0.00043874539 
0.223270 0.05111542050 0.00036999017 
0.223827 0.05571518581 0.00027317024 
0.224384 0.06200092553 0.00014537526 
0.224942 0.04314956331 0.00039005425 
0.225499 0.02038256149 -0.00001348552 
0.226057 0.02058160280 0.00053365527 
0.226614 0.02217490619 0.00074765492 
0.227171 0.02434877840 0.00031773066 
0.227729 0.03858111826 0.00033419241 
0.228286 0.00109288724 -0.00006723393 
0.228844 0.05937818681 0.00010123623 
0.229401 0.00014699740 0.00095732760 
0.229958 0.01239930370 -0.00027989406 
0.230516 0.03479678648 0.00051386292 
0.231073 0.04785675382 -0.00018211660 
0.231630 0.04945968338 -0.00023984463 
0.232188 -0.00483891937 0.00040349173 
0.232745 0.03150483833 0.00002242145 
0.233303 0.04606936933 0.00038719755 
0.233860 0.00818177540 -0.00006868134 
0.234417 0.09291990949 0.00027689256 
0.234975 0.04115794072 0.00078699664 
0.235532 -0.00476596615 -0.00008407097 
0.236090 0.02803745843 0.00026082632 
0.236647 0.04426703317 0.00053302389 
0.237204 0.05055164056 -0.00036082977 
0.237762 0.04993695215 0.00055741683 
0.238319 0.02516668150 0.00044617487 
0.238877 0.03132545501 -0.00016502688 
0.239434 0.03985648952 -0.00017039470 
0.239991 0.02116128180 0.00002401722 
0.240549 0.03650269917 0.00050160173 
0.241106 0.02109115918 0.00035730929 
0.241663 0.01520937894 -0.00021975929 
0.242221 0.05868063539 0.00054755250 
0.242778 0.02799691534 -0.00011969229 
0.243336 -0.00547509959 0.00035884272 
0.243893 -0.00878657722 0.00030130093 
0.244450 0.01882989668 0.00023852743 
0.245008 0.01019630473 0.00076421900 
0.245565 -0.01359821354 -0.00033709541 
0.246123 0.04613000883 0.00048417247 
0.246680 0.01544663317 0.00026591717 
0.247237 0.03144968738 0.00030974281 
0.247795 0.04084580631 0.00008858055 
0.248352 0.05427166864 -0.00008696317 
0.248909 0.06123125426 0.00040723350 
0.249467 0.03455263177 0.00031002188 
0.250024 0.01511148249 0.00041528712 
0.250582 0.03787569410 0.00010028360 
0.251139 0.06581418852 0.00057400556 
0.251696 0.06188530369 0.00027492316 
0.252254 0.01601059624 -0.00016815022 
0.252811 0.01114795451 -0.00049260800 
0.253368 0.02341956617 0.00040233902 
0.253926 0.00568966027 -0.00001353884 
0.254483 0.05596803765 0.00002779227 
0.255041 0.07415248268 0.00008661029 
0.255598 0.05598102504 0.00016027931 
0.256155 0.04960752081 0.00037257773 
0.256713 0.02307521669 -0.00023787833 
0.257270 0.03108351355 0.00946795869 
0.257827 0.02876983696 0.00008755272 
0.258385 0.01538607816 0.00025492457 
0.258942 -0.01393505313 -0.00031290104 
0.259499 -0.00667975509 -0.00040275181 
0.260057 0.05254530335 0.00062483313 
0.260614 0.00472427701 0.00038452924 
0.261172 0.04390596364 0.00016181846 
0.261729 0.04639850125 0.00025080811 
0.262286 0.02255180845 0.00019851752 
0.262844 0.03460535994 -0.00007873818 
0.263401 -0.03006742512 0.00010570128 
0.263958 0.02620978590 0.00034278345 
0.264516 0.01386191569 0.00037101080 
0.265073 0.04637277069 0.00009356529 
0.265630 0.06098622565 -0.00014917499 
0.266188 0.02035917708 0.00028718965 
0.266745 0.03184278762 -0.00012383831 
0.267302 0.01937360678 -0.00020800267 
0.267860 0.03167548400 0.00008755591 
0.268417 0.03738537848 0.00031902600 
0.268975 0.03926382978 -0.00007591308 
0.269532 -0.01615778257 -0.00005921209 
0.270089 0.01860651447 -0.00020889184 
0.270647 0.04825626641 0.00013112576 
0.271204 0.02013387450 0.00005221799 
0.271761 0.06009976658 0.00025472374 
0.272319 0.04548813493 0.00072399106 
0.272876 0.03383227832 0.00023833790 
0.273433 -0.00007765473 -0.00002086422 
0.273991 0.04754119262 -0.00015669078 
0.274548 0.05331209101 -0.00015386714 
0.275105 0.04798939645 0.00019160435 
0.275663 0.02910203209 0.00013591151 
0.276220 0.03663339411 -0.00003455656 
0.276777 0.02729818304 -0.00018741293 
0.277335 0.05947747168 0.00009052000 
0.277892 0.05166437561 0.00023312252 
0.278449 0.04935274746 -0.00001163749 
0.279007 0.05177290153 0.00032589843 
0.279564 -0.04870825608 -0.00066778031 
0.280121 0.03608394468 0.00016535730 
0.280679 0.03646016245 0.00016793815 
0.281236 0.04646028950 0.00020970814 
0.281793 0.03135365280 0.00034933779 
0.282351 0.01204838492 0.00031244104 
0.282908 0.02187740817 -0.00027302348 
0.283465 -0.00267611892 0.00005399637 
0.284023 0.04816446755 0.00046332587 
0.284580 0.04832856717 0.00046656929 
0.285137 0.01031137544 -0.00009627006 
0.285695 0.03169893869 0.00043763324 
0.286252 0.03338700328 -0.00020704858 
0.286809 0.02228652332 0.00019864979 
0.287367 0.09664085335 0.00021578643 
0.287924 0.00917510648 -0.00002167269 
0.288481 0.03462223811 0.00085544432 
0.289039 0.04499226915 0.00021052660 
0.289596 0.02118211447 -0.00044898612 
0.290153 0.02870836846 0.00021351060 
0.290711 0.04199328943 0.00068834098 
0.291268 0.00895379661 0.00013709770 
0.291825 0.04423586079 -0.00022961716 
0.292383 -0.01984075369 0.00011291524 
0.292940 0.04460105703 -0.00004747404 
0.293497 -0.01950231958 0.00022861978 
0.294055 0.00805964165 -0.00045537112 
0.294612 0.02495040879 0.00042499092 
0.295169 -0.02117085242 0.00043895485 
0.295727 0.04406415927 0.00059051900 
0.296284 0.00289676021 0.00025643053 
0.296841 -0.02714736116 0.00053325978 
0.297399 -0.00501922964 0.00080669849 
0.297956 0.06668412230 0.00002351098 
0.298513 0.10562022624 0.00041456345 
0.299071 0.03609941725 -0.00066984439 
0.299628 0.01434010719 0.00000370091 
0.300185 -0.01554852353 -0.00010296491 
0.300742 0.00954448574 0.00005165901 
0.301300 0.00813168217 -0.00032020360 
0.301857 -0.00430581103 0.00041615116 
0.302414 0.08749265168 0.00011513773 
0.302972 -0.03301203149 0.00016061661 
0.303529 -0.00035002359 0.00042981083 
0.304086 0.00871013425 -0.00004609543 
0.304644 0.00804419205 0.00033594937 
0.305201 0.09281812003 0.00025132546 
0.305758 -0.04591041507 0.00011883625 
0.306316 0.07605483220 0.00015581768 
0.306873 0.03836143410 0.00024027289 
0.307430 0.00490303739 0.00039289380 
0.307987 0.02305687522 0.00004950429 
0.308545 0.03457153988 0.00009169025 
0.309102 0.02176231582 0.00028754796 
0.309659 0.10469839363 0.00013948566 
0.310217 0.00850883620 -0.00023017203 
0.310774 0.00897537964 0.00003003345 
0.311331 0.01674428758 -0.00092537954 
0.311889 0.05446313852 0.00026472234 
0.312446 0.00765186798 0.00057717632 
0.313003 0.02359873455 0.00012901524 
0.313560 0.03195606883 0.00085647293 
0.314118 0.03356406018 0.00024406076 
0.314675 0.02360567695 0.00058867036 
0.315232 -0.02522994341 -0.00044493546 
0.315790 0.03727558627 0.00033665172 
0.316347 0.03202387390 0.00074752057 
0.316904 0.01013139371 0.00070309607 
0.317461 0.02721739915 0.00055851095 
0.318019 0.01504529267 0.00050964478 
0.318576 0.00199687256 0.00091252391 
0.319133 -0.01062923376 0.00019252310 
0.319691 0.01235006770 -0.00022298157 
0.320248 0.04116331516 -0.00006397348 
0.320805 0.00974667562 0.00083826871 
0.321362 0.02880206253 0.00006257972 
0.321920 0.02898687547 0.00035129625 
0.322477 0.02829062676 0.00039658823 
0.323034 0.06830239842 0.00023915943 
0.323592 0.04949034772 -0.00006417116 
0.324149 -0.00239874806 -0.00037797967 
0.324706 -0.00199741185 -0.00058314160 
0.325263 0.03742399642 -0.00002283476 
0.325821 -0.00012148927 -0.00049301409 
0.326378 0.01841946697 0.00007648999 
0.326935 0.03809646703 -0.00035022115 
0.327493 -0.00306847566 0.00003587140 
0.328050 0.03965413166 0.00041404658 
0.328607 0.01901050520 0.00097098858 
0.329164 -0.00074651446 -0.00070548207 
0.329722 0.00566856434 -0.00036391827 
0.330279 0.03120747954 -0.00016192746 
0.330836 0.02615901573 -0.00042234728 
0.331393 0.01690507517 0.00025081881 
0.331951 0.05679066283 0.00045808485 
0.332508 0.05264129427 0.00000172919 
0.333065 -0.01142696019 0.00006564015 
0.333622 0.01431156495 0.00040532740 
0.334180 0.03851314032 -0.00002513595 
0.334737 0.05329864554 0.00059526347 
0.335294 0.04029861504 0.00014827396 
0.335852 0.03429096000 0.00037201747 
0.336409 -0.04983215657 -0.00033148566 
0.336966 -0.00912499757 0.00068590481 
0.337523 -0.00021688047 -0.00050763877 
0.338081 0.02514237455 -0.00034233720 
0.338638 0.04935470864 0.00019313754 
0.339195 0.00692965275 0.00030612300 
0.339752 -0.00430393786 -0.00065574681 
0.340310 0.00956912443 -0.00026022531 
0.340867 0.00665990238 -0.00033299465 
0.341424 0.02433477108 0.00091237054 
0.341981 0.04809770070 0.00091881926 
0.342539 0.02216677020 -0.00071955948 
0.343096 0.03870408061 -0.00090880579 
0.343653 -0.02908564767 -0.00002219410 
0.344210 -0.00891413784 0.00000043900 
0.344768 -0.02674445462 -0.00060927667 
0.345325 -0.01947603744 0.00026105618 
0.345882 0.02994257124 -0.00015281314 
0.346439 0.06778210405 0.00121395982 
0.346997 0.05140131701 0.00036422688 
0.347554 0.06003865992 0.00022560829 
0.348111 -0.00060151509 -0.00112754467 
0.348668 0.03994796313 0.00131455053 
0.349226 -0.02170357193 -0.00013542855 
0.349783 -0.02017121605 0.00045373981 
0.350340 0.09527646727 0.00138084630 
0.350897 -0.01173017704 -0.00000282392 
0.351454 0.00933570824 0.00003909043 
0.352012 -0.04450287668 -0.00087322545 
0.352569 -0.02685599278 0.00048661475 
0.353126 0.00741700800 0.00005860483 
0.353683 0.00389044263 0.00100786976 
0.354241 0.04954799684 0.00083272141 
0.354798 0.00468865231 -0.00048263596 
0.355355 0.00795013502 -0.00135619789 
0.355912 0.08130896656 0.00109828890 
0.356470 0.04320432741 0.00098497541 
0.357027 0.06399231702 -0.00056988748 
0.357584 -0.02994257792 0.00013529568 
0.358141 0.05037531781 0.00060714330 
0.358699 0.07013248676 0.00138293649 
0.359256 0.04379535171 0.00021695720 
0.359813 0.07530096742 0.00018929980 
0.360370 0.03501727227 -0.00253338099 
0.360927 0.04092546402 0.00112051184 
0.361485 -0.01486644783 -0.00195187794 
0.362042 0.06455364483 -0.00031304754 
0.362599 0.06846791915 0.00002697550 
0.363156 0.00186885961 -0.00101109190 
0.363714 -0.05138570749 -0.00073906818 
0.364271 0.04257029666 0.00144208593 
0.364828 0.09531687693 -0.00036728929 
0.365385 0.03218220156 -0.00075987125 
0.365942 -0.01093751273 0.00103619905 
0.366500 0.08222335315 -0.00024280229 
0.367057 -0.01537542320 -0.00123533040 
0.367614 0.05641468080 0.00034239056 
0.368171 0.08568501164 0.00062045589 
0.368728 0.00508429757 0.00102407838 
0.369286 -0.01853379906 0.00114472460 
0.369843 0.07947325518 0.00141143175 
0.370400 0.06360556604 0.00040272344 
0.370957 -0.01306865787 0.00028542534 
0.371514 -0.01660894455 0.00038509691 
0.372072 -0.04797124569 -0.00153174601 
0.372629 0.02925080877 0.00006727394 
0.373186 0.09999567211 0.00104005486 
0.373743 -0.00653532290 0.00095951195 
0.374300 -0.01162518887 0.00033572059 
0.374858 0.11655650400 0.00047336174 
0.375415 0.04842224040 -0.00034930353 
0.375972 0.02368020829 0.00100677503 
0.376529 0.01720150451 -0.00020450193 
0.377086 0.02967833859 0.00084763708 
0.377644 0.01838574751 0.00074895543 
0.378201 0.01726459495 -0.00039239116 
0.378758 -0.04065077385 -0.00170085956 
0.379315 0.07924338621 0.00065699427 
0.379872 0.06938117622 0.00245821331 
0.380430 0.05544392914 0.00113638266 
0.380987 0.02372956915 0.00021666034 
0.381544 0.00737441359 -0.00159189528 
0.382101 -0.00123200560 0.00067501016 
0.382658 -0.01756147856 -0.00084214257 
0.383216 -0.03229749661 0.00009508832 
0.383773 0.02341011112 0.00113849214 
0.384330 -0.03716417006 0.00029547345 
0.384887 -0.04179184001 -0.00071619781 
0.385444 0.01404407833 -0.00066513140 
0.386001 0.08271541957 0.00046700737 
0.386559 -0.02651339571 0.00046242775 
0.387116 -0.01901095824 -0.00068896102 
0.387673 -0.08452377315 0.00040330315 
0.388230 -0.02621059018 -0.00053745943 
0.388787 -0.00452886425 -0.00104935102 
0.389345 -0.03242145928 0.00002087823 
0.389902 0.04207545244 0.00224158740 
0.390459 -0.05664664285 0.00074329204 
0.391016 0.04493228779 0.00071642742 
0.391573 -0.03958933788 0.00013195936 
0.392130 0.06654100805 0.00202900203 
0.392688 0.08583094415 -0.00093804767 
0.393245 0.06894830687 -0.00195121732 
0.393802 -0.00335701680 -0.00139236649 
0.394359 0.07583365004 0.00128876177 
0.394916 0.02870872218 0.00119411418 
0.395473 -0.07625894544 -0.00153060113 
0.396031 -0.05077472892 0.00050879067 
0.396588 0.01005628543 0.00113726735 
0.397145 0.06937933707 0.00138452649 
0.397702 0.06742440268 0.00349911556 
0.398259 -0.08113053687 -0.00076472695 
0.398816 -0.07021008451 0.00108704355 
0.399374 -0.02787755505 0.00673084479 
0.399931 -0.03578999873 -0.00038603246 
0.400488 -0.03940072995 -0.00124973768 
0.401045 -0.10739866194 -0.00099198580 
0.401602 -0.05630760162 0.00018871476 
0.402159 -0.09323164259 0.00453894105 
0.402716 0.22074307653 0.00992611457 
0.403274 -0.09097963579 0.00421622516 
0.403831 0.07231880559 -0.00074608195 
