# Supplementary material for: SAXS studies of X-ray induced disulfide bond damage: Engineering high-resolution insight from a low-resolution technique
Source: PLoS One. 2020 Nov 17;15(11):e0239702. doi: 10.1371/journal.pone.0239702 (PMC7671560; doi:10.1371/journal.pone.0239702)
Supplement: S1 Data — (GZ) [file pone.0239702.s023.gz › SupplementaryData/dimer_A9_ph6_1p25_00018.cbf.dat]

0.010314 3.98409980816 -0.72132296497 
0.010872 5.95250624619 -0.66899625987 
0.011429 4.29798889632 0.04442675897 
0.011987 4.38093910871 0.09843020730 
0.012544 1.07853286507 -0.20449432366 
0.013102 1.04034714670 -0.03090949800 
0.013659 4.03162999529 0.01002699346 
0.014217 1.88208167499 0.01631211188 
0.014774 3.06166408953 -0.04751868485 
0.015332 3.66417745451 0.03833592498 
0.015889 3.17858021949 0.04719769101 
0.016447 3.00380588699 -0.06522684947 
0.017004 3.44857273279 0.02678718588 
0.017562 3.19039921158 -0.04862120211 
0.018119 3.08635513512 -0.01374233816 
0.018677 3.14330682538 0.03064697599 
0.019234 3.30109470387 -0.04254613507 
0.019792 3.19152439570 0.01325592583 
0.020349 3.25024278496 0.01475989288 
0.020907 3.42751036969 -0.01866459607 
0.021464 2.79964876671 0.00539274523 
0.022022 2.91543537059 -0.00625440730 
0.022579 2.93699088103 0.00408620072 
0.023137 3.21527168927 -0.00143772591 
0.023694 3.19685775276 0.01389747844 
0.024252 2.99732971854 0.02487212356 
0.024809 2.88045935189 0.01789764965 
0.025367 2.76243449560 0.01632115297 
0.025924 2.79682444679 0.02462475832 
0.026482 2.97742336958 0.01054212336 
0.027039 2.71743655415 0.01202359540 
0.027597 2.71041193336 0.01971918346 
0.028154 2.85685281152 0.01391443612 
0.028712 2.78161145288 0.01791647111 
0.029269 2.74557831695 0.01931444634 
0.029827 2.89060203870 0.01338066730 
0.030384 2.71489358018 0.02398177516 
0.030942 2.53249968356 0.01659920749 
0.031500 2.63774038297 0.01725668374 
0.032057 2.55378289636 0.01487922917 
0.032615 2.76568559988 0.01637475202 
0.033172 2.58194733725 0.01671978513 
0.033730 2.59557697195 0.01485640362 
0.034287 2.69265296403 0.01482909189 
0.034845 2.74003316269 0.02035521548 
0.035402 2.37442072889 0.01147221849 
0.035960 2.56512787777 0.01445128249 
0.036517 2.41286999345 0.02006487315 
0.037075 2.49958525651 0.00949326554 
0.037632 2.50106807864 0.02036244122 
0.038190 2.29956529409 0.01689912622 
0.038747 2.51838104394 0.01271232374 
0.039305 2.30327352373 0.01025385759 
0.039862 2.42366539165 0.01667881950 
0.040420 2.33134910068 0.01627407716 
0.040977 2.41051258408 0.01250358386 
0.041535 2.25806427078 0.01325041694 
0.042092 2.43200136876 0.01438969807 
0.042650 2.11983225789 0.01212104942 
0.043207 2.31606101847 0.01506581841 
0.043765 2.20097990956 0.01464135610 
0.044322 2.23302986743 0.01145262927 
0.044880 2.04783620742 0.01330182630 
0.045437 2.16738934366 0.01496578822 
0.045995 2.11866897496 0.01068978017 
0.046552 2.18645792610 0.01314136396 
0.047110 2.08600730461 0.01442426949 
0.047667 1.96843772466 0.01395326222 
0.048225 2.00399571041 0.01137682422 
0.048782 2.06483451402 0.01175397972 
0.049340 1.94567191746 0.01128583769 
0.049897 1.77610355711 0.01078256911 
0.050455 2.00373515584 0.01055206522 
0.051012 1.92566352498 0.00933323591 
0.051570 1.83032412222 0.00925648725 
0.052127 1.80268849451 0.00992874107 
0.052685 1.88600740589 0.01040989836 
0.053242 1.87562263419 0.01066271599 
0.053800 1.80519079322 0.00986031679 
0.054357 1.73875191086 0.00980625934 
0.054915 1.73641211631 0.00769257950 
0.055472 1.63708069156 0.00901328342 
0.056030 1.50116668511 0.00768694426 
0.056587 1.65005672987 0.01089888149 
0.057145 1.56041430063 0.01171880730 
0.057702 1.64356449658 0.00816363706 
0.058260 1.58093093454 0.01166931983 
0.058817 1.64600927984 0.00952320943 
0.059375 1.60225931738 0.01025074116 
0.059932 1.57721954488 0.00789258955 
0.060490 1.58341849016 0.00931245102 
0.061048 1.58058127090 0.00811015274 
0.061605 1.69832467152 0.00677051603 
0.062163 1.45865871134 0.00946245513 
0.062720 1.52202081936 0.00716808392 
0.063278 1.47145346233 0.00818684387 
0.063835 1.39380087654 0.00774635729 
0.064393 1.40452778214 0.00516662432 
0.064950 1.30296864785 0.00859375671 
0.065508 1.29965599716 0.00757230830 
0.066065 1.34878266704 0.00924340924 
0.066623 1.28523515896 0.00843743394 
0.067180 1.29255820593 0.00808957938 
0.067738 1.27121812727 0.00571904072 
0.068295 1.24047656566 0.00759808269 
0.068853 1.21701929986 0.00670075010 
0.069410 1.16802482635 0.00510625210 
0.069968 1.15383186271 0.00538744814 
0.070525 1.21059990546 0.00538530959 
0.071083 1.22522843308 0.00746008404 
0.071640 1.21665533472 0.00468252199 
0.072198 1.16288295916 0.00650418260 
0.072755 1.22553118909 0.00641606242 
0.073313 1.09967448589 0.00516653618 
0.073870 1.09703966824 0.00540147761 
0.074428 1.14568764153 0.00445871834 
0.074985 1.07380603307 0.00641589253 
0.075543 1.16989736894 0.00919274966 
0.076100 0.97120406915 0.00519950572 
0.076658 1.02337671372 0.00611342046 
0.077215 1.14277677584 0.00569643873 
0.077773 0.98626235985 0.00583843526 
0.078330 0.96457878792 0.00563989143 
0.078888 1.01282842195 0.00462465371 
0.079445 0.95412431426 0.00354669788 
0.080003 1.00247318280 0.00523434655 
0.080560 1.00640134125 0.00471471111 
0.081118 0.93013395780 0.00582352495 
0.081675 0.98916532368 0.00463501811 
0.082233 0.94572525875 0.00610457255 
0.082790 0.94338317625 0.00425088661 
0.083348 0.89694561051 0.00476738856 
0.083905 0.85308366048 0.00336769070 
0.084463 0.92483232664 0.00416410673 
0.085020 0.81796497362 0.00459308023 
0.085578 0.81589090375 0.00403441616 
0.086135 0.74746289780 0.00314425159 
0.086693 0.77575970425 0.00458957001 
0.087250 0.80791558100 0.00268492697 
0.087808 0.90596952956 0.00281006496 
0.088365 0.87398435990 0.00435548740 
0.088923 0.73204113070 0.00460575312 
0.089480 0.71998161712 0.00471764387 
0.090038 0.76240145206 0.00264346458 
0.090595 0.81837764290 0.00500889917 
0.091153 0.71855350929 0.00201630454 
0.091710 0.63849615498 0.00266968198 
0.092268 0.70897373098 0.00259197564 
0.092825 0.69960714533 0.00249454320 
0.093383 0.74374429631 0.00362879753 
0.093940 0.70333269683 0.00384990656 
0.094498 0.75353862428 0.00468371367 
0.095055 0.67819600961 0.00319986948 
0.095613 0.68030970407 0.00355292795 
0.096170 0.61771154949 0.00282872934 
0.096728 0.65121995639 0.00344175532 
0.097285 0.64364820008 0.00347868091 
0.097842 0.53741704006 0.00239782700 
0.098400 0.62713242443 0.00379358051 
0.098957 0.61449349700 0.00252360671 
0.099515 0.58475782855 0.00314650347 
0.100072 0.49787311966 0.00142941559 
0.100630 0.59067863289 0.00310985561 
0.101187 0.59007336570 0.00385333637 
0.101745 0.66265277009 0.00311532658 
0.102302 0.55536911499 0.00194212287 
0.102860 0.50540339182 0.00332284919 
0.103417 0.53731010692 0.00300083808 
0.103975 0.46733957535 0.00259486910 
0.104532 0.56174021352 0.00241452660 
0.105090 0.58865744490 0.00139267716 
0.105647 0.46379194134 0.00113978846 
0.106205 0.61285109421 0.00240332766 
0.106762 0.50340872029 0.00286575922 
0.107320 0.47848552311 0.00298512266 
0.107877 0.48666178475 0.00295064855 
0.108435 0.48801307497 0.00331683052 
0.108992 0.43086974234 0.00226847078 
0.109550 0.46785601425 0.00291271781 
0.110107 0.47438036668 0.00116272907 
0.110665 0.44811088172 0.00305576072 
0.111222 0.43369317095 0.00117832781 
0.111780 0.47488494967 0.00290511411 
0.112337 0.38198713180 0.00131231699 
0.112895 0.36808809552 0.00095196765 
0.113452 0.39378841550 0.00107701993 
0.114010 0.40846375152 0.00179340830 
0.114567 0.38833519951 0.00113574844 
0.115125 0.39034196261 0.00111104617 
0.115682 0.36942745368 0.00106010216 
0.116240 0.32687232493 0.00059388044 
0.116797 0.40045922590 0.00149985001 
0.117355 0.40860769899 0.00113446146 
0.117912 0.35423096516 0.00154519684 
0.118470 0.37181033653 0.00182351264 
0.119027 0.30178250376 0.00114129253 
0.119585 0.34903919336 0.00043476053 
0.120142 0.31820522393 0.00139007423 
0.120699 0.27542234946 0.00098096415 
0.121257 0.37714003405 0.00233230944 
0.121814 0.30121913607 0.00084596131 
0.122372 0.42667097272 0.00244727657 
0.122929 0.30252740475 0.00174807330 
0.123487 0.25171250806 0.00105420988 
0.124044 0.24561531557 0.00181808601 
0.124602 0.34069291532 0.00016787060 
0.125159 0.18543505681 0.00054919403 
0.125717 0.24032273172 0.00157566560 
0.126274 0.22358730424 0.00023104985 
0.126832 0.29634083637 0.00005012606 
0.127389 0.26542462095 0.00208361165 
0.127947 0.17896427679 -0.00080804470 
0.128504 0.17685941044 0.00024242414 
0.129062 0.30295371537 0.00186366821 
0.129619 0.22333761452 0.00108861022 
0.130177 0.28649242392 0.00050928009 
0.130734 0.18079029983 0.00021992493 
0.131292 0.22607464579 0.00054184920 
0.131849 0.24516936324 0.00054553565 
0.132407 0.24319055878 0.00187566149 
0.132964 0.21598391117 0.00109873076 
0.133521 0.15835716338 0.00027972806 
0.134079 0.22453876882 0.00037211667 
0.134636 0.17426669933 0.00058793478 
0.135194 0.21610622783 0.00060124732 
0.135751 0.16432752503 0.00146526548 
0.136309 0.22949836468 0.00127146753 
0.136866 0.24892194017 0.00085346103 
0.137424 0.14507313525 0.00129190668 
0.137981 0.22590453467 0.00188458129 
0.138539 0.19210183406 0.00089273787 
0.139096 0.22200524855 0.00145132508 
0.139654 0.22321660446 0.00135108756 
0.140211 0.12256175600 0.00118567508 
0.140769 0.23590455899 0.00116238644 
0.141326 0.19153739775 0.00153740425 
0.141884 0.20285469621 0.00038072029 
0.142441 0.16086255134 0.00146508835 
0.142998 0.12260977849 0.00166491524 
0.143556 0.14819154635 0.00115109817 
0.144113 0.10969293239 0.00104372416 
0.144671 0.09313151544 0.00023183948 
0.145228 0.12210107049 0.00083782933 
0.145786 0.11640984477 0.00083848078 
0.146343 0.11838282768 0.00034478847 
0.146901 0.11267184866 0.00087882940 
0.147458 0.15811554437 0.00089973903 
0.148016 0.14102886866 0.00096768027 
0.148573 0.07257086608 0.00021683500 
0.149131 0.10446475556 0.00113775570 
0.149688 0.09178472190 0.00097789148 
0.150246 0.17134169425 0.00093237885 
0.150803 0.10092911557 0.00048939566 
0.151360 0.15092357867 0.00067401917 
0.151918 0.14686141772 0.00046966237 
0.152475 0.14299621555 0.00072811194 
0.153033 0.11360717692 -0.00003608630 
0.153590 0.14170053189 0.00110362883 
0.154148 0.11507830537 0.00037440646 
0.154705 0.09608012915 0.00053386623 
0.155263 0.10454713897 -0.00006086984 
0.155820 0.08776293395 -0.00012849734 
0.156378 0.05567793685 0.00041803644 
0.156935 0.15417267304 0.00022164185 
0.157493 0.08761934936 0.00059297347 
0.158050 0.12770654724 0.00022510242 
0.158607 0.06328128519 0.00063889023 
0.159165 0.11170081178 0.00069749928 
0.159722 0.08861509385 0.00014727049 
0.160280 0.10819739986 0.00071288321 
0.160837 0.14461337660 0.00081914191 
0.161395 0.10637214858 0.00035333088 
0.161952 0.04703364036 0.00042261153 
0.162510 0.07458774761 0.00033144477 
0.163067 0.13076958667 0.00030526296 
0.163625 0.04751982943 -0.00011081955 
0.164182 0.02565698217 0.00057648217 
0.164739 0.07294767489 0.00077508252 
0.165297 0.13949404328 0.00099019100 
0.165854 0.06627606050 0.00051372911 
0.166412 0.06593145338 0.00133923952 
0.166969 0.07791540034 0.00014597329 
0.167527 0.04867571136 0.00012078352 
0.168084 0.05931286570 0.00030163904 
0.168642 0.00611490022 0.00027913919 
0.169199 0.03408174474 -0.00016431772 
0.169757 0.05489557347 0.00043808675 
0.170314 0.03303986892 0.00055408668 
0.170871 0.06812122795 0.00031183831 
0.171429 0.10727525185 0.00082239800 
0.171986 0.07446148002 0.00040542709 
0.172544 -0.02306188449 -0.00040985565 
0.173101 0.04096163101 -0.00022839929 
0.173659 0.11396041115 0.00074094492 
0.174216 0.02739291329 -0.00013595404 
0.174774 0.09024341632 0.00133069512 
0.175331 0.07235502294 0.00081571291 
0.175888 0.05551047076 0.00064849440 
0.176446 0.09196564903 0.00067661369 
0.177003 0.03680273848 0.00065993983 
0.177561 0.02303251250 0.00035398211 
0.178118 0.04554123551 -0.00005958935 
0.178676 0.01605954660 0.00041901868 
0.179233 0.03697599507 0.00087226679 
0.179791 0.11733821019 0.00059789451 
0.180348 0.10894250397 0.00006660648 
0.180905 0.02908148245 0.00013748737 
0.181463 0.08733476275 0.00015902485 
0.182020 0.06631883356 -0.00035630053 
0.182578 0.07021458432 0.00062698417 
0.183135 0.04383636114 -0.00041065782 
0.183693 0.07515131546 -0.00020833769 
0.184250 0.06404521502 0.00035366208 
0.184808 0.05193978328 -0.00008561142 
0.185365 0.05622783529 0.00007025525 
0.185922 0.04576715655 0.00014435772 
0.186480 0.03295305830 0.00105559825 
0.187037 0.07832879109 0.00039063050 
0.187595 0.02803569364 -0.00025792761 
0.188152 0.07597903182 0.00002328105 
0.188710 0.03959052682 -0.00020035844 
0.189267 -0.01072235139 0.00018046516 
0.189824 0.03397375470 -0.00054491618 
0.190382 0.03566304427 0.00015592793 
0.190939 0.01526965196 -0.00015575140 
0.191497 0.00621683616 -0.00004642449 
0.192054 -0.05493946858 -0.00035012710 
0.192612 0.06824362375 0.00037418488 
0.193169 0.03591248925 0.00047297675 
0.193726 0.04835867751 0.00032787210 
0.194284 0.03714486533 0.00065338274 
0.194841 0.05884008809 -0.00016654752 
0.195399 0.04075656388 0.00006190218 
0.195956 0.03402028064 0.00046088107 
0.196514 0.05852852878 0.00071976357 
0.197071 0.04595437456 -0.00006225013 
0.197628 0.06432949566 0.00021726432 
0.198186 0.05290112624 0.00074200294 
0.198743 0.00796758340 -0.00016298747 
0.199301 0.05500092509 0.00008843553 
0.199858 0.03095109646 0.00019221964 
0.200416 0.08233325239 -0.00030641817 
0.200973 0.06820442259 0.00013498586 
0.201530 0.06604912540 0.00019235204 
0.202088 0.05079402065 0.00039383466 
0.202645 0.00246960259 0.00012151366 
0.203203 0.04667843103 -0.00055666841 
0.203760 0.04042544576 0.00007127775 
0.204318 0.04842869309 0.00010896941 
0.204875 0.04955514434 0.00032566117 
0.205432 0.03923613388 0.00107910549 
0.205990 0.07596139646 0.00066053633 
0.206547 0.06702702292 0.00007728252 
0.207105 0.03166489037 0.00048934215 
0.207662 0.05156610328 0.00076149695 
0.208219 0.02297926660 0.00057507956 
0.208777 0.04515088147 -0.00022790171 
0.209334 0.06054160623 0.00034203425 
0.209892 0.00721283253 0.00002041795 
0.210449 0.07144581174 0.00008146342 
0.211007 0.08069959736 0.00051100439 
0.211564 0.01162656292 -0.00007236949 
0.212121 0.03293923424 0.00022803825 
0.212679 0.02132012175 -0.00024197779 
0.213236 0.04785730426 0.00024879037 
0.213794 0.03478285231 0.00023252562 
0.214351 0.02416691884 0.00095715679 
0.214908 0.05306839093 -0.00010370651 
0.215466 0.00289860543 0.00014978944 
0.216023 0.08120346012 -0.00005051120 
0.216581 0.03306687001 -0.00006956760 
0.217138 0.01447653088 0.00035191633 
0.217695 0.05077166584 -0.00002738378 
0.218253 0.06127949953 0.00011045428 
0.218810 0.01455724314 -0.00004171076 
0.219368 0.03227392909 0.00033378289 
0.219925 0.05324595799 0.00013245463 
0.220483 -0.01149415187 0.00026913495 
0.221040 0.02006365218 0.00024799597 
0.221597 0.01921677671 0.00054765283 
0.222155 0.04739591282 -0.00007229042 
0.222712 0.05591054795 0.00103366569 
0.223270 0.01753282964 0.00055274992 
0.223827 0.05874702541 0.00014741301 
0.224384 0.07431670249 0.00033440384 
0.224942 0.01148434717 0.00006135683 
0.225499 0.02878446760 0.00049154895 
0.226057 0.05023202127 0.00048451778 
0.226614 0.03256348294 0.00026635213 
0.227171 0.03494346767 0.00005927163 
0.227729 -0.00253374133 0.00000722702 
0.228286 0.04336477489 0.00027687137 
0.228844 0.00225739786 -0.00020044109 
0.229401 0.01730902438 0.00060485025 
0.229958 0.04833531356 0.00027050955 
0.230516 0.03182428197 0.00011426917 
0.231073 0.04390565387 0.00039859351 
0.231630 0.01777081483 0.00068572481 
0.232188 0.02360383178 0.00030414843 
0.232745 0.01361506535 -0.00023937777 
0.233303 0.07544781320 0.00011384309 
0.233860 0.02995652456 0.00025886754 
0.234417 0.06950121099 0.00033550461 
0.234975 0.04354249725 0.00074763100 
0.235532 0.01144922456 0.00016110548 
0.236090 0.06565907493 0.00057585617 
0.236647 0.02300595275 -0.00011161793 
0.237204 0.04448368268 0.00013454044 
0.237762 -0.00396670310 0.00045636285 
0.238319 0.01010924380 0.00014624323 
0.238877 0.05015531823 0.00038250093 
0.239434 -0.00791146315 -0.00025478141 
0.239991 0.02410033820 0.00023002551 
0.240549 0.01464909087 -0.00005310382 
0.241106 0.05283577348 0.00013899627 
0.241663 0.03445753543 0.00056872561 
0.242221 0.04150230885 -0.00031203292 
0.242778 0.00373458572 0.00032116057 
0.243336 0.04930955513 0.00022636247 
0.243893 0.04362941962 0.00010688257 
0.244450 -0.02693157835 -0.00036372310 
0.245008 0.01787208640 -0.00022926058 
0.245565 0.05301094103 -0.00000818801 
0.246123 0.01518214601 -0.00053494645 
0.246680 0.02250391581 -0.00002570608 
0.247237 0.03980826386 0.00120252266 
0.247795 0.02746807665 -0.00038033828 
0.248352 0.03034448261 0.00020350168 
0.248909 0.03972254339 0.00024220344 
0.249467 0.00753953547 0.00025102790 
0.250024 0.05839566769 0.00027235414 
0.250582 0.00194663806 -0.00059404108 
0.251139 0.02932171989 -0.00021619385 
0.251696 0.03343920651 -0.00004649913 
0.252254 0.01533833446 0.00001980843 
0.252811 0.04378684895 0.00005459658 
0.253368 0.03323884300 0.00032915396 
0.253926 0.06115390665 0.00006985599 
0.254483 0.00481118815 0.00016268785 
0.255041 0.00073293528 -0.00008282943 
0.255598 0.04710874510 0.00057906361 
0.256155 -0.00472463104 0.00008857693 
0.256713 0.07995563699 0.00011366834 
0.257270 -0.02086571644 0.00778015714 
0.257827 0.04514706763 0.00024393071 
0.258385 0.04996007928 0.00015696863 
0.258942 0.01581129316 0.00011548267 
0.259499 0.03869592978 0.00048439954 
0.260057 0.01539477698 0.00027809979 
0.260614 0.04452736714 -0.00013826231 
0.261172 0.04653032878 0.00043348800 
0.261729 0.03030638146 0.00049096199 
0.262286 0.02076587416 0.00021309290 
0.262844 0.06313199775 -0.00003071675 
0.263401 0.04560683106 0.00033606841 
0.263958 -0.03037687521 -0.00001220772 
0.264516 0.04038381172 0.00001513575 
0.265073 0.04853349198 -0.00009832637 
0.265630 0.03244033801 -0.00012575355 
0.266188 0.03299383294 0.00027734866 
0.266745 -0.00008386505 0.00049339789 
0.267302 0.02477462801 0.00008056793 
0.267860 0.01338210948 0.00045851498 
0.268417 0.04411716448 0.00019970881 
0.268975 0.04303018617 0.00003321155 
0.269532 0.00773508673 -0.00004378289 
0.270089 0.02827639609 -0.00019780736 
0.270647 0.01392438495 -0.00019132376 
0.271204 0.04759298736 0.00001851091 
0.271761 0.05122389179 0.00018098677 
0.272319 -0.00850575033 -0.00011245515 
0.272876 0.04755536013 0.00053120791 
0.273433 0.02522149491 -0.00012029773 
0.273991 0.04420462746 -0.00017391326 
0.274548 0.03466116804 -0.00022523641 
0.275105 0.00371388878 0.00055819279 
0.275663 0.01676140809 0.00023728458 
0.276220 0.01149770824 0.00033903943 
0.276777 -0.00771957310 0.00030240550 
0.277335 0.03388431735 0.00024077365 
0.277892 0.01287940054 0.00007997216 
0.278449 0.01164076242 0.00063096830 
0.279007 0.00255525927 0.00040110413 
0.279564 0.04734436385 -0.00034752067 
0.280121 0.00385720817 0.00017962486 
0.280679 0.00654436028 0.00001611486 
0.281236 0.02182074429 0.00050247779 
0.281793 -0.02120733945 0.00006689362 
0.282351 0.02765400498 0.00070086300 
0.282908 0.04603442038 0.00033070607 
0.283465 0.02975711467 0.00016012114 
0.284023 0.01457696164 0.00025590394 
0.284580 0.02067768908 0.00017099469 
0.285137 0.01878191629 0.00016171190 
0.285695 0.05797865246 -0.00008520586 
0.286252 0.02653320715 -0.00007839919 
0.286809 0.05922232857 0.00045197327 
0.287367 0.02690004578 0.00039534746 
0.287924 0.04135766779 0.00004463070 
0.288481 0.03005898945 0.00026316550 
0.289039 0.06854217565 -0.00038992404 
0.289596 0.07140860932 0.00035253284 
0.290153 -0.00047373400 0.00040070529 
0.290711 0.03922487839 0.00071668629 
0.291268 -0.00624479115 -0.00023112807 
0.291825 -0.00120304651 0.00043196028 
0.292383 0.02029558420 0.00004713034 
0.292940 0.00806239243 -0.00023215785 
0.293497 0.01532276486 0.00033524250 
0.294055 0.05211317041 0.00068540469 
0.294612 -0.00469277408 -0.00061078352 
0.295169 -0.04763084187 0.00003391685 
0.295727 0.02344475063 0.00100881396 
0.296284 0.00343254880 0.00054335370 
0.296841 0.04088478670 0.00094047880 
0.297399 -0.00091189552 -0.00044089078 
0.297956 -0.01911988242 0.00055930920 
0.298513 0.04300694331 0.00011918542 
0.299071 0.03899244911 0.00000325452 
0.299628 0.01545128077 -0.00019749842 
0.300185 0.03146799220 0.00028304750 
0.300742 -0.02969422286 -0.00027107773 
0.301300 -0.00745711068 -0.00106649057 
0.301857 0.02276402669 0.00067693059 
0.302414 0.08003442747 0.00036584624 
0.302972 0.04296186891 0.00029288887 
0.303529 0.01455939572 0.00052220781 
0.304086 0.04463013881 0.00002211361 
0.304644 0.05191653803 -0.00030042377 
0.305201 -0.01259279741 -0.00039028030 
0.305758 -0.00324876226 -0.00017929606 
0.306316 -0.04183901321 0.00009524296 
0.306873 -0.03703285801 -0.00001755770 
0.307430 0.01600351128 -0.00009791660 
0.307987 0.07433210111 0.00033929014 
0.308545 0.04421743645 -0.00047451297 
0.309102 0.00272854330 -0.00057334774 
0.309659 0.01622386544 -0.00019269533 
0.310217 0.03678381179 -0.00026477436 
0.310774 -0.01115027730 0.00006194672 
0.311331 0.02048429326 0.00029646477 
0.311889 -0.01731322320 -0.00000147116 
0.312446 0.04229933994 0.00022788965 
0.313003 0.00748732223 0.00024535985 
0.313560 0.06383673101 0.00039189187 
0.314118 0.05141240592 -0.00057581924 
0.314675 0.07805804638 0.00017555757 
0.315232 0.03082571299 0.00031091129 
0.315790 -0.01239007129 -0.00009683005 
0.316347 0.03773609795 0.00006763596 
0.316904 0.04363098086 0.00017126374 
0.317461 0.02881419647 0.00025704987 
0.318019 0.03369617236 0.00001879220 
0.318576 -0.00160342729 -0.00013539776 
0.319133 0.04022665637 0.00043909855 
0.319691 -0.00935857416 -0.00070235782 
0.320248 0.03795368894 -0.00047813675 
0.320805 0.05013910043 0.00023205589 
0.321362 0.00084257926 -0.00011118037 
0.321920 0.06334721795 0.00060208009 
0.322477 0.03971191453 -0.00018867289 
0.323034 0.03772950914 0.00026972108 
0.323592 0.05471701175 0.00078036556 
0.324149 0.00603285665 -0.00029718380 
0.324706 0.06928967064 0.00056095529 
0.325263 0.01385431356 0.00011440695 
0.325821 0.03251126368 0.00051289597 
0.326378 -0.03230326790 -0.00086317024 
0.326935 0.03716137918 0.00006745166 
0.327493 0.00817103065 0.00013425361 
0.328050 -0.01363858946 0.00047150157 
0.328607 0.06345576078 -0.00035058044 
0.329164 -0.00257581357 0.00071711978 
0.329722 0.03600523947 0.00043148489 
0.330279 -0.01144899733 0.00073884455 
0.330836 -0.01047453278 0.00043002901 
0.331393 0.01918098199 0.00054684411 
0.331951 0.04587084666 0.00029313399 
0.332508 0.02340929782 -0.00010247494 
0.333065 -0.01858405789 -0.00037571391 
0.333622 0.02753725779 -0.00055207948 
0.334180 -0.00682173939 0.00030313508 
0.334737 -0.05728164263 -0.00016882565 
0.335294 0.05843094531 0.00018240286 
0.335852 0.08569606622 0.00013490328 
0.336409 0.00832557994 -0.00006826809 
0.336966 0.01473464640 -0.00002440205 
0.337523 0.05059475608 0.00007475274 
0.338081 -0.00120712108 -0.00008672039 
0.338638 0.00607297176 0.00013641298 
0.339195 0.05133324257 0.00038908006 
0.339752 -0.00785842984 0.00025923569 
0.340310 -0.03254450554 -0.00025638109 
0.340867 0.01365239697 -0.00010668418 
0.341424 -0.01295433545 0.00111298434 
0.341981 0.02883086190 -0.00058476554 
0.342539 0.03879898608 -0.00008948122 
0.343096 0.08155995914 -0.00004642216 
0.343653 -0.01404178054 0.00009388730 
0.344210 0.03023222586 0.00049077288 
0.344768 0.03925803236 0.00128688273 
0.345325 0.06554628775 0.00103665731 
0.345882 0.02291172585 0.00096176711 
0.346439 -0.00120330962 -0.00045695954 
0.346997 -0.00223436225 0.00037030316 
0.347554 0.02154090490 0.00029455860 
0.348111 0.05619280822 0.00004332461 
0.348668 0.02707916678 0.00015120584 
0.349226 0.06184357946 0.00054836383 
0.349783 0.05443696445 0.00105499093 
0.350340 0.02159304332 -0.00059459432 
0.350897 0.01754212227 0.00078480292 
0.351454 0.04637254474 0.00059955336 
0.352012 -0.00779865412 0.00002937098 
0.352569 0.00087398186 -0.00054212723 
0.353126 0.04434528250 0.00113241855 
0.353683 0.07268493663 0.00018197252 
0.354241 -0.00517045628 -0.00015047015 
0.354798 0.02755170035 0.00033900413 
0.355355 0.02492551263 0.00010614162 
0.355912 -0.02236955336 0.00004274601 
0.356470 0.04184280292 0.00067343810 
0.357027 0.02444945267 0.00054805131 
0.357584 -0.03841110196 -0.00111583311 
0.358141 -0.00383884565 -0.00133275040 
0.358699 0.01234012350 -0.00021361432 
0.359256 0.04367212744 0.00155333905 
0.359813 -0.04180692625 -0.00065567052 
0.360370 0.10515269042 0.00201631109 
0.360927 0.13167100991 0.00043503814 
0.361485 0.01546775961 -0.00193285666 
0.362042 -0.03467616210 0.00027729323 
0.362599 0.07700731307 0.00178074845 
0.363156 -0.04697917783 -0.00037968931 
0.363714 0.03336260738 0.00059463575 
0.364271 0.02979477444 -0.00204898752 
0.364828 0.10375730516 0.00001584670 
0.365385 0.04547593330 0.00160560163 
0.365942 0.03166639631 -0.00096458889 
0.366500 0.04697320695 0.00007879012 
0.367057 0.00924066844 0.00011205238 
0.367614 0.00092119604 -0.00042389934 
0.368171 0.07097949420 -0.00069366524 
0.368728 -0.06395989501 0.00039569920 
0.369286 0.00137587506 -0.00155440755 
0.369843 -0.01764286596 -0.00191934460 
0.370400 -0.08208146056 -0.00227873474 
0.370957 0.05590548495 -0.00051026423 
0.371514 -0.00147526058 0.00144262766 
0.372072 0.01577145148 -0.00007729462 
0.372629 0.05818592049 -0.00089276916 
0.373186 0.02501086690 -0.00149155252 
0.373743 0.08098041966 0.00032333483 
0.374300 -0.00698151498 -0.00062025516 
0.374858 -0.03112518766 -0.00112532274 
0.375415 -0.04018055933 -0.00198925369 
0.375972 0.00771974156 0.00109617535 
0.376529 0.02044965199 -0.00043932742 
0.377086 -0.01959312541 -0.00060327279 
0.377644 0.00636494658 -0.00132729410 
0.378201 0.03155005685 0.00012109552 
0.378758 0.02399775165 -0.00176624876 
0.379315 -0.04913552953 0.00102853332 
0.379872 0.00358390834 -0.00107011014 
0.380430 0.03283956023 -0.00135529802 
0.380987 0.05716325668 0.00003705186 
0.381544 0.00318605530 -0.00039352618 
0.382101 0.07023511460 0.00216648022 
0.382658 0.02904840218 0.00060221139 
0.383216 0.05098829335 -0.00012391118 
0.383773 0.06118381266 0.00144380089 
0.384330 -0.01589043297 0.00066531723 
0.384887 0.02891244058 -0.00035842057 
0.385444 0.09936497008 0.00098612465 
0.386001 0.01526012376 0.00247317057 
0.386559 0.09019012172 0.00374184992 
0.387116 0.05214882338 0.00080066031 
0.387673 0.01150458521 -0.00077316502 
0.388230 -0.07405632981 0.00054039607 
0.388787 0.06200334282 0.00065466200 
0.389345 0.01907069964 0.00077833909 
0.389902 0.11474499936 0.00070405259 
0.390459 0.00565206848 0.00189497339 
0.391016 0.04765624309 0.00045384143 
0.391573 0.00494022874 -0.00085303393 
0.392130 -0.02398842686 0.00020162009 
0.392688 0.02280482855 0.00190284818 
0.393245 0.02218259966 -0.00054621749 
0.393802 0.03032940799 0.00179770047 
0.394359 0.03192711293 0.00018917735 
0.394916 0.05946620794 0.00064689844 
0.395473 -0.03618666316 -0.00140334306 
0.396031 0.00201146112 0.00028651857 
0.396588 0.05258439230 0.00181485250 
0.397145 -0.09309871430 -0.00502502391 
0.397702 0.12588217496 0.00295136411 
0.398259 -0.01838605942 0.00418058680 
0.398816 0.15556406941 0.00387079224 
0.399374 -0.00740725789 -0.00272215613 
0.399931 0.02300939786 0.00048567263 
0.400488 -0.09242930970 -0.00908148770 
0.401045 -0.01373533768 -0.00728035980 
0.401602 -0.07052302699 -0.00473407622 
0.402159 0.06543362892 0.00094462300 
0.402716 0.15356973701 0.01056391935 
0.403274 -0.16294468850 -0.02140119594 
0.403831 0.25847509154 0.01208922300 
