# Supplementary material for: SAXS studies of X-ray induced disulfide bond damage: Engineering high-resolution insight from a low-resolution technique
Source: PLoS One. 2020 Nov 17;15(11):e0239702. doi: 10.1371/journal.pone.0239702 (PMC7671560; doi:10.1371/journal.pone.0239702)
Supplement: S1 Data — (GZ) [file pone.0239702.s023.gz › SupplementaryData/dimer_A9_ph6_1p25_00019.cbf.dat]

0.010314 10.04993024390 -0.75187655726 
0.010872 3.73113688046 0.05022084136 
0.011429 4.22188585910 0.21434740003 
0.011987 3.79647898859 -0.02905719361 
0.012544 2.67770274112 -0.05634224126 
0.013102 3.10436839027 0.01671498209 
0.013659 3.31285439733 -0.02187139630 
0.014217 2.59873357045 0.00388449708 
0.014774 2.60520954019 0.01443285214 
0.015332 4.32410742439 0.01635343878 
0.015889 2.80236800626 0.07319821451 
0.016447 3.04789016449 -0.06964458679 
0.017004 3.67981176737 0.03516930287 
0.017562 3.01630778762 0.04600647010 
0.018119 3.34120010778 0.01566397414 
0.018677 3.75180572537 0.00820995310 
0.019234 3.10403295098 0.00599526787 
0.019792 3.17196794118 0.00492114491 
0.020349 2.97470848372 0.01623077396 
0.020907 3.32266456970 0.00937125285 
0.021464 3.11665178945 0.02665987810 
0.022022 2.81766515530 0.01509006764 
0.022579 3.23824665557 0.00097073605 
0.023137 3.03837876286 0.02191674756 
0.023694 3.04579188947 0.00803506120 
0.024252 3.06649225778 0.00973358132 
0.024809 2.93686831692 0.00722546992 
0.025367 3.16486160799 0.02612762295 
0.025924 3.18966079658 0.01733205232 
0.026482 2.94594316205 0.01263981031 
0.027039 2.78837613888 0.01759695479 
0.027597 2.83705899605 0.01519154997 
0.028154 2.68505375390 0.01548272150 
0.028712 2.89393767623 0.02387247541 
0.029269 2.81837880944 0.02055677233 
0.029827 2.70301534536 0.01600731380 
0.030384 2.81955309754 0.01992249099 
0.030942 2.69877258680 0.01537658569 
0.031500 2.76623848341 0.02020838332 
0.032057 2.69948339894 0.01822114353 
0.032615 2.84831735325 0.01474220851 
0.033172 2.73163147124 0.01725641669 
0.033730 2.50539168316 0.01320470878 
0.034287 2.59416737568 0.01989918325 
0.034845 2.54672870074 0.01300869377 
0.035402 2.61169263086 0.01746524102 
0.035960 2.37270301087 0.01097133263 
0.036517 2.40778445736 0.01867741330 
0.037075 2.48640679687 0.01920254189 
0.037632 2.44885722305 0.01626281554 
0.038190 2.55740518670 0.01565427096 
0.038747 2.51407049483 0.01746233045 
0.039305 2.48863052616 0.01937629705 
0.039862 2.31686371004 0.01610901226 
0.040420 2.31816040813 0.01389547965 
0.040977 2.31693343358 0.01861606580 
0.041535 2.14750199787 0.01280751707 
0.042092 2.20720902667 0.01311816370 
0.042650 2.25161285614 0.01724874073 
0.043207 2.30778002921 0.01203051069 
0.043765 2.15115913581 0.01488385100 
0.044322 2.29982495678 0.01131935942 
0.044880 2.05921281497 0.00953101344 
0.045437 2.14975443183 0.01067789760 
0.045995 2.06445705079 0.01219392942 
0.046552 2.14342267283 0.01171956772 
0.047110 2.17934593772 0.01089203568 
0.047667 2.03374974525 0.01516338498 
0.048225 2.08047267818 0.01358970839 
0.048782 1.96355646965 0.01140998493 
0.049340 1.96403312428 0.01203827816 
0.049897 1.88937229564 0.00825114122 
0.050455 1.97848140613 0.00928199658 
0.051012 1.90124658818 0.01077538198 
0.051570 1.91916737239 0.00807415467 
0.052127 1.88308423387 0.01033919302 
0.052685 1.88406456969 0.01227577418 
0.053242 1.82957370087 0.01286792084 
0.053800 1.83810847425 0.00991528096 
0.054357 1.71783607729 0.01121582803 
0.054915 1.80926539142 0.00988169558 
0.055472 1.77803871144 0.01378245727 
0.056030 1.76503407514 0.01117068041 
0.056587 1.66365055666 0.00978570111 
0.057145 1.61320757102 0.00670072232 
0.057702 1.61054883530 0.01025833946 
0.058260 1.62262487954 0.00863547512 
0.058817 1.57685073190 0.01061601698 
0.059375 1.64350651279 0.00937639165 
0.059932 1.67664151349 0.01216273295 
0.060490 1.50915710664 0.00747787094 
0.061048 1.50770329949 0.00894185961 
0.061605 1.50256113479 0.00935983899 
0.062163 1.50772355755 0.00649072867 
0.062720 1.52477881881 0.00776957909 
0.063278 1.47976052307 0.00935831590 
0.063835 1.45744479032 0.00638851936 
0.064393 1.38412551253 0.00870413198 
0.064950 1.39584553895 0.00606526603 
0.065508 1.45123500914 0.00804956366 
0.066065 1.38293956966 0.00878120436 
0.066623 1.33192854487 0.00680541844 
0.067180 1.31337821358 0.00705130765 
0.067738 1.24841433879 0.00557902355 
0.068295 1.27224901869 0.00700005822 
0.068853 1.36779684705 0.00744677603 
0.069410 1.23755779880 0.00742918670 
0.069968 1.26915004949 0.00708524813 
0.070525 1.17442354271 0.00571501912 
0.071083 1.20895485926 0.00625208896 
0.071640 1.25015258480 0.00683453268 
0.072198 1.21647284552 0.00688235444 
0.072755 1.20134662850 0.00639410479 
0.073313 1.20334676803 0.00617321528 
0.073870 1.16297694001 0.00423855305 
0.074428 1.02266934454 0.00755487615 
0.074985 1.04742205361 0.00559040918 
0.075543 1.02137105770 0.00733043607 
0.076100 1.06616204671 0.00428427755 
0.076658 1.10734296303 0.00650570771 
0.077215 1.04328357870 0.00710338358 
0.077773 1.07376746082 0.00650252680 
0.078330 1.01364224977 0.00474123447 
0.078888 0.97793683351 0.00510488180 
0.079445 1.04032823186 0.00438955539 
0.080003 0.95011167682 0.00431707911 
0.080560 1.04828313842 0.00556963651 
0.081118 0.99505246904 0.00489012271 
0.081675 0.85161260357 0.00500359682 
0.082233 0.89412594519 0.00538974320 
0.082790 0.85468658430 0.00352563164 
0.083348 0.86914898412 0.00464241508 
0.083905 0.90374711908 0.00433576818 
0.084463 0.89690749797 0.00355480230 
0.085020 0.81580332092 0.00476287541 
0.085578 0.89618937285 0.00516378374 
0.086135 0.84382986533 0.00415002036 
0.086693 0.83684592075 0.00385713169 
0.087250 0.79674618600 0.00302370333 
0.087808 0.79853403960 0.00346011708 
0.088365 0.83664620453 0.00321293632 
0.088923 0.80043352450 0.00489505702 
0.089480 0.75654062193 0.00351348317 
0.090038 0.77999028716 0.00297632367 
0.090595 0.83397591803 0.00358859229 
0.091153 0.64503691723 0.00241922950 
0.091710 0.72613485266 0.00234152687 
0.092268 0.68580300448 0.00349969383 
0.092825 0.67722843824 0.00487636466 
0.093383 0.64256480256 0.00086392034 
0.093940 0.74371472892 0.00333275265 
0.094498 0.66669699687 0.00533424594 
0.095055 0.70034480935 0.00263940964 
0.095613 0.68604925214 0.00398387303 
0.096170 0.68453550346 0.00310385609 
0.096728 0.65085589005 0.00278195990 
0.097285 0.69200598763 0.00305014602 
0.097842 0.54207263895 0.00265986235 
0.098400 0.52415749815 0.00166598162 
0.098957 0.53743108625 0.00359397287 
0.099515 0.56382727840 0.00194478352 
0.100072 0.56971083557 0.00299567418 
0.100630 0.57567217802 0.00248885183 
0.101187 0.45340859634 0.00204290306 
0.101745 0.56267511276 0.00292402985 
0.102302 0.56312177476 0.00371142387 
0.102860 0.44821417317 0.00201411674 
0.103417 0.50066517449 0.00366428559 
0.103975 0.47559797997 0.00302297189 
0.104532 0.52458415571 0.00223149716 
0.105090 0.56889566985 0.00340662375 
0.105647 0.46167479240 0.00336104041 
0.106205 0.45735229589 0.00357898749 
0.106762 0.51570331045 0.00240818816 
0.107320 0.47320293798 0.00212912111 
0.107877 0.45532398233 0.00228974635 
0.108435 0.52229092001 0.00239470816 
0.108992 0.43033086379 0.00191103561 
0.109550 0.45621836327 0.00152751627 
0.110107 0.48332207300 0.00218255317 
0.110665 0.44627312078 0.00170772895 
0.111222 0.48882454304 0.00337626194 
0.111780 0.44333842279 0.00255248245 
0.112337 0.41663115506 0.00300365813 
0.112895 0.43973373239 0.00117731177 
0.113452 0.48762695557 0.00165431578 
0.114010 0.33106463971 0.00097526580 
0.114567 0.37738589015 0.00273296768 
0.115125 0.38252283341 0.00343979428 
0.115682 0.34930969745 0.00144652472 
0.116240 0.36168813519 0.00219367101 
0.116797 0.40622438830 0.00119073429 
0.117355 0.38801704324 0.00221885457 
0.117912 0.35331677360 0.00080170086 
0.118470 0.31097701866 0.00240182649 
0.119027 0.30816784928 0.00140458899 
0.119585 0.31752435451 0.00090081518 
0.120142 0.34936307715 0.00124397109 
0.120699 0.29724781453 0.00137242839 
0.121257 0.27802990984 0.00089072056 
0.121814 0.32679619923 0.00128126717 
0.122372 0.26411560113 0.00183831104 
0.122929 0.39042810455 0.00166469129 
0.123487 0.26940223932 0.00073483332 
0.124044 0.28279807775 0.00015265647 
0.124602 0.31963789898 0.00111961965 
0.125159 0.29569099366 0.00207109740 
0.125717 0.25503265527 0.00135382955 
0.126274 0.29868723250 0.00164779807 
0.126832 0.22856775990 0.00056486280 
0.127389 0.31635286626 0.00088362727 
0.127947 0.25928477779 0.00069635407 
0.128504 0.25986280531 0.00061348508 
0.129062 0.29138359297 0.00258930039 
0.129619 0.23956717699 0.00003521054 
0.130177 0.23202798245 0.00191039663 
0.130734 0.22235323731 0.00081812662 
0.131292 0.21025421521 0.00121719325 
0.131849 0.18767268221 -0.00004034010 
0.132407 0.28079544817 0.00131384208 
0.132964 0.21110758738 0.00076121216 
0.133521 0.24318607376 0.00059025476 
0.134079 0.22697562401 -0.00048562201 
0.134636 0.20713225877 0.00149639040 
0.135194 0.23820742878 0.00121250242 
0.135751 0.18424249686 0.00005856875 
0.136309 0.18410257602 0.00100683593 
0.136866 0.15366676145 0.00064699073 
0.137424 0.22567753398 0.00041616417 
0.137981 0.18467290498 0.00120312889 
0.138539 0.25048835676 0.00157447121 
0.139096 0.18355607885 0.00057080358 
0.139654 0.22543695435 0.00076354792 
0.140211 0.15409890110 0.00001409300 
0.140769 0.10040849209 0.00041625223 
0.141326 0.13762074668 0.00092716792 
0.141884 0.11382079680 0.00055466274 
0.142441 0.15748471531 0.00003094133 
0.142998 0.10671053665 0.00036482516 
0.143556 0.14690525558 0.00047899478 
0.144113 0.07863872399 0.00009540064 
0.144671 0.09948951476 0.00109774438 
0.145228 0.17289287141 0.00079359175 
0.145786 0.10879186478 0.00058776591 
0.146343 0.10136059023 0.00077532688 
0.146901 0.18492651877 0.00107210723 
0.147458 0.14315085701 0.00000841496 
0.148016 0.17514116206 0.00060513359 
0.148573 0.10955891518 -0.00010798608 
0.149131 0.14833119827 0.00168591578 
0.149688 0.15936200811 0.00084525701 
0.150246 0.18921275744 0.00062976081 
0.150803 0.15028733290 0.00039112247 
0.151360 0.09256620671 -0.00049963921 
0.151918 0.08302438955 0.00076128177 
0.152475 0.12776996741 0.00004210003 
0.153033 0.09840915078 0.00009807211 
0.153590 0.16950890157 0.00066240689 
0.154148 0.09072302587 0.00071941893 
0.154705 0.08852596893 0.00010590083 
0.155263 0.12777772048 0.00108869212 
0.155820 0.17224463553 0.00096862845 
0.156378 0.10251780659 0.00111466898 
0.156935 0.14257409687 0.00173151254 
0.157493 0.07364821553 0.00038380720 
0.158050 0.08449346978 -0.00021139685 
0.158607 0.04874946913 0.00035863140 
0.159165 0.15267033586 0.00059388796 
0.159722 0.13459175945 0.00081655587 
0.160280 0.12446958151 0.00077604492 
0.160837 0.11593346272 0.00063606942 
0.161395 0.04924288096 0.00101270949 
0.161952 0.11721257195 0.00125515551 
0.162510 0.07993706572 -0.00008714937 
0.163067 0.10430669866 -0.00009396935 
0.163625 0.07459560516 -0.00052996159 
0.164182 0.03432748141 0.00000323236 
0.164739 0.13048206270 0.00031409808 
0.165297 0.09571017710 0.00083865984 
0.165854 0.10724391265 0.00084686827 
0.166412 0.05152301257 -0.00018776989 
0.166969 0.06752382641 0.00029707707 
0.167527 0.04487122493 0.00058608213 
0.168084 0.05370656892 0.00035739362 
0.168642 0.05272814999 0.00017181898 
0.169199 0.03641378980 0.00018676041 
0.169757 0.10279037949 0.00038935267 
0.170314 0.08987716570 0.00023687255 
0.170871 0.03517939888 0.00069316735 
0.171429 0.08474814817 0.00087479516 
0.171986 0.07557553786 0.00022227339 
0.172544 0.02514521721 0.00084508832 
0.173101 0.06473510779 -0.00033212252 
0.173659 0.11617244748 -0.00000127410 
0.174216 0.07586082357 0.00077006325 
0.174774 0.13232934457 0.00050173768 
0.175331 0.03569920314 0.00016500529 
0.175888 0.03984660082 0.00017795608 
0.176446 0.08387565553 -0.00005655275 
0.177003 0.06969498714 0.00122682715 
0.177561 0.10637685224 0.00024703430 
0.178118 0.08275652300 0.00005657901 
0.178676 0.04610141654 0.00002168100 
0.179233 0.01753976219 0.00036890509 
0.179791 0.09029496044 0.00021006508 
0.180348 0.09534406657 -0.00005405197 
0.180905 0.05414959595 0.00040371631 
0.181463 0.07242526654 0.00004380814 
0.182020 0.05980712117 -0.00019736332 
0.182578 0.04095485521 0.00096735384 
0.183135 0.02157924486 0.00025936335 
0.183693 0.06540327133 0.00056795826 
0.184250 0.01468215603 -0.00013003970 
0.184808 0.00679888837 -0.00003084808 
0.185365 0.07702923611 -0.00044342036 
0.185922 0.04686286184 0.00006737403 
0.186480 0.05776013292 0.00023784447 
0.187037 0.06317483325 0.00077635710 
0.187595 0.01624863146 -0.00061119604 
0.188152 0.09933867660 -0.00013822780 
0.188710 0.04014598771 0.00037689359 
0.189267 0.10412279897 0.00021055506 
0.189824 0.03747736787 -0.00041149731 
0.190382 0.00246907703 0.00048627159 
0.190939 0.07134146984 0.00037468999 
0.191497 -0.00129970995 0.00048988729 
0.192054 0.05954616404 -0.00024208803 
0.192612 0.09216595722 0.00032995701 
0.193169 0.01006807836 -0.00041691618 
0.193726 0.03789452215 -0.00000738227 
0.194284 0.07554703511 0.00016057925 
0.194841 0.07436639749 0.00006563243 
0.195399 0.05994547791 0.00015247325 
0.195956 0.05578463476 -0.00003249043 
0.196514 0.00525253912 0.00045519766 
0.197071 0.05287668165 0.00111123351 
0.197628 0.06200755863 0.00104284202 
0.198186 0.01527587196 0.00053925222 
0.198743 0.06370562502 0.00024359775 
0.199301 -0.04355822139 0.00007708615 
0.199858 0.05615368839 0.00010388982 
0.200416 0.05083694042 0.00018388860 
0.200973 0.04544029762 0.00005272867 
0.201530 0.07665283726 0.00014709707 
0.202088 0.03290247180 0.00038138747 
0.202645 0.08778405343 -0.00072210694 
0.203203 0.02266789594 -0.00047617491 
0.203760 0.00424464285 0.00024923415 
0.204318 0.04407844566 -0.00011699171 
0.204875 0.07493239515 0.00058848379 
0.205432 0.05121479501 0.00028968802 
0.205990 0.02237168730 -0.00000269859 
0.206547 0.06232864879 0.00017988051 
0.207105 0.02286737508 -0.00015121473 
0.207662 0.04422632866 0.00042492802 
0.208219 0.04272136861 0.00046594068 
0.208777 0.02835044373 0.00045374287 
0.209334 0.02867146456 -0.00005260725 
0.209892 0.06761929778 0.00066598292 
0.210449 0.04660549050 0.00009245784 
0.211007 0.01968883990 0.00023340491 
0.211564 0.04299196225 0.00018024257 
0.212121 -0.01548702741 0.00007264377 
0.212679 0.00988663581 0.00006330707 
0.213236 0.02960229778 -0.00024374077 
0.213794 0.04250185493 -0.00004576243 
0.214351 0.00864689673 -0.00029574269 
0.214908 0.03733301638 -0.00019337290 
0.215466 -0.01148038466 -0.00000567262 
0.216023 0.08432426741 0.00047087122 
0.216581 0.05235281085 -0.00009480659 
0.217138 0.03139815630 0.00013634276 
0.217695 0.05667271168 -0.00021069071 
0.218253 0.01956592740 0.00016870055 
0.218810 0.04473533814 -0.00022354728 
0.219368 -0.00697906461 -0.00019435423 
0.219925 0.02591987502 -0.00005490972 
0.220483 0.05850465318 0.00045438142 
0.221040 0.03840110168 0.00053486459 
0.221597 0.05497567644 -0.00028450268 
0.222155 0.07065871056 0.00042838938 
0.222712 0.04584184136 0.00010687422 
0.223270 0.03528724425 0.00064740703 
0.223827 0.02456659800 -0.00021596280 
0.224384 0.00940464842 0.00065971086 
0.224942 0.04279800591 0.00001016872 
0.225499 0.04500825325 0.00024519379 
0.226057 0.04132376819 -0.00003796377 
0.226614 0.03918094146 0.00033705312 
0.227171 0.06581443090 0.00065966831 
0.227729 -0.00006571928 0.00011678863 
0.228286 0.07105745209 0.00021004618 
0.228844 0.04980163785 -0.00030488966 
0.229401 0.07333871601 0.00001666547 
0.229958 0.06575705107 0.00036353358 
0.230516 0.05678405844 0.00023596465 
0.231073 0.03213361026 -0.00017395873 
0.231630 0.06249090345 0.00060230303 
0.232188 0.03886326985 0.00000544868 
0.232745 0.06183826932 0.00037411697 
0.233303 0.02051381484 0.00031327649 
0.233860 0.01066209540 0.00012145680 
0.234417 0.00109711384 0.00039498505 
0.234975 0.03135762841 0.00028362505 
0.235532 0.02059395477 -0.00021502949 
0.236090 0.06713315900 0.00062131475 
0.236647 0.08979151775 -0.00021155186 
0.237204 0.06527439765 0.00077292278 
0.237762 0.03032692830 0.00031174268 
0.238319 0.07075132003 0.00043508882 
0.238877 0.00516353284 -0.00028902752 
0.239434 -0.00138560883 0.00064015021 
0.239991 0.09772521061 0.00056261514 
0.240549 0.03558961056 0.00001454252 
0.241106 0.00312216362 0.00021071628 
0.241663 0.04786486789 -0.00011930575 
0.242221 0.05262118917 0.00007415125 
0.242778 0.07326589150 -0.00003012718 
0.243336 0.02456458839 0.00006170546 
0.243893 0.00062755168 -0.00001507415 
0.244450 0.02319714494 0.00017823433 
0.245008 0.04868701420 -0.00016516969 
0.245565 0.00263264920 -0.00005975947 
0.246123 0.01778460826 0.00001924370 
0.246680 0.09235935635 0.00024706974 
0.247237 0.00389731984 0.00028563735 
0.247795 0.06100370329 0.00028130933 
0.248352 0.01632675415 -0.00033879844 
0.248909 -0.00951954627 0.00045745540 
0.249467 0.01974355223 -0.00021566551 
0.250024 0.04331942219 0.00011540938 
0.250582 0.00617688410 -0.00037457424 
0.251139 0.01943299527 -0.00003576103 
0.251696 0.03128621103 0.00011488472 
0.252254 0.05080098467 0.00024097959 
0.252811 0.01486062697 0.00014714935 
0.253368 0.04719335063 -0.00010832575 
0.253926 0.07530716208 0.00034152650 
0.254483 0.02951033388 0.00045005805 
0.255041 0.03677772510 -0.00032608495 
0.255598 0.05397072499 0.00007106896 
0.256155 0.00108168830 0.00018902052 
0.256713 -0.01101602219 -0.00035544280 
0.257270 0.06464389875 0.00591028996 
0.257827 0.00225101962 0.00013154968 
0.258385 0.02725849936 0.00007786657 
0.258942 0.05588413733 -0.00025303430 
0.259499 -0.00637041001 0.00001245813 
0.260057 0.02941353098 0.00026665417 
0.260614 0.08950656892 0.00010687743 
0.261172 -0.01637550630 0.00048768234 
0.261729 0.00925514988 -0.00022120091 
0.262286 0.02938423048 0.00042144844 
0.262844 0.03590869316 -0.00011876639 
0.263401 0.01447161328 0.00022132084 
0.263958 0.03729622957 0.00029764516 
0.264516 0.02657468298 0.00018828474 
0.265073 0.03318776642 -0.00064548044 
0.265630 0.01950310533 0.00043291530 
0.266188 -0.00317202612 -0.00023674887 
0.266745 0.03160312660 0.00035733931 
0.267302 0.02266389496 0.00010964713 
0.267860 0.03158853386 -0.00014469297 
0.268417 0.05136981175 0.00006635008 
0.268975 0.06749096983 0.00026036614 
0.269532 0.02637142475 0.00006569929 
0.270089 0.02700995520 0.00016353832 
0.270647 0.04047748860 -0.00014812624 
0.271204 0.03269145509 0.00022874451 
0.271761 0.02815490397 0.00014629745 
0.272319 0.04189223945 0.00000824300 
0.272876 0.03134139193 -0.00001549017 
0.273433 0.03197294540 0.00033297674 
0.273991 0.02138030748 -0.00003327845 
0.274548 0.01975447716 0.00009617511 
0.275105 0.00799861629 0.00024177054 
0.275663 0.02651007785 0.00027815712 
0.276220 0.01444094041 -0.00009392323 
0.276777 0.03519245126 0.00009524873 
0.277335 0.01015438205 -0.00044964957 
0.277892 0.01533169464 -0.00045348743 
0.278449 0.03102158442 0.00037421842 
0.279007 0.01513233168 0.00013669275 
0.279564 0.01861586678 0.00085332720 
0.280121 0.04828621636 0.00012198022 
0.280679 0.02903391332 -0.00005901098 
0.281236 0.09430272358 0.00060607007 
0.281793 -0.00798738821 -0.00024236573 
0.282351 0.02574457947 -0.00002295205 
0.282908 0.09867362394 -0.00011053817 
0.283465 0.04255427220 0.00031919676 
0.284023 0.02743768098 -0.00024903248 
0.284580 -0.01853156340 0.00018321526 
0.285137 0.04858153769 0.00033112064 
0.285695 0.01099341595 -0.00007096576 
0.286252 0.05956072340 -0.00024668312 
0.286809 0.01158557960 0.00024584326 
0.287367 0.06001754151 -0.00015600949 
0.287924 -0.00220657193 -0.00008666474 
0.288481 0.01460033922 0.00019535132 
0.289039 0.03976457983 -0.00025080329 
0.289596 -0.00165583071 0.00045096561 
0.290153 -0.00073478174 0.00000545503 
0.290711 0.06970446459 0.00104151641 
0.291268 0.04105917950 0.00000739733 
0.291825 -0.03656909331 -0.00034701573 
0.292383 0.03383493281 0.00003427857 
0.292940 -0.01325161138 0.00075200613 
0.293497 0.01883987937 0.00053309788 
0.294055 0.03970725492 0.00002650809 
0.294612 -0.01142313894 0.00007837937 
0.295169 0.02763611725 0.00008200959 
0.295727 -0.00064727173 0.00046711086 
0.296284 0.04691403592 -0.00011578792 
0.296841 0.06263548054 0.00007221871 
0.297399 0.05816382765 0.00030962831 
0.297956 0.04070226317 -0.00003607133 
0.298513 0.02929876260 0.00041772737 
0.299071 0.00087860182 0.00020492423 
0.299628 0.09958824529 0.00025201493 
0.300185 0.00627656217 -0.00034029916 
0.300742 0.00636112418 0.00028773118 
0.301300 0.02039422478 -0.00000070681 
0.301857 -0.00745192397 0.00018094352 
0.302414 -0.01318647843 0.00051340425 
0.302972 0.00703816725 0.00013285770 
0.303529 0.01215194978 -0.00013471600 
0.304086 0.02180542778 -0.00014268473 
0.304644 0.02918520263 0.00020177334 
0.305201 0.02168709417 0.00025398719 
0.305758 -0.00645877286 0.00041500814 
0.306316 0.03854478423 -0.00039772274 
0.306873 0.03081272503 0.00055884509 
0.307430 0.03521176365 0.00022972325 
0.307987 0.00615904402 0.00001433970 
0.308545 0.03600201711 -0.00013026043 
0.309102 0.00734418217 0.00070699740 
0.309659 0.03568430598 0.00061711302 
0.310217 0.01755733410 0.00016758891 
0.310774 0.02140866427 0.00023325186 
0.311331 0.00355292765 0.00010915070 
0.311889 0.03374922753 -0.00015171116 
0.312446 -0.05048830159 -0.00071700999 
0.313003 0.07739959751 0.00010530897 
0.313560 -0.01193089917 -0.00014183996 
0.314118 0.02713341524 0.00024987269 
0.314675 0.04785108117 -0.00002543911 
0.315232 0.01151852915 0.00033606892 
0.315790 0.06023196751 0.00045155595 
0.316347 0.01738349018 -0.00002170600 
0.316904 0.04412599523 0.00088355725 
0.317461 -0.01013583948 -0.00003457289 
0.318019 0.00956081698 0.00055222286 
0.318576 0.00475012386 0.00039799038 
0.319133 0.02925919994 -0.00028642328 
0.319691 0.03906202502 -0.00015999616 
0.320248 0.01048441580 -0.00003909131 
0.320805 0.03621297919 0.00004785047 
0.321362 0.00651790896 -0.00036466018 
0.321920 0.00646465272 -0.00006694178 
0.322477 -0.00045224796 0.00012685767 
0.323034 0.03681374982 -0.00053453392 
0.323592 0.00629546334 0.00013591933 
0.324149 0.02272854965 0.00029925408 
0.324706 0.00901848344 0.00014013051 
0.325263 0.00504384404 -0.00017365755 
0.325821 0.00915910226 -0.00025173116 
0.326378 -0.01066941106 -0.00011994076 
0.326935 0.05345983371 0.00029757378 
0.327493 0.04266868397 0.00076646860 
0.328050 -0.01087647328 0.00022294345 
0.328607 0.07346197275 0.00055709914 
0.329164 0.05980581773 -0.00065146802 
0.329722 -0.03929631054 0.00017209365 
0.330279 -0.01403445361 -0.00036428415 
0.330836 0.04386485078 0.00010862460 
0.331393 0.01678111635 0.00104032032 
0.331951 0.06046507974 -0.00042236378 
0.332508 0.00196873316 -0.00044130491 
0.333065 0.01413487333 0.00025836909 
0.333622 0.01703266073 -0.00022302366 
0.334180 -0.00679886104 0.00016943250 
0.334737 0.03055577847 0.00047765468 
0.335294 -0.01539347786 0.00091666893 
0.335852 0.03556507701 -0.00042276688 
0.336409 0.03003692792 -0.00073193758 
0.336966 0.02725967324 0.00018751174 
0.337523 0.04397335689 -0.00020646248 
0.338081 0.08677028600 0.00059732142 
0.338638 0.02852377943 0.00028366082 
0.339195 -0.01436963407 -0.00030409247 
0.339752 0.02187102830 -0.00049510133 
0.340310 0.00894730806 0.00058475716 
0.340867 -0.02026942562 -0.00029083090 
0.341424 0.02548819370 -0.00086130028 
0.341981 -0.03071947611 -0.00004604246 
0.342539 0.04194811995 -0.00017568278 
0.343096 0.02316179114 0.00008837832 
0.343653 0.00962381423 0.00011202879 
0.344210 0.02284995598 -0.00006911714 
0.344768 0.03340736787 0.00029473354 
0.345325 0.02384893776 0.00069688586 
0.345882 0.01777022416 0.00079035862 
0.346439 0.07085205934 0.00010586103 
0.346997 -0.00510322397 -0.00005089912 
0.347554 0.02923217072 0.00009843621 
0.348111 0.03847469513 0.00078094583 
0.348668 0.03568807142 -0.00006830796 
0.349226 -0.01469235319 0.00024934475 
0.349783 0.01533252755 0.00000197130 
0.350340 0.04746579959 0.00099129654 
0.350897 0.02849312833 0.00051207594 
0.351454 -0.00293552529 0.00004563788 
0.352012 0.05310314186 -0.00026684751 
0.352569 0.04320421769 -0.00001969944 
0.353126 0.02323021679 0.00032099470 
0.353683 0.03644287763 -0.00004804743 
0.354241 -0.01069791899 0.00042377985 
0.354798 -0.01297836059 0.00032251454 
0.355355 0.01718147892 0.00009434165 
0.355912 0.03646742273 -0.00039302553 
0.356470 0.02912833633 0.00019933885 
0.357027 -0.00919938769 -0.00060745054 
0.357584 0.09845596117 -0.00079961087 
0.358141 0.02151225165 0.00139408970 
0.358699 0.05278513801 -0.00059936079 
0.359256 0.01191890090 -0.00032993828 
0.359813 0.03633786637 0.00123598968 
0.360370 -0.03683144577 0.00071879844 
0.360927 0.03793841703 -0.00101794758 
0.361485 0.07262512206 -0.00012780374 
0.362042 0.04638917967 0.00010037109 
0.362599 -0.10047615659 -0.00217221505 
0.363156 0.05121398638 0.00042941863 
0.363714 -0.05912073657 -0.00096653716 
0.364271 0.05727882073 0.00111091741 
0.364828 0.04151570870 -0.00053685893 
0.365385 0.10675399752 0.00078489287 
0.365942 -0.02185019481 0.00008088701 
0.366500 0.03413922724 0.00011291398 
0.367057 0.00972477099 0.00043854803 
0.367614 -0.04360485621 0.00102886531 
0.368171 -0.02681817974 0.00083424511 
0.368728 -0.02926761679 -0.00180285262 
0.369286 0.02488903346 0.00093420990 
0.369843 -0.02994028890 -0.00119610702 
0.370400 0.04750750044 0.00106389804 
0.370957 -0.04652422771 0.00047530083 
0.371514 0.01460396487 -0.00007939388 
0.372072 -0.00457247381 -0.00218990361 
0.372629 -0.05147988117 0.00147866857 
0.373186 0.04901671834 0.00209841484 
0.373743 0.02849918509 0.00016437579 
0.374300 0.04006352034 -0.00081437493 
0.374858 -0.00115395522 0.00021186325 
0.375415 -0.02933291350 -0.00070251794 
0.375972 0.08047262752 -0.00025778587 
0.376529 0.00333335268 0.00097384336 
0.377086 -0.00728888971 0.00111186968 
0.377644 -0.04459981240 -0.00024419021 
0.378201 0.08261157560 0.00115778465 
0.378758 -0.03370966980 -0.00045745610 
0.379315 0.00997678480 0.00015854837 
0.379872 -0.04095825940 0.00133246227 
0.380430 -0.01210706760 -0.00074701113 
0.380987 -0.01127155604 0.00117145792 
0.381544 -0.02660769952 -0.00226579880 
0.382101 -0.11593533229 -0.00296995444 
0.382658 -0.00288088588 -0.00025737109 
0.383216 0.00223601042 -0.00110928746 
0.383773 0.01279445076 -0.00091524942 
0.384330 -0.00200079922 0.00182635526 
0.384887 -0.01311261761 -0.00060623477 
0.385444 -0.05123042748 -0.00162179811 
0.386001 -0.03458940093 -0.00026709766 
0.386559 0.00028363850 -0.00292661022 
0.387116 0.05175287480 -0.00070526793 
0.387673 0.02613477718 0.00095860077 
0.388230 0.00067126211 -0.00039939920 
0.388787 0.06845973756 0.00154336269 
0.389345 -0.01596812603 0.00065828347 
0.389902 0.01889508630 0.00002783550 
0.390459 0.01954074065 -0.00101429390 
0.391016 0.02389429301 0.00177943806 
0.391573 0.06290242941 0.00204543768 
0.392130 0.07853796574 0.00081981532 
0.392688 -0.01138891220 0.00102483800 
0.393245 0.07667231554 -0.00068955521 
0.393802 0.05204500501 0.00064804277 
0.394359 0.06285580577 -0.00139022403 
0.394916 0.12334364948 0.00119992721 
0.395473 0.12208004631 0.00268722855 
0.396031 -0.08397945675 0.00106796159 
0.396588 -0.06607324594 -0.00251730822 
0.397145 0.07275337540 0.00023304088 
0.397702 -0.06094029262 -0.00321595624 
0.398259 0.03835699325 -0.00126472684 
0.398816 0.13963940847 0.00237036216 
0.399374 -0.01474421889 0.00170763303 
0.399931 -0.00993170356 -0.00251646810 
0.400488 0.07611568458 0.00309249465 
0.401045 0.08633573737 0.00412223461 
0.401602 0.07566987108 0.00092077984 
0.402159 0.15962591775 0.00793435248 
0.402716 -0.01687987849 -0.00323285399 
0.403274 0.09319956541 0.00333320538 
0.403831 0.04724991325 -0.00148558709 
