# Supplementary material for: SAXS studies of X-ray induced disulfide bond damage: Engineering high-resolution insight from a low-resolution technique
Source: PLoS One. 2020 Nov 17;15(11):e0239702. doi: 10.1371/journal.pone.0239702 (PMC7671560; doi:10.1371/journal.pone.0239702)
Supplement: S1 Data — (GZ) [file pone.0239702.s023.gz › SupplementaryData/dimer_A9_ph6_1p25_00020.cbf.dat]

0.010314 4.74859449659 -2.06102528286 
0.010872 2.13514893884 -0.21457420457 
0.011429 1.07147770476 -0.31793364119 
0.011987 2.87717543297 -0.09002615065 
0.012544 3.60407961023 0.20184482748 
0.013102 4.08859870698 0.03797722083 
0.013659 3.42896826524 -0.02215309143 
0.014217 1.89660303853 -0.02169276636 
0.014774 4.20399033970 0.00470692410 
0.015332 2.91326286845 -0.02853381145 
0.015889 3.60148034178 0.05203167247 
0.016447 3.32019713586 0.01508256098 
0.017004 3.36007364073 0.00093472645 
0.017562 2.24818117449 0.01738005106 
0.018119 2.48599860006 -0.02303325503 
0.018677 2.98612876012 -0.01165672322 
0.019234 3.29645405515 0.03432695084 
0.019792 3.17807793580 0.00096889667 
0.020349 3.02245375315 0.01387775732 
0.020907 3.44789516590 0.01190755503 
0.021464 3.09117965441 0.00458253217 
0.022022 3.11822803131 0.00633105109 
0.022579 3.12737917468 0.00414859815 
0.023137 3.11220876355 0.00958499637 
0.023694 2.89141610693 0.00419836783 
0.024252 3.01934727033 0.00426120121 
0.024809 3.23268597499 0.01571821814 
0.025367 2.69106119486 0.02427515885 
0.025924 2.76292486611 0.02580671915 
0.026482 2.92809180116 0.01872044594 
0.027039 3.01061071064 0.00795205838 
0.027597 2.81643412815 0.02596009872 
0.028154 2.88710901770 0.01697083124 
0.028712 2.84003988909 0.01942782999 
0.029269 2.65053086930 0.00955647957 
0.029827 2.98819454032 0.01694041582 
0.030384 2.72845854449 0.01978898492 
0.030942 2.63460831200 0.02068481408 
0.031500 2.81757301082 0.01980908980 
0.032057 2.53897510124 0.01761003068 
0.032615 2.64918192556 0.01671226759 
0.033172 2.58286893966 0.02514518835 
0.033730 2.49285974218 0.01663427956 
0.034287 2.54030432178 0.02008680557 
0.034845 2.52726194054 0.01834313960 
0.035402 2.67204967214 0.01577280834 
0.035960 2.55736915980 0.01553275347 
0.036517 2.54274678505 0.01685809452 
0.037075 2.52558093853 0.02284283709 
0.037632 2.59648143848 0.01583898681 
0.038190 2.39037770637 0.01088638689 
0.038747 2.23945718704 0.01672002219 
0.039305 2.38619911386 0.01280203933 
0.039862 2.31869127640 0.01669669576 
0.040420 2.29484295887 0.01382724308 
0.040977 2.18417133841 0.01749076636 
0.041535 2.31916714641 0.01202198904 
0.042092 2.46411423470 0.01385815172 
0.042650 2.32190689644 0.01430016293 
0.043207 2.31151678231 0.01352956866 
0.043765 2.37518499655 0.01769573648 
0.044322 2.14571125724 0.01313720932 
0.044880 2.03306325535 0.01093585779 
0.045437 2.12554434728 0.01070337565 
0.045995 2.20729573425 0.00777290739 
0.046552 2.18110989865 0.01182529405 
0.047110 2.04296640401 0.01201282860 
0.047667 2.05703327215 0.00779208280 
0.048225 1.93533264727 0.00928490411 
0.048782 2.07848747548 0.01238027691 
0.049340 2.02043721485 0.00956180213 
0.049897 1.87937293525 0.01194157115 
0.050455 1.89069180518 0.01042177938 
0.051012 1.79878667608 0.01284411591 
0.051570 1.97064196491 0.01215375156 
0.052127 1.89129047407 0.00938517404 
0.052685 1.81767339190 0.00905466683 
0.053242 1.80557421661 0.01235916552 
0.053800 1.84383616764 0.01226229356 
0.054357 1.90013926321 0.01088306915 
0.054915 1.78015148535 0.00634358266 
0.055472 1.68801251162 0.00739266954 
0.056030 1.75183916925 0.00885419322 
0.056587 1.59468401742 0.00744658546 
0.057145 1.76243219999 0.01008458883 
0.057702 1.56701263494 0.01003914342 
0.058260 1.62450302028 0.01025174797 
0.058817 1.56003183189 0.00907621597 
0.059375 1.60204476633 0.00847123633 
0.059932 1.59061339998 0.01019440490 
0.060490 1.55463603697 0.01120640471 
0.061048 1.48764625041 0.00777444661 
0.061605 1.56694731233 0.00931175981 
0.062163 1.52632407557 0.00892528252 
0.062720 1.43042049263 0.00776212840 
0.063278 1.59650172146 0.00679393330 
0.063835 1.41960352149 0.00645245550 
0.064393 1.43472444609 0.00497612399 
0.064950 1.37769411947 0.00562144025 
0.065508 1.29169104677 0.00510483815 
0.066065 1.30964807585 0.00789937051 
0.066623 1.36659743300 0.00843062693 
0.067180 1.35199841303 0.00704033146 
0.067738 1.30391531815 0.00664634265 
0.068295 1.32160325435 0.00722839956 
0.068853 1.35632739223 0.00579347983 
0.069410 1.20333240435 0.00804926616 
0.069968 1.26965186713 0.00804063244 
0.070525 1.25304003159 0.00595818572 
0.071083 1.18690628417 0.00523169644 
0.071640 1.22459043399 0.00662144009 
0.072198 1.10678349027 0.00869215089 
0.072755 1.16538399523 0.00550086732 
0.073313 1.02950390178 0.00584712611 
0.073870 1.06548324281 0.00624221083 
0.074428 1.14940203138 0.00792524179 
0.074985 1.17952722729 0.00647714914 
0.075543 1.11529649432 0.00617339240 
0.076100 1.03148964499 0.00625474863 
0.076658 1.09593741442 0.00670848568 
0.077215 0.93460074265 0.00501656754 
0.077773 0.98885424861 0.00495573761 
0.078330 0.98419980675 0.00512140403 
0.078888 0.95493578718 0.00584868750 
0.079445 0.95875911859 0.00536800435 
0.080003 0.88598548740 0.00478077841 
0.080560 1.03404240972 0.00532978187 
0.081118 0.86896850871 0.00584394301 
0.081675 0.94523178710 0.00511966022 
0.082233 0.98827276717 0.00454732757 
0.082790 0.86406510636 0.00349052839 
0.083348 0.89784437817 0.00205844622 
0.083905 0.92784588854 0.00505095913 
0.084463 0.89235364553 0.00407242533 
0.085020 0.87598472397 0.00461854692 
0.085578 0.81720152146 0.00489634842 
0.086135 0.87312571574 0.00438087512 
0.086693 0.87446699939 0.00367530117 
0.087250 0.81299196515 0.00454791586 
0.087808 0.73420614937 0.00436758245 
0.088365 0.89373005915 0.00350130575 
0.088923 0.78932905058 0.00284780943 
0.089480 0.70252086810 0.00360667681 
0.090038 0.69662342050 0.00428072678 
0.090595 0.71929230517 0.00283086750 
0.091153 0.78768848159 0.00475273836 
0.091710 0.73398435846 0.00392618298 
0.092268 0.65952632330 0.00169749836 
0.092825 0.69941758577 0.00276091060 
0.093383 0.72635134549 0.00364008910 
0.093940 0.76633040581 0.00312646006 
0.094498 0.69720858133 0.00375859085 
0.095055 0.69226444479 0.00326211547 
0.095613 0.62116947558 0.00361403755 
0.096170 0.69599264220 0.00314024008 
0.096728 0.63960429872 0.00388392853 
0.097285 0.59556807369 0.00305062111 
0.097842 0.65633224139 0.00227952907 
0.098400 0.62009986751 0.00325373938 
0.098957 0.55689938783 0.00263599010 
0.099515 0.64768754335 0.00406468341 
0.100072 0.60632003665 0.00360115039 
0.100630 0.55963118800 0.00123234071 
0.101187 0.56673469386 0.00290593437 
0.101745 0.60630243398 0.00202465361 
0.102302 0.50331714332 0.00275317529 
0.102860 0.52323988317 0.00350681634 
0.103417 0.54029338872 0.00332419137 
0.103975 0.49930676101 0.00215194626 
0.104532 0.51972734385 0.00249044718 
0.105090 0.51540989575 0.00348758048 
0.105647 0.42717119188 0.00292292599 
0.106205 0.53522667616 0.00196777750 
0.106762 0.52737148495 0.00289824772 
0.107320 0.51789806218 0.00431073527 
0.107877 0.48500398847 0.00244204650 
0.108435 0.45527066602 0.00256683010 
0.108992 0.47744151926 0.00401316139 
0.109550 0.42219957418 0.00220444409 
0.110107 0.46336266977 0.00218744216 
0.110665 0.35710816397 0.00095212451 
0.111222 0.38749982286 0.00312478818 
0.111780 0.46180532738 0.00128589511 
0.112337 0.40195520705 0.00154601278 
0.112895 0.43894325186 0.00227694399 
0.113452 0.42156779879 0.00147415692 
0.114010 0.43234086838 0.00227922755 
0.114567 0.41995126542 0.00257497503 
0.115125 0.36127282766 0.00143967174 
0.115682 0.38288337062 0.00159760138 
0.116240 0.42586558574 0.00151442711 
0.116797 0.34180960972 0.00152118376 
0.117355 0.34214260244 0.00112751588 
0.117912 0.39576650472 0.00174216780 
0.118470 0.35797954017 0.00242680437 
0.119027 0.33364084442 0.00214849960 
0.119585 0.37692737652 0.00116902168 
0.120142 0.33388679336 0.00168065714 
0.120699 0.34924988138 0.00175575382 
0.121257 0.31211822845 0.00100674560 
0.121814 0.31685905524 0.00090684180 
0.122372 0.31303408792 0.00199693559 
0.122929 0.41072633990 0.00162136937 
0.123487 0.26840782260 0.00166185521 
0.124044 0.27294077910 0.00117558106 
0.124602 0.30206092307 0.00132963061 
0.125159 0.29784641853 0.00080665431 
0.125717 0.22914244729 0.00107399595 
0.126274 0.30748243309 0.00140700995 
0.126832 0.28129262970 0.00142594490 
0.127389 0.27873974135 0.00154136858 
0.127947 0.29612313942 0.00036781209 
0.128504 0.34864292777 0.00221795730 
0.129062 0.27130372043 0.00147999232 
0.129619 0.26945471171 0.00255881255 
0.130177 0.33576362319 0.00188898737 
0.130734 0.23494591098 0.00123596477 
0.131292 0.20243412967 0.00035482682 
0.131849 0.23583976216 0.00174098990 
0.132407 0.22244849538 0.00107367002 
0.132964 0.23712606879 0.00148402053 
0.133521 0.20639231245 0.00192669746 
0.134079 0.16135025631 0.00097966554 
0.134636 0.28038349673 0.00066078613 
0.135194 0.13205382937 0.00130134482 
0.135751 0.25197336568 0.00122921611 
0.136309 0.16928885279 0.00013335244 
0.136866 0.19858614293 0.00017477245 
0.137424 0.20815559747 0.00048172551 
0.137981 0.19570074739 0.00129043105 
0.138539 0.18285686005 0.00091292843 
0.139096 0.19844314254 0.00118941099 
0.139654 0.17867788888 0.00085861283 
0.140211 0.14116143970 0.00052072820 
0.140769 0.20691599272 -0.00037795753 
0.141326 0.26948589018 0.00082039123 
0.141884 0.15218542598 0.00012951199 
0.142441 0.12417142640 0.00003340919 
0.142998 0.14869453521 0.00050125103 
0.143556 0.16970756219 -0.00006100173 
0.144113 0.14619593011 0.00051377049 
0.144671 0.14980458560 -0.00025488958 
0.145228 0.21605947981 0.00072776953 
0.145786 0.16266259616 0.00112089230 
0.146343 0.12560294378 0.00002703022 
0.146901 0.14764165791 0.00117168316 
0.147458 0.17410611575 0.00132120707 
0.148016 0.08092009538 -0.00037023121 
0.148573 0.12333870731 -0.00035601194 
0.149131 0.16091286894 0.00065444352 
0.149688 0.11200262091 0.00083595354 
0.150246 0.12754584205 0.00047006698 
0.150803 0.13063245756 0.00079393249 
0.151360 0.12691264702 0.00031402698 
0.151918 0.16411433022 -0.00003335984 
0.152475 0.09423963587 0.00039263660 
0.153033 0.13740771689 0.00022048206 
0.153590 0.07231640800 -0.00008337182 
0.154148 0.11829972278 -0.00004292083 
0.154705 0.09530008039 0.00160091907 
0.155263 0.09158940764 0.00071802259 
0.155820 0.13623671244 0.00043898196 
0.156378 0.15499680500 0.00010889604 
0.156935 0.12311813437 0.00079226844 
0.157493 0.05790215156 0.00068470483 
0.158050 0.08571430713 0.00095923350 
0.158607 0.10246226499 0.00115897978 
0.159165 0.13289970443 0.00126668277 
0.159722 0.09949001132 0.00065861091 
0.160280 0.11767961242 0.00043550240 
0.160837 -0.00313260801 -0.00008056776 
0.161395 0.07140852693 0.00080014017 
0.161952 0.05489231850 -0.00040445321 
0.162510 0.09374056468 0.00012713395 
0.163067 0.10009073041 0.00052992883 
0.163625 0.10746831055 0.00021989366 
0.164182 0.04524892989 -0.00019596578 
0.164739 0.03890971890 -0.00024782418 
0.165297 0.04412636911 0.00052968828 
0.165854 0.01147294764 0.00005167218 
0.166412 0.02998672946 0.00058226174 
0.166969 0.01225948027 0.00036946251 
0.167527 0.04493283435 0.00045445126 
0.168084 0.08375041910 0.00027530324 
0.168642 0.09626240919 0.00063097794 
0.169199 0.04618223061 0.00034455572 
0.169757 0.04764335905 -0.00060209188 
0.170314 0.08084875092 0.00057675621 
0.170871 0.03401058495 0.00054332564 
0.171429 0.02952695494 0.00065266219 
0.171986 0.10689140290 0.00058108816 
0.172544 0.11945123293 0.00048807768 
0.173101 0.07575508215 -0.00017943128 
0.173659 0.08027118723 0.00105022799 
0.174216 0.04216688969 0.00047568051 
0.174774 0.04614704737 0.00021763864 
0.175331 0.04271276625 0.00083438843 
0.175888 0.03931203267 0.00016249226 
0.176446 0.08708844951 -0.00031284660 
0.177003 0.05821150820 -0.00050166959 
0.177561 0.05656015764 0.00036050579 
0.178118 0.03494560519 0.00029454834 
0.178676 0.02979064120 -0.00002083141 
0.179233 0.04110310585 0.00046281790 
0.179791 0.08129653163 0.00003367945 
0.180348 0.10280846155 0.00040368293 
0.180905 0.04835023035 0.00062987863 
0.181463 0.00704850378 0.00040031410 
0.182020 0.08091632788 0.00041705407 
0.182578 0.05432990738 0.00006664738 
0.183135 0.05778289181 0.00006517410 
0.183693 0.07950761618 -0.00013977721 
0.184250 0.06438720069 0.00053958146 
0.184808 0.03617626242 0.00031531827 
0.185365 0.07820478494 0.00069853948 
0.185922 0.01454166630 -0.00010824748 
0.186480 0.03530033400 -0.00000280726 
0.187037 0.07398099618 -0.00022438416 
0.187595 0.07869140402 -0.00012235723 
0.188152 0.05315641588 0.00025517298 
0.188710 0.01876804502 -0.00016400331 
0.189267 0.03854522251 -0.00004056510 
0.189824 0.02173754616 0.00031097784 
0.190382 0.02952065575 -0.00010774927 
0.190939 0.06575350445 0.00001128188 
0.191497 0.03351538106 0.00051191326 
0.192054 0.06376713817 0.00025636158 
0.192612 0.08478157465 0.00075152757 
0.193169 0.02931918901 0.00023832024 
0.193726 0.07990565801 -0.00052522618 
0.194284 0.06210161794 0.00017614538 
0.194841 0.04240039248 -0.00004731743 
0.195399 0.00246734591 0.00035433842 
0.195956 0.03513036145 0.00054069419 
0.196514 0.00830974243 -0.00021710688 
0.197071 0.01539926992 0.00063907161 
0.197628 0.01933907922 0.00043375659 
0.198186 0.06365808007 -0.00040730554 
0.198743 0.01639020750 0.00016800999 
0.199301 0.03768646144 0.00066626658 
0.199858 0.01338381123 0.00013077932 
0.200416 0.03269955484 -0.00062421207 
0.200973 0.02345912473 -0.00038352238 
0.201530 0.02060459111 0.00035425672 
0.202088 0.10107959867 0.00073073970 
0.202645 0.10712526185 -0.00007236656 
0.203203 0.08616512406 -0.00026542657 
0.203760 0.06720346934 0.00100420776 
0.204318 0.08108124943 0.00080285345 
0.204875 0.04225497233 -0.00025020897 
0.205432 0.09464441370 0.00022281046 
0.205990 0.00560473700 -0.00016642617 
0.206547 0.05887988430 0.00011238609 
0.207105 0.03238037750 -0.00014800480 
0.207662 0.06655202170 -0.00007382834 
0.208219 0.03475658172 0.00016652643 
0.208777 0.05448688467 0.00003861880 
0.209334 0.04002461119 0.00006991943 
0.209892 0.07008082364 0.00088530926 
0.210449 0.07161846237 0.00077544736 
0.211007 0.01701718648 0.00015101644 
0.211564 0.02187741901 0.00029366593 
0.212121 0.05387609064 -0.00006429253 
0.212679 0.04979463666 0.00023873489 
0.213236 0.06008862301 0.00052381722 
0.213794 0.02796695709 0.00003005809 
0.214351 0.03482238665 -0.00021139801 
0.214908 0.05045675927 0.00024097992 
0.215466 0.01914680375 -0.00042860243 
0.216023 0.01832586891 0.00062615462 
0.216581 0.00790805021 -0.00054186219 
0.217138 0.04696050274 0.00031653464 
0.217695 0.02547615318 0.00046327797 
0.218253 0.01596158970 0.00047881218 
0.218810 0.04063203618 0.00083640930 
0.219368 0.01872669625 -0.00012298328 
0.219925 0.02462305150 -0.00007899687 
0.220483 0.03019929761 0.00088518185 
0.221040 0.01427970190 -0.00024551739 
0.221597 0.03592383636 -0.00011243948 
0.222155 0.01109299871 0.00001899581 
0.222712 -0.00146229723 0.00029007208 
0.223270 0.05468277083 0.00021636878 
0.223827 0.00984928428 0.00017821949 
0.224384 0.04501124063 0.00023557266 
0.224942 0.00174097557 -0.00008731884 
0.225499 0.04578501518 0.00017381676 
0.226057 0.03794810762 0.00065877332 
0.226614 0.02567410371 -0.00030639922 
0.227171 0.05703873185 -0.00003481057 
0.227729 0.05076152493 0.00010604381 
0.228286 -0.01807307960 -0.00020129354 
0.228844 0.03642283887 -0.00011236150 
0.229401 0.03961528860 -0.00016214048 
0.229958 0.01782475989 -0.00030632512 
0.230516 0.02336340954 -0.00025179444 
0.231073 0.01743648113 -0.00040210011 
0.231630 0.06735597138 0.00010585788 
0.232188 0.06242358747 -0.00000355340 
0.232745 0.09267871390 -0.00015936877 
0.233303 0.05112576067 -0.00020720895 
0.233860 0.02576988893 0.00015688718 
0.234417 0.01789323552 0.00051983301 
0.234975 0.01717593556 0.00026702324 
0.235532 0.04501150004 0.00042715631 
0.236090 -0.00394053449 0.00012235080 
0.236647 0.02511830511 0.00029903287 
0.237204 0.01915590752 -0.00024435956 
0.237762 0.02014451599 0.00036133314 
0.238319 0.02920173361 0.00003432582 
0.238877 0.01803050061 0.00074739245 
0.239434 0.02510796397 0.00002398174 
0.239991 0.01218902280 -0.00025909440 
0.240549 0.01309363854 0.00041705152 
0.241106 0.03160301115 0.00051225118 
0.241663 0.02257412041 -0.00038735561 
0.242221 0.02088363472 0.00056428808 
0.242778 0.01894802524 -0.00017842638 
0.243336 0.06201843753 0.00033229119 
0.243893 0.02119395990 -0.00006401569 
0.244450 0.01331589943 -0.00004418332 
0.245008 0.05928901671 0.00058198380 
0.245565 0.04416382578 0.00042909985 
0.246123 0.09419471752 0.00012690982 
0.246680 0.02343864351 0.00008933666 
0.247237 -0.00495503897 0.00020217673 
0.247795 0.03725444285 0.00010033756 
0.248352 0.03405164229 0.00024660167 
0.248909 0.05758238510 0.00076297916 
0.249467 0.04680854472 -0.00013137801 
0.250024 0.00426681678 0.00042062549 
0.250582 0.06621969078 -0.00021249047 
0.251139 0.02223973401 -0.00009066260 
0.251696 0.02473750855 0.00022803564 
0.252254 0.03948620739 0.00017081343 
0.252811 0.07467056051 0.00070696876 
0.253368 0.02421780736 -0.00003692657 
0.253926 0.04374009480 0.00044852296 
0.254483 -0.00132519334 0.00007941615 
0.255041 0.04372813503 0.00021338329 
0.255598 -0.01463171821 0.00015355935 
0.256155 0.03166782729 -0.00033842234 
0.256713 0.03719031982 0.00053403209 
0.257270 0.01261126616 0.00801259110 
0.257827 0.04308621294 0.00002606706 
0.258385 0.07063727852 0.00025200697 
0.258942 0.03203827748 0.00046456137 
0.259499 0.06756912110 0.00055663409 
0.260057 0.01116700104 0.00022010020 
0.260614 0.03375622412 0.00029776250 
0.261172 0.01462337769 0.00017616301 
0.261729 0.00803103852 0.00042626539 
0.262286 0.03895369250 0.00043635274 
0.262844 0.02945204190 0.00025850905 
0.263401 -0.00523829131 -0.00007579126 
0.263958 0.04437569734 -0.00004308741 
0.264516 0.02154398239 0.00077368439 
0.265073 0.05053954135 0.00030514613 
0.265630 0.04698924574 0.00023791173 
0.266188 0.02571965546 0.00027831663 
0.266745 0.03895796810 0.00019477811 
0.267302 -0.00593358565 0.00009621502 
0.267860 0.01286733988 0.00036429048 
0.268417 0.01872191280 0.00003849674 
0.268975 0.03644914516 0.00049941100 
0.269532 0.04942893529 0.00008234000 
0.270089 -0.01100317210 0.00017647152 
0.270647 0.03327130604 0.00038107223 
0.271204 0.01441260594 -0.00022024274 
0.271761 0.00952233146 0.00055169705 
0.272319 0.00758555302 -0.00001348430 
0.272876 0.05457988406 -0.00038223785 
0.273433 0.02539541813 -0.00007543924 
0.273991 0.00226435240 0.00030507757 
0.274548 0.02679109332 0.00050098774 
0.275105 0.00700587661 -0.00032537583 
0.275663 0.04693465775 0.00012021065 
0.276220 0.00701259767 0.00056136550 
0.276777 0.05105579908 -0.00031386396 
0.277335 0.02446295494 -0.00005014587 
0.277892 0.05304916125 0.00019540509 
0.278449 0.03574174756 -0.00012694531 
0.279007 0.04441958329 0.00004703985 
0.279564 0.04801686784 -0.00024664528 
0.280121 0.02103909631 -0.00003789721 
0.280679 0.04945528058 -0.00005876938 
0.281236 0.03427425537 -0.00036799517 
0.281793 -0.00123948628 -0.00011108382 
0.282351 -0.00619183739 -0.00006206458 
0.282908 -0.00265509750 0.00008119632 
0.283465 -0.06342489368 0.00014178363 
0.284023 0.06950230875 0.00030264111 
0.284580 0.05699399095 -0.00015273562 
0.285137 0.05008614305 -0.00008578332 
0.285695 0.04098137481 0.00046237888 
0.286252 0.02368511818 -0.00044380003 
0.286809 0.01683053696 0.00045004240 
0.287367 0.02827931069 0.00071478186 
0.287924 -0.02103101619 0.00059955750 
0.288481 0.07704506403 0.00028388881 
0.289039 -0.00310813901 -0.00004201932 
0.289596 0.06231246564 -0.00032748740 
0.290153 0.05728763809 0.00062196712 
0.290711 0.02889246018 -0.00037181658 
0.291268 -0.00283320405 0.00009658520 
0.291825 -0.01084514047 0.00046657308 
0.292383 0.02326223899 0.00017255611 
0.292940 0.04915631683 0.00061622579 
0.293497 0.05502962288 -0.00006066080 
0.294055 0.03881182469 0.00013273710 
0.294612 0.02769330515 0.00052968266 
0.295169 0.07507108863 0.00041024086 
0.295727 0.04813905353 0.00068230231 
0.296284 0.03995905008 0.00032376508 
0.296841 0.01353608126 0.00069747946 
0.297399 0.05221326384 -0.00024062656 
0.297956 0.01731061809 -0.00031907106 
0.298513 0.06342839154 0.00010736407 
0.299071 0.00274005596 -0.00014602416 
0.299628 0.00639732460 -0.00051242069 
0.300185 0.02832175033 0.00067437663 
0.300742 0.07488303687 0.00044219590 
0.301300 0.02315573556 0.00019354500 
0.301857 0.01406142783 0.00004214147 
0.302414 -0.00901049539 0.00004090309 
0.302972 0.01964832887 0.00031463605 
0.303529 0.03607217872 0.00051343293 
0.304086 0.07221627162 0.00039726509 
0.304644 0.05062562900 0.00014075042 
0.305201 0.05162114027 0.00062360393 
0.305758 0.03399419331 0.00032498278 
0.306316 -0.00350974106 -0.00020409794 
0.306873 -0.01543152595 0.00104320025 
0.307430 0.01879989827 -0.00011676708 
0.307987 0.06570009924 0.00048726190 
0.308545 0.04693356527 0.00011938770 
0.309102 0.03834263873 0.00056944691 
0.309659 0.01771481216 0.00018439483 
0.310217 -0.00827516380 0.00019181423 
0.310774 0.00445613438 0.00006558121 
0.311331 0.00389421240 -0.00028625974 
0.311889 0.01691690887 0.00020464176 
0.312446 0.09127969251 0.00024555517 
0.313003 0.01591630457 0.00002017326 
0.313560 0.04172177423 0.00073195425 
0.314118 0.02250995610 -0.00016125704 
0.314675 0.03018171783 -0.00040552840 
0.315232 0.01050621262 -0.00064836157 
0.315790 0.04142498088 0.00040860327 
0.316347 0.03383397682 0.00029158063 
0.316904 0.01977765571 -0.00014704727 
0.317461 0.00777458762 -0.00003542017 
0.318019 0.00906771381 -0.00005170364 
0.318576 0.04255580356 0.00022694745 
0.319133 0.03198948042 0.00012927729 
0.319691 0.02093269975 -0.00016153092 
0.320248 0.05565591203 0.00017360543 
0.320805 0.02451537171 -0.00065619255 
0.321362 0.00058252559 0.00030768909 
0.321920 0.05931088014 -0.00037112928 
0.322477 0.02224202038 -0.00001512715 
0.323034 0.04469435746 0.00052390907 
0.323592 0.00569032147 0.00034038591 
0.324149 0.05511952286 0.00029244644 
0.324706 0.01937447527 -0.00059051592 
0.325263 0.03385493034 -0.00004686129 
0.325821 0.01653957597 0.00026727653 
0.326378 0.00968698750 0.00039671580 
0.326935 -0.00370790755 0.00005629034 
0.327493 -0.02518700516 0.00053300264 
0.328050 0.02363527856 0.00042954144 
0.328607 0.02651342013 -0.00006041206 
0.329164 0.03932846426 0.00055118859 
0.329722 0.00107735815 -0.00038984489 
0.330279 0.03448090456 0.00103601624 
0.330836 0.01005545481 -0.00012705028 
0.331393 0.03216534145 -0.00044988384 
0.331951 -0.05396607246 -0.00057621061 
0.332508 -0.05229135442 -0.00004583735 
0.333065 -0.01510042342 0.00023649443 
0.333622 0.01387409262 0.00006516648 
0.334180 0.04632826964 0.00060321494 
0.334737 -0.00183633713 0.00038260233 
0.335294 0.02064565981 0.00034455315 
0.335852 0.04379766843 0.00011749954 
0.336409 0.01919700695 0.00059567804 
0.336966 -0.00765325724 -0.00022458383 
0.337523 0.02962018340 0.00021913589 
0.338081 0.05918921841 0.00021796520 
0.338638 0.02114556097 0.00028814178 
0.339195 0.03645528373 -0.00046279483 
0.339752 -0.01790097569 0.00023975390 
0.340310 0.05708332543 0.00020165951 
0.340867 0.00222554162 0.00000074428 
0.341424 0.04870590960 -0.00060731152 
0.341981 0.04042342725 -0.00029755893 
0.342539 0.03313602278 0.00139911252 
0.343096 0.05490465508 0.00060065744 
0.343653 -0.02783989777 0.00005854609 
0.344210 0.04498817886 0.00038259400 
0.344768 -0.05929665540 0.00011501417 
0.345325 -0.00735687699 -0.00011174746 
0.345882 0.06562134173 -0.00019367031 
0.346439 0.01785227011 -0.00020867088 
0.346997 -0.02714801214 -0.00059131152 
0.347554 0.05425148524 0.00072106267 
0.348111 0.00520094896 0.00060712307 
0.348668 0.01430815919 0.00114877122 
0.349226 0.08024924095 -0.00032004186 
0.349783 -0.03129937548 0.00048155113 
0.350340 0.03944661226 0.00009441808 
0.350897 0.05962707142 -0.00039245539 
0.351454 -0.01345614460 0.00034041970 
0.352012 0.04159152498 0.00085020567 
0.352569 0.04445261340 0.00055741855 
0.353126 0.04848602302 -0.00013118112 
0.353683 0.04137013156 0.00072189079 
0.354241 -0.02490098532 -0.00049280445 
0.354798 0.07048350580 0.00146278355 
0.355355 0.00725987669 0.00069047132 
0.355912 0.01122721893 0.00007796532 
0.356470 0.02799181031 0.00098435568 
0.357027 0.06777314053 0.00095565110 
0.357584 0.03626203217 0.00035593092 
0.358141 0.02657558649 0.00152595761 
0.358699 0.04488072164 0.00168482201 
0.359256 0.03277407261 -0.00026194501 
0.359813 -0.01301842897 0.00140451330 
0.360370 0.04197958874 -0.00012127828 
0.360927 -0.04798956319 0.00063812480 
0.361485 0.05321999978 -0.00013884786 
0.362042 0.05100557760 -0.00026291959 
0.362599 0.04587302550 0.00194136417 
0.363156 0.06130957410 -0.00061428218 
0.363714 0.01162446817 0.00040512663 
0.364271 0.04763854238 0.00114290340 
0.364828 -0.04050803065 -0.00018663540 
0.365385 0.01512647636 0.00105768180 
0.365942 0.06168571965 -0.00010251959 
0.366500 0.03666950159 0.00074305123 
0.367057 -0.00175347511 -0.00051312507 
0.367614 0.00163776407 -0.00028607704 
0.368171 -0.03611043379 -0.00037273347 
0.368728 -0.03973080777 -0.00025437236 
0.369286 0.00304743393 0.00017576767 
0.369843 0.03907721383 0.00127617663 
0.370400 0.01128562903 -0.00104879448 
0.370957 0.09251366938 0.00099044168 
0.371514 0.02962782183 0.00023536558 
0.372072 0.00756614510 0.00021397417 
0.372629 -0.03631818105 0.00022686056 
0.373186 -0.02287150904 0.00056135141 
0.373743 0.04369738053 -0.00021486932 
0.374300 0.05419946156 -0.00183898828 
0.374858 -0.00214886360 -0.00133304176 
0.375415 0.03396996070 0.00182490057 
0.375972 0.04288647772 0.00078645098 
0.376529 0.00728198411 -0.00209734515 
0.377086 0.03828306200 0.00046761977 
0.377644 -0.00857089197 0.00039240028 
0.378201 -0.01668709829 0.00132994582 
0.378758 0.04757649394 0.00024729612 
0.379315 -0.01300629887 -0.00096356719 
0.379872 -0.05545319175 0.00171414031 
0.380430 -0.00517763951 0.00006039970 
0.380987 0.09378091959 -0.00069050261 
0.381544 -0.06114837140 -0.00135139783 
0.382101 0.02274607434 0.00079402357 
0.382658 0.03806803644 -0.00142905343 
0.383216 0.11705698029 0.00010796913 
0.383773 -0.06901223372 0.00002549918 
0.384330 0.01899140630 0.00179681871 
0.384887 0.04936841867 0.00155762708 
0.385444 -0.05409338305 0.00091651933 
0.386001 0.04848749760 0.00002705495 
0.386559 -0.01557533515 -0.00037980495 
0.387116 -0.03546737013 -0.00037452557 
0.387673 -0.00618520237 -0.00059298642 
0.388230 -0.03576087204 -0.00178074505 
0.388787 0.04451966997 0.00255077849 
0.389345 0.14360341257 -0.00073592709 
0.389902 0.01920255819 -0.00066216926 
0.390459 0.04305106585 -0.00244946468 
0.391016 -0.02568189342 -0.00166971976 
0.391573 0.06238851951 0.00012544858 
0.392130 -0.05668904165 0.00007136838 
0.392688 0.02324545920 -0.00252525972 
0.393245 -0.01418763091 0.00004403752 
0.393802 0.04428561080 0.00351933399 
0.394359 0.00545756139 0.00372348843 
0.394916 -0.04168999112 0.00066068289 
0.395473 -0.03603158582 0.00003804280 
0.396031 0.05142782900 -0.00328407154 
0.396588 0.03491186463 0.00371404026 
0.397145 0.14869473132 0.00153868813 
0.397702 0.09739503843 -0.00042655074 
0.398259 -0.03202845348 0.00142542977 
0.398816 -0.00260428436 0.00249813751 
0.399374 -0.04537086457 0.00099538891 
0.399931 -0.09496259466 -0.00113218059 
0.400488 -0.12817571980 -0.00249094535 
0.401045 0.00682875964 0.00103999785 
0.401602 0.22289566238 0.00003818151 
0.402159 -0.00694335959 -0.00355838176 
0.402716 -0.03681319101 -0.00547735001 
0.403274 -0.22017881358 0.01073545721 
0.403831 0.08959474099 0.00288792669 
