# Supplementary material for: SAXS studies of X-ray induced disulfide bond damage: Engineering high-resolution insight from a low-resolution technique
Source: PLoS One. 2020 Nov 17;15(11):e0239702. doi: 10.1371/journal.pone.0239702 (PMC7671560; doi:10.1371/journal.pone.0239702)
Supplement: S1 Data — (GZ) [file pone.0239702.s023.gz › SupplementaryData/dimer_A9_ph6_1p25_00021.cbf.dat]

0.010314 9.59248020869 -0.24788528593 
0.010872 5.19069459766 -0.19887267211 
0.011429 3.57084616878 0.00300731825 
0.011987 2.80258629805 -0.04884377111 
0.012544 3.25211443992 -0.03069090069 
0.013102 4.21021445295 -0.04873460187 
0.013659 4.01304265709 0.06079013243 
0.014217 3.16490499752 -0.03664549767 
0.014774 2.48844540904 -0.06444540289 
0.015332 2.67183298580 0.02712603869 
0.015889 3.93460278147 0.01428958530 
0.016447 3.39659120663 0.04506755302 
0.017004 3.09158632045 -0.01244809996 
0.017562 3.16342642113 0.01770827636 
0.018119 3.22140881955 0.01334686054 
0.018677 3.50494333861 0.00001343585 
0.019234 3.21195451308 -0.02372215677 
0.019792 2.90080043409 0.00831903150 
0.020349 3.14112647406 0.01755681451 
0.020907 3.68447298561 0.00167405389 
0.021464 3.07360802776 0.01306600279 
0.022022 2.76638488487 0.02470877585 
0.022579 3.10787479362 -0.00162158949 
0.023137 3.11408140083 0.01435803701 
0.023694 3.18645570405 -0.00526979827 
0.024252 3.13487180812 0.01344405529 
0.024809 2.88721111415 0.00398607678 
0.025367 2.96629749253 0.00872312569 
0.025924 3.08445358648 0.01267822098 
0.026482 2.94844977707 0.01673712157 
0.027039 2.80919014055 0.01814989071 
0.027597 2.90764824108 0.02021841164 
0.028154 3.00563918407 0.01383614610 
0.028712 2.71369071744 0.01627034647 
0.029269 2.81610411121 0.01322938712 
0.029827 2.56252325078 0.01233237053 
0.030384 2.81878097243 0.01348093658 
0.030942 2.66263161351 0.01856401571 
0.031500 2.77726831139 0.01632800097 
0.032057 2.73533476657 0.01987176588 
0.032615 2.71907266028 0.02556953170 
0.033172 2.71539200127 0.01543144588 
0.033730 2.51934702490 0.01904923650 
0.034287 2.57966354069 0.01695888189 
0.034845 2.54783938511 0.01540727101 
0.035402 2.59036249206 0.01381825068 
0.035960 2.56512030789 0.01642677594 
0.036517 2.46391195058 0.01557356705 
0.037075 2.38553943832 0.01311553625 
0.037632 2.54672577358 0.01629748552 
0.038190 2.38915753100 0.01349460922 
0.038747 2.41942861499 0.01249981998 
0.039305 2.40883663678 0.01472199724 
0.039862 2.31451383248 0.01218965911 
0.040420 2.25118699197 0.01812751771 
0.040977 2.24122017012 0.01447843906 
0.041535 2.44985776974 0.01353870607 
0.042092 2.23060778635 0.01287605763 
0.042650 2.25234189357 0.01416978853 
0.043207 2.24132368881 0.01497490979 
0.043765 2.13338328245 0.01186310091 
0.044322 2.06571804432 0.01292014662 
0.044880 2.20968667558 0.01285251667 
0.045437 2.15181246462 0.01263479080 
0.045995 2.13304254476 0.01020795503 
0.046552 2.09603553536 0.01173219622 
0.047110 2.02027134859 0.00774304914 
0.047667 2.09482635692 0.01255680765 
0.048225 2.00669604631 0.00951530053 
0.048782 1.86372761499 0.00862742696 
0.049340 1.81708954045 0.00975857675 
0.049897 1.98072697975 0.01387873233 
0.050455 1.88800893503 0.01265522890 
0.051012 1.81216693005 0.01378132067 
0.051570 1.84026297618 0.01362747049 
0.052127 1.78772625906 0.01448764156 
0.052685 1.79335767422 0.01053539020 
0.053242 2.00809187254 0.01049149859 
0.053800 1.86462384149 0.00945590856 
0.054357 1.72848183455 0.00922375097 
0.054915 1.71301387564 0.01018654772 
0.055472 1.70364834638 0.00776845126 
0.056030 1.72033377808 0.01175151953 
0.056587 1.68797489127 0.01019961125 
0.057145 1.66552395761 0.01008440029 
0.057702 1.69643046589 0.01118082523 
0.058260 1.62553790950 0.01076917649 
0.058817 1.66263225637 0.00651028616 
0.059375 1.65036848480 0.00948452630 
0.059932 1.53745537917 0.00906744947 
0.060490 1.57951998510 0.01169862059 
0.061048 1.54401824275 0.00738762834 
0.061605 1.58266515314 0.00664317158 
0.062163 1.61102833587 0.00826737607 
0.062720 1.42360840745 0.00923657629 
0.063278 1.50432085747 0.00848020928 
0.063835 1.35898716107 0.00910387030 
0.064393 1.55689585334 0.00980883867 
0.064950 1.41347589375 0.00905077024 
0.065508 1.44071547410 0.00918640024 
0.066065 1.37440974729 0.00726152598 
0.066623 1.36959911914 0.00729205604 
0.067180 1.28306415014 0.00871824898 
0.067738 1.30587415998 0.00946853217 
0.068295 1.30470077905 0.00825623256 
0.068853 1.28091991234 0.00720991549 
0.069410 1.30810708430 0.00603667608 
0.069968 1.26394386883 0.00585982222 
0.070525 1.24138976285 0.00915691859 
0.071083 1.19004415154 0.00623831880 
0.071640 1.15439009323 0.00534293128 
0.072198 1.14921768655 0.00782654054 
0.072755 1.09817651284 0.00452465787 
0.073313 1.22403634745 0.00653745890 
0.073870 1.00874539309 0.00542622687 
0.074428 1.11368441960 0.00473153692 
0.074985 1.08912086743 0.00630125454 
0.075543 1.05869759160 0.00625021618 
0.076100 1.07239020755 0.00567535556 
0.076658 0.96240095112 0.00615510834 
0.077215 0.98602578498 0.00490691627 
0.077773 1.07898593736 0.00540050440 
0.078330 0.89543606840 0.00540479921 
0.078888 0.93092318986 0.00507544098 
0.079445 0.90754035664 0.00504280690 
0.080003 1.03938786772 0.00456237719 
0.080560 0.98406036108 0.00512077978 
0.081118 0.95309872623 0.00346567204 
0.081675 0.88937529374 0.00412231828 
0.082233 0.96725124195 0.00461148478 
0.082790 0.94173642872 0.00660468472 
0.083348 0.94575821079 0.00438906217 
0.083905 0.87763425225 0.00440150698 
0.084463 0.80377393161 0.00386932254 
0.085020 0.85143794870 0.00589093577 
0.085578 0.94321853539 0.00494197566 
0.086135 0.76553362626 0.00440333519 
0.086693 0.77815699619 0.00306470145 
0.087250 0.77033093251 0.00363764675 
0.087808 0.83348423032 0.00414508410 
0.088365 0.82137730173 0.00359206299 
0.088923 0.74646819276 0.00346957435 
0.089480 0.77320174440 0.00427712482 
0.090038 0.65600980431 0.00214642475 
0.090595 0.79576362175 0.00249346819 
0.091153 0.75462343754 0.00397619163 
0.091710 0.67859602030 0.00181226597 
0.092268 0.68418830698 0.00301558394 
0.092825 0.70094410782 0.00353080970 
0.093383 0.65691750365 0.00290337786 
0.093940 0.66326131448 0.00424612258 
0.094498 0.56105348113 0.00171883207 
0.095055 0.68666689013 0.00401475179 
0.095613 0.73726679475 0.00464094059 
0.096170 0.66533384488 0.00268180126 
0.096728 0.63976829044 0.00410149162 
0.097285 0.61519002296 0.00291449367 
0.097842 0.63064241364 0.00280877790 
0.098400 0.61789913228 0.00351097218 
0.098957 0.56929710383 0.00238324565 
0.099515 0.64051487725 0.00361125304 
0.100072 0.59847200472 0.00437937147 
0.100630 0.55833725551 0.00510054148 
0.101187 0.57117248709 0.00449975055 
0.101745 0.41361214177 0.00248673806 
0.102302 0.53276797488 0.00301488948 
0.102860 0.57002960101 0.00389585741 
0.103417 0.57450234502 0.00166142169 
0.103975 0.54596458554 0.00308454277 
0.104532 0.53362525191 0.00267796413 
0.105090 0.48057089495 0.00257145952 
0.105647 0.47657507284 0.00278635810 
0.106205 0.48513925397 0.00251283500 
0.106762 0.46398390818 0.00188693521 
0.107320 0.47750344708 0.00275372369 
0.107877 0.48793766243 0.00212000051 
0.108435 0.46246399322 0.00164596272 
0.108992 0.45207967572 0.00151564936 
0.109550 0.50425649383 0.00148538577 
0.110107 0.43985962156 0.00158950724 
0.110665 0.45954037084 0.00204434741 
0.111222 0.41981267520 0.00164222059 
0.111780 0.43691657372 0.00212515232 
0.112337 0.38988557891 0.00114667826 
0.112895 0.34027241054 0.00249818457 
0.113452 0.38817323068 0.00298391158 
0.114010 0.39000197735 0.00148834038 
0.114567 0.37756219704 0.00163802356 
0.115125 0.37079145343 0.00185099992 
0.115682 0.33753530734 -0.00046793051 
0.116240 0.39496622819 0.00220746855 
0.116797 0.33884817559 0.00201720942 
0.117355 0.30683418798 0.00084382722 
0.117912 0.34504661657 0.00151428949 
0.118470 0.33460227038 0.00262017507 
0.119027 0.33856500525 0.00152484113 
0.119585 0.33664047613 0.00100890115 
0.120142 0.31771168472 0.00198149625 
0.120699 0.34477582705 0.00222612137 
0.121257 0.29888610531 0.00089153648 
0.121814 0.31572623611 0.00258195579 
0.122372 0.32949018778 0.00111190458 
0.122929 0.34435665379 0.00114729164 
0.123487 0.27085399783 0.00143336449 
0.124044 0.30266843509 0.00180420502 
0.124602 0.33619302914 0.00156711463 
0.125159 0.35675135289 0.00185770262 
0.125717 0.25424886763 0.00176355627 
0.126274 0.25193635857 0.00047313230 
0.126832 0.26351883662 0.00163140937 
0.127389 0.23324783602 0.00129729198 
0.127947 0.27645826871 0.00115974391 
0.128504 0.27182344914 0.00005865585 
0.129062 0.29698346833 0.00153309533 
0.129619 0.23637957944 0.00178218795 
0.130177 0.20417360352 0.00152653429 
0.130734 0.24842156011 0.00095914096 
0.131292 0.24784782528 0.00136870739 
0.131849 0.23238281509 0.00038065561 
0.132407 0.20396765568 0.00106616585 
0.132964 0.15963270418 0.00108103485 
0.133521 0.17245409994 0.00038904627 
0.134079 0.13336534370 -0.00024657765 
0.134636 0.22705255438 0.00101030126 
0.135194 0.17099551728 0.00043082802 
0.135751 0.20834420054 0.00014989812 
0.136309 0.13653640477 0.00123106827 
0.136866 0.20262788139 0.00114364124 
0.137424 0.18782723710 0.00053109213 
0.137981 0.26205698439 0.00113036969 
0.138539 0.21131256743 0.00130364405 
0.139096 0.15073802557 0.00052727793 
0.139654 0.19731090616 0.00081383741 
0.140211 0.19159811967 0.00051003867 
0.140769 0.18870357345 0.00106930656 
0.141326 0.21060693818 0.00078842427 
0.141884 0.11497655699 0.00042158436 
0.142441 0.18468488507 0.00185468865 
0.142998 0.13848002084 0.00087115818 
0.143556 0.15121949467 0.00042416505 
0.144113 0.13958582258 0.00101950152 
0.144671 0.23041025267 0.00200336296 
0.145228 0.08765300830 0.00112156742 
0.145786 0.16014575623 0.00151230210 
0.146343 0.07097429124 0.00070677018 
0.146901 0.12385171819 0.00046661478 
0.147458 0.08104405802 -0.00001933113 
0.148016 0.12479955607 0.00096248459 
0.148573 0.12672062569 0.00095349353 
0.149131 0.10591764846 0.00104075243 
0.149688 0.14219239577 0.00098714486 
0.150246 0.09472726993 0.00068352913 
0.150803 0.09957800779 0.00002141505 
0.151360 0.14998194481 -0.00106249821 
0.151918 0.08663575955 0.00115787464 
0.152475 0.06889314398 0.00085189964 
0.153033 0.07574021169 0.00067885697 
0.153590 0.01797444117 0.00058344631 
0.154148 0.09995806567 0.00142457790 
0.154705 0.17827106501 0.00150468132 
0.155263 0.10449049040 0.00077512563 
0.155820 0.02031742726 0.00031844092 
0.156378 0.11192651327 0.00061388020 
0.156935 0.11452497259 -0.00072198851 
0.157493 0.11351008422 0.00048100407 
0.158050 0.10145813507 0.00059363043 
0.158607 0.14143005329 0.00044347860 
0.159165 0.08927161622 -0.00046620197 
0.159722 0.09478785341 0.00012736467 
0.160280 0.10179920741 0.00004963353 
0.160837 0.15245672800 0.00025763775 
0.161395 0.11028942527 -0.00013287087 
0.161952 0.10919744479 0.00062826716 
0.162510 0.00676326694 -0.00031888289 
0.163067 0.08143071065 0.00042432046 
0.163625 0.10006543656 0.00056132180 
0.164182 0.08924826448 0.00031633039 
0.164739 0.10123979892 0.00037778787 
0.165297 0.12087093909 0.00152006964 
0.165854 0.09343423758 0.00012246149 
0.166412 0.04897970573 0.00013666339 
0.166969 0.06637519338 0.00034639562 
0.167527 0.08920480523 -0.00028762133 
0.168084 0.13599492549 0.00040162444 
0.168642 0.06904295979 0.00062274539 
0.169199 0.03525300293 0.00020927136 
0.169757 0.10318887785 0.00001043792 
0.170314 0.06484130864 0.00119056517 
0.170871 0.03011419290 -0.00066739744 
0.171429 0.09956054276 0.00086696074 
0.171986 0.01125277658 0.00032228860 
0.172544 0.10762618482 0.00141304998 
0.173101 0.07929966845 0.00047757711 
0.173659 0.07235943065 -0.00062502459 
0.174216 0.11383988924 0.00053473166 
0.174774 0.06192672581 0.00042042692 
0.175331 0.03385431325 0.00028205073 
0.175888 0.03612222263 0.00007888446 
0.176446 0.05746810122 0.00022990362 
0.177003 0.08323739645 0.00042973683 
0.177561 0.03208256459 0.00005479481 
0.178118 0.08596962297 0.00048763482 
0.178676 0.05769777171 -0.00049055801 
0.179233 0.02608096937 -0.00041228694 
0.179791 0.07568116201 0.00034018536 
0.180348 0.07637201830 0.00042779112 
0.180905 0.06329414513 -0.00018388285 
0.181463 0.08613212880 0.00023637227 
0.182020 0.04870696764 0.00016576470 
0.182578 0.03727566574 -0.00017396293 
0.183135 0.04681869636 0.00054327548 
0.183693 0.04719371544 -0.00010046230 
0.184250 0.04224292374 0.00026987586 
0.184808 0.08088657446 0.00047383586 
0.185365 0.06909546795 0.00023890526 
0.185922 0.05622256502 0.00092500018 
0.186480 0.06499268487 0.00038513259 
0.187037 0.00505694462 0.00034068444 
0.187595 0.02177443723 0.00050931607 
0.188152 0.02933253103 0.00044884023 
0.188710 0.04079697084 0.00016720657 
0.189267 0.06654897239 0.00079193638 
0.189824 0.03911987984 -0.00078110397 
0.190382 0.03463057676 -0.00006258428 
0.190939 0.01742276686 0.00002864588 
0.191497 -0.01384653548 -0.00001792258 
0.192054 0.01211881576 0.00028694484 
0.192612 0.04404373454 0.00001012250 
0.193169 0.01863433363 0.00004838502 
0.193726 0.05702225121 0.00008826259 
0.194284 0.09854094395 -0.00013290289 
0.194841 0.02316864196 -0.00006941618 
0.195399 0.04075072492 0.00036541945 
0.195956 0.03709657230 0.00007045466 
0.196514 0.00610100240 -0.00007069739 
0.197071 0.07695829076 0.00052440140 
0.197628 0.07867769801 -0.00004431446 
0.198186 0.03309617921 0.00050326862 
0.198743 0.02141665518 0.00024315425 
0.199301 0.03955783634 0.00027403196 
0.199858 -0.00667804149 0.00098937141 
0.200416 0.04795576139 0.00017865015 
0.200973 0.04232973687 -0.00026541047 
0.201530 0.04853951683 0.00090293526 
0.202088 0.01308498592 -0.00031274816 
0.202645 0.10654147486 -0.00016114911 
0.203203 0.03642007521 0.00026097299 
0.203760 0.04073263530 0.00061904582 
0.204318 0.05283937373 0.00037891539 
0.204875 0.00434307671 0.00038031961 
0.205432 0.01237385115 0.00044015881 
0.205990 0.00391240680 -0.00009186838 
0.206547 0.02228884900 0.00025994339 
0.207105 0.02054583912 0.00000752006 
0.207662 0.05014280708 0.00004693704 
0.208219 0.01419414017 -0.00044950100 
0.208777 -0.00159312452 -0.00060566731 
0.209334 0.06837961717 0.00078198565 
0.209892 0.06551130626 0.00078185025 
0.210449 -0.01892685607 0.00000446964 
0.211007 0.03518416622 -0.00031645009 
0.211564 0.02620632792 0.00003720172 
0.212121 0.01684383796 -0.00008628237 
0.212679 0.02721736368 -0.00033306806 
0.213236 0.00671603759 -0.00007339339 
0.213794 0.01601456492 0.00014908050 
0.214351 0.01906172675 -0.00003056181 
0.214908 0.01679470262 0.00036052794 
0.215466 -0.02618527415 -0.00000743981 
0.216023 0.03478449623 0.00098307248 
0.216581 0.03360321729 0.00051433076 
0.217138 0.06831925968 0.00053312417 
0.217695 0.05480884830 0.00057195905 
0.218253 0.04049658227 0.00003042263 
0.218810 0.03564598558 0.00038185484 
0.219368 0.01935059056 0.00055601074 
0.219925 0.03067603535 0.00055709718 
0.220483 0.02535690360 0.00059152467 
0.221040 0.01575162022 0.00053653761 
0.221597 0.04722903046 0.00026352697 
0.222155 0.05206082901 -0.00008140507 
0.222712 0.05100031423 0.00019610914 
0.223270 0.02472595492 0.00068308470 
0.223827 0.04626872946 0.00025133843 
0.224384 0.00051905232 0.00000596456 
0.224942 0.02761264074 0.00046333914 
0.225499 0.00486011505 -0.00014729204 
0.226057 0.02552226942 -0.00013291495 
0.226614 0.00378667993 -0.00064343342 
0.227171 0.07293505685 0.00034160609 
0.227729 0.03536856014 0.00001157229 
0.228286 0.05460078917 -0.00018633095 
0.228844 -0.00188729424 -0.00028590939 
0.229401 0.02534913152 0.00013852344 
0.229958 0.04922096366 0.00014182069 
0.230516 0.00492702193 0.00075107918 
0.231073 0.00843690869 0.00018678858 
0.231630 0.03576605292 -0.00061191132 
0.232188 0.04640624774 0.00043703939 
0.232745 0.03951341892 -0.00030114540 
0.233303 0.03975066195 -0.00001534980 
0.233860 0.00690346512 0.00008237649 
0.234417 0.03232573009 0.00049600374 
0.234975 0.06435984203 0.00009786978 
0.235532 -0.02385657369 -0.00016411300 
0.236090 0.04343487123 0.00017575700 
0.236647 0.05178280427 0.00015223042 
0.237204 0.03781678565 0.00055598968 
0.237762 -0.00716087489 0.00017754048 
0.238319 0.02097555939 -0.00022709072 
0.238877 0.05076826415 -0.00026364130 
0.239434 0.06923049517 0.00028469444 
0.239991 0.02723017862 0.00016923682 
0.240549 0.01404342002 0.00019920941 
0.241106 0.06069404458 0.00044726976 
0.241663 -0.02819376651 0.00008430995 
0.242221 0.04970563409 0.00060926485 
0.242778 0.02093496367 0.00023721784 
0.243336 0.03673026559 -0.00001629025 
0.243893 0.03002477972 0.00029603747 
0.244450 -0.00554322942 0.00037224742 
0.245008 0.05260115365 0.00026550261 
0.245565 0.02459522402 0.00013950353 
0.246123 0.01501690231 0.00036809570 
0.246680 -0.01740679683 -0.00037658376 
0.247237 0.03574041648 0.00005020819 
0.247795 0.01092454335 0.00033986697 
0.248352 0.02964724644 0.00020505559 
0.248909 0.02301781758 -0.00030845785 
0.249467 -0.00514801753 0.00012295763 
0.250024 0.00262786355 -0.00035686863 
0.250582 0.04004861787 0.00019881404 
0.251139 0.01716584459 0.00003970193 
0.251696 -0.02680109902 -0.00080439919 
0.252254 0.00746372741 0.00016999030 
0.252811 0.02390713587 0.00036902694 
0.253368 0.03924798699 0.00043933339 
0.253926 -0.01770034665 -0.00035881482 
0.254483 0.00412047171 -0.00000092807 
0.255041 0.03442520036 0.00041314460 
0.255598 0.02800649404 0.00059113935 
0.256155 0.05198975123 0.00059650709 
0.256713 0.05960915250 0.00032073600 
0.257270 0.01112157008 0.00646160043 
0.257827 -0.02771412983 0.00001598273 
0.258385 -0.01281739710 0.00003430238 
0.258942 0.05309869520 0.00073305658 
0.259499 0.00430151418 0.00020695164 
0.260057 0.03721357117 0.00045234783 
0.260614 0.02246324218 -0.00024778010 
0.261172 0.02995696270 0.00048884150 
0.261729 0.01092659823 -0.00001153144 
0.262286 0.03719948617 0.00027410765 
0.262844 0.04821638802 -0.00004275942 
0.263401 0.02237843660 0.00009524375 
0.263958 0.01376077716 0.00008052735 
0.264516 -0.00955638820 0.00010743479 
0.265073 0.01874592723 -0.00007375330 
0.265630 0.03469597540 0.00000104094 
0.266188 0.05433125105 0.00034034493 
0.266745 0.02427661734 0.00007122134 
0.267302 0.04204887092 -0.00016760447 
0.267860 0.00122393467 0.00006153811 
0.268417 0.00158380287 0.00003548424 
0.268975 0.03134743233 0.00005588037 
0.269532 0.00574920562 0.00038747667 
0.270089 0.01227699962 0.00070963629 
0.270647 -0.01421992543 -0.00028633094 
0.271204 0.07630128816 -0.00001274723 
0.271761 0.04594294492 0.00022619937 
0.272319 0.02915722530 0.00036470548 
0.272876 0.00560710945 0.00043444276 
0.273433 0.03131423266 -0.00003583433 
0.273991 0.01123124079 0.00020058839 
0.274548 -0.00430866906 -0.00014694030 
0.275105 0.04060351342 -0.00012358923 
0.275663 0.05090657672 0.00050428871 
0.276220 0.01952342011 0.00007815861 
0.276777 0.01290698442 -0.00004314691 
0.277335 0.05134137461 -0.00016995420 
0.277892 0.00414437181 0.00008248153 
0.278449 0.01006873046 -0.00004243533 
0.279007 0.05462750839 0.00068872976 
0.279564 0.02070828865 0.00009145922 
0.280121 -0.01074271648 0.00006563672 
0.280679 -0.01346534147 0.00002960530 
0.281236 0.00483524641 0.00001461903 
0.281793 0.03672059737 0.00030208431 
0.282351 0.05553240698 -0.00027337637 
0.282908 0.04096901137 0.00013321370 
0.283465 0.08831796321 0.00049028487 
0.284023 0.00005986780 0.00042343643 
0.284580 0.02131218048 0.00002354521 
0.285137 0.06442156336 -0.00059200273 
0.285695 0.04190456787 0.00002770986 
0.286252 -0.00508345742 0.00017201179 
0.286809 -0.00788796971 0.00021734482 
0.287367 0.03187709012 -0.00002160682 
0.287924 -0.01310318746 0.00008472102 
0.288481 0.05663088598 0.00016754173 
0.289039 0.02795657485 -0.00048828533 
0.289596 0.02447745888 -0.00023594684 
0.290153 0.00364672444 -0.00071613006 
0.290711 -0.00187555485 -0.00053344935 
0.291268 0.00661321459 -0.00020589104 
0.291825 0.02107218248 0.00063512581 
0.292383 0.01408308801 0.00019890000 
0.292940 0.01394111196 0.00016011409 
0.293497 0.04054297113 0.00007509278 
0.294055 0.01992569294 0.00014307006 
0.294612 0.00253245463 0.00022764023 
0.295169 0.00741603902 -0.00031291141 
0.295727 0.04469722351 0.00056315824 
0.296284 0.01686214817 0.00025588999 
0.296841 0.01811592625 0.00020853017 
0.297399 0.00214214556 -0.00052358756 
0.297956 0.01785470223 0.00001195205 
0.298513 0.05816769211 0.00017541264 
0.299071 0.05501303598 0.00069000988 
0.299628 0.05161593332 -0.00001773014 
0.300185 0.03515659269 -0.00026625472 
0.300742 0.00755508501 0.00041476130 
0.301300 0.02822891019 0.00062546483 
0.301857 0.04211235854 0.00015789066 
0.302414 0.02776449317 0.00039660846 
0.302972 0.05797266890 0.00012543492 
0.303529 -0.01073204525 0.00089820064 
0.304086 0.05980485628 0.00031280201 
0.304644 0.02642143434 0.00030104257 
0.305201 0.00639138719 0.00060733416 
0.305758 -0.03291103426 0.00038900117 
0.306316 0.00628605328 -0.00002854937 
0.306873 0.06805658616 -0.00005842255 
0.307430 -0.00366035072 -0.00080975644 
0.307987 0.00882905530 -0.00046249354 
0.308545 0.02429846112 0.00030821400 
0.309102 0.00876618719 0.00058635483 
0.309659 -0.01602466743 -0.00060486699 
0.310217 -0.00834560826 -0.00029781489 
0.310774 0.00760910215 -0.00002362884 
0.311331 0.00860609039 0.00027673009 
0.311889 0.02302758084 0.00044534241 
0.312446 0.03364453640 -0.00031788604 
0.313003 -0.02277854463 -0.00034365167 
0.313560 0.05503409349 0.00086652591 
0.314118 0.01081765164 -0.00017413232 
0.314675 0.04616306470 0.00040401895 
0.315232 -0.01568777626 0.00025464928 
0.315790 -0.00798834449 0.00093704400 
0.316347 0.06747963854 0.00003419033 
0.316904 0.00955463590 -0.00018282223 
0.317461 -0.02457141514 0.00005650426 
0.318019 0.09563337558 -0.00049246392 
0.318576 0.09317514209 -0.00045518207 
0.319133 0.06309127107 0.00023577457 
0.319691 0.01282606564 -0.00060059936 
0.320248 0.02065615982 0.00048993172 
0.320805 0.00950853799 0.00016926119 
0.321362 0.02970174481 -0.00008178842 
0.321920 -0.01348166429 0.00046927142 
0.322477 0.02669349665 0.00036455415 
0.323034 0.02846083978 -0.00017789787 
0.323592 0.03855048344 0.00123224265 
0.324149 -0.00562657092 -0.00000185945 
0.324706 0.01258396640 0.00001702113 
0.325263 0.01243289596 -0.00036827149 
0.325821 0.05749103875 -0.00044097104 
0.326378 -0.01844587989 -0.00026094670 
0.326935 -0.01029656389 -0.00018927573 
0.327493 0.00974423992 0.00027344352 
0.328050 0.04586677294 -0.00018903088 
0.328607 -0.00601803442 0.00057365767 
0.329164 -0.00482402334 0.00044106346 
0.329722 -0.03855488926 0.00011704327 
0.330279 0.04733478718 0.00109754134 
0.330836 -0.01753268758 0.00017895514 
0.331393 -0.02323430485 0.00006938154 
0.331951 0.04463494063 0.00013378183 
0.332508 0.03204290715 0.00019670007 
0.333065 0.00452240657 0.00056496606 
0.333622 0.06542971892 0.00034283264 
0.334180 0.03580942155 -0.00055409408 
0.334737 -0.05675909348 -0.00019751136 
0.335294 0.06359847046 0.00047218563 
0.335852 0.02580318322 0.00089209446 
0.336409 0.06464721526 0.00036292406 
0.336966 -0.01591670868 -0.00013900450 
0.337523 0.03945322338 0.00076225645 
0.338081 -0.00397145401 0.00083204365 
0.338638 0.02838848537 -0.00033625932 
0.339195 0.04368509542 0.00052451179 
0.339752 0.03074625637 0.00029511094 
0.340310 -0.03869194680 0.00069369792 
0.340867 0.01439866417 0.00002538331 
0.341424 0.00777458515 -0.00005352395 
0.341981 0.01773696962 0.00112596870 
0.342539 0.06575413501 0.00064283479 
0.343096 0.03981457575 0.00076971116 
0.343653 0.02963186950 0.00054005666 
0.344210 0.03422386088 0.00011409345 
0.344768 -0.02783581116 0.00013725757 
0.345325 0.00495318112 0.00004263838 
0.345882 0.07585557419 0.00097204807 
0.346439 0.00250947809 0.00003964136 
0.346997 0.04057331590 0.00036776227 
0.347554 0.04276720183 0.00028972006 
0.348111 -0.01999566245 -0.00037054805 
0.348668 0.11286367683 -0.00063389142 
0.349226 -0.01285225469 0.00052020707 
0.349783 -0.00116727858 0.00050286094 
0.350340 -0.02007805261 0.00060022638 
0.350897 0.03321503347 0.00007889494 
0.351454 0.05416324713 0.00133629861 
0.352012 0.04640314821 0.00106039853 
0.352569 0.02177126939 0.00072541695 
0.353126 -0.00383530123 0.00042111042 
0.353683 0.02572471780 -0.00102727995 
0.354241 0.07018131466 0.00096833222 
0.354798 -0.01904154574 0.00167928808 
0.355355 0.02193892882 0.00092804537 
0.355912 0.06109967868 0.00019258587 
0.356470 0.07214042654 0.00078780075 
0.357027 -0.07171282414 0.00047327823 
0.357584 0.01215170327 0.00013682371 
0.358141 0.02667499277 0.00049519346 
0.358699 -0.03152289320 0.00100675971 
0.359256 -0.00026016567 -0.00001078792 
0.359813 -0.03174054485 -0.00054523889 
0.360370 -0.01132044394 -0.00093284941 
0.360927 0.00036104856 -0.00024846890 
0.361485 0.04965766499 0.00067144501 
0.362042 0.06654448027 0.00195448758 
0.362599 0.00260451185 0.00036778821 
0.363156 -0.02654779126 0.00091252989 
0.363714 -0.00779582079 0.00107365950 
0.364271 0.07848897817 -0.00048127102 
0.364828 0.02994206389 0.00029516566 
0.365385 0.00928327687 0.00004276613 
0.365942 0.06433026887 0.00106197500 
0.366500 -0.00240313220 0.00012161070 
0.367057 -0.05694207283 0.00054752835 
0.367614 0.01657895559 0.00135183324 
0.368171 0.08391920780 0.00148495856 
0.368728 -0.04019705278 0.00035395660 
0.369286 0.02382120160 -0.00143368980 
0.369843 0.01962481678 -0.00038050239 
0.370400 -0.03691544949 0.00037388624 
0.370957 -0.05472514252 0.00045025487 
0.371514 0.00287479726 0.00009762487 
0.372072 0.00617381074 0.00012101660 
0.372629 -0.06266724803 -0.00035591941 
0.373186 -0.00265571891 -0.00160574920 
0.373743 -0.02043517839 -0.00038200550 
0.374300 -0.01074917380 -0.00038353110 
0.374858 0.08541428969 -0.00030993409 
0.375415 -0.12027721736 -0.00024020120 
0.375972 0.12421125198 0.00039540584 
0.376529 0.02541257721 0.00034027724 
0.377086 -0.05481736235 0.00206848051 
0.377644 0.04809417243 0.00148010493 
0.378201 0.01828161979 -0.00176516365 
0.378758 -0.01934277349 -0.00003956250 
0.379315 0.07454506419 0.00035789574 
0.379872 -0.01976643978 -0.00064395133 
0.380430 0.01640564983 0.00167391738 
0.380987 0.00431500564 0.00131120039 
0.381544 0.04509459682 -0.00219049326 
0.382101 0.01077654556 -0.00056801694 
0.382658 -0.03257391516 -0.00011384156 
0.383216 -0.00719437902 -0.00103360798 
0.383773 0.03931943440 0.00083623426 
0.384330 -0.05816405237 -0.00003593677 
0.384887 0.08619973463 -0.00073188180 
0.385444 -0.05456366562 -0.00042080245 
0.386001 -0.02565001186 0.00012565024 
0.386559 0.01532109018 -0.00122875685 
0.387116 0.01714954048 -0.00016784652 
0.387673 0.04281195654 -0.00138890238 
0.388230 0.00255608575 -0.00003152009 
0.388787 -0.02011627010 -0.00027968027 
0.389345 0.04076574937 0.00068536389 
0.389902 0.09265754704 -0.00161533221 
0.390459 0.02192877413 0.00012394155 
0.391016 -0.14807785409 -0.00317719072 
0.391573 -0.00468481436 0.00008807197 
0.392130 0.04043772679 -0.00177316613 
0.392688 0.01523701020 -0.00143964585 
0.393245 0.02324296478 0.00268578897 
0.393802 -0.04206063866 0.00190920403 
0.394359 0.03304325161 0.00112205888 
0.394916 0.06592021990 -0.00229135315 
0.395473 0.05836317008 0.00156850332 
0.396031 -0.09817995726 -0.00347043251 
0.396588 -0.03265261659 0.00023434429 
0.397145 -0.06899301145 0.00019908706 
0.397702 0.00028316540 -0.00109968515 
0.398259 0.05972047581 0.00005861602 
0.398816 -0.01785400870 -0.00274008821 
0.399374 -0.10804194982 0.00067178523 
0.399931 0.11427982808 0.00147017253 
0.400488 0.06620129814 -0.00244857996 
0.401045 -0.08722982088 -0.00264147610 
0.401602 0.01209458702 -0.00759139011 
0.402159 -0.18175616352 -0.00607237771 
0.402716 -0.03511484729 0.00560523093 
0.403274 -0.33221365544 -0.01071031357 
0.403831 -0.09965790194 -0.05527277446 
