# Supplementary material for: SAXS studies of X-ray induced disulfide bond damage: Engineering high-resolution insight from a low-resolution technique
Source: PLoS One. 2020 Nov 17;15(11):e0239702. doi: 10.1371/journal.pone.0239702 (PMC7671560; doi:10.1371/journal.pone.0239702)
Supplement: S1 Data — (GZ) [file pone.0239702.s023.gz › SupplementaryData/dimer_A9_ph6_1p25_00022.cbf.dat]

0.010314 4.39658041268 -1.16540791466 
0.010872 0.69567856596 -0.24539930482 
0.011429 3.51803368515 0.05978979390 
0.011987 2.45100371250 0.00351147183 
0.012544 1.58208470567 0.15050949711 
0.013102 5.43215401026 -0.13054390776 
0.013659 3.72246969327 -0.18257503970 
0.014217 3.09910531152 0.04947359713 
0.014774 2.66022885169 0.01084695658 
0.015332 3.09873879478 -0.09147047583 
0.015889 3.66506751166 -0.03824939883 
0.016447 3.75579195658 0.04773520607 
0.017004 2.89625953222 -0.02006864835 
0.017562 3.23741935081 -0.02075026705 
0.018119 3.75583313319 -0.01040096377 
0.018677 3.18443748063 0.05004741259 
0.019234 3.16850329993 0.01573718805 
0.019792 2.87463693614 -0.00251702870 
0.020349 3.11619865391 0.01377435191 
0.020907 3.27505499540 0.00031896466 
0.021464 3.04748920547 0.02211487343 
0.022022 2.98517587596 0.01767307671 
0.022579 3.04224223108 -0.00268907092 
0.023137 3.00747307916 0.01056067450 
0.023694 3.03147192302 0.01972762858 
0.024252 3.10407244329 0.02262881501 
0.024809 3.06479855906 0.01012747395 
0.025367 2.92051238544 0.00183364086 
0.025924 3.10910224903 0.01191323825 
0.026482 2.99057009117 0.01796746383 
0.027039 2.69816744625 0.01369373392 
0.027597 2.72783560343 0.02083042032 
0.028154 2.89237207670 0.02097213378 
0.028712 2.83519765253 0.01883655766 
0.029269 2.82012195171 0.01505460990 
0.029827 2.72081958513 0.01619313950 
0.030384 2.62547389508 0.01515404326 
0.030942 2.86753999712 0.01960077371 
0.031500 2.46843921915 0.02240640814 
0.032057 2.77734802580 0.01844766075 
0.032615 2.56663803550 0.01580011822 
0.033172 2.65838980739 0.01217098686 
0.033730 2.53130488129 0.01101006002 
0.034287 2.61423453736 0.01555105545 
0.034845 2.70427969851 0.02080671527 
0.035402 2.55508724017 0.02271436191 
0.035960 2.46278618383 0.01495275765 
0.036517 2.60910162419 0.01754401267 
0.037075 2.54070160770 0.01858485027 
0.037632 2.48525714736 0.01328748235 
0.038190 2.39454640718 0.01562920758 
0.038747 2.43641133169 0.01681128833 
0.039305 2.38455864086 0.01444444170 
0.039862 2.37437696588 0.01295778587 
0.040420 2.38103961053 0.01223555288 
0.040977 2.36437843072 0.01546667757 
0.041535 2.18656438882 0.01271084368 
0.042092 2.42234712065 0.00939062230 
0.042650 2.22887029000 0.01915927695 
0.043207 2.32160751572 0.01183467970 
0.043765 2.26788069117 0.01495525196 
0.044322 2.26155464619 0.01677241894 
0.044880 2.15360972270 0.01532888119 
0.045437 2.15539811550 0.01308878656 
0.045995 2.25616965368 0.01504196701 
0.046552 2.03442642275 0.01565171636 
0.047110 2.01650233730 0.00877590554 
0.047667 1.97293779775 0.01199055353 
0.048225 1.93973175790 0.01344756346 
0.048782 2.03799213590 0.01131603028 
0.049340 1.90764573010 0.01174011507 
0.049897 1.89107512942 0.01546075701 
0.050455 2.03844238986 0.00868689277 
0.051012 1.80430485173 0.01232238377 
0.051570 1.80248907493 0.00954333311 
0.052127 1.86595999509 0.01170393546 
0.052685 1.70622412612 0.01147702476 
0.053242 1.70062942819 0.01143643006 
0.053800 1.84414003749 0.00975768436 
0.054357 1.66974874226 0.00975511335 
0.054915 1.83230211422 0.01087827570 
0.055472 1.61358950337 0.00818530688 
0.056030 1.80062196636 0.01309760405 
0.056587 1.68062902015 0.01103041645 
0.057145 1.65893744977 0.00837511082 
0.057702 1.64632259099 0.00538885282 
0.058260 1.58039671616 0.00863887811 
0.058817 1.71563950659 0.00990788636 
0.059375 1.57085653236 0.00981421614 
0.059932 1.59177647743 0.00802465474 
0.060490 1.59375399737 0.00737273116 
0.061048 1.53712430977 0.00799782715 
0.061605 1.62738011324 0.00803759296 
0.062163 1.48092633871 0.01046627032 
0.062720 1.39359495574 0.00618325030 
0.063278 1.43843901531 0.00711052498 
0.063835 1.43458675724 0.00907331506 
0.064393 1.30199046091 0.00775842505 
0.064950 1.37154367590 0.00647412502 
0.065508 1.40710615677 0.00808556590 
0.066065 1.46872116294 0.00787726485 
0.066623 1.28883805736 0.01010302703 
0.067180 1.29279513417 0.00798173749 
0.067738 1.24468901637 0.00646472937 
0.068295 1.31706788522 0.00600587989 
0.068853 1.22264132314 0.00745593138 
0.069410 1.27458290672 0.00515791778 
0.069968 1.31662251460 0.00606231614 
0.070525 1.19179444640 0.00511799936 
0.071083 1.21501275570 0.00733544588 
0.071640 1.17403133788 0.00315943421 
0.072198 1.18670079103 0.00556847351 
0.072755 1.25948535883 0.00627174785 
0.073313 1.10844390243 0.00378823418 
0.073870 1.13503916487 0.00647779630 
0.074428 1.06121462952 0.00529668056 
0.074985 1.16842722849 0.00596015399 
0.075543 1.09575243713 0.00569018922 
0.076100 0.97941476837 0.00632284674 
0.076658 1.01564832316 0.00517278426 
0.077215 1.00125637318 0.00467223673 
0.077773 1.05789520622 0.00560525035 
0.078330 1.01055309246 0.00584669098 
0.078888 1.04452139786 0.00666223531 
0.079445 1.02245423061 0.00584934216 
0.080003 0.92689748824 0.00427489391 
0.080560 0.91008830059 0.00362093936 
0.081118 0.85025710495 0.00265763245 
0.081675 0.83789989666 0.00469327223 
0.082233 0.90091403860 0.00347064483 
0.082790 0.89030084377 0.00563842557 
0.083348 0.89621699260 0.00302573798 
0.083905 0.96422189207 0.00497314894 
0.084463 0.92041855053 0.00651334327 
0.085020 0.79981411489 0.00453059041 
0.085578 0.81793455159 0.00459421730 
0.086135 0.81493114143 0.00440054187 
0.086693 0.82396642777 0.00495338415 
0.087250 0.80597510605 0.00342601204 
0.087808 0.73769136799 0.00293449412 
0.088365 0.79079087039 0.00444762523 
0.088923 0.81352532629 0.00222186824 
0.089480 0.75571365708 0.00385982602 
0.090038 0.76160101070 0.00254299847 
0.090595 0.75205149290 0.00591000878 
0.091153 0.80176144536 0.00316562627 
0.091710 0.81459661749 0.00325367708 
0.092268 0.76166378587 0.00440454164 
0.092825 0.61670584093 0.00327628205 
0.093383 0.69032488834 0.00253826846 
0.093940 0.66801894136 0.00338808081 
0.094498 0.74374876688 0.00262637837 
0.095055 0.67382837720 0.00262014671 
0.095613 0.58756214029 0.00144389001 
0.096170 0.66893689837 0.00312265470 
0.096728 0.62845546998 0.00285860726 
0.097285 0.58799431615 0.00624559509 
0.097842 0.59183939864 0.00303540454 
0.098400 0.57389881625 0.00270025236 
0.098957 0.70396807411 0.00517979355 
0.099515 0.53754932359 0.00527227022 
0.100072 0.60639834679 0.00277715618 
0.100630 0.58886331058 0.00230026386 
0.101187 0.65283624590 0.00441675036 
0.101745 0.58781688223 0.00242907932 
0.102302 0.53415952479 0.00178235306 
0.102860 0.50940242049 0.00351560606 
0.103417 0.55901140386 0.00284528084 
0.103975 0.45658046279 0.00266556944 
0.104532 0.50161049608 0.00364825226 
0.105090 0.55885278130 0.00248037868 
0.105647 0.46028880941 0.00183333059 
0.106205 0.54146053281 0.00218250803 
0.106762 0.50545428208 0.00129648616 
0.107320 0.45726904216 0.00120806864 
0.107877 0.49300046790 0.00347219012 
0.108435 0.45600399464 0.00161659356 
0.108992 0.45985854845 0.00220508567 
0.109550 0.44290374226 0.00202356615 
0.110107 0.39407428894 0.00221126211 
0.110665 0.42617542086 0.00241776497 
0.111222 0.47431787283 0.00160370018 
0.111780 0.42947412871 0.00255617882 
0.112337 0.42599255657 0.00141840577 
0.112895 0.38926624616 0.00379385242 
0.113452 0.44537248911 0.00248709844 
0.114010 0.35951748409 0.00134365683 
0.114567 0.34722545777 0.00234671107 
0.115125 0.34096044337 0.00121833028 
0.115682 0.32211451041 0.00104773765 
0.116240 0.36117674600 0.00153289154 
0.116797 0.40352211382 0.00053236949 
0.117355 0.42474304430 0.00177219841 
0.117912 0.33978047752 0.00118186091 
0.118470 0.39467218143 0.00165773500 
0.119027 0.36097659578 0.00229795344 
0.119585 0.36994806353 0.00215384347 
0.120142 0.31797743114 0.00172922354 
0.120699 0.33311037881 0.00043161769 
0.121257 0.34607357487 0.00141043184 
0.121814 0.34223268660 0.00227662081 
0.122372 0.32426045056 0.00096432581 
0.122929 0.32774835823 0.00175497367 
0.123487 0.29811641496 0.00119777785 
0.124044 0.26926583200 0.00143012284 
0.124602 0.22423217090 0.00125497075 
0.125159 0.26495824370 0.00156246846 
0.125717 0.21476691139 0.00104959292 
0.126274 0.27585620122 0.00072404475 
0.126832 0.27727342351 0.00234555014 
0.127389 0.23741727150 0.00019436944 
0.127947 0.26254562433 0.00105098265 
0.128504 0.23309086115 0.00132245845 
0.129062 0.23325233587 0.00109618268 
0.129619 0.22871709043 0.00130757527 
0.130177 0.16146412157 0.00059245046 
0.130734 0.22296061813 0.00136225845 
0.131292 0.22901635835 0.00108761015 
0.131849 0.25361350667 0.00192280360 
0.132407 0.24118650124 0.00200090437 
0.132964 0.30103609084 0.00104186775 
0.133521 0.21252005480 0.00050516113 
0.134079 0.21222254353 0.00130460541 
0.134636 0.19631454790 0.00141366236 
0.135194 0.18405497699 0.00122262928 
0.135751 0.21930677171 0.00070296909 
0.136309 0.20900294948 -0.00045905518 
0.136866 0.12615266713 0.00114100514 
0.137424 0.19034660642 0.00076988044 
0.137981 0.13015293702 -0.00009947264 
0.138539 0.19357994966 0.00145976403 
0.139096 0.17021694570 0.00042246633 
0.139654 0.19447542923 0.00060800518 
0.140211 0.24800371063 0.00006391101 
0.140769 0.15737633278 -0.00000398330 
0.141326 0.12555993970 0.00014010347 
0.141884 0.14897745971 0.00115549484 
0.142441 0.20796673810 0.00123573276 
0.142998 0.16643521000 0.00046662006 
0.143556 0.17627357894 0.00051908410 
0.144113 0.13638089351 0.00031281165 
0.144671 0.14834406355 0.00138087698 
0.145228 0.13792177536 0.00129001820 
0.145786 0.16365266234 0.00076382610 
0.146343 0.11754864721 0.00071132193 
0.146901 0.16408983194 0.00109057051 
0.147458 0.07595357532 0.00068412660 
0.148016 0.08447658650 0.00065428125 
0.148573 0.14017898225 -0.00007164318 
0.149131 0.02398005146 0.00080870741 
0.149688 0.16632811010 0.00121634754 
0.150246 0.13968796956 -0.00017802083 
0.150803 0.10630351436 0.00044798157 
0.151360 0.09202396911 0.00029407254 
0.151918 0.13934824550 0.00073149593 
0.152475 0.05523952058 0.00054776182 
0.153033 0.11360315089 0.00054023086 
0.153590 0.12445800531 0.00035315969 
0.154148 0.05237017232 0.00091217521 
0.154705 0.13469478267 -0.00000840948 
0.155263 0.11788369599 0.00162449336 
0.155820 0.08143411660 -0.00037744046 
0.156378 0.11786617849 0.00103143284 
0.156935 0.07946313489 0.00084093897 
0.157493 0.10994808397 -0.00001642228 
0.158050 0.13045850324 -0.00007508060 
0.158607 0.14125442896 0.00047497644 
0.159165 0.11987392156 0.00031829549 
0.159722 0.07484673319 0.00084226726 
0.160280 0.05932153908 -0.00006760153 
0.160837 0.08263630012 0.00023934205 
0.161395 0.07435372353 0.00103856665 
0.161952 0.06639856193 0.00112756263 
0.162510 0.07040296286 0.00081197303 
0.163067 0.09369683400 -0.00000839006 
0.163625 0.03654148945 -0.00013249580 
0.164182 0.10536352995 0.00088534143 
0.164739 0.04493225632 0.00014913034 
0.165297 0.10460731822 0.00088128108 
0.165854 0.10175685914 0.00102752118 
0.166412 0.04833591175 0.00060622363 
0.166969 0.08125664734 0.00049017364 
0.167527 0.07935367465 0.00070243675 
0.168084 0.04443536779 0.00063912090 
0.168642 0.05174636700 -0.00002990246 
0.169199 0.15001655169 -0.00032476348 
0.169757 0.05868015873 -0.00016927459 
0.170314 0.05280890152 -0.00090198140 
0.170871 0.06903163028 0.00064402611 
0.171429 0.05849181206 0.00047540620 
0.171986 0.07936034901 0.00052763545 
0.172544 0.09091594618 0.00036517789 
0.173101 0.07182935861 -0.00009886135 
0.173659 0.03150213558 0.00081121272 
0.174216 0.06135930013 0.00034268502 
0.174774 0.05473464445 -0.00034812473 
0.175331 0.06129382238 0.00056681725 
0.175888 0.06927673453 0.00015649871 
0.176446 0.06514531943 0.00006982513 
0.177003 0.02033255335 0.00087540435 
0.177561 0.04406646729 0.00080001411 
0.178118 0.07186174816 0.00021808965 
0.178676 0.05975296005 -0.00026534526 
0.179233 0.10159042800 0.00062615047 
0.179791 0.05411388777 0.00047181232 
0.180348 0.05335567223 0.00019360296 
0.180905 0.01087789495 -0.00024443726 
0.181463 0.02701889301 0.00010618467 
0.182020 0.07520846997 -0.00074487587 
0.182578 0.04297282691 0.00009900219 
0.183135 0.05349767049 0.00027699238 
0.183693 0.05300617095 -0.00009471967 
0.184250 0.01440703635 0.00052543850 
0.184808 0.01973569443 -0.00011182705 
0.185365 0.08953991103 0.00048433949 
0.185922 0.08353326612 0.00034800871 
0.186480 0.01964851651 0.00014500517 
0.187037 0.09823444054 0.00049431631 
0.187595 0.04868951993 0.00015490072 
0.188152 0.07565067534 -0.00052278576 
0.188710 0.06444399722 0.00005561769 
0.189267 0.07774665531 0.00030979840 
0.189824 0.02062696014 -0.00008539844 
0.190382 0.01351502935 -0.00001131166 
0.190939 0.03987085579 -0.00023836787 
0.191497 0.09118165543 -0.00052143251 
0.192054 0.03434991913 -0.00029523028 
0.192612 0.02200377233 -0.00036006702 
0.193169 0.04853388227 -0.00032768686 
0.193726 0.02321394721 0.00013910720 
0.194284 0.06412212797 0.00024628909 
0.194841 0.09816765730 0.00076584827 
0.195399 0.05874082101 -0.00007843320 
0.195956 0.01152303228 -0.00022623901 
0.196514 0.03940855706 -0.00009110580 
0.197071 0.00999746327 0.00014791312 
0.197628 0.07178694512 0.00011708700 
0.198186 0.06702706216 0.00074772198 
0.198743 0.05918432714 0.00159825564 
0.199301 0.05934336159 0.00032006583 
0.199858 0.07696668636 0.00030076343 
0.200416 0.02016169897 0.00032775783 
0.200973 0.04633962978 0.00031271368 
0.201530 0.11057298276 0.00090580340 
0.202088 0.02674020494 -0.00055088479 
0.202645 0.05251312175 0.00031089747 
0.203203 0.01381893569 0.00019143200 
0.203760 0.03480940116 -0.00020163588 
0.204318 0.04457811021 0.00008329902 
0.204875 0.03655247919 0.00026592225 
0.205432 0.08693642701 0.00105097835 
0.205990 0.03284768513 0.00037165008 
0.206547 0.02566665576 -0.00038874474 
0.207105 0.07230919627 0.00009054511 
0.207662 0.06277266982 -0.00019258077 
0.208219 0.06156927136 0.00125444458 
0.208777 0.07910305235 0.00062545569 
0.209334 0.05052060535 -0.00025241228 
0.209892 -0.01521296881 0.00013450779 
0.210449 0.05298222929 0.00011216526 
0.211007 0.02331329948 -0.00065896690 
0.211564 0.01190388182 -0.00041343023 
0.212121 0.00483270469 0.00025676377 
0.212679 0.06030714207 0.00036063874 
0.213236 0.03186296706 -0.00000141673 
0.213794 0.01170388170 0.00102375697 
0.214351 -0.00251019358 0.00018595091 
0.214908 0.06766029016 0.00049957349 
0.215466 0.02298630168 0.00003821244 
0.216023 0.01154340162 0.00031138060 
0.216581 0.01432036230 0.00053436336 
0.217138 0.00647193930 0.00011296807 
0.217695 0.07230653458 0.00058483436 
0.218253 0.02571505712 0.00070861645 
0.218810 0.06496928799 -0.00033942977 
0.219368 0.04322280637 0.00022888114 
0.219925 0.03927203282 0.00082457834 
0.220483 0.01727695481 -0.00085086648 
0.221040 -0.00034911527 0.00011467798 
0.221597 0.03202337820 0.00006131915 
0.222155 0.03458508704 0.00010849997 
0.222712 -0.00350351762 0.00012671115 
0.223270 0.04853334566 0.00013487339 
0.223827 0.09579441265 0.00005279774 
0.224384 0.08772994440 0.00053545267 
0.224942 0.03331227343 0.00043576811 
0.225499 0.00223547305 0.00013271261 
0.226057 0.03520001091 -0.00006578064 
0.226614 -0.00465540520 -0.00018998553 
0.227171 0.00525022456 -0.00014774532 
0.227729 0.04522052805 0.00052607788 
0.228286 0.05160337771 0.00015960355 
0.228844 0.03663713133 0.00040860030 
0.229401 0.03655064190 0.00016802594 
0.229958 0.04019225789 0.00015585680 
0.230516 0.01677060628 -0.00000642449 
0.231073 0.00679157947 0.00066544919 
0.231630 0.00842058195 0.00002417016 
0.232188 0.01281045948 0.00069139608 
0.232745 0.08092853203 -0.00010955410 
0.233303 0.01878184470 -0.00034141655 
0.233860 0.02674841421 0.00046450872 
0.234417 0.05790160137 0.00029296499 
0.234975 0.08969885382 0.00029700030 
0.235532 0.02462276889 0.00023983969 
0.236090 0.04286103531 -0.00001881200 
0.236647 0.06580031134 0.00066922028 
0.237204 0.02587221097 0.00022554481 
0.237762 0.00046268691 0.00008322654 
0.238319 0.00897394080 0.00030519168 
0.238877 0.00262613116 -0.00003434265 
0.239434 0.06017864209 0.00029955204 
0.239991 -0.00897720539 0.00007420952 
0.240549 0.04531704145 0.00062276290 
0.241106 0.05227006646 -0.00032029715 
0.241663 0.01357664353 0.00018104618 
0.242221 0.07123004156 -0.00006524561 
0.242778 0.07023471541 0.00014745844 
0.243336 0.00861460172 0.00011303511 
0.243893 -0.00691885913 -0.00010990510 
0.244450 0.02884054612 0.00010396926 
0.245008 0.04740897399 -0.00010508644 
0.245565 0.01523033168 0.00035513215 
0.246123 0.04877591865 0.00022696721 
0.246680 0.01945282648 -0.00017763313 
0.247237 -0.05982621005 -0.00021611258 
0.247795 0.03633189497 0.00006484760 
0.248352 0.03939722963 0.00021555514 
0.248909 0.02800387935 0.00048837415 
0.249467 0.05317568781 0.00051473974 
0.250024 -0.01530381415 -0.00013576255 
0.250582 0.04482558967 0.00010834407 
0.251139 0.04820893053 0.00040669069 
0.251696 -0.00073612812 0.00036245991 
0.252254 0.02385318273 0.00038667880 
0.252811 0.01855533380 -0.00005977978 
0.253368 0.03327498182 -0.00011682336 
0.253926 0.02895977128 0.00014194685 
0.254483 0.02771414924 -0.00017922869 
0.255041 0.02798549183 -0.00020639663 
0.255598 0.03622167403 0.00028148820 
0.256155 0.05384022073 0.00018618797 
0.256713 0.05876528151 0.00036157814 
0.257270 0.02541993354 0.00322555996 
0.257827 0.01309445611 0.00031262271 
0.258385 0.03801268781 0.00034899793 
0.258942 0.03833324518 0.00001952552 
0.259499 0.02916576113 0.00058345330 
0.260057 0.03514617109 -0.00019777861 
0.260614 0.01411823457 0.00003674601 
0.261172 0.04292955792 0.00000331710 
0.261729 0.02860889591 0.00011110885 
0.262286 0.00282505318 0.00023257253 
0.262844 0.03039117405 -0.00028279501 
0.263401 0.03997296767 0.00081047005 
0.263958 -0.00294729613 -0.00015022249 
0.264516 0.07141791165 0.00018462927 
0.265073 0.03039764084 -0.00002610473 
0.265630 0.00224344278 -0.00021593794 
0.266188 0.03760860421 -0.00001249921 
0.266745 0.01951997610 0.00055376722 
0.267302 0.02096066132 -0.00000348088 
0.267860 0.00999023298 0.00054102329 
0.268417 0.01472790851 -0.00038082653 
0.268975 0.00632044685 -0.00003225514 
0.269532 0.02333694617 0.00028335016 
0.270089 -0.00300240110 -0.00014779373 
0.270647 0.03894689671 0.00037990354 
0.271204 0.06418721060 0.00004703189 
0.271761 0.06324248640 0.00039345299 
0.272319 0.01630743571 0.00050151916 
0.272876 0.03740079044 0.00003852212 
0.273433 0.02736396548 -0.00022537689 
0.273991 0.04214301380 0.00026288824 
0.274548 0.01786231403 -0.00015028146 
0.275105 0.00985453126 -0.00003023702 
0.275663 0.06296493477 -0.00006206670 
0.276220 0.03337406532 0.00010996731 
0.276777 0.03738072395 -0.00009907966 
0.277335 0.04200658171 -0.00000405831 
0.277892 0.05656885088 0.00037849366 
0.278449 0.04066225449 0.00012519933 
0.279007 0.02734102603 -0.00011891151 
0.279564 0.00262856856 0.00054066035 
0.280121 -0.01405521441 -0.00016286131 
0.280679 0.04379126512 -0.00036912000 
0.281236 0.01204871490 -0.00018703638 
0.281793 0.04315844529 0.00019228679 
0.282351 0.04212381208 0.00005746131 
0.282908 -0.01027991770 0.00039368858 
0.283465 0.05515571849 0.00034534258 
0.284023 -0.00573259214 -0.00002089941 
0.284580 0.04355306287 0.00029296836 
0.285137 0.02448603834 0.00016064532 
0.285695 0.03337905378 0.00021743443 
0.286252 0.00643114052 0.00006079642 
0.286809 -0.00485793486 0.00013350843 
0.287367 0.02743505998 -0.00001639474 
0.287924 0.03741887538 0.00047785966 
0.288481 0.06064073701 -0.00066166525 
0.289039 0.04906628089 0.00035387427 
0.289596 0.01686753073 -0.00032531594 
0.290153 0.03481447290 0.00060973623 
0.290711 0.00614823799 0.00043197071 
0.291268 0.07551221491 0.00002495928 
0.291825 0.06259034647 0.00035870846 
0.292383 0.02978199969 -0.00048061669 
0.292940 -0.00176075987 -0.00013340812 
0.293497 0.01626793574 0.00023127253 
0.294055 -0.00376482922 0.00009274188 
0.294612 0.00914404191 0.00014606241 
0.295169 0.04509962148 0.00022334889 
0.295727 0.01984805679 -0.00038595253 
0.296284 0.04012786306 0.00046036330 
0.296841 0.02796271409 0.00050477562 
0.297399 0.08231451424 -0.00014987475 
0.297956 0.05171081804 -0.00064550791 
0.298513 0.02223692028 -0.00000522902 
0.299071 0.01375251675 -0.00011435386 
0.299628 0.04116519508 0.00011344856 
0.300185 0.00848837163 -0.00040010932 
0.300742 -0.01583351621 0.00019239129 
0.301300 -0.00881146396 0.00001394959 
0.301857 -0.00283462358 -0.00043291900 
0.302414 0.02425864266 0.00032070148 
0.302972 0.03051430219 -0.00010946899 
0.303529 0.00338059483 0.00029012480 
0.304086 0.01792763353 -0.00042205078 
0.304644 0.01828825580 -0.00012793094 
0.305201 0.00845048941 -0.00046085654 
0.305758 0.00774422079 -0.00043565338 
0.306316 0.03202864285 -0.00030978059 
0.306873 -0.02944580315 -0.00063037255 
0.307430 -0.02035277565 0.00043014012 
0.307987 0.01898978188 -0.00017042447 
0.308545 0.00598419392 0.00029844960 
0.309102 -0.00977667935 -0.00005708135 
0.309659 0.02683943371 0.00119687805 
0.310217 -0.06915012081 -0.00048513390 
0.310774 0.02668003981 0.00044346914 
0.311331 -0.02285863242 0.00008417127 
0.311889 0.01958585367 -0.00011474914 
0.312446 0.03139342406 0.00053227740 
0.313003 0.00964821741 -0.00013149895 
0.313560 0.03350918428 0.00070830042 
0.314118 0.04196883106 0.00013097294 
0.314675 0.03658440922 0.00060496966 
0.315232 -0.00738846261 -0.00074751176 
0.315790 0.01708972606 0.00011265425 
0.316347 -0.01924835398 -0.00056928392 
0.316904 0.00366251216 0.00060315873 
0.317461 0.02706403579 0.00037097104 
0.318019 0.02893152760 0.00036548141 
0.318576 -0.00230149298 -0.00058138440 
0.319133 0.01127955204 0.00032961843 
0.319691 0.08230296379 0.00039584418 
0.320248 0.04597179316 0.00015915439 
0.320805 0.02182986311 0.00040016917 
0.321362 -0.01051155626 -0.00014022299 
0.321920 -0.01723174573 0.00012870766 
0.322477 0.04020208018 0.00021610141 
0.323034 0.07185322860 0.00061893378 
0.323592 0.04022447244 -0.00038167709 
0.324149 0.01799375803 0.00109573259 
0.324706 0.06651592811 -0.00022532004 
0.325263 -0.01826260855 -0.00022220257 
0.325821 -0.01511699240 -0.00019655626 
0.326378 -0.01417420611 0.00032008876 
0.326935 0.00886373668 0.00019522129 
0.327493 0.00761398296 0.00011785320 
0.328050 0.05112934960 0.00015066689 
0.328607 0.03771368127 -0.00019748153 
0.329164 -0.04143659167 -0.00032286758 
0.329722 0.01993297556 0.00047657683 
0.330279 0.01379124049 0.00061219877 
0.330836 0.03853370321 -0.00018088576 
0.331393 0.02898511463 0.00032365559 
0.331951 -0.01271611429 -0.00007312314 
0.332508 -0.05598028731 0.00065554187 
0.333065 -0.00165291354 0.00045381843 
0.333622 0.02308675782 -0.00064529730 
0.334180 -0.01480940788 -0.00032967829 
0.334737 0.06011902713 0.00020315032 
0.335294 0.03209544199 0.00000381299 
0.335852 -0.00207083816 0.00065651161 
0.336409 0.03055594561 -0.00007171495 
0.336966 -0.01647589528 -0.00018038310 
0.337523 -0.02769842447 -0.00035867945 
0.338081 -0.00800214432 0.00035739235 
0.338638 0.02955214086 -0.00032863285 
0.339195 -0.00314136863 0.00011296517 
0.339752 0.01539673305 0.00009648758 
0.340310 0.04362066962 0.00028770633 
0.340867 -0.00646689754 0.00045343528 
0.341424 0.04431572120 0.00025569187 
0.341981 0.02023467942 0.00046072015 
0.342539 -0.04311176740 0.00000214226 
0.343096 0.03059397250 0.00087428407 
0.343653 -0.00217096600 -0.00041862068 
0.344210 0.02251310966 0.00026846095 
0.344768 -0.02611681707 -0.00014207931 
0.345325 -0.02122084410 0.00038357041 
0.345882 -0.00699146549 0.00081924313 
0.346439 0.00269204879 0.00129162740 
0.346997 -0.07902215899 0.00049817567 
0.347554 0.01604499871 -0.00070474897 
0.348111 0.04476187807 0.00018983877 
0.348668 0.07623462229 -0.00059855460 
0.349226 -0.01192601363 0.00008643544 
0.349783 0.01411057096 0.00064420737 
0.350340 0.02769904681 0.00027732832 
0.350897 0.04984324505 0.00047239621 
0.351454 0.08102594061 -0.00049066320 
0.352012 -0.02794802711 0.00100192452 
0.352569 0.03556899122 0.00001742124 
0.353126 -0.02137333291 -0.00180066137 
0.353683 0.05830960540 0.00022572174 
0.354241 -0.02315155035 0.00088691922 
0.354798 0.01357669007 0.00043765340 
0.355355 0.05838407530 0.00069198427 
0.355912 -0.08921806036 -0.00202954335 
0.356470 0.02182968483 0.00137278817 
0.357027 0.01623484437 -0.00018232230 
0.357584 0.03941470927 0.00063005663 
0.358141 0.06324723736 0.00046091772 
0.358699 0.07826621500 0.00141347953 
0.359256 -0.04814092578 0.00151965344 
0.359813 0.02835555414 0.00048109555 
0.360370 0.04037360682 0.00043829440 
0.360927 0.03062809442 0.00129418989 
0.361485 0.03870912970 -0.00141252672 
0.362042 -0.03355177891 -0.00050683375 
0.362599 -0.02904153659 -0.00015409561 
0.363156 -0.06467478879 0.00156189343 
0.363714 -0.07234611367 0.00058688295 
0.364271 -0.04116863520 0.00120299654 
0.364828 -0.07176264291 0.00200621969 
0.365385 -0.00317004792 0.00019216517 
0.365942 -0.01724839896 0.00048856336 
0.366500 0.10086312981 0.00094558231 
0.367057 -0.07777350888 0.00123108757 
0.367614 -0.03443564598 0.00055329427 
0.368171 0.04533307768 -0.00012057797 
0.368728 0.06837722346 -0.00025563029 
0.369286 0.04400427844 0.00017182226 
0.369843 -0.06538378985 -0.00128578371 
0.370400 -0.01151534519 0.00139981906 
0.370957 -0.03797039433 -0.00144603654 
0.371514 -0.00434198416 0.00057991801 
0.372072 -0.04186311233 0.00263968759 
0.372629 -0.02759095100 0.00094352103 
0.373186 -0.04479210417 -0.00158844978 
0.373743 0.06999815191 -0.00052915527 
0.374300 -0.04194069980 0.00154496443 
0.374858 0.01872075928 -0.00028346253 
0.375415 -0.07425812431 0.00115325785 
0.375972 -0.02596045279 0.00250780262 
0.376529 0.02200191404 0.00170098611 
0.377086 0.01265361944 -0.00032692237 
0.377644 0.01314914389 0.00056447539 
0.378201 -0.02395745450 0.00027862076 
0.378758 -0.02499128472 -0.00078081682 
0.379315 0.05554949980 0.00023989649 
0.379872 -0.00606549293 0.00045696024 
0.380430 0.00850851285 -0.00064255398 
0.380987 0.03843286601 0.00082809613 
0.381544 0.10684063978 0.00206993958 
0.382101 -0.00329845932 -0.00107419483 
0.382658 -0.01350859456 0.00130353532 
0.383216 0.09446774782 0.00241754335 
0.383773 -0.04605400010 -0.00165868608 
0.384330 0.01587831329 -0.00147183375 
0.384887 0.03797426604 -0.00072188876 
0.385444 -0.03450091012 0.00111039404 
0.386001 0.06782301957 0.00006690120 
0.386559 0.07396434707 0.00257659469 
0.387116 0.00161787987 0.00237229988 
0.387673 0.05697737215 -0.00107594205 
0.388230 0.00372050496 -0.00067824851 
0.388787 0.01447053414 -0.00163386017 
0.389345 0.07587523396 0.00172364049 
0.389902 0.07699513434 0.00217910063 
0.390459 -0.02993909883 -0.00005168638 
0.391016 0.01858344179 -0.00023801643 
0.391573 -0.04186902364 0.00090043757 
0.392130 -0.05181165917 0.00212707973 
0.392688 -0.11787004026 0.00236127018 
0.393245 0.05561370871 0.00059823003 
0.393802 -0.06197497463 0.00036609938 
0.394359 0.08042198443 0.00130168354 
0.394916 -0.00743150476 -0.00095967792 
0.395473 -0.06664225665 0.00000542451 
0.396031 0.03351231256 0.00329078530 
0.396588 -0.13382558997 -0.00208627723 
0.397145 0.06289464659 -0.00093678738 
0.397702 -0.04073358594 -0.00070812599 
0.398259 -0.06028318425 -0.00590451162 
0.398816 -0.07790945211 -0.00046568911 
0.399374 -0.07276519646 0.00176753511 
0.399931 -0.04765236603 -0.00383111433 
0.400488 0.07039466415 -0.00291454099 
0.401045 -0.00259943573 0.00416368388 
0.401602 -0.10846793166 0.00580697569 
0.402159 0.21804262386 -0.00521188975 
0.402716 -0.19116053328 -0.00924874260 
0.403274 -0.08012052650 -0.01252074517 
0.403831 -0.09337815036 0.03461186161 
