# Supplementary material for: SAXS studies of X-ray induced disulfide bond damage: Engineering high-resolution insight from a low-resolution technique
Source: PLoS One. 2020 Nov 17;15(11):e0239702. doi: 10.1371/journal.pone.0239702 (PMC7671560; doi:10.1371/journal.pone.0239702)
Supplement: S1 Data — (GZ) [file pone.0239702.s023.gz › SupplementaryData/dimer_A9_ph6_1p25_00023.cbf.dat]

0.010314 3.22847024598 -0.23846404174 
0.010872 4.02453214996 -0.21370057209 
0.011429 1.96691247611 -0.21266192061 
0.011987 4.27243775469 0.17065842415 
0.012544 5.70810690113 -0.13457972544 
0.013102 6.23209703393 -0.00474324551 
0.013659 3.25544277092 -0.07021369614 
0.014217 4.35484455541 0.02933916270 
0.014774 4.39899980724 -0.08297046760 
0.015332 3.44178869238 -0.08136325164 
0.015889 3.61560630236 -0.00084345600 
0.016447 3.09871543015 -0.05379760538 
0.017004 2.67182241751 -0.04803014679 
0.017562 3.60711126649 0.04786655412 
0.018119 3.63915651389 -0.00409998053 
0.018677 3.53785514100 0.02175540753 
0.019234 3.31392100645 0.00167741008 
0.019792 2.99141643567 0.02490884830 
0.020349 3.07183494155 -0.00620943306 
0.020907 2.98442557359 -0.00425484579 
0.021464 3.15379896971 -0.00560073302 
0.022022 3.35375735057 0.03292307189 
0.022579 3.07007830040 0.01799032119 
0.023137 3.26332890392 0.01369952661 
0.023694 3.09410387813 0.01499167264 
0.024252 2.84428879956 0.02367186608 
0.024809 2.98112189501 0.01360434271 
0.025367 3.08427275090 0.01022969538 
0.025924 3.03691329925 0.00418285232 
0.026482 2.90553188631 0.01776757799 
0.027039 2.86871976637 0.01937418116 
0.027597 2.95833803971 0.01324983046 
0.028154 2.78137255302 0.01506128176 
0.028712 2.68930820867 0.02384456195 
0.029269 2.94056598317 0.01904314820 
0.029827 2.81309601408 0.01624477895 
0.030384 2.72140185809 0.01423876276 
0.030942 2.54468453100 0.02029083757 
0.031500 2.90775103710 0.02047314389 
0.032057 2.54500564903 0.01132869782 
0.032615 2.59501612446 0.01455208135 
0.033172 2.81387965510 0.02632070908 
0.033730 2.56822980634 0.01497777877 
0.034287 2.55980928942 0.02031891526 
0.034845 2.38476988212 0.01549277169 
0.035402 2.53043194752 0.01945148275 
0.035960 2.61344722587 0.01669788298 
0.036517 2.49979215655 0.01730025947 
0.037075 2.65474147815 0.01974190095 
0.037632 2.51153551656 0.01601643612 
0.038190 2.40721838838 0.01992680209 
0.038747 2.37558026540 0.01944946531 
0.039305 2.29335434250 0.01386019550 
0.039862 2.24809009313 0.01014546310 
0.040420 2.35418270889 0.01449606322 
0.040977 2.26133435570 0.01893452934 
0.041535 2.37594826854 0.01488394404 
0.042092 2.06360917424 0.01549211301 
0.042650 2.20704729762 0.01492367867 
0.043207 2.31154733951 0.01759033491 
0.043765 2.12137624251 0.01563880405 
0.044322 2.33777251137 0.01323500157 
0.044880 2.20066040719 0.01370963110 
0.045437 2.15396725136 0.01393305514 
0.045995 2.02658204181 0.01036852428 
0.046552 2.19600511417 0.01085497596 
0.047110 2.11410495331 0.01078511945 
0.047667 1.99206798410 0.00960933783 
0.048225 2.09329702758 0.01257304512 
0.048782 1.95618665175 0.01091443539 
0.049340 2.06158412763 0.01299333358 
0.049897 1.96188525996 0.01248275540 
0.050455 1.86657561774 0.01158423369 
0.051012 1.85817045080 0.01061027002 
0.051570 1.92730639108 0.01022114989 
0.052127 1.85354110911 0.01160491662 
0.052685 1.82589204553 0.01141245453 
0.053242 1.78938230424 0.01109298823 
0.053800 1.81522302418 0.00846084421 
0.054357 1.85326919275 0.00758278738 
0.054915 1.65338819405 0.00675787067 
0.055472 1.63954729611 0.00951761736 
0.056030 1.78984925000 0.00822893786 
0.056587 1.76025734144 0.01158483685 
0.057145 1.71413799842 0.00847354953 
0.057702 1.67827077638 0.00838585289 
0.058260 1.55031105814 0.00788410111 
0.058817 1.59679915461 0.00731914548 
0.059375 1.64437354671 0.01122048476 
0.059932 1.57108633547 0.01106809717 
0.060490 1.55470946667 0.00919717853 
0.061048 1.49923048318 0.00832257070 
0.061605 1.58748626383 0.00865893419 
0.062163 1.47346845449 0.00658985686 
0.062720 1.47334613167 0.00931962207 
0.063278 1.51909145104 0.00827845550 
0.063835 1.45454414765 0.00777416437 
0.064393 1.33503465777 0.00544485705 
0.064950 1.40985703269 0.00744033404 
0.065508 1.40145330028 0.00757366119 
0.066065 1.38437158078 0.00724737186 
0.066623 1.24884373851 0.00456583804 
0.067180 1.32579394121 0.00660319644 
0.067738 1.41473069232 0.00947441112 
0.068295 1.38189268037 0.00896313431 
0.068853 1.26895386155 0.00739624756 
0.069410 1.24940503041 0.00734137383 
0.069968 1.31299726270 0.00732320172 
0.070525 1.24829761058 0.00831124936 
0.071083 1.27246700003 0.00715948313 
0.071640 1.23762160997 0.00473932106 
0.072198 1.17959046800 0.00618984921 
0.072755 1.16007913573 0.00616544112 
0.073313 1.22572334935 0.00641614191 
0.073870 1.09504374637 0.00655471131 
0.074428 1.17245397498 0.00573875364 
0.074985 1.04092332176 0.00568815823 
0.075543 1.14206233971 0.00480481549 
0.076100 1.05872701485 0.00678012642 
0.076658 1.10920043914 0.00604536631 
0.077215 1.04408888050 0.00628717919 
0.077773 1.00525352937 0.00615613411 
0.078330 1.12244787110 0.00608828179 
0.078888 1.07519013811 0.00562968346 
0.079445 0.96715951637 0.00514556125 
0.080003 0.98691265469 0.00398635861 
0.080560 1.01335466308 0.00343086448 
0.081118 0.92838023243 0.00319871955 
0.081675 0.86997254482 0.00450205761 
0.082233 0.94166048069 0.00563439193 
0.082790 0.90939499786 0.00507224367 
0.083348 0.99147062209 0.00401477739 
0.083905 0.87757919992 0.00480310854 
0.084463 0.86840405869 0.00549717670 
0.085020 0.87639954672 0.00351208960 
0.085578 0.85019463872 0.00511220484 
0.086135 0.90709752903 0.00533976729 
0.086693 0.84471773597 0.00477466740 
0.087250 0.90120582212 0.00513014345 
0.087808 0.82600814562 0.00383527150 
0.088365 0.82866282963 0.00294819079 
0.088923 0.87304850478 0.00319542446 
0.089480 0.84802433654 0.00377195370 
0.090038 0.70153704652 0.00238263023 
0.090595 0.75413921412 0.00407348152 
0.091153 0.80481736048 0.00375473391 
0.091710 0.72667509319 0.00451223650 
0.092268 0.62455600963 0.00312133010 
0.092825 0.65210751147 0.00403406368 
0.093383 0.77733237108 0.00375484782 
0.093940 0.69375188110 0.00234287715 
0.094498 0.70812792504 0.00473336767 
0.095055 0.67644013938 0.00168234579 
0.095613 0.64410417644 0.00233508411 
0.096170 0.58634921489 0.00297499681 
0.096728 0.63508351034 0.00299936536 
0.097285 0.55474744460 0.00263093598 
0.097842 0.67775894111 0.00383259146 
0.098400 0.61246343675 0.00400823352 
0.098957 0.52301173986 0.00430764007 
0.099515 0.59314371215 0.00359706819 
0.100072 0.50559767528 0.00424712708 
0.100630 0.52422564732 0.00250999682 
0.101187 0.57434197755 0.00277761459 
0.101745 0.50758649953 0.00406506854 
0.102302 0.50790356680 0.00229295176 
0.102860 0.47241773396 0.00179129931 
0.103417 0.52667618277 0.00115464064 
0.103975 0.53738701293 0.00335661406 
0.104532 0.48900025533 0.00370187077 
0.105090 0.54563796864 0.00138533778 
0.105647 0.50270611932 0.00104433264 
0.106205 0.42081106014 0.00138607691 
0.106762 0.45063397330 0.00234699810 
0.107320 0.46026987995 0.00266925875 
0.107877 0.53628720895 0.00270827272 
0.108435 0.49449901844 0.00430708680 
0.108992 0.45913454860 0.00193218915 
0.109550 0.42384493317 0.00008742789 
0.110107 0.45030782446 0.00314101743 
0.110665 0.45074769281 0.00247545478 
0.111222 0.38678345237 0.00132598074 
0.111780 0.33074679649 0.00149111572 
0.112337 0.44988070327 0.00191589372 
0.112895 0.39999800642 0.00212830334 
0.113452 0.28868777411 0.00122216956 
0.114010 0.42296135292 0.00212591908 
0.114567 0.42645291393 0.00184005144 
0.115125 0.39926022136 0.00161622837 
0.115682 0.41010811336 0.00224150081 
0.116240 0.35508421176 0.00090871149 
0.116797 0.34633001618 0.00203207143 
0.117355 0.39285295658 0.00283573549 
0.117912 0.33056018075 0.00240203548 
0.118470 0.35988253702 0.00218287248 
0.119027 0.36459206669 0.00232331910 
0.119585 0.32917019321 -0.00007853133 
0.120142 0.29076883863 0.00009764682 
0.120699 0.38419010485 0.00163175956 
0.121257 0.34376615871 0.00172390432 
0.121814 0.29661167285 0.00188521234 
0.122372 0.36060359595 0.00088019914 
0.122929 0.34723823808 0.00188203291 
0.123487 0.36868914958 0.00144704475 
0.124044 0.24389641913 0.00036899103 
0.124602 0.35439687979 0.00148071712 
0.125159 0.31279088902 0.00107315153 
0.125717 0.26243930917 0.00086163571 
0.126274 0.22468664045 0.00023570909 
0.126832 0.24527459317 0.00080088609 
0.127389 0.25771680949 0.00085582183 
0.127947 0.24886137833 0.00240855271 
0.128504 0.25638095587 0.00050928844 
0.129062 0.25492976382 0.00156287390 
0.129619 0.27525992495 0.00227312468 
0.130177 0.20468033368 0.00071602545 
0.130734 0.21255758375 0.00084839627 
0.131292 0.25221743514 0.00031402763 
0.131849 0.14036554554 0.00138354301 
0.132407 0.23067669063 0.00116302438 
0.132964 0.22963227052 0.00154111405 
0.133521 0.20074120113 0.00087691299 
0.134079 0.16741990306 0.00065986598 
0.134636 0.24879280119 0.00225317251 
0.135194 0.18273723230 0.00120476895 
0.135751 0.23255714351 -0.00001981358 
0.136309 0.17478433609 0.00006619574 
0.136866 0.18175678055 0.00217562222 
0.137424 0.15081814500 -0.00000146567 
0.137981 0.24317423829 0.00106655988 
0.138539 0.21326692572 0.00217417323 
0.139096 0.16358324164 0.00186933750 
0.139654 0.17890265458 -0.00039411041 
0.140211 0.20019198148 0.00129905721 
0.140769 0.25183707170 0.00137369602 
0.141326 0.16593100961 0.00028404588 
0.141884 0.19766086513 0.00057275806 
0.142441 0.13909103424 -0.00007339818 
0.142998 0.14258737399 0.00050087607 
0.143556 0.23250169198 0.00082367534 
0.144113 0.17811966152 0.00047107450 
0.144671 0.15453810502 0.00037402885 
0.145228 0.13966341779 0.00137910374 
0.145786 0.11657558991 0.00164824434 
0.146343 0.16478056574 0.00004948528 
0.146901 0.14616793773 0.00114178399 
0.147458 0.16285567515 0.00071845404 
0.148016 0.18779565357 0.00020333832 
0.148573 0.12532056574 0.00070590387 
0.149131 0.13671604767 0.00003685503 
0.149688 0.11832072086 0.00072863915 
0.150246 0.06969122288 0.00059707122 
0.150803 0.07505557316 -0.00022676867 
0.151360 0.15034656350 0.00045449315 
0.151918 0.11657445880 0.00017359944 
0.152475 0.10305986389 0.00104280004 
0.153033 0.10475192124 0.00090491956 
0.153590 0.07356018449 0.00006852215 
0.154148 0.06425036041 0.00043309132 
0.154705 0.05367106617 0.00040898567 
0.155263 0.07300844952 0.00051140140 
0.155820 0.07164322425 0.00080258961 
0.156378 0.09080796559 0.00140538224 
0.156935 0.15226145410 0.00070340896 
0.157493 0.07655217059 0.00072924224 
0.158050 0.12317899366 0.00072030680 
0.158607 0.14809807250 0.00037747165 
0.159165 0.11395023879 0.00049224157 
0.159722 0.09731308465 0.00005783737 
0.160280 0.10220428625 -0.00058944744 
0.160837 0.06757621293 0.00083620723 
0.161395 0.09533970552 0.00031398983 
0.161952 0.11135751990 0.00093830019 
0.162510 0.05393952596 0.00089381225 
0.163067 0.12105102480 0.00042014670 
0.163625 0.08993991026 0.00065276846 
0.164182 0.06996726668 0.00057168019 
0.164739 0.07138054925 0.00065366621 
0.165297 0.09370266263 0.00053092094 
0.165854 0.07877966129 0.00067139620 
0.166412 0.07606010358 -0.00057548620 
0.166969 0.08626286479 0.00028633482 
0.167527 0.10185380795 0.00073461994 
0.168084 0.12614842927 0.00070616747 
0.168642 0.06427782134 0.00015404005 
0.169199 0.15286196330 0.00007046200 
0.169757 0.08524733474 -0.00016783303 
0.170314 0.06413143451 0.00118353232 
0.170871 0.07907150439 0.00030135080 
0.171429 0.00442740364 -0.00042065018 
0.171986 0.05397696524 0.00133389054 
0.172544 0.04928141414 0.00016518721 
0.173101 0.10420190701 0.00059758066 
0.173659 0.05394255231 0.00046497121 
0.174216 0.10363070457 0.00017839744 
0.174774 0.05727122931 0.00038277548 
0.175331 0.07039778203 -0.00013698071 
0.175888 0.04696850924 0.00061535186 
0.176446 0.05210430295 0.00085186588 
0.177003 -0.00351702892 0.00028513974 
0.177561 0.03034937714 -0.00013574135 
0.178118 0.05610074236 0.00019145514 
0.178676 0.03478846985 0.00041412647 
0.179233 0.07044083491 0.00035785325 
0.179791 0.10777764387 0.00068792497 
0.180348 0.03501622278 0.00049421843 
0.180905 0.05963249650 0.00048834547 
0.181463 0.01163734897 0.00028223131 
0.182020 0.11890140001 0.00084597791 
0.182578 0.05149548900 -0.00012128503 
0.183135 0.05765432610 0.00040608123 
0.183693 0.02870897284 -0.00082086142 
0.184250 0.02733145474 0.00025276769 
0.184808 0.03521734804 0.00003467547 
0.185365 0.03783917564 -0.00006853443 
0.185922 0.05384827593 0.00025887192 
0.186480 0.06533731865 -0.00045481771 
0.187037 0.05591277328 0.00102454613 
0.187595 0.02859486584 0.00028658726 
0.188152 0.08719850094 0.00033205321 
0.188710 -0.02232604561 0.00032038221 
0.189267 0.02094919614 -0.00016297351 
0.189824 0.02546507829 -0.00003571615 
0.190382 0.03079276766 -0.00023574383 
0.190939 0.03640508146 -0.00022633329 
0.191497 0.08803469718 -0.00025433310 
0.192054 0.02742145946 -0.00009839981 
0.192612 0.04883059774 0.00005901660 
0.193169 0.06381662379 0.00141980748 
0.193726 0.05437206881 0.00039184403 
0.194284 0.01822312935 0.00003296870 
0.194841 0.04600509243 0.00064006262 
0.195399 0.02126230996 0.00110450943 
0.195956 0.02750098203 0.00066279492 
0.196514 0.03770320352 -0.00028311798 
0.197071 0.06343013880 0.00115306639 
0.197628 0.05380684999 0.00021831395 
0.198186 0.07868082060 0.00070745957 
0.198743 0.03418236842 0.00044546471 
0.199301 0.03648036470 0.00026057539 
0.199858 0.02895893081 -0.00023316469 
0.200416 0.04412348809 0.00076578887 
0.200973 0.02888030350 0.00024519412 
0.201530 0.09238648241 0.00044922056 
0.202088 0.02803330809 -0.00032646893 
0.202645 0.04516440992 0.00019128590 
0.203203 0.01802204540 0.00068944056 
0.203760 -0.01990125854 0.00013145366 
0.204318 0.02050285255 -0.00004717416 
0.204875 0.09233349996 0.00031382822 
0.205432 0.07479071492 0.00009048271 
0.205990 0.04059766491 0.00032436828 
0.206547 0.02311323410 0.00023020765 
0.207105 0.10526686600 -0.00007845671 
0.207662 0.06594134700 -0.00022833521 
0.208219 0.07687999786 0.00011983543 
0.208777 0.04922384272 0.00028141505 
0.209334 0.04796634444 0.00051591248 
0.209892 0.01209431795 -0.00031298839 
0.210449 0.05074344203 0.00054724578 
0.211007 -0.00302754091 -0.00032407237 
0.211564 0.06578638160 -0.00045157113 
0.212121 0.00357402936 0.00003556373 
0.212679 -0.01784838200 -0.00016493443 
0.213236 0.04405137254 0.00020161328 
0.213794 -0.00990918505 -0.00071606205 
0.214351 0.03782906116 -0.00006544390 
0.214908 0.01665968003 -0.00037593378 
0.215466 0.02888766036 0.00047662561 
0.216023 0.09396580997 0.00017506792 
0.216581 0.01743240138 0.00014196513 
0.217138 0.03745647076 -0.00014859808 
0.217695 0.00814623526 0.00047453451 
0.218253 0.05793303833 0.00033845336 
0.218810 0.00117038952 0.00018365043 
0.219368 -0.00620096367 0.00017872080 
0.219925 0.04173811452 -0.00032421529 
0.220483 0.01790062524 -0.00031121085 
0.221040 0.00728870650 -0.00017278059 
0.221597 0.02351648692 0.00083040856 
0.222155 0.08032753080 -0.00005565843 
0.222712 0.03682520463 0.00057683339 
0.223270 0.03644755098 -0.00037844628 
0.223827 0.02711244480 -0.00065954646 
0.224384 -0.01360534759 -0.00005935176 
0.224942 0.02388466106 -0.00010395862 
0.225499 0.07967821743 0.00006053384 
0.226057 0.03602607052 -0.00016800048 
0.226614 0.01867321721 0.00010165752 
0.227171 0.02743063595 0.00043255385 
0.227729 0.03493676074 0.00006028236 
0.228286 0.02103367449 0.00018240350 
0.228844 0.09930952986 0.00049080217 
0.229401 0.02746736563 0.00016441047 
0.229958 0.00381846096 -0.00005748600 
0.230516 0.00755690066 -0.00020048769 
0.231073 0.07048651224 0.00070270131 
0.231630 0.05237282320 -0.00007398721 
0.232188 0.04484901051 0.00038501235 
0.232745 0.01375324514 0.00025585199 
0.233303 0.01577492718 0.00010306895 
0.233860 0.05705253143 -0.00018824347 
0.234417 0.07258115564 0.00022233495 
0.234975 -0.01727259518 -0.00034763871 
0.235532 0.03686591472 0.00020652538 
0.236090 0.01565780091 -0.00067628062 
0.236647 0.04499117553 -0.00025916936 
0.237204 0.02052160236 0.00058436217 
0.237762 0.01854804964 -0.00006133712 
0.238319 0.03255644775 -0.00045661843 
0.238877 0.03339549316 0.00046732665 
0.239434 0.04301003818 0.00012013645 
0.239991 0.07174861047 -0.00015383528 
0.240549 0.01272947934 0.00002660665 
0.241106 0.02689458650 0.00031619934 
0.241663 0.02284247483 0.00019540358 
0.242221 0.02121609958 -0.00007085480 
0.242778 0.04498442980 0.00062376460 
0.243336 -0.00327018308 -0.00033127421 
0.243893 0.07050006815 0.00011155992 
0.244450 0.06612599063 0.00008809155 
0.245008 0.00478742627 0.00001643790 
0.245565 0.03223920114 -0.00055353591 
0.246123 0.01902257396 0.00024284547 
0.246680 0.00420424557 0.00014997641 
0.247237 0.02018720420 0.00032408575 
0.247795 0.05644542150 0.00017473856 
0.248352 0.00289641587 0.00015325165 
0.248909 0.00468978205 -0.00032465895 
0.249467 0.03621133008 0.00002719540 
0.250024 0.02999143905 -0.00011449341 
0.250582 0.04417082719 0.00048049886 
0.251139 0.02113079413 0.00038368983 
0.251696 0.06217879875 0.00067535108 
0.252254 0.02866683025 -0.00028258307 
0.252811 0.01502388447 -0.00017667702 
0.253368 0.05908098055 -0.00018436675 
0.253926 0.02171424300 0.00021648236 
0.254483 0.06424783822 0.00082164065 
0.255041 0.03502875987 -0.00013715517 
0.255598 0.06334662635 -0.00023414466 
0.256155 0.00222508317 -0.00012904716 
0.256713 0.06652812952 -0.00012747877 
0.257270 0.01972373710 0.00538742351 
0.257827 0.00485465651 -0.00024651805 
0.258385 0.04102928452 0.00049442272 
0.258942 0.04454344888 0.00030144690 
0.259499 0.04446884222 0.00031785456 
0.260057 0.02437256598 -0.00011037113 
0.260614 0.05197224393 -0.00005404460 
0.261172 0.04550627787 0.00023558149 
0.261729 0.03828489981 0.00029194374 
0.262286 0.00810170561 -0.00038708056 
0.262844 0.04738421204 0.00075587773 
0.263401 0.02973084664 0.00027600670 
0.263958 0.00386299352 0.00040720142 
0.264516 0.02320847005 0.00011948556 
0.265073 0.04471003395 0.00010507809 
0.265630 -0.00036944919 0.00002764987 
0.266188 0.05146932451 0.00042240815 
0.266745 0.02133635150 0.00035184005 
0.267302 0.04413762453 0.00025151964 
0.267860 0.03778110214 -0.00031899025 
0.268417 0.00839718636 -0.00002464050 
0.268975 0.04191525227 -0.00024414532 
0.269532 0.00514899687 0.00045239596 
0.270089 0.01313076951 0.00062341170 
0.270647 0.03994376303 0.00009164830 
0.271204 0.00973819911 -0.00012993469 
0.271761 -0.04377208108 -0.00017887937 
0.272319 0.05183231478 0.00020846164 
0.272876 0.02711042763 -0.00000607840 
0.273433 0.06026859408 0.00068262635 
0.273991 0.08234123553 0.00024087229 
0.274548 0.02342837669 0.00026688289 
0.275105 0.01709653741 0.00007607447 
0.275663 0.05917155082 0.00022679103 
0.276220 0.03555026323 0.00013213715 
0.276777 0.02985948949 0.00005073359 
0.277335 0.04717885443 0.00048487071 
0.277892 0.01702515783 -0.00012088417 
0.278449 0.02310527690 0.00001600881 
0.279007 0.01612963753 0.00015743037 
0.279564 0.02625899489 0.00039389146 
0.280121 -0.03177731916 -0.00012252954 
0.280679 0.05929043037 -0.00008901015 
0.281236 0.07764929956 0.00065750986 
0.281793 0.03942550858 -0.00001772143 
0.282351 -0.00161041332 0.00012192653 
0.282908 0.02854687609 0.00024557728 
0.283465 0.02931601929 -0.00008094650 
0.284023 0.03305571131 0.00006311185 
0.284580 0.00481158680 0.00045775867 
0.285137 -0.02406852750 -0.00054132221 
0.285695 0.03306661044 -0.00012892461 
0.286252 0.04789231802 0.00067178705 
0.286809 0.04920408800 0.00002775323 
0.287367 -0.00516767238 -0.00026247738 
0.287924 -0.03358357255 0.00027755656 
0.288481 0.04202560004 -0.00005452418 
0.289039 0.02163739548 0.00026576627 
0.289596 0.02868727709 0.00046754576 
0.290153 0.04654155602 -0.00022310485 
0.290711 -0.01559879951 0.00060010050 
0.291268 -0.00537855219 0.00020331868 
0.291825 0.00663705061 -0.00030815883 
0.292383 0.00881214769 -0.00015983295 
0.292940 -0.03869955140 -0.00056274340 
0.293497 -0.00183220780 0.00021787950 
0.294055 -0.01357360618 -0.00030087637 
0.294612 0.06295347806 0.00070773552 
0.295169 0.04088958188 0.00041390035 
0.295727 -0.00106236477 0.00028710974 
0.296284 0.10704271845 0.00042252313 
0.296841 0.01274513608 -0.00005753990 
0.297399 -0.01661187657 0.00019176640 
0.297956 -0.02672352721 0.00043364619 
0.298513 0.04266593434 0.00061537696 
0.299071 -0.07224701840 0.00012425189 
0.299628 0.03306836167 -0.00025768472 
0.300185 0.06890054654 0.00129161306 
0.300742 -0.02819681845 -0.00078038173 
0.301300 0.03351465580 0.00031703301 
0.301857 -0.03646162190 -0.00065541214 
0.302414 -0.01791137150 0.00041496587 
0.302972 0.05394326513 0.00077057698 
0.303529 0.05572092834 -0.00007941024 
0.304086 -0.01217445621 0.00018495583 
0.304644 0.06133921473 0.00025218241 
0.305201 0.00658669836 0.00011469667 
0.305758 0.03878691789 -0.00024252813 
0.306316 0.00796535530 0.00032795781 
0.306873 0.00426706879 0.00066273893 
0.307430 -0.00969098142 -0.00072303947 
0.307987 -0.00850764086 -0.00012697969 
0.308545 0.05144901040 0.00042664419 
0.309102 0.04436845536 0.00042913486 
0.309659 0.06679129557 0.00088069752 
0.310217 0.04291658930 -0.00012152851 
0.310774 0.04905749349 -0.00005519651 
0.311331 0.02534328622 -0.00023812223 
0.311889 -0.00972594323 -0.00051022676 
0.312446 0.01254395964 0.00121872952 
0.313003 0.04655733360 0.00033341082 
0.313560 -0.00301274660 0.00014172631 
0.314118 0.03070165618 -0.00001479645 
0.314675 -0.00466447992 0.00038132667 
0.315232 0.03683553656 0.00011471675 
0.315790 0.01149450152 0.00044489455 
0.316347 0.01378368535 -0.00008315906 
0.316904 0.02202503682 0.00011463333 
0.317461 -0.01336959277 -0.00035871703 
0.318019 0.02731269087 0.00095009513 
0.318576 -0.01641273277 -0.00032349813 
0.319133 -0.00827186669 0.00015884995 
0.319691 0.03355638111 0.00053655018 
0.320248 0.03993839232 0.00042867060 
0.320805 0.01765505719 -0.00029480820 
0.321362 -0.02418256002 0.00043130150 
0.321920 0.04202512396 -0.00065958484 
0.322477 0.00458985655 0.00057051181 
0.323034 -0.00234028101 0.00084009214 
0.323592 0.02517154450 0.00071873005 
0.324149 0.00663653531 -0.00024199602 
0.324706 -0.01779659995 -0.00013653558 
0.325263 0.01953849078 -0.00031409633 
0.325821 0.05876850685 0.00027570316 
0.326378 -0.02785153454 0.00020182993 
0.326935 0.03870429983 0.00042450367 
0.327493 0.06046085363 0.00064351841 
0.328050 0.03037819580 0.00036081945 
0.328607 0.04239724761 0.00035417078 
0.329164 0.00715635340 0.00017230642 
0.329722 0.02855940022 0.00111304309 
0.330279 0.03079096933 -0.00043022325 
0.330836 0.01054605055 -0.00025370152 
0.331393 -0.02309992441 0.00005083383 
0.331951 0.02145206683 0.00066747201 
0.332508 0.04447501507 -0.00001944035 
0.333065 0.02908054607 -0.00011543555 
0.333622 0.04228204798 -0.00009594727 
0.334180 0.00509228886 -0.00002065452 
0.334737 0.05212979765 -0.00043957594 
0.335294 0.07322523760 0.00082916327 
0.335852 0.02087393447 0.00072886543 
0.336409 -0.01267101549 -0.00088297861 
0.336966 -0.00587543693 0.00046893932 
0.337523 0.04949649603 0.00011939295 
0.338081 0.00368339290 -0.00051763241 
0.338638 0.01229388601 0.00028294576 
0.339195 0.06026838692 0.00060578280 
0.339752 0.03699189734 -0.00051685375 
0.340310 0.01782419415 0.00082177784 
0.340867 0.04537959428 -0.00026022246 
0.341424 0.03549465213 -0.00038565064 
0.341981 0.06613598865 0.00053582373 
0.342539 0.04403641210 0.00042187201 
0.343096 -0.01737109771 0.00028974857 
0.343653 -0.01304768018 -0.00008326209 
0.344210 0.03084310332 0.00012373685 
0.344768 0.03328551715 -0.00032834646 
0.345325 0.05108373013 0.00073466356 
0.345882 0.02785893446 0.00016303435 
0.346439 0.05561234524 0.00060121971 
0.346997 -0.00735795574 0.00099835942 
0.347554 0.03614055140 -0.00033680549 
0.348111 0.01403695021 -0.00050184544 
0.348668 0.05095283044 -0.00093776454 
0.349226 0.04907185266 0.00054170568 
0.349783 0.05986139194 0.00040388279 
0.350340 0.03545811393 -0.00073458715 
0.350897 -0.00378915687 -0.00127998792 
0.351454 0.01135174557 -0.00022773301 
0.352012 0.02550936281 0.00034325663 
0.352569 0.05717823841 -0.00032851490 
0.353126 0.06546592501 0.00109000050 
0.353683 0.02526240017 0.00105269662 
0.354241 -0.01471170655 0.00134729495 
0.354798 0.06791835197 -0.00010443601 
0.355355 0.08846231548 -0.00060732336 
0.355912 0.03736748775 -0.00067728836 
0.356470 -0.00041490596 0.00121958466 
0.357027 0.04707499461 -0.00098295003 
0.357584 0.02796968617 0.00047949933 
0.358141 0.01125095552 0.00180370862 
0.358699 -0.00156347407 -0.00167878019 
0.359256 0.06634451415 -0.00091538239 
0.359813 0.02872579133 -0.00041560042 
0.360370 0.04495023494 -0.00040829419 
0.360927 0.00191939460 0.00015338053 
0.361485 -0.01016490440 0.00068137143 
0.362042 0.04176661871 0.00018872573 
0.362599 0.01593436886 -0.00005472199 
0.363156 -0.04711159947 0.00177065134 
0.363714 0.05378376388 0.00106548017 
0.364271 0.03241017046 -0.00098819039 
0.364828 0.09507420699 0.00063264349 
0.365385 0.08623112965 -0.00045186748 
0.365942 0.05289938572 -0.00001816519 
0.366500 -0.00638616419 0.00110747340 
0.367057 0.07108534728 0.00196951688 
0.367614 0.06531432167 0.00022003328 
0.368171 0.03576870234 0.00016974732 
0.368728 0.03233774729 0.00019706842 
0.369286 -0.03452455421 -0.00033172306 
0.369843 -0.07247059680 -0.00019413268 
0.370400 -0.02322232705 0.00117555623 
0.370957 -0.02589457214 -0.00105957799 
0.371514 -0.03464831926 -0.00099040897 
0.372072 0.01858760066 0.00039412029 
0.372629 0.07159042371 0.00151620753 
0.373186 0.00529152770 0.00016515631 
0.373743 -0.08120461404 -0.00026611132 
0.374300 -0.00280048221 -0.00043099046 
0.374858 0.00510927128 -0.00108650183 
0.375415 -0.04606977811 -0.00113374053 
0.375972 0.02822595295 -0.00056536668 
0.376529 0.00845175759 0.00307044945 
0.377086 0.03683223351 0.00012788789 
0.377644 0.03505455451 -0.00097299217 
0.378201 -0.01515794862 -0.00114962067 
0.378758 0.03919445313 -0.00039990343 
0.379315 0.02292705621 0.00005490452 
0.379872 0.01484177354 0.00114949341 
0.380430 0.09602081634 0.00014135382 
0.380987 0.11074951236 0.00193117312 
0.381544 0.18154567282 0.00151768617 
0.382101 0.06077909893 0.00124458251 
0.382658 0.04355962470 0.00199464856 
0.383216 0.04887302673 -0.00032520431 
0.383773 0.01799379988 -0.00062401499 
0.384330 0.03149795536 0.00017524025 
0.384887 0.02086205981 0.00077106469 
0.385444 -0.06031526560 0.00016966851 
0.386001 0.01574521329 0.00009558981 
0.386559 -0.01573333842 0.00082923215 
0.387116 0.02332386970 0.00154169723 
0.387673 -0.01474404061 -0.00025724388 
0.388230 0.02335896724 -0.00216065956 
0.388787 0.00353440472 -0.00002375036 
0.389345 0.09050246990 0.00100844025 
0.389902 0.06400828256 0.00017807374 
0.390459 -0.01630079474 0.00135521447 
0.391016 0.02268369900 0.00044557540 
0.391573 0.05302408991 -0.00067631369 
0.392130 -0.02283806936 0.00052148257 
0.392688 0.01845790291 0.00252671684 
0.393245 0.07832227188 0.00224665227 
0.393802 -0.05072735318 0.00150774812 
0.394359 -0.04382158053 -0.00038425880 
0.394916 -0.10855369543 0.00039099690 
0.395473 -0.00807540835 0.00022792205 
0.396031 -0.01420312617 0.00134421705 
0.396588 -0.03824495432 -0.00190063501 
0.397145 0.05496987024 -0.00187258192 
0.397702 0.05821866246 -0.00137348478 
0.398259 -0.02683940023 0.00268288442 
0.398816 0.08545312928 0.00149362852 
0.399374 0.04658886966 0.00418375229 
0.399931 0.06697933963 -0.00294114433 
0.400488 0.09613792346 0.00642175370 
0.401045 -0.02629580318 -0.00594242049 
0.401602 0.01171812477 -0.00202434377 
0.402159 -0.12168052275 0.00156656638 
0.402716 -0.01099722809 -0.00486760066 
0.403274 0.12450751457 0.00549200639 
0.403831 -0.43631869220 -0.00997033258 
