# Supplementary material for: SAXS studies of X-ray induced disulfide bond damage: Engineering high-resolution insight from a low-resolution technique
Source: PLoS One. 2020 Nov 17;15(11):e0239702. doi: 10.1371/journal.pone.0239702 (PMC7671560; doi:10.1371/journal.pone.0239702)
Supplement: S1 Data — (GZ) [file pone.0239702.s023.gz › SupplementaryData/dimer_A9_ph6_1p25_00024.cbf.dat]

0.010314 3.07398447616 0.21598922116 
0.010872 7.58702040783 0.02482893313 
0.011429 3.16493364313 -0.09378068622 
0.011987 2.36280635559 0.07222569530 
0.012544 3.70766924048 -0.08836808743 
0.013102 0.56410360699 0.00639808595 
0.013659 3.87722716692 0.01264040408 
0.014217 2.95427357314 0.02707693338 
0.014774 4.23559046828 0.00509570660 
0.015332 3.92828220140 -0.05184871272 
0.015889 2.44617458254 0.00277136515 
0.016447 2.79592374235 -0.01745539985 
0.017004 3.20697762395 -0.00033422774 
0.017562 2.64373965504 -0.00896298651 
0.018119 2.94821037896 -0.00853685870 
0.018677 3.08709864761 -0.00947641923 
0.019234 3.29239948765 0.02879887679 
0.019792 3.66183391035 0.01688701776 
0.020349 2.99567410866 0.02367460713 
0.020907 3.06200994157 0.00750852467 
0.021464 2.98602672362 -0.01479700028 
0.022022 2.99959967077 0.02352798300 
0.022579 3.00423427232 0.00040995873 
0.023137 2.76800985461 0.02642044029 
0.023694 3.15209484636 0.00525928022 
0.024252 2.65994282344 0.00376812231 
0.024809 2.85283478477 0.01615044253 
0.025367 2.56673931035 0.01841049917 
0.025924 2.86919154254 0.01046121187 
0.026482 3.02932870494 0.01295690167 
0.027039 2.82322155090 0.01334587940 
0.027597 2.65004950759 0.02519882064 
0.028154 2.52896722758 0.01975012861 
0.028712 2.58705549402 0.01264413091 
0.029269 2.76185364909 0.02152594218 
0.029827 2.70054338710 0.02340964348 
0.030384 2.70178321400 0.02021765586 
0.030942 2.69695515719 0.01676918511 
0.031500 2.67934151270 0.01890464018 
0.032057 2.59214870780 0.02090576708 
0.032615 2.81243856394 0.01982574887 
0.033172 2.66330461813 0.01708700105 
0.033730 2.50285615734 0.01476615880 
0.034287 2.62101782460 0.01460485271 
0.034845 2.49218110656 0.01538496374 
0.035402 2.53132997493 0.01951650870 
0.035960 2.59098800750 0.01386171337 
0.036517 2.57520198556 0.01946606649 
0.037075 2.44982865669 0.01915147578 
0.037632 2.44927675484 0.01450205113 
0.038190 2.43800536788 0.01661679838 
0.038747 2.40239777218 0.00953980547 
0.039305 2.17513878272 0.01027025333 
0.039862 2.36661051234 0.01675961778 
0.040420 2.47585486640 0.01448755654 
0.040977 2.28419738776 0.01421524908 
0.041535 2.22180416330 0.01738908066 
0.042092 2.25908928090 0.01476953015 
0.042650 2.28006396450 0.01673897970 
0.043207 2.12491188765 0.01744753866 
0.043765 2.23303510749 0.01195114792 
0.044322 2.18863523421 0.01078212132 
0.044880 2.12745757501 0.01405996192 
0.045437 2.17211143662 0.01593019371 
0.045995 2.14646977542 0.00983850560 
0.046552 2.09654528574 0.01221378208 
0.047110 2.05997261648 0.01050541972 
0.047667 1.99732726055 0.00846522327 
0.048225 2.02667530543 0.01115303799 
0.048782 1.99802510856 0.01063621969 
0.049340 2.04753507647 0.01133638339 
0.049897 2.00017267106 0.01069371486 
0.050455 1.79493015239 0.01099744767 
0.051012 1.96521439460 0.00889134139 
0.051570 1.92837048858 0.00962281178 
0.052127 1.67723930788 0.01073221716 
0.052685 1.78605117383 0.01021696588 
0.053242 1.79052360559 0.00836218069 
0.053800 1.65913928459 0.00671612293 
0.054357 1.69601736051 0.00790513390 
0.054915 1.84672488484 0.00991330156 
0.055472 1.67999053409 0.00984584538 
0.056030 1.69615606663 0.00934930175 
0.056587 1.58550499116 0.00555565040 
0.057145 1.58022512591 0.01062093825 
0.057702 1.67877643445 0.00908009152 
0.058260 1.67349023179 0.00986395450 
0.058817 1.59394597070 0.00926320294 
0.059375 1.59984671486 0.00728831264 
0.059932 1.53655330383 0.00837095061 
0.060490 1.61372062310 0.00875665702 
0.061048 1.46042144188 0.00619499122 
0.061605 1.55292832978 0.00854782594 
0.062163 1.44647004529 0.00710523617 
0.062720 1.41471709080 0.00994353390 
0.063278 1.40753111852 0.00746303273 
0.063835 1.32126633094 0.00557883262 
0.064393 1.49251758590 0.01092466427 
0.064950 1.35057737907 0.00591270162 
0.065508 1.45800660217 0.00581434760 
0.066065 1.36009867312 0.00681021307 
0.066623 1.27717230795 0.00646590441 
0.067180 1.29071770263 0.00991775808 
0.067738 1.29776632132 0.00730416559 
0.068295 1.36062422666 0.00824195824 
0.068853 1.19430155221 0.00732938097 
0.069410 1.34636786490 0.00655897286 
0.069968 1.19953091718 0.00769362862 
0.070525 1.18499685623 0.00765078464 
0.071083 1.19828179595 0.00788070417 
0.071640 1.24775681781 0.00680060819 
0.072198 1.19815819731 0.00614054031 
0.072755 1.15614523335 0.00520468034 
0.073313 1.14749978990 0.00603108883 
0.073870 1.06896750413 0.00527771941 
0.074428 1.06670282690 0.00560377696 
0.074985 1.16404361192 0.00624301874 
0.075543 1.06655456495 0.00671108342 
0.076100 1.10766133884 0.00686801120 
0.076658 1.08660498071 0.00482388838 
0.077215 1.13549766204 0.00570418125 
0.077773 1.02697966890 0.00580133927 
0.078330 0.89761169576 0.00498874975 
0.078888 1.12259281680 0.00600682839 
0.079445 0.99007354575 0.00405557089 
0.080003 0.94031036568 0.00624826392 
0.080560 0.96924785144 0.00514859421 
0.081118 0.95913013386 0.00529075796 
0.081675 0.88509226536 0.00410876762 
0.082233 0.94506682243 0.00561212547 
0.082790 0.89015606998 0.00517863745 
0.083348 0.92844058258 0.00470294096 
0.083905 0.82206195980 0.00414586012 
0.084463 0.84851315226 0.00454098615 
0.085020 0.80123288977 0.00480520800 
0.085578 0.80469491747 0.00346540280 
0.086135 0.89960233906 0.00422469051 
0.086693 0.74728299047 0.00419053927 
0.087250 0.86354985908 0.00361097503 
0.087808 0.85715110475 0.00425103874 
0.088365 0.83557195313 0.00574357284 
0.088923 0.72811210481 0.00303466742 
0.089480 0.75361833698 0.00366578749 
0.090038 0.70654738626 0.00290110128 
0.090595 0.76756153009 0.00515521222 
0.091153 0.71700024003 0.00406745795 
0.091710 0.69741979982 0.00375714688 
0.092268 0.74582768403 0.00434474768 
0.092825 0.67572543149 0.00215367537 
0.093383 0.67672356696 0.00315041554 
0.093940 0.68844951071 0.00333034291 
0.094498 0.72478430385 0.00273407453 
0.095055 0.60448464043 0.00406839045 
0.095613 0.62614023691 0.00490929301 
0.096170 0.68387244192 0.00472210245 
0.096728 0.62695626570 0.00179415092 
0.097285 0.66251086883 0.00247447654 
0.097842 0.56000442280 0.00116221086 
0.098400 0.58688644137 0.00296832057 
0.098957 0.56564579473 0.00395866189 
0.099515 0.60872082076 0.00487787400 
0.100072 0.65698249765 0.00405335169 
0.100630 0.52200610987 0.00397002470 
0.101187 0.53245055941 0.00257016943 
0.101745 0.56416713298 0.00241777374 
0.102302 0.51671411136 0.00204388316 
0.102860 0.55375266749 0.00245254419 
0.103417 0.52690723309 0.00315911245 
0.103975 0.43916101508 0.00199005287 
0.104532 0.45245722842 0.00244204492 
0.105090 0.48497221990 0.00312437384 
0.105647 0.51994418010 0.00186557390 
0.106205 0.60895994578 0.00386872890 
0.106762 0.47287990842 0.00303514814 
0.107320 0.42350856454 0.00361051430 
0.107877 0.48367528311 0.00192297269 
0.108435 0.48696546652 0.00159243065 
0.108992 0.47523174052 0.00167370450 
0.109550 0.37475022656 0.00273791326 
0.110107 0.48789718989 0.00215990207 
0.110665 0.37417401865 0.00126699375 
0.111222 0.38539519646 0.00268077246 
0.111780 0.38851698009 0.00167289505 
0.112337 0.38925465334 0.00055257433 
0.112895 0.44754232059 0.00153658395 
0.113452 0.34631476688 0.00197512419 
0.114010 0.39602462383 0.00142017719 
0.114567 0.38450320682 0.00155602762 
0.115125 0.37508516075 0.00155896916 
0.115682 0.37198169896 0.00197973939 
0.116240 0.40772310183 0.00082782492 
0.116797 0.36309839874 0.00184555999 
0.117355 0.27638141636 0.00149722347 
0.117912 0.40506466757 0.00249007576 
0.118470 0.34322936815 0.00128751207 
0.119027 0.34731739467 0.00076761504 
0.119585 0.28559887537 0.00181947946 
0.120142 0.31734888067 0.00032271086 
0.120699 0.32385694184 0.00236336903 
0.121257 0.34640783647 0.00151568498 
0.121814 0.24350507804 0.00183176712 
0.122372 0.32843803114 0.00110671130 
0.122929 0.29635916839 0.00215910512 
0.123487 0.32134300584 0.00195026991 
0.124044 0.26975537166 0.00099282168 
0.124602 0.27478041664 0.00109702441 
0.125159 0.26191005314 0.00159597103 
0.125717 0.34028185283 0.00110204214 
0.126274 0.25350515192 0.00120976975 
0.126832 0.24869878032 -0.00006512195 
0.127389 0.17009962084 -0.00016011655 
0.127947 0.34396967091 0.00134185187 
0.128504 0.19950341693 0.00156350456 
0.129062 0.21313828909 0.00068946638 
0.129619 0.24687421350 0.00230492234 
0.130177 0.27892256217 0.00051596023 
0.130734 0.29795055991 0.00140305069 
0.131292 0.24775387925 0.00047186605 
0.131849 0.17830518086 -0.00008881192 
0.132407 0.27514008941 0.00133271176 
0.132964 0.18960188503 0.00093701197 
0.133521 0.17816552240 -0.00016190316 
0.134079 0.25833074011 0.00117835806 
0.134636 0.23778461228 0.00273530456 
0.135194 0.20389346747 0.00028636370 
0.135751 0.20299235587 0.00056034115 
0.136309 0.20390448122 0.00139011534 
0.136866 0.17337170594 0.00016094985 
0.137424 0.17851148972 0.00110851694 
0.137981 0.27708337822 0.00004226797 
0.138539 0.16945751566 0.00095821901 
0.139096 0.24151103274 0.00045323602 
0.139654 0.14322793263 0.00049070562 
0.140211 0.16962085839 0.00123864922 
0.140769 0.19136743608 -0.00017040464 
0.141326 0.20383921942 0.00113982552 
0.141884 0.18021475875 -0.00004496161 
0.142441 0.17753104050 0.00132712766 
0.142998 0.21413527307 0.00076700439 
0.143556 0.08663520265 0.00134430266 
0.144113 0.18538733299 0.00010599257 
0.144671 0.15291234361 0.00113822274 
0.145228 0.13505995120 0.00008075359 
0.145786 0.19962769645 0.00025648517 
0.146343 0.15701382936 0.00108825828 
0.146901 0.15663169158 0.00079328546 
0.147458 0.16624347679 0.00101362171 
0.148016 0.07022366929 0.00041969562 
0.148573 0.14288457597 -0.00013569648 
0.149131 0.13644782512 0.00129866225 
0.149688 0.08752892193 0.00010240219 
0.150246 0.17806968591 0.00061800964 
0.150803 0.12425403141 0.00031713525 
0.151360 0.13899930376 0.00023801870 
0.151918 0.11311793366 0.00114659017 
0.152475 0.16677729389 0.00022236734 
0.153033 0.11860281066 0.00025555822 
0.153590 0.10462181041 0.00046325241 
0.154148 0.11302971747 0.00138830739 
0.154705 0.10201851766 -0.00011892789 
0.155263 0.06984037944 0.00088156985 
0.155820 0.13014008104 0.00115054074 
0.156378 0.07803648642 0.00084361037 
0.156935 0.09620597051 0.00036427984 
0.157493 0.06924979412 -0.00009407147 
0.158050 0.12631325682 -0.00029009733 
0.158607 0.13021493981 0.00081659513 
0.159165 0.09423420339 0.00014240839 
0.159722 0.10161044761 0.00117967031 
0.160280 0.08784266026 0.00066211711 
0.160837 0.06280111453 0.00047772126 
0.161395 0.09718302900 -0.00003063201 
0.161952 0.13878541712 -0.00006702233 
0.162510 0.05593902958 -0.00040678679 
0.163067 0.04914395702 0.00023145041 
0.163625 0.09424597704 0.00032532645 
0.164182 0.08897697324 0.00015697570 
0.164739 0.11337528118 0.00058918303 
0.165297 0.04139517293 0.00146152624 
0.165854 0.08116989693 0.00046519839 
0.166412 0.06651033339 0.00018530897 
0.166969 0.01703424423 0.00048902483 
0.167527 0.08386064718 -0.00054901366 
0.168084 0.11173305433 0.00069456847 
0.168642 0.06229657418 0.00060159113 
0.169199 0.02526678504 0.00007382067 
0.169757 0.07812934204 0.00013763322 
0.170314 0.07401644092 0.00044504052 
0.170871 0.06901292040 0.00082983563 
0.171429 0.07972368222 0.00103818679 
0.171986 0.07312024242 0.00045574957 
0.172544 0.07151349702 0.00027708300 
0.173101 0.06287899145 0.00041723819 
0.173659 0.05328935302 -0.00006554650 
0.174216 0.09750983617 -0.00015871630 
0.174774 0.02808169757 0.00002303433 
0.175331 0.04929811292 0.00011659154 
0.175888 0.07980104350 0.00040341489 
0.176446 0.06830397545 -0.00021792138 
0.177003 0.07710036704 0.00004264785 
0.177561 0.08117495525 0.00057873671 
0.178118 0.08137960837 -0.00001215179 
0.178676 0.02600546748 0.00042609443 
0.179233 0.06122930530 0.00041485298 
0.179791 0.01905366215 -0.00039222772 
0.180348 0.03981838701 -0.00013597026 
0.180905 0.06062625929 0.00043881355 
0.181463 0.04224493819 0.00020432408 
0.182020 0.02761016399 0.00027244352 
0.182578 0.07912685893 0.00061763498 
0.183135 0.02479569678 0.00069069920 
0.183693 0.07606526241 0.00019520437 
0.184250 0.04014305022 0.00005049870 
0.184808 0.06262672112 -0.00012263270 
0.185365 0.06263334169 0.00009874007 
0.185922 0.01223661959 0.00025392611 
0.186480 0.03474945757 -0.00000856135 
0.187037 0.01173564085 0.00052019664 
0.187595 0.05140961874 0.00022555784 
0.188152 0.10229108479 0.00005228895 
0.188710 0.06334922165 -0.00007401997 
0.189267 0.03157206294 0.00067815865 
0.189824 0.04389722284 0.00054349273 
0.190382 0.04955457047 -0.00046165730 
0.190939 0.05932924443 0.00036632130 
0.191497 -0.01514729947 -0.00006418031 
0.192054 0.03573316355 0.00039319731 
0.192612 -0.01174587106 0.00040103140 
0.193169 0.05490436259 0.00070486297 
0.193726 0.02620049929 -0.00053788414 
0.194284 0.03497336215 0.00091539274 
0.194841 0.05003688724 0.00014933947 
0.195399 0.03200619298 0.00085933171 
0.195956 0.02440184313 0.00052477212 
0.196514 0.03570619572 -0.00029711374 
0.197071 0.01147957717 -0.00017495935 
0.197628 0.04764725024 -0.00016984796 
0.198186 -0.00788862694 -0.00066476674 
0.198743 0.07748163036 0.00006687372 
0.199301 0.03482271422 0.00041330266 
0.199858 0.06345660772 0.00059191350 
0.200416 0.05503846718 0.00004364906 
0.200973 0.06012823723 0.00047195782 
0.201530 0.06060912143 0.00016530160 
0.202088 0.05451081979 -0.00002909792 
0.202645 0.04102370189 0.00108499542 
0.203203 0.01042774125 -0.00010690913 
0.203760 0.02089886947 -0.00026331352 
0.204318 0.00576185192 -0.00033415049 
0.204875 0.03994056645 -0.00020466166 
0.205432 0.06556442286 0.00007298618 
0.205990 -0.02312979221 -0.00124040292 
0.206547 0.05830127101 -0.00007715293 
0.207105 0.01927182050 -0.00013866623 
0.207662 0.02545137885 0.00042374034 
0.208219 0.05218646404 0.00008058310 
0.208777 0.04457568299 0.00062301008 
0.209334 0.05226187955 -0.00026754496 
0.209892 0.03741797059 0.00044706351 
0.210449 0.06589501915 0.00031677596 
0.211007 0.00943917832 -0.00040937397 
0.211564 0.05767140271 0.00038423309 
0.212121 0.04270151501 0.00036660658 
0.212679 0.02584412157 -0.00007988524 
0.213236 0.02575703523 0.00091964314 
0.213794 -0.03307970860 0.00000999213 
0.214351 0.02278402692 0.00010167624 
0.214908 0.06110118504 -0.00003300733 
0.215466 0.01493553009 0.00053867689 
0.216023 0.03800238273 -0.00044620355 
0.216581 0.01512409348 0.00015489947 
0.217138 0.04760127250 0.00008749123 
0.217695 -0.03554797109 0.00001169400 
0.218253 0.02167175060 -0.00024219720 
0.218810 0.02332777927 0.00014281228 
0.219368 0.01001866654 0.00016341895 
0.219925 0.03159713217 -0.00006660796 
0.220483 0.04641148780 0.00004520218 
0.221040 0.02601529314 -0.00038503134 
0.221597 0.05271631577 0.00090072256 
0.222155 0.05452789991 0.00058763391 
0.222712 0.02903082226 0.00010373231 
0.223270 0.01745937562 0.00005443789 
0.223827 -0.01395358889 0.00011939887 
0.224384 0.03185739872 0.00067928150 
0.224942 0.00070493921 0.00008821541 
0.225499 0.02476872733 -0.00039894886 
0.226057 0.01349278365 0.00013275917 
0.226614 0.01953618441 -0.00052021347 
0.227171 0.01096566623 -0.00007680368 
0.227729 0.02717138536 0.00055684523 
0.228286 0.01962030536 -0.00039560414 
0.228844 -0.02164590334 0.00013629272 
0.229401 0.06321553711 -0.00020352050 
0.229958 0.09102795496 0.00078296756 
0.230516 -0.02380387485 -0.00013416996 
0.231073 0.01782634977 -0.00015709829 
0.231630 -0.03241526380 -0.00031708474 
0.232188 0.04626163737 0.00051698763 
0.232745 0.03830293860 0.00049926875 
0.233303 -0.00776294223 -0.00012598568 
0.233860 0.04914571478 0.00033438037 
0.234417 0.06374153925 0.00034028226 
0.234975 0.00125733542 -0.00026722715 
0.235532 0.03900864299 0.00031802062 
0.236090 0.03361224829 -0.00038014956 
0.236647 0.01144840475 0.00049501228 
0.237204 0.01693028715 0.00026710580 
0.237762 0.00778687888 0.00037152465 
0.238319 0.04902728233 0.00038974888 
0.238877 0.08370277814 0.00022852522 
0.239434 0.00869891276 -0.00037659939 
0.239991 0.01395180944 0.00003945355 
0.240549 0.02777222693 0.00018992041 
0.241106 -0.01930744491 -0.00038894879 
0.241663 0.01544009021 0.00073681507 
0.242221 0.03259630365 0.00015385685 
0.242778 0.07954171123 0.00046091215 
0.243336 0.00425072448 0.00011990652 
0.243893 0.06874124731 0.00068665128 
0.244450 0.04590586271 0.00018625806 
0.245008 0.08679451731 0.00037818311 
0.245565 0.01817329202 0.00023786250 
0.246123 0.04970841257 0.00054930936 
0.246680 0.04378881710 -0.00023765109 
0.247237 0.03883434841 -0.00014036322 
0.247795 0.01533535002 0.00037069106 
0.248352 0.01395933408 0.00020747327 
0.248909 0.04943897779 0.00068559117 
0.249467 0.02454941579 0.00097158057 
0.250024 0.07018605090 0.00022143272 
0.250582 0.04394243733 0.00009131808 
0.251139 0.02801882973 0.00000349658 
0.251696 -0.00957503874 0.00007846105 
0.252254 0.00083118902 -0.00020169383 
0.252811 0.05057338593 0.00032913614 
0.253368 0.01001554478 0.00013981989 
0.253926 0.07104497680 0.00069845880 
0.254483 -0.01263302001 0.00052478239 
0.255041 0.02419200459 0.00057411394 
0.255598 0.03552774193 0.00071717073 
0.256155 0.05402936426 0.00024252802 
0.256713 0.00094343490 0.00017625680 
0.257270 0.02286456089 0.00718090997 
0.257827 0.08377380586 0.00019758546 
0.258385 0.02567762954 0.00005922704 
0.258942 0.04695675600 0.00015326006 
0.259499 0.01747483498 0.00006245766 
0.260057 0.01216941767 0.00035164615 
0.260614 0.03693806920 0.00030600403 
0.261172 0.01542253734 0.00013236901 
0.261729 0.03599550620 0.00048622321 
0.262286 0.01496380404 0.00005938999 
0.262844 -0.00016533564 -0.00006736508 
0.263401 0.01987352904 -0.00012486414 
0.263958 0.03424203774 0.00011578736 
0.264516 0.05910972968 0.00022749442 
0.265073 0.04200355062 0.00025710520 
0.265630 -0.00067934428 0.00027026383 
0.266188 0.02590638803 0.00028106973 
0.266745 0.01981193496 -0.00012173094 
0.267302 0.06388414051 0.00043529590 
0.267860 0.03906506886 0.00003133933 
0.268417 0.02102419309 0.00013062804 
0.268975 0.02295251819 0.00021027132 
0.269532 0.00807656688 0.00057991580 
0.270089 0.02647830145 0.00059149201 
0.270647 0.06736737100 0.00000698343 
0.271204 0.07252025247 0.00015639540 
0.271761 0.06691577565 0.00050176630 
0.272319 -0.00657137844 -0.00010368860 
0.272876 0.01163427336 -0.00005567447 
0.273433 0.01246925639 0.00029950386 
0.273991 0.00358360404 -0.00012994375 
0.274548 0.02337442864 -0.00020008661 
0.275105 0.00456042063 -0.00003324037 
0.275663 -0.00062210266 0.00008634329 
0.276220 0.05112119887 0.00025426517 
0.276777 0.03716859988 0.00019911983 
0.277335 -0.00855604969 0.00004697523 
0.277892 0.01434073793 -0.00011902193 
0.278449 0.01504542226 0.00000276682 
0.279007 -0.01185307676 -0.00002174919 
0.279564 0.02756379499 -0.00019780633 
0.280121 0.01372003542 0.00053009122 
0.280679 -0.00635312918 -0.00008704697 
0.281236 0.01841232370 -0.00056291479 
0.281793 0.04493387560 -0.00011921002 
0.282351 0.02087249518 0.00027381601 
0.282908 -0.00239276661 0.00026757509 
0.283465 0.01693136057 0.00036555964 
0.284023 0.02176757441 0.00008628421 
0.284580 0.03434754381 0.00055986161 
0.285137 0.03486975262 -0.00013882456 
0.285695 0.03387524921 -0.00030812759 
0.286252 0.01757216087 0.00001745530 
0.286809 0.04248694746 0.00025128916 
0.287367 -0.01216645318 -0.00030600912 
0.287924 -0.02899853814 0.00032112355 
0.288481 0.02807676335 -0.00014873866 
0.289039 -0.02362849428 -0.00010064853 
0.289596 0.02904518592 0.00025129998 
0.290153 0.03647559150 0.00023330389 
0.290711 0.00460699609 0.00058908229 
0.291268 0.05248987725 -0.00055604553 
0.291825 0.00748714241 -0.00004933471 
0.292383 0.00207068249 0.00039235060 
0.292940 0.05196853146 0.00054627300 
0.293497 -0.07696719353 0.00030005505 
0.294055 -0.01191251669 0.00033799717 
0.294612 0.02421286425 -0.00038506580 
0.295169 0.01614386185 0.00028423941 
0.295727 -0.00075114844 0.00010641849 
0.296284 0.04092551604 0.00033746879 
0.296841 -0.00471692893 0.00029812179 
0.297399 0.03669732588 -0.00033197180 
0.297956 -0.01415762309 -0.00070212067 
0.298513 0.01486009085 -0.00019329161 
0.299071 0.01876640713 -0.00014500606 
0.299628 -0.01665104810 -0.00002382704 
0.300185 0.00192465886 0.00038803463 
0.300742 0.05294910713 0.00021378208 
0.301300 0.06013922488 0.00018698090 
0.301857 0.03016441012 0.00007887310 
0.302414 -0.00947795993 -0.00026032102 
0.302972 0.00013199646 0.00043272226 
0.303529 0.01935754318 0.00042006213 
0.304086 0.08824842356 0.00067333644 
0.304644 0.06377267173 0.00013752571 
0.305201 0.03950218232 0.00036150252 
0.305758 0.02794433743 0.00047388715 
0.306316 -0.01728511163 -0.00036429765 
0.306873 -0.00802184094 -0.00051040687 
0.307430 0.03653218292 0.00000415071 
0.307987 0.00111633812 0.00031998191 
0.308545 0.02830849774 0.00021352079 
0.309102 0.04918497226 -0.00011213410 
0.309659 0.00222001496 -0.00001636866 
0.310217 0.04574760200 -0.00003920278 
0.310774 0.02540667072 -0.00012173271 
0.311331 0.01377494266 0.00039792008 
0.311889 -0.04553825727 0.00074889304 
0.312446 -0.01293103340 -0.00008023561 
0.313003 0.00502569102 0.00028926792 
0.313560 0.00431477422 0.00037149333 
0.314118 0.00064333144 -0.00049008885 
0.314675 0.04396236995 0.00000819568 
0.315232 0.02747518056 0.00105474464 
0.315790 0.02500775546 -0.00011699449 
0.316347 0.01297381407 -0.00000163959 
0.316904 0.00153830019 -0.00005204720 
0.317461 0.00414082247 0.00008835971 
0.318019 -0.00556164038 -0.00048505631 
0.318576 0.05055854975 -0.00005994105 
0.319133 0.02844616583 0.00064325259 
0.319691 0.04459088419 -0.00027508370 
0.320248 0.03728407159 0.00035326419 
0.320805 -0.00023670160 -0.00037636261 
0.321362 0.03162476057 0.00000554359 
0.321920 0.04463464212 -0.00006032064 
0.322477 0.00333234516 0.00001247629 
0.323034 0.02385464712 0.00005217672 
0.323592 0.01627580044 0.00035327922 
0.324149 -0.00447531798 -0.00000445660 
0.324706 -0.02820791550 0.00064520980 
0.325263 0.03213129576 -0.00062591131 
0.325821 0.01046743816 0.00004795234 
0.326378 0.05773183882 -0.00034548435 
0.326935 0.02755333314 -0.00078873831 
0.327493 0.00400854814 0.00002884597 
0.328050 0.03473422438 0.00017357457 
0.328607 0.00072449845 0.00040803710 
0.329164 0.02563391449 0.00047193988 
0.329722 0.00939295693 -0.00013904819 
0.330279 -0.00070964592 -0.00084269057 
0.330836 -0.00869756375 0.00109416285 
0.331393 0.01406216927 0.00025467665 
0.331951 0.02031352892 0.00002265814 
0.332508 0.06286809813 0.00037499402 
0.333065 0.01134308581 0.00010824235 
0.333622 0.02261099601 -0.00025978361 
0.334180 0.05379215787 -0.00001116240 
0.334737 -0.00826986996 -0.00017685714 
0.335294 0.00111092035 -0.00014104092 
0.335852 0.10284192107 0.00035540939 
0.336409 -0.00080646224 0.00012465577 
0.336966 0.03630336400 -0.00014880541 
0.337523 0.02160881682 -0.00026632693 
0.338081 0.00763053739 0.00065913792 
0.338638 -0.00978169615 0.00025650798 
0.339195 -0.02231777041 -0.00014617851 
0.339752 0.02205895523 0.00008560796 
0.340310 -0.02763836603 -0.00112214372 
0.340867 0.04714370097 0.00075861904 
0.341424 0.05556513507 0.00082101129 
0.341981 -0.01205743111 -0.00045790294 
0.342539 0.04713667189 0.00118152905 
0.343096 0.04541914754 0.00060586098 
0.343653 0.03905213665 0.00093666421 
0.344210 -0.00417381549 -0.00029792599 
0.344768 -0.02657170785 0.00083417110 
0.345325 0.01849129571 -0.00057282180 
0.345882 0.04671454451 0.00077915506 
0.346439 0.03396855318 0.00097836102 
0.346997 0.01830104739 -0.00012204378 
0.347554 -0.04355238828 0.00061767642 
0.348111 0.00850325511 -0.00001124486 
0.348668 -0.00037831392 0.00000483398 
0.349226 0.04532357844 0.00011240607 
0.349783 0.01652707350 0.00025000784 
0.350340 0.03309092273 0.00051884130 
0.350897 -0.00582905421 -0.00041945120 
0.351454 0.02280913749 -0.00002745679 
0.352012 0.02026841640 0.00008711399 
0.352569 -0.01267818674 -0.00022104461 
0.353126 0.00902905292 -0.00022765538 
0.353683 0.04007335110 -0.00053116805 
0.354241 -0.01234095832 0.00063072623 
0.354798 -0.06881666619 -0.00011802818 
0.355355 0.02644883595 -0.00025538858 
0.355912 0.04966511262 0.00085596958 
0.356470 0.00837417283 0.00051521453 
0.357027 -0.00482986424 0.00154370747 
0.357584 -0.00115163567 -0.00007456191 
0.358141 -0.00673911225 0.00069220462 
0.358699 0.05282849966 -0.00001279249 
0.359256 0.07323269077 0.00104003407 
0.359813 -0.04211322408 0.00049769693 
0.360370 -0.00176866172 -0.00202101183 
0.360927 0.03266372770 0.00072497315 
0.361485 -0.00874179259 -0.00025926500 
0.362042 0.00567151690 -0.00040732578 
0.362599 0.06673941115 0.00119677758 
0.363156 -0.03139352080 -0.00094413911 
0.363714 0.06721448093 0.00017313215 
0.364271 0.03729592362 0.00004256003 
0.364828 0.00426005024 -0.00013176209 
0.365385 0.03646751558 0.00138819843 
0.365942 0.09277003668 -0.00005579689 
0.366500 -0.04447755284 0.00220854713 
0.367057 0.01172584694 -0.00027586146 
0.367614 0.01384628199 0.00128156610 
0.368171 0.01908614247 0.00065660532 
0.368728 -0.00060969158 0.00038933195 
0.369286 -0.00245842151 -0.00202553655 
0.369843 -0.01731369870 -0.00110029419 
0.370400 0.04039874314 0.00078101623 
0.370957 0.02181929726 0.00044355164 
0.371514 0.04093025179 -0.00006203855 
0.372072 0.03738699375 0.00042196456 
0.372629 0.07202108851 0.00184947364 
0.373186 -0.04547193470 -0.00140921738 
0.373743 0.02292374007 -0.00129919214 
0.374300 -0.00784813142 -0.00036345372 
0.374858 -0.06078254475 0.00081840221 
0.375415 0.02950076639 -0.00239080049 
0.375972 0.01061334108 0.00152400912 
0.376529 0.05967285594 0.00092544180 
0.377086 0.07940582595 -0.00129325866 
0.377644 -0.04960197088 -0.00131795504 
0.378201 0.01077416584 0.00195286175 
0.378758 0.03175103594 0.00111066544 
0.379315 0.03606181644 -0.00026931567 
0.379872 0.06534172456 0.00193196455 
0.380430 0.00501092633 0.00051770842 
0.380987 0.12556106640 0.00096345377 
0.381544 0.08157794229 0.00005258038 
0.382101 -0.05319004549 0.00155694966 
0.382658 0.02818435928 0.00035415363 
0.383216 -0.00424939384 0.00023664029 
0.383773 0.04588369366 -0.00130372952 
0.384330 0.01425725452 0.00234522258 
0.384887 0.13935201619 0.00000244462 
0.385444 -0.07610602557 -0.00159807901 
0.386001 -0.02025689740 0.00153175867 
0.386559 0.01439381853 0.00041455881 
0.387116 0.04037544677 -0.00080543317 
0.387673 -0.04101561201 -0.00071738498 
0.388230 -0.01707466078 -0.00028858436 
0.388787 0.09491134241 -0.00064481918 
0.389345 0.02007448638 -0.00041466745 
0.389902 0.00385672678 0.00220248509 
0.390459 0.02562420563 -0.00088672581 
0.391016 -0.01450899966 -0.00193880691 
0.391573 0.07331475747 -0.00218633618 
0.392130 0.02886269933 -0.00077211446 
0.392688 -0.02872409711 0.00113580872 
0.393245 0.01319666047 -0.00239167924 
0.393802 -0.05181036933 0.00045427251 
0.394359 0.04378630332 -0.00070474655 
0.394916 0.05162187313 -0.00018240479 
0.395473 -0.03623433051 0.00171736016 
0.396031 -0.00503996377 0.00206785956 
0.396588 -0.12503631846 -0.00284334534 
0.397145 -0.00097278249 -0.00243596709 
0.397702 -0.10534719716 0.00341977395 
0.398259 0.00029770010 0.00294577817 
0.398816 0.07991891865 -0.00091795842 
0.399374 0.03867293478 0.00236264051 
0.399931 0.02419991828 -0.00476325762 
0.400488 -0.03245699173 -0.00204054673 
0.401045 -0.05617374561 0.00261230482 
0.401602 -0.09136040647 0.00219066131 
0.402159 0.08734420733 0.00924813540 
0.402716 -0.00470652517 0.01191346861 
0.403274 -0.25733172690 0.01391772331 
0.403831 -0.06928678925 -0.02162163006 
