# Supplementary material for: SAXS studies of X-ray induced disulfide bond damage: Engineering high-resolution insight from a low-resolution technique
Source: PLoS One. 2020 Nov 17;15(11):e0239702. doi: 10.1371/journal.pone.0239702 (PMC7671560; doi:10.1371/journal.pone.0239702)
Supplement: S1 Data — (GZ) [file pone.0239702.s023.gz › SupplementaryData/dimer_A9_ph6_1p25_00025.cbf.dat]

0.010314 -0.99768031187 -0.47897830592 
0.010872 4.21390898576 0.22877184636 
0.011429 2.82645910837 -0.31776880622 
0.011987 5.68139149448 0.02205507270 
0.012544 3.22985320492 -0.06638038099 
0.013102 6.46890323619 0.09942898777 
0.013659 2.29979612254 -0.05950688582 
0.014217 3.20758731595 -0.15673752778 
0.014774 2.98225727101 0.10036200697 
0.015332 3.05223554138 -0.07208355818 
0.015889 2.51208469657 0.05720930449 
0.016447 3.47266416474 0.00448373646 
0.017004 3.35230675429 -0.00482177829 
0.017562 3.94840870787 -0.06089115613 
0.018119 3.35812551574 -0.01357002044 
0.018677 2.91194865671 -0.01074380789 
0.019234 3.33768816216 0.03007595033 
0.019792 3.22408470545 0.00253083219 
0.020349 3.12066399224 0.01639276130 
0.020907 3.20907898895 0.00944313561 
0.021464 3.05063576915 0.00265789599 
0.022022 2.96252370744 0.00235378898 
0.022579 3.13430120189 0.00835369751 
0.023137 2.86176472015 0.00668243707 
0.023694 3.11248120167 0.02210915455 
0.024252 3.16209731452 0.02642431461 
0.024809 2.95186506430 0.00434123776 
0.025367 2.83433434263 0.01201161730 
0.025924 2.94380193137 0.02088166669 
0.026482 2.84410910200 0.01710062546 
0.027039 2.75981561644 0.02241283353 
0.027597 2.83877254431 0.01803714534 
0.028154 2.88875733507 0.01494756889 
0.028712 2.76366595221 0.01867757052 
0.029269 2.94759063534 0.01863136205 
0.029827 2.80274074900 0.02128912554 
0.030384 2.72374887242 0.01604797301 
0.030942 2.70056595992 0.01601333845 
0.031500 2.67190707470 0.01508812577 
0.032057 2.67298888958 0.01480440774 
0.032615 2.37765678193 0.01128201087 
0.033172 2.69575771689 0.02063415185 
0.033730 2.58692051349 0.01605555293 
0.034287 2.82478334081 0.01573515617 
0.034845 2.66787344176 0.02072509297 
0.035402 2.61711600060 0.01307930825 
0.035960 2.64275200155 0.01652327201 
0.036517 2.47892320497 0.01657010329 
0.037075 2.42862698747 0.01775546829 
0.037632 2.54535724203 0.01696650728 
0.038190 2.51553958104 0.01624018098 
0.038747 2.44837648765 0.01658293215 
0.039305 2.33145124640 0.01362584146 
0.039862 2.54704547764 0.01663514328 
0.040420 2.31712670985 0.01560354485 
0.040977 2.33387919418 0.01333887161 
0.041535 2.26669438622 0.02036144696 
0.042092 2.28109485351 0.01331036937 
0.042650 2.08588540957 0.01247024712 
0.043207 2.19283739550 0.01329161094 
0.043765 2.29256758735 0.01396918059 
0.044322 2.31602806105 0.01223215672 
0.044880 2.25432870051 0.01270417757 
0.045437 2.02279367248 0.01511647564 
0.045995 2.04438609466 0.01061050789 
0.046552 2.20392106916 0.01152749449 
0.047110 2.02288460491 0.01178605762 
0.047667 2.20411050885 0.01411024727 
0.048225 1.95684276501 0.01085632195 
0.048782 2.04953017843 0.01285144681 
0.049340 2.07845008081 0.01102518160 
0.049897 1.90633241089 0.00978563364 
0.050455 1.95466149024 0.01026080483 
0.051012 1.82042738500 0.00907879446 
0.051570 1.78337500440 0.01102372852 
0.052127 1.78314086208 0.00832527884 
0.052685 1.78399251451 0.01073886001 
0.053242 1.70774532605 0.00983960163 
0.053800 1.72389614771 0.01029286744 
0.054357 1.69805407527 0.00990239543 
0.054915 1.80307034968 0.01146585776 
0.055472 1.81570790224 0.00969741598 
0.056030 1.66615903722 0.00956715273 
0.056587 1.63534906559 0.00801639224 
0.057145 1.73500573501 0.01155718083 
0.057702 1.70477384957 0.01037271749 
0.058260 1.54232491645 0.00969047855 
0.058817 1.50271784510 0.00901204148 
0.059375 1.61752236014 0.01179219331 
0.059932 1.51599693578 0.00703167441 
0.060490 1.59189983391 0.00998599476 
0.061048 1.45189058207 0.00721501753 
0.061605 1.47500602440 0.00802961059 
0.062163 1.48157539219 0.00934694950 
0.062720 1.54026845613 0.00731519160 
0.063278 1.47419186424 0.00650101709 
0.063835 1.49192319740 0.00699727064 
0.064393 1.36035252951 0.00868484620 
0.064950 1.40613124812 0.00801480887 
0.065508 1.36493628388 0.00661831253 
0.066065 1.33166298541 0.00801993892 
0.066623 1.31990063055 0.00630895581 
0.067180 1.27447197786 0.00686327960 
0.067738 1.35811169536 0.00589320674 
0.068295 1.26730741126 0.00617802535 
0.068853 1.23933734640 0.00771452455 
0.069410 1.27899087606 0.00643063444 
0.069968 1.30780898782 0.00846436826 
0.070525 1.17989147832 0.00561110607 
0.071083 1.24064447047 0.00709886530 
0.071640 1.10738544506 0.00402256539 
0.072198 1.22571099375 0.00666738394 
0.072755 1.11902441307 0.00560978452 
0.073313 1.12237149186 0.00719710712 
0.073870 1.12440683751 0.00638282020 
0.074428 1.04485796008 0.00539429550 
0.074985 1.16424153695 0.00774880019 
0.075543 1.08364431409 0.00681461590 
0.076100 1.12603874878 0.00565532068 
0.076658 1.14771715984 0.00562306447 
0.077215 1.08984096730 0.00637328916 
0.077773 0.95902435572 0.00395060841 
0.078330 1.05656620382 0.00633527623 
0.078888 0.95082866355 0.00646730643 
0.079445 1.00828080947 0.00496149736 
0.080003 0.97918045854 0.00432549686 
0.080560 0.86094975326 0.00343487622 
0.081118 0.96257507733 0.00511942785 
0.081675 0.88721413121 0.00451634413 
0.082233 0.95204449379 0.00271959415 
0.082790 0.89788567759 0.00642707181 
0.083348 0.90968535822 0.00420601665 
0.083905 0.92081282804 0.00247526192 
0.084463 0.87215773060 0.00380726647 
0.085020 0.87807546355 0.00465425686 
0.085578 0.80122301637 0.00516808678 
0.086135 0.73343087034 0.00476938527 
0.086693 0.76374862984 0.00392544835 
0.087250 0.74977082320 0.00511451610 
0.087808 0.84146407146 0.00336123732 
0.088365 0.73109066911 0.00217657724 
0.088923 0.80633591284 0.00346586156 
0.089480 0.79131135527 0.00229615667 
0.090038 0.77695359134 0.00296577772 
0.090595 0.73429097753 0.00413807388 
0.091153 0.79744558268 0.00368622445 
0.091710 0.66904533689 0.00415439220 
0.092268 0.69428771527 0.00360680628 
0.092825 0.65717338687 0.00367480230 
0.093383 0.69833518562 0.00258300603 
0.093940 0.71473804347 0.00381583285 
0.094498 0.64332118436 0.00263017083 
0.095055 0.73816304584 0.00254026591 
0.095613 0.68752289881 0.00163132047 
0.096170 0.68056825745 0.00491353550 
0.096728 0.70898614688 0.00416710518 
0.097285 0.62109766681 0.00220476111 
0.097842 0.65922898580 0.00357250615 
0.098400 0.68099810235 0.00399252357 
0.098957 0.62920154294 0.00247133881 
0.099515 0.54461870438 0.00224065780 
0.100072 0.64848194690 0.00447443855 
0.100630 0.62590540493 0.00328455500 
0.101187 0.62144156846 0.00340469901 
0.101745 0.58544851694 0.00167658381 
0.102302 0.52339478328 0.00313818716 
0.102860 0.55428582490 0.00244987810 
0.103417 0.56717523293 0.00142703421 
0.103975 0.60501982411 0.00292854850 
0.104532 0.53600206181 0.00105491378 
0.105090 0.46560503723 0.00308605730 
0.105647 0.48806576566 0.00152844129 
0.106205 0.54323955945 0.00280828904 
0.106762 0.53567311743 0.00051229621 
0.107320 0.53067762430 0.00189995373 
0.107877 0.43973195633 0.00130305915 
0.108435 0.42734355005 0.00316960648 
0.108992 0.40034847662 0.00124799096 
0.109550 0.42600692700 0.00255200477 
0.110107 0.44745157296 0.00282538163 
0.110665 0.45490959543 0.00254624937 
0.111222 0.47723697734 0.00237949266 
0.111780 0.41364671954 0.00275277734 
0.112337 0.45257738581 0.00204818577 
0.112895 0.42622017088 0.00221935356 
0.113452 0.40602542759 0.00151196795 
0.114010 0.41133765896 0.00108951390 
0.114567 0.41658031517 0.00133436251 
0.115125 0.45311466530 0.00125289860 
0.115682 0.48518488605 0.00258183533 
0.116240 0.42784855191 0.00107986145 
0.116797 0.35054021602 0.00177114596 
0.117355 0.36925808441 0.00170051810 
0.117912 0.34259769379 0.00212706001 
0.118470 0.43513221493 0.00226011689 
0.119027 0.32118440458 0.00071714150 
0.119585 0.32872917937 0.00204954594 
0.120142 0.33816649993 0.00282061036 
0.120699 0.29787484048 0.00160661342 
0.121257 0.30309561336 0.00160752031 
0.121814 0.29437477800 0.00018251104 
0.122372 0.32285858048 0.00133749355 
0.122929 0.34340447377 0.00277296424 
0.123487 0.29166331565 0.00056872739 
0.124044 0.35008236983 0.00127637575 
0.124602 0.29218287773 0.00091011977 
0.125159 0.35285952121 0.00196426612 
0.125717 0.26473767420 0.00146111805 
0.126274 0.33181177137 0.00065670156 
0.126832 0.30090199124 0.00126078478 
0.127389 0.30569119691 0.00190505024 
0.127947 0.30328583975 0.00210814457 
0.128504 0.28312085171 0.00091491717 
0.129062 0.27695977891 0.00259186239 
0.129619 0.30043525665 0.00055740152 
0.130177 0.19591579003 0.00180353661 
0.130734 0.27528967150 0.00125585390 
0.131292 0.28926496697 0.00013900801 
0.131849 0.26028465380 0.00064783057 
0.132407 0.21595117018 0.00155215141 
0.132964 0.22451968039 0.00073121957 
0.133521 0.26431915535 0.00041931114 
0.134079 0.22541176519 0.00102633479 
0.134636 0.22628241807 0.00044641015 
0.135194 0.12803314361 0.00072213920 
0.135751 0.17606559612 0.00128141268 
0.136309 0.20830229438 0.00025384918 
0.136866 0.16782708074 0.00069477428 
0.137424 0.18347993195 -0.00014342828 
0.137981 0.17662806037 0.00176588912 
0.138539 0.18041709502 0.00105782633 
0.139096 0.21196311287 -0.00016845293 
0.139654 0.19580394350 0.00042044977 
0.140211 0.18672172772 0.00004702670 
0.140769 0.21041838655 0.00107425559 
0.141326 0.20938045268 0.00106511259 
0.141884 0.14986129668 0.00026046185 
0.142441 0.14832046151 0.00127219980 
0.142998 0.08285444042 0.00057936889 
0.143556 0.12058624402 0.00070830724 
0.144113 0.17094290470 0.00013160891 
0.144671 0.14074351866 0.00095157483 
0.145228 0.16873595724 0.00073188986 
0.145786 0.12244113467 0.00068415551 
0.146343 0.17195698127 0.00026378672 
0.146901 0.15353408197 0.00128322466 
0.147458 0.10938063586 0.00068765285 
0.148016 0.10612314332 0.00025105870 
0.148573 0.14123825126 0.00074660132 
0.149131 0.09563449389 0.00013187886 
0.149688 0.09364376105 0.00093012972 
0.150246 0.14642530313 0.00009422678 
0.150803 0.13255873327 0.00095191899 
0.151360 0.13268417752 0.00111489246 
0.151918 0.10745437641 0.00046797566 
0.152475 0.10056967210 0.00012965432 
0.153033 0.13768816461 0.00073004774 
0.153590 0.08418009679 0.00073750691 
0.154148 0.10118311092 0.00000234010 
0.154705 0.10506317497 0.00166982421 
0.155263 0.14048100930 -0.00036601192 
0.155820 0.13561046452 0.00047030195 
0.156378 0.11923391030 0.00070884954 
0.156935 0.05107651351 0.00029500153 
0.157493 0.07667913789 0.00037047076 
0.158050 0.05458813794 0.00062044883 
0.158607 0.13322774727 0.00073144311 
0.159165 0.12622077183 0.00048506447 
0.159722 0.05894447765 0.00079984265 
0.160280 0.12809156575 0.00024474046 
0.160837 0.11708479505 0.00086883007 
0.161395 0.02709274448 0.00058395827 
0.161952 0.04343843717 0.00069255135 
0.162510 0.06833468358 -0.00017657753 
0.163067 0.02985807920 0.00038328264 
0.163625 0.08709713136 0.00035088322 
0.164182 0.09992371951 0.00108428289 
0.164739 0.11444925242 0.00050447453 
0.165297 0.04694860056 0.00146222776 
0.165854 0.03547296633 0.00054315105 
0.166412 0.11301393185 0.00075464232 
0.166969 0.04881683345 0.00001087737 
0.167527 0.07922586407 0.00027237859 
0.168084 0.04908118556 -0.00007655962 
0.168642 0.05633183711 0.00073092437 
0.169199 0.07691878428 0.00178833316 
0.169757 0.04015944073 0.00094058997 
0.170314 0.06290302287 -0.00010585374 
0.170871 0.01462763143 0.00033028709 
0.171429 0.08467740630 0.00130259424 
0.171986 0.03972985196 0.00061717159 
0.172544 0.06588352254 0.00046141124 
0.173101 0.05284400937 0.00013193139 
0.173659 0.08961495523 -0.00096474342 
0.174216 0.02864412585 0.00021043849 
0.174774 0.06061306009 0.00019549235 
0.175331 0.04470369577 0.00044150935 
0.175888 0.04112620039 -0.00003465004 
0.176446 0.13840275501 0.00060387289 
0.177003 0.07505268445 0.00042142308 
0.177561 0.07038586083 -0.00061262860 
0.178118 0.11971044225 -0.00008272652 
0.178676 0.03595697486 0.00017705588 
0.179233 0.09014884375 0.00060451312 
0.179791 0.08017233766 0.00013927392 
0.180348 -0.01722665096 0.00056292447 
0.180905 0.02825606526 0.00022819052 
0.181463 0.04269604445 0.00094937443 
0.182020 0.04898081254 -0.00026640445 
0.182578 0.06397365041 0.00060443622 
0.183135 0.03051849263 0.00031052695 
0.183693 0.06982170608 0.00044153560 
0.184250 0.03320308116 0.00007281896 
0.184808 0.06438866067 0.00011057739 
0.185365 0.01110667353 0.00048020783 
0.185922 0.08929093850 0.00046242006 
0.186480 0.04418810429 0.00032124949 
0.187037 0.08744542517 0.00001167375 
0.187595 0.02589793391 0.00069071598 
0.188152 0.02822904961 -0.00042104902 
0.188710 0.03986153548 -0.00002110815 
0.189267 0.01549490639 0.00027985897 
0.189824 0.07621030000 0.00073870426 
0.190382 0.06144369422 0.00014855048 
0.190939 0.00621173946 0.00007001093 
0.191497 0.03674673119 0.00023471517 
0.192054 0.06188708219 -0.00021133738 
0.192612 0.07753451825 -0.00035396144 
0.193169 0.07299296649 0.00040208230 
0.193726 0.08676448379 0.00017725892 
0.194284 0.04448994494 0.00051318992 
0.194841 0.03051217234 0.00026702433 
0.195399 0.08559625096 0.00079441064 
0.195956 0.04292814843 0.00007055523 
0.196514 -0.00654718626 0.00013377273 
0.197071 0.02140032844 -0.00006936427 
0.197628 0.06402085662 0.00016596245 
0.198186 0.05177878890 0.00090707745 
0.198743 0.03251416605 -0.00008762759 
0.199301 0.07941707058 0.00063690981 
0.199858 -0.00260246478 0.00020568460 
0.200416 0.04269262355 -0.00034334136 
0.200973 -0.01723689486 -0.00060326223 
0.201530 0.05989806462 0.00114472848 
0.202088 0.05291221024 0.00009529192 
0.202645 0.02395081689 0.00040674330 
0.203203 0.01232699737 0.00015697441 
0.203760 -0.01053746939 -0.00029502499 
0.204318 0.00336812600 0.00066970104 
0.204875 0.00510676232 -0.00033758062 
0.205432 0.04909712186 0.00004990661 
0.205990 0.03543704608 0.00020823770 
0.206547 0.04380995441 0.00070242909 
0.207105 0.03027275094 -0.00003350910 
0.207662 0.01682259535 0.00023990785 
0.208219 0.05417264642 0.00057419489 
0.208777 0.05029505131 0.00018419528 
0.209334 0.01590989659 -0.00065640369 
0.209892 0.03144744629 -0.00043679998 
0.210449 0.03047987067 0.00011213600 
0.211007 0.02604572051 -0.00005167353 
0.211564 0.05915328011 0.00058910396 
0.212121 0.02973788154 -0.00011661540 
0.212679 0.02038851257 -0.00097557911 
0.213236 0.04264938975 -0.00002860465 
0.213794 -0.01762602062 -0.00021448807 
0.214351 0.03996310856 0.00049740062 
0.214908 0.06673464522 0.00021660453 
0.215466 0.06503866490 -0.00025924103 
0.216023 0.08107996545 -0.00045171510 
0.216581 -0.00065398607 0.00040110331 
0.217138 0.03505220763 -0.00004331306 
0.217695 0.00664660659 -0.00052111690 
0.218253 0.05420894971 0.00038482822 
0.218810 0.06224907007 -0.00061253812 
0.219368 0.00649805743 0.00028992530 
0.219925 -0.00784558044 0.00044607679 
0.220483 0.02842399955 0.00005583940 
0.221040 0.07856571458 0.00039112650 
0.221597 0.00302599533 0.00019155876 
0.222155 0.06496138181 0.00052157950 
0.222712 0.03156338658 0.00013373378 
0.223270 0.02752249040 -0.00009192855 
0.223827 0.01953756925 0.00072210747 
0.224384 0.05988183183 0.00011621282 
0.224942 0.05576258833 -0.00018350576 
0.225499 0.01377249063 -0.00023557249 
0.226057 0.01678141668 -0.00002612648 
0.226614 0.03641090828 0.00044274150 
0.227171 0.04403161127 -0.00011140241 
0.227729 -0.03261475547 0.00022142541 
0.228286 0.03809627166 -0.00038176756 
0.228844 0.01068577581 -0.00008655274 
0.229401 0.01044652663 0.00031026671 
0.229958 0.00903709378 0.00004019826 
0.230516 0.03551021457 0.00006684335 
0.231073 0.00800827523 0.00038991396 
0.231630 0.05709805577 0.00041734435 
0.232188 0.04095069089 0.00019815372 
0.232745 0.01836386715 -0.00004716344 
0.233303 0.01858321916 0.00079251426 
0.233860 0.04789821095 -0.00011929760 
0.234417 0.06989185599 0.00019378863 
0.234975 -0.00508780847 -0.00016516598 
0.235532 0.00437943853 -0.00010832906 
0.236090 -0.01829835607 0.00019804247 
0.236647 0.03133795544 -0.00013025215 
0.237204 0.05300699258 0.00020089512 
0.237762 -0.00806550607 -0.00005180625 
0.238319 0.05010754973 0.00011960848 
0.238877 0.01050615302 -0.00004259830 
0.239434 0.03513164399 -0.00058166986 
0.239991 0.05747970112 0.00019394117 
0.240549 0.01923033668 0.00039331742 
0.241106 0.00483761610 0.00009548153 
0.241663 0.00379621076 0.00062073892 
0.242221 0.04306108496 0.00048303437 
0.242778 0.04311226930 0.00005986587 
0.243336 0.03055093874 0.00017909452 
0.243893 0.04603521697 0.00018243954 
0.244450 0.08171659874 0.00063770479 
0.245008 0.01598316257 -0.00023618613 
0.245565 0.02199047880 0.00027695308 
0.246123 -0.03263152037 -0.00021790818 
0.246680 0.00785884628 -0.00024206230 
0.247237 0.03215996693 0.00011942847 
0.247795 0.03111138443 0.00034878353 
0.248352 0.01580512297 0.00013708129 
0.248909 0.03635310409 0.00067302914 
0.249467 0.02217878332 0.00068936961 
0.250024 0.05508717176 0.00038090476 
0.250582 0.05013803364 -0.00004104673 
0.251139 0.04243660528 0.00043151972 
0.251696 0.01674023290 -0.00062222782 
0.252254 0.03862284593 0.00049994919 
0.252811 0.02877469802 0.00037606712 
0.253368 0.04108394050 0.00015502458 
0.253926 -0.03004499932 -0.00020118385 
0.254483 -0.00249713921 -0.00023665213 
0.255041 0.03161021329 0.00008929615 
0.255598 0.04177986060 -0.00008854575 
0.256155 0.04958721870 -0.00054824735 
0.256713 0.05602424338 0.00015643407 
0.257270 0.04032937937 0.00493165802 
0.257827 0.00635739710 0.00033911605 
0.258385 0.03294738906 0.00017997174 
0.258942 -0.01182692798 0.00011050812 
0.259499 0.01500348819 0.00010337438 
0.260057 0.00626407451 0.00002833607 
0.260614 0.05925435009 0.00041057111 
0.261172 0.02039557399 0.00016948918 
0.261729 0.05833365780 0.00061297362 
0.262286 0.02436953054 0.00019119610 
0.262844 0.03552203197 -0.00017223611 
0.263401 0.04896220594 0.00079236829 
0.263958 0.02667667802 -0.00028604731 
0.264516 0.03086579828 0.00035168618 
0.265073 0.02605073817 0.00030244871 
0.265630 0.07103080989 0.00008981306 
0.266188 0.04286836633 0.00008592098 
0.266745 0.01890851842 -0.00056647902 
0.267302 -0.00610653385 -0.00048617716 
0.267860 0.03168592000 0.00011838795 
0.268417 0.02686997695 0.00021522674 
0.268975 0.03714018739 0.00010397427 
0.269532 -0.02282996422 -0.00029076289 
0.270089 0.05956694382 -0.00001148303 
0.270647 0.06472911572 0.00010435257 
0.271204 0.02253293266 0.00010285063 
0.271761 -0.00390467853 -0.00027456801 
0.272319 0.00835556404 0.00005873625 
0.272876 0.00341880220 0.00038918993 
0.273433 -0.00701846153 -0.00018065140 
0.273991 0.04562452591 0.00010463818 
0.274548 0.02200545510 0.00013529520 
0.275105 0.06965184628 0.00000857724 
0.275663 0.03077002386 -0.00004628432 
0.276220 0.03042483226 0.00035526401 
0.276777 0.04396084363 0.00028270370 
0.277335 0.03450795800 0.00071029069 
0.277892 0.01874678885 0.00010164399 
0.278449 0.00018142508 -0.00002399043 
0.279007 -0.01218229953 0.00009799437 
0.279564 0.01565661498 -0.00018831955 
0.280121 0.00643956363 0.00019590709 
0.280679 0.04342692197 -0.00014629617 
0.281236 -0.00511107127 0.00030580690 
0.281793 0.04470994556 -0.00032312969 
0.282351 0.02917787584 -0.00046209863 
0.282908 0.01747442363 0.00020971098 
0.283465 -0.00580513649 0.00012841194 
0.284023 0.02150588855 -0.00035172755 
0.284580 0.05436614408 0.00030872598 
0.285137 0.02203347512 0.00016481883 
0.285695 0.03084271821 0.00027897016 
0.286252 0.07770626355 0.00055161247 
0.286809 0.01204584613 0.00005016686 
0.287367 0.07815735646 0.00008480584 
0.287924 0.03403712131 -0.00014438683 
0.288481 0.04252629687 0.00009732661 
0.289039 0.04551083170 0.00006046426 
0.289596 -0.01100484423 0.00050486939 
0.290153 0.01926770615 0.00019719775 
0.290711 0.05440855703 -0.00039090621 
0.291268 -0.03555755179 -0.00000930043 
0.291825 0.03978636163 0.00076785950 
0.292383 0.03835449492 -0.00011527035 
0.292940 0.04922832154 -0.00014114010 
0.293497 0.01931435639 0.00025309188 
0.294055 0.04233569416 -0.00008962510 
0.294612 0.06003919078 -0.00063285168 
0.295169 0.05461603497 0.00058530568 
0.295727 0.04041766560 0.00004898364 
0.296284 0.01945780416 -0.00012294808 
0.296841 0.02464820481 -0.00019194294 
0.297399 -0.00692204160 0.00051318559 
0.297956 0.03552969534 -0.00045437998 
0.298513 0.01166496573 -0.00031410259 
0.299071 0.02333679924 -0.00043614346 
0.299628 0.06604427701 0.00017787901 
0.300185 -0.02342229162 0.00016982588 
0.300742 0.00405913246 0.00036790988 
0.301300 0.01154364606 -0.00030853915 
0.301857 0.02793838252 0.00002792815 
0.302414 0.03961421174 0.00051330753 
0.302972 0.00871715421 0.00009824107 
0.303529 0.00329322665 0.00031305368 
0.304086 0.07418327524 0.00039675670 
0.304644 -0.05040293997 0.00029328088 
0.305201 -0.00370154282 0.00056111808 
0.305758 -0.01753345630 0.00018144864 
0.306316 0.05052093444 0.00011325349 
0.306873 0.02078071838 0.00015422222 
0.307430 0.05528027568 -0.00009895146 
0.307987 0.07960054549 0.00032395471 
0.308545 0.03614644373 0.00005885184 
0.309102 0.02308402284 0.00046428304 
0.309659 0.02817461434 -0.00007171451 
0.310217 0.02422252717 0.00050002257 
0.310774 0.01749981012 -0.00037692547 
0.311331 0.03978206558 -0.00006770394 
0.311889 -0.02827101883 0.00032910632 
0.312446 0.00760342261 -0.00024164234 
0.313003 0.01328286236 -0.00032337956 
0.313560 0.04603806079 -0.00017617847 
0.314118 0.01575910442 -0.00095292681 
0.314675 0.00032608972 0.00019756684 
0.315232 0.00165567473 0.00023633205 
0.315790 0.03962099283 0.00090928943 
0.316347 0.01203957140 0.00052427757 
0.316904 0.08750836116 0.00013428327 
0.317461 -0.00891751895 0.00021450288 
0.318019 -0.00942611856 0.00041495787 
0.318576 0.04290436554 0.00008967745 
0.319133 0.05767179571 0.00023154156 
0.319691 0.01938807535 -0.00010738351 
0.320248 -0.01845892882 -0.00049406816 
0.320805 0.08948471850 0.00020657910 
0.321362 0.00988252038 0.00030475966 
0.321920 0.03125194795 -0.00024682661 
0.322477 0.02534273801 0.00014790119 
0.323034 0.01239885168 0.00005075673 
0.323592 0.04480380658 -0.00036914632 
0.324149 0.02547034202 0.00021954418 
0.324706 0.01575867167 0.00009772692 
0.325263 -0.00863518946 0.00057861098 
0.325821 0.10659073206 0.00002863439 
0.326378 0.05636279108 0.00019490484 
0.326935 -0.03767964355 0.00056057910 
0.327493 0.00850910429 -0.00007534641 
0.328050 0.02286392645 -0.00021000664 
0.328607 0.02963020232 0.00058160095 
0.329164 0.03973791578 0.00056875253 
0.329722 0.02780387003 0.00038525990 
0.330279 0.02638407534 0.00013650163 
0.330836 0.01526254978 0.00002342508 
0.331393 0.03160807132 0.00024063196 
0.331951 0.05009368689 0.00111303548 
0.332508 0.05724579469 0.00064411582 
0.333065 -0.00574425254 0.00033403188 
0.333622 0.01923347697 0.00092456556 
0.334180 0.04867098470 0.00007703667 
0.334737 -0.01352622532 -0.00062675296 
0.335294 0.04039776577 0.00021885963 
0.335852 0.04587785657 0.00071216617 
0.336409 -0.00928909819 -0.00056352715 
0.336966 0.01550029863 0.00017337819 
0.337523 0.02114258025 0.00042209296 
0.338081 0.03444800325 0.00010917626 
0.338638 -0.00464511419 -0.00002227335 
0.339195 -0.02504920802 -0.00001747573 
0.339752 -0.01725306894 0.00028567621 
0.340310 -0.00945189680 0.00064102583 
0.340867 0.00819064487 -0.00012240303 
0.341424 0.07652242721 0.00015743970 
0.341981 0.06035524674 0.00023307988 
0.342539 -0.04247537181 0.00043288212 
0.343096 -0.01355667866 0.00011291286 
0.343653 -0.00935460076 -0.00028888118 
0.344210 0.04671137629 0.00034896921 
0.344768 0.06010000649 0.00006282543 
0.345325 -0.01642019236 0.00034041684 
0.345882 0.04337895622 -0.00057004426 
0.346439 0.03855256273 0.00033366493 
0.346997 0.01870588546 0.00024224721 
0.347554 0.01533977168 0.00099286774 
0.348111 0.08342783645 0.00016639319 
0.348668 0.05328498439 -0.00013213016 
0.349226 0.00229176662 -0.00015423419 
0.349783 0.00557768413 -0.00023329610 
0.350340 -0.04016521161 -0.00066982704 
0.350897 -0.00411785994 -0.00123393544 
0.351454 -0.06314171576 -0.00038139664 
0.352012 0.02937847475 0.00038937277 
0.352569 -0.00477505577 0.00064104283 
0.353126 -0.01340457479 0.00125772221 
0.353683 0.06121722748 0.00061650972 
0.354241 -0.00959558892 -0.00018369639 
0.354798 0.06356227998 0.00250078336 
0.355355 0.01207009445 0.00030370038 
0.355912 0.03392443780 0.00054225503 
0.356470 -0.05228864770 -0.00001508097 
0.357027 0.04932929024 0.00046689815 
0.357584 0.04086047322 -0.00147077167 
0.358141 -0.02276219345 0.00032576392 
0.358699 0.06265021943 0.00013680132 
0.359256 0.03663653730 0.00003040096 
0.359813 0.02254282751 -0.00083848919 
0.360370 -0.03055430030 -0.00072491995 
0.360927 0.05143153380 0.00060976213 
0.361485 0.02135329421 0.00096701245 
0.362042 0.02969523560 0.00085962405 
0.362599 0.07906951256 -0.00022778122 
0.363156 0.06408712147 0.00148131238 
0.363714 -0.01093193992 -0.00061208996 
0.364271 0.02600973331 0.00164906979 
0.364828 -0.02122281509 -0.00018020543 
0.365385 -0.00221299146 -0.00138511764 
0.365942 -0.00370186995 -0.00092468714 
0.366500 -0.05444023709 -0.00120604644 
0.367057 0.05484406015 0.00104367540 
0.367614 0.00477970340 -0.00034010985 
0.368171 -0.00150106101 0.00029145440 
0.368728 -0.01870923168 -0.00014113185 
0.369286 0.03554556551 -0.00128440749 
0.369843 0.04879453717 -0.00040441961 
0.370400 -0.00465036408 -0.00013369534 
0.370957 -0.01209999062 -0.00013380056 
0.371514 -0.07242394898 0.00048691078 
0.372072 0.02446813725 -0.00054996695 
0.372629 -0.07667932566 0.00173878519 
0.373186 0.04590807577 0.00131405482 
0.373743 0.05725320725 0.00112494715 
0.374300 -0.10810233541 -0.00020614511 
0.374858 0.03311482871 -0.00057005967 
0.375415 0.03375099439 -0.00109272740 
0.375972 0.03131069967 0.00079997763 
0.376529 -0.07591159672 -0.00035196316 
0.377086 0.00673421356 0.00127513197 
0.377644 -0.05296050546 0.00056892847 
0.378201 0.07044986443 -0.00115526704 
0.378758 0.03949121469 0.00049738968 
0.379315 0.02525867864 0.00186087955 
0.379872 -0.02424792652 -0.00168617924 
0.380430 0.04370709865 -0.00017634374 
0.380987 -0.01276140716 -0.00085262034 
0.381544 0.06310142003 -0.00151306542 
0.382101 0.05866705385 -0.00009368633 
0.382658 0.04273123005 0.00058902247 
0.383216 0.05623414480 -0.00081277247 
0.383773 -0.09410021018 -0.00107450033 
0.384330 0.08263879643 0.00034521964 
0.384887 -0.00239173504 0.00089372406 
0.385444 -0.00811061910 -0.00211496858 
0.386001 -0.02774433901 0.00002995549 
0.386559 0.04985717078 0.00195904025 
0.387116 0.12113278942 0.00169225077 
0.387673 0.05961026321 -0.00137609217 
0.388230 -0.00888395755 -0.00062995137 
0.388787 0.12064655781 0.00208580172 
0.389345 -0.12527955540 -0.00089689679 
0.389902 0.06159782835 -0.00330051721 
0.390459 0.01081147069 -0.00080218875 
0.391016 0.05779522457 0.00038299236 
0.391573 0.06343824024 0.00100291973 
0.392130 0.01173770317 0.00092286106 
0.392688 0.09471562146 -0.00126513603 
0.393245 0.03391535531 -0.00149974473 
0.393802 0.05818995667 0.00100272192 
0.394359 0.00313106170 -0.00012642562 
0.394916 0.08838051642 0.00246108700 
0.395473 0.08535863142 0.00281387649 
0.396031 0.04012160210 -0.00079141492 
0.396588 -0.04416186005 0.00089151248 
0.397145 -0.02138091760 -0.00013029305 
0.397702 0.05901233909 0.00067529430 
0.398259 -0.01099780629 -0.00403170970 
0.398816 -0.06054638556 0.00427990328 
0.399374 -0.04664447208 0.00104701450 
0.399931 0.03919023983 -0.00091895606 
0.400488 -0.03555540246 -0.00518019636 
0.401045 0.00161604974 0.00283681637 
0.401602 0.05266186675 -0.00321342059 
0.402159 0.18525450238 0.00192328682 
0.402716 0.01231576368 -0.00148835097 
0.403274 -0.09591015845 0.00151561739 
0.403831 0.09611665353 -0.00771040714 
