# Supplementary material for: SAXS studies of X-ray induced disulfide bond damage: Engineering high-resolution insight from a low-resolution technique
Source: PLoS One. 2020 Nov 17;15(11):e0239702. doi: 10.1371/journal.pone.0239702 (PMC7671560; doi:10.1371/journal.pone.0239702)
Supplement: S1 Data — (GZ) [file pone.0239702.s023.gz › SupplementaryData/dimer_A9_ph6_1p25_00026.cbf.dat]

0.010314 4.64562159908 -0.37190300939 
0.010872 5.80929247265 -0.06799449793 
0.011429 3.76284359194 0.17247929331 
0.011987 3.63578467758 0.01970857450 
0.012544 4.55616661969 0.12283574004 
0.013102 2.25472773173 -0.00518639787 
0.013659 3.63127939480 0.02971962940 
0.014217 1.15342564245 -0.14987484655 
0.014774 2.97256352545 -0.05017314070 
0.015332 2.99658415301 0.03839381665 
0.015889 3.30671271473 -0.09685628784 
0.016447 3.49298014094 -0.00394760389 
0.017004 3.74496790268 -0.00690095265 
0.017562 2.97178484055 0.02344166798 
0.018119 3.36457555411 -0.00824065818 
0.018677 2.87082934804 0.00238306256 
0.019234 2.93008541275 -0.04390675880 
0.019792 2.77282457849 0.02520819542 
0.020349 2.96789275572 0.01549565354 
0.020907 3.33023308212 -0.00011096973 
0.021464 2.78004763863 0.01888837123 
0.022022 3.31717350387 0.01653273377 
0.022579 2.97261037545 0.01388401711 
0.023137 2.93097347625 0.00723514595 
0.023694 3.11137225323 0.01266208198 
0.024252 3.05507044661 0.01769009747 
0.024809 2.94037311982 0.03330567081 
0.025367 2.74931877389 0.01545682130 
0.025924 2.93733951822 0.01568840826 
0.026482 2.77798540303 0.01717669418 
0.027039 3.05576349627 0.02281136762 
0.027597 2.68039015351 0.01321148253 
0.028154 2.79903572776 0.01394092386 
0.028712 2.71902029727 0.01948610841 
0.029269 2.85326388393 0.01784447164 
0.029827 2.74594688474 0.00993217802 
0.030384 2.76227393456 0.02287981848 
0.030942 2.61836964051 0.01095585872 
0.031500 2.62455265430 0.01720282022 
0.032057 2.78405892123 0.01628029556 
0.032615 2.61306574489 0.01946280507 
0.033172 2.43846584828 0.01495976366 
0.033730 2.42115988702 0.01635166744 
0.034287 2.65074440078 0.01637551275 
0.034845 2.55536539504 0.02152834907 
0.035402 2.45559990086 0.01137882711 
0.035960 2.41897884151 0.01737320764 
0.036517 2.65298527652 0.01562007036 
0.037075 2.47011003910 0.01508367630 
0.037632 2.43081417510 0.01794140965 
0.038190 2.38603561388 0.01247491630 
0.038747 2.41438583860 0.01492826299 
0.039305 2.26589435530 0.01319967459 
0.039862 2.26104591891 0.01449271568 
0.040420 2.42335820879 0.01786389729 
0.040977 2.30665886165 0.01678800287 
0.041535 2.23306569814 0.01627613785 
0.042092 2.33461881221 0.01727918759 
0.042650 2.17685899476 0.01605080874 
0.043207 2.08397384725 0.01273514747 
0.043765 2.13956784352 0.01006392452 
0.044322 2.12349506391 0.01811757899 
0.044880 2.04862243965 0.00916525099 
0.045437 2.17974234697 0.01269427445 
0.045995 2.08637813515 0.01368159372 
0.046552 2.10660320214 0.01224186098 
0.047110 2.04011424361 0.01304476304 
0.047667 2.08849029081 0.01052834404 
0.048225 1.95994365762 0.01072871795 
0.048782 1.96784916177 0.00994916331 
0.049340 1.93423208636 0.01241193996 
0.049897 1.92029791335 0.01035944811 
0.050455 2.16552433441 0.01146396695 
0.051012 1.96669236893 0.01296448400 
0.051570 1.85238631748 0.01054984599 
0.052127 1.89836465621 0.01411301094 
0.052685 1.83667609366 0.00894348098 
0.053242 1.79367598350 0.00993288366 
0.053800 1.92302811643 0.01106068612 
0.054357 1.84268053784 0.01090224108 
0.054915 1.83821135649 0.01043256114 
0.055472 1.80611132695 0.01100264612 
0.056030 1.74687374816 0.00925685722 
0.056587 1.65070066634 0.01151352643 
0.057145 1.71368447903 0.01064943650 
0.057702 1.77499319894 0.00806579754 
0.058260 1.63483058559 0.01024330516 
0.058817 1.58148337562 0.00792641715 
0.059375 1.53419437476 0.00787227146 
0.059932 1.49083537884 0.00782099193 
0.060490 1.55898109001 0.00673354204 
0.061048 1.53298684822 0.00868278379 
0.061605 1.49741162123 0.00686634540 
0.062163 1.51236574009 0.01067227462 
0.062720 1.55786948010 0.00811124666 
0.063278 1.43090270032 0.00863699221 
0.063835 1.39768164675 0.00857204225 
0.064393 1.43114158620 0.00916309736 
0.064950 1.44296511987 0.00826910000 
0.065508 1.43946283199 0.00751430504 
0.066065 1.32446212280 0.00638160799 
0.066623 1.36381828936 0.00651357989 
0.067180 1.30893831966 0.00649783721 
0.067738 1.34240981732 0.00469699524 
0.068295 1.26820286873 0.00659008592 
0.068853 1.27897412892 0.00740792345 
0.069410 1.31213195317 0.00726262116 
0.069968 1.19724633941 0.00923584590 
0.070525 1.22706648086 0.00802917606 
0.071083 1.25893318834 0.00827007758 
0.071640 1.10066819870 0.00455735208 
0.072198 1.09816361645 0.00614408532 
0.072755 1.13703971138 0.00537677535 
0.073313 1.15267942991 0.00735911932 
0.073870 1.11289999563 0.00562211785 
0.074428 1.16811159678 0.00681876864 
0.074985 1.07335583984 0.00513569130 
0.075543 1.05836497036 0.00564182473 
0.076100 1.06933994548 0.00653053420 
0.076658 1.18571300868 0.00748035014 
0.077215 1.04600553079 0.00656079186 
0.077773 1.04280965298 0.00742533192 
0.078330 1.09604244509 0.00476742927 
0.078888 1.02422500882 0.00566870618 
0.079445 0.97808411077 0.00533959996 
0.080003 0.94648518118 0.00601660705 
0.080560 0.93660073905 0.00378220149 
0.081118 0.82545225224 0.00509227288 
0.081675 0.94085625752 0.00270233110 
0.082233 0.95325686266 0.00533711954 
0.082790 0.80519173339 0.00557336300 
0.083348 0.86652383469 0.00702086432 
0.083905 0.94041053500 0.00448901253 
0.084463 0.84331210934 0.00456766057 
0.085020 0.83484141123 0.00466458732 
0.085578 0.85799880300 0.00358545102 
0.086135 0.79244547987 0.00294692878 
0.086693 0.88609924704 0.00406675490 
0.087250 0.83028171300 0.00450657930 
0.087808 0.85555237232 0.00414651894 
0.088365 0.70057547198 0.00368467625 
0.088923 0.82100439904 0.00398671040 
0.089480 0.84256426175 0.00292547322 
0.090038 0.79507017049 0.00324943177 
0.090595 0.76639670629 0.00372660135 
0.091153 0.76864075165 0.00351999950 
0.091710 0.77973614056 0.00399875493 
0.092268 0.75143075069 0.00152993955 
0.092825 0.63522210914 0.00378843334 
0.093383 0.67148602873 0.00359588055 
0.093940 0.65190763881 0.00321840059 
0.094498 0.69822169902 0.00282495853 
0.095055 0.68583252426 0.00424977432 
0.095613 0.65069460757 0.00282441657 
0.096170 0.73342015443 0.00427559161 
0.096728 0.54669482684 0.00266197526 
0.097285 0.56029080137 0.00574135398 
0.097842 0.69113298994 0.00252624305 
0.098400 0.57536657959 0.00362070877 
0.098957 0.59487841140 0.00213788853 
0.099515 0.61743259139 0.00351988765 
0.100072 0.58797712775 0.00282088911 
0.100630 0.52838600247 0.00360749173 
0.101187 0.51840408084 0.00298742029 
0.101745 0.52185217715 0.00241625501 
0.102302 0.48698871897 0.00251929780 
0.102860 0.55539062956 0.00343469974 
0.103417 0.55661699333 0.00177257916 
0.103975 0.51585477727 0.00321413655 
0.104532 0.48391012699 0.00127792861 
0.105090 0.45269835670 0.00182428098 
0.105647 0.63339075162 0.00393982331 
0.106205 0.53648138405 0.00269061273 
0.106762 0.48983944929 0.00285349872 
0.107320 0.45254230445 0.00275161367 
0.107877 0.46285025297 0.00247808649 
0.108435 0.53178045011 0.00229623750 
0.108992 0.42051178321 0.00256352667 
0.109550 0.47523175582 0.00215599829 
0.110107 0.39312253156 0.00198778787 
0.110665 0.48667529828 0.00158026539 
0.111222 0.41778149135 0.00190508958 
0.111780 0.43869969105 0.00154778294 
0.112337 0.53458564053 0.00293648853 
0.112895 0.37109228698 0.00206110297 
0.113452 0.39348885873 0.00195885631 
0.114010 0.40856215323 0.00149487515 
0.114567 0.38513184619 0.00188537749 
0.115125 0.48931155320 0.00179212383 
0.115682 0.40534334904 0.00067082550 
0.116240 0.35183145460 0.00089252653 
0.116797 0.31782225090 0.00054793121 
0.117355 0.48448483350 0.00160121513 
0.117912 0.37978150482 0.00139923605 
0.118470 0.37301274672 0.00197477043 
0.119027 0.35954155426 0.00125212334 
0.119585 0.35508218053 0.00064657613 
0.120142 0.39019280393 0.00086400094 
0.120699 0.30725459276 0.00093002001 
0.121257 0.26089490429 0.00154942494 
0.121814 0.25822141251 0.00057471758 
0.122372 0.33995546892 0.00164690828 
0.122929 0.27977630307 0.00089763440 
0.123487 0.29527253426 0.00035954693 
0.124044 0.32793393777 0.00200238993 
0.124602 0.26639884115 0.00020946868 
0.125159 0.26208702542 0.00183151214 
0.125717 0.27229882558 0.00114865237 
0.126274 0.33848538712 0.00181315009 
0.126832 0.32384308396 0.00226939043 
0.127389 0.30000689471 0.00198901274 
0.127947 0.27285187076 0.00183276567 
0.128504 0.26267907698 0.00154390227 
0.129062 0.32725158321 0.00161789015 
0.129619 0.31437859468 0.00055232493 
0.130177 0.24421359159 0.00121762184 
0.130734 0.22837374009 0.00105776571 
0.131292 0.30000999484 0.00070691261 
0.131849 0.26479005157 0.00169574042 
0.132407 0.27813707614 0.00169262068 
0.132964 0.19454943683 0.00068301012 
0.133521 0.23870313973 0.00081763341 
0.134079 0.19859616119 0.00088248380 
0.134636 0.18619646891 0.00050725108 
0.135194 0.24468023812 -0.00022805332 
0.135751 0.29010494298 0.00092754963 
0.136309 0.18424504677 0.00009727287 
0.136866 0.21842657565 0.00141408207 
0.137424 0.27422391745 0.00090133615 
0.137981 0.18515163050 0.00059381539 
0.138539 0.18492706335 0.00072834934 
0.139096 0.17636540670 -0.00003677694 
0.139654 0.18803948916 0.00099583865 
0.140211 0.23261172667 0.00095318045 
0.140769 0.17687730244 0.00137304395 
0.141326 0.21016134079 0.00157662616 
0.141884 0.20154806367 0.00191233761 
0.142441 0.12286956553 0.00007969851 
0.142998 0.15985951013 0.00136106078 
0.143556 0.17106612767 0.00062968643 
0.144113 0.12210397687 0.00037901588 
0.144671 0.18649094109 0.00101451369 
0.145228 0.20642063077 0.00008906773 
0.145786 0.13639775695 0.00154648466 
0.146343 0.14326780550 0.00032994018 
0.146901 0.14735535841 0.00114710089 
0.147458 0.14288554182 0.00016561063 
0.148016 0.12434074780 0.00114110786 
0.148573 0.19436645441 0.00081933849 
0.149131 0.12879017312 0.00102868223 
0.149688 0.11146710507 0.00127324664 
0.150246 0.13410273680 0.00022034945 
0.150803 0.12640306304 0.00088978970 
0.151360 0.12641164541 0.00000830103 
0.151918 0.12728722232 0.00029218701 
0.152475 0.11608638240 -0.00017418378 
0.153033 0.14350087685 0.00032519756 
0.153590 0.10603196200 0.00064426175 
0.154148 0.09768342196 0.00078380593 
0.154705 0.13825217606 0.00039850573 
0.155263 0.14558701145 0.00082681257 
0.155820 0.13294506455 -0.00008844080 
0.156378 0.11077566653 0.00039984488 
0.156935 0.11977123422 0.00058952166 
0.157493 0.08810527749 0.00047939979 
0.158050 0.11892316546 0.00072026900 
0.158607 0.08652252014 -0.00051324102 
0.159165 0.13003791979 0.00006277680 
0.159722 0.14105497427 0.00086790859 
0.160280 0.07750752843 -0.00031751515 
0.160837 0.05065715271 -0.00041386802 
0.161395 0.07856932850 0.00104636928 
0.161952 0.07883521751 0.00050586028 
0.162510 0.08122722314 -0.00013950814 
0.163067 0.08873450305 0.00075546435 
0.163625 0.06356459349 0.00056022442 
0.164182 0.10563025507 0.00095642978 
0.164739 0.05715279834 -0.00015807772 
0.165297 0.11365790491 0.00082298761 
0.165854 0.07617092778 -0.00007807384 
0.166412 0.07022500919 -0.00009264937 
0.166969 0.04401581254 -0.00007051026 
0.167527 0.06156407462 0.00086206484 
0.168084 0.04071838413 0.00114843937 
0.168642 0.11097002547 -0.00005423135 
0.169199 0.09211717545 -0.00001836647 
0.169757 0.11374764105 0.00057684308 
0.170314 0.05125419514 -0.00008829562 
0.170871 0.03228006639 0.00073934838 
0.171429 0.03939262750 -0.00012034739 
0.171986 0.09364178128 0.00044674469 
0.172544 0.09674596174 0.00081978444 
0.173101 0.10031276028 0.00007256562 
0.173659 0.07468867697 0.00062226230 
0.174216 0.03813774257 -0.00020274069 
0.174774 0.04487944737 0.00071957377 
0.175331 0.10327739181 -0.00050082050 
0.175888 0.09640980833 0.00041322393 
0.176446 0.03504211583 0.00031868955 
0.177003 0.05535986237 0.00032055643 
0.177561 0.07010461729 0.00001467477 
0.178118 0.08573998477 0.00002110681 
0.178676 0.06713486527 0.00036630774 
0.179233 0.03067283080 0.00039772963 
0.179791 0.03228773825 -0.00016994796 
0.180348 0.06443093337 0.00018963397 
0.180905 0.04873863739 0.00016841528 
0.181463 0.02456394119 -0.00016873207 
0.182020 0.00178642835 0.00064403567 
0.182578 0.06023548806 0.00070075123 
0.183135 0.03545863124 0.00073708525 
0.183693 0.08742094886 0.00000422146 
0.184250 0.04677947410 0.00005186033 
0.184808 0.03358133777 -0.00007576406 
0.185365 0.06449825416 0.00138195557 
0.185922 0.05964094329 0.00070323838 
0.186480 0.02502141101 0.00080660304 
0.187037 0.03658237225 -0.00049388345 
0.187595 0.07791879318 0.00052202850 
0.188152 0.03901438839 -0.00006069546 
0.188710 0.04160720135 -0.00000270288 
0.189267 0.05787076580 -0.00051529312 
0.189824 0.03022996626 0.00050672435 
0.190382 0.03783726452 0.00024040494 
0.190939 0.04388816165 -0.00008959612 
0.191497 0.07671788319 0.00022191329 
0.192054 0.01485976318 -0.00001646284 
0.192612 0.09225074905 -0.00059467743 
0.193169 0.00885655977 0.00116294563 
0.193726 0.08189136567 -0.00009763282 
0.194284 0.10293686140 0.00110895986 
0.194841 0.08141303189 0.00024468749 
0.195399 0.08657005040 0.00078681143 
0.195956 0.05564313895 -0.00011504889 
0.196514 0.05135944440 -0.00017119691 
0.197071 0.07582042764 0.00053793100 
0.197628 0.10572516445 0.00009736126 
0.198186 0.03669546750 0.00092350231 
0.198743 0.04657978022 0.00069813489 
0.199301 0.06405058503 0.00000894889 
0.199858 0.00764929108 0.00051455200 
0.200416 0.04452451998 0.00025142843 
0.200973 0.04531956447 0.00034580613 
0.201530 0.08281341544 0.00039559034 
0.202088 0.05838309539 0.00043841060 
0.202645 0.02206340298 -0.00014233161 
0.203203 0.08471572596 0.00049952593 
0.203760 0.03397310923 0.00082938253 
0.204318 0.03933413476 -0.00095305186 
0.204875 0.08464263864 0.00044342562 
0.205432 0.09992149740 0.00067902286 
0.205990 0.01025250509 -0.00009671110 
0.206547 0.05832969567 -0.00017690682 
0.207105 0.02016809514 0.00009386679 
0.207662 0.02515704815 0.00000712558 
0.208219 0.03822479263 0.00041901738 
0.208777 0.01714989436 0.00003959038 
0.209334 0.04483039081 0.00097303678 
0.209892 0.10081330700 0.00045596318 
0.210449 -0.00374314624 0.00022491493 
0.211007 0.06480142024 0.00035231663 
0.211564 0.03214516983 0.00043799374 
0.212121 0.03538040805 0.00010279453 
0.212679 0.01788645826 -0.00002505832 
0.213236 0.00748859926 -0.00024368092 
0.213794 0.03190836621 -0.00013078970 
0.214351 0.05566754897 -0.00017913615 
0.214908 0.03971528430 0.00070128168 
0.215466 0.03242531579 0.00038174730 
0.216023 0.00992647597 0.00029411679 
0.216581 0.00054617604 -0.00073353072 
0.217138 0.04994476221 0.00027041022 
0.217695 0.03193799695 0.00067156925 
0.218253 0.07102693461 0.00063430404 
0.218810 0.09992347493 0.00038779854 
0.219368 0.02139847573 0.00033545652 
0.219925 0.03000051651 0.00016671949 
0.220483 0.02576691083 0.00050164879 
0.221040 0.02124040194 -0.00006734700 
0.221597 0.01606318719 0.00017926296 
0.222155 0.05102393930 0.00045970336 
0.222712 0.09473526235 -0.00017591778 
0.223270 0.06672509534 0.00037536728 
0.223827 0.00086498265 0.00026966905 
0.224384 0.04613606252 0.00026126764 
0.224942 0.01716778263 0.00009470329 
0.225499 0.01508109751 0.00009500851 
0.226057 0.06154874675 0.00036794232 
0.226614 0.06148645546 0.00079943399 
0.227171 0.01590128039 0.00068416086 
0.227729 0.01035685065 0.00011819539 
0.228286 0.01867301588 -0.00008723804 
0.228844 0.05872361460 -0.00029530729 
0.229401 -0.00944500885 0.00022341618 
0.229958 -0.00769283250 0.00013960162 
0.230516 0.05170592795 -0.00035041750 
0.231073 0.03615562188 0.00037477511 
0.231630 0.03963440828 -0.00016100312 
0.232188 0.01651941493 -0.00013747467 
0.232745 0.01757469207 -0.00033765800 
0.233303 0.02669392878 0.00054989258 
0.233860 0.05371026120 0.00001938514 
0.234417 0.03561716557 -0.00025558971 
0.234975 0.03198823793 -0.00000114985 
0.235532 0.06682923330 -0.00001218282 
0.236090 0.02613806591 0.00028214547 
0.236647 0.00201578682 0.00047816346 
0.237204 0.04084522604 0.00060795632 
0.237762 0.04060913632 -0.00015483606 
0.238319 0.03059895294 -0.00038874119 
0.238877 0.06074557351 -0.00017075712 
0.239434 -0.00120163794 0.00006107976 
0.239991 0.00441047108 0.00012714482 
0.240549 0.03814823640 -0.00009177866 
0.241106 0.02185654852 -0.00005614138 
0.241663 0.06875908734 0.00069484147 
0.242221 0.04761264046 0.00010521951 
0.242778 0.09848717308 0.00037191212 
0.243336 0.04736568467 0.00012706214 
0.243893 0.05401256385 0.00048492005 
0.244450 0.03087638367 0.00043191152 
0.245008 -0.00370616522 0.00055860490 
0.245565 0.00104785144 0.00016764008 
0.246123 0.09556728218 0.00036934294 
0.246680 0.03491587161 0.00039176039 
0.247237 0.01722963350 0.00033317829 
0.247795 0.06067347644 0.00037264405 
0.248352 0.02712275882 -0.00026837801 
0.248909 -0.00304018484 -0.00022536964 
0.249467 0.02119634958 -0.00033984910 
0.250024 0.02309428459 0.00045023631 
0.250582 0.04027267831 0.00015074579 
0.251139 0.04672109120 0.00060809863 
0.251696 0.06881137778 0.00073651460 
0.252254 0.03781106135 0.00022422450 
0.252811 0.02838428541 0.00076645385 
0.253368 0.00310434392 -0.00027084425 
0.253926 0.04460431384 -0.00004127648 
0.254483 0.03309736603 0.00005242143 
0.255041 0.02284491446 0.00032378989 
0.255598 0.03192145035 -0.00051450569 
0.256155 0.02736324888 0.00012047775 
0.256713 0.05964271745 0.00005016483 
0.257270 -0.01123028635 0.00699892904 
0.257827 0.00370850195 0.00020603633 
0.258385 0.02392958360 -0.00030410710 
0.258942 0.07639410013 0.00048084564 
0.259499 0.06710571467 -0.00051433878 
0.260057 0.02279608860 0.00032170724 
0.260614 -0.00019175305 -0.00024606833 
0.261172 0.03765286199 -0.00001312768 
0.261729 0.02106396285 0.00055817199 
0.262286 0.04412879728 0.00028657512 
0.262844 -0.00229547453 0.00005210112 
0.263401 0.06273881233 -0.00004382363 
0.263958 0.08252419888 0.00029132691 
0.264516 0.01784713935 0.00034133688 
0.265073 0.05362435846 -0.00001051892 
0.265630 0.05654861778 0.00004861866 
0.266188 0.05231006011 -0.00009569320 
0.266745 0.04712790691 0.00058010384 
0.267302 0.03383281646 0.00032385741 
0.267860 0.04491865147 0.00037504123 
0.268417 0.04569657003 0.00023942895 
0.268975 0.02741080480 0.00017620944 
0.269532 -0.01461843254 -0.00019818045 
0.270089 0.01892811676 0.00019682800 
0.270647 0.08217284644 0.00011284542 
0.271204 0.00978626433 0.00011607777 
0.271761 0.03900100913 -0.00032715715 
0.272319 -0.01027828374 0.00033204400 
0.272876 0.01839172731 -0.00022752987 
0.273433 0.00839963439 -0.00000851965 
0.273991 0.04024944018 0.00006913296 
0.274548 0.03476025592 -0.00006703796 
0.275105 0.07926077576 0.00016439112 
0.275663 0.03390206938 0.00015261536 
0.276220 0.08169753691 0.00030543871 
0.276777 0.01687353141 0.00062551524 
0.277335 0.06136448535 -0.00008437641 
0.277892 0.01121567305 0.00017481229 
0.278449 -0.00481049739 -0.00032504094 
0.279007 0.01023635236 0.00016062201 
0.279564 0.03771743149 0.00047489030 
0.280121 0.02845448951 -0.00031008540 
0.280679 0.01336243301 -0.00011168886 
0.281236 -0.00044168427 0.00055934312 
0.281793 0.06062705983 -0.00014265927 
0.282351 -0.02783356284 0.00028126797 
0.282908 -0.00188705810 -0.00004267696 
0.283465 0.03628719002 0.00028584709 
0.284023 0.02307947724 0.00011984442 
0.284580 0.05579326874 0.00004943392 
0.285137 0.03971196379 0.00027379961 
0.285695 0.04607204508 0.00052623676 
0.286252 0.00198173131 -0.00029989353 
0.286809 0.04565472528 0.00026894967 
0.287367 0.05563534769 0.00039987767 
0.287924 0.07572218211 0.00025016001 
0.288481 0.06737504012 0.00037182028 
0.289039 0.01275593449 0.00034611197 
0.289596 0.02637353826 0.00012649313 
0.290153 0.06131226906 0.00032605995 
0.290711 0.02018881473 -0.00008092929 
0.291268 0.05173635320 0.00017588972 
0.291825 0.01948578910 -0.00031910099 
0.292383 0.01468304026 0.00088718576 
0.292940 0.02868011302 0.00014933747 
0.293497 -0.01274773027 -0.00032499552 
0.294055 -0.00718356661 -0.00044765903 
0.294612 0.00926182729 -0.00048035650 
0.295169 0.04316841439 0.00011942644 
0.295727 0.07900739211 0.00012426408 
0.296284 0.02241171836 0.00022885117 
0.296841 0.01799650614 -0.00043149069 
0.297399 0.04248315521 -0.00012376603 
0.297956 0.03095134011 0.00085057093 
0.298513 0.06726473485 0.00041517119 
0.299071 0.00108453856 0.00022391129 
0.299628 0.04073217187 0.00056565728 
0.300185 -0.00573777018 -0.00084554404 
0.300742 0.06729681721 0.00026434558 
0.301300 0.01802050644 0.00029921758 
0.301857 0.03427741843 0.00012986728 
0.302414 -0.00576287052 0.00001490252 
0.302972 -0.00022717513 -0.00002104176 
0.303529 0.03250094892 0.00001954597 
0.304086 0.03325229134 0.00046062068 
0.304644 0.07068658156 0.00077071651 
0.305201 0.01609032267 0.00022514548 
0.305758 0.01617321697 -0.00007324321 
0.306316 0.06014354347 0.00019107689 
0.306873 -0.02647332727 -0.00020848116 
0.307430 0.05040695251 -0.00006271200 
0.307987 0.00963720472 0.00016409306 
0.308545 0.05735370942 -0.00011612706 
0.309102 0.02038658614 0.00026505973 
0.309659 0.04950046282 -0.00035051073 
0.310217 0.07425736143 -0.00012082332 
0.310774 0.01442390507 0.00031993966 
0.311331 0.03294597499 -0.00020756722 
0.311889 0.03743014048 -0.00013245991 
0.312446 0.01313904791 0.00001023491 
0.313003 0.06432868689 0.00024733780 
0.313560 -0.01685788667 -0.00006872676 
0.314118 0.03208258410 0.00056814442 
0.314675 -0.02292174177 -0.00001235613 
0.315232 0.04158725173 -0.00012606182 
0.315790 0.03444058116 0.00030666589 
0.316347 0.06379314354 0.00039100668 
0.316904 0.03947175364 0.00053453457 
0.317461 -0.00131939990 0.00039318903 
0.318019 0.05683203742 0.00048482597 
0.318576 0.00757873877 -0.00011205092 
0.319133 -0.04173273910 0.00040834941 
0.319691 -0.02393534345 0.00017862226 
0.320248 0.02402754793 -0.00001607447 
0.320805 0.06089109234 0.00003407533 
0.321362 0.01621848008 -0.00032376448 
0.321920 0.02159110363 -0.00029512677 
0.322477 0.11362051199 0.00005884187 
0.323034 0.07342502022 -0.00008588137 
0.323592 0.03780981554 -0.00012738640 
0.324149 0.00776081061 0.00025457339 
0.324706 0.08628090493 -0.00054571537 
0.325263 0.02964371755 0.00068514440 
0.325821 0.04462893259 0.00085288482 
0.326378 0.05608033903 -0.00018036291 
0.326935 -0.02556982471 -0.00049402275 
0.327493 0.02609705173 0.00041430893 
0.328050 -0.04276335729 -0.00033936365 
0.328607 0.02911973341 0.00030594145 
0.329164 0.02117899348 -0.00024453283 
0.329722 0.00692826300 0.00001209969 
0.330279 0.00901459649 -0.00014539494 
0.330836 0.00617504314 0.00017265295 
0.331393 0.02947432011 -0.00036002362 
0.331951 0.03842594070 0.00030006734 
0.332508 0.01650763911 0.00041473330 
0.333065 0.05886088409 0.00044520737 
0.333622 0.01200598367 -0.00026652504 
0.334180 0.03257535185 0.00000696075 
0.334737 0.02801612662 0.00047163144 
0.335294 0.03342737697 0.00037538406 
0.335852 0.02495739101 -0.00122936981 
0.336409 0.05813001757 0.00112836346 
0.336966 0.05477716932 0.00007585477 
0.337523 0.01723147095 0.00048000542 
0.338081 0.06020372839 -0.00036447054 
0.338638 -0.03339181974 0.00003690336 
0.339195 -0.02529911279 0.00045387694 
0.339752 0.02603011990 0.00000771160 
0.340310 -0.01069944155 0.00055425423 
0.340867 -0.04250878011 -0.00004768362 
0.341424 -0.00331063378 0.00040970473 
0.341981 0.01908920509 0.00017482117 
0.342539 0.01903446116 0.00104196708 
0.343096 0.00972493583 0.00052697848 
0.343653 -0.00309559556 0.00056224082 
0.344210 0.04584459584 0.00018195328 
0.344768 -0.01553045790 -0.00037989508 
0.345325 -0.03962880776 0.00015565401 
0.345882 0.02514605649 0.00003634845 
0.346439 -0.00749889389 0.00045413110 
0.346997 -0.04292900826 -0.00019099459 
0.347554 0.06932893241 0.00026119650 
0.348111 -0.00728330104 -0.00032082806 
0.348668 -0.02878824537 -0.00069657576 
0.349226 0.06052562488 0.00032555332 
0.349783 -0.05534587654 -0.00062744583 
0.350340 0.08414094369 0.00104155371 
0.350897 0.04307097300 0.00088249816 
0.351454 -0.02878779028 -0.00047592172 
0.352012 0.03071932594 0.00001419241 
0.352569 -0.05750554477 -0.00096268668 
0.353126 0.06898872524 -0.00001322694 
0.353683 0.05881711288 0.00078690290 
0.354241 -0.04042648161 0.00154970707 
0.354798 0.01776339344 0.00042678827 
0.355355 0.08065962216 -0.00056917198 
0.355912 0.01560711138 0.00034746364 
0.356470 0.06026058148 0.00244100161 
0.357027 0.02241938187 0.00137725428 
0.357584 -0.01578652639 0.00124004195 
0.358141 0.04878664157 0.00175220786 
0.358699 -0.00976400260 0.00075475822 
0.359256 0.00803918619 0.00079825358 
0.359813 0.03002183931 -0.00054255931 
0.360370 0.02787238337 -0.00130640669 
0.360927 -0.02625691147 0.00032973533 
0.361485 -0.04518553216 0.00015284779 
0.362042 0.04201997884 -0.00120586949 
0.362599 0.05723650525 0.00152370196 
0.363156 0.04099133690 -0.00000438835 
0.363714 0.02757272494 0.00094519249 
0.364271 0.02096298292 -0.00037667841 
0.364828 -0.01642842001 -0.00108430130 
0.365385 0.00905516901 0.00252499154 
0.365942 0.12981723142 0.00066710442 
0.366500 0.01939708931 -0.00048787201 
0.367057 0.09437834509 0.00121981839 
0.367614 0.04231098559 -0.00048850315 
0.368171 0.04700105147 0.00065568160 
0.368728 0.01127755824 -0.00055448179 
0.369286 0.09147175348 0.00154745489 
0.369843 -0.01518438351 0.00015193771 
0.370400 0.05100556879 0.00030106552 
0.370957 -0.03737868403 0.00104924595 
0.371514 0.06865027177 0.00100834616 
0.372072 -0.01199599370 0.00032412421 
0.372629 -0.04705460197 -0.00120047406 
0.373186 0.09130204764 0.00085717552 
0.373743 0.08429501663 -0.00091303901 
0.374300 0.03978681027 0.00067204370 
0.374858 -0.03124115135 -0.00052269558 
0.375415 0.03302142438 0.00084804640 
0.375972 -0.00375668647 -0.00198306809 
0.376529 -0.04770032090 -0.00035641502 
0.377086 0.09101590355 0.00047513788 
0.377644 0.04830963776 -0.00156059422 
0.378201 0.09978117795 -0.00022292290 
0.378758 0.00311838079 -0.00127462333 
0.379315 0.00658387658 -0.00027310169 
0.379872 0.07343604374 0.00140455736 
0.380430 0.01032934876 0.00102912856 
0.380987 -0.01806937141 -0.00141914658 
0.381544 0.07045239982 0.00029814022 
0.382101 0.08009345720 0.00018424260 
0.382658 0.07514903978 0.00078246826 
0.383216 0.02572383181 0.00089385124 
0.383773 -0.04766431557 -0.00153112815 
0.384330 -0.02432890297 0.00059141312 
0.384887 0.04170368800 -0.00059943645 
0.385444 0.03413083173 -0.00161905980 
0.386001 -0.00774353613 0.00088706131 
0.386559 -0.04910254702 0.00043826659 
0.387116 0.02269800319 0.00079331464 
0.387673 0.04605432919 0.00047491718 
0.388230 0.05706182649 0.00206732484 
0.388787 -0.08750830766 -0.00017629122 
0.389345 0.01961141961 0.00074767335 
0.389902 0.01235409216 -0.00049496528 
0.390459 0.00338329116 -0.00074417693 
0.391016 -0.02048830382 -0.00141037546 
0.391573 -0.01146685326 -0.00141321956 
0.392130 0.02257568103 -0.00034849223 
0.392688 0.06693139468 0.00068930936 
0.393245 0.01033230363 -0.00220868951 
0.393802 0.05118569282 0.00259547449 
0.394359 0.00303818749 0.00092104713 
0.394916 0.01866085893 0.00208808160 
0.395473 0.10727059451 0.00162556258 
0.396031 -0.02219234074 -0.00095531421 
0.396588 0.01159486636 0.00451082027 
0.397145 0.07855929809 -0.00298316263 
0.397702 -0.03333817580 -0.00555705357 
0.398259 0.05777415234 -0.00050597180 
0.398816 -0.04533289018 0.00206147255 
0.399374 0.10155423068 0.00161721484 
0.399931 0.07424086327 -0.00055175355 
0.400488 -0.00871183258 0.00243968329 
0.401045 0.18106146913 0.00345495613 
0.401602 0.02422242427 0.00775514343 
0.402159 0.03273955512 0.00857402926 
0.402716 0.04387513963 -0.00423855436 
0.403274 -0.07646936682 -0.00097392506 
0.403831 0.23665661277 -0.00402604051 
