# Supplementary material for: SAXS studies of X-ray induced disulfide bond damage: Engineering high-resolution insight from a low-resolution technique
Source: PLoS One. 2020 Nov 17;15(11):e0239702. doi: 10.1371/journal.pone.0239702 (PMC7671560; doi:10.1371/journal.pone.0239702)
Supplement: S1 Data — (GZ) [file pone.0239702.s023.gz › SupplementaryData/dimer_A9_ph6_1p25_00027.cbf.dat]

0.010314 7.21184224436 -0.48098529917 
0.010872 5.68172664200 -0.94827638056 
0.011429 3.71764214658 0.00951970549 
0.011987 2.85307676989 0.10246967553 
0.012544 2.24991490113 -0.08093332072 
0.013102 2.97915688129 -0.04124187850 
0.013659 3.85330797874 -0.13774366353 
0.014217 4.65187397420 -0.09548908547 
0.014774 4.84028943035 -0.01444970000 
0.015332 2.43636228882 -0.00823854397 
0.015889 3.07119688564 -0.10238222465 
0.016447 3.43867953602 0.00010759579 
0.017004 3.50569941405 0.00464045528 
0.017562 3.53429956945 -0.02021236932 
0.018119 3.33179350498 0.03657009583 
0.018677 3.05631262737 -0.02593483996 
0.019234 3.25132770366 0.02861137927 
0.019792 3.10666958554 -0.01090527236 
0.020349 3.21199452945 0.01823903378 
0.020907 3.25574751801 0.01071755827 
0.021464 2.97110642331 -0.01373428125 
0.022022 3.21731318022 0.01186267841 
0.022579 3.35492385808 0.01513163326 
0.023137 3.22300584396 0.02111494170 
0.023694 3.33726083350 0.02060406734 
0.024252 3.12532865043 0.02584965664 
0.024809 3.15683693860 0.01440264999 
0.025367 2.92557721609 0.01738351935 
0.025924 2.99362670108 0.02417786878 
0.026482 2.83397928707 0.00811435446 
0.027039 3.19087391053 0.01888289275 
0.027597 2.88185600668 0.02145558725 
0.028154 2.80010852029 0.01613074071 
0.028712 2.80790200513 0.01335612517 
0.029269 2.68506436613 0.00859736066 
0.029827 2.82249627193 0.01843120052 
0.030384 2.78099391527 0.00925919542 
0.030942 2.71927127556 0.01891400781 
0.031500 2.81070424804 0.02319132554 
0.032057 2.73747139771 0.02286423790 
0.032615 2.64157701093 0.01298755168 
0.033172 2.78934345226 0.02042016110 
0.033730 2.67872673841 0.02027675550 
0.034287 2.52731154914 0.01502763721 
0.034845 2.55754979459 0.01863218812 
0.035402 2.56054596847 0.01831946068 
0.035960 2.44130484677 0.01885781109 
0.036517 2.57273723315 0.01369999632 
0.037075 2.47524538820 0.01734391289 
0.037632 2.49996958736 0.01345517483 
0.038190 2.36049058934 0.01062914449 
0.038747 2.44537440892 0.01576743076 
0.039305 2.33546783994 0.01195749910 
0.039862 2.29435950858 0.01381517078 
0.040420 2.34222303941 0.01619961451 
0.040977 2.40684436880 0.01564877603 
0.041535 2.50739520747 0.01430566543 
0.042092 2.17047318871 0.01512626462 
0.042650 2.21824342914 0.01106785992 
0.043207 2.16865258833 0.01423120533 
0.043765 2.12005143146 0.01204076219 
0.044322 2.12698733454 0.01299648679 
0.044880 2.27611014160 0.01528271581 
0.045437 2.00541235742 0.01304926470 
0.045995 2.15530719722 0.01637534103 
0.046552 1.99621922293 0.01717465989 
0.047110 2.12122338625 0.01030325352 
0.047667 2.04632544260 0.01296455444 
0.048225 2.02634612509 0.01367155022 
0.048782 1.97710057624 0.01264064026 
0.049340 1.97136558989 0.00970286124 
0.049897 2.04125455924 0.01309740297 
0.050455 1.80453704489 0.01039908799 
0.051012 1.88599372788 0.01217549185 
0.051570 1.97191836573 0.00588511624 
0.052127 1.77086220306 0.01098376002 
0.052685 1.81367568705 0.00840801287 
0.053242 1.79240190578 0.00949260246 
0.053800 1.82190675647 0.01162070801 
0.054357 1.73294126599 0.00804051497 
0.054915 1.75034527747 0.00913982182 
0.055472 1.69552881477 0.01183553258 
0.056030 1.73975770817 0.00938945307 
0.056587 1.71902885023 0.00999825135 
0.057145 1.62802639215 0.00831302614 
0.057702 1.60567832348 0.00616078490 
0.058260 1.59109326663 0.00762078112 
0.058817 1.62502792841 0.00994931080 
0.059375 1.57907470406 0.00920084522 
0.059932 1.52514333446 0.00607298972 
0.060490 1.55811109354 0.00878087156 
0.061048 1.49391119661 0.00846002517 
0.061605 1.43607495939 0.00931512607 
0.062163 1.52449070904 0.00813024425 
0.062720 1.50068742654 0.00839281391 
0.063278 1.56807945041 0.00963342356 
0.063835 1.38920847871 0.00658543915 
0.064393 1.39132499885 0.00770917250 
0.064950 1.36133978835 0.00796295033 
0.065508 1.41452446744 0.00791422128 
0.066065 1.43434481485 0.00906870199 
0.066623 1.34653477158 0.00802639602 
0.067180 1.34434043003 0.00621344740 
0.067738 1.34709873308 0.00628520954 
0.068295 1.28630912660 0.00458680032 
0.068853 1.23724451851 0.00527598621 
0.069410 1.28151673139 0.00737464838 
0.069968 1.29726327243 0.00679049478 
0.070525 1.21386679927 0.00386710450 
0.071083 1.22051495567 0.00617113189 
0.071640 1.16945056985 0.00504096580 
0.072198 1.15679962125 0.00719526908 
0.072755 1.21841378838 0.00412951557 
0.073313 1.20211271195 0.00627095875 
0.073870 1.18033145383 0.00423684789 
0.074428 1.18930955558 0.00502996475 
0.074985 1.10976244234 0.00647647302 
0.075543 0.95199489865 0.00749677023 
0.076100 1.08389096307 0.00411913288 
0.076658 1.08876390744 0.00629939893 
0.077215 1.09062166470 0.00600919080 
0.077773 0.96590085116 0.00435798627 
0.078330 0.96627843581 0.00517181095 
0.078888 1.05149955070 0.00611647511 
0.079445 0.91552527138 0.00342081686 
0.080003 0.84584326166 0.00485555803 
0.080560 0.90220356571 0.00613659320 
0.081118 0.95334648906 0.00542748088 
0.081675 0.92857468908 0.00582085314 
0.082233 0.90410705881 0.00464330944 
0.082790 0.85611320379 0.00405270311 
0.083348 0.88308652498 0.00363136228 
0.083905 0.89087943424 0.00548278263 
0.084463 0.93938547713 0.00447603064 
0.085020 0.86149473077 0.00602272628 
0.085578 0.78950932851 0.00423355510 
0.086135 0.87006299294 0.00469447654 
0.086693 0.85642960279 0.00409741045 
0.087250 0.86537619977 0.00407349937 
0.087808 0.78347587220 0.00247686890 
0.088365 0.81827999644 0.00377735428 
0.088923 0.77682309838 0.00215841846 
0.089480 0.84461822007 0.00510863834 
0.090038 0.76406011867 0.00496976817 
0.090595 0.69943599881 0.00373444144 
0.091153 0.70089212912 0.00198158164 
0.091710 0.63344375322 0.00394235712 
0.092268 0.75499977268 0.00302787310 
0.092825 0.75309623492 0.00432951750 
0.093383 0.71288109532 0.00365700295 
0.093940 0.72799114017 0.00309711644 
0.094498 0.74849186635 0.00225274891 
0.095055 0.63570665470 0.00239549133 
0.095613 0.71150668463 0.00489004562 
0.096170 0.54329949041 0.00450194602 
0.096728 0.56260684077 0.00373777535 
0.097285 0.53889030330 0.00214829284 
0.097842 0.52384983214 0.00299574669 
0.098400 0.67330546338 0.00416901682 
0.098957 0.64259324747 0.00299240250 
0.099515 0.63284050487 0.00360743769 
0.100072 0.61662262769 0.00186081473 
0.100630 0.63485796764 0.00396663327 
0.101187 0.63824161363 0.00309109993 
0.101745 0.50715509289 0.00221169179 
0.102302 0.56484043456 0.00243820719 
0.102860 0.55513333436 0.00344865724 
0.103417 0.51107368452 0.00289752290 
0.103975 0.56751683232 0.00339666852 
0.104532 0.55805088892 0.00164921310 
0.105090 0.44024556923 0.00278396382 
0.105647 0.55646315057 0.00150129562 
0.106205 0.46646375391 0.00226267454 
0.106762 0.51462569534 0.00326539558 
0.107320 0.43953812523 0.00245179472 
0.107877 0.40178472069 0.00276214879 
0.108435 0.41603347133 0.00137369882 
0.108992 0.40241661576 0.00136840006 
0.109550 0.36414719858 0.00208958075 
0.110107 0.42066326627 0.00258246000 
0.110665 0.41533678290 0.00183705369 
0.111222 0.37934278217 0.00173632599 
0.111780 0.49028508875 0.00226991472 
0.112337 0.33779520314 0.00169125112 
0.112895 0.45548239359 0.00228017600 
0.113452 0.34969588829 0.00161188920 
0.114010 0.46568613154 0.00260878213 
0.114567 0.32993095315 0.00241232067 
0.115125 0.34570206937 0.00126114513 
0.115682 0.37485482523 0.00157354448 
0.116240 0.40771276922 0.00116005130 
0.116797 0.34679377975 0.00146397793 
0.117355 0.36051519718 0.00055388861 
0.117912 0.41353348634 0.00171371366 
0.118470 0.35319358395 0.00057093863 
0.119027 0.38339298130 0.00119883575 
0.119585 0.31917260018 0.00141759025 
0.120142 0.31261832649 0.00135577840 
0.120699 0.32208019582 0.00145080459 
0.121257 0.32264373859 0.00072950627 
0.121814 0.34552045160 0.00174346791 
0.122372 0.31912699082 0.00204548564 
0.122929 0.26112367677 0.00215648967 
0.123487 0.26094361620 -0.00006354811 
0.124044 0.28129654820 0.00179296611 
0.124602 0.29532611732 0.00047855014 
0.125159 0.34005885715 0.00138968148 
0.125717 0.24408165374 0.00050966197 
0.126274 0.33642940848 0.00240798866 
0.126832 0.30687051937 0.00130459152 
0.127389 0.23734363888 0.00093234330 
0.127947 0.25036862671 0.00048056537 
0.128504 0.24080159210 0.00121815752 
0.129062 0.34448098635 0.00283591000 
0.129619 0.28663956599 0.00093182699 
0.130177 0.27192118213 0.00014909328 
0.130734 0.30273383295 0.00101352779 
0.131292 0.17529978597 0.00054233067 
0.131849 0.25187752873 0.00131727764 
0.132407 0.25302907080 0.00175402660 
0.132964 0.31699773174 0.00272170210 
0.133521 0.15811903649 0.00080572001 
0.134079 0.22726182310 0.00084933682 
0.134636 0.23632027660 0.00099312873 
0.135194 0.20540477287 0.00101288157 
0.135751 0.19120721354 0.00174661083 
0.136309 0.19157731826 0.00162061517 
0.136866 0.20590808132 0.00103495487 
0.137424 0.22633203473 -0.00015623259 
0.137981 0.24694254728 0.00097089992 
0.138539 0.12893284043 0.00057802182 
0.139096 0.17419184871 0.00238677320 
0.139654 0.19413895750 0.00070606922 
0.140211 0.14249846566 0.00037660629 
0.140769 0.12676638902 0.00060234886 
0.141326 0.19045615921 0.00039108027 
0.141884 0.12383781413 0.00091661912 
0.142441 0.15623769361 0.00073206237 
0.142998 0.12297660582 0.00075250953 
0.143556 0.06537117695 0.00035338208 
0.144113 0.15066184498 0.00013664718 
0.144671 0.19072252646 0.00077148445 
0.145228 0.13735356589 0.00066529361 
0.145786 0.13288305171 0.00112843414 
0.146343 0.17913347799 0.00110533110 
0.146901 0.11189666048 0.00063574402 
0.147458 0.15168331238 0.00098750031 
0.148016 0.19213809990 0.00050920595 
0.148573 0.09250875180 0.00034954654 
0.149131 0.12211432393 -0.00015928143 
0.149688 0.18847824965 0.00012230309 
0.150246 0.13150398519 0.00039694373 
0.150803 0.11936741843 0.00065058584 
0.151360 0.11075132710 0.00099049825 
0.151918 0.12439424883 0.00093704903 
0.152475 0.09005085454 0.00022925430 
0.153033 0.08214832081 0.00017845142 
0.153590 0.06873344626 0.00058726674 
0.154148 0.14345079357 0.00019776105 
0.154705 0.12593822544 0.00077834804 
0.155263 0.11679843154 0.00057192525 
0.155820 0.06659483699 0.00007547620 
0.156378 0.13745285829 0.00118869457 
0.156935 0.09569151490 0.00129392773 
0.157493 0.10616707395 0.00161115586 
0.158050 0.06559645162 0.00013855916 
0.158607 0.07616807487 -0.00035577979 
0.159165 0.09769810587 0.00138016688 
0.159722 0.10919912764 -0.00013883003 
0.160280 0.03994409617 0.00128323637 
0.160837 0.09394148175 0.00100847935 
0.161395 0.08238301821 0.00063747433 
0.161952 0.05651145708 0.00089284161 
0.162510 0.06202134094 0.00097875954 
0.163067 0.07566674379 -0.00003542832 
0.163625 0.10622638911 0.00012822325 
0.164182 0.09815692235 -0.00000813649 
0.164739 0.08498660311 0.00032402820 
0.165297 0.14544279300 0.00045813648 
0.165854 0.09561328835 0.00017708940 
0.166412 0.07257198532 0.00073055115 
0.166969 0.10552429293 -0.00016953969 
0.167527 0.06071846611 -0.00028321593 
0.168084 0.09065484000 0.00001907541 
0.168642 0.10249040690 -0.00024483460 
0.169199 0.04411007385 0.00060435979 
0.169757 0.10073543300 0.00082872706 
0.170314 0.08813099620 0.00001586110 
0.170871 0.09184021377 0.00002267007 
0.171429 0.05101562413 0.00021224327 
0.171986 0.04718814833 0.00062816015 
0.172544 0.11266555084 0.00117088001 
0.173101 0.04912823788 0.00021806079 
0.173659 0.04296196347 0.00022091182 
0.174216 0.09116458787 0.00140072340 
0.174774 0.06696235061 -0.00048890389 
0.175331 0.03468168617 0.00074999276 
0.175888 0.06288524483 0.00050101726 
0.176446 0.07103255533 0.00016000455 
0.177003 0.06337558064 0.00040919343 
0.177561 0.08147229924 0.00092888503 
0.178118 0.08784560042 -0.00021491090 
0.178676 0.07103638353 -0.00034945401 
0.179233 0.05681706631 0.00089820619 
0.179791 0.01946301804 0.00106206095 
0.180348 0.01764997633 -0.00015009324 
0.180905 0.09581030705 0.00061613240 
0.181463 0.05681093489 0.00076691254 
0.182020 0.06347493074 0.00016778137 
0.182578 0.04728260727 0.00038377457 
0.183135 0.04584779693 0.00030478469 
0.183693 0.09286521556 0.00080507127 
0.184250 -0.01227889679 0.00012670277 
0.184808 0.04784673930 0.00045322257 
0.185365 0.04786441856 0.00024058310 
0.185922 0.10323580374 0.00050764905 
0.186480 0.04365041671 0.00062857672 
0.187037 0.06660957954 0.00014223063 
0.187595 0.03043452986 -0.00037720103 
0.188152 -0.02036446647 0.00026684996 
0.188710 0.01557342084 0.00048820794 
0.189267 0.05480030082 0.00024601387 
0.189824 0.05689204417 -0.00009740089 
0.190382 0.08724242332 0.00048526974 
0.190939 -0.00243188341 0.00015763680 
0.191497 0.06366865558 0.00032442388 
0.192054 0.01362838241 -0.00003723996 
0.192612 0.06329237240 0.00010966008 
0.193169 0.09660091302 0.00084082114 
0.193726 0.08177494042 0.00045967391 
0.194284 0.00477959184 0.00014188201 
0.194841 0.06944293987 0.00098033348 
0.195399 0.01848131446 -0.00069287897 
0.195956 0.06389173322 -0.00033249486 
0.196514 0.01395829310 -0.00057328423 
0.197071 0.00529247021 0.00023750118 
0.197628 -0.06140643522 -0.00013833807 
0.198186 0.02176788770 0.00014426449 
0.198743 0.05130350221 0.00018958326 
0.199301 0.06161428370 0.00034829554 
0.199858 0.05008457312 -0.00025296681 
0.200416 0.05878209749 0.00127511116 
0.200973 0.02359607660 0.00063492398 
0.201530 0.02803091517 -0.00028884866 
0.202088 0.10165134762 0.00008829868 
0.202645 0.08897420192 0.00112568769 
0.203203 0.07769448692 0.00002171908 
0.203760 0.01272347145 -0.00021370972 
0.204318 0.01942830528 -0.00039944912 
0.204875 0.04117830891 0.00084839094 
0.205432 0.03453185720 0.00021008714 
0.205990 0.06314656429 0.00025850431 
0.206547 -0.00029038000 -0.00038205072 
0.207105 0.00749151582 -0.00005940541 
0.207662 0.05350211879 -0.00007777373 
0.208219 0.06504383564 0.00060807088 
0.208777 0.04952667652 0.00005323441 
0.209334 0.14709399433 0.00039097365 
0.209892 0.03599361535 0.00019875876 
0.210449 0.02160876130 0.00074693931 
0.211007 0.06993955506 0.00020956051 
0.211564 0.03855024581 -0.00057300051 
0.212121 0.04645712596 0.00012568276 
0.212679 0.06509081634 0.00032533217 
0.213236 0.02816328324 0.00016934007 
0.213794 0.05557814957 0.00069493508 
0.214351 -0.00079766809 0.00013769414 
0.214908 0.06936388289 0.00009254732 
0.215466 0.04270402479 0.00027603091 
0.216023 0.02457185937 0.00052456197 
0.216581 0.07716236483 0.00025845084 
0.217138 0.03385833985 0.00007603868 
0.217695 -0.04078051326 -0.00034054956 
0.218253 0.01631631135 -0.00017119777 
0.218810 0.01183834738 -0.00084828248 
0.219368 0.06480643456 0.00009273681 
0.219925 0.02280852489 -0.00027000033 
0.220483 0.05468685428 -0.00007828162 
0.221040 0.07378189183 -0.00026878444 
0.221597 0.06132492743 0.00046771412 
0.222155 0.05845507666 0.00005743490 
0.222712 0.01620388945 -0.00015039085 
0.223270 0.03805746867 0.00050618112 
0.223827 0.04792179641 0.00015585934 
0.224384 0.03389535573 0.00054038579 
0.224942 0.04000696390 0.00057944579 
0.225499 0.00097402473 -0.00033944059 
0.226057 -0.00304961777 -0.00014090337 
0.226614 0.08205323155 0.00026848363 
0.227171 0.07107111849 0.00048566387 
0.227729 0.01848923879 -0.00033837166 
0.228286 0.03541814288 0.00012619673 
0.228844 0.01127563952 0.00017836486 
0.229401 0.05677125107 0.00038202584 
0.229958 0.03079452488 0.00028861683 
0.230516 0.01691753735 0.00007565747 
0.231073 -0.00239101545 0.00011930646 
0.231630 0.04875496260 0.00050284519 
0.232188 0.02937622285 -0.00031645485 
0.232745 0.03663801794 0.00081559507 
0.233303 0.08596675958 0.00052291256 
0.233860 0.01975121316 -0.00003121970 
0.234417 0.05853390032 0.00014900858 
0.234975 0.03081321632 0.00030418021 
0.235532 0.00522591455 0.00007129165 
0.236090 0.02293321313 0.00001034069 
0.236647 0.04982697280 0.00029544309 
0.237204 0.01403727557 -0.00022626236 
0.237762 0.03853197945 -0.00035483400 
0.238319 -0.01979274028 0.00037509704 
0.238877 0.04667903936 -0.00034266970 
0.239434 0.03826408612 -0.00044820033 
0.239991 0.02994562394 0.00015531817 
0.240549 0.04020976477 0.00017057653 
0.241106 0.04891844505 0.00000843590 
0.241663 0.03968831259 -0.00024800197 
0.242221 0.02125515034 -0.00036390754 
0.242778 0.06036266060 0.00026442534 
0.243336 0.03789695065 0.00023797053 
0.243893 0.04544559690 0.00020644703 
0.244450 0.01386566248 0.00022282827 
0.245008 0.02073913950 0.00001011610 
0.245565 -0.02124517199 -0.00016744347 
0.246123 0.00468979613 0.00071367545 
0.246680 0.02923476465 0.00019264166 
0.247237 0.03312256712 0.00032591488 
0.247795 0.02787718201 -0.00001333908 
0.248352 0.04352654078 0.00049092623 
0.248909 0.05495041381 0.00078493071 
0.249467 0.03708759696 0.00012559731 
0.250024 0.05739804501 0.00007812926 
0.250582 0.03050141560 -0.00020625528 
0.251139 -0.00600142175 0.00015704219 
0.251696 0.02992679310 0.00048724633 
0.252254 0.01623409311 0.00014773805 
0.252811 0.06589883093 0.00042890908 
0.253368 0.02325916845 -0.00025865491 
0.253926 0.03641646392 -0.00023637413 
0.254483 0.05412302687 0.00032768586 
0.255041 0.01192151293 0.00015909841 
0.255598 0.04574623605 -0.00011344819 
0.256155 0.07773970415 -0.00009074385 
0.256713 0.01167525154 0.00061179495 
0.257270 0.00545049123 0.00952995629 
0.257827 0.04622452542 0.00020942184 
0.258385 0.01755585044 0.00022554379 
0.258942 0.01908907858 -0.00009709918 
0.259499 0.03250623401 -0.00000882085 
0.260057 0.02703255845 0.00043264754 
0.260614 0.01050386941 0.00019306628 
0.261172 0.01565362336 0.00036655064 
0.261729 0.00710549481 0.00027713909 
0.262286 0.02904752422 0.00001563470 
0.262844 0.03273619283 -0.00026459723 
0.263401 0.01416728247 0.00019999254 
0.263958 0.02924335991 -0.00014126413 
0.264516 0.02548935211 0.00022269299 
0.265073 0.00769196491 0.00053532805 
0.265630 -0.01093577277 0.00032228371 
0.266188 0.06502926226 0.00065055774 
0.266745 0.01492513298 0.00039506741 
0.267302 0.01440024810 0.00017938558 
0.267860 0.07054331175 0.00015026949 
0.268417 0.04461809045 0.00030768499 
0.268975 0.02489842998 -0.00000565735 
0.269532 0.04073891988 0.00051938522 
0.270089 0.06342339652 -0.00000244092 
0.270647 0.07304275288 0.00035474395 
0.271204 0.03403088004 0.00015839468 
0.271761 0.07119302596 0.00006341674 
0.272319 0.00621499575 0.00017648202 
0.272876 0.03606672147 0.00006471784 
0.273433 0.02514475868 0.00007227843 
0.273991 0.03997315311 -0.00056028914 
0.274548 -0.00904234837 0.00008777187 
0.275105 0.00503610849 0.00034925918 
0.275663 0.03381228913 0.00006798693 
0.276220 -0.00171242690 0.00006890614 
0.276777 0.06675850715 0.00060551198 
0.277335 0.06010134696 0.00010664475 
0.277892 0.00084307163 -0.00031580844 
0.278449 0.01943769802 -0.00004652516 
0.279007 -0.00632528996 0.00027487861 
0.279564 0.04798426704 -0.00033807682 
0.280121 -0.00499867044 -0.00021123917 
0.280679 0.03120882016 -0.00015127644 
0.281236 -0.00534590835 0.00080274807 
0.281793 0.01076644617 -0.00005481386 
0.282351 -0.01495328203 0.00022835089 
0.282908 0.02391516354 0.00037366290 
0.283465 0.01426363242 0.00006164457 
0.284023 0.02296762297 0.00048044370 
0.284580 -0.01500813789 -0.00030493981 
0.285137 0.01692989555 0.00026132594 
0.285695 0.04239865376 0.00024845595 
0.286252 0.01219321867 0.00033405471 
0.286809 -0.01333405241 -0.00002451153 
0.287367 0.02834927689 -0.00058439095 
0.287924 0.01844856846 0.00053919602 
0.288481 -0.01018814639 0.00025095922 
0.289039 0.02134559369 0.00014052204 
0.289596 0.02153005190 -0.00025876641 
0.290153 0.03828664494 0.00019594445 
0.290711 0.03308496904 0.00053598245 
0.291268 0.01111763920 0.00006291050 
0.291825 0.10243618375 0.00031754644 
0.292383 0.03537564593 0.00031250070 
0.292940 0.02722975907 -0.00017585769 
0.293497 0.08159505010 0.00027522452 
0.294055 0.03463430781 0.00055445195 
0.294612 -0.00125807579 0.00022425303 
0.295169 0.03020978015 -0.00033524916 
0.295727 0.03030479566 -0.00003361116 
0.296284 -0.02024430140 0.00002200171 
0.296841 0.02167262472 0.00072242700 
0.297399 0.04581751305 0.00110963006 
0.297956 0.07069788535 0.00068034225 
0.298513 0.02127335297 -0.00099897784 
0.299071 0.03899215239 0.00001841847 
0.299628 -0.01547903774 -0.00022267617 
0.300185 0.02677941844 0.00035544394 
0.300742 -0.02385466984 -0.00039478748 
0.301300 0.01131777561 0.00027817184 
0.301857 0.01980546475 0.00031924789 
0.302414 0.04503039636 -0.00025256963 
0.302972 0.02219490398 0.00020884317 
0.303529 0.02091277105 0.00004628178 
0.304086 0.03159155987 -0.00016383788 
0.304644 0.04874675209 -0.00058183480 
0.305201 0.01940987297 0.00029113964 
0.305758 -0.02178177166 0.00012827103 
0.306316 0.01696339275 0.00086101898 
0.306873 0.01232369834 -0.00030490282 
0.307430 0.03158715536 0.00019945588 
0.307987 0.07978695519 0.00003089005 
0.308545 0.01854947953 0.00008915994 
0.309102 0.00202934679 0.00042936400 
0.309659 0.04400903724 0.00077036981 
0.310217 0.04038669305 0.00038019309 
0.310774 0.01648633314 0.00064747715 
0.311331 -0.04510271587 0.00061185089 
0.311889 0.01364607229 0.00006475779 
0.312446 -0.00439358105 0.00073379320 
0.313003 0.04825330658 -0.00010340944 
0.313560 0.02839302602 0.00021500116 
0.314118 0.05176794835 -0.00010001263 
0.314675 0.00888896850 -0.00005239755 
0.315232 0.01649063739 0.00048594446 
0.315790 -0.00417747769 -0.00008797839 
0.316347 -0.02211221079 -0.00011711009 
0.316904 0.01685126989 -0.00014260252 
0.317461 0.00232595024 -0.00044714256 
0.318019 0.06268193023 0.00011015601 
0.318576 0.02549390893 0.00049056718 
0.319133 0.08662768327 0.00113983245 
0.319691 0.01523005403 0.00012124442 
0.320248 -0.00146719704 0.00018566411 
0.320805 0.06097159026 0.00060132116 
0.321362 0.03385407761 0.00038566796 
0.321920 0.04223474972 0.00048432333 
0.322477 0.01713734420 0.00055401996 
0.323034 -0.03484327978 -0.00001869674 
0.323592 0.00961364470 -0.00024213912 
0.324149 0.03540748333 0.00034915606 
0.324706 0.02171610095 0.00092064748 
0.325263 0.04833343138 -0.00003542602 
0.325821 0.06662252804 0.00051331497 
0.326378 0.02194754452 0.00044896615 
0.326935 0.01966339318 -0.00019294478 
0.327493 0.01689894257 0.00070073887 
0.328050 0.00970142628 0.00026985394 
0.328607 0.06923111498 0.00034295508 
0.329164 -0.01144680377 -0.00008130376 
0.329722 0.02505940746 0.00027612629 
0.330279 0.04291769306 -0.00014978149 
0.330836 0.00962647113 0.00042986871 
0.331393 0.05450608857 0.00003138514 
0.331951 0.05561837997 0.00065987155 
0.332508 0.05540984418 0.00088583026 
0.333065 0.04671867661 0.00021740094 
0.333622 0.00563735140 0.00039163667 
0.334180 0.03359923879 -0.00011082245 
0.334737 0.05074362994 0.00096310785 
0.335294 -0.00876614063 -0.00026837091 
0.335852 0.04815316833 0.00030460990 
0.336409 0.03438671990 -0.00060994713 
0.336966 -0.01237593630 0.00004821690 
0.337523 0.04472817229 -0.00014240750 
0.338081 0.01031686565 0.00132713641 
0.338638 0.03022605475 -0.00021202736 
0.339195 0.02195867502 -0.00019650444 
0.339752 0.03846751878 0.00007001694 
0.340310 0.06923634092 0.00040608780 
0.340867 -0.03632276568 0.00047112461 
0.341424 0.00215211873 0.00057589742 
0.341981 -0.00194771906 0.00002975050 
0.342539 0.02077303110 0.00032410637 
0.343096 0.00797439732 0.00031189991 
0.343653 -0.00752498409 0.00113651651 
0.344210 0.08151790798 0.00026978466 
0.344768 -0.05530818712 -0.00055455270 
0.345325 0.03483716856 0.00047603827 
0.345882 0.05295947695 0.00074192349 
0.346439 0.03913611908 0.00069681201 
0.346997 0.06295510013 0.00161237698 
0.347554 0.02686595090 0.00010596471 
0.348111 0.05031436417 0.00029638289 
0.348668 0.00974980012 0.00058578489 
0.349226 -0.00752392789 0.00081169600 
0.349783 0.03715463940 0.00045914625 
0.350340 0.04308434629 -0.00014899896 
0.350897 -0.00871354320 -0.00012845293 
0.351454 -0.01205364775 -0.00076823980 
0.352012 0.04473370942 0.00034399237 
0.352569 0.03116045546 0.00038908425 
0.353126 0.02950067706 0.00002462684 
0.353683 0.05329002977 -0.00022026435 
0.354241 -0.00170003941 0.00100970202 
0.354798 0.03297174585 0.00109197075 
0.355355 0.07225192600 0.00161982168 
0.355912 0.02841118560 -0.00064936118 
0.356470 0.04244681835 0.00105545371 
0.357027 0.05598455633 0.00018694825 
0.357584 0.01317374461 0.00088172916 
0.358141 0.08743242402 -0.00034634277 
0.358699 0.02811651992 -0.00029597799 
0.359256 0.01569290851 0.00050739045 
0.359813 0.11149020071 0.00042543133 
0.360370 -0.07026410718 -0.00209107306 
0.360927 0.03031348144 -0.00010384160 
0.361485 0.02787705438 0.00141170637 
0.362042 -0.01314538090 0.00078973099 
0.362599 -0.01104756148 -0.00088822822 
0.363156 0.07808973169 -0.00100237788 
0.363714 0.02497587854 -0.00008523191 
0.364271 -0.07737910628 -0.00114352447 
0.364828 0.11975164390 0.00126549814 
0.365385 -0.00503792805 -0.00046698289 
0.365942 0.12229541583 0.00060145417 
0.366500 0.05542636333 -0.00159221554 
0.367057 0.05279545222 0.00120456519 
0.367614 0.00023272980 -0.00026421522 
0.368171 -0.08781643457 -0.00187793795 
0.368728 0.00390721242 0.00063020513 
0.369286 0.02532190786 0.00029449371 
0.369843 0.06275419351 -0.00012530082 
0.370400 -0.00236864459 -0.00178462693 
0.370957 0.03639520338 -0.00154278009 
0.371514 0.03978898690 -0.00072294464 
0.372072 0.03870931556 0.00110881189 
0.372629 0.04706479292 0.00137665084 
0.373186 0.00910389719 0.00022786100 
0.373743 0.04207124166 -0.00150499957 
0.374300 0.00098297994 0.00088608456 
0.374858 0.09614428962 0.00006768110 
0.375415 0.04549959395 0.00083507963 
0.375972 -0.06167949993 0.00123511452 
0.376529 0.06804632855 0.00185316508 
0.377086 0.02942375695 0.00214974433 
0.377644 0.04678465864 -0.00034897038 
0.378201 0.02603745785 -0.00081074602 
0.378758 0.05319984716 0.00049612766 
0.379315 0.06621087059 0.00157348366 
0.379872 0.01373559446 -0.00008792189 
0.380430 -0.01554595190 -0.00069014859 
0.380987 -0.02334497157 -0.00021288539 
0.381544 -0.00439875884 0.00136135614 
0.382101 -0.03725001041 -0.00017390241 
0.382658 -0.00159067003 -0.00101232879 
0.383216 -0.06460118457 0.00034417444 
0.383773 0.00649173737 0.00066500006 
0.384330 0.00922886044 0.00002569066 
0.384887 0.03615427683 -0.00093766674 
0.385444 -0.03760013631 -0.00086570821 
0.386001 0.02486383117 0.00030826304 
0.386559 0.00047831014 -0.00020804667 
0.387116 0.09489742042 0.00209019489 
0.387673 -0.10514170439 0.00324013491 
0.388230 -0.02554784787 0.00051947862 
0.388787 0.02473718123 0.00117649848 
0.389345 0.00192880672 0.00297053712 
0.389902 -0.04779876982 -0.00061698245 
0.390459 0.01858378220 0.00101869295 
0.391016 0.06933742948 0.00071225354 
0.391573 -0.03031239824 -0.00018260054 
0.392130 0.10557474425 0.00070569522 
0.392688 -0.01507921966 0.00030492920 
0.393245 -0.09388411127 0.00030436615 
0.393802 0.15105412061 0.00092773202 
0.394359 0.04032193207 0.00123452282 
0.394916 0.00228873243 0.00089837057 
0.395473 -0.14236665503 -0.00352223954 
0.396031 -0.00009984367 -0.00038653704 
0.396588 0.17644305557 -0.00010841389 
0.397145 0.05096838224 -0.00263754064 
0.397702 0.03977132620 -0.00144844492 
0.398259 0.00350510465 -0.00472582451 
0.398816 -0.00705169252 -0.00159800724 
0.399374 -0.07361104453 0.00072551942 
0.399931 0.02890272694 0.00011374735 
0.400488 -0.09870004937 0.01064206646 
0.401045 -0.08191013586 0.00267468072 
0.401602 -0.05261134996 -0.00921373147 
0.402159 0.00216676878 -0.00076603750 
0.402716 -0.22819612909 -0.01832054115 
0.403274 -0.01600122736 -0.00925503325 
0.403831 0.13155324610 -0.03982975723 
