# Supplementary material for: SAXS studies of X-ray induced disulfide bond damage: Engineering high-resolution insight from a low-resolution technique
Source: PLoS One. 2020 Nov 17;15(11):e0239702. doi: 10.1371/journal.pone.0239702 (PMC7671560; doi:10.1371/journal.pone.0239702)
Supplement: S1 Data — (GZ) [file pone.0239702.s023.gz › SupplementaryData/dimer_A9_ph6_1p25_00028.cbf.dat]

0.010314 10.87861398561 -0.50339330841 
0.010872 5.45221680715 0.27157133228 
0.011429 4.46940309105 -0.21916994072 
0.011987 3.65749495366 -0.02610494880 
0.012544 3.41357370778 -0.12414364390 
0.013102 3.15527074223 -0.02248085806 
0.013659 3.27147443511 -0.20479885486 
0.014217 1.86145186184 -0.05630502575 
0.014774 4.09200189632 0.02097277150 
0.015332 2.98724885895 0.00868911553 
0.015889 3.50671269238 -0.01706731546 
0.016447 3.47374287229 -0.00557403849 
0.017004 3.10371993141 -0.00821757929 
0.017562 2.93886482330 -0.01963401887 
0.018119 2.76252778738 -0.02670911574 
0.018677 3.32988826941 0.02165180263 
0.019234 2.93620790102 -0.03056873526 
0.019792 3.03686735385 -0.00804837997 
0.020349 2.99912782794 0.02790372737 
0.020907 3.34245284721 0.01481837140 
0.021464 2.70138598899 -0.01840394882 
0.022022 2.78727326293 -0.00083107670 
0.022579 3.00883954457 -0.00776498001 
0.023137 2.78721370882 0.02534029899 
0.023694 3.15391989030 0.01912116881 
0.024252 2.98691837758 0.02564753623 
0.024809 2.96407375726 0.02936670448 
0.025367 2.89052861795 0.01475581291 
0.025924 2.85817673489 0.02215762377 
0.026482 2.95966982809 0.01760417439 
0.027039 2.93620336128 0.01649393450 
0.027597 2.85849706423 0.01614944920 
0.028154 2.84027617152 0.01758906587 
0.028712 2.80158769350 0.01172082548 
0.029269 2.64886089581 0.01684404980 
0.029827 2.67032245606 0.01559382784 
0.030384 2.65884910566 0.01918171162 
0.030942 2.87189459257 0.01501158942 
0.031500 2.67387147761 0.01659725269 
0.032057 2.71869892157 0.02370207614 
0.032615 2.60502462404 0.01369301184 
0.033172 2.82255467556 0.01833557985 
0.033730 2.63661833573 0.00828460574 
0.034287 2.55396027818 0.01150238352 
0.034845 2.36939427068 0.01781561987 
0.035402 2.65353064411 0.02229578482 
0.035960 2.32708568272 0.01474272451 
0.036517 2.48589998986 0.01648462644 
0.037075 2.47831893488 0.01527200108 
0.037632 2.49918769640 0.01954146334 
0.038190 2.44896778084 0.01266277627 
0.038747 2.44174356312 0.01367754133 
0.039305 2.36834718259 0.01484643000 
0.039862 2.36366755758 0.01814335069 
0.040420 2.35182063459 0.01247600664 
0.040977 2.36535320904 0.01814874803 
0.041535 2.36424482632 0.01580294316 
0.042092 2.30217557437 0.01513026662 
0.042650 2.28249275867 0.01194925472 
0.043207 2.10702625509 0.01380446310 
0.043765 2.13278260877 0.01627386956 
0.044322 2.10582207930 0.01175730670 
0.044880 2.20167345565 0.01224629318 
0.045437 2.11562841320 0.01379195208 
0.045995 2.30273553651 0.01555221769 
0.046552 2.04443138203 0.01044109990 
0.047110 1.98673419826 0.01486429996 
0.047667 2.00457206518 0.01272778498 
0.048225 1.90098369073 0.01356446506 
0.048782 2.05441861271 0.01282586257 
0.049340 1.90502822278 0.01141360379 
0.049897 1.89283697662 0.00597740884 
0.050455 1.91192885149 0.01302319369 
0.051012 1.73658258221 0.01007471850 
0.051570 1.87101542801 0.01023279177 
0.052127 1.95422288392 0.00983164234 
0.052685 1.93665051199 0.01166510130 
0.053242 1.80646531161 0.01104665271 
0.053800 1.74104316381 0.01176452803 
0.054357 1.70876544358 0.00837622302 
0.054915 1.80233875886 0.01025811734 
0.055472 1.72222287747 0.01186119896 
0.056030 1.77517833546 0.01093107293 
0.056587 1.59062320226 0.00914877137 
0.057145 1.61519119785 0.00827298296 
0.057702 1.62813181596 0.00894341767 
0.058260 1.60346602965 0.01160274100 
0.058817 1.60239063797 0.00887360546 
0.059375 1.62167009045 0.00921261140 
0.059932 1.46157534574 0.00779548372 
0.060490 1.56495030106 0.00852296251 
0.061048 1.53077496292 0.01138035587 
0.061605 1.42999766643 0.00834523198 
0.062163 1.48620958483 0.00765422210 
0.062720 1.41502188392 0.00740154673 
0.063278 1.46900536212 0.01062307517 
0.063835 1.53124385843 0.00886776074 
0.064393 1.40546490674 0.00764239014 
0.064950 1.38913996281 0.00743230639 
0.065508 1.49400309181 0.00655409097 
0.066065 1.21182399322 0.00682328619 
0.066623 1.26759432803 0.00894549021 
0.067180 1.33590182784 0.00780482538 
0.067738 1.29874754105 0.00687169648 
0.068295 1.39889790092 0.00790918904 
0.068853 1.28585579452 0.00686322810 
0.069410 1.25357873633 0.00660742228 
0.069968 1.22787203272 0.00611727265 
0.070525 1.20171097597 0.00422053847 
0.071083 1.24287436508 0.00960641925 
0.071640 1.09803601648 0.00499861178 
0.072198 1.25530659604 0.00561385679 
0.072755 1.12714677503 0.00639708510 
0.073313 1.19651431248 0.00595195918 
0.073870 1.18899165796 0.00776851537 
0.074428 1.10059794445 0.00629679721 
0.074985 1.15041352509 0.00694841521 
0.075543 1.11474042498 0.00289493291 
0.076100 1.08385937221 0.00747281058 
0.076658 1.09754677067 0.00448017446 
0.077215 0.95172622331 0.00594477257 
0.077773 1.11435241095 0.00511610656 
0.078330 1.07998880697 0.00490450345 
0.078888 0.97794381539 0.00540784753 
0.079445 0.91605044541 0.00523509036 
0.080003 0.94045791440 0.00437009052 
0.080560 0.94384269448 0.00338847902 
0.081118 0.96478268256 0.00285110058 
0.081675 0.97117022987 0.00733041536 
0.082233 0.98663545134 0.00457664953 
0.082790 0.90969869232 0.00460654598 
0.083348 0.90617667586 0.00356513103 
0.083905 0.92780047106 0.00539721444 
0.084463 0.91128616840 0.00445197263 
0.085020 0.76743523508 0.00390472672 
0.085578 0.73763344671 0.00353204050 
0.086135 0.78031777654 0.00318016966 
0.086693 0.86700688238 0.00539240040 
0.087250 0.76183692716 0.00537232838 
0.087808 0.82250182247 0.00356155859 
0.088365 0.79169782205 0.00389006730 
0.088923 0.74980427684 0.00249706184 
0.089480 0.67838767586 0.00213544787 
0.090038 0.63681846804 0.00240754599 
0.090595 0.79743440495 0.00327502789 
0.091153 0.62891063234 0.00115890565 
0.091710 0.68945953930 0.00481505154 
0.092268 0.72758802461 0.00416118167 
0.092825 0.61650556084 0.00184947479 
0.093383 0.78673003958 0.00327267391 
0.093940 0.74253819335 0.00268730771 
0.094498 0.68565902852 0.00354673821 
0.095055 0.64002862989 0.00376302264 
0.095613 0.62769316317 0.00414013026 
0.096170 0.59321946252 0.00355198365 
0.096728 0.60075672766 0.00183339567 
0.097285 0.50791630599 0.00250775076 
0.097842 0.67755855277 0.00253536548 
0.098400 0.56137128703 0.00220147351 
0.098957 0.60096866072 0.00395329626 
0.099515 0.67141791724 0.00244245204 
0.100072 0.60538218281 0.00380218331 
0.100630 0.57620900896 0.00269986449 
0.101187 0.57314179943 0.00185171594 
0.101745 0.55471364807 0.00345172807 
0.102302 0.49670357078 0.00383069918 
0.102860 0.47887184951 0.00282350485 
0.103417 0.50981357134 0.00337667690 
0.103975 0.52328428487 0.00080866606 
0.104532 0.53426991305 0.00135361453 
0.105090 0.55072514769 0.00284989370 
0.105647 0.53356586752 0.00113574105 
0.106205 0.47357102969 0.00230569736 
0.106762 0.43172814605 0.00149900488 
0.107320 0.47480404151 0.00238057131 
0.107877 0.49333142785 0.00242343755 
0.108435 0.45812718733 0.00290399010 
0.108992 0.51837217635 0.00202043773 
0.109550 0.42344247906 0.00205257432 
0.110107 0.46078496921 0.00310179316 
0.110665 0.39663703933 0.00180620212 
0.111222 0.44704616661 0.00142339238 
0.111780 0.36236995352 0.00256334358 
0.112337 0.42348866459 0.00147539732 
0.112895 0.39050355975 0.00270999725 
0.113452 0.30949265164 0.00139142938 
0.114010 0.32635942551 0.00233412051 
0.114567 0.39016725518 0.00189531677 
0.115125 0.35020273287 0.00085503321 
0.115682 0.37286690281 0.00200219338 
0.116240 0.39430211237 0.00245552766 
0.116797 0.37146009675 0.00147793082 
0.117355 0.28469350730 0.00343849702 
0.117912 0.34672368275 0.00068476322 
0.118470 0.37871879788 0.00187212483 
0.119027 0.30608826129 0.00121474654 
0.119585 0.36175454906 0.00202370064 
0.120142 0.35151393086 0.00135423787 
0.120699 0.33343154939 0.00048377951 
0.121257 0.30849949155 0.00204678038 
0.121814 0.37559733351 0.00101134408 
0.122372 0.22024258192 0.00127204958 
0.122929 0.29767812034 0.00162899589 
0.123487 0.32795657856 0.00197946202 
0.124044 0.31737091396 0.00019623117 
0.124602 0.30024631798 0.00158093814 
0.125159 0.31005357275 0.00070953219 
0.125717 0.26915051232 0.00055649347 
0.126274 0.23459287705 0.00246330442 
0.126832 0.28155508964 0.00088414853 
0.127389 0.30431849003 0.00151817417 
0.127947 0.25524252787 0.00039571751 
0.128504 0.24154479150 -0.00013564966 
0.129062 0.23636492924 0.00142764481 
0.129619 0.23973402137 0.00166257482 
0.130177 0.26166791278 0.00115328356 
0.130734 0.21179623666 -0.00036074448 
0.131292 0.26189914170 0.00114025351 
0.131849 0.24257451727 0.00144893533 
0.132407 0.22335107484 0.00038926172 
0.132964 0.13064771996 0.00034153489 
0.133521 0.21197488304 0.00033411458 
0.134079 0.24309595086 0.00023386944 
0.134636 0.27743633535 0.00077157967 
0.135194 0.19088772464 0.00202046361 
0.135751 0.25801367929 0.00037342214 
0.136309 0.17482025702 0.00099062329 
0.136866 0.21145478382 0.00126675055 
0.137424 0.22887951602 0.00191928515 
0.137981 0.20290133743 0.00064986974 
0.138539 0.20540730559 0.00124548609 
0.139096 0.14991919844 0.00100547516 
0.139654 0.14424768013 -0.00033567220 
0.140211 0.23414874468 0.00120972250 
0.140769 0.22829388860 0.00097582794 
0.141326 0.22971590128 0.00085552634 
0.141884 0.17026474179 -0.00027701982 
0.142441 0.17032775843 0.00052894120 
0.142998 0.14849323608 0.00011817223 
0.143556 0.18153831959 0.00034070449 
0.144113 0.14520151640 0.00014142184 
0.144671 0.11703740228 0.00062677198 
0.145228 0.11936426650 -0.00080525450 
0.145786 0.13410762705 0.00076427135 
0.146343 0.13677255967 0.00095416992 
0.146901 0.11515300316 0.00026546873 
0.147458 0.11903316998 0.00028373290 
0.148016 0.13628391852 0.00091285010 
0.148573 0.15117549925 0.00001405281 
0.149131 0.16641370751 0.00049510202 
0.149688 0.11434681605 0.00094269111 
0.150246 0.08120884522 0.00088953653 
0.150803 0.14464761774 0.00059988000 
0.151360 0.14176522754 0.00040312737 
0.151918 0.11455726566 0.00021532149 
0.152475 0.11776549446 0.00104306152 
0.153033 0.11948581809 -0.00033273797 
0.153590 0.15644524442 0.00088887534 
0.154148 0.12286634432 0.00045944591 
0.154705 0.11310120525 0.00039854559 
0.155263 0.13253932907 -0.00039338162 
0.155820 0.10076437060 0.00071869984 
0.156378 0.11611925350 0.00032073284 
0.156935 0.10573427584 0.00011451049 
0.157493 0.14173592065 0.00031826560 
0.158050 0.10691722479 0.00090558340 
0.158607 0.10938994089 0.00030768275 
0.159165 0.08754055969 0.00069349691 
0.159722 0.14103744103 0.00161294383 
0.160280 0.04664435879 -0.00012474049 
0.160837 0.07583444413 0.00035300914 
0.161395 0.07360295939 0.00035015287 
0.161952 0.10332672967 0.00072987671 
0.162510 0.11546098760 0.00054451761 
0.163067 0.04096605981 -0.00007189621 
0.163625 0.11237063450 0.00064016715 
0.164182 -0.04527282130 -0.00076820905 
0.164739 0.03547878645 0.00033113611 
0.165297 0.07570062452 0.00089098359 
0.165854 0.04118966468 0.00043607898 
0.166412 0.08020988940 0.00021722193 
0.166969 0.06190209554 -0.00068186536 
0.167527 0.08438623565 0.00106893619 
0.168084 0.09732831489 0.00060706119 
0.168642 0.06540831772 0.00002662924 
0.169199 0.09522351358 0.00124570478 
0.169757 0.11729817693 0.00031296259 
0.170314 0.07165118286 0.00152157360 
0.170871 0.08017084378 0.00035094345 
0.171429 0.03253722691 0.00039840539 
0.171986 0.03935788836 0.00048073602 
0.172544 0.01152972100 0.00020412266 
0.173101 0.02512888740 0.00043661646 
0.173659 0.01970944646 0.00034886568 
0.174216 0.04616616518 -0.00025713542 
0.174774 0.06661802660 0.00009566226 
0.175331 0.06619488718 0.00097603785 
0.175888 0.02740473647 0.00006298097 
0.176446 0.06679658989 -0.00021154055 
0.177003 0.09694931781 0.00083815775 
0.177561 0.11688274605 0.00079866504 
0.178118 0.06319825251 0.00050179283 
0.178676 0.06837994392 0.00014216147 
0.179233 0.07569126095 0.00030724282 
0.179791 0.06845361464 0.00092596453 
0.180348 0.09323070873 -0.00006753861 
0.180905 0.06967743987 0.00013780814 
0.181463 0.04859256709 0.00120366345 
0.182020 0.06846211358 0.00042769832 
0.182578 0.07129990595 0.00016015538 
0.183135 0.07597162926 0.00044355013 
0.183693 0.08617663584 0.00056143710 
0.184250 0.04596010070 0.00005827998 
0.184808 0.08535054977 0.00016611777 
0.185365 0.07397828462 0.00030818713 
0.185922 0.04556082566 0.00013222034 
0.186480 0.00686624519 -0.00021445489 
0.187037 0.05816815854 0.00061955137 
0.187595 0.07177372345 0.00029684205 
0.188152 0.01338268781 0.00093586607 
0.188710 0.03985695893 0.00039556347 
0.189267 0.11015643864 0.00060116789 
0.189824 0.07467581573 0.00039365113 
0.190382 0.00692144724 0.00047551238 
0.190939 0.01305911278 -0.00001453599 
0.191497 0.01654778509 -0.00080166856 
0.192054 0.04096325772 0.00000536368 
0.192612 0.08327990799 -0.00033814385 
0.193169 0.04136329176 0.00054904849 
0.193726 0.05223226420 0.00005889897 
0.194284 0.06588799238 0.00072356908 
0.194841 0.02561382130 0.00024514931 
0.195399 0.06022982671 0.00016114102 
0.195956 0.01823420025 0.00043099526 
0.196514 0.03707225270 0.00009582703 
0.197071 0.01571550461 0.00021677109 
0.197628 0.06184795501 -0.00065473580 
0.198186 0.06470964494 0.00082388169 
0.198743 0.10706997817 0.00005996929 
0.199301 0.01549479157 -0.00058907113 
0.199858 0.11937053677 0.00054664763 
0.200416 0.08464111222 0.00083754259 
0.200973 0.04612868110 -0.00003201519 
0.201530 0.02791039429 0.00006909068 
0.202088 -0.01777176919 -0.00015776873 
0.202645 0.03679997734 -0.00047284278 
0.203203 0.03531615431 -0.00013899050 
0.203760 0.05482805389 0.00110336039 
0.204318 0.08965149549 -0.00008166252 
0.204875 0.03410395311 0.00020934054 
0.205432 0.00316298790 -0.00010815817 
0.205990 -0.00627957656 -0.00028270743 
0.206547 -0.00140118504 -0.00069651839 
0.207105 -0.00832671389 -0.00008274737 
0.207662 0.00011742301 0.00060962980 
0.208219 0.07325015674 -0.00097636836 
0.208777 0.01879735419 0.00018811712 
0.209334 0.09894480686 0.00015341432 
0.209892 0.01751641481 0.00056879572 
0.210449 0.06994378943 -0.00002757205 
0.211007 0.03463623646 0.00010323283 
0.211564 0.01963898002 -0.00035692987 
0.212121 0.05628794536 0.00047518332 
0.212679 0.01377020670 0.00040439730 
0.213236 0.04555744452 -0.00017930420 
0.213794 0.05957624603 -0.00022252078 
0.214351 0.09455126377 0.00052166739 
0.214908 0.05265612772 0.00016990866 
0.215466 0.02477497265 0.00041411852 
0.216023 0.02294541600 -0.00021008865 
0.216581 0.04588487377 0.00024263056 
0.217138 -0.02280956582 0.00047483245 
0.217695 0.00143744539 -0.00046247858 
0.218253 0.06866444148 0.00020389069 
0.218810 0.04839944409 -0.00017591636 
0.219368 0.05658543455 0.00045208992 
0.219925 0.04766226824 0.00051888399 
0.220483 0.02254459111 -0.00021913922 
0.221040 0.02295990022 0.00011445722 
0.221597 0.02252908091 0.00056758975 
0.222155 0.03526393944 0.00018715628 
0.222712 0.00333280724 -0.00003457689 
0.223270 0.04749953948 0.00048627329 
0.223827 0.01179871964 0.00011194179 
0.224384 0.02989463389 0.00015404191 
0.224942 0.00796428938 0.00022276790 
0.225499 0.04160059446 0.00007597812 
0.226057 0.05825379113 0.00058516260 
0.226614 0.02088921492 0.00043621088 
0.227171 0.00960163348 0.00031277592 
0.227729 0.07748252964 0.00000139188 
0.228286 0.03754051441 -0.00051226183 
0.228844 0.00995255094 -0.00012284765 
0.229401 0.00019274060 0.00049887955 
0.229958 0.08578127271 0.00020046930 
0.230516 0.07836710123 0.00060168985 
0.231073 0.02686096347 0.00128724456 
0.231630 0.01295323868 0.00036347019 
0.232188 0.04344776973 0.00049682696 
0.232745 0.00268728959 0.00078373276 
0.233303 0.02442869881 0.00013153406 
0.233860 0.02107767915 0.00074402228 
0.234417 0.02668725421 0.00027636072 
0.234975 0.04560064918 -0.00013866847 
0.235532 0.02788511863 0.00051951887 
0.236090 0.01868884755 0.00029982391 
0.236647 0.04107442957 -0.00059271979 
0.237204 0.03961031766 0.00015307012 
0.237762 0.02170826568 -0.00030799228 
0.238319 0.03968173546 -0.00009578374 
0.238877 -0.01555433838 -0.00011471203 
0.239434 0.03507756737 -0.00011302638 
0.239991 0.03160207869 0.00023485370 
0.240549 0.06168309880 0.00007090550 
0.241106 0.04342907931 0.00000719814 
0.241663 0.05154008154 0.00002110056 
0.242221 0.02905340913 0.00050764562 
0.242778 0.00718261535 0.00027070448 
0.243336 0.02813020698 0.00032905933 
0.243893 0.05624065409 -0.00008601653 
0.244450 0.04146086083 0.00006809019 
0.245008 0.08855437832 0.00024439826 
0.245565 0.01332735402 -0.00029928672 
0.246123 0.03411583514 -0.00014981469 
0.246680 0.02459329798 -0.00037306290 
0.247237 0.04366004892 0.00008003206 
0.247795 0.05768842533 0.00008761732 
0.248352 -0.00037776630 0.00034131241 
0.248909 0.00777733942 0.00015802397 
0.249467 0.04672708139 0.00001352705 
0.250024 0.06970138170 0.00032574417 
0.250582 -0.01102660665 0.00002807733 
0.251139 0.03323849614 0.00008232382 
0.251696 0.03659273275 -0.00029626630 
0.252254 -0.00441955826 -0.00012595259 
0.252811 0.03988591106 0.00039327737 
0.253368 0.00879396859 -0.00058643539 
0.253926 0.04089164256 0.00038318632 
0.254483 0.04168915146 0.00039293346 
0.255041 0.01491878992 0.00001111646 
0.255598 0.06193224730 0.00036222253 
0.256155 0.04914138436 -0.00005913699 
0.256713 0.06025046772 0.00031576158 
0.257270 0.03168541033 0.00623165931 
0.257827 0.04719143762 0.00010882202 
0.258385 0.07153505165 0.00023953827 
0.258942 0.02340972026 0.00071158501 
0.259499 0.06622680302 0.00020114805 
0.260057 0.05590151000 0.00036741531 
0.260614 0.03183025991 -0.00001928871 
0.261172 0.01210270176 0.00016059827 
0.261729 0.01593118412 0.00009620544 
0.262286 0.00424657467 0.00025300810 
0.262844 0.04256230174 0.00020409405 
0.263401 0.03561836225 0.00023893732 
0.263958 -0.02066183506 -0.00037932128 
0.264516 0.00387847892 0.00012973305 
0.265073 0.04098533160 -0.00023919780 
0.265630 0.04851649200 -0.00025967486 
0.266188 0.04218950791 -0.00035358900 
0.266745 0.02860528224 0.00003629669 
0.267302 -0.00401940714 0.00005414508 
0.267860 0.03940491455 0.00020327650 
0.268417 0.03924329843 0.00008929176 
0.268975 0.04624744033 0.00009516198 
0.269532 0.05853090345 0.00032699553 
0.270089 0.04376931707 -0.00001981659 
0.270647 0.02659657640 0.00012899099 
0.271204 0.01026140089 0.00040840900 
0.271761 0.03606935195 0.00020700486 
0.272319 0.02516105154 0.00013149248 
0.272876 0.01540006165 -0.00014314018 
0.273433 0.02240925662 0.00034983997 
0.273991 0.04200534237 0.00054653943 
0.274548 -0.00258675570 -0.00003389014 
0.275105 0.06213277940 -0.00022250018 
0.275663 0.03358091543 0.00024548576 
0.276220 0.06966910669 0.00091102442 
0.276777 0.01545236688 0.00009608246 
0.277335 -0.00453707357 -0.00008511266 
0.277892 0.01750970160 0.00002966962 
0.278449 0.03705709862 0.00034753476 
0.279007 0.02683647302 0.00004709858 
0.279564 -0.00157979619 -0.00006561139 
0.280121 0.07371633346 -0.00004679397 
0.280679 0.04449413153 -0.00020164247 
0.281236 0.00881173641 0.00007193973 
0.281793 -0.01018566940 0.00036854292 
0.282351 0.00740507573 0.00036956523 
0.282908 0.01744612401 0.00060307741 
0.283465 0.02989373645 0.00010541589 
0.284023 0.00894923856 -0.00033263577 
0.284580 0.06050570864 -0.00005826136 
0.285137 0.09637307895 0.00026434555 
0.285695 0.03588665269 0.00024489792 
0.286252 0.03176022017 0.00033315888 
0.286809 0.04821006681 0.00032855999 
0.287367 0.07807262689 0.00019192629 
0.287924 0.01762218271 -0.00026341596 
0.288481 0.05172426591 0.00027904844 
0.289039 -0.00737344498 0.00023976293 
0.289596 0.04704991103 -0.00001329148 
0.290153 0.05255786081 -0.00009223971 
0.290711 0.00571272915 0.00025015487 
0.291268 0.05411514232 -0.00000475740 
0.291825 0.02296015553 -0.00025745769 
0.292383 0.01559138060 -0.00009571907 
0.292940 0.04469423472 -0.00016894769 
0.293497 0.05020691254 -0.00048027620 
0.294055 -0.03426653944 0.00072442864 
0.294612 0.04081522347 0.00067127397 
0.295169 0.01504236896 0.00011291929 
0.295727 0.04013860814 0.00091291401 
0.296284 0.02497487759 0.00027095643 
0.296841 0.10447680014 0.00046061232 
0.297399 0.07972420487 -0.00030335215 
0.297956 0.04339704323 0.00007865113 
0.298513 0.01810637531 0.00050488318 
0.299071 0.03357247593 0.00009652106 
0.299628 0.03895543974 0.00000944599 
0.300185 0.04626216895 0.00043979474 
0.300742 0.03691296976 0.00018380736 
0.301300 0.03489898730 -0.00009509808 
0.301857 0.00137727683 0.00072459351 
0.302414 0.03486539415 0.00001407688 
0.302972 0.05111230108 0.00040954275 
0.303529 0.01789606139 0.00013834790 
0.304086 0.02919670514 -0.00023601190 
0.304644 0.04155860521 0.00021345073 
0.305201 0.07479315370 0.00032490686 
0.305758 -0.00427884690 0.00047808680 
0.306316 0.02428692180 -0.00035792992 
0.306873 0.00702298373 0.00024932308 
0.307430 0.01977873047 0.00019869511 
0.307987 -0.01489747498 -0.00045733831 
0.308545 0.00807878807 -0.00019130047 
0.309102 0.02008205610 0.00000588190 
0.309659 0.01312557209 -0.00004979968 
0.310217 0.02159954117 0.00060631834 
0.310774 0.04013561730 0.00050696882 
0.311331 0.05031768781 0.00028614667 
0.311889 0.02167071476 0.00011234930 
0.312446 0.03982307176 0.00013511671 
0.313003 0.03124807764 0.00006957244 
0.313560 -0.01656685695 0.00032545621 
0.314118 0.02552841891 -0.00009010631 
0.314675 0.03058863534 -0.00011224645 
0.315232 -0.00074389349 -0.00074048865 
0.315790 0.04758049709 0.00078863060 
0.316347 0.01688498161 0.00051254174 
0.316904 0.01199815662 0.00024646538 
0.317461 0.04655398420 -0.00018753397 
0.318019 0.05193471909 0.00078591185 
0.318576 0.00715357800 0.00082619103 
0.319133 0.02322277578 0.00053599486 
0.319691 0.02954760958 0.00087066091 
0.320248 0.01481025356 0.00033621992 
0.320805 0.05616043542 -0.00018065395 
0.321362 0.00303015663 -0.00045082943 
0.321920 0.05669974046 -0.00010027354 
0.322477 0.02588208319 0.00056524275 
0.323034 -0.01664045197 0.00093809021 
0.323592 0.00145884743 0.00034742988 
0.324149 0.04469561978 0.00066571768 
0.324706 0.02203684993 -0.00029830690 
0.325263 -0.00346887702 -0.00019353273 
0.325821 0.00807223577 0.00065406796 
0.326378 0.06474991118 0.00059902156 
0.326935 0.00247569801 -0.00019204736 
0.327493 0.03973235205 0.00037106780 
0.328050 0.00547322325 0.00049161780 
0.328607 0.02194418584 0.00084644443 
0.329164 0.02968400161 0.00038829431 
0.329722 0.05267813868 0.00022443325 
0.330279 0.03908808951 0.00032551180 
0.330836 0.06022088233 0.00060168886 
0.331393 0.06789192563 0.00030552842 
0.331951 0.06149810744 -0.00005272493 
0.332508 0.03115906925 0.00009579728 
0.333065 0.06312324429 -0.00062051610 
0.333622 0.03142619140 -0.00056612666 
0.334180 0.03182283742 -0.00026217072 
0.334737 0.02793045890 -0.00067413082 
0.335294 -0.01314908217 -0.00023626873 
0.335852 -0.07641198232 -0.00035121236 
0.336409 0.00693578002 0.00074670349 
0.336966 0.05404519522 0.00025619846 
0.337523 0.01334807234 0.00037562450 
0.338081 0.03078494242 -0.00009846739 
0.338638 0.05867278117 0.00023454002 
0.339195 0.01627592376 0.00039483227 
0.339752 0.02040427518 0.00055590174 
0.340310 -0.00427018401 -0.00043813445 
0.340867 0.04391488766 -0.00059643587 
0.341424 0.00176885591 0.00095274987 
0.341981 0.01137617433 0.00049946932 
0.342539 -0.03827247082 0.00015195835 
0.343096 0.04027371909 0.00002523010 
0.343653 -0.01581942801 0.00007486144 
0.344210 0.04081542557 0.00022422428 
0.344768 -0.00451272637 -0.00008887554 
0.345325 -0.01350417790 0.00117292368 
0.345882 0.08257519430 0.00115096863 
0.346439 -0.01519650665 0.00030958389 
0.346997 0.05450131993 0.00077082610 
0.347554 0.04767464216 -0.00006730546 
0.348111 0.04554177367 -0.00009011440 
0.348668 0.06467928721 0.00083406753 
0.349226 -0.00818734443 0.00009060149 
0.349783 0.03783475885 -0.00068737499 
0.350340 0.02223067671 0.00005483988 
0.350897 0.04388078769 0.00017728382 
0.351454 0.01912587691 0.00038057943 
0.352012 -0.05642152453 0.00043843810 
0.352569 0.00089234260 -0.00038744985 
0.353126 0.00807318130 -0.00072459481 
0.353683 0.09730575947 0.00182255990 
0.354241 0.07651674614 0.00058440516 
0.354798 0.00486507116 -0.00002224839 
0.355355 0.07084478704 0.00091352530 
0.355912 -0.00529575819 0.00077500319 
0.356470 -0.00067377057 -0.00010243408 
0.357027 0.03076559588 0.00258767380 
0.357584 0.01947248391 -0.00004085180 
0.358141 0.03615972701 0.00034729851 
0.358699 0.07749671052 0.00108525270 
0.359256 0.05915219139 0.00005591926 
0.359813 0.01795642086 0.00034123517 
0.360370 -0.01461090012 0.00016015300 
0.360927 0.02536414836 0.00068976659 
0.361485 0.07776992512 0.00049093363 
0.362042 -0.02656547511 0.00072382533 
0.362599 0.00684876360 -0.00117770964 
0.363156 0.07494360793 -0.00183810552 
0.363714 0.00741501495 -0.00051355817 
0.364271 -0.00647452695 -0.00054640701 
0.364828 0.01193043451 -0.00088864056 
0.365385 0.05202428266 -0.00144015803 
0.365942 0.07112213510 0.00098618919 
0.366500 0.06421039527 0.00117722602 
0.367057 -0.01929609642 -0.00030234361 
0.367614 -0.00337409831 0.00144761201 
0.368171 -0.05405088461 -0.00052088508 
0.368728 0.06787131081 0.00065803787 
0.369286 0.10319009907 -0.00124858040 
0.369843 0.05552572527 0.00171423486 
0.370400 0.04258835205 -0.00076353841 
0.370957 0.02382034652 0.00183961109 
0.371514 0.05729211854 0.00174331970 
0.372072 -0.05055223089 0.00120364088 
0.372629 0.06475102587 0.00014664799 
0.373186 0.00275314580 0.00084305836 
0.373743 -0.03559216039 0.00008616889 
0.374300 0.04038364527 0.00113137131 
0.374858 0.04936837612 0.00343476028 
0.375415 -0.02650887408 0.00161757006 
0.375972 0.04354559208 -0.00084475361 
0.376529 -0.02099909489 -0.00050232062 
0.377086 -0.05345319080 0.00056166648 
0.377644 -0.02722516555 -0.00149106301 
0.378201 0.02000420139 -0.00003559366 
0.378758 0.02590172020 0.00209424243 
0.379315 0.06984282280 0.00003067056 
0.379872 0.04506991769 -0.00062201281 
0.380430 0.05246203518 0.00065735142 
0.380987 0.03038324156 -0.00077963191 
0.381544 -0.02052275246 -0.00121719818 
0.382101 0.01652885808 0.00046732990 
0.382658 0.02122106185 -0.00074718139 
0.383216 0.02169847652 0.00102123089 
0.383773 0.03764472855 0.00136920050 
0.384330 -0.07805837322 -0.00060045279 
0.384887 -0.00874576859 0.00242439581 
0.385444 -0.02491566641 -0.00071527420 
0.386001 0.03114883669 -0.00009592650 
0.386559 0.01113942953 -0.00007848274 
0.387116 0.07590691359 0.00208983977 
0.387673 0.03511515382 0.00149907337 
0.388230 -0.03316835749 -0.00064391311 
0.388787 -0.03670911838 -0.00134622080 
0.389345 0.01988543014 0.00107993908 
0.389902 0.02699689197 -0.00117815599 
0.390459 0.06299188026 0.00317940420 
0.391016 -0.00897857875 0.00149164868 
0.391573 -0.02434689965 0.00218172093 
0.392130 0.01868591582 -0.00053863429 
0.392688 0.16373430194 -0.00029053223 
0.393245 0.01193883406 0.00026747854 
0.393802 -0.05266894853 0.00033982315 
0.394359 -0.00247734992 0.00095129572 
0.394916 -0.08582416525 -0.00021651067 
0.395473 0.08326430788 -0.00056872952 
0.396031 -0.02388482271 0.00327163044 
0.396588 -0.01519885207 0.00199444619 
0.397145 -0.03630526785 0.00012212061 
0.397702 0.01465054054 0.00446292204 
0.398259 0.03989795971 -0.00008744326 
0.398816 0.02878712621 0.00408089940 
0.399374 0.07232495136 -0.00100582887 
0.399931 -0.02982990920 -0.00333798215 
0.400488 0.07337602159 -0.00184169943 
0.401045 -0.00581415514 -0.00192579311 
0.401602 0.13188150577 0.00311791039 
0.402159 -0.00317356915 0.00791610261 
0.402716 0.09046464288 0.00673059503 
0.403274 0.24309764242 -0.01306856360 
0.403831 0.13719297192 0.06508656015 
