# Supplementary material for: SAXS studies of X-ray induced disulfide bond damage: Engineering high-resolution insight from a low-resolution technique
Source: PLoS One. 2020 Nov 17;15(11):e0239702. doi: 10.1371/journal.pone.0239702 (PMC7671560; doi:10.1371/journal.pone.0239702)
Supplement: S1 Data — (GZ) [file pone.0239702.s023.gz › SupplementaryData/dimer_A9_ph6_1p25_00029.cbf.dat]

0.010314 -1.01616607234 0.77859524455 
0.010872 3.28428200509 -0.43899338254 
0.011429 3.19896675323 -0.08918962892 
0.011987 2.26466528164 -0.04617690623 
0.012544 3.86246538388 -0.01405457570 
0.013102 3.26925991248 -0.02218849316 
0.013659 4.45496232568 0.12579038294 
0.014217 2.15350718439 -0.07166664979 
0.014774 3.16828972290 -0.00289437319 
0.015332 4.03347420115 -0.02270846355 
0.015889 4.56285188109 -0.05226656475 
0.016447 4.15399554241 0.02374852493 
0.017004 4.09580768101 0.03987459327 
0.017562 3.43041139473 0.00494106700 
0.018119 3.35495772127 0.01479898967 
0.018677 3.26900451354 0.00744920511 
0.019234 3.57141386734 0.02393947191 
0.019792 3.32689882563 -0.01464943931 
0.020349 3.02910080678 0.01930789928 
0.020907 3.54408375181 -0.00916055307 
0.021464 3.25714422342 0.02301934867 
0.022022 3.23606610372 0.00825928198 
0.022579 3.17244607992 -0.00495920502 
0.023137 3.06408831966 0.02019904496 
0.023694 3.33615718181 0.01320153491 
0.024252 3.12275504230 0.00829111161 
0.024809 2.90233635346 0.02396120695 
0.025367 2.89806086188 0.02042411463 
0.025924 3.10335013914 0.02072528356 
0.026482 3.07463537463 0.01350926045 
0.027039 2.78244421154 0.01735849056 
0.027597 2.78300287315 0.01739417791 
0.028154 2.93629882929 0.01587336759 
0.028712 2.85477887572 0.01293654554 
0.029269 2.98829205549 0.01562280100 
0.029827 2.89534354026 0.02007996141 
0.030384 2.74799743642 0.01353590702 
0.030942 2.76129509140 0.02327687306 
0.031500 2.84535269070 0.01527196427 
0.032057 2.72026703154 0.02417036456 
0.032615 2.67038465698 0.01656365457 
0.033172 2.95807354625 0.02044748440 
0.033730 2.62191909740 0.01935022582 
0.034287 2.73555669852 0.01442904090 
0.034845 2.69038675251 0.02014531289 
0.035402 2.58865330919 0.01449459714 
0.035960 2.55129073237 0.01360516321 
0.036517 2.79308533839 0.01697942396 
0.037075 2.38742689959 0.01098612699 
0.037632 2.49990770199 0.01321677440 
0.038190 2.50691825873 0.01743179716 
0.038747 2.37737019288 0.02087467600 
0.039305 2.24661584046 0.00872672950 
0.039862 2.50921365835 0.01429631239 
0.040420 2.34160489015 0.01269712206 
0.040977 2.27944940721 0.01472099601 
0.041535 2.35579439309 0.01601551905 
0.042092 2.20213971099 0.01371166207 
0.042650 2.18307716308 0.01388860048 
0.043207 2.25470123867 0.01553935771 
0.043765 2.24920047382 0.01506843061 
0.044322 2.24746592873 0.01322749975 
0.044880 2.13203360127 0.01114052863 
0.045437 2.25251076022 0.01299461345 
0.045995 2.10320095750 0.01527975516 
0.046552 2.25127597631 0.01220909186 
0.047110 1.98611630480 0.01358910401 
0.047667 1.99648148247 0.01246977959 
0.048225 2.07501028298 0.01046382077 
0.048782 2.11970767043 0.01106666102 
0.049340 1.85858441469 0.01192354920 
0.049897 1.88768702644 0.00648905294 
0.050455 2.04303124279 0.01187932990 
0.051012 1.86366592339 0.01251410221 
0.051570 1.99182256016 0.01176924143 
0.052127 1.91783901668 0.01476813255 
0.052685 1.78693812548 0.00846094374 
0.053242 1.79809499631 0.01056092999 
0.053800 1.81739548321 0.00862536787 
0.054357 1.81095401769 0.00986267695 
0.054915 1.84097989054 0.00824250267 
0.055472 1.72466385724 0.01291901117 
0.056030 1.72494571125 0.00936528374 
0.056587 1.65759401628 0.01021087452 
0.057145 1.70269749283 0.00889704947 
0.057702 1.60500409665 0.00845171790 
0.058260 1.72926776779 0.00841075113 
0.058817 1.62908203277 0.00891188566 
0.059375 1.65404543045 0.00999692204 
0.059932 1.31887016982 0.00946157087 
0.060490 1.46695127719 0.00663468321 
0.061048 1.62063951791 0.00905088964 
0.061605 1.43604822268 0.00729508691 
0.062163 1.50648201078 0.00599601870 
0.062720 1.42989666331 0.00750498931 
0.063278 1.44379921196 0.00735788100 
0.063835 1.45920322771 0.00923222773 
0.064393 1.33640688617 0.00831828690 
0.064950 1.38454072489 0.00818729242 
0.065508 1.38301684456 0.00646915504 
0.066065 1.39319561452 0.00738519495 
0.066623 1.38308223187 0.00699936506 
0.067180 1.29315308289 0.00617237305 
0.067738 1.25275862045 0.00579922008 
0.068295 1.37965055017 0.00817340605 
0.068853 1.19173648478 0.00512867850 
0.069410 1.26077170443 0.00650240988 
0.069968 1.25965349396 0.00680371006 
0.070525 1.21538551228 0.00715700081 
0.071083 1.15143693711 0.00627011537 
0.071640 1.25951531816 0.00876191775 
0.072198 1.02797495907 0.00608632935 
0.072755 1.17098722168 0.00555315425 
0.073313 1.20608950355 0.00656995060 
0.073870 1.16515617768 0.00832523728 
0.074428 0.99060894004 0.00541906821 
0.074985 1.15420422863 0.00711531976 
0.075543 1.01735725021 0.00657068601 
0.076100 1.10917277759 0.00526616756 
0.076658 1.11004223686 0.00706645243 
0.077215 1.02152403726 0.00519093672 
0.077773 0.97423870310 0.00578697978 
0.078330 1.04976281571 0.00827134691 
0.078888 0.94337310223 0.00530824000 
0.079445 0.99719878154 0.00518786478 
0.080003 1.02508391858 0.00702857310 
0.080560 0.95650886223 0.00360475491 
0.081118 0.94792718895 0.00357329712 
0.081675 0.97981179189 0.00473691703 
0.082233 0.92536817053 0.00515405895 
0.082790 0.90092466472 0.00555265542 
0.083348 0.92421333546 0.00487548042 
0.083905 0.80296847807 0.00420790791 
0.084463 0.88005542468 0.00388594782 
0.085020 0.85893191742 0.00478306308 
0.085578 0.86749965095 0.00436566624 
0.086135 0.88408820221 0.00276364098 
0.086693 0.87614196542 0.00326888511 
0.087250 0.85761652751 0.00429323481 
0.087808 0.81169871760 0.00389689009 
0.088365 0.80466079740 0.00286546077 
0.088923 0.78420049015 0.00431112546 
0.089480 0.77725449557 0.00482463794 
0.090038 0.76130844723 0.00434525600 
0.090595 0.67932569013 0.00389342261 
0.091153 0.74883375907 0.00381724055 
0.091710 0.79385139234 0.00380128710 
0.092268 0.68966881288 0.00217826225 
0.092825 0.69759472471 0.00306185430 
0.093383 0.76602175051 0.00384306906 
0.093940 0.66339694269 0.00177777016 
0.094498 0.76383732137 0.00438478160 
0.095055 0.67403218750 0.00258702183 
0.095613 0.64562121625 0.00337798135 
0.096170 0.58861588539 0.00232318132 
0.096728 0.60826688948 0.00291188741 
0.097285 0.63948839438 0.00265967270 
0.097842 0.56236412765 0.00145727934 
0.098400 0.61401401034 0.00328348252 
0.098957 0.55453643249 0.00187243835 
0.099515 0.62833379726 0.00261169017 
0.100072 0.61637610114 0.00274139459 
0.100630 0.56351339783 0.00200189207 
0.101187 0.53440501645 0.00338755918 
0.101745 0.56744051111 0.00406345423 
0.102302 0.47333841008 0.00180581155 
0.102860 0.60502194502 0.00346981092 
0.103417 0.49267830017 0.00259639843 
0.103975 0.46464189426 0.00208227815 
0.104532 0.50870759450 0.00086438418 
0.105090 0.47055509345 0.00298180008 
0.105647 0.56950893104 0.00246967786 
0.106205 0.46551368503 0.00219601862 
0.106762 0.50516064228 0.00217450735 
0.107320 0.46936495834 0.00227754700 
0.107877 0.43949653885 0.00234452418 
0.108435 0.49254815845 0.00215037071 
0.108992 0.45420358245 0.00053504137 
0.109550 0.45954845866 0.00310259054 
0.110107 0.35421461451 0.00191742377 
0.110665 0.44312103436 -0.00004595447 
0.111222 0.42797357421 0.00253573187 
0.111780 0.43032780367 0.00189968858 
0.112337 0.37075260637 0.00231137529 
0.112895 0.45671311204 0.00147326380 
0.113452 0.49879907822 0.00259994543 
0.114010 0.41769400728 0.00134748479 
0.114567 0.33775119936 0.00180523944 
0.115125 0.34343807865 0.00362649957 
0.115682 0.44094115208 0.00094715242 
0.116240 0.36201540434 0.00089941279 
0.116797 0.35330723497 0.00141935003 
0.117355 0.36780622242 0.00194161184 
0.117912 0.28004780605 0.00180531479 
0.118470 0.34138360416 0.00116672407 
0.119027 0.39775352045 0.00203234247 
0.119585 0.25828977212 0.00168728562 
0.120142 0.38096176853 0.00164619104 
0.120699 0.31043182656 0.00175981131 
0.121257 0.34147865703 0.00112634962 
0.121814 0.34858126854 0.00109384641 
0.122372 0.26340653856 0.00216728553 
0.122929 0.33170705254 0.00279468520 
0.123487 0.35446696490 0.00104640467 
0.124044 0.24690190407 -0.00006835971 
0.124602 0.24263123926 0.00168115906 
0.125159 0.28267302117 0.00122243332 
0.125717 0.23219518582 0.00099567007 
0.126274 0.25563408279 0.00101937409 
0.126832 0.26644938204 0.00115618315 
0.127389 0.21409357501 0.00135090222 
0.127947 0.28154469438 0.00138105894 
0.128504 0.25389502682 0.00066962674 
0.129062 0.24128202482 0.00149990361 
0.129619 0.25500123369 0.00110875915 
0.130177 0.30390299738 0.00071921260 
0.130734 0.24639756762 0.00168106726 
0.131292 0.26085853681 0.00060142023 
0.131849 0.23368453948 0.00067956290 
0.132407 0.23660364994 0.00050707083 
0.132964 0.30845103853 0.00095946613 
0.133521 0.17542633789 0.00092660819 
0.134079 0.16361963759 0.00154243713 
0.134636 0.22128963482 0.00080974989 
0.135194 0.21650240152 0.00125329110 
0.135751 0.22915253781 -0.00010019397 
0.136309 0.20175946531 0.00076337467 
0.136866 0.20361049390 0.00037259241 
0.137424 0.19530413262 0.00136651583 
0.137981 0.12517616655 0.00092246940 
0.138539 0.20915681920 0.00148507620 
0.139096 0.10058344529 0.00086267500 
0.139654 0.20306516006 0.00114835744 
0.140211 0.19484946183 0.00094601632 
0.140769 0.19715072862 0.00020794438 
0.141326 0.23602807154 0.00149769213 
0.141884 0.19770942732 0.00119153785 
0.142441 0.24829354960 0.00122225960 
0.142998 0.10055884904 0.00130170972 
0.143556 0.13826362455 0.00012127336 
0.144113 0.13756991656 0.00058902243 
0.144671 0.16560193039 0.00046492010 
0.145228 0.12976341592 0.00040015696 
0.145786 0.14058569188 0.00057069066 
0.146343 0.15226148000 0.00024001181 
0.146901 0.08884555756 -0.00011048244 
0.147458 0.18918415228 0.00079213569 
0.148016 0.20262935580 0.00080373432 
0.148573 0.15952755997 0.00089304388 
0.149131 0.14341568043 -0.00009518495 
0.149688 0.10490334344 0.00036430815 
0.150246 0.11044620557 0.00000317545 
0.150803 0.17319318468 -0.00000034843 
0.151360 0.15789566196 0.00074206240 
0.151918 0.15565861924 0.00111303512 
0.152475 0.08711929614 0.00086331938 
0.153033 0.08667705946 -0.00010099575 
0.153590 0.14989397648 0.00138440466 
0.154148 0.12584948169 -0.00036999327 
0.154705 0.14566490889 0.00083876843 
0.155263 0.07776634428 0.00074020387 
0.155820 0.10341725565 0.00071678736 
0.156378 0.09718797715 0.00063857943 
0.156935 0.12589513830 -0.00011482853 
0.157493 0.10386887644 0.00052980495 
0.158050 0.12029114400 0.00041177410 
0.158607 0.04393006017 0.00026769644 
0.159165 0.10117697601 0.00042395939 
0.159722 0.04983792085 0.00081284649 
0.160280 0.08068530084 0.00031611471 
0.160837 0.12537352965 0.00068398083 
0.161395 0.12423528592 0.00089555233 
0.161952 0.08526247664 0.00041963811 
0.162510 0.14492232265 0.00047623145 
0.163067 0.11310068167 0.00011685717 
0.163625 0.10955412284 0.00059322235 
0.164182 0.06917234580 0.00062943181 
0.164739 0.05161251564 0.00091112523 
0.165297 0.07078120002 0.00001759075 
0.165854 0.04278169601 -0.00017996707 
0.166412 0.06427892066 -0.00005089710 
0.166969 0.08217518425 -0.00028395044 
0.167527 0.11895545609 0.00084370901 
0.168084 0.08832566586 0.00033003993 
0.168642 0.09777127359 0.00089194702 
0.169199 0.10221510625 0.00024051006 
0.169757 0.10516576855 -0.00055010119 
0.170314 0.06258297948 0.00029250442 
0.170871 0.09357464811 0.00019634816 
0.171429 0.08828967729 0.00007199793 
0.171986 0.07405466659 0.00033733540 
0.172544 0.04755903983 0.00013782254 
0.173101 0.06073308559 -0.00006253682 
0.173659 0.11103994645 0.00014078687 
0.174216 0.10184621656 0.00025247942 
0.174774 0.07594029885 -0.00008798895 
0.175331 0.11066332148 0.00009941266 
0.175888 0.04916580549 -0.00060872727 
0.176446 0.06122663280 0.00029109145 
0.177003 0.06911060581 0.00048771837 
0.177561 0.07133808189 0.00047645475 
0.178118 0.12546963618 0.00044303940 
0.178676 0.11025455095 -0.00008923438 
0.179233 0.04125438778 0.00009133557 
0.179791 0.00639266489 -0.00021605105 
0.180348 0.06187112774 0.00060968054 
0.180905 0.08444443850 0.00026676638 
0.181463 0.05510755928 0.00018204162 
0.182020 0.04843231026 0.00000595476 
0.182578 0.06393663523 -0.00013646941 
0.183135 0.03931985937 0.00014465729 
0.183693 0.07511007333 0.00009207554 
0.184250 0.01684023589 -0.00021116297 
0.184808 0.13562342745 0.00025111817 
0.185365 0.10318298525 0.00036504727 
0.185922 0.05962869673 -0.00026514554 
0.186480 0.06682756565 0.00091070147 
0.187037 0.03153532202 0.00019269244 
0.187595 0.07956534974 0.00017617118 
0.188152 0.05194525057 0.00019978536 
0.188710 0.06334308107 0.00069620624 
0.189267 0.07359605374 0.00013192663 
0.189824 0.06735911913 0.00099758669 
0.190382 0.00671611968 -0.00011697480 
0.190939 0.07008678579 0.00035805815 
0.191497 -0.00737253513 0.00009711464 
0.192054 0.02209525468 0.00021883628 
0.192612 -0.00195701464 0.00022986256 
0.193169 -0.04371645413 0.00015556892 
0.193726 0.05553216649 -0.00060923151 
0.194284 0.05778134203 -0.00029027794 
0.194841 0.07573991717 0.00034714086 
0.195399 0.06293352529 0.00081415406 
0.195956 0.04408663824 0.00047520911 
0.196514 0.04644078198 0.00067558906 
0.197071 0.02022680127 0.00074600026 
0.197628 0.04843821980 0.00035022949 
0.198186 0.06147805549 0.00036107162 
0.198743 0.06398788564 0.00011027083 
0.199301 0.07730459479 -0.00012690747 
0.199858 0.02680155213 0.00000847403 
0.200416 0.06395420117 0.00054280861 
0.200973 0.00461781195 0.00004189993 
0.201530 -0.01234545523 0.00045984467 
0.202088 0.08761630838 0.00035611579 
0.202645 0.04631748982 0.00089136137 
0.203203 0.04901330138 -0.00011149505 
0.203760 0.01784867659 -0.00002368540 
0.204318 0.02140867289 0.00024589665 
0.204875 0.01088146236 -0.00024535243 
0.205432 0.09304967857 0.00045230059 
0.205990 0.02951072936 0.00046432330 
0.206547 0.06245640123 0.00066223586 
0.207105 0.01703463119 0.00033200871 
0.207662 0.04207491120 0.00005694155 
0.208219 0.05598647937 0.00033593674 
0.208777 0.07091423392 0.00057428257 
0.209334 0.06148186094 0.00015208292 
0.209892 0.02854603485 0.00025607138 
0.210449 0.05531173470 0.00011624083 
0.211007 0.02269385878 -0.00021567179 
0.211564 0.03709680567 -0.00033745257 
0.212121 0.04438516579 -0.00062163484 
0.212679 0.03671701428 -0.00000672857 
0.213236 0.04953117936 -0.00000503618 
0.213794 0.04987699072 0.00041067537 
0.214351 0.04517020158 0.00006625846 
0.214908 0.01658687526 0.00012493327 
0.215466 0.01397414838 0.00038443652 
0.216023 0.03976640585 0.00021920013 
0.216581 0.02260634946 0.00028193396 
0.217138 0.02379554537 0.00041206780 
0.217695 0.00932350349 -0.00031509392 
0.218253 0.03002787367 -0.00016807544 
0.218810 0.04809663842 0.00104336261 
0.219368 0.06683196801 -0.00072216978 
0.219925 0.05391392479 0.00012465553 
0.220483 0.06428060274 0.00018097871 
0.221040 0.06866450498 0.00016274500 
0.221597 0.00993804831 0.00032741141 
0.222155 0.01867275102 0.00030710509 
0.222712 0.00667906284 -0.00022116020 
0.223270 0.05190620229 0.00014732035 
0.223827 0.04101448118 -0.00041262733 
0.224384 0.04204272823 -0.00009526813 
0.224942 0.05813865536 -0.00000242764 
0.225499 0.03367633471 0.00041237339 
0.226057 0.03226664844 0.00018672010 
0.226614 0.03275167671 0.00019005213 
0.227171 0.04030137561 -0.00015943106 
0.227729 0.05188340306 0.00017899038 
0.228286 0.02134146092 0.00043796723 
0.228844 0.02248412788 0.00004166614 
0.229401 0.00291864661 0.00103857799 
0.229958 0.04101660353 0.00083619569 
0.230516 0.02040582308 -0.00001419196 
0.231073 0.05930397824 -0.00020711859 
0.231630 0.05293374874 0.00004875579 
0.232188 0.08144582678 0.00046421746 
0.232745 0.04817001513 0.00032832332 
0.233303 0.01996920382 0.00042216168 
0.233860 0.03421259036 0.00001082523 
0.234417 0.04295289523 0.00035176022 
0.234975 0.01898056661 0.00072502102 
0.235532 0.03353841338 0.00103341034 
0.236090 0.04785044573 -0.00012614360 
0.236647 0.02983515084 0.00009201989 
0.237204 0.01998867281 -0.00018762266 
0.237762 0.05089906060 -0.00014096363 
0.238319 0.04513445176 0.00012437313 
0.238877 0.00782089808 -0.00026306458 
0.239434 0.05603264534 0.00008115953 
0.239991 0.06006479007 0.00044524822 
0.240549 0.02982507447 0.00027493393 
0.241106 0.04157318714 0.00004488215 
0.241663 0.03728288899 0.00001579228 
0.242221 0.06583177593 0.00019658272 
0.242778 0.04329740232 -0.00008679222 
0.243336 0.06432154694 0.00008761628 
0.243893 0.06779652172 -0.00001803284 
0.244450 0.01743451549 0.00042296027 
0.245008 0.02880829192 0.00016026579 
0.245565 0.04884774584 0.00039637533 
0.246123 0.08828971102 0.00070991168 
0.246680 0.10723218257 0.00014197417 
0.247237 0.05458731050 0.00068653264 
0.247795 0.07129569019 -0.00048608608 
0.248352 0.07701719389 0.00016296405 
0.248909 0.05477712176 0.00031791342 
0.249467 0.05816078656 0.00024464358 
0.250024 0.03775669739 0.00014017357 
0.250582 0.01886729123 -0.00020655114 
0.251139 0.03858765797 0.00020723302 
0.251696 0.03834319601 0.00031866798 
0.252254 0.03899085079 0.00007520039 
0.252811 0.06614320798 0.00026102802 
0.253368 0.04490241552 0.00037884316 
0.253926 -0.00154159940 0.00058913908 
0.254483 0.01107672197 0.00005801721 
0.255041 0.02814227378 0.00036332318 
0.255598 0.07184335895 -0.00009755582 
0.256155 0.04068145889 0.00036332955 
0.256713 0.04245216122 -0.00021977720 
0.257270 -0.01967835415 0.00622602173 
0.257827 0.01646299764 0.00023525137 
0.258385 0.02138065702 0.00001998598 
0.258942 0.04031576339 0.00018964636 
0.259499 0.03602730002 0.00064082718 
0.260057 0.05151206231 -0.00034482732 
0.260614 0.01873901624 0.00001899360 
0.261172 0.04705808970 -0.00015933651 
0.261729 0.01803804881 0.00024239736 
0.262286 0.01366613691 -0.00022807710 
0.262844 -0.01664157081 0.00012169853 
0.263401 0.02677572226 -0.00003798529 
0.263958 0.04933698760 0.00014028406 
0.264516 0.02870063351 0.00034582926 
0.265073 0.01679836635 -0.00047389438 
0.265630 0.05414920469 0.00026538859 
0.266188 0.02215968392 0.00020086188 
0.266745 0.04356889087 -0.00013816673 
0.267302 0.02461406942 -0.00027950862 
0.267860 0.03361051844 0.00006378578 
0.268417 0.04571174784 0.00006675358 
0.268975 0.02374811107 0.00010700776 
0.269532 0.03096740008 -0.00017343442 
0.270089 0.03738055458 0.00029617903 
0.270647 0.03260241657 0.00007777162 
0.271204 0.01522950469 -0.00016215317 
0.271761 0.02747733417 -0.00002406194 
0.272319 0.01778168586 0.00011625291 
0.272876 0.04137171562 0.00033350021 
0.273433 0.02258137458 0.00002213946 
0.273991 0.06463275112 -0.00004344004 
0.274548 0.02074179916 0.00064818673 
0.275105 0.04329432889 0.00002213148 
0.275663 0.05529453625 0.00017004239 
0.276220 0.02500398850 -0.00038633085 
0.276777 0.05024639504 -0.00026221460 
0.277335 0.03237573495 -0.00017920714 
0.277892 0.02632000371 -0.00003076204 
0.278449 0.04714332584 0.00039006757 
0.279007 0.03439987961 0.00033309639 
0.279564 0.06113495596 0.00015270219 
0.280121 0.00366449576 -0.00027307042 
0.280679 0.04264216005 0.00026842250 
0.281236 0.05119118594 0.00012296360 
0.281793 0.03722608223 0.00040182650 
0.282351 0.05075564055 0.00026444688 
0.282908 0.02993880695 0.00000927806 
0.283465 0.01193159258 -0.00002370338 
0.284023 0.05965425791 -0.00001721381 
0.284580 0.03331006896 0.00010378938 
0.285137 -0.00139824668 0.00063043109 
0.285695 0.03321100970 0.00019440265 
0.286252 0.02220869558 0.00017949719 
0.286809 0.02860230844 0.00006183933 
0.287367 0.05360018318 -0.00004340579 
0.287924 0.06852754223 0.00042303868 
0.288481 0.03199250583 0.00053024587 
0.289039 0.02809831702 -0.00012428063 
0.289596 0.04150473827 0.00054447948 
0.290153 0.03891323036 0.00061593403 
0.290711 0.03456741977 0.00020192262 
0.291268 0.01338382964 0.00024922456 
0.291825 -0.00520498613 0.00086040053 
0.292383 0.02672540321 0.00028885558 
0.292940 0.09342324243 0.00071295599 
0.293497 0.00126242994 0.00055378924 
0.294055 0.00976759909 0.00019463584 
0.294612 0.01693800432 -0.00026897373 
0.295169 0.02758751466 0.00016893157 
0.295727 0.02733441751 -0.00035020969 
0.296284 0.03204396677 0.00008468733 
0.296841 0.01783500796 0.00027135214 
0.297399 0.01242038899 0.00019733458 
0.297956 0.06521058302 0.00002123984 
0.298513 0.02826599592 0.00026975270 
0.299071 0.04249772990 0.00040753337 
0.299628 0.02806273055 0.00026968897 
0.300185 -0.00552749998 0.00028263705 
0.300742 0.01394918450 0.00112813704 
0.301300 0.05804685427 0.00009842670 
0.301857 0.01351630998 0.00033963932 
0.302414 0.06431843121 -0.00015443168 
0.302972 0.04978110488 0.00064240801 
0.303529 0.02141880961 0.00019715789 
0.304086 0.03731074403 -0.00031744060 
0.304644 0.04213336287 0.00015892294 
0.305201 0.04691266856 -0.00004067488 
0.305758 0.03626819844 -0.00004150831 
0.306316 0.04944664796 -0.00011819314 
0.306873 0.01452275482 0.00034945039 
0.307430 0.04517412326 0.00063943394 
0.307987 0.05547044941 0.00004521548 
0.308545 0.05361334004 0.00081928292 
0.309102 -0.00041790047 -0.00023331848 
0.309659 0.05541771282 0.00036639008 
0.310217 0.01336240074 0.00013581868 
0.310774 0.00802590034 0.00061664333 
0.311331 0.05271615431 0.00001991051 
0.311889 0.04964678327 0.00019354138 
0.312446 0.01464527930 0.00027038524 
0.313003 0.01674668577 -0.00005405573 
0.313560 0.02067818313 0.00022452787 
0.314118 0.02912051516 -0.00006390048 
0.314675 0.00355375549 -0.00044084064 
0.315232 0.05920862120 0.00002999038 
0.315790 0.01891681181 -0.00025302330 
0.316347 0.04934907871 0.00076364390 
0.316904 0.02665300233 -0.00001927223 
0.317461 0.03063807125 0.00017293662 
0.318019 0.03353874411 0.00056711356 
0.318576 -0.03537999618 0.00045379841 
0.319133 -0.01893179928 -0.00010865978 
0.319691 0.01768501219 0.00003596242 
0.320248 0.04002516921 0.00047674549 
0.320805 -0.01248787229 -0.00018304583 
0.321362 0.06750966787 0.00017512124 
0.321920 0.01198097344 0.00002194954 
0.322477 -0.00516831535 -0.00008763019 
0.323034 0.02077361647 -0.00057470907 
0.323592 0.01524575303 -0.00026172749 
0.324149 -0.02083030704 -0.00068901709 
0.324706 0.12557463472 0.00044758405 
0.325263 -0.00030852045 -0.00019241825 
0.325821 -0.03246161437 0.00051845480 
0.326378 0.02485938851 -0.00016334369 
0.326935 0.01347402956 0.00015208118 
0.327493 0.00597530220 0.00019391049 
0.328050 -0.03601888675 0.00007554218 
0.328607 -0.00211937041 0.00019204082 
0.329164 0.05088847730 0.00035255251 
0.329722 0.02282886375 -0.00007212474 
0.330279 0.03107705782 0.00096840062 
0.330836 0.06620270325 0.00091501815 
0.331393 0.02765324297 0.00086691258 
0.331951 0.03760679415 -0.00041728787 
0.332508 -0.01437613434 0.00014310024 
0.333065 0.02752346386 -0.00025579394 
0.333622 0.00245720333 0.00077023003 
0.334180 -0.02570410707 0.00015371705 
0.334737 -0.02802169575 -0.00102125443 
0.335294 -0.02583148811 -0.00024857644 
0.335852 0.05603941083 0.00052427984 
0.336409 0.08428007643 0.00062283530 
0.336966 0.00901742277 0.00042954379 
0.337523 0.04227342076 0.00020985831 
0.338081 -0.03224116508 -0.00045501103 
0.338638 0.03312635577 0.00014617392 
0.339195 -0.00849945187 0.00013269197 
0.339752 0.08938035168 0.00023356048 
0.340310 0.04135299267 0.00081547268 
0.340867 0.04818251952 0.00003094572 
0.341424 -0.00228596971 0.00011406694 
0.341981 0.03748360625 -0.00016943108 
0.342539 0.01933206453 0.00101859965 
0.343096 -0.00716143136 0.00028994241 
0.343653 0.07017818185 -0.00007617052 
0.344210 0.04485270317 0.00095507473 
0.344768 0.00032654608 0.00004757727 
0.345325 0.00378251096 -0.00000406143 
0.345882 0.00930257389 0.00018623871 
0.346439 0.02224383790 -0.00022363323 
0.346997 -0.00018743874 -0.00040625947 
0.347554 0.07744351210 0.00032663833 
0.348111 0.02786418679 0.00042225274 
0.348668 -0.05939886200 -0.00014337517 
0.349226 0.03967743328 0.00064730831 
0.349783 -0.00287363223 -0.00009680159 
0.350340 0.05251568395 0.00026635466 
0.350897 -0.02368171497 -0.00038674654 
0.351454 0.02330883195 -0.00004856635 
0.352012 0.01433210553 0.00079816304 
0.352569 -0.00275994082 0.00105974590 
0.353126 0.02716303037 0.00154512883 
0.353683 0.04130152247 0.00151182606 
0.354241 -0.02615769142 0.00076196172 
0.354798 -0.03649666501 0.00042846443 
0.355355 0.03989373707 -0.00071021814 
0.355912 0.08694650497 -0.00037946533 
0.356470 -0.00195813499 -0.00045858955 
0.357027 -0.01938359104 0.00037618549 
0.357584 0.02649646093 0.00007396076 
0.358141 0.06316622407 0.00044878380 
0.358699 0.03204015879 -0.00070730717 
0.359256 0.02071741407 0.00091546869 
0.359813 0.05425563615 0.00019860910 
0.360370 0.03964761980 -0.00029300086 
0.360927 0.00203367228 0.00067048779 
0.361485 0.01349840151 -0.00024680421 
0.362042 0.01450455940 0.00027157978 
0.362599 0.00841746722 0.00011974286 
0.363156 0.06804668070 -0.00053078563 
0.363714 0.02508096529 -0.00093560338 
0.364271 0.02501518557 0.00062548940 
0.364828 0.00577173498 0.00078149456 
0.365385 0.01044002632 0.00172107144 
0.365942 -0.11489234932 -0.00068213888 
0.366500 0.02580671038 0.00021535117 
0.367057 0.08023301363 0.00176737833 
0.367614 0.02407990388 0.00211431874 
0.368171 -0.03278149198 -0.00059049757 
0.368728 -0.03763430927 0.00101712991 
0.369286 0.04769843197 0.00133807357 
0.369843 0.00175812898 -0.00031691033 
0.370400 -0.02322682798 0.00198146223 
0.370957 0.00995622730 0.00168371305 
0.371514 0.01373082600 0.00075605350 
0.372072 0.06550941733 0.00205536813 
0.372629 -0.01688956890 0.00059669877 
0.373186 -0.02624740442 0.00055211358 
0.373743 -0.05825855562 0.00120889978 
0.374300 -0.01188813953 -0.00018906633 
0.374858 -0.00949719212 0.00119332590 
0.375415 0.02005801552 0.00226121048 
0.375972 0.09118659451 0.00031831149 
0.376529 0.05043812902 0.00020879975 
0.377086 -0.00039238745 0.00055247779 
0.377644 0.08887141534 0.00162665246 
0.378201 -0.06465901699 -0.00119434049 
0.378758 0.01105107289 0.00038759146 
0.379315 0.06794353968 0.00169335822 
0.379872 -0.00740071521 0.00227879065 
0.380430 -0.05409887220 0.00021651218 
0.380987 0.00889133731 -0.00070292563 
0.381544 -0.02729133838 -0.00012166161 
0.382101 -0.01260365359 -0.00022162208 
0.382658 -0.16533822538 -0.00017401060 
0.383216 0.03084401477 0.00084417717 
0.383773 0.06064695935 -0.00089130120 
0.384330 -0.01993884269 -0.00016637810 
0.384887 -0.01260393558 0.00073760850 
0.385444 -0.00241681427 -0.00252654075 
0.386001 0.05042335613 0.00053224935 
0.386559 0.05090412686 0.00069192228 
0.387116 -0.00523838547 -0.00072392432 
0.387673 -0.02801855609 0.00217945499 
0.388230 0.09185301540 0.00042565345 
0.388787 -0.04385328609 0.00045703635 
0.389345 0.02363016086 0.00196831855 
0.389902 0.03248090653 -0.00079161742 
0.390459 0.03219408991 -0.00003791913 
0.391016 0.06371376435 0.00019367500 
0.391573 0.01075364609 -0.00098016114 
0.392130 0.08386122074 0.00248547197 
0.392688 -0.01937686369 -0.00163777022 
0.393245 0.06747294202 0.00077686829 
0.393802 0.10404530075 -0.00009346395 
0.394359 0.12899092035 0.00150074535 
0.394916 -0.07804622160 -0.00173515719 
0.395473 0.15619306928 0.00264292891 
0.396031 -0.04826702306 -0.00043640802 
0.396588 0.00941944909 0.00227742243 
0.397145 -0.01465641841 0.00174421037 
0.397702 0.05464202979 -0.00029754262 
0.398259 0.04857591050 0.00291727437 
0.398816 0.02910307293 -0.00276280869 
0.399374 -0.05244754157 0.00000288545 
0.399931 -0.09985572176 -0.00071934013 
0.400488 -0.12142015324 -0.00362821458 
0.401045 0.09028565479 0.01252432232 
0.401602 -0.12329488834 -0.00571287141 
0.402159 0.00970232290 0.00354191602 
0.402716 0.02096841338 0.00919081331 
0.403274 -0.02079984367 0.00605565593 
0.403831 0.29487654571 0.04620493985 
