# Supplementary material for: SAXS studies of X-ray induced disulfide bond damage: Engineering high-resolution insight from a low-resolution technique
Source: PLoS One. 2020 Nov 17;15(11):e0239702. doi: 10.1371/journal.pone.0239702 (PMC7671560; doi:10.1371/journal.pone.0239702)
Supplement: S1 Data — (GZ) [file pone.0239702.s023.gz › SupplementaryData/dimer_A9_ph6_1p25_00030.cbf.dat]

0.010314 5.33222057521 0.23080858819 
0.010872 4.06804245185 -0.57975891682 
0.011429 4.15842315007 0.00298218995 
0.011987 3.88966051904 0.15062423946 
0.012544 2.25188276829 0.06048555536 
0.013102 3.10808251780 -0.06227985424 
0.013659 4.02929373424 0.08095819500 
0.014217 2.52144041054 0.02066423096 
0.014774 3.06958824300 -0.01957087451 
0.015332 2.98986923032 -0.00085866478 
0.015889 3.50242663125 0.12767757183 
0.016447 3.60532567430 0.02325272689 
0.017004 2.74419996823 0.02465457250 
0.017562 3.22693866862 0.01787010108 
0.018119 3.43914170664 0.01788409008 
0.018677 2.69314189340 -0.00081807204 
0.019234 3.46593101940 0.02995250966 
0.019792 2.85750062741 -0.00875566863 
0.020349 2.86641774660 0.00957782888 
0.020907 2.83264077252 -0.00053461137 
0.021464 2.87465376274 0.01481080335 
0.022022 2.92962098634 0.00993876425 
0.022579 2.53851234757 0.01768218514 
0.023137 2.72197903720 0.00218411703 
0.023694 3.15508073106 0.01677381429 
0.024252 2.81688455030 0.01859786506 
0.024809 3.10969707973 0.01711284808 
0.025367 2.69021966647 0.01355684348 
0.025924 2.83317003543 0.02393992466 
0.026482 2.84541332986 0.01831484412 
0.027039 2.75375470230 0.01855800415 
0.027597 2.57511941179 0.00551239463 
0.028154 2.85935063963 0.02691147557 
0.028712 2.86728991231 0.02421073921 
0.029269 2.64168989896 0.01780298315 
0.029827 2.73398399527 0.01024839852 
0.030384 2.83938087406 0.01610634425 
0.030942 2.65876739352 0.01320766701 
0.031500 2.58141797286 0.01737927881 
0.032057 2.67499214872 0.01751398249 
0.032615 2.62132833740 0.01140082107 
0.033172 2.55751546620 0.01853233694 
0.033730 2.46259295866 0.01470639585 
0.034287 2.72293572102 0.01522833439 
0.034845 2.62164553504 0.01759260676 
0.035402 2.44997038633 0.01424254064 
0.035960 2.46505283564 0.01472976726 
0.036517 2.54707880711 0.01903056486 
0.037075 2.41454373628 0.01119802670 
0.037632 2.34767565044 0.01975059418 
0.038190 2.63727814722 0.02028505549 
0.038747 2.50388708030 0.01719824180 
0.039305 2.34819234556 0.01260832493 
0.039862 2.33352324762 0.01511566414 
0.040420 2.44126349381 0.01612508099 
0.040977 2.30756661402 0.01464282499 
0.041535 2.32713769052 0.01521216687 
0.042092 2.26306374381 0.01009248626 
0.042650 2.21987681283 0.01682145596 
0.043207 2.34806247043 0.01533954742 
0.043765 2.14965689742 0.01834343589 
0.044322 2.11197457922 0.01379871845 
0.044880 2.18571686592 0.01463809370 
0.045437 2.18536583459 0.01530672990 
0.045995 2.00385834313 0.01137341314 
0.046552 2.05589046408 0.00882570284 
0.047110 2.01029863744 0.01013711504 
0.047667 1.91658408065 0.01018299705 
0.048225 2.02665022222 0.00833537915 
0.048782 2.09286747680 0.01093014673 
0.049340 1.87755705314 0.00982940687 
0.049897 2.07039920967 0.01267722649 
0.050455 1.74839140701 0.01170046870 
0.051012 1.83831272614 0.00928110949 
0.051570 1.97542272682 0.01157552335 
0.052127 1.86386421505 0.00904714688 
0.052685 1.81272122583 0.01021427697 
0.053242 1.78066994935 0.00870962940 
0.053800 1.77922377536 0.00662880849 
0.054357 1.75994777296 0.01126746185 
0.054915 1.85324164311 0.00801617386 
0.055472 1.74060807198 0.00804440001 
0.056030 1.64951148043 0.00713517367 
0.056587 1.61757128852 0.01002439987 
0.057145 1.62115558841 0.01093757755 
0.057702 1.48458677938 0.00766355110 
0.058260 1.60347390867 0.00750800162 
0.058817 1.69290526267 0.00819597868 
0.059375 1.60317648923 0.00676718526 
0.059932 1.65667300309 0.00822661538 
0.060490 1.52517728077 0.00759374152 
0.061048 1.38321523498 0.00866548428 
0.061605 1.47025604279 0.00969529781 
0.062163 1.49242282262 0.00780901339 
0.062720 1.47875641108 0.00845805092 
0.063278 1.41712337485 0.00769083126 
0.063835 1.41918539805 0.00732060279 
0.064393 1.44529079176 0.00856855551 
0.064950 1.45316909696 0.00738588663 
0.065508 1.41559959293 0.00906092753 
0.066065 1.33892565930 0.00395420876 
0.066623 1.33240535056 0.00770518932 
0.067180 1.29028517556 0.00712373990 
0.067738 1.31906448297 0.00731876699 
0.068295 1.30045101102 0.00565064249 
0.068853 1.21447147465 0.00765618814 
0.069410 1.15313594879 0.00717343564 
0.069968 1.36032591259 0.00780857707 
0.070525 1.23328038672 0.00660460743 
0.071083 1.22414460253 0.00662658363 
0.071640 1.11057464452 0.00554327147 
0.072198 1.16386869853 0.00501886928 
0.072755 1.15781991211 0.00706514302 
0.073313 1.19679561421 0.00781332416 
0.073870 1.20727311946 0.00570255111 
0.074428 1.09347333239 0.00434774088 
0.074985 1.08790878209 0.00459979632 
0.075543 1.11078955197 0.00600389496 
0.076100 0.99099968096 0.00422484407 
0.076658 1.13127611205 0.00548059093 
0.077215 0.97932532555 0.00381428551 
0.077773 1.03554822462 0.00603508070 
0.078330 1.05989011165 0.00458725614 
0.078888 0.96306083354 0.00474230213 
0.079445 0.88922435106 0.00362180503 
0.080003 0.89897032382 0.00512903855 
0.080560 0.98790105078 0.00343018651 
0.081118 0.84950717807 0.00358300496 
0.081675 0.87913830347 0.00518224808 
0.082233 0.97512633875 0.00388595689 
0.082790 0.98266004953 0.00453314664 
0.083348 0.87081050079 0.00493279281 
0.083905 0.82866510432 0.00491662404 
0.084463 0.85290395957 0.00314032522 
0.085020 0.87290959171 0.00480222702 
0.085578 0.84494790618 0.00343192794 
0.086135 0.76919088439 0.00534365812 
0.086693 0.86822160423 0.00452974568 
0.087250 0.83636623491 0.00388917235 
0.087808 0.84460055530 0.00479743368 
0.088365 0.77125549744 0.00288587073 
0.088923 0.76329868792 0.00498644291 
0.089480 0.78115486100 0.00410948816 
0.090038 0.78296920882 0.00470153366 
0.090595 0.75421412528 0.00255896500 
0.091153 0.79166463325 0.00316254525 
0.091710 0.69313205658 0.00439455098 
0.092268 0.74311079643 0.00442539347 
0.092825 0.69528461324 0.00295420495 
0.093383 0.65608713671 0.00497629332 
0.093940 0.63337597333 0.00347805602 
0.094498 0.58974684177 0.00304679325 
0.095055 0.64285886128 0.00365908802 
0.095613 0.69428687116 0.00394726482 
0.096170 0.63944023833 0.00411528693 
0.096728 0.58480506796 0.00482390643 
0.097285 0.61124481522 0.00224331185 
0.097842 0.59159082473 0.00226539146 
0.098400 0.59020186518 0.00083725016 
0.098957 0.61087593702 0.00543864686 
0.099515 0.70494421490 0.00515854768 
0.100072 0.56470298591 0.00099911896 
0.100630 0.60970218438 0.00228116911 
0.101187 0.59196459082 0.00118712957 
0.101745 0.53238750011 0.00404998836 
0.102302 0.51565087306 0.00272389195 
0.102860 0.49944547187 0.00154124300 
0.103417 0.49376865776 0.00136226458 
0.103975 0.53613555388 0.00274933441 
0.104532 0.49407899106 0.00402131444 
0.105090 0.42281495294 0.00125130918 
0.105647 0.45024554212 0.00239937188 
0.106205 0.49602459078 0.00239696791 
0.106762 0.49163551504 0.00207859738 
0.107320 0.48655810289 0.00323721416 
0.107877 0.45704129647 0.00133009084 
0.108435 0.45276790684 0.00247730705 
0.108992 0.39831845440 0.00074329659 
0.109550 0.37755337460 0.00150121687 
0.110107 0.45063752111 0.00198008134 
0.110665 0.48257536080 0.00144555511 
0.111222 0.39484637125 0.00222916946 
0.111780 0.46110067059 0.00104830419 
0.112337 0.35883273020 0.00157341942 
0.112895 0.39195688234 0.00178677585 
0.113452 0.37943695926 0.00275142799 
0.114010 0.36024127497 0.00126197448 
0.114567 0.32660210380 0.00128281276 
0.115125 0.39868963823 0.00024837906 
0.115682 0.36084091675 0.00177481833 
0.116240 0.36111776556 0.00213801275 
0.116797 0.26625690827 0.00006139607 
0.117355 0.29593555509 0.00235369441 
0.117912 0.34834151846 0.00187448674 
0.118470 0.30639148567 0.00216931284 
0.119027 0.41143825955 0.00136256129 
0.119585 0.37403701370 0.00227349850 
0.120142 0.35457223406 0.00096783566 
0.120699 0.33900268636 0.00176252372 
0.121257 0.35168451850 0.00200945667 
0.121814 0.32540584569 0.00206984225 
0.122372 0.37751985734 0.00216732613 
0.122929 0.24533195724 0.00236571614 
0.123487 0.27238829526 0.00176993411 
0.124044 0.23368360918 0.00011808796 
0.124602 0.29611816094 0.00097312526 
0.125159 0.27059892273 0.00039954507 
0.125717 0.31838407592 0.00195649776 
0.126274 0.32615385896 0.00142387932 
0.126832 0.26310866997 0.00111176685 
0.127389 0.32172615854 0.00198643007 
0.127947 0.28296060728 0.00236566654 
0.128504 0.31993629645 0.00066369770 
0.129062 0.21251755012 0.00132397229 
0.129619 0.27117848933 0.00147130114 
0.130177 0.23708368194 0.00172174005 
0.130734 0.21873534084 0.00053328076 
0.131292 0.24382702030 0.00123957672 
0.131849 0.26485829426 0.00081690611 
0.132407 0.23657429411 0.00157779031 
0.132964 0.22498913782 -0.00013592178 
0.133521 0.22774278116 0.00088414076 
0.134079 0.21732540789 0.00018479195 
0.134636 0.20609997921 0.00126392768 
0.135194 0.20359063982 0.00122978644 
0.135751 0.19214637650 0.00125992584 
0.136309 0.22875085508 0.00099884809 
0.136866 0.19748884005 0.00117506384 
0.137424 0.17119654882 0.00100293912 
0.137981 0.17806270708 0.00079049803 
0.138539 0.15737324130 0.00062908867 
0.139096 0.19017497516 0.00052133919 
0.139654 0.21313396127 0.00085372844 
0.140211 0.20454696651 0.00111614998 
0.140769 0.12744158932 0.00072951829 
0.141326 0.15374002990 0.00105930544 
0.141884 0.15028605243 0.00005462056 
0.142441 0.13065117719 0.00111504241 
0.142998 0.16519269869 0.00072329930 
0.143556 0.11709966972 -0.00044055348 
0.144113 0.16395547959 0.00104071958 
0.144671 0.16639685142 0.00161948159 
0.145228 0.13568977599 0.00114674536 
0.145786 0.13170225128 0.00124072383 
0.146343 0.08175744297 -0.00012567045 
0.146901 0.14827107821 0.00186785761 
0.147458 0.14897710601 0.00026208455 
0.148016 0.12124729766 0.00045700468 
0.148573 0.13870769398 0.00032473486 
0.149131 0.15401757700 0.00068592002 
0.149688 0.10543743937 0.00003928707 
0.150246 0.06244732815 -0.00050476931 
0.150803 0.09015773183 0.00089000097 
0.151360 0.10035513319 0.00019521157 
0.151918 0.12417685540 0.00149621660 
0.152475 0.10258208378 0.00065191863 
0.153033 0.09785446277 0.00033946769 
0.153590 0.05908571854 0.00037491802 
0.154148 0.03813420969 -0.00019460430 
0.154705 0.09934347653 0.00038692000 
0.155263 0.11438523189 -0.00062308016 
0.155820 0.13578916886 -0.00000901645 
0.156378 0.10147882567 0.00064680314 
0.156935 0.07953015044 0.00040700724 
0.157493 0.11752249171 -0.00046020837 
0.158050 0.14922148411 0.00046190352 
0.158607 0.09423563523 -0.00007662016 
0.159165 0.05450560619 0.00113348414 
0.159722 0.05783411765 0.00025471595 
0.160280 0.02605990139 -0.00053001491 
0.160837 0.11660645539 0.00027822512 
0.161395 0.11787227185 0.00025108496 
0.161952 0.01797328402 0.00004856850 
0.162510 0.07585359819 0.00055289467 
0.163067 0.05236408628 0.00022952974 
0.163625 0.00069788598 -0.00047783916 
0.164182 0.09958693337 0.00067915698 
0.164739 0.07283475378 -0.00016181435 
0.165297 0.04766915780 0.00055729194 
0.165854 0.05363757632 0.00079637180 
0.166412 0.07672442733 0.00029959636 
0.166969 0.12074643378 0.00094202250 
0.167527 0.04256508858 -0.00001203938 
0.168084 0.10497509125 0.00032393408 
0.168642 0.07103071798 0.00042778776 
0.169199 0.09242129605 0.00044313641 
0.169757 0.04297361955 -0.00088885506 
0.170314 0.08340787128 0.00061207652 
0.170871 0.09764770272 0.00112509275 
0.171429 0.06530809018 0.00055195759 
0.171986 0.09454871215 0.00032041605 
0.172544 0.06313229861 0.00012849895 
0.173101 0.05059188461 0.00034637248 
0.173659 0.05781563008 0.00113344035 
0.174216 0.07936223584 0.00015180773 
0.174774 0.04486547154 0.00031196213 
0.175331 0.04751146270 0.00031235350 
0.175888 0.06524683262 0.00082560806 
0.176446 0.08838717105 0.00072321906 
0.177003 0.06913593474 0.00095010776 
0.177561 0.02883527221 0.00065561159 
0.178118 0.09781338641 -0.00000088037 
0.178676 0.04893785741 -0.00013764079 
0.179233 0.02132502083 0.00045223085 
0.179791 0.08079296832 -0.00005164510 
0.180348 0.05662733666 0.00028448478 
0.180905 0.06911969638 -0.00051952841 
0.181463 0.06635476594 -0.00012536074 
0.182020 0.03253320858 0.00041233244 
0.182578 -0.00730281199 -0.00030611676 
0.183135 0.03908084135 0.00003957521 
0.183693 0.07040146693 -0.00003375460 
0.184250 0.06433511980 -0.00004196101 
0.184808 0.07533422591 0.00013216906 
0.185365 0.02349763694 0.00006023268 
0.185922 0.06425819905 0.00009442886 
0.186480 0.07214161153 0.00054601019 
0.187037 0.06000527661 0.00037866225 
0.187595 0.03463208955 0.00018632195 
0.188152 0.03016812857 -0.00009946796 
0.188710 0.03955145010 0.00072226416 
0.189267 0.05491608850 0.00021404493 
0.189824 0.11677456356 0.00038704613 
0.190382 0.00350603853 0.00046407275 
0.190939 0.04702817283 0.00029061436 
0.191497 0.06349128172 0.00032776454 
0.192054 0.00276179922 0.00005064989 
0.192612 -0.01959569801 -0.00030477486 
0.193169 0.03154803398 0.00038854018 
0.193726 0.08635902694 0.00022180862 
0.194284 0.06890189848 0.00069190393 
0.194841 0.08029951708 -0.00114023381 
0.195399 0.00333094971 -0.00012610334 
0.195956 0.06106267602 0.00015065739 
0.196514 0.08470832668 0.00038202679 
0.197071 0.11331883363 0.00024453378 
0.197628 0.02012499706 -0.00009346596 
0.198186 0.05956174656 0.00005836629 
0.198743 0.03214659017 -0.00064177264 
0.199301 0.02721922967 0.00030465150 
0.199858 0.02993010330 0.00048098252 
0.200416 -0.01091945237 0.00054846018 
0.200973 0.07247318703 0.00026406008 
0.201530 -0.00941702301 0.00030180093 
0.202088 0.04992161157 0.00001803412 
0.202645 0.03041280376 0.00017228729 
0.203203 0.01909986799 0.00057291208 
0.203760 0.05353589347 0.00018615938 
0.204318 0.03978407224 0.00039847448 
0.204875 0.04068899636 0.00043219274 
0.205432 0.06981177228 0.00034874653 
0.205990 0.01610396677 0.00050606674 
0.206547 0.02359778427 0.00063980547 
0.207105 0.01742641406 0.00008280512 
0.207662 0.04681090768 0.00031902647 
0.208219 0.00208748272 0.00010556881 
0.208777 0.03113050018 -0.00008757819 
0.209334 0.03069209821 0.00064078674 
0.209892 0.06669839864 -0.00006575073 
0.210449 0.07618732637 0.00076282950 
0.211007 0.03040200768 0.00036811687 
0.211564 0.05417328464 0.00060527848 
0.212121 0.03826142742 -0.00027360873 
0.212679 0.02505599591 0.00107395688 
0.213236 0.07710565467 0.00028919055 
0.213794 0.04586726202 0.00051487060 
0.214351 0.04426068399 -0.00013002583 
0.214908 0.04195340686 0.00058694363 
0.215466 -0.00651228654 0.00047368035 
0.216023 0.03177170569 -0.00006703324 
0.216581 -0.00926603035 0.00044099374 
0.217138 0.01882178656 0.00011131210 
0.217695 0.04189075975 0.00044036961 
0.218253 0.05898348134 -0.00002604587 
0.218810 0.06928031144 -0.00011669828 
0.219368 0.06547505311 -0.00019871165 
0.219925 0.03005282967 0.00028719043 
0.220483 0.02444894671 -0.00018057907 
0.221040 0.05836703013 0.00036019153 
0.221597 0.02931889876 -0.00009637125 
0.222155 -0.02440948463 0.00059977625 
0.222712 0.02805602933 0.00046391910 
0.223270 0.02177117666 0.00036156729 
0.223827 0.03411496516 0.00074324606 
0.224384 0.03334087624 0.00071872932 
0.224942 0.01599030953 0.00001412790 
0.225499 0.02397196528 0.00013666939 
0.226057 0.05005142565 0.00026190850 
0.226614 0.01626611544 0.00059369223 
0.227171 0.05396470911 0.00024653477 
0.227729 0.05037247632 -0.00005875954 
0.228286 0.02732704642 0.00037871848 
0.228844 0.03078547059 -0.00005487176 
0.229401 0.02310039918 0.00038305395 
0.229958 0.04224909229 0.00037548189 
0.230516 0.06792372599 0.00029201883 
0.231073 0.05757285599 0.00016363810 
0.231630 0.05339733031 0.00047267541 
0.232188 0.00737626477 0.00002104702 
0.232745 0.04886916385 0.00011873669 
0.233303 0.05475981218 -0.00003034554 
0.233860 -0.00235457095 0.00043052626 
0.234417 0.06180803592 0.00006673131 
0.234975 0.07210466006 0.00066236946 
0.235532 0.01977328818 0.00030134418 
0.236090 0.03181661242 0.00040065826 
0.236647 0.02694296729 0.00041673576 
0.237204 0.05215895706 0.00062128002 
0.237762 0.01834945324 0.00012429206 
0.238319 0.01672669208 0.00036244542 
0.238877 0.05116988730 -0.00008735309 
0.239434 -0.00590084628 0.00025154084 
0.239991 0.00479385161 0.00001014817 
0.240549 0.03190117024 0.00046495166 
0.241106 0.02754888609 0.00025610914 
0.241663 0.05024517275 0.00020204178 
0.242221 0.05848155238 0.00060705835 
0.242778 0.06611504237 0.00030389609 
0.243336 0.02634573808 0.00042180093 
0.243893 0.07277651410 0.00060279967 
0.244450 0.02348549121 0.00062025078 
0.245008 0.02355157520 0.00034809298 
0.245565 0.05788623896 0.00083542100 
0.246123 0.02998810679 0.00030229864 
0.246680 0.02513426719 0.00052279532 
0.247237 0.02596932286 0.00009382210 
0.247795 0.04150669876 0.00026347404 
0.248352 0.03965930279 0.00002229956 
0.248909 0.04120837129 0.00008786631 
0.249467 0.03069970627 0.00036185247 
0.250024 0.04322264863 0.00023485799 
0.250582 0.04362936523 0.00038602391 
0.251139 -0.00307673042 0.00070684184 
0.251696 0.02780244671 0.00000783496 
0.252254 0.03440579310 -0.00009179315 
0.252811 0.02006418239 0.00000937524 
0.253368 0.00232933079 0.00065577152 
0.253926 0.01558946051 -0.00019989658 
0.254483 0.03436846033 -0.00026265468 
0.255041 0.02326729418 -0.00012406177 
0.255598 0.03263162807 0.00036915868 
0.256155 0.04323056254 0.00032292983 
0.256713 -0.00471691455 -0.00006506677 
0.257270 0.00851005064 0.00798097082 
0.257827 0.01214566282 0.00046041887 
0.258385 0.01838001557 0.00017447523 
0.258942 0.01859927086 0.00048609581 
0.259499 0.01636851614 0.00024671471 
0.260057 0.01341644382 0.00057749536 
0.260614 0.01160371040 0.00012502004 
0.261172 0.01662327156 -0.00011999593 
0.261729 0.04565544659 0.00015097545 
0.262286 0.02892283092 -0.00011668918 
0.262844 0.04841710250 -0.00008208843 
0.263401 0.02625371812 0.00029563158 
0.263958 0.01027636356 -0.00025136246 
0.264516 -0.00117848230 0.00062490154 
0.265073 0.00197969144 0.00044623596 
0.265630 0.03918280918 0.00000068024 
0.266188 0.01454197375 0.00011202713 
0.266745 0.02142434196 -0.00008646726 
0.267302 0.07724835893 0.00024300416 
0.267860 0.04548871783 0.00056139025 
0.268417 0.00265267359 0.00010760741 
0.268975 0.01776741190 0.00040692531 
0.269532 0.05583938850 0.00024782723 
0.270089 0.05740483992 0.00031184759 
0.270647 0.01684672368 -0.00052870485 
0.271204 0.04023033580 0.00025714930 
0.271761 0.00350422140 -0.00025065184 
0.272319 0.05698975790 0.00054408109 
0.272876 0.06063644649 -0.00003367589 
0.273433 -0.01067937329 0.00028979444 
0.273991 0.03517424937 0.00032045070 
0.274548 0.01136103816 -0.00007346385 
0.275105 0.03348821072 0.00011064730 
0.275663 0.03135518269 0.00006873372 
0.276220 0.04211341451 0.00001406635 
0.276777 0.03564273835 -0.00004221443 
0.277335 0.03093962959 -0.00010401727 
0.277892 0.01875481145 0.00017663853 
0.278449 0.00417571815 -0.00039888459 
0.279007 0.00755202494 -0.00004292992 
0.279564 0.02357830513 0.00014917185 
0.280121 0.04645046078 0.00009920605 
0.280679 -0.00017041439 -0.00002703989 
0.281236 -0.02635560114 -0.00045152223 
0.281793 0.01357189727 0.00005042247 
0.282351 0.07988129000 0.00004281866 
0.282908 0.02443305224 0.00036579261 
0.283465 0.06675973052 0.00047251496 
0.284023 0.05951801504 0.00000756837 
0.284580 0.02783119286 0.00045825692 
0.285137 0.03553219875 -0.00003045359 
0.285695 0.02533446981 0.00065727269 
0.286252 0.02320307513 0.00040157726 
0.286809 0.03597200442 -0.00023919980 
0.287367 0.01767444184 0.00037139150 
0.287924 -0.02017115903 -0.00070227498 
0.288481 0.05049658451 0.00059787328 
0.289039 0.00312637225 -0.00019088175 
0.289596 0.03517296857 0.00033441281 
0.290153 0.02797429016 0.00043709468 
0.290711 0.02658653639 0.00016865402 
0.291268 0.02660295354 0.00019296375 
0.291825 0.06227513471 -0.00013523117 
0.292383 -0.02799187686 -0.00021290561 
0.292940 0.03878156852 0.00025549826 
0.293497 0.02028785585 0.00006016919 
0.294055 0.03297104715 0.00033826465 
0.294612 0.03824879791 0.00085492487 
0.295169 -0.00212079571 0.00017766165 
0.295727 0.05407548060 0.00019808521 
0.296284 0.06270490402 0.00016910192 
0.296841 0.04773458431 -0.00040620769 
0.297399 0.02741218766 0.00023452794 
0.297956 0.04773840623 0.00029368694 
0.298513 0.04608277955 0.00029537222 
0.299071 0.05345945529 0.00006442030 
0.299628 0.02345001389 -0.00005571743 
0.300185 0.02940257534 0.00039719256 
0.300742 -0.04418627149 0.00009602544 
0.301300 0.06710081448 0.00003260570 
0.301857 0.03573359635 0.00003588784 
0.302414 0.04801450016 0.00028100017 
0.302972 0.02114733843 0.00062439174 
0.303529 0.05548475922 0.00001681288 
0.304086 0.05087802620 0.00057213590 
0.304644 0.02477094960 -0.00018704210 
0.305201 0.08672332689 0.00012526383 
0.305758 0.03045547690 0.00039119221 
0.306316 0.02644090200 -0.00014760770 
0.306873 0.00836935959 0.00043280215 
0.307430 0.06323103320 -0.00038148611 
0.307987 -0.01965086655 -0.00027851030 
0.308545 -0.01857923036 -0.00007131710 
0.309102 0.02360622895 0.00000539457 
0.309659 0.08086769310 -0.00019549019 
0.310217 0.03546228358 0.00063208081 
0.310774 -0.00871129497 0.00033851773 
0.311331 0.00658318444 0.00033884574 
0.311889 0.04183451120 -0.00036651280 
0.312446 0.02285476226 0.00023567669 
0.313003 -0.01426213131 0.00025775319 
0.313560 -0.00480948295 0.00048143714 
0.314118 0.01594905693 0.00015018517 
0.314675 0.04466764939 0.00048660775 
0.315232 0.02881044989 0.00023715949 
0.315790 -0.01581928446 -0.00015423213 
0.316347 0.03329489543 0.00053593802 
0.316904 0.02409296209 -0.00015616773 
0.317461 0.01262949016 0.00058066884 
0.318019 0.01584965059 -0.00013898797 
0.318576 0.00977836998 0.00122565412 
0.319133 0.00459751221 0.00040277861 
0.319691 0.02589630325 0.00031767235 
0.320248 0.03799995277 0.00073974004 
0.320805 -0.01671383214 -0.00006074722 
0.321362 0.02899864247 -0.00014946025 
0.321920 0.03481040788 -0.00003719228 
0.322477 0.05820062058 0.00059606218 
0.323034 0.06645176747 0.00009458210 
0.323592 -0.00043038402 0.00020846599 
0.324149 0.00299819809 -0.00041951742 
0.324706 0.00094949013 0.00026418655 
0.325263 0.04513671521 0.00015935670 
0.325821 -0.01942041257 0.00042598770 
0.326378 0.06052170659 0.00030445229 
0.326935 0.04255967891 0.00040395197 
0.327493 0.07457771283 0.00058472219 
0.328050 0.00047804602 0.00063093154 
0.328607 0.02765660667 0.00057090347 
0.329164 0.04177986745 -0.00074425335 
0.329722 0.02670710111 -0.00049716400 
0.330279 0.03262544988 0.00034274954 
0.330836 0.06964893550 -0.00003745514 
0.331393 -0.02065073151 -0.00016534710 
0.331951 0.05062494278 0.00013907402 
0.332508 0.04506524008 0.00070080920 
0.333065 -0.00228678964 0.00000182197 
0.333622 0.05058106535 -0.00021636994 
0.334180 0.08474541642 0.00010045731 
0.334737 -0.01403356911 -0.00020444033 
0.335294 0.08550201130 0.00051362819 
0.335852 -0.01003200520 -0.00025856114 
0.336409 0.04448037877 0.00022133192 
0.336966 -0.00650928938 0.00063075068 
0.337523 0.04451020055 -0.00003635642 
0.338081 0.04105533641 -0.00017119005 
0.338638 0.01992525218 0.00000849882 
0.339195 0.03360678364 0.00067784164 
0.339752 0.10146868957 -0.00011492015 
0.340310 -0.03469632096 -0.00004062371 
0.340867 0.04236841557 0.00068370551 
0.341424 -0.03136751092 0.00003389402 
0.341981 0.02950690654 0.00017768379 
0.342539 -0.00570673588 0.00044289188 
0.343096 0.03362175233 0.00036008139 
0.343653 0.02777449711 0.00027690819 
0.344210 0.04004409447 0.00050480231 
0.344768 0.00777606795 -0.00037535509 
0.345325 -0.00396998014 -0.00028957020 
0.345882 0.03263902763 0.00023081596 
0.346439 -0.01513567859 -0.00026609500 
0.346997 0.01999721083 -0.00092547736 
0.347554 0.02696516029 -0.00056512201 
0.348111 0.04352509938 -0.00030516918 
0.348668 0.00233817834 0.00024775388 
0.349226 -0.00035326484 0.00083332889 
0.349783 0.03794910022 -0.00012298781 
0.350340 0.09173845014 0.00081503935 
0.350897 0.04198364349 -0.00089720459 
0.351454 -0.05092211763 -0.00035016539 
0.352012 -0.04411776417 0.00030884557 
0.352569 -0.04779216582 -0.00042154426 
0.353126 0.00465694935 0.00226194359 
0.353683 0.05113704129 0.00108133027 
0.354241 0.07510134447 0.00172556635 
0.354798 0.01220066413 -0.00047888502 
0.355355 0.02050652354 -0.00070679375 
0.355912 0.01141753596 -0.00032957562 
0.356470 0.02421280815 -0.00077426135 
0.357027 -0.00210229290 0.00007638903 
0.357584 -0.02654494289 0.00025874277 
0.358141 0.00296155663 -0.00023446997 
0.358699 0.05030125740 -0.00008978188 
0.359256 0.10749127620 0.00131468640 
0.359813 0.05048034850 -0.00071268482 
0.360370 0.02241820737 -0.00075446990 
0.360927 -0.00390942059 0.00040106616 
0.361485 0.00005983367 -0.00056086274 
0.362042 0.02869630793 0.00102772571 
0.362599 0.02958173264 0.00075010133 
0.363156 0.09800889683 0.00238605910 
0.363714 0.06823681399 -0.00023026274 
0.364271 -0.00576823571 -0.00078022470 
0.364828 -0.03998487709 -0.00045428663 
0.365385 -0.01165265796 0.00047058040 
0.365942 0.13314975674 0.00086985453 
0.366500 0.02034232123 0.00003384409 
0.367057 0.07142054464 0.00069581179 
0.367614 -0.02396162937 0.00015756286 
0.368171 0.01006070095 0.00058701839 
0.368728 0.03701759188 0.00143247223 
0.369286 0.03329353797 0.00101288902 
0.369843 -0.00329887825 0.00168298552 
0.370400 -0.00897378052 0.00124294908 
0.370957 0.00917915478 -0.00234448134 
0.371514 0.01626285627 0.00129834332 
0.372072 0.00641490979 0.00085420180 
0.372629 -0.03737560742 -0.00000855919 
0.373186 0.01691034954 -0.00008240498 
0.373743 -0.03085658479 -0.00034908482 
0.374300 0.00389449963 0.00066650940 
0.374858 -0.01449978499 0.00137638972 
0.375415 -0.02552738113 -0.00035916886 
0.375972 -0.09072033847 -0.00195387143 
0.376529 0.04719955869 0.00152660072 
0.377086 0.05209775532 0.00091249204 
0.377644 0.00736418192 0.00151525907 
0.378201 -0.02844624461 0.00055628763 
0.378758 0.05972661830 -0.00157761632 
0.379315 0.02822837774 0.00055900032 
0.379872 -0.05223357369 -0.00090215464 
0.380430 -0.04256355590 -0.00067264358 
0.380987 0.05583830252 0.00127386567 
0.381544 -0.00432675784 0.00073546577 
0.382101 0.01623808067 0.00134050550 
0.382658 -0.05853466928 0.00029977248 
0.383216 0.03153540916 0.00230998528 
0.383773 -0.00611499029 -0.00163338441 
0.384330 0.12366669976 0.00258172327 
0.384887 -0.00872627523 0.00052844825 
0.385444 -0.06543680729 0.00061618058 
0.386001 -0.00440019812 -0.00105195273 
0.386559 0.09720428444 -0.00027656157 
0.387116 -0.02283211451 0.00066569511 
0.387673 -0.04043552450 -0.00240815506 
0.388230 -0.03242203224 0.00124870717 
0.388787 0.01964401285 -0.00121408351 
0.389345 -0.00081252347 0.00108852020 
0.389902 0.11253424634 0.00184819033 
0.390459 0.10050855305 0.00060806825 
0.391016 0.03268097768 -0.00057698571 
0.391573 0.00129604496 -0.00174608426 
0.392130 -0.05851707101 0.00009595727 
0.392688 0.05807180821 -0.00202463604 
0.393245 -0.02027318042 0.00414523342 
0.393802 0.06421323528 -0.00092168934 
0.394359 0.03669451438 -0.00091212643 
0.394916 0.01264076773 0.00078862730 
0.395473 0.03864524154 -0.00052901328 
0.396031 0.12037187595 0.00255282064 
0.396588 0.06424361118 -0.00106610353 
0.397145 -0.00781205609 -0.00041464976 
0.397702 0.03474421703 -0.00301650351 
0.398259 -0.04165446892 -0.00120927739 
0.398816 0.00554863120 -0.00306779795 
0.399374 0.02952777134 0.00018904841 
0.399931 -0.00919862260 0.00249374298 
0.400488 -0.01722406778 -0.00032894349 
0.401045 0.12722642949 -0.00200793758 
0.401602 0.05217544581 -0.00332579036 
0.402159 -0.07580302397 -0.00175344907 
0.402716 -0.15525843317 -0.00169186058 
0.403274 -0.08483698474 -0.02827804212 
0.403831 0.40568146757 -0.01118354957 
