# Supplementary material for: SAXS studies of X-ray induced disulfide bond damage: Engineering high-resolution insight from a low-resolution technique
Source: PLoS One. 2020 Nov 17;15(11):e0239702. doi: 10.1371/journal.pone.0239702 (PMC7671560; doi:10.1371/journal.pone.0239702)
Supplement: S1 Data — (GZ) [file pone.0239702.s023.gz › SupplementaryData/dimer_A9_ph6_1p25_00031.cbf.dat]

0.010314 5.63967044664 -0.87488021032 
0.010872 4.05659220233 -0.28916188936 
0.011429 4.03542329652 -0.37040953276 
0.011987 2.19560002409 -0.32189629368 
0.012544 4.57619770634 -0.20785391231 
0.013102 4.03710220808 -0.10489047417 
0.013659 1.51395160212 0.00770881515 
0.014217 5.46326948768 0.03548900228 
0.014774 3.21996468799 -0.04283214727 
0.015332 3.69681626935 -0.06718840817 
0.015889 3.22724294300 -0.07348754536 
0.016447 2.75249678287 -0.04689126664 
0.017004 3.83772079248 -0.05871573233 
0.017562 3.46358657375 -0.00263512599 
0.018119 3.37127040993 -0.02239362894 
0.018677 3.27733078645 0.01324717978 
0.019234 3.28301848089 -0.02534314365 
0.019792 3.39215416489 0.04186931952 
0.020349 3.40598836596 0.00109192833 
0.020907 3.60246920672 0.00134213874 
0.021464 3.04979207274 -0.01162308801 
0.022022 2.94596710704 0.01713438390 
0.022579 2.78690669726 0.02150749770 
0.023137 3.30011369197 0.02019089692 
0.023694 2.71305371501 0.00704819418 
0.024252 3.26370226896 0.01511063636 
0.024809 2.95858805563 0.02064975498 
0.025367 2.79046244930 0.02021912082 
0.025924 2.80605263981 0.00885260663 
0.026482 3.08176195331 0.01603693747 
0.027039 2.84156834571 0.01767786557 
0.027597 2.79999044205 0.02080513218 
0.028154 2.80886046209 0.01639675309 
0.028712 2.76745664031 0.01997946458 
0.029269 2.43392569068 0.01388437281 
0.029827 2.78889580311 0.01371194535 
0.030384 2.79028208156 0.01648467198 
0.030942 2.68146457385 0.01053317327 
0.031500 2.86998469151 0.01390570262 
0.032057 2.59444938240 0.01753705075 
0.032615 2.75291797820 0.01362885514 
0.033172 2.61817998455 0.01418010917 
0.033730 2.63762257814 0.01360554325 
0.034287 2.40931324939 0.01588781351 
0.034845 2.66273596438 0.01828785004 
0.035402 2.58094302583 0.02360216924 
0.035960 2.53839832023 0.01864512862 
0.036517 2.49955827277 0.01554370736 
0.037075 2.33681886119 0.01363356836 
0.037632 2.32948330149 0.01569630215 
0.038190 2.53515219348 0.01371115976 
0.038747 2.43452929281 0.01801445305 
0.039305 2.43506142222 0.01579302328 
0.039862 2.33308782503 0.01437710658 
0.040420 2.40255242401 0.01696923805 
0.040977 2.31980925365 0.01637100215 
0.041535 2.26796912589 0.01560809403 
0.042092 2.24981216508 0.01574700785 
0.042650 2.25245496827 0.01360286398 
0.043207 2.19851798311 0.01267482496 
0.043765 2.04906280071 0.01100956704 
0.044322 2.20680001803 0.01540460345 
0.044880 2.31969922712 0.01567313878 
0.045437 2.11228624947 0.01107923289 
0.045995 1.92803502854 0.01058221709 
0.046552 2.04570161370 0.01481356547 
0.047110 2.06422159549 0.01403493080 
0.047667 2.10096432145 0.01257030115 
0.048225 1.95638056657 0.01254215770 
0.048782 1.91997689349 0.01158597438 
0.049340 1.96624835978 0.01530346160 
0.049897 1.97111148860 0.01071192341 
0.050455 1.88976072794 0.00815499275 
0.051012 1.91207748038 0.01603994144 
0.051570 1.86247648555 0.01313442771 
0.052127 1.79583867244 0.01056430108 
0.052685 1.73774492019 0.00865741069 
0.053242 1.71313257652 0.01027128973 
0.053800 1.79619007179 0.00941260548 
0.054357 1.63922849433 0.01136896996 
0.054915 1.72932675673 0.01185129987 
0.055472 1.70354144433 0.00958195313 
0.056030 1.71540059891 0.00963151909 
0.056587 1.72252497847 0.00550941291 
0.057145 1.61755949375 0.01082624023 
0.057702 1.52851608620 0.01269730644 
0.058260 1.68147318388 0.01253298975 
0.058817 1.64077442557 0.00889122536 
0.059375 1.69934914730 0.01151626910 
0.059932 1.64082977994 0.00933072908 
0.060490 1.49463547728 0.00798036884 
0.061048 1.45065287013 0.00669630906 
0.061605 1.51550891368 0.00845242981 
0.062163 1.63247917750 0.00924733160 
0.062720 1.47969296091 0.00893333984 
0.063278 1.43999518965 0.00994904672 
0.063835 1.44934023998 0.00947914914 
0.064393 1.41048744208 0.00753666784 
0.064950 1.44601987227 0.01018359454 
0.065508 1.31014174635 0.00777965785 
0.066065 1.30891551930 0.00663013628 
0.066623 1.29368294800 0.00761753719 
0.067180 1.33814133596 0.00587802890 
0.067738 1.35911168639 0.00480875161 
0.068295 1.29786978564 0.00771897031 
0.068853 1.25878548903 0.00614816877 
0.069410 1.24670693169 0.00611004176 
0.069968 1.23130117636 0.00751473188 
0.070525 1.27627269082 0.00756871967 
0.071083 1.15704891847 0.00649647453 
0.071640 1.24165649502 0.00542634207 
0.072198 1.20338973240 0.00712824762 
0.072755 1.08030142662 0.00567602499 
0.073313 1.16084889561 0.00710644353 
0.073870 1.11520801011 0.00576940929 
0.074428 1.04595072120 0.00328465595 
0.074985 1.16838485426 0.00635686169 
0.075543 1.18539403778 0.00626799002 
0.076100 0.99600953005 0.00676954152 
0.076658 1.01629422134 0.00359979851 
0.077215 0.97652452345 0.00524670198 
0.077773 1.00306992152 0.00646894944 
0.078330 1.02631530826 0.00474983790 
0.078888 0.96663067013 0.00433603218 
0.079445 0.98628264779 0.00522134667 
0.080003 0.92778329327 0.00587629911 
0.080560 0.98601641287 0.00344833468 
0.081118 0.92597568491 0.00735711491 
0.081675 0.93613844045 0.00452776036 
0.082233 0.93660072347 0.00433188466 
0.082790 0.89504933617 0.00702503499 
0.083348 0.88996002206 0.00510055732 
0.083905 0.81040890419 0.00409180554 
0.084463 0.83487080002 0.00373375662 
0.085020 0.90036953693 0.00379339504 
0.085578 0.87985283012 0.00417318201 
0.086135 0.80804017427 0.00454122968 
0.086693 0.87984361107 0.00454890824 
0.087250 0.77867705567 0.00415391584 
0.087808 0.84053903498 0.00243874344 
0.088365 0.84302582704 0.00410839737 
0.088923 0.69953738082 0.00423903412 
0.089480 0.79691068031 0.00418802576 
0.090038 0.77899914015 0.00478248668 
0.090595 0.75593096947 0.00334291048 
0.091153 0.70749518387 0.00287354964 
0.091710 0.80128254895 0.00379290781 
0.092268 0.76156305617 0.00518671716 
0.092825 0.74740104725 0.00374638911 
0.093383 0.65925403408 0.00233252968 
0.093940 0.61591333077 0.00360905271 
0.094498 0.69349189497 0.00308904567 
0.095055 0.66556254877 0.00334457629 
0.095613 0.71025234399 0.00172469706 
0.096170 0.62801945521 0.00249144889 
0.096728 0.62575393720 0.00312317369 
0.097285 0.59317200822 0.00407478991 
0.097842 0.62083159288 0.00427143974 
0.098400 0.57735967208 0.00224259493 
0.098957 0.63382151584 0.00232506775 
0.099515 0.53592614977 0.00252695240 
0.100072 0.60653861415 0.00395691886 
0.100630 0.58680455772 0.00390426596 
0.101187 0.53711857150 0.00425652033 
0.101745 0.55799507621 0.00312941262 
0.102302 0.53709543934 0.00179558494 
0.102860 0.56664196103 0.00207898649 
0.103417 0.54203921567 0.00366169323 
0.103975 0.51172091966 0.00240735564 
0.104532 0.53248552092 0.00338581920 
0.105090 0.51738884766 0.00169996105 
0.105647 0.47543557846 0.00091771371 
0.106205 0.56157987954 0.00256354350 
0.106762 0.46364708826 0.00270353901 
0.107320 0.51416090261 0.00412188258 
0.107877 0.43509370734 0.00145891601 
0.108435 0.47770435434 0.00172335300 
0.108992 0.43762668465 0.00097028167 
0.109550 0.38608884175 0.00085324640 
0.110107 0.46820981547 0.00113760786 
0.110665 0.42886083702 0.00240347490 
0.111222 0.38719772882 0.00206905506 
0.111780 0.42892140590 0.00228775512 
0.112337 0.45199787560 0.00120271207 
0.112895 0.44928325233 0.00222764343 
0.113452 0.33237654154 0.00209509352 
0.114010 0.41368673156 0.00317403222 
0.114567 0.39070821906 0.00250492657 
0.115125 0.39447381354 0.00210810741 
0.115682 0.36945580265 0.00057059470 
0.116240 0.25336717493 0.00036535632 
0.116797 0.35970550297 0.00155588347 
0.117355 0.32446897055 0.00071313932 
0.117912 0.31768248525 0.00086795309 
0.118470 0.25664941234 0.00023702415 
0.119027 0.34361164687 0.00071217810 
0.119585 0.27216258150 0.00072618939 
0.120142 0.34541340118 0.00151406495 
0.120699 0.34818773896 0.00194966688 
0.121257 0.37240990569 0.00154710846 
0.121814 0.32549211124 0.00150210377 
0.122372 0.32305549857 0.00145926780 
0.122929 0.29945353322 0.00172059823 
0.123487 0.26790824697 0.00197883196 
0.124044 0.30698665812 0.00128785055 
0.124602 0.27285286157 0.00119777451 
0.125159 0.27754647883 0.00140836046 
0.125717 0.22289659404 0.00041112606 
0.126274 0.29298151876 0.00131434968 
0.126832 0.25068520813 0.00106815340 
0.127389 0.26148597975 0.00186222123 
0.127947 0.18664918041 0.00023998791 
0.128504 0.27141922189 0.00147090369 
0.129062 0.27909569912 0.00107346538 
0.129619 0.25916671282 0.00112765418 
0.130177 0.28431949505 0.00155219498 
0.130734 0.24581853179 0.00112760892 
0.131292 0.23144168127 0.00099279353 
0.131849 0.26441779507 0.00129246218 
0.132407 0.23913891632 0.00153392141 
0.132964 0.19721726919 0.00097760375 
0.133521 0.23119147035 0.00105638638 
0.134079 0.25242409148 0.00065668524 
0.134636 0.19908607501 0.00015357156 
0.135194 0.21026992445 0.00139387470 
0.135751 0.18160421593 0.00076482864 
0.136309 0.23902660093 0.00058683643 
0.136866 0.25733178497 0.00065800191 
0.137424 0.22108125683 0.00124037139 
0.137981 0.12054176020 0.00022130603 
0.138539 0.22700173745 0.00113456283 
0.139096 0.21732870075 0.00025588874 
0.139654 0.17350967898 0.00081888393 
0.140211 0.16250361993 0.00115080238 
0.140769 0.17152735806 0.00010305395 
0.141326 0.20274405361 0.00092691546 
0.141884 0.18584726327 0.00163695270 
0.142441 0.16686824611 0.00097963483 
0.142998 0.15101297108 0.00021791376 
0.143556 0.17064023755 -0.00016897880 
0.144113 0.14213741842 0.00027923399 
0.144671 0.14912160409 0.00040827661 
0.145228 0.12693319581 0.00047032809 
0.145786 0.13463289601 0.00078567885 
0.146343 0.12101307693 0.00095602292 
0.146901 0.12856663815 0.00020852071 
0.147458 0.17634995059 0.00108331708 
0.148016 0.12113435933 0.00086300348 
0.148573 0.16236599665 -0.00052548239 
0.149131 0.15716007261 0.00042987482 
0.149688 0.13686530536 0.00080876711 
0.150246 0.14301103711 0.00035202984 
0.150803 0.13807599101 0.00105768415 
0.151360 0.12375869221 0.00067775553 
0.151918 0.10796824780 0.00046703035 
0.152475 0.14760501074 0.00113557824 
0.153033 0.08161897877 0.00002098586 
0.153590 0.11117014108 0.00027336197 
0.154148 0.09476695769 -0.00014502069 
0.154705 0.16165494841 0.00043241757 
0.155263 0.13027834377 0.00008731533 
0.155820 0.09603822578 -0.00072507999 
0.156378 0.12232874814 0.00021872693 
0.156935 0.06261438258 0.00038166755 
0.157493 0.15594329316 0.00115485722 
0.158050 0.05505688553 0.00054734124 
0.158607 0.09688215394 0.00042974135 
0.159165 0.13871518182 -0.00065072977 
0.159722 0.05982953753 0.00051670934 
0.160280 0.10328953223 0.00088463360 
0.160837 0.10045490742 0.00011233452 
0.161395 0.07579403253 0.00027102923 
0.161952 0.09714427893 0.00072814530 
0.162510 0.03301419904 0.00029614573 
0.163067 0.12887540174 0.00010948767 
0.163625 0.09986141497 0.00042316459 
0.164182 0.13907085507 0.00059198398 
0.164739 0.05911493187 0.00134097365 
0.165297 0.09988946886 0.00093846273 
0.165854 0.07460432230 -0.00025024546 
0.166412 0.10023782364 0.00003936672 
0.166969 0.06018083947 0.00036099958 
0.167527 0.12531537237 0.00003045788 
0.168084 0.11030513958 0.00064342723 
0.168642 0.10009203289 -0.00022097037 
0.169199 0.09918874568 0.00012877583 
0.169757 0.04368908111 0.00108170472 
0.170314 0.08659454512 -0.00004299636 
0.170871 0.06540074967 0.00065357555 
0.171429 0.04875808837 -0.00024086719 
0.171986 0.04944960608 0.00106764884 
0.172544 0.05360062944 0.00005421533 
0.173101 0.02108898506 -0.00029293394 
0.173659 0.03069801212 0.00067106779 
0.174216 0.04949315528 0.00031485541 
0.174774 0.10734837024 0.00085793843 
0.175331 0.06630138959 0.00037698504 
0.175888 0.03166005153 -0.00009079388 
0.176446 0.02554476337 0.00056267185 
0.177003 0.08956885681 0.00014454110 
0.177561 0.04125053099 -0.00007684893 
0.178118 0.04604882336 -0.00033302869 
0.178676 0.09800813162 0.00020664868 
0.179233 0.09117357071 -0.00022470628 
0.179791 0.00297218062 0.00041725354 
0.180348 0.08621869656 0.00030536350 
0.180905 0.07746625740 0.00025387494 
0.181463 0.06052568073 0.00023503331 
0.182020 0.04690518215 0.00077442649 
0.182578 -0.00330094366 -0.00069660629 
0.183135 0.04879593205 0.00012821267 
0.183693 0.06610479559 -0.00028666754 
0.184250 0.02726009623 0.00006977205 
0.184808 0.05591302204 -0.00011329021 
0.185365 0.03061709163 -0.00050525638 
0.185922 0.04795335046 0.00033196871 
0.186480 0.01093153608 -0.00014985331 
0.187037 0.05837754569 0.00015067371 
0.187595 0.03263294205 -0.00064610665 
0.188152 0.04512768547 -0.00004274883 
0.188710 0.07256717886 0.00024743789 
0.189267 0.05953753667 -0.00030004624 
0.189824 0.04697331692 0.00040445385 
0.190382 0.04131517464 -0.00016009427 
0.190939 0.07096962461 0.00013678529 
0.191497 0.02933163311 0.00017421218 
0.192054 0.03545054191 0.00086496755 
0.192612 0.00767307599 0.00030379384 
0.193169 0.11738320739 0.00071090302 
0.193726 0.05311055150 0.00078182635 
0.194284 0.01686554519 -0.00045312578 
0.194841 0.06773029526 0.00040152208 
0.195399 0.04657317161 0.00102889979 
0.195956 0.05483339057 -0.00032669367 
0.196514 0.12223436651 0.00100765714 
0.197071 0.06724368436 0.00010789913 
0.197628 0.06561190514 0.00092443405 
0.198186 0.00631315308 0.00016402313 
0.198743 -0.01886457885 0.00013602013 
0.199301 -0.01543738203 0.00035407236 
0.199858 0.02470182863 0.00011887450 
0.200416 0.07765879885 -0.00006354719 
0.200973 0.03975193138 -0.00009485354 
0.201530 -0.03095596477 -0.00015671082 
0.202088 0.07790408848 -0.00011633088 
0.202645 0.02536824020 0.00013794352 
0.203203 0.01646260524 0.00016409143 
0.203760 0.04632000895 0.00042855910 
0.204318 0.00804023349 0.00069119468 
0.204875 0.04878043539 0.00004076669 
0.205432 0.04350144678 0.00046425083 
0.205990 -0.00788311171 0.00056488197 
0.206547 0.06113865091 0.00026945292 
0.207105 0.00777716117 -0.00060921500 
0.207662 0.04800084379 -0.00010992990 
0.208219 0.02198285426 0.00002074885 
0.208777 0.05442081500 0.00004554512 
0.209334 0.01986494968 0.00011512191 
0.209892 0.01337527846 -0.00042043169 
0.210449 0.03963594076 0.00004640048 
0.211007 0.07579525747 0.00037153003 
0.211564 0.06487792724 -0.00000837517 
0.212121 0.02659117173 0.00003092687 
0.212679 0.03851525076 -0.00001038899 
0.213236 0.03622613936 -0.00012919802 
0.213794 0.03665599003 0.00054589723 
0.214351 0.05947991472 0.00003013945 
0.214908 0.03668456608 -0.00077759911 
0.215466 0.04456153379 -0.00012761591 
0.216023 -0.01502924564 -0.00041277207 
0.216581 0.04390819312 -0.00033210279 
0.217138 0.07331674973 0.00028422995 
0.217695 0.04425997039 0.00027839945 
0.218253 0.00205736595 -0.00070565925 
0.218810 0.02009000702 -0.00056787486 
0.219368 0.03522801233 0.00040080842 
0.219925 0.01428250881 0.00011074686 
0.220483 0.01372645883 -0.00038682207 
0.221040 0.00422410021 0.00019693585 
0.221597 0.01419905893 0.00036745294 
0.222155 0.04212500608 0.00037638042 
0.222712 0.02108766116 0.00027853130 
0.223270 0.05573283228 -0.00048986138 
0.223827 0.04692698719 0.00030818030 
0.224384 0.00285064631 0.00022008268 
0.224942 -0.00309258526 0.00005254393 
0.225499 0.04762620567 0.00043575234 
0.226057 0.02744295657 0.00040283176 
0.226614 0.01444257296 0.00019384594 
0.227171 0.04593798491 0.00012490821 
0.227729 0.01534019515 0.00020636081 
0.228286 0.02894739988 -0.00013788489 
0.228844 0.01035016280 -0.00024026843 
0.229401 0.08336567480 0.00000615877 
0.229958 -0.01514791972 0.00007421263 
0.230516 0.00468929525 -0.00039336686 
0.231073 0.01214679310 0.00026810945 
0.231630 0.05738173622 0.00043502152 
0.232188 0.01027973960 0.00003263622 
0.232745 0.03977684465 0.00012145988 
0.233303 0.01906905010 0.00048158819 
0.233860 0.00222713155 0.00039473079 
0.234417 0.00330902659 0.00050194457 
0.234975 0.10326774334 -0.00019263869 
0.235532 0.01823074270 0.00034327744 
0.236090 -0.00665353447 0.00068545120 
0.236647 0.01730622723 0.00012677214 
0.237204 0.02579027259 0.00053693460 
0.237762 0.06368277601 -0.00012639334 
0.238319 0.03381045066 0.00001577657 
0.238877 0.01984305891 0.00041268360 
0.239434 0.01589370474 -0.00015071016 
0.239991 0.07033235532 0.00055995141 
0.240549 0.04453157642 -0.00037275637 
0.241106 0.01274646725 -0.00011757445 
0.241663 0.05522340443 0.00003097827 
0.242221 0.05714882802 0.00008529570 
0.242778 0.07524533735 -0.00033887983 
0.243336 0.01480874546 0.00022218358 
0.243893 0.05433521380 0.00053389299 
0.244450 0.05704457473 0.00050652421 
0.245008 0.00856569989 0.00025171848 
0.245565 0.00410332177 -0.00043050460 
0.246123 0.08556580149 0.00023724808 
0.246680 0.01926017600 0.00022725348 
0.247237 0.01159022478 0.00012965510 
0.247795 0.03496248256 0.00028044149 
0.248352 0.02548477871 -0.00019068200 
0.248909 0.02617099507 0.00027146030 
0.249467 0.02443593869 0.00034602713 
0.250024 0.05884151352 -0.00003441963 
0.250582 0.03926798365 0.00078771219 
0.251139 0.00027775129 0.00016185390 
0.251696 0.04037299683 0.00006419735 
0.252254 0.01475072135 0.00026671845 
0.252811 0.03461823369 0.00012159574 
0.253368 0.04859764170 0.00010341906 
0.253926 -0.00344265741 -0.00004609938 
0.254483 0.03700096793 0.00041831817 
0.255041 0.01662618471 0.00004536044 
0.255598 0.03712621546 0.00006577950 
0.256155 0.01787348176 0.00017547896 
0.256713 0.00999237024 0.00017470754 
0.257270 0.03758743354 0.00717854498 
0.257827 -0.01171953076 0.00026122378 
0.258385 0.02636894229 -0.00042062102 
0.258942 0.03287453304 -0.00011480073 
0.259499 0.05261857366 -0.00016998314 
0.260057 0.02595803809 0.00046934444 
0.260614 0.02333822556 0.00041604268 
0.261172 0.05844956561 0.00088659255 
0.261729 -0.00047824813 -0.00022598236 
0.262286 -0.01049081682 0.00000562825 
0.262844 0.04678916270 -0.00001980306 
0.263401 0.04241460636 -0.00006246816 
0.263958 -0.01008822344 -0.00036545335 
0.264516 0.01365572914 -0.00037263907 
0.265073 0.03521448696 -0.00020967310 
0.265630 0.04638409088 0.00006567561 
0.266188 0.00495016598 0.00048255387 
0.266745 0.00064021970 0.00038023012 
0.267302 0.03222721752 -0.00011840036 
0.267860 0.02052813025 0.00038308740 
0.268417 0.03169549503 0.00032419823 
0.268975 0.03005644207 -0.00037885885 
0.269532 0.06440003918 0.00006218958 
0.270089 -0.01409050777 -0.00041113599 
0.270647 -0.00328605977 0.00020954223 
0.271204 0.04994366108 0.00024150100 
0.271761 0.01039911198 0.00037279749 
0.272319 -0.00001616122 0.00014686538 
0.272876 0.06485524338 -0.00011985150 
0.273433 0.04386146358 0.00014926957 
0.273991 0.05644275742 0.00048735713 
0.274548 0.01629271309 -0.00014101332 
0.275105 0.02665982822 -0.00045103824 
0.275663 -0.00408298568 -0.00005258391 
0.276220 0.01731179559 -0.00003359196 
0.276777 0.01280352530 0.00005219934 
0.277335 0.01327014313 0.00001742781 
0.277892 0.03301498369 0.00039146514 
0.278449 0.07577728988 0.00015702378 
0.279007 0.02513050200 0.00000366693 
0.279564 -0.00580727728 0.00007708983 
0.280121 -0.01558521978 -0.00020965660 
0.280679 0.03039588828 -0.00018568724 
0.281236 0.00552842032 0.00040868836 
0.281793 0.00845593079 -0.00008357896 
0.282351 0.06341910333 0.00025603384 
0.282908 0.00564562872 0.00015087033 
0.283465 0.00369381747 -0.00030365946 
0.284023 -0.00216500994 -0.00018880653 
0.284580 0.01365863082 0.00059852872 
0.285137 -0.02540519338 -0.00026324922 
0.285695 -0.02397026896 -0.00038109624 
0.286252 0.04331918409 0.00026893642 
0.286809 0.01009421793 0.00020278545 
0.287367 0.03113857612 -0.00039372305 
0.287924 0.01798062002 -0.00049209692 
0.288481 0.05086865216 0.00061570967 
0.289039 0.01610161303 0.00067407714 
0.289596 0.03658126474 -0.00052379660 
0.290153 0.01407196805 0.00014328184 
0.290711 -0.01125283163 -0.00017616392 
0.291268 0.01424895815 -0.00093419857 
0.291825 0.02428967252 -0.00009604969 
0.292383 0.01845114337 -0.00003271019 
0.292940 0.03122800834 0.00004098718 
0.293497 0.00918288501 -0.00042332288 
0.294055 0.03017948243 0.00039669709 
0.294612 -0.01191813820 0.00015608379 
0.295169 0.03909608490 -0.00094721262 
0.295727 -0.01371275977 -0.00024981117 
0.296284 0.05917397257 0.00044492878 
0.296841 0.04201816917 0.00023947284 
0.297399 0.02315127613 -0.00047038365 
0.297956 0.06117224280 0.00063332420 
0.298513 0.06399442926 0.00033492277 
0.299071 0.02990430100 0.00020415320 
0.299628 0.05041692389 0.00038153840 
0.300185 -0.00847261787 0.00004580416 
0.300742 -0.00790526295 -0.00010443075 
0.301300 0.00403876263 -0.00028273724 
0.301857 -0.04224946031 -0.00048202779 
0.302414 -0.01079944695 0.00026899843 
0.302972 0.01046739405 0.00109254648 
0.303529 -0.04799901177 -0.00002590312 
0.304086 0.07363777945 0.00104933398 
0.304644 -0.03965379695 -0.00024037924 
0.305201 -0.00613940802 0.00023702536 
0.305758 0.00727762759 0.00034996387 
0.306316 0.05215634108 0.00042489290 
0.306873 0.05081779876 0.00036640057 
0.307430 0.04144148886 0.00024899612 
0.307987 -0.00135700175 0.00006184831 
0.308545 -0.01283023671 0.00008216777 
0.309102 0.01855412372 -0.00018249454 
0.309659 0.04031164901 -0.00007067608 
0.310217 0.03731928762 0.00061466276 
0.310774 0.05595966533 0.00048846020 
0.311331 0.01277846673 0.00019127218 
0.311889 -0.03437828438 -0.00051588667 
0.312446 0.02028028916 0.00017116436 
0.313003 -0.01156732708 0.00015923988 
0.313560 0.00774647898 0.00056525440 
0.314118 0.02053970644 -0.00002857203 
0.314675 0.03641360442 0.00092074727 
0.315232 -0.01670743885 -0.00000839863 
0.315790 0.01757595320 0.00043629711 
0.316347 0.01530341643 -0.00050849806 
0.316904 0.02310935136 -0.00004316732 
0.317461 0.05358831784 0.00065919356 
0.318019 -0.00889830315 -0.00046548144 
0.318576 -0.00760424917 -0.00021141768 
0.319133 -0.00360029061 0.00003055483 
0.319691 0.02373229080 -0.00022011495 
0.320248 0.01279878157 0.00040268484 
0.320805 0.03464555030 -0.00007921531 
0.321362 0.04997085338 0.00027884524 
0.321920 0.04161472366 0.00075393793 
0.322477 0.04252097509 -0.00013442059 
0.323034 0.02157467827 0.00024144724 
0.323592 0.03350960542 -0.00007739531 
0.324149 -0.01057448110 -0.00030748804 
0.324706 -0.00363824724 0.00051921240 
0.325263 0.02355666440 0.00008527792 
0.325821 -0.01928225847 0.00051312932 
0.326378 0.05832322117 0.00059027524 
0.326935 0.01650152114 -0.00062289212 
0.327493 -0.02227973756 -0.00002009972 
0.328050 0.07667733984 -0.00016769481 
0.328607 0.00540238237 0.00035893905 
0.329164 0.03378267417 0.00108934808 
0.329722 0.06792501651 0.00019421675 
0.330279 -0.00273649735 -0.00049984970 
0.330836 0.00868178254 0.00017882606 
0.331393 -0.02349296340 -0.00055500146 
0.331951 -0.01683127894 0.00017735332 
0.332508 0.02427877782 0.00003945054 
0.333065 0.00427129133 -0.00016235765 
0.333622 0.06012813894 -0.00037784306 
0.334180 0.06303130205 0.00021422418 
0.334737 -0.00627114495 -0.00070865617 
0.335294 0.00026938520 0.00063369380 
0.335852 -0.02487165287 0.00084282316 
0.336409 -0.01110711104 -0.00019439120 
0.336966 0.04013846258 0.00002216959 
0.337523 0.02476750998 -0.00015978335 
0.338081 -0.00418955504 0.00047414875 
0.338638 0.01361530781 0.00105652269 
0.339195 0.03206949663 -0.00051937350 
0.339752 0.00824358763 -0.00023157708 
0.340310 0.00392023873 0.00044455161 
0.340867 0.00897696741 -0.00026122824 
0.341424 -0.01997636910 -0.00003017499 
0.341981 -0.00754553541 -0.00104706518 
0.342539 -0.01054366028 0.00112495178 
0.343096 0.03314251309 0.00052838043 
0.343653 -0.02435529898 -0.00044350779 
0.344210 0.03595725862 0.00056912390 
0.344768 0.06895535008 0.00091391782 
0.345325 -0.01621699246 -0.00036498543 
0.345882 -0.00838570043 0.00075737819 
0.346439 0.00585566717 0.00059952760 
0.346997 0.05865984705 0.00043773185 
0.347554 0.01785853266 -0.00031334762 
0.348111 0.05004250529 0.00030378784 
0.348668 0.03788733592 0.00056612347 
0.349226 0.04658877827 -0.00096363237 
0.349783 -0.00046325544 0.00061735699 
0.350340 0.08083842452 0.00160487011 
0.350897 -0.00653499928 -0.00040593313 
0.351454 0.01354078493 0.00075285876 
0.352012 -0.00069563828 -0.00103844279 
0.352569 0.03561566702 0.00080946481 
0.353126 -0.03511939655 -0.00016969009 
0.353683 0.03127063326 0.00115333970 
0.354241 -0.04454426368 0.00104672572 
0.354798 -0.00203231156 0.00125929829 
0.355355 0.01914320240 0.00125124890 
0.355912 0.01141239457 0.00087091129 
0.356470 -0.01131163910 0.00009707171 
0.357027 0.07791224027 0.00018321228 
0.357584 -0.03655235007 0.00098730026 
0.358141 0.03482395331 -0.00131726532 
0.358699 -0.02082390091 0.00029781887 
0.359256 0.05491100640 -0.00024703660 
0.359813 0.01481829713 -0.00066099153 
0.360370 0.01262436667 -0.00068060074 
0.360927 -0.01560488067 0.00061420873 
0.361485 -0.03396013094 0.00038488378 
0.362042 -0.02175338087 -0.00119716253 
0.362599 0.01528705715 0.00044118203 
0.363156 0.04887500500 0.00142679636 
0.363714 -0.04376927943 -0.00124423714 
0.364271 0.07303928186 0.00181927574 
0.364828 0.06260706779 0.00028727754 
0.365385 -0.01603386372 0.00011326102 
0.365942 0.05969424492 -0.00033002822 
0.366500 0.02811390430 0.00021810897 
0.367057 -0.04063700331 0.00115201204 
0.367614 0.05947387761 0.00053889753 
0.368171 0.03428201802 -0.00010933127 
0.368728 0.10639965602 0.00053785568 
0.369286 -0.07691701140 -0.00016820001 
0.369843 -0.05988032901 -0.00086105936 
0.370400 0.03737800978 0.00054807461 
0.370957 -0.04541981042 -0.00002056988 
0.371514 0.06196236119 -0.00026262861 
0.372072 0.06089927398 0.00184157071 
0.372629 0.03777828525 -0.00031713481 
0.373186 0.04397325017 0.00076338435 
0.373743 -0.01614451710 -0.00049910359 
0.374300 0.02575134407 0.00015346838 
0.374858 0.01436106424 0.00030995470 
0.375415 0.03039612010 -0.00024335291 
0.375972 0.11952661921 0.00037569516 
0.376529 0.08052930600 0.00159247784 
0.377086 0.04147028511 0.00053563436 
0.377644 0.03179177711 0.00051742644 
0.378201 -0.00058479989 0.00056317662 
0.378758 0.01621327398 -0.00005046634 
0.379315 0.06004130789 0.00060172658 
0.379872 -0.05731358643 -0.00189406947 
0.380430 0.07502239435 0.00004059044 
0.380987 -0.03665838301 -0.00099421974 
0.381544 0.04919346070 0.00155094400 
0.382101 0.02237765959 0.00095039844 
0.382658 -0.02359956943 -0.00045816457 
0.383216 0.08916390899 -0.00150491499 
0.383773 -0.00205789681 -0.00074534175 
0.384330 0.09223013252 0.00126917799 
0.384887 0.04824012463 0.00065886749 
0.385444 0.01557666881 0.00278640633 
0.386001 0.00500300511 -0.00026784204 
0.386559 0.07233397390 0.00010534161 
0.387116 -0.09894895039 0.00131623667 
0.387673 0.06929583886 0.00004108255 
0.388230 0.05178167566 -0.00183893319 
0.388787 0.05338865525 -0.00090513693 
0.389345 0.01946642897 -0.00005677131 
0.389902 0.07270443634 0.00334687634 
0.390459 0.07162406560 0.00042952374 
0.391016 -0.07054528119 0.00151231259 
0.391573 0.05598855154 0.00006086842 
0.392130 0.22315646794 0.00102278035 
0.392688 0.13629821891 0.00131419032 
0.393245 -0.06314189639 0.00173264702 
0.393802 0.01332889880 0.00026665050 
0.394359 0.20598740272 0.00209607862 
0.394916 0.04718127535 0.00342738095 
0.395473 0.07398062848 -0.00013668526 
0.396031 0.00268382560 0.00146214046 
0.396588 -0.14568960173 -0.00002994002 
0.397145 -0.08758348442 0.00099705129 
0.397702 -0.04732142515 0.00089595557 
0.398259 -0.14797959923 -0.00305701314 
0.398816 0.00015665411 -0.00233228612 
0.399374 0.04639941761 0.00230693545 
0.399931 -0.02205685214 -0.00409331425 
0.400488 -0.13631781168 -0.00207449183 
0.401045 0.02141544234 0.00030384865 
0.401602 0.17599615648 0.00349957745 
0.402159 -0.13474817044 -0.00290571627 
0.402716 -0.08180812247 -0.00514382655 
0.403274 0.04793490775 -0.00240063249 
0.403831 0.02992509338 -0.04373129423 
