# Supplementary material for: SAXS studies of X-ray induced disulfide bond damage: Engineering high-resolution insight from a low-resolution technique
Source: PLoS One. 2020 Nov 17;15(11):e0239702. doi: 10.1371/journal.pone.0239702 (PMC7671560; doi:10.1371/journal.pone.0239702)
Supplement: S1 Data — (GZ) [file pone.0239702.s023.gz › SupplementaryData/dimer_A9_ph6_1p25_00032.cbf.dat]

0.010314 7.45282163627 0.35301966802 
0.010872 5.53028138314 -0.09524328184 
0.011429 4.21398983943 -0.01619222467 
0.011987 4.23987609296 0.05286523822 
0.012544 5.53710364090 -0.15715400949 
0.013102 3.56510692601 0.10044220277 
0.013659 3.45643463742 -0.11716155756 
0.014217 2.78382284166 -0.06269547688 
0.014774 4.18723725691 -0.22529461583 
0.015332 4.11059524583 0.03030771423 
0.015889 2.62947403373 -0.04082072848 
0.016447 2.87056216964 -0.03219776648 
0.017004 3.06912096072 0.02255231466 
0.017562 3.31242757262 -0.01828325682 
0.018119 3.33017162573 -0.01879828123 
0.018677 3.22431219839 0.00090248477 
0.019234 3.58384181416 -0.02273369521 
0.019792 3.21686459220 0.01116936245 
0.020349 2.86501770979 0.00108233966 
0.020907 2.94218537648 0.01465436632 
0.021464 3.32764362432 0.03405012044 
0.022022 3.45899240789 0.01911269056 
0.022579 2.99045925199 0.01411017499 
0.023137 3.19001562372 0.02267883289 
0.023694 3.01219055733 0.03353021319 
0.024252 2.78691439670 0.02396879150 
0.024809 2.97987131603 0.02083287242 
0.025367 2.86877921254 0.01354710730 
0.025924 3.07623180644 0.00644204034 
0.026482 3.00916049847 -0.00010722152 
0.027039 2.81207883264 0.01066438671 
0.027597 3.03163150766 0.02025293584 
0.028154 2.74605112449 0.01454548037 
0.028712 2.84798773254 0.02477799667 
0.029269 2.78831404151 0.01529309724 
0.029827 2.75177397922 0.02399447056 
0.030384 2.66602718687 0.01547150021 
0.030942 2.88583334521 0.01541692876 
0.031500 2.64108970719 0.01682249906 
0.032057 2.80343579625 0.01565235834 
0.032615 2.81641632622 0.01725578380 
0.033172 2.62870032555 0.02154304807 
0.033730 2.61734740654 0.01068071926 
0.034287 2.79020771259 0.01745970729 
0.034845 2.53734160971 0.02161548800 
0.035402 2.46287989484 0.01928203056 
0.035960 2.41752472234 0.01362535439 
0.036517 2.47816074328 0.01545635551 
0.037075 2.42817001295 0.01643937851 
0.037632 2.74634205014 0.01590903239 
0.038190 2.31024007579 0.01244762504 
0.038747 2.33388553753 0.01442787478 
0.039305 2.35089045187 0.01705624939 
0.039862 2.30673998060 0.01401190664 
0.040420 2.23095315197 0.01198611206 
0.040977 2.28515505146 0.01610107966 
0.041535 2.25352583049 0.01382730434 
0.042092 2.32623657168 0.01226727474 
0.042650 2.15485507705 0.01440935716 
0.043207 2.17277358258 0.01272556775 
0.043765 2.19202669679 0.01409805235 
0.044322 2.17754626542 0.01374198777 
0.044880 2.18511763089 0.01027693088 
0.045437 2.07670812222 0.01304812121 
0.045995 2.00498668554 0.01434720780 
0.046552 1.99346937452 0.01302652278 
0.047110 1.99755994390 0.01205029649 
0.047667 2.04315779540 0.01476818587 
0.048225 1.92383101249 0.01243641496 
0.048782 1.95929146855 0.00943518993 
0.049340 1.88051807406 0.01162006484 
0.049897 2.01871685200 0.01170550335 
0.050455 1.94587948299 0.00927791284 
0.051012 1.88532714524 0.00926631699 
0.051570 1.81908663692 0.01114440554 
0.052127 1.88473822264 0.01168491830 
0.052685 1.75174049143 0.01277252010 
0.053242 1.74120666572 0.01045218275 
0.053800 1.73438084593 0.01005705526 
0.054357 1.70330244079 0.00982080264 
0.054915 1.83910405997 0.01033751016 
0.055472 1.58161956199 0.00816311529 
0.056030 1.66850862397 0.01054256549 
0.056587 1.68687622507 0.00879105648 
0.057145 1.54993846941 0.00814532355 
0.057702 1.65117410139 0.00724860306 
0.058260 1.60938712790 0.01128780591 
0.058817 1.51563354854 0.00823822301 
0.059375 1.61653155699 0.00961957367 
0.059932 1.51358446204 0.00653399248 
0.060490 1.49432623201 0.00929726006 
0.061048 1.50558630415 0.01001854384 
0.061605 1.48240360393 0.00802717602 
0.062163 1.45535513421 0.00883876380 
0.062720 1.39982284380 0.00829280219 
0.063278 1.45651729510 0.00610758468 
0.063835 1.47057861008 0.00768588900 
0.064393 1.36670182032 0.00737595055 
0.064950 1.39866342616 0.00854434703 
0.065508 1.35175743771 0.00795175081 
0.066065 1.39458299023 0.00710993889 
0.066623 1.24026126017 0.00619147291 
0.067180 1.28747598503 0.00873061348 
0.067738 1.20942919835 0.00511648436 
0.068295 1.15306623936 0.00559412486 
0.068853 1.28339854125 0.00933121543 
0.069410 1.32002094096 0.00697785750 
0.069968 1.22326824611 0.00802131833 
0.070525 1.24362035466 0.00472917969 
0.071083 1.29518136091 0.00826911505 
0.071640 1.20983579765 0.00700806741 
0.072198 1.25690144635 0.00474054874 
0.072755 1.11168536756 0.00569394640 
0.073313 1.20219066823 0.00671075388 
0.073870 1.14947836174 0.00667780372 
0.074428 1.11655681047 0.00617806632 
0.074985 1.14582631725 0.00673520891 
0.075543 1.03926223472 0.00720435700 
0.076100 1.10150651892 0.00442351058 
0.076658 1.02023398017 0.00694683315 
0.077215 1.00818363572 0.00626224742 
0.077773 0.94902107198 0.00549898776 
0.078330 1.06999228995 0.00499524493 
0.078888 0.99178694364 0.00530864294 
0.079445 0.97084269461 0.00572694805 
0.080003 1.05340054488 0.00427249548 
0.080560 0.89440316484 0.00393974805 
0.081118 0.90906858854 0.00453593424 
0.081675 0.99744884984 0.00399241619 
0.082233 0.93535398123 0.00447355951 
0.082790 0.88647032284 0.00454971145 
0.083348 0.93614176138 0.00315942719 
0.083905 0.86899688966 0.00562817159 
0.084463 0.79735327346 0.00443233664 
0.085020 0.88641530707 0.00442353655 
0.085578 0.81466458301 0.00601094624 
0.086135 0.85864303547 0.00537777310 
0.086693 0.79106081443 0.00418030436 
0.087250 0.82597339019 0.00374085660 
0.087808 0.76938865158 0.00444298996 
0.088365 0.76987998384 0.00436004068 
0.088923 0.87656074577 0.00392592120 
0.089480 0.73943549935 0.00303873532 
0.090038 0.77367995339 0.00259696696 
0.090595 0.76533821610 0.00335544166 
0.091153 0.76858906555 0.00379561405 
0.091710 0.76182387557 0.00390107664 
0.092268 0.72372538110 0.00252085602 
0.092825 0.64565358155 0.00161080035 
0.093383 0.70824317927 0.00366480550 
0.093940 0.79569032690 0.00514191298 
0.094498 0.71847302990 0.00450691307 
0.095055 0.63243000643 0.00404413271 
0.095613 0.63950151434 0.00188090485 
0.096170 0.67185615781 0.00252339320 
0.096728 0.65373912549 0.00211999814 
0.097285 0.70831205098 0.00292933928 
0.097842 0.68644386507 0.00391357573 
0.098400 0.58557306656 0.00392994272 
0.098957 0.51361067427 0.00202295921 
0.099515 0.55712688895 0.00226786311 
0.100072 0.56806872253 0.00239627828 
0.100630 0.55938204452 0.00352686999 
0.101187 0.49805817504 0.00145698810 
0.101745 0.61346462719 0.00300411821 
0.102302 0.55324882134 0.00340902465 
0.102860 0.51063835362 0.00380682852 
0.103417 0.61061699498 0.00309643200 
0.103975 0.55566754302 0.00038738822 
0.104532 0.50100028183 0.00274953587 
0.105090 0.49307188829 0.00242675400 
0.105647 0.55644001063 0.00293607848 
0.106205 0.42100272548 0.00284642809 
0.106762 0.43846629835 0.00276103982 
0.107320 0.50622251504 0.00168361976 
0.107877 0.43100626982 0.00233337140 
0.108435 0.50240418500 0.00337622185 
0.108992 0.45084528215 0.00124392294 
0.109550 0.39881134432 0.00188760021 
0.110107 0.46935715097 0.00233422469 
0.110665 0.41135831226 0.00287162859 
0.111222 0.49371154804 0.00200809046 
0.111780 0.45465400522 0.00267685217 
0.112337 0.36441384469 0.00196917812 
0.112895 0.47896128291 0.00228183247 
0.113452 0.29815556849 0.00251350932 
0.114010 0.41405357969 0.00222108083 
0.114567 0.34702128694 0.00140769290 
0.115125 0.45115838046 0.00138884207 
0.115682 0.32684756030 0.00080593519 
0.116240 0.39616057414 0.00204799662 
0.116797 0.39386454034 0.00183544460 
0.117355 0.35986493143 0.00117084160 
0.117912 0.25266560789 0.00099982424 
0.118470 0.35252422272 0.00048992863 
0.119027 0.35109313096 0.00187408511 
0.119585 0.35968811668 0.00006194665 
0.120142 0.31717465883 0.00097858543 
0.120699 0.28028686708 0.00127764603 
0.121257 0.28974681066 0.00154872880 
0.121814 0.29722837230 0.00090168588 
0.122372 0.33688737379 0.00173661899 
0.122929 0.28201080897 0.00164808526 
0.123487 0.26001386654 0.00065663467 
0.124044 0.30096559241 0.00138825964 
0.124602 0.31199939494 0.00084030686 
0.125159 0.27934995823 0.00107090390 
0.125717 0.27513559488 0.00160250601 
0.126274 0.25513256835 0.00056319356 
0.126832 0.31595800237 0.00138390468 
0.127389 0.26077043174 0.00123751847 
0.127947 0.24824734229 0.00159473652 
0.128504 0.21981228416 0.00070267495 
0.129062 0.27982356362 0.00110681876 
0.129619 0.21083341081 0.00171926765 
0.130177 0.25058889965 0.00113523958 
0.130734 0.23623190550 0.00152361283 
0.131292 0.28634464506 0.00091172489 
0.131849 0.26661165373 0.00071027077 
0.132407 0.29614427826 0.00154596933 
0.132964 0.21634394475 0.00011194808 
0.133521 0.23380297291 0.00027405416 
0.134079 0.18836567600 0.00150488539 
0.134636 0.19950008277 0.00067037256 
0.135194 0.21756364241 0.00046768618 
0.135751 0.22534305058 0.00031333516 
0.136309 0.24084574448 0.00091684390 
0.136866 0.20834034126 0.00009034774 
0.137424 0.23159765091 0.00118815527 
0.137981 0.22691712514 -0.00007340207 
0.138539 0.17769121599 0.00014110620 
0.139096 0.19697724136 0.00163261341 
0.139654 0.18637413356 0.00048346407 
0.140211 0.15875045017 0.00062202999 
0.140769 0.10391474328 0.00057621945 
0.141326 0.19122903079 0.00036423425 
0.141884 0.20607765309 0.00082772238 
0.142441 0.19136250404 0.00072777774 
0.142998 0.12406933731 0.00029818144 
0.143556 0.11012033604 0.00034677598 
0.144113 0.18235838575 0.00166771437 
0.144671 0.12093323250 0.00091652916 
0.145228 0.11888919539 0.00034059467 
0.145786 0.13457803394 0.00049551056 
0.146343 0.18110127911 -0.00009472807 
0.146901 0.17313712151 -0.00005538878 
0.147458 0.10197540020 0.00069647938 
0.148016 0.09706527952 0.00006416223 
0.148573 0.14284237053 0.00086763847 
0.149131 0.14217069981 0.00086610596 
0.149688 0.11470002650 0.00036704695 
0.150246 0.11660157341 0.00061500427 
0.150803 0.08107392779 0.00113442137 
0.151360 0.13861609153 0.00060384100 
0.151918 0.05607820654 0.00056169214 
0.152475 0.08808750910 0.00005264710 
0.153033 0.08192015283 0.00004301223 
0.153590 0.04804595372 0.00033519058 
0.154148 0.16752576946 0.00063893783 
0.154705 0.09090843605 0.00075531382 
0.155263 0.09288552725 0.00111651857 
0.155820 0.11198977390 0.00097385472 
0.156378 0.09504552889 0.00056650601 
0.156935 0.09712919766 0.00009651238 
0.157493 0.12800519691 -0.00088811408 
0.158050 0.12787328426 0.00077587258 
0.158607 0.05878931625 -0.00010135221 
0.159165 0.13646905428 0.00063371344 
0.159722 0.13679666720 -0.00077314980 
0.160280 0.11800500061 0.00059882013 
0.160837 0.07822786426 -0.00004063361 
0.161395 0.12761331269 0.00042865419 
0.161952 0.10684667189 0.00079539054 
0.162510 0.11204049629 -0.00015184534 
0.163067 0.06721619033 0.00022091540 
0.163625 0.06567012123 -0.00019842830 
0.164182 0.10955600236 0.00100062249 
0.164739 0.09726276137 0.00038418534 
0.165297 0.02481723915 -0.00072692480 
0.165854 0.10612890691 0.00031170683 
0.166412 0.02015326942 0.00061563341 
0.166969 0.06695307343 0.00117686960 
0.167527 0.06146673992 0.00049479660 
0.168084 0.04001825862 0.00016554076 
0.168642 0.07227423196 0.00045550866 
0.169199 0.06059072993 0.00106388022 
0.169757 0.01534382866 0.00060660236 
0.170314 0.05759160238 0.00007169241 
0.170871 0.06789026065 0.00036563581 
0.171429 0.05822900953 0.00019181383 
0.171986 0.03673349566 -0.00015362856 
0.172544 0.08852606657 -0.00033444425 
0.173101 0.06026937169 0.00021969824 
0.173659 0.06653489454 0.00030883261 
0.174216 0.10111237335 0.00103826661 
0.174774 0.11607479477 0.00069148078 
0.175331 0.08456148227 0.00021279785 
0.175888 0.08731214237 0.00036411686 
0.176446 0.06850920300 0.00069563742 
0.177003 0.04751178418 0.00010473785 
0.177561 0.02533836585 0.00049651889 
0.178118 0.05523335177 -0.00001791868 
0.178676 0.05280027244 0.00019528448 
0.179233 0.05112577436 -0.00029902558 
0.179791 0.03805938301 -0.00062959731 
0.180348 0.05478106004 0.00024258070 
0.180905 0.12471155942 -0.00038603211 
0.181463 0.05908501292 0.00144458952 
0.182020 0.03071116928 0.00072746745 
0.182578 0.08978163803 0.00051923161 
0.183135 0.05186916561 -0.00016861307 
0.183693 0.05940018078 0.00029600297 
0.184250 0.04066836366 0.00068430606 
0.184808 0.03843598850 0.00029347811 
0.185365 0.07578345121 0.00015972532 
0.185922 0.07581997619 0.00114469218 
0.186480 0.01829193888 -0.00038558487 
0.187037 0.05172663657 0.00092424878 
0.187595 0.03505612841 0.00016926641 
0.188152 0.04981802493 0.00030537948 
0.188710 0.06018475782 0.00021684945 
0.189267 0.01851108014 0.00008009659 
0.189824 0.06661467443 -0.00016982805 
0.190382 -0.00768172637 -0.00030860376 
0.190939 0.05869798057 0.00001635557 
0.191497 0.05973487341 -0.00002008771 
0.192054 0.09899733965 0.00015768951 
0.192612 0.00765403605 -0.00032006240 
0.193169 0.07997993625 0.00040470217 
0.193726 0.01260955663 0.00044225810 
0.194284 0.05566542892 -0.00004004823 
0.194841 -0.01473797164 -0.00010480404 
0.195399 0.05512746558 0.00047398822 
0.195956 0.00230078254 -0.00060019818 
0.196514 0.05839434848 0.00081707535 
0.197071 0.08490827888 0.00082360388 
0.197628 0.08066369102 0.00056907646 
0.198186 0.00073000794 0.00075909728 
0.198743 0.05214828885 0.00058943415 
0.199301 0.09053931814 0.00056856095 
0.199858 0.09003266295 0.00081318121 
0.200416 0.01437961230 -0.00055099748 
0.200973 0.04395831827 0.00036617926 
0.201530 0.07285294926 0.00075594403 
0.202088 0.01945462108 -0.00016163729 
0.202645 0.03008540979 0.00020633729 
0.203203 0.03388732248 0.00026614170 
0.203760 0.07151425127 0.00064337781 
0.204318 -0.02063045630 -0.00004212680 
0.204875 0.03856173708 0.00032035078 
0.205432 0.05890788900 0.00073497763 
0.205990 0.07389373733 0.00043127622 
0.206547 0.05504964774 -0.00001107756 
0.207105 0.06156107618 0.00082789126 
0.207662 0.02382233860 0.00038330378 
0.208219 0.03541849263 -0.00029231895 
0.208777 0.06601210860 0.00047342869 
0.209334 0.05888761611 -0.00011362516 
0.209892 0.08131023405 0.00005322894 
0.210449 0.03228823500 0.00031738935 
0.211007 -0.00118626016 0.00000848966 
0.211564 0.04126821272 0.00065150987 
0.212121 -0.00275057937 0.00075714937 
0.212679 0.01408620806 -0.00005182507 
0.213236 0.10512548446 0.00047653223 
0.213794 0.03952202993 -0.00038607448 
0.214351 0.04488158075 -0.00015200719 
0.214908 0.03354421479 0.00038173778 
0.215466 0.06059655853 0.00019884662 
0.216023 0.07412202067 0.00045972968 
0.216581 0.03883263690 -0.00012251538 
0.217138 -0.00344186283 -0.00004413379 
0.217695 0.03819069573 -0.00023488254 
0.218253 0.05521834819 0.00034646245 
0.218810 0.01231619245 0.00001759246 
0.219368 0.04250961692 -0.00053373562 
0.219925 0.00443013373 0.00015414595 
0.220483 0.05732704610 0.00025170218 
0.221040 0.05087119249 0.00034744193 
0.221597 0.02276371034 0.00046940227 
0.222155 0.00363389031 -0.00027419256 
0.222712 0.04647696435 0.00043363938 
0.223270 0.03567277368 0.00023150547 
0.223827 0.03616180421 0.00017139941 
0.224384 0.06162321382 0.00058637338 
0.224942 0.02963538776 0.00053415490 
0.225499 0.01339428209 -0.00039313985 
0.226057 0.01389513743 -0.00004073873 
0.226614 0.01929909671 0.00014886039 
0.227171 0.05734833850 -0.00020309135 
0.227729 0.05374036702 -0.00035630648 
0.228286 0.00327981441 0.00060868818 
0.228844 0.04392486129 0.00004515600 
0.229401 0.02795550421 0.00021781764 
0.229958 0.03596185377 -0.00008157455 
0.230516 0.02821297005 0.00051292215 
0.231073 0.03302297766 -0.00052751651 
0.231630 0.08965211528 0.00083635579 
0.232188 0.03676360427 0.00047579023 
0.232745 0.02954900896 -0.00032738390 
0.233303 0.01644877958 -0.00014221232 
0.233860 0.02131401640 0.00020527570 
0.234417 0.03698844134 -0.00012754898 
0.234975 0.07603355074 0.00066120822 
0.235532 0.04297366197 0.00001192945 
0.236090 0.05082618218 0.00044639606 
0.236647 0.04782713937 0.00036351825 
0.237204 0.03944325228 -0.00035530449 
0.237762 0.00459139893 0.00034742878 
0.238319 0.02322040413 0.00028252268 
0.238877 0.04855313233 0.00014493591 
0.239434 0.03054935355 0.00024334989 
0.239991 0.04158159579 0.00025487222 
0.240549 0.03563163327 0.00015519181 
0.241106 0.05780383869 0.00014078643 
0.241663 0.07567650419 0.00047827366 
0.242221 0.04531018463 -0.00022854986 
0.242778 0.04890664200 0.00037214320 
0.243336 0.06311212900 0.00028066171 
0.243893 0.04729975757 0.00005080338 
0.244450 0.03664697831 -0.00021654344 
0.245008 0.05019640814 -0.00019590080 
0.245565 0.01213551582 0.00004627439 
0.246123 0.04973057745 0.00024040052 
0.246680 0.03373008566 0.00009155799 
0.247237 0.02960399031 -0.00006764090 
0.247795 0.04071066669 0.00073282625 
0.248352 0.02281394064 0.00011074590 
0.248909 0.02778185453 -0.00027585932 
0.249467 0.03956978859 -0.00000017400 
0.250024 0.02777899239 -0.00026054054 
0.250582 0.01593296007 -0.00006721556 
0.251139 0.03522185568 0.00059761717 
0.251696 0.03261251001 0.00025857947 
0.252254 0.05154960105 0.00013328558 
0.252811 0.02004621475 -0.00001091214 
0.253368 0.02611746436 -0.00043799295 
0.253926 0.03047101164 0.00037843514 
0.254483 0.03801429011 0.00031188406 
0.255041 0.01164328503 0.00031654680 
0.255598 0.04058467733 0.00004886938 
0.256155 0.04020871509 -0.00033134334 
0.256713 0.05694104512 -0.00023879875 
0.257270 0.06744085922 0.00330930785 
0.257827 0.04859117846 0.00021680914 
0.258385 0.03971830647 -0.00013010958 
0.258942 -0.01860309007 -0.00026706909 
0.259499 0.02733891685 -0.00013807961 
0.260057 0.00137509051 0.00036210098 
0.260614 0.06480533601 0.00049563708 
0.261172 0.02835031116 -0.00021779242 
0.261729 0.02757186936 0.00031488007 
0.262286 0.03097150085 0.00031423778 
0.262844 0.02791442549 -0.00012858876 
0.263401 0.03955261069 0.00006852272 
0.263958 -0.00900978820 0.00008273504 
0.264516 0.00430210548 0.00047490792 
0.265073 0.05312769700 0.00044020685 
0.265630 0.04001749623 0.00007128862 
0.266188 0.02681842495 0.00027981487 
0.266745 0.02599241921 0.00022324298 
0.267302 0.04838470962 0.00071936296 
0.267860 0.08255350418 -0.00006507166 
0.268417 0.04401286923 0.00014931366 
0.268975 0.02610237564 0.00017411859 
0.269532 0.04826846541 0.00012243424 
0.270089 0.01664170474 0.00001106825 
0.270647 0.04263534728 0.00013900091 
0.271204 0.00663830487 -0.00009211698 
0.271761 0.04833579416 0.00000659554 
0.272319 0.02256525685 0.00017845604 
0.272876 0.01540885998 0.00018338580 
0.273433 0.05647181740 0.00057785055 
0.273991 0.02960051902 0.00034630573 
0.274548 -0.01743441635 -0.00016467491 
0.275105 0.00209715422 0.00005725334 
0.275663 0.07567388732 0.00001921087 
0.276220 0.05742189854 0.00059761555 
0.276777 0.06150699951 0.00022191516 
0.277335 0.03435761513 -0.00010496551 
0.277892 0.04922568705 0.00022337132 
0.278449 0.06706880606 0.00035701737 
0.279007 0.00932834599 0.00021083684 
0.279564 0.04564402238 -0.00030333265 
0.280121 0.05020606331 0.00008265095 
0.280679 0.02883916496 0.00079670763 
0.281236 0.03168249310 -0.00023052521 
0.281793 0.01107743491 -0.00016449474 
0.282351 -0.02808261308 -0.00033450799 
0.282908 0.02803757682 0.00004704104 
0.283465 0.03680546685 -0.00005908632 
0.284023 0.02560827928 0.00023099032 
0.284580 0.01803315533 -0.00036630171 
0.285137 0.03737622257 0.00004801056 
0.285695 0.02479300721 -0.00018026572 
0.286252 0.03759445084 -0.00004079267 
0.286809 0.04125585867 0.00010664329 
0.287367 0.01398524958 0.00001048079 
0.287924 0.01968640328 0.00062667839 
0.288481 0.06072047522 0.00005664521 
0.289039 0.00930052314 -0.00061497405 
0.289596 0.03990874462 0.00058032198 
0.290153 0.03375939289 0.00005908274 
0.290711 0.03088459094 -0.00013529290 
0.291268 0.06396117886 -0.00000242447 
0.291825 0.00394037688 0.00000270797 
0.292383 0.02539802161 -0.00005712979 
0.292940 0.01992728292 -0.00051197591 
0.293497 -0.02271855206 -0.00062668186 
0.294055 0.03134636950 -0.00060420372 
0.294612 0.01168188870 -0.00079983816 
0.295169 0.00867078783 -0.00050340765 
0.295727 0.01593210682 0.00018363815 
0.296284 0.03383544237 0.00026547608 
0.296841 0.02746884655 -0.00028740008 
0.297399 0.05455463825 0.00021018185 
0.297956 0.00828522954 0.00017558208 
0.298513 0.03790905089 0.00000455625 
0.299071 -0.02842037895 -0.00034680732 
0.299628 0.01260673614 0.00025564914 
0.300185 0.00800492546 -0.00002451614 
0.300742 0.02606841407 0.00051882217 
0.301300 0.03353107573 0.00050577025 
0.301857 0.01131635526 0.00019593687 
0.302414 -0.02058524116 -0.00001658276 
0.302972 0.01604724342 0.00030794083 
0.303529 0.01571468464 -0.00018881165 
0.304086 -0.01512378587 -0.00052127690 
0.304644 0.01534611108 -0.00050339014 
0.305201 0.06144372559 -0.00003188652 
0.305758 0.05237332316 0.00007614298 
0.306316 0.05576505927 -0.00000015240 
0.306873 -0.00848415718 -0.00077716635 
0.307430 -0.04088639404 -0.00101366680 
0.307987 0.01359595623 0.00000372928 
0.308545 0.07495923599 0.00043910408 
0.309102 0.07632955634 0.00081662259 
0.309659 0.01363336803 -0.00018240283 
0.310217 0.03075650520 0.00006673158 
0.310774 -0.00266655737 -0.00028012215 
0.311331 0.01452771003 -0.00014183599 
0.311889 0.03342041068 -0.00049879813 
0.312446 0.01399839983 0.00000214760 
0.313003 0.02769557743 0.00041382746 
0.313560 0.03886478378 -0.00003764011 
0.314118 0.01583522761 0.00040791645 
0.314675 0.02768176076 -0.00050315693 
0.315232 -0.05143309865 -0.00062213558 
0.315790 -0.00201740196 0.00036352737 
0.316347 0.05465694949 0.00109466383 
0.316904 0.00577960634 0.00018109368 
0.317461 0.03464277381 0.00031645243 
0.318019 0.00324144377 0.00033654080 
0.318576 0.07168263581 0.00080644885 
0.319133 0.04286668340 -0.00007439807 
0.319691 -0.00458556158 -0.00023672392 
0.320248 0.05125228419 -0.00013370519 
0.320805 -0.00757120613 -0.00083329628 
0.321362 0.02425155836 -0.00038256226 
0.321920 -0.00648642685 0.00060485266 
0.322477 -0.00529591662 0.00065137310 
0.323034 0.01868154262 0.00016404370 
0.323592 0.01134833410 0.00042021400 
0.324149 0.02530291126 0.00054556145 
0.324706 -0.00207374624 -0.00047615963 
0.325263 -0.01835631166 0.00001983801 
0.325821 0.05711452636 -0.00036689685 
0.326378 0.05312254504 0.00030812240 
0.326935 0.06734489443 -0.00001781760 
0.327493 0.09094607604 0.00037284712 
0.328050 0.02214181836 0.00085685968 
0.328607 0.06505328288 -0.00024781114 
0.329164 -0.00819171327 -0.00019943835 
0.329722 0.02514727183 0.00016290336 
0.330279 0.07190415647 -0.00012753415 
0.330836 0.00784254535 0.00010650434 
0.331393 0.00816862753 -0.00002559535 
0.331951 -0.00603757778 -0.00062456498 
0.332508 0.02542583390 0.00018846185 
0.333065 -0.00118004937 -0.00057564501 
0.333622 0.02690642336 -0.00033381975 
0.334180 0.01708612713 -0.00051886064 
0.334737 0.01517755286 -0.00026828984 
0.335294 0.04098990054 0.00035545416 
0.335852 0.04218290397 0.00032461365 
0.336409 -0.04288934024 0.00016870375 
0.336966 0.04365241505 -0.00008340663 
0.337523 0.05798672691 -0.00008557817 
0.338081 -0.02354883446 -0.00049101163 
0.338638 0.04590324682 -0.00000820572 
0.339195 0.06655247425 0.00056649841 
0.339752 0.00366867287 -0.00002572156 
0.340310 0.02257198946 0.00034964427 
0.340867 0.04648026858 -0.00042300834 
0.341424 0.05762457917 0.00133473492 
0.341981 -0.05590515582 -0.00055633147 
0.342539 -0.00891215845 -0.00090345932 
0.343096 0.04454690985 -0.00015338629 
0.343653 0.01025581516 -0.00006532726 
0.344210 -0.02457240570 0.00065592289 
0.344768 -0.02490088968 -0.00088267618 
0.345325 -0.06055816190 -0.00062332035 
0.345882 0.01469889806 0.00096367735 
0.346439 -0.03663768121 0.00065586720 
0.346997 0.03656022644 0.00084479549 
0.347554 0.00071069460 -0.00027750482 
0.348111 0.02666188666 -0.00000058488 
0.348668 0.03690306227 0.00014656163 
0.349226 0.03016055026 0.00065878827 
0.349783 0.01407142351 0.00043140721 
0.350340 -0.03630963011 -0.00045083655 
0.350897 -0.02679835674 0.00000582768 
0.351454 0.04282138801 -0.00014325789 
0.352012 0.07516546755 0.00029658902 
0.352569 0.07672743360 0.00042256465 
0.353126 -0.04898153818 -0.00041627019 
0.353683 0.04350845681 0.00059939222 
0.354241 -0.03013761442 -0.00000264579 
0.354798 0.02176343024 0.00081701061 
0.355355 -0.02096261541 -0.00111731337 
0.355912 0.04340953632 0.00235190294 
0.356470 -0.00493795498 -0.00099307742 
0.357027 -0.06128486461 0.00070696298 
0.357584 0.03604582194 0.00067060449 
0.358141 -0.03680512454 0.00065683019 
0.358699 0.00751427409 -0.00185793691 
0.359256 0.09104430938 0.00027531898 
0.359813 0.00684789574 -0.00146083578 
0.360370 -0.07014239238 0.00005532502 
0.360927 -0.03490169526 0.00030497493 
0.361485 -0.08270280158 0.00051227808 
0.362042 0.02917767370 0.00011237409 
0.362599 -0.01814707164 -0.00008052493 
0.363156 -0.03104534955 -0.00061540755 
0.363714 0.05288092881 0.00185299219 
0.364271 0.00324555092 0.00016863285 
0.364828 -0.05579723024 -0.00093684873 
0.365385 0.08494095397 0.00064232172 
0.365942 -0.00825609623 0.00090983493 
0.366500 -0.00337549868 0.00132857558 
0.367057 -0.02632427743 0.00106396393 
0.367614 0.05992309584 -0.00060338327 
0.368171 0.01767650640 -0.00146752711 
0.368728 0.02954892708 -0.00069070952 
0.369286 0.00505085428 -0.00024183767 
0.369843 0.05163276867 0.00000711412 
0.370400 0.05652432473 0.00029690990 
0.370957 0.04712132652 0.00027490547 
0.371514 0.03524556513 -0.00045282015 
0.372072 0.01820910022 0.00065606544 
0.372629 -0.05095717798 0.00044962445 
0.373186 0.04892256744 -0.00013162132 
0.373743 -0.01160858808 0.00059022655 
0.374300 0.11563974331 0.00149504191 
0.374858 0.01762202989 0.00091683314 
0.375415 0.04081589168 -0.00157373655 
0.375972 0.07060828466 -0.00000846191 
0.376529 0.05779598299 0.00190817734 
0.377086 0.07270940887 0.00095459486 
0.377644 -0.00755899190 0.00131066767 
0.378201 0.06618898403 0.00123864165 
0.378758 0.02155109664 -0.00080386385 
0.379315 0.09421087962 0.00045213500 
0.379872 0.00494488002 0.00039637768 
0.380430 -0.05214925113 0.00160096002 
0.380987 0.03581720185 0.00066402672 
0.381544 -0.01762216581 -0.00085317828 
0.382101 0.07385573616 0.00042823406 
0.382658 0.07279967354 -0.00052892399 
0.383216 0.00754787086 -0.00170183054 
0.383773 0.04588416362 -0.00040407749 
0.384330 -0.02265701859 -0.00185614342 
0.384887 -0.02035746752 0.00153046689 
0.385444 -0.04209598006 0.00001053261 
0.386001 0.03241212966 -0.00066544334 
0.386559 -0.09265790687 -0.00209751733 
0.387116 -0.02848704245 0.00063390931 
0.387673 0.05224017216 0.00166733454 
0.388230 0.00731887354 0.00231455718 
0.388787 0.00306217654 0.00215884823 
0.389345 0.03602511540 0.00164894445 
0.389902 -0.03745087298 -0.00189065891 
0.390459 -0.04110436357 -0.00129406317 
0.391016 -0.00331997998 -0.00046212897 
0.391573 0.03641462887 -0.00203140589 
0.392130 -0.00609897700 -0.00104775436 
0.392688 0.06908986348 0.00043689992 
0.393245 -0.07397753433 -0.00201919549 
0.393802 -0.03859210255 0.00351863835 
0.394359 0.08883909467 -0.00068830900 
0.394916 -0.06043232990 0.00055823366 
0.395473 0.01141605747 0.00329270315 
0.396031 0.04600049589 -0.00133491984 
0.396588 -0.01813375578 0.00309554091 
0.397145 0.06992900705 0.00130442496 
0.397702 -0.04769633524 -0.00106055551 
0.398259 0.11383545277 0.00292629976 
0.398816 -0.10324886876 0.00560224726 
0.399374 0.10849410325 0.00321158843 
0.399931 0.05027766189 -0.00101507848 
0.400488 -0.04807729334 0.00552098787 
0.401045 0.11794613127 -0.00680416595 
0.401602 0.01165728834 0.00344685616 
0.402159 0.24178464987 0.00306179353 
0.402716 -0.07322298709 0.00495535150 
0.403274 0.27941185103 0.00363774318 
0.403831 0.05377477917 0.00870020329 
