# Supplementary material for: SAXS studies of X-ray induced disulfide bond damage: Engineering high-resolution insight from a low-resolution technique
Source: PLoS One. 2020 Nov 17;15(11):e0239702. doi: 10.1371/journal.pone.0239702 (PMC7671560; doi:10.1371/journal.pone.0239702)
Supplement: S1 Data — (GZ) [file pone.0239702.s023.gz › SupplementaryData/dimer_A9_ph6_1p25_00033.cbf.dat]

0.010314 0.18683404966 -0.56506600008 
0.010872 5.28238753443 -0.33068953375 
0.011429 5.15619837484 -0.35432396680 
0.011987 5.09542684714 0.08124007081 
0.012544 4.03016496158 0.02030309976 
0.013102 3.88159149538 0.17771283843 
0.013659 3.84224230550 0.03262989637 
0.014217 2.25400593594 0.11402327868 
0.014774 3.84823622160 -0.01368391215 
0.015332 3.71177460188 0.05180908533 
0.015889 3.40396056158 -0.00859061933 
0.016447 3.55377781976 0.00471211532 
0.017004 3.07232993959 0.02691175955 
0.017562 2.60041344756 0.01932690404 
0.018119 3.36560795245 0.03456486728 
0.018677 2.99966349868 0.06944926838 
0.019234 2.93253685111 -0.02017704983 
0.019792 3.12171133088 0.02820922326 
0.020349 3.29342524864 0.02853949304 
0.020907 3.16316287346 -0.02420239571 
0.021464 3.38799514727 0.02179443761 
0.022022 3.02550429424 -0.00804965271 
0.022579 3.13988547949 0.01150973665 
0.023137 3.26529391318 0.01156232172 
0.023694 2.75929551071 0.02697062569 
0.024252 2.65246408501 0.02104620948 
0.024809 2.98358133797 0.01780728581 
0.025367 3.51939050461 0.01209878691 
0.025924 2.98398363044 0.02762488646 
0.026482 3.10034220269 0.01652689082 
0.027039 2.95312359256 0.02220059952 
0.027597 2.88854928570 0.01624722622 
0.028154 2.79677158691 0.01183555549 
0.028712 2.86993310485 0.01473138401 
0.029269 2.77629854485 0.01859787224 
0.029827 2.84250745877 0.01244874600 
0.030384 2.71552232837 0.01801669408 
0.030942 2.69789567215 0.01884757898 
0.031500 2.63000945465 0.02434784701 
0.032057 2.74802782854 0.01321821514 
0.032615 2.57464471178 0.01331292487 
0.033172 2.53771614313 0.01601849573 
0.033730 2.55152215577 0.02291616620 
0.034287 2.70755117302 0.01562673199 
0.034845 2.71642690944 0.02237637210 
0.035402 2.58874561526 0.01643101720 
0.035960 2.60941241532 0.01556927209 
0.036517 2.52101551470 0.01561553248 
0.037075 2.39359019272 0.01414719724 
0.037632 2.32845050338 0.01798688143 
0.038190 2.27697839766 0.01652538538 
0.038747 2.45625742926 0.01548283927 
0.039305 2.46549789281 0.01519189648 
0.039862 2.47979534508 0.01524244394 
0.040420 2.41231544008 0.01332979295 
0.040977 2.38624633900 0.01650426805 
0.041535 2.22649017762 0.01316940071 
0.042092 2.25933142352 0.01467971086 
0.042650 2.23145617333 0.01313348499 
0.043207 2.12012569887 0.01344353144 
0.043765 2.16748506071 0.01027489047 
0.044322 2.11888507659 0.00968764026 
0.044880 2.25462243021 0.01265212869 
0.045437 2.09480900909 0.01261640877 
0.045995 2.18511961176 0.01555583001 
0.046552 2.04194574870 0.01269429142 
0.047110 1.96592551201 0.01466136858 
0.047667 1.95283171436 0.01254594724 
0.048225 2.08916161886 0.01334482766 
0.048782 1.92577312936 0.01028001762 
0.049340 1.92233001993 0.01189144268 
0.049897 1.88514885186 0.01019221229 
0.050455 1.91299972457 0.01033089342 
0.051012 1.80481964958 0.01071326093 
0.051570 1.90274069436 0.01157769276 
0.052127 1.86384094839 0.01448357581 
0.052685 1.88365010132 0.01355193034 
0.053242 1.85979300356 0.01368607316 
0.053800 1.75620706745 0.00839135739 
0.054357 1.72426322518 0.00795257307 
0.054915 1.66482666874 0.00988057422 
0.055472 1.65512099428 0.01277250519 
0.056030 1.86725325294 0.01289574225 
0.056587 1.64170045136 0.01001518883 
0.057145 1.73556955842 0.00923091633 
0.057702 1.57756966586 0.01055096919 
0.058260 1.75778857849 0.01195993667 
0.058817 1.55135142556 0.00788558641 
0.059375 1.59499843820 0.00967787607 
0.059932 1.63800742468 0.01041794407 
0.060490 1.46251411206 0.00856776838 
0.061048 1.44984611548 0.00868178295 
0.061605 1.46467657606 0.00717353030 
0.062163 1.50960840180 0.00873600245 
0.062720 1.44314858371 0.01048114032 
0.063278 1.52125842287 0.00646351164 
0.063835 1.42067676641 0.00978418499 
0.064393 1.48169338149 0.00941839733 
0.064950 1.38463942044 0.00987251149 
0.065508 1.31451623696 0.00718330579 
0.066065 1.36644519317 0.00672719018 
0.066623 1.26252543305 0.00713701501 
0.067180 1.24099073644 0.00662530359 
0.067738 1.19423372376 0.00741664197 
0.068295 1.32690395253 0.00631721509 
0.068853 1.29754733062 0.00581455977 
0.069410 1.15795879369 0.00712091981 
0.069968 1.29425250187 0.00759187218 
0.070525 1.25091094459 0.00777506877 
0.071083 1.26822907846 0.00550328308 
0.071640 1.14198043698 0.00739383611 
0.072198 1.18069885789 0.00623196222 
0.072755 1.16628698766 0.00730390372 
0.073313 1.16129294083 0.00728568467 
0.073870 1.19186592842 0.00677456137 
0.074428 1.10154722246 0.00860876858 
0.074985 1.11571541464 0.00699108229 
0.075543 1.08210524098 0.00420869047 
0.076100 1.03420181269 0.00422510089 
0.076658 0.93250473759 0.00528786603 
0.077215 1.03694988894 0.00608981340 
0.077773 0.99406675738 0.00591011354 
0.078330 0.96431404805 0.00536605097 
0.078888 0.95688734460 0.00351956299 
0.079445 1.00211523901 0.00444827084 
0.080003 1.05251314462 0.00594952282 
0.080560 0.94869734359 0.00650469787 
0.081118 0.97663285405 0.00457449702 
0.081675 1.00948647237 0.00463818308 
0.082233 0.92854096419 0.00541397834 
0.082790 0.86344545636 0.00402789863 
0.083348 0.89357943155 0.00350486858 
0.083905 0.87762739857 0.00572291375 
0.084463 0.85800281579 0.00301071283 
0.085020 0.87196865798 0.00393651706 
0.085578 0.87047273433 0.00458651595 
0.086135 0.97863686774 0.00287992512 
0.086693 0.88284580153 0.00487830748 
0.087250 0.78472711194 0.00407394778 
0.087808 0.74663707645 0.00406179034 
0.088365 0.73442798829 0.00248138949 
0.088923 0.74722492687 0.00457002003 
0.089480 0.71446902091 0.00378834771 
0.090038 0.77905332647 0.00228202599 
0.090595 0.73633517147 0.00397828888 
0.091153 0.70959950071 0.00352043148 
0.091710 0.65790702123 0.00260428171 
0.092268 0.76241886564 0.00323568277 
0.092825 0.73966158821 0.00398093717 
0.093383 0.68105918731 0.00189978568 
0.093940 0.66300873086 0.00352628772 
0.094498 0.65681985477 0.00472556773 
0.095055 0.75822702280 0.00347972734 
0.095613 0.70844213731 0.00204886884 
0.096170 0.71936251593 0.00312092256 
0.096728 0.62729818969 0.00290912289 
0.097285 0.64378769189 0.00324263524 
0.097842 0.57883056090 0.00099991920 
0.098400 0.61699506828 0.00185507396 
0.098957 0.61132753340 0.00403694585 
0.099515 0.54901372919 0.00262305729 
0.100072 0.62922842469 0.00459177180 
0.100630 0.64988448300 0.00423037441 
0.101187 0.59197965507 0.00241063840 
0.101745 0.61009923299 0.00141117151 
0.102302 0.51701376854 0.00303038318 
0.102860 0.51631413461 0.00286948840 
0.103417 0.52889803688 0.00155036643 
0.103975 0.52473102194 0.00245077932 
0.104532 0.49419825512 0.00305845543 
0.105090 0.49797234212 0.00346821414 
0.105647 0.58593030641 0.00338341074 
0.106205 0.56069785243 0.00196862627 
0.106762 0.50840022868 0.00225547860 
0.107320 0.46320241744 0.00197711378 
0.107877 0.42878768065 0.00318217744 
0.108435 0.44556709056 0.00110345916 
0.108992 0.42460438538 0.00091338441 
0.109550 0.43453314651 0.00159610192 
0.110107 0.39225389393 0.00194785833 
0.110665 0.51980754062 0.00250382650 
0.111222 0.40532264966 0.00206093859 
0.111780 0.43445984062 0.00251793898 
0.112337 0.43614868803 0.00120709014 
0.112895 0.39024373242 0.00212546051 
0.113452 0.38104558189 0.00195020052 
0.114010 0.36974811257 0.00131910675 
0.114567 0.41039548170 0.00182767251 
0.115125 0.38541358342 0.00200766857 
0.115682 0.41139017549 0.00113947939 
0.116240 0.32288921602 0.00123124072 
0.116797 0.36617820132 0.00190931112 
0.117355 0.40197824387 0.00218869207 
0.117912 0.26547175346 0.00140169148 
0.118470 0.33013148795 0.00104089811 
0.119027 0.33926900285 0.00045847361 
0.119585 0.36064031729 0.00146141791 
0.120142 0.32170576175 0.00217419604 
0.120699 0.29869372622 0.00069955132 
0.121257 0.33127741781 0.00185609704 
0.121814 0.30256249521 0.00195926710 
0.122372 0.30123602917 0.00025698727 
0.122929 0.33962669649 0.00214431598 
0.123487 0.20691664087 0.00149912717 
0.124044 0.29898124973 0.00236406377 
0.124602 0.27256570322 0.00202721443 
0.125159 0.22930058793 0.00167070619 
0.125717 0.24283830969 0.00110065465 
0.126274 0.26993523678 0.00087013242 
0.126832 0.24526672774 0.00049026901 
0.127389 0.30616293864 0.00099683175 
0.127947 0.26922506424 0.00067289856 
0.128504 0.25436484884 0.00103332695 
0.129062 0.22960122862 0.00094801860 
0.129619 0.21096145524 -0.00024828657 
0.130177 0.26933971859 0.00062038355 
0.130734 0.22886369971 0.00176748472 
0.131292 0.22813216167 0.00142625594 
0.131849 0.23995174991 0.00068507398 
0.132407 0.20093969863 0.00104637037 
0.132964 0.18214673479 0.00074221752 
0.133521 0.16933518731 0.00129592491 
0.134079 0.16100452057 0.00024234682 
0.134636 0.20676042354 0.00142194812 
0.135194 0.22288473355 0.00113215814 
0.135751 0.23917201005 0.00074107026 
0.136309 0.20727987795 0.00171672116 
0.136866 0.21494925264 0.00097122378 
0.137424 0.23092380507 0.00063587606 
0.137981 0.19498477882 0.00199293617 
0.138539 0.21503130780 0.00103152140 
0.139096 0.17163207572 0.00020261272 
0.139654 0.14687039522 0.00059208055 
0.140211 0.20519675422 0.00090597506 
0.140769 0.17065856209 0.00009565019 
0.141326 0.23228600043 -0.00038590787 
0.141884 0.14862843248 0.00039811291 
0.142441 0.14724285234 0.00092360488 
0.142998 0.19833428896 0.00059396682 
0.143556 0.10722383172 0.00076536832 
0.144113 0.17476325857 0.00079754429 
0.144671 0.17689931624 0.00066175512 
0.145228 0.15057051493 0.00096611532 
0.145786 0.18366679583 0.00106254390 
0.146343 0.14454669717 0.00001484585 
0.146901 0.16174205202 0.00080041264 
0.147458 0.16998947217 0.00161051777 
0.148016 0.16587824695 0.00040209413 
0.148573 0.18034426878 0.00048878280 
0.149131 0.11667096456 0.00003941151 
0.149688 0.09464717745 -0.00000684001 
0.150246 0.11743917671 -0.00043226225 
0.150803 0.10325037293 0.00021904375 
0.151360 0.17623056182 0.00069345058 
0.151918 0.09884035152 0.00008126509 
0.152475 0.19136922580 -0.00016875089 
0.153033 0.12545960200 0.00003208663 
0.153590 0.16843874577 0.00001850459 
0.154148 0.11791921683 0.00060160556 
0.154705 0.14018021980 0.00098571761 
0.155263 0.10075832467 0.00121591838 
0.155820 0.09808847842 0.00080322497 
0.156378 0.11172669382 0.00047757377 
0.156935 0.07653274466 0.00044439917 
0.157493 0.14901189487 0.00018218911 
0.158050 0.10131746704 -0.00007187356 
0.158607 0.08629352430 -0.00040736110 
0.159165 0.11479385507 0.00022473963 
0.159722 0.07493243837 0.00019359050 
0.160280 0.05047621126 0.00066172044 
0.160837 0.07367396932 0.00005900219 
0.161395 0.06169630449 0.00023976239 
0.161952 0.04335247833 0.00000648666 
0.162510 0.09423811618 0.00101032486 
0.163067 0.05843338543 0.00101441351 
0.163625 0.03627945586 -0.00037482338 
0.164182 0.08263536569 0.00046307660 
0.164739 0.10982305817 0.00011545671 
0.165297 0.01413934835 0.00075416802 
0.165854 0.08572841350 0.00008990373 
0.166412 0.06749545001 -0.00005086335 
0.166969 0.06055111881 0.00029906262 
0.167527 0.13610219183 0.00064845830 
0.168084 0.03742904388 0.00091593976 
0.168642 0.14916786099 0.00140103621 
0.169199 0.02752370706 0.00050154341 
0.169757 0.05949114969 0.00020450921 
0.170314 0.06358462098 0.00029942790 
0.170871 0.05749231865 -0.00024929302 
0.171429 0.05760122884 0.00022428214 
0.171986 0.04143876794 0.00005113490 
0.172544 0.07860664941 0.00060061414 
0.173101 0.07037133036 0.00065970911 
0.173659 0.05338957480 0.00019045127 
0.174216 0.06801001033 0.00080652658 
0.174774 0.06140549745 -0.00024480116 
0.175331 0.03325694880 0.00068507981 
0.175888 0.06527254013 0.00073562868 
0.176446 0.08605223012 -0.00052388579 
0.177003 0.03292846152 0.00110960286 
0.177561 0.06656371584 0.00031345913 
0.178118 0.06006961055 0.00061307703 
0.178676 0.05236138602 -0.00020369348 
0.179233 0.02800877371 0.00073395361 
0.179791 0.07287174258 0.00007171135 
0.180348 0.06783699111 -0.00015073163 
0.180905 0.01629961570 0.00005541450 
0.181463 0.02473959631 0.00074239094 
0.182020 0.08202494126 0.00062005672 
0.182578 0.05611156151 0.00023393595 
0.183135 0.04821935316 0.00013679421 
0.183693 0.07093660733 0.00016480936 
0.184250 0.02545892226 -0.00011968366 
0.184808 0.09179059311 0.00069737130 
0.185365 0.06606438297 0.00059315409 
0.185922 0.05527775601 0.00032765490 
0.186480 0.02175130790 0.00007620381 
0.187037 0.07669503958 0.00038002498 
0.187595 0.03528502767 -0.00007586858 
0.188152 0.05488838781 0.00148142735 
0.188710 0.04536018720 0.00030226968 
0.189267 0.01768842818 -0.00016093920 
0.189824 0.04778273419 0.00034174301 
0.190382 0.00122080622 -0.00028902971 
0.190939 0.05042983022 0.00073732051 
0.191497 0.04814181275 -0.00022568588 
0.192054 0.06043895617 0.00029955986 
0.192612 0.01776537048 -0.00050602354 
0.193169 0.00650814329 0.00021989759 
0.193726 0.08827129621 0.00069245450 
0.194284 0.03607180776 0.00046987369 
0.194841 0.02972458575 0.00039064395 
0.195399 0.09987886912 0.00026503679 
0.195956 -0.00354967101 -0.00025340554 
0.196514 0.05606086655 0.00008637203 
0.197071 0.03030635770 0.00034654027 
0.197628 -0.00688126484 -0.00029569136 
0.198186 0.08569143430 -0.00040763833 
0.198743 0.07983644088 0.00019781164 
0.199301 0.04995591657 0.00001135580 
0.199858 0.02978823613 -0.00032779392 
0.200416 0.04534801448 -0.00057088475 
0.200973 0.05489181890 0.00038748982 
0.201530 0.00620771538 0.00008140459 
0.202088 0.06683757584 0.00016326061 
0.202645 0.01558320064 0.00025701321 
0.203203 0.06539242958 0.00032337476 
0.203760 0.01315609902 -0.00005147218 
0.204318 0.08261722904 -0.00000374482 
0.204875 0.03424514476 -0.00058921568 
0.205432 0.06580273565 -0.00011340483 
0.205990 0.07851311924 0.00049041432 
0.206547 0.05758245020 -0.00007148871 
0.207105 0.01430381137 0.00055539313 
0.207662 0.04437822969 -0.00046499000 
0.208219 0.01681027172 0.00046083442 
0.208777 0.03755634954 -0.00013713201 
0.209334 0.02151737200 0.00044125090 
0.209892 0.06584254088 -0.00001919548 
0.210449 0.02603295823 -0.00063034356 
0.211007 0.02229616266 -0.00022733348 
0.211564 0.03236231747 0.00016968642 
0.212121 0.08777728757 0.00037605572 
0.212679 0.03301040756 0.00060407209 
0.213236 0.05311668809 -0.00018623917 
0.213794 0.04295172913 0.00096445147 
0.214351 0.01759712870 -0.00005507763 
0.214908 0.04058218088 -0.00002675477 
0.215466 0.04879690608 0.00056384955 
0.216023 0.00320115362 0.00018377495 
0.216581 0.02853998350 0.00043558671 
0.217138 0.02495985138 0.00040246782 
0.217695 0.00263814935 0.00020659248 
0.218253 0.03231289045 -0.00008666546 
0.218810 0.05419011101 -0.00040875030 
0.219368 0.02488314370 0.00036833658 
0.219925 0.04274454572 -0.00026223160 
0.220483 0.03567139607 0.00039931153 
0.221040 0.02001593198 0.00001292805 
0.221597 0.01154137516 -0.00003448683 
0.222155 0.01250348463 0.00027669181 
0.222712 0.04851829477 0.00083602386 
0.223270 0.05775913211 -0.00017781960 
0.223827 0.05017345136 0.00020254121 
0.224384 0.02447395260 0.00026175450 
0.224942 0.02187092333 -0.00017071078 
0.225499 0.01824025594 0.00037884236 
0.226057 0.01877021078 0.00027014815 
0.226614 0.03080036553 0.00068319650 
0.227171 0.02173280231 0.00006147298 
0.227729 0.06780446780 -0.00017345117 
0.228286 0.01756511812 -0.00014517295 
0.228844 0.03104112659 0.00023986039 
0.229401 0.06294923767 0.00039621620 
0.229958 0.03995338072 0.00055853210 
0.230516 0.00279870460 0.00016812415 
0.231073 0.05493324290 0.00017736321 
0.231630 0.05816161993 0.00047601861 
0.232188 0.01577845273 0.00004937017 
0.232745 0.03147455370 0.00011075709 
0.233303 0.01262552165 -0.00007552792 
0.233860 0.05157717981 0.00010834846 
0.234417 0.04822364745 0.00005649593 
0.234975 0.03938264200 -0.00002881232 
0.235532 0.07763382705 -0.00020333266 
0.236090 0.02921412544 0.00001851735 
0.236647 0.07810824133 0.00080559499 
0.237204 0.06580499192 -0.00046851818 
0.237762 0.01328419912 0.00008820794 
0.238319 0.07239700682 -0.00042878305 
0.238877 0.05876466570 0.00027063664 
0.239434 0.05036019369 -0.00002967674 
0.239991 -0.00974264506 -0.00016907132 
0.240549 0.07716479995 0.00058049019 
0.241106 0.03567864884 0.00015566867 
0.241663 0.01965966824 0.00034194732 
0.242221 0.05909433027 0.00083145417 
0.242778 0.06395232842 0.00008393318 
0.243336 0.05765246983 0.00008085303 
0.243893 0.02277076664 0.00002452379 
0.244450 0.00591626383 0.00020757318 
0.245008 0.01593644723 0.00003280342 
0.245565 0.01310187859 0.00007729566 
0.246123 0.04364014124 0.00045949059 
0.246680 0.04683777921 0.00029136488 
0.247237 0.00285878398 0.00054907498 
0.247795 0.02478329169 -0.00017036786 
0.248352 0.04700409623 -0.00010957155 
0.248909 0.02231027098 0.00030883378 
0.249467 0.03110675310 -0.00034652386 
0.250024 0.01528202232 0.00009324417 
0.250582 0.06288765166 0.00025949718 
0.251139 0.02828190319 -0.00007054869 
0.251696 0.03365566653 0.00007443455 
0.252254 0.00842420046 -0.00031221242 
0.252811 0.03359085816 -0.00031892677 
0.253368 0.02163644222 -0.00005405430 
0.253926 0.01044921139 0.00022598316 
0.254483 0.04281485932 0.00046106908 
0.255041 0.02938073617 -0.00039657809 
0.255598 0.03598368720 0.00015473975 
0.256155 0.02011103958 0.00005655915 
0.256713 0.01991195163 -0.00004511583 
0.257270 0.06299257694 0.00502964636 
0.257827 0.02846736493 0.00062304637 
0.258385 0.04655714240 0.00018991376 
0.258942 0.03341002498 0.00037524391 
0.259499 -0.02541767008 0.00012662553 
0.260057 0.04198127664 0.00009897211 
0.260614 0.04826772499 0.00068667015 
0.261172 0.00970479288 0.00029819470 
0.261729 0.06758488734 0.00000941177 
0.262286 0.03801539676 0.00018891083 
0.262844 0.03623576408 0.00036285904 
0.263401 0.01871750380 -0.00031424074 
0.263958 0.04406614637 0.00041144953 
0.264516 0.05904068442 0.00001764296 
0.265073 0.06716286844 0.00052530804 
0.265630 0.06880269755 0.00042174102 
0.266188 -0.01504251536 0.00050222179 
0.266745 0.01682145051 0.00050699903 
0.267302 0.02692267907 -0.00030175732 
0.267860 0.05871954346 0.00018427052 
0.268417 -0.00778646238 -0.00026324760 
0.268975 0.03300542742 0.00031934383 
0.269532 -0.00035296140 0.00041651403 
0.270089 0.03379434338 0.00018978662 
0.270647 0.01151912824 -0.00013191855 
0.271204 0.02038063714 0.00008382075 
0.271761 0.02662742521 0.00041635876 
0.272319 0.00937407046 0.00008633913 
0.272876 0.00140639312 0.00018841566 
0.273433 0.01285760699 0.00017080683 
0.273991 0.05646731293 0.00053844986 
0.274548 0.05716733833 0.00026933905 
0.275105 0.01524497967 0.00043526174 
0.275663 0.04003013398 0.00000761119 
0.276220 0.03016236128 -0.00037519496 
0.276777 0.00798777625 0.00043884772 
0.277335 0.02204818066 0.00056676488 
0.277892 -0.00011250210 0.00030516675 
0.278449 0.05822795679 0.00026890056 
0.279007 -0.00159503700 -0.00013418113 
0.279564 -0.00993115836 -0.00030852802 
0.280121 -0.01218088957 -0.00030642091 
0.280679 0.00816068801 0.00036775384 
0.281236 0.01339174581 0.00042199781 
0.281793 0.03708627701 -0.00011640831 
0.282351 0.00841809729 -0.00028988795 
0.282908 0.04005803535 -0.00030272550 
0.283465 -0.00267866869 0.00019217468 
0.284023 0.03278929219 0.00020264806 
0.284580 0.00374449627 -0.00004211406 
0.285137 -0.01870358274 0.00052430201 
0.285695 -0.02658345028 0.00057871206 
0.286252 -0.02856500045 -0.00070009815 
0.286809 0.03076055525 0.00056370231 
0.287367 -0.00347317721 -0.00031518312 
0.287924 -0.01400135952 -0.00066158960 
0.288481 0.05107615333 0.00007266916 
0.289039 0.02881081620 0.00029857221 
0.289596 0.03280970600 0.00040087180 
0.290153 0.02929782489 -0.00002885988 
0.290711 0.01810248236 0.00007126228 
0.291268 0.00067154497 -0.00076005343 
0.291825 0.02263089559 0.00036914184 
0.292383 0.01827641717 -0.00018687025 
0.292940 -0.00115896328 -0.00017894153 
0.293497 0.03356168923 0.00018004779 
0.294055 0.02015380140 0.00005370887 
0.294612 0.06871252618 0.00036360851 
0.295169 0.02971295213 0.00044368173 
0.295727 -0.02424524357 -0.00061790825 
0.296284 0.05849269143 -0.00086622518 
0.296841 0.06628266848 0.00035114415 
0.297399 -0.00865995675 -0.00006920176 
0.297956 0.02556144573 0.00036249478 
0.298513 0.03589101232 -0.00002654527 
0.299071 -0.00931611286 0.00038158029 
0.299628 0.04496062972 0.00014523155 
0.300185 -0.00812406902 -0.00013064646 
0.300742 0.02749667610 -0.00061929457 
0.301300 0.03081331378 0.00019883646 
0.301857 0.06163550753 0.00048699684 
0.302414 0.01450393506 0.00039005022 
0.302972 0.02339852268 -0.00011524539 
0.303529 -0.00496833907 -0.00080419091 
0.304086 -0.00671787105 -0.00020441010 
0.304644 0.04267227180 0.00026275453 
0.305201 0.04402506079 0.00028982305 
0.305758 0.00002990055 -0.00026085584 
0.306316 0.01098097730 -0.00056458152 
0.306873 -0.00905371964 -0.00052481048 
0.307430 0.03895661942 0.00046642984 
0.307987 0.04103011369 -0.00009513714 
0.308545 0.01052466371 0.00011404205 
0.309102 0.04860942197 -0.00019196503 
0.309659 -0.00708578966 0.00060293481 
0.310217 -0.04216529539 0.00035206527 
0.310774 0.01065464385 -0.00059718372 
0.311331 -0.01647348852 -0.00030303972 
0.311889 -0.00904751172 -0.00030696846 
0.312446 -0.00976610031 0.00039750691 
0.313003 0.03295430771 -0.00042414505 
0.313560 0.05761966156 0.00004135816 
0.314118 0.02583499042 -0.00022734094 
0.314675 0.01178237291 0.00013407022 
0.315232 -0.00568590512 -0.00031251253 
0.315790 0.01232451468 0.00023580810 
0.316347 0.00268000527 -0.00053774231 
0.316904 0.04047753375 0.00076809288 
0.317461 0.11218427728 -0.00004013379 
0.318019 0.05443576098 0.00037560783 
0.318576 0.02039657070 0.00015974584 
0.319133 0.03155848438 -0.00071334115 
0.319691 0.04072552893 0.00051724598 
0.320248 -0.00354719708 0.00020468922 
0.320805 -0.00955841627 0.00029982112 
0.321362 0.05838448233 0.00056524988 
0.321920 0.05764257396 -0.00003360314 
0.322477 0.03502021779 -0.00019963836 
0.323034 0.01425035366 0.00004069187 
0.323592 0.05166029543 0.00083306058 
0.324149 -0.01877915869 -0.00022791593 
0.324706 -0.02504268662 -0.00054941254 
0.325263 -0.00308984573 0.00037860369 
0.325821 0.01027043572 0.00084181690 
0.326378 0.01851822046 -0.00027798291 
0.326935 0.04598494381 0.00016357150 
0.327493 0.05584352242 -0.00020192040 
0.328050 0.06219764821 -0.00032253958 
0.328607 0.02662663815 -0.00010219117 
0.329164 0.02953546768 0.00086605021 
0.329722 0.05739342599 0.00000391179 
0.330279 0.02995660193 0.00008262095 
0.330836 0.07375323663 0.00044559594 
0.331393 0.01340598446 -0.00045206159 
0.331951 0.00362724375 -0.00025272974 
0.332508 0.07836838654 0.00045426269 
0.333065 -0.00908797588 -0.00003340889 
0.333622 -0.01334029001 -0.00026704469 
0.334180 -0.02103895089 -0.00021067091 
0.334737 -0.00108948059 0.00038551616 
0.335294 -0.05916002522 -0.00018854671 
0.335852 -0.03801005952 0.00013495373 
0.336409 0.01758376217 -0.00041637649 
0.336966 -0.03556596942 0.00059651215 
0.337523 0.08306075656 0.00043398160 
0.338081 -0.01001007532 -0.00001208048 
0.338638 0.02421231874 0.00068547612 
0.339195 0.06880817633 0.00029169240 
0.339752 -0.02706745988 0.00098387665 
0.340310 0.00353171323 0.00099478700 
0.340867 -0.00673621198 0.00125389286 
0.341424 0.07479352802 -0.00054011416 
0.341981 0.00204390433 0.00071983348 
0.342539 0.03378630851 0.00021604987 
0.343096 0.06365549164 0.00112464664 
0.343653 0.01955801375 -0.00109343178 
0.344210 -0.01635839105 -0.00059032674 
0.344768 0.02190079112 0.00057706267 
0.345325 0.02370735407 0.00009112363 
0.345882 -0.00616603367 0.00126751525 
0.346439 0.02817634279 0.00007755285 
0.346997 0.01762783831 0.00045525552 
0.347554 0.03773527279 0.00110966285 
0.348111 0.00858151382 0.00033195405 
0.348668 0.02855568489 0.00094454277 
0.349226 0.10150368374 -0.00095827571 
0.349783 0.06186301313 0.00206904389 
0.350340 -0.09015259979 0.00005837612 
0.350897 0.03641783606 0.00047645567 
0.351454 0.10937741241 0.00057826941 
0.352012 0.01021993640 0.00111903334 
0.352569 -0.05279463949 -0.00036950999 
0.353126 0.01254301774 0.00054255098 
0.353683 -0.01171320368 -0.00060329118 
0.354241 -0.04572475279 -0.00037638398 
0.354798 -0.00108898945 -0.00103807144 
0.355355 -0.00554492560 -0.00058684698 
0.355912 0.02279962560 -0.00047177484 
0.356470 0.07797400160 0.00054156083 
0.357027 0.07037792204 0.00016926526 
0.357584 -0.03248854982 0.00024414660 
0.358141 -0.05180830900 0.00124400080 
0.358699 -0.00991458528 -0.00016833735 
0.359256 0.01381157720 0.00003576882 
0.359813 0.01712390452 0.00036266028 
0.360370 0.05654070965 0.00087020009 
0.360927 -0.00158669587 -0.00054571373 
0.361485 0.12479320540 -0.00007509956 
0.362042 -0.05375921674 -0.00044767855 
0.362599 -0.01041912203 -0.00057953806 
0.363156 -0.00317996749 -0.00107451734 
0.363714 0.01173480171 -0.00045157991 
0.364271 0.08625403856 -0.00074317151 
0.364828 0.01303186397 0.00043734671 
0.365385 0.02515602916 -0.00082849454 
0.365942 0.04439547120 -0.00074852340 
0.366500 0.01339614663 0.00010583883 
0.367057 0.00386988285 0.00141956062 
0.367614 0.11809162304 -0.00062393474 
0.368171 0.01766144388 0.00083652931 
0.368728 0.02310343782 -0.00038886865 
0.369286 0.07927763360 0.00047941775 
0.369843 0.06142487937 0.00167612119 
0.370400 0.03894436222 0.00142182454 
0.370957 -0.04282107552 -0.00005863673 
0.371514 -0.00435562844 -0.00040646029 
0.372072 -0.06278755769 -0.00204310399 
0.372629 0.04928482060 -0.00053989772 
0.373186 -0.01474313332 0.00042355956 
0.373743 0.10864011741 0.00024651447 
0.374300 -0.06954037045 -0.00055162995 
0.374858 0.07295366121 0.00052643837 
0.375415 -0.02828338852 0.00177951712 
0.375972 -0.04453225804 -0.00231391410 
0.376529 -0.00976687728 0.00127456468 
0.377086 -0.03526687952 -0.00187160528 
0.377644 -0.04378163243 -0.00068117589 
0.378201 0.02030485102 -0.00142421563 
0.378758 0.14228380602 -0.00130935504 
0.379315 0.01386075712 -0.00185547489 
0.379872 0.00485021188 0.00003725049 
0.380430 0.00310360799 -0.00057314642 
0.380987 -0.00466873252 -0.00058326054 
0.381544 0.02593095488 -0.00019206293 
0.382101 0.02555149822 0.00110605794 
0.382658 -0.05623642639 -0.00078784662 
0.383216 0.06474061215 0.00237775986 
0.383773 0.10299395806 0.00014779876 
0.384330 -0.00963030313 0.00181604042 
0.384887 -0.01433994586 0.00151131779 
0.385444 0.01992464650 0.00203012839 
0.386001 -0.06650350154 -0.00182072141 
0.386559 0.05262396915 0.00054299647 
0.387116 0.13712470158 0.00143769545 
0.387673 0.06530095142 0.00101848866 
0.388230 0.06949509622 0.00019879693 
0.388787 0.03734224596 -0.00219803831 
0.389345 0.05931086654 0.00047254803 
0.389902 0.04623120047 -0.00022299949 
0.390459 0.03964867738 0.00037660950 
0.391016 -0.06900101094 -0.00174886725 
0.391573 -0.00675894038 -0.00007903945 
0.392130 0.02306282969 -0.00124612500 
0.392688 -0.10600449707 0.00056225203 
0.393245 -0.12790194894 -0.00285935298 
0.393802 0.05806690205 0.00023799084 
0.394359 0.04239703971 -0.00096632454 
0.394916 -0.02323377739 -0.00033010743 
0.395473 -0.00531646684 0.00041762359 
0.396031 0.13540488943 0.00175973202 
0.396588 0.08309253451 0.00402938993 
0.397145 0.06492715068 0.00011090992 
0.397702 0.01684688814 -0.00096408918 
0.398259 -0.02365656943 -0.00270140666 
0.398816 0.05223100981 0.01243221875 
0.399374 -0.01613302078 -0.00209618592 
0.399931 0.03337524305 -0.00053060478 
0.400488 -0.14262558652 -0.00227206041 
0.401045 -0.00972266748 -0.00130658511 
0.401602 -0.02379409090 -0.00185101265 
0.402159 0.00456858728 -0.00052276761 
0.402716 0.28299781694 -0.00119891394 
0.403274 -0.11800685385 0.00298686667 
0.403831 -0.29843173009 -0.00310956337 
