# Supplementary material for: SAXS studies of X-ray induced disulfide bond damage: Engineering high-resolution insight from a low-resolution technique
Source: PLoS One. 2020 Nov 17;15(11):e0239702. doi: 10.1371/journal.pone.0239702 (PMC7671560; doi:10.1371/journal.pone.0239702)
Supplement: S1 Data — (GZ) [file pone.0239702.s023.gz › SupplementaryData/dimer_B2_ph7p5_5_00001.cbf.dat]

0.010314 16.05932384383 1.94254476397 
0.010872 20.24687789958 -0.01193615110 
0.011429 17.74116657253 0.14096290128 
0.011987 19.30370683604 0.00979588391 
0.012544 22.27382211927 -0.01193511499 
0.013102 19.18397614922 0.27467784771 
0.013659 17.06426816713 0.05924252617 
0.014217 19.27855272612 0.03852518623 
0.014774 17.01445208266 0.09570225801 
0.015332 18.50789766209 0.10150863584 
0.015889 18.70139900026 0.10339267357 
0.016447 18.46159994178 0.05622608097 
0.017004 18.54281594314 0.03547674758 
0.017562 18.48458027077 -0.00223110928 
0.018119 18.50648459969 0.04915248365 
0.018677 17.77543298712 0.06620050291 
0.019234 17.29050615891 -0.03866477400 
0.019792 18.18475956111 0.05460792865 
0.020349 17.65995708863 0.08024593581 
0.020907 17.50716132268 0.04266203344 
0.021464 17.21150204614 0.05208613578 
0.022022 16.97943258622 0.06509744869 
0.022579 16.74664824754 0.04758581303 
0.023137 16.77472922488 0.06722020839 
0.023694 16.82170751148 0.07539499226 
0.024252 16.89388528257 0.08967920269 
0.024809 16.31643990308 0.06507136777 
0.025367 15.95852167425 0.07730358227 
0.025924 15.67612693590 0.07061117069 
0.026482 15.71681358922 0.06804724211 
0.027039 15.67453787789 0.08422098440 
0.027597 15.54529850602 0.07603397876 
0.028154 15.42025226364 0.08122619729 
0.028712 15.17867010810 0.07400873240 
0.029269 15.20286182150 0.08648736424 
0.029827 14.68080049060 0.07163413447 
0.030384 14.62782942879 0.06888838861 
0.030942 14.77708405436 0.07646817573 
0.031500 14.42282461207 0.07271016568 
0.032057 14.54596114266 0.08030023723 
0.032615 14.22401644529 0.07332245662 
0.033172 13.95868236351 0.06849859849 
0.033730 13.80749741954 0.06694257979 
0.034287 13.88594382928 0.06864341775 
0.034845 13.36211717568 0.07208054298 
0.035402 13.54822418156 0.06567895813 
0.035960 13.28707185425 0.07312172241 
0.036517 12.97477396819 0.06478492708 
0.037075 12.77382938670 0.06103160248 
0.037632 12.79974602153 0.05665739208 
0.038190 12.59156231667 0.06106277744 
0.038747 12.69571827209 0.06006715579 
0.039305 12.21957582226 0.05439692101 
0.039862 12.16040199580 0.05982358743 
0.040420 12.11208761898 0.05350002455 
0.040977 11.82468666721 0.05848862734 
0.041535 11.60094768605 0.05328697639 
0.042092 11.53255195613 0.05981071589 
0.042650 11.38748249655 0.05411083898 
0.043207 11.16160394392 0.05633555331 
0.043765 11.10230036406 0.05268047267 
0.044322 10.67357927658 0.04766183508 
0.044880 10.54520195347 0.04598054227 
0.045437 10.42815577305 0.05125564793 
0.045995 10.37050345577 0.04866803278 
0.046552 10.23849982155 0.04735682095 
0.047110 9.96528516764 0.04554396382 
0.047667 9.87336841993 0.04814070206 
0.048225 9.75193094742 0.04705775225 
0.048782 9.51465955945 0.04488782251 
0.049340 9.55570336717 0.04025091602 
0.049897 9.35911150950 0.04570998240 
0.050455 9.09590754197 0.04053343132 
0.051012 9.03056762655 0.04355449330 
0.051570 8.88285259222 0.04348468940 
0.052127 8.78025951710 0.04073915405 
0.052685 8.60282572893 0.04032026540 
0.053242 8.46611584563 0.04142487869 
0.053800 8.30948296893 0.04126157300 
0.054357 8.40603720468 0.03405024860 
0.054915 8.16349266048 0.03721745233 
0.055472 8.17160253115 0.03549087873 
0.056030 7.92022615742 0.03851587851 
0.056587 7.71048012140 0.03768357075 
0.057145 7.65244557915 0.03710502402 
0.057702 7.54840217334 0.03315159596 
0.058260 7.30846920829 0.03126046610 
0.058817 7.38644138586 0.03486370592 
0.059375 7.16194561944 0.03278400097 
0.059932 6.98193935771 0.03196781552 
0.060490 6.94531432940 0.02946046278 
0.061048 6.84739892431 0.03325535916 
0.061605 6.75929558111 0.02862223726 
0.062163 6.53251750922 0.02849831784 
0.062720 6.48840388659 0.03150625745 
0.063278 6.33333777836 0.02713727325 
0.063835 6.38512088525 0.02616047275 
0.064393 6.11118253549 0.02766821964 
0.064950 6.01199297698 0.02805949227 
0.065508 6.11633252827 0.02631365290 
0.066065 5.83715064096 0.02436146929 
0.066623 5.62873459752 0.02581387674 
0.067180 5.57830287042 0.02527972224 
0.067738 5.72413617931 0.02362232991 
0.068295 5.45601910580 0.02254734911 
0.068853 5.34085781182 0.02308995303 
0.069410 5.22175594791 0.02400273004 
0.069968 5.16348176192 0.02355936109 
0.070525 5.04724310321 0.02515806817 
0.071083 5.06050985190 0.02300855303 
0.071640 4.98053680611 0.02085843826 
0.072198 4.84672636458 0.02064769065 
0.072755 4.90882258596 0.02118730850 
0.073313 4.59776871900 0.02220164034 
0.073870 4.71864570592 0.02140197153 
0.074428 4.52283642359 0.01980355999 
0.074985 4.54450855076 0.01856465721 
0.075543 4.45940306643 0.02219144204 
0.076100 4.41998668904 0.02018936920 
0.076658 4.28803857777 0.02008118001 
0.077215 4.35466916223 0.01731197607 
0.077773 4.12531778444 0.01800899994 
0.078330 4.15970949020 0.01714760944 
0.078888 4.01369286368 0.01748916313 
0.079445 4.09475049191 0.01951951217 
0.080003 3.97191665481 0.01516233533 
0.080560 3.85492891086 0.01688871926 
0.081118 3.72814572047 0.01614350277 
0.081675 3.78076076293 0.01442037645 
0.082233 3.63021431225 0.01802222506 
0.082790 3.71182660252 0.01456604034 
0.083348 3.59233864252 0.01671170720 
0.083905 3.41591394486 0.01543259114 
0.084463 3.46354539082 0.01644987831 
0.085020 3.40685551759 0.01391717358 
0.085578 3.28732904210 0.01255979275 
0.086135 3.31530665142 0.01509922755 
0.086693 3.30661246422 0.01342223480 
0.087250 3.26705940592 0.01505505451 
0.087808 3.08266233806 0.01345204567 
0.088365 3.17285076297 0.01299195120 
0.088923 3.05518637109 0.01356448231 
0.089480 3.03980506632 0.01273658483 
0.090038 2.98342396148 0.01383765808 
0.090595 3.00003968906 0.01468827196 
0.091153 2.91527456934 0.01269698529 
0.091710 2.84055814124 0.01172318256 
0.092268 2.86126145809 0.01203253978 
0.092825 2.70969461277 0.01073733950 
0.093383 2.68752659727 0.01322897971 
0.093940 2.63403643305 0.01162386976 
0.094498 2.70697053354 0.01153219068 
0.095055 2.55155081010 0.01125385860 
0.095613 2.54546362009 0.01001840652 
0.096170 2.43490030504 0.01198123453 
0.096728 2.62204687195 0.00981654002 
0.097285 2.53216036812 0.01255769384 
0.097842 2.43232175473 0.01129036569 
0.098400 2.44562134074 0.01167817812 
0.098957 2.36951102028 0.01106555322 
0.099515 2.30211182563 0.00921695922 
0.100072 2.18587920131 0.01113300691 
0.100630 2.34761162650 0.01128475838 
0.101187 2.25704744648 0.01092670187 
0.101745 2.18080743962 0.01129255556 
0.102302 2.14591797366 0.01106648645 
0.102860 2.06885125867 0.01063347320 
0.103417 1.99140359671 0.00928681948 
0.103975 2.05456222624 0.01066186226 
0.104532 2.06854623277 0.01027763453 
0.105090 1.97581708148 0.00917166502 
0.105647 1.92642464518 0.01039910094 
0.106205 1.97536417322 0.00943614551 
0.106762 1.89549956163 0.00789338180 
0.107320 1.92668239416 0.00791966157 
0.107877 1.91289367216 0.00862973955 
0.108435 1.90254871363 0.00810861381 
0.108992 1.88582688152 0.00964290691 
0.109550 1.80772891144 0.00783709139 
0.110107 1.79608547759 0.00794091516 
0.110665 1.74635188898 0.00780085784 
0.111222 1.71055037148 0.00725521331 
0.111780 1.65183582626 0.00828476501 
0.112337 1.65480973673 0.00639471548 
0.112895 1.65315259312 0.00635275740 
0.113452 1.65133081649 0.00802792231 
0.114010 1.54913770954 0.00680980479 
0.114567 1.57197481491 0.00700943994 
0.115125 1.60811809888 0.00770175774 
0.115682 1.42953669384 0.00662491215 
0.116240 1.45720386768 0.00667075996 
0.116797 1.49910528980 0.00613611237 
0.117355 1.51785048565 0.00528605632 
0.117912 1.41071160052 0.00614601826 
0.118470 1.45010183623 0.00569474163 
0.119027 1.40032160008 0.00677508524 
0.119585 1.35897025224 0.00494870530 
0.120142 1.39497519319 0.00793127772 
0.120699 1.32257794820 0.00541488215 
0.121257 1.29462384390 0.00553408087 
0.121814 1.24604225230 0.00639226930 
0.122372 1.29455854837 0.00595660699 
0.122929 1.24041332992 0.00418446068 
0.123487 1.25678439704 0.00426407892 
0.124044 1.22426558435 0.00459361154 
0.124602 1.10077850444 0.00421259445 
0.125159 1.14875157492 0.00450007938 
0.125717 1.17969620520 0.00402773882 
0.126274 1.20060633331 0.00447873339 
0.126832 1.19564343556 0.00453082804 
0.127389 1.14346673112 0.00402184461 
0.127947 1.04492346269 0.00352160752 
0.128504 1.07210036777 0.00431922862 
0.129062 1.06699232441 0.00439535558 
0.129619 1.04825308452 0.00485013873 
0.130177 1.01201471620 0.00311988956 
0.130734 1.02619543739 0.00379984189 
0.131292 0.98118339768 0.00455225906 
0.131849 1.05571795413 0.00428670712 
0.132407 0.99801091747 0.00385774269 
0.132964 0.99494015854 0.00453019459 
0.133521 0.93621589078 0.00255727938 
0.134079 0.87272999992 0.00432479593 
0.134636 0.85264205666 0.00376695000 
0.135194 0.80784724879 0.00284825607 
0.135751 0.84528164408 0.00321019434 
0.136309 0.85634207447 0.00319832963 
0.136866 0.80615267590 0.00279179600 
0.137424 0.80280873346 0.00369300523 
0.137981 0.83586128677 0.00323865505 
0.138539 0.77797755525 0.00309367676 
0.139096 0.76052838112 0.00198227703 
0.139654 0.79564429257 0.00289172467 
0.140211 0.75106820028 0.00369127922 
0.140769 0.76756251462 0.00193666302 
0.141326 0.72893172162 0.00350592034 
0.141884 0.75579585252 0.00200534813 
0.142441 0.65769706864 0.00305316897 
0.142998 0.66036966719 0.00262787778 
0.143556 0.67340857300 0.00208077815 
0.144113 0.66627383324 0.00170147502 
0.144671 0.67378784914 0.00256385526 
0.145228 0.63343221554 0.00270267450 
0.145786 0.63977801869 0.00312090899 
0.146343 0.62135966993 0.00257321787 
0.146901 0.60916081908 0.00238868833 
0.147458 0.61188489984 0.00261841936 
0.148016 0.59793701195 0.00216000591 
0.148573 0.56726352380 0.00255979747 
0.149131 0.57171741415 0.00357625459 
0.149688 0.51575771596 0.00148330746 
0.150246 0.49234393958 0.00257178157 
0.150803 0.51536139322 0.00204862701 
0.151360 0.53063816633 0.00242601577 
0.151918 0.53345243386 0.00225922757 
0.152475 0.47630976402 0.00287993341 
0.153033 0.45191487198 0.00233709648 
0.153590 0.48824944950 0.00273011136 
0.154148 0.52244284018 0.00189667494 
0.154705 0.44367369145 0.00150429474 
0.155263 0.41424655221 0.00148465014 
0.155820 0.42432396614 0.00095479927 
0.156378 0.44882823643 0.00248553952 
0.156935 0.42819241532 0.00243224687 
0.157493 0.38698448210 0.00134344288 
0.158050 0.43883032648 0.00140652330 
0.158607 0.41322820573 0.00120072851 
0.159165 0.37801263855 0.00167880087 
0.159722 0.33919630125 0.00115821239 
0.160280 0.42999162403 0.00090822288 
0.160837 0.36794175384 0.00124912064 
0.161395 0.39145859247 0.00116106600 
0.161952 0.34243424816 0.00104251220 
0.162510 0.37601920009 0.00149423993 
0.163067 0.38050393674 0.00158815804 
0.163625 0.38485155571 0.00099448799 
0.164182 0.33235153278 0.00104670613 
0.164739 0.31019401714 0.00102459597 
0.165297 0.36571735220 0.00173938317 
0.165854 0.26773703537 0.00112419943 
0.166412 0.36401860469 0.00086202907 
0.166969 0.33709911927 0.00112097415 
0.167527 0.29234372371 0.00136606561 
0.168084 0.23941980978 0.00088083845 
0.168642 0.30737209370 0.00076679526 
0.169199 0.33276962161 0.00070822738 
0.169757 0.28404260357 0.00127239459 
0.170314 0.35357500077 0.00131523641 
0.170871 0.19564871170 0.00232081189 
0.171429 0.28686593678 0.00112029149 
0.171986 0.23950582769 0.00116549093 
0.172544 0.24346103505 0.00082493310 
0.173101 0.26424660608 0.00129321675 
0.173659 0.25882379080 0.00125099821 
0.174216 0.21027505717 0.00082634385 
0.174774 0.23562926252 0.00151186917 
0.175331 0.21959504557 0.00069986144 
0.175888 0.22427217291 0.00157711134 
0.176446 0.19097675190 0.00145438204 
0.177003 0.16216166414 0.00097070978 
0.177561 0.18170585755 0.00033859541 
0.178118 0.20237663820 0.00015724785 
0.178676 0.26635979559 0.00130818692 
0.179233 0.19639601581 0.00006046900 
0.179791 0.19622771138 0.00050381559 
0.180348 0.22232671331 0.00144821159 
0.180905 0.24109947995 0.00048972922 
0.181463 0.17176175667 -0.00001953467 
0.182020 0.24316995597 0.00077694476 
0.182578 0.20081619124 0.00038830733 
0.183135 0.15943948145 0.00101084873 
0.183693 0.15711984230 0.00007382997 
0.184250 0.14698446199 0.00072133527 
0.184808 0.15054542500 0.00066081719 
0.185365 0.18449675774 0.00055866994 
0.185922 0.17759304786 0.00038236024 
0.186480 0.17169185191 0.00025257917 
0.187037 0.15219375513 0.00084418318 
0.187595 0.15803745638 0.00071249407 
0.188152 0.19491308503 0.00058629138 
0.188710 0.18578541593 0.00033516276 
0.189267 0.15147890221 0.00063773455 
0.189824 0.20534466598 0.00043235614 
0.190382 0.16725241824 0.00024869462 
0.190939 0.11883827510 0.00052313316 
0.191497 0.12820460131 0.00013537557 
0.192054 0.12964953596 0.00029525738 
0.192612 0.11836599028 -0.00009297619 
0.193169 0.15355190109 0.00016400790 
0.193726 0.10714685809 0.00019340461 
0.194284 0.18190496622 0.00070323347 
0.194841 0.13553821338 0.00022508102 
0.195399 0.17152939345 0.00110526402 
0.195956 0.15346807808 0.00095655621 
0.196514 0.17552798140 -0.00030424267 
0.197071 0.15186032238 0.00065979831 
0.197628 0.12025603312 0.00053131201 
0.198186 0.16124064816 0.00085360047 
0.198743 0.12633788435 0.00081568031 
0.199301 0.12897865555 0.00155193623 
0.199858 0.09736246983 0.00107501712 
0.200416 0.21825249334 0.00067944100 
0.200973 0.14260090718 0.00034917785 
0.201530 0.17032990350 0.00103776267 
0.202088 0.12171351061 -0.00018103963 
0.202645 0.12557912323 0.00013774390 
0.203203 0.15269917524 0.00066887019 
0.203760 0.09794135518 0.00062004628 
0.204318 0.11632666912 0.00171266160 
0.204875 0.08798709270 0.00049873685 
0.205432 0.14569257753 0.00070412581 
0.205990 0.12064591105 0.00020369469 
0.206547 0.10694431117 0.00074886506 
0.207105 0.17331935368 0.00025452151 
0.207662 0.11252171986 0.00022457503 
0.208219 0.11672534563 0.00061913992 
0.208777 0.10321438142 -0.00020342914 
0.209334 0.12678705535 0.00059944859 
0.209892 0.13259459964 0.00015835266 
0.210449 0.06697238439 0.00045042028 
0.211007 0.07689143239 0.00043964781 
0.211564 0.09600454169 0.00064762033 
0.212121 0.11075022872 0.00026662143 
0.212679 0.10096757508 0.00062535745 
0.213236 0.11348530720 0.00024191152 
0.213794 0.07705275416 0.00004065480 
0.214351 0.10390145733 0.00022781423 
0.214908 0.09300890106 0.00084106552 
0.215466 0.05928174210 0.00013094867 
0.216023 0.07955651146 0.00058953222 
0.216581 0.07913925248 0.00009327653 
0.217138 0.11434433657 -0.00035464821 
0.217695 0.13615687663 0.00071297895 
0.218253 0.10704752972 0.00072597497 
0.218810 0.06593491070 0.00002334297 
0.219368 0.12245614324 0.00054072989 
0.219925 0.07064321920 0.00050609721 
0.220483 0.15866245282 0.00066267157 
0.221040 0.10446342512 0.00003597517 
0.221597 0.14186949604 0.00039192247 
0.222155 0.10463064202 0.00002967858 
0.222712 0.12682046519 0.00119054127 
0.223270 0.05114369029 0.00062336612 
0.223827 0.11219516531 0.00032497114 
0.224384 0.11083610535 0.00053376842 
0.224942 0.08815355876 0.00078453168 
0.225499 0.09564310829 0.00071747136 
0.226057 0.10325241537 0.00100817165 
0.226614 0.07842970595 0.00020828442 
0.227171 0.09252984691 0.00026141521 
0.227729 0.09240945498 0.00007577328 
0.228286 0.10695700492 0.00050735368 
0.228844 0.15225651891 0.00080727265 
0.229401 0.09027229898 0.00037135898 
0.229958 0.14480497008 0.00024560572 
0.230516 0.14266999259 0.00040757580 
0.231073 0.07214509092 0.00011727963 
0.231630 0.10999443927 0.00057667865 
0.232188 0.08165532300 0.00033858458 
0.232745 0.12616147915 0.00047056285 
0.233303 0.12046190685 0.00103875055 
0.233860 0.05869093594 0.00043104810 
0.234417 0.06555476804 0.00003791041 
0.234975 0.05188403576 0.00006540582 
0.235532 0.14151271480 0.00013114116 
0.236090 0.07878831340 0.00100155259 
0.236647 0.09381958017 0.00018118662 
0.237204 0.09036458164 0.00072812552 
0.237762 0.08988000487 0.00051624342 
0.238319 0.12551227775 0.00054372330 
0.238877 0.08584544298 0.00056943173 
0.239434 0.08410836385 0.00008080979 
0.239991 0.11865741785 0.00070843791 
0.240549 0.08513976964 0.00043850303 
0.241106 0.07215012642 0.00020259428 
0.241663 0.07050730405 0.00015900445 
0.242221 0.10049367697 0.00090174636 
0.242778 0.15267145674 0.00054237334 
0.243336 0.11339574548 0.00030227110 
0.243893 0.09729623975 0.00000420659 
0.244450 0.09896366414 0.00038912033 
0.245008 0.10983092791 0.00073301128 
0.245565 0.07483362287 0.00013373191 
0.246123 0.09106908470 0.00033435788 
0.246680 0.07229014441 -0.00018720261 
0.247237 0.08367066171 0.00040150443 
0.247795 0.12228653801 0.00050500997 
0.248352 0.06882670066 -0.00003186002 
0.248909 0.10039679103 -0.00019697511 
0.249467 0.05072755372 0.00051897362 
0.250024 0.09115757533 0.00002407947 
0.250582 0.04796125557 -0.00007745777 
0.251139 0.13277432703 0.00018019736 
0.251696 0.04555950964 0.00016347085 
0.252254 0.06511652193 0.00054277189 
0.252811 0.07734279985 0.00006753302 
0.253368 0.04559951426 0.00015192332 
0.253926 0.06360206412 0.00026733483 
0.254483 0.06338191570 0.00014337061 
0.255041 0.11976268533 0.00067618411 
0.255598 0.06754675549 0.00037759588 
0.256155 0.09960889181 0.00050525062 
0.256713 0.05842881584 -0.00000060549 
0.257270 0.09938537145 -0.00293521799 
0.257827 0.11048669796 -0.00000116452 
0.258385 0.09340444064 0.00045644889 
0.258942 0.08858738664 0.00009880058 
0.259499 0.05787284872 0.00001324785 
0.260057 0.08215701560 0.00008041435 
0.260614 0.07091987821 -0.00005306626 
0.261172 0.11234872447 0.00039636853 
0.261729 0.08619638743 0.00003243052 
0.262286 0.04398586412 0.00012929971 
0.262844 0.08776095202 -0.00005605982 
0.263401 0.10695693583 0.00036421797 
0.263958 0.10554212440 0.00021999224 
0.264516 0.06560544018 -0.00033412735 
0.265073 0.04844919139 0.00019099417 
0.265630 0.09829336924 0.00049069450 
0.266188 0.06424100626 0.00059472628 
0.266745 0.04426368645 0.00024914823 
0.267302 0.09324875874 0.00019321314 
0.267860 0.09096430129 0.00037356857 
0.268417 0.10159447504 0.00036566748 
0.268975 0.03691716166 0.00033869654 
0.269532 0.04902742624 0.00101406291 
0.270089 0.07462174486 0.00034068137 
0.270647 0.13142444112 -0.00005363579 
0.271204 0.03600343658 0.00016112143 
0.271761 0.09388144463 0.00090183981 
0.272319 0.07751035714 0.00019906170 
0.272876 0.09178834759 -0.00004892176 
0.273433 0.03909219172 -0.00041479457 
0.273991 0.07898709755 0.00046591513 
0.274548 0.07141732602 0.00053810174 
0.275105 0.08530311228 0.00005462729 
0.275663 0.09982093985 0.00035025956 
0.276220 0.06177294253 0.00072921801 
0.276777 0.08430695917 0.00026190696 
0.277335 0.04324840429 0.00004668871 
0.277892 0.03208625115 0.00021840408 
0.278449 0.08928389624 0.00031367958 
0.279007 0.10409165041 0.00048043642 
0.279564 0.08240647860 -0.00000850450 
0.280121 0.07647176576 -0.00022675911 
0.280679 0.08706153105 0.00062973608 
0.281236 0.09324118564 0.00004072916 
0.281793 0.08359523535 0.00010547894 
0.282351 0.09009370108 0.00051059758 
0.282908 0.11369060255 -0.00000526378 
0.283465 0.10554398033 0.00068355470 
0.284023 0.06193111557 0.00001123496 
0.284580 0.07798536754 0.00039235616 
0.285137 0.04868114341 0.00039151341 
0.285695 0.07294550680 0.00014062113 
0.286252 0.10059198057 0.00057828496 
0.286809 0.03952818893 0.00031310681 
0.287367 0.08636628008 0.00062940043 
0.287924 0.03508936301 0.00033230311 
0.288481 0.04752580426 0.00055922027 
0.289039 0.02622738796 -0.00013669702 
0.289596 0.07392125378 0.00072194770 
0.290153 0.05375492293 0.00080035633 
0.290711 0.08165317428 0.00032848712 
0.291268 0.02146958712 0.00024942881 
0.291825 0.11275219890 0.00067879162 
0.292383 0.10802739107 -0.00000042347 
0.292940 0.05553606180 0.00026816054 
0.293497 0.07807650072 0.00010508682 
0.294055 0.00978445778 -0.00009824098 
0.294612 0.03623689358 -0.00012212027 
0.295169 0.04189443563 0.00038246472 
0.295727 0.05007852254 -0.00018774739 
0.296284 0.01533151681 0.00033992516 
0.296841 0.08610746467 0.00081424668 
0.297399 0.07158411984 0.00079192139 
0.297956 0.02602283185 0.00069710008 
0.298513 0.04399507973 0.00005417314 
0.299071 0.06896406996 0.00122344228 
0.299628 0.06967808686 0.00036776625 
0.300185 0.00653203320 -0.00061006565 
0.300742 0.05419237523 0.00038321071 
0.301300 0.07030066502 0.00020740101 
0.301857 0.09370039720 0.00038845641 
0.302414 0.04066448486 0.00092462672 
0.302972 0.02620617234 0.00036835894 
0.303529 0.10874802488 0.00026057116 
0.304086 0.06065077346 0.00066757144 
0.304644 0.07510399145 0.00049430364 
0.305201 0.03282800394 0.00066242038 
0.305758 0.04477125151 0.00027905941 
0.306316 0.03338528457 -0.00040498753 
0.306873 0.12085584784 0.00009812710 
0.307430 0.08877552976 0.00059903355 
0.307987 0.10334347168 -0.00002970954 
0.308545 0.08855255811 0.00031695256 
0.309102 0.05738943043 -0.00066476683 
0.309659 0.07923745408 0.00013828660 
0.310217 0.05100428337 0.00012971965 
0.310774 0.07383711434 0.00065928331 
0.311331 0.05590123975 0.00001608681 
0.311889 0.07117840581 0.00064591345 
0.312446 0.05455035058 0.00037259105 
0.313003 0.11035041026 0.00041307245 
0.313560 0.09173087774 0.00056453985 
0.314118 0.12724525949 0.00111973564 
0.314675 0.09547075743 0.00071374493 
0.315232 0.06570219235 -0.00027298914 
0.315790 0.04957288799 -0.00017224444 
0.316347 0.05804790358 -0.00008870533 
0.316904 0.06499112669 -0.00005745418 
0.317461 0.07281888375 0.00133896497 
0.318019 0.02225084287 0.00020978549 
0.318576 0.05287750479 0.00023778557 
0.319133 0.05300443438 0.00021979638 
0.319691 0.04641864318 0.00049973535 
0.320248 0.05553098694 -0.00017336701 
0.320805 0.02805228989 0.00043060165 
0.321362 0.07608920002 0.00086566946 
0.321920 0.09631585115 0.00001087711 
0.322477 0.06823465004 0.00125640696 
0.323034 0.04130152530 0.00029186253 
0.323592 0.08295580486 -0.00083423686 
0.324149 0.05915133380 0.00029240961 
0.324706 0.03463761381 0.00102690277 
0.325263 0.07243084311 -0.00001587029 
0.325821 0.04761980494 0.00068986292 
0.326378 0.05483113415 0.00000461955 
0.326935 0.00243744254 0.00076776909 
0.327493 0.06027725432 0.00022257414 
0.328050 0.04153771797 0.00027327135 
0.328607 0.05045779450 -0.00008296489 
0.329164 0.01151011365 -0.00050144452 
0.329722 0.03454327304 0.00005094351 
0.330279 0.05223010327 0.00004622123 
0.330836 0.05209565243 0.00042310057 
0.331393 -0.00389210591 -0.00040078659 
0.331951 0.05467070369 -0.00038706495 
0.332508 0.02302591626 -0.00026850371 
0.333065 0.16915144415 0.00054611287 
0.333622 0.04813764321 -0.00037755106 
0.334180 0.00124888158 -0.00014830875 
0.334737 0.03565723394 0.00067361938 
0.335294 0.08674063979 0.00027518484 
0.335852 0.06706908647 0.00093355926 
0.336409 0.05580639287 0.00013085791 
0.336966 0.08495275009 0.00105166740 
0.337523 0.06282471414 0.00054542564 
0.338081 0.11046943040 -0.00014541037 
0.338638 0.06026914224 0.00038387308 
0.339195 0.04895055135 0.00073622416 
0.339752 -0.01804151387 -0.00055264792 
0.340310 0.06483300777 0.00024120527 
0.340867 0.05858007166 0.00027099131 
0.341424 0.10532940581 -0.00010992371 
0.341981 0.01985768198 -0.00014311783 
0.342539 0.03835648621 0.00005872386 
0.343096 0.05131296845 0.00019603057 
0.343653 0.03765382626 0.00004500782 
0.344210 0.05267653161 0.00033411592 
0.344768 0.04650923884 -0.00006831232 
0.345325 0.03847332884 0.00001287337 
0.345882 0.01483731617 0.00041484463 
0.346439 0.06640128012 0.00032301094 
0.346997 0.13267134707 0.00042998444 
0.347554 0.05869583643 0.00023976063 
0.348111 0.01656825963 -0.00090268304 
0.348668 0.01358164025 -0.00112650045 
0.349226 0.05711337227 -0.00021328180 
0.349783 0.09783049082 0.00092583687 
0.350340 0.07031142526 0.00117423249 
0.350897 0.02642931616 -0.00100186231 
0.351454 0.07817855256 -0.00011416861 
0.352012 0.05201279075 0.00047218945 
0.352569 0.10977843010 -0.00067333692 
0.353126 0.05489416480 -0.00092868060 
0.353683 0.10473017748 -0.00056660998 
0.354241 0.08946756750 0.00043334407 
0.354798 0.04015192895 -0.00016287298 
0.355355 0.08191086683 0.00123463015 
0.355912 0.05424971367 0.00047391057 
0.356470 -0.08062596075 0.00079354089 
0.357027 0.10025919263 0.00153119962 
0.357584 0.08616900952 -0.00056939699 
0.358141 0.07284561501 0.00146535484 
0.358699 0.04821358496 -0.00012086952 
0.359256 0.04245981096 -0.00024600625 
0.359813 0.05573793239 -0.00022442304 
0.360370 0.08449322093 0.00029977512 
0.360927 0.06645343222 -0.00043605915 
0.361485 0.05569600306 -0.00005072175 
0.362042 0.07422131140 0.00232409084 
0.362599 0.03959873134 0.00011551715 
0.363156 0.02270397166 0.00088147910 
0.363714 0.06584345677 0.00190496906 
0.364271 0.09328692655 -0.00000617403 
0.364828 0.05615709887 0.00157083960 
0.365385 0.03370500912 0.00053875698 
0.365942 0.12771968372 0.00114002019 
0.366500 0.01516712216 -0.00018887008 
0.367057 0.11511584997 0.00065848208 
0.367614 0.09562195248 0.00260911053 
0.368171 0.00840424888 -0.00039790009 
0.368728 0.10219258101 0.00104542783 
0.369286 -0.05084356483 0.00001236562 
0.369843 0.02454806338 -0.00256765174 
0.370400 0.08516703013 -0.00167239918 
0.370957 0.01716071001 0.00056276486 
0.371514 0.05585595551 -0.00056534524 
0.372072 0.03256131628 0.00120194922 
0.372629 0.06484507454 0.00067409123 
0.373186 0.08160638418 0.00128984507 
0.373743 0.04258327880 -0.00171309118 
0.374300 0.04479883327 0.00063697201 
0.374858 0.05504433319 -0.00048232983 
0.375415 -0.00729372079 -0.00026785687 
0.375972 0.01110746539 -0.00151479813 
0.376529 0.05156042487 0.00060630455 
0.377086 0.12681545634 -0.00072410874 
0.377644 0.05736145337 0.00047486584 
0.378201 -0.01170901002 -0.00002914156 
0.378758 0.08594961426 -0.00026973824 
0.379315 0.05810339699 0.00113205918 
0.379872 0.05817650369 -0.00139152407 
0.380430 0.04453395560 0.00118569947 
0.380987 0.09213865389 0.00108192116 
0.381544 0.04825795593 -0.00064263072 
0.382101 0.03861376944 -0.00219321833 
0.382658 0.05733706518 -0.00014997374 
0.383216 0.01193987420 -0.00105429366 
0.383773 0.11539204266 -0.00161872140 
0.384330 0.00485644228 0.00242986709 
0.384887 0.12818761714 -0.00155044659 
0.385444 0.10077145994 -0.00017505769 
0.386001 -0.06847162725 -0.00050048733 
0.386559 0.00474293900 0.00040601550 
0.387116 0.11624387849 0.00062742165 
0.387673 0.01960053045 -0.00025877426 
0.388230 0.03879220701 -0.00061611259 
0.388787 0.04121806353 -0.00022537863 
0.389345 0.03649417791 -0.00177053360 
0.389902 0.01332057682 -0.00018991924 
0.390459 0.03204386055 -0.00001051572 
0.391016 -0.04299102803 0.00128898215 
0.391573 0.10331912691 0.00329902564 
0.392130 0.04792113792 0.00104935179 
0.392688 0.02342797469 0.00207415237 
0.393245 0.12594976199 -0.00040687116 
0.393802 -0.02527898110 -0.00386241901 
0.394359 0.07778975578 -0.00088569429 
0.394916 0.05825297043 0.00277739785 
0.395473 0.08054498658 0.00182870276 
0.396031 0.08123557024 -0.00214613237 
0.396588 0.12477532491 0.00035425599 
0.397145 0.13751340542 0.00095669411 
0.397702 0.07967867163 0.00236542058 
0.398259 0.03797764348 -0.00025203239 
0.398816 0.07218436267 0.00149672382 
0.399374 0.01905949268 0.00191079073 
0.399931 0.00059328842 -0.00086966177 
0.400488 0.17611231561 0.00231960467 
0.401045 0.12326211898 0.00926997171 
0.401602 0.10110038184 -0.00332458366 
0.402159 -0.04902130327 -0.00928836415 
0.402716 -0.01277405986 0.00009801172 
0.403274 0.15687699588 0.01295529630 
0.403831 0.21365068105 0.01370689097 
