# Supplementary material for: SAXS studies of X-ray induced disulfide bond damage: Engineering high-resolution insight from a low-resolution technique
Source: PLoS One. 2020 Nov 17;15(11):e0239702. doi: 10.1371/journal.pone.0239702 (PMC7671560; doi:10.1371/journal.pone.0239702)
Supplement: S1 Data — (GZ) [file pone.0239702.s023.gz › SupplementaryData/dimer_B2_ph7p5_5_00002.cbf.dat]

0.010314 19.37086394377 1.31705298414 
0.010872 16.15573476922 0.52483168883 
0.011429 20.93518547831 0.00180818494 
0.011987 18.86301779042 0.24411935931 
0.012544 17.68885092982 0.14280072989 
0.013102 18.74135529877 0.09150981012 
0.013659 16.50044099186 -0.08077238821 
0.014217 17.14598089485 0.06369401594 
0.014774 19.04001782231 -0.03594705015 
0.015332 19.23052479962 -0.02664721707 
0.015889 18.40241978687 0.09562831001 
0.016447 17.45846840915 0.00918238993 
0.017004 17.60473254046 -0.00428374728 
0.017562 17.61725413933 -0.00851437538 
0.018119 17.10533776630 0.04832451848 
0.018677 17.77842626993 0.01732746259 
0.019234 18.16163040029 0.01158995939 
0.019792 17.18705277165 0.07031295167 
0.020349 17.75502839746 0.07542406076 
0.020907 17.16262768068 0.03487101926 
0.021464 16.80427691003 0.04863027450 
0.022022 17.02666133915 0.07951385973 
0.022579 16.98415073467 0.06364306673 
0.023137 16.73062358580 0.06005320485 
0.023694 16.29351518109 0.05852852839 
0.024252 16.06665621492 0.07770368679 
0.024809 16.09355785068 0.08573745668 
0.025367 16.06517325485 0.07469879304 
0.025924 15.90717034825 0.06989912648 
0.026482 15.62828315407 0.08297183305 
0.027039 15.52720434560 0.07088846040 
0.027597 15.46143713983 0.09134081839 
0.028154 15.08686772345 0.08422016753 
0.028712 14.87989720530 0.08031298375 
0.029269 14.78057078711 0.06820092154 
0.029827 14.76226137839 0.07987064328 
0.030384 14.46569679957 0.05705864902 
0.030942 14.34947818306 0.06860071764 
0.031500 14.31519882341 0.07430753981 
0.032057 14.17100706604 0.07729094946 
0.032615 13.93725929748 0.06957188119 
0.033172 13.68259288767 0.06161183058 
0.033730 13.71092427784 0.06013783533 
0.034287 13.70153355959 0.06466150101 
0.034845 13.28967549535 0.06707071080 
0.035402 13.38887572511 0.06768214165 
0.035960 13.07572392302 0.06978088390 
0.036517 12.61812945303 0.05740925523 
0.037075 12.80914479608 0.06157199159 
0.037632 12.65043905789 0.06658051164 
0.038190 12.30184528646 0.06075081907 
0.038747 12.40711640027 0.05841825309 
0.039305 11.93091638299 0.06529041304 
0.039862 12.04880275096 0.05518053794 
0.040420 11.63186518872 0.06873430490 
0.040977 11.73814651121 0.05939591917 
0.041535 11.76514296551 0.05627665139 
0.042092 11.47989690309 0.05748033109 
0.042650 11.14799927268 0.05182719635 
0.043207 11.35931256400 0.05843082283 
0.043765 11.04191532810 0.04977443823 
0.044322 10.90860561692 0.04882572097 
0.044880 10.57343026619 0.04717276268 
0.045437 10.43109839175 0.04760055008 
0.045995 10.44511275011 0.04938614490 
0.046552 10.39333418635 0.04816710806 
0.047110 10.09229312703 0.04760979029 
0.047667 10.01794724140 0.04941399857 
0.048225 9.59294046346 0.04395654639 
0.048782 9.48742391804 0.04524541987 
0.049340 9.65132027216 0.04356528759 
0.049897 9.40192447091 0.04014563436 
0.050455 9.05611479812 0.04312065022 
0.051012 9.05930222769 0.04496227901 
0.051570 8.93511533277 0.03793462300 
0.052127 8.70822563508 0.04146478825 
0.052685 8.57565936279 0.03443882180 
0.053242 8.45550970314 0.04060575859 
0.053800 8.45400468124 0.03647488531 
0.054357 8.15666762094 0.03771517020 
0.054915 8.08338511895 0.03483620101 
0.055472 7.85065578327 0.03639565181 
0.056030 7.85789904512 0.03801665062 
0.056587 7.64244749463 0.03752523969 
0.057145 7.51632553344 0.03563241317 
0.057702 7.55560472884 0.03312596322 
0.058260 7.50819012690 0.03164689461 
0.058817 7.20624017983 0.03090482452 
0.059375 7.11037304103 0.03308493819 
0.059932 7.21518648823 0.03120184585 
0.060490 6.88721860014 0.03271251912 
0.061048 6.71052685108 0.03283849359 
0.061605 6.70841702087 0.02761505075 
0.062163 6.54286548749 0.03002958536 
0.062720 6.28184367877 0.02833069204 
0.063278 6.40413403984 0.02871774456 
0.063835 6.35223824623 0.02989118317 
0.064393 6.20968639694 0.02706635125 
0.064950 6.06309543535 0.02735892509 
0.065508 6.00158414978 0.02478560431 
0.066065 5.93046376691 0.02631001677 
0.066623 5.78031249780 0.02534718967 
0.067180 5.63549935853 0.02532330538 
0.067738 5.62829489996 0.02456755446 
0.068295 5.54272127535 0.02572406512 
0.068853 5.45378220420 0.02582369032 
0.069410 5.24775060019 0.02327600090 
0.069968 5.20342296568 0.02293424202 
0.070525 5.07733337416 0.02387711698 
0.071083 5.10020420530 0.02119338210 
0.071640 4.87038546086 0.02343134955 
0.072198 4.94312002123 0.02062264176 
0.072755 5.00919655521 0.02324958926 
0.073313 4.79366221989 0.02533349906 
0.073870 4.70793351058 0.02098011737 
0.074428 4.58549401142 0.01853753089 
0.074985 4.50505649068 0.02161953060 
0.075543 4.40651714357 0.02137342935 
0.076100 4.30942888571 0.02041084799 
0.076658 4.23303913040 0.02047177875 
0.077215 4.11779470280 0.01908581178 
0.077773 4.26305043389 0.02051872832 
0.078330 4.19481746107 0.01826048271 
0.078888 4.04823910599 0.01656587525 
0.079445 3.95735452355 0.01600167152 
0.080003 3.82906024250 0.01517665345 
0.080560 3.97672234910 0.01729044368 
0.081118 3.83999332892 0.01749045496 
0.081675 3.73145591984 0.01591745240 
0.082233 3.71879564500 0.01532223939 
0.082790 3.67271352337 0.01828495801 
0.083348 3.61875926247 0.01490068745 
0.083905 3.52776520108 0.01471035825 
0.084463 3.64506004032 0.01641856960 
0.085020 3.51204651371 0.01503035213 
0.085578 3.42788007807 0.01394863367 
0.086135 3.37708578493 0.01586517757 
0.086693 3.29625197364 0.01334866904 
0.087250 3.24865357452 0.01573009223 
0.087808 3.10927487665 0.01366579957 
0.088365 3.12803715856 0.01389748491 
0.088923 3.16605702292 0.01556115046 
0.089480 3.00948323175 0.01333573109 
0.090038 2.93121538800 0.01229728923 
0.090595 3.04672059750 0.01401209995 
0.091153 2.96148551907 0.01241339418 
0.091710 2.89090138357 0.01229016264 
0.092268 2.85751146564 0.01236679290 
0.092825 2.81289195167 0.01241229617 
0.093383 2.71628690596 0.01248742359 
0.093940 2.73446564665 0.01202980421 
0.094498 2.60882112859 0.00996505517 
0.095055 2.54639442056 0.01107991132 
0.095613 2.58871317200 0.01129994975 
0.096170 2.52194888086 0.01137370829 
0.096728 2.63295137576 0.01312344029 
0.097285 2.48558911668 0.01159616555 
0.097842 2.36801392411 0.01245251432 
0.098400 2.47384329848 0.01357923442 
0.098957 2.39734002824 0.01196837541 
0.099515 2.36453125236 0.00924725118 
0.100072 2.36813764385 0.01118910695 
0.100630 2.37908089298 0.00989689948 
0.101187 2.30006043863 0.01154376118 
0.101745 2.22217159998 0.01023875135 
0.102302 2.20895260784 0.01203308077 
0.102860 2.19104533639 0.01066967967 
0.103417 2.24084249846 0.00911156839 
0.103975 2.01915768766 0.00911406801 
0.104532 2.08898218194 0.01142147185 
0.105090 1.97724873988 0.00884036985 
0.105647 2.07619625423 0.00778784440 
0.106205 1.94929084500 0.00813956338 
0.106762 2.04503682263 0.00936072687 
0.107320 1.96060722294 0.00884591281 
0.107877 1.94333755680 0.00992493465 
0.108435 1.83080203229 0.00764910726 
0.108992 1.92585003897 0.00824838885 
0.109550 1.89538649599 0.00791401480 
0.110107 1.76406766756 0.00948242754 
0.110665 1.74346062958 0.00753586280 
0.111222 1.79002828998 0.00849307094 
0.111780 1.69168065455 0.00554369084 
0.112337 1.73488106634 0.00850322150 
0.112895 1.67384323161 0.00917845482 
0.113452 1.63525076483 0.00595753001 
0.114010 1.68802071983 0.00768939956 
0.114567 1.55544887472 0.00667090695 
0.115125 1.60850962815 0.00653176875 
0.115682 1.55133248729 0.00651325984 
0.116240 1.61228987300 0.00682665010 
0.116797 1.47764659981 0.00652016752 
0.117355 1.50608759448 0.00638961895 
0.117912 1.48963305654 0.00673291563 
0.118470 1.48841305926 0.00499192647 
0.119027 1.30746758567 0.00530103136 
0.119585 1.31990625888 0.00605224484 
0.120142 1.34401913510 0.00511246189 
0.120699 1.31237993649 0.00483965359 
0.121257 1.34749447501 0.00615131725 
0.121814 1.31664402437 0.00509236682 
0.122372 1.32185866369 0.00491650544 
0.122929 1.26038074040 0.00510397898 
0.123487 1.31094215975 0.00624367784 
0.124044 1.23736228957 0.00528330110 
0.124602 1.27594824091 0.00586238102 
0.125159 1.19924567792 0.00657264179 
0.125717 1.24060907748 0.00451074122 
0.126274 1.20431089153 0.00398717392 
0.126832 1.12688957119 0.00510342458 
0.127389 1.12691350987 0.00521005995 
0.127947 1.00896592179 0.00345013538 
0.128504 1.10302477342 0.00339975844 
0.129062 1.08397838472 0.00448726164 
0.129619 1.05871903330 0.00469908205 
0.130177 1.03127320988 0.00534423821 
0.130734 1.05657818658 0.00366893389 
0.131292 1.02294706075 0.00478379293 
0.131849 0.98682879992 0.00463875525 
0.132407 1.04375515123 0.00374797374 
0.132964 0.96133748017 0.00328175440 
0.133521 0.93299516037 0.00379729562 
0.134079 0.94486157823 0.00331684609 
0.134636 0.97388550761 0.00464997375 
0.135194 0.94849539144 0.00407564934 
0.135751 0.87350488465 0.00367380373 
0.136309 0.83170876802 0.00362745657 
0.136866 0.79506638566 0.00352490850 
0.137424 0.84647840456 0.00348832801 
0.137981 0.75604798212 0.00286251767 
0.138539 0.78030073204 0.00416148578 
0.139096 0.84456396845 0.00300479926 
0.139654 0.84008589213 0.00264195136 
0.140211 0.81545827018 0.00298711288 
0.140769 0.73677626211 0.00307120038 
0.141326 0.76063445254 0.00281369405 
0.141884 0.66143677242 0.00351828100 
0.142441 0.71919906661 0.00288195345 
0.142998 0.66460817791 0.00303591113 
0.143556 0.64815620005 0.00261458150 
0.144113 0.67884827519 0.00276610994 
0.144671 0.65759470434 0.00231051827 
0.145228 0.65344504568 0.00283599680 
0.145786 0.64486732511 0.00347532542 
0.146343 0.65039501626 0.00278859457 
0.146901 0.62342010486 0.00217850236 
0.147458 0.64826065061 0.00232295838 
0.148016 0.63379942359 0.00257943296 
0.148573 0.57179997190 0.00229431862 
0.149131 0.60977077217 0.00243904027 
0.149688 0.58684980583 0.00157104927 
0.150246 0.55374069725 0.00298320485 
0.150803 0.55726426521 0.00264352355 
0.151360 0.53323689653 0.00220900137 
0.151918 0.51240158253 0.00214339312 
0.152475 0.55021059892 0.00206738122 
0.153033 0.55928983680 0.00221422636 
0.153590 0.47911418203 0.00164153267 
0.154148 0.52820438095 0.00270531271 
0.154705 0.51640633784 0.00148032586 
0.155263 0.44006760548 0.00109052803 
0.155820 0.46363760654 0.00240856286 
0.156378 0.45015029626 0.00205973913 
0.156935 0.37940460482 0.00191930496 
0.157493 0.38944315366 0.00128861261 
0.158050 0.44182145542 0.00167214847 
0.158607 0.33204971771 0.00157960993 
0.159165 0.40013255163 0.00190525535 
0.159722 0.45132529501 0.00247141726 
0.160280 0.40068319763 0.00112074386 
0.160837 0.38272758049 0.00134978903 
0.161395 0.37859767363 0.00198742464 
0.161952 0.37119710357 0.00106889875 
0.162510 0.35640691399 0.00193748793 
0.163067 0.39024326359 0.00098682142 
0.163625 0.39313319570 0.00185571863 
0.164182 0.37891639595 0.00134821130 
0.164739 0.38266952749 0.00146939445 
0.165297 0.33872110415 0.00140285709 
0.165854 0.39405659732 0.00221322098 
0.166412 0.32525389860 0.00140012031 
0.166969 0.33124941219 0.00168978708 
0.167527 0.35273358373 0.00218644607 
0.168084 0.32103049519 0.00105126300 
0.168642 0.34989844195 0.00107369087 
0.169199 0.30606075831 0.00048845652 
0.169757 0.36691375407 0.00114318854 
0.170314 0.25188367828 0.00174936454 
0.170871 0.29037634364 0.00137225684 
0.171429 0.27089110161 0.00132211182 
0.171986 0.25667226726 0.00166518124 
0.172544 0.28643672625 0.00105384950 
0.173101 0.26808163044 0.00085642070 
0.173659 0.29080256569 0.00084969226 
0.174216 0.21353083558 0.00086838097 
0.174774 0.23039869002 0.00084813460 
0.175331 0.31249765814 0.00160018776 
0.175888 0.22975896588 0.00048967356 
0.176446 0.22987125153 0.00121135673 
0.177003 0.25749243217 0.00073403725 
0.177561 0.20844443032 0.00079503593 
0.178118 0.24600248281 0.00114861338 
0.178676 0.20855645001 0.00127059837 
0.179233 0.22981521632 0.00060047162 
0.179791 0.22088048186 0.00109257038 
0.180348 0.17180929446 0.00128453601 
0.180905 0.23813307138 0.00132092719 
0.181463 0.21216677608 0.00186636727 
0.182020 0.22070577510 0.00075694533 
0.182578 0.17584143347 0.00045580286 
0.183135 0.19756409503 0.00024654841 
0.183693 0.21582950285 0.00021141163 
0.184250 0.21666892396 0.00041002751 
0.184808 0.24554654816 0.00026482562 
0.185365 0.21534267993 0.00026034256 
0.185922 0.14750782932 0.00099966017 
0.186480 0.19494938811 0.00061364045 
0.187037 0.10989102477 0.00082833329 
0.187595 0.19731726294 0.00044781701 
0.188152 0.17694286691 0.00064507086 
0.188710 0.17924569501 -0.00004860049 
0.189267 0.19954180700 0.00119987972 
0.189824 0.20368596108 0.00047329994 
0.190382 0.16035586681 0.00026259659 
0.190939 0.19294981453 0.00041548970 
0.191497 0.21401025159 0.00095911658 
0.192054 0.17382234813 0.00125978351 
0.192612 0.15808744623 0.00094034727 
0.193169 0.14044806532 0.00111176383 
0.193726 0.15359143968 0.00042185677 
0.194284 0.13707712615 0.00048322592 
0.194841 0.14760873477 0.00144866182 
0.195399 0.12446247478 0.00093639552 
0.195956 0.17769934857 0.00078126304 
0.196514 0.19820773950 0.00076712471 
0.197071 0.16661597499 0.00136318085 
0.197628 0.13578097243 0.00044605798 
0.198186 0.10954308075 -0.00073374865 
0.198743 0.10534274238 0.00060000815 
0.199301 0.17730627434 0.00059435187 
0.199858 0.12939849626 0.00079032397 
0.200416 0.13180964078 0.00074691434 
0.200973 0.17140238631 0.00125835797 
0.201530 0.13588261618 -0.00011591621 
0.202088 0.16580574395 0.00076047370 
0.202645 0.15936333517 0.00033460254 
0.203203 0.19349654498 0.00121625811 
0.203760 0.12854234416 0.00073580692 
0.204318 0.09702252716 0.00006576911 
0.204875 0.16201253457 0.00023009731 
0.205432 0.13078445914 0.00066298420 
0.205990 0.15928110345 0.00083757702 
0.206547 0.12946676145 0.00070004573 
0.207105 0.09576957907 0.00100254448 
0.207662 0.19306546650 0.00002216683 
0.208219 0.14741335582 0.00073359631 
0.208777 0.22049320857 0.00028334736 
0.209334 0.10447162775 0.00037936794 
0.209892 0.12377131481 0.00069073259 
0.210449 0.12752039895 0.00085426766 
0.211007 0.14154590949 0.00043541137 
0.211564 0.12523426759 0.00045978396 
0.212121 0.08033261026 0.00026483163 
0.212679 0.13052384751 0.00080457236 
0.213236 0.11778036140 -0.00021577334 
0.213794 0.15907988282 0.00123829522 
0.214351 0.13507754741 0.00044172767 
0.214908 0.14387566360 -0.00016328096 
0.215466 0.13228622241 0.00115495160 
0.216023 0.11756241911 0.00050514688 
0.216581 0.17130852963 0.00005442116 
0.217138 0.14168527806 0.00082249343 
0.217695 0.11077975166 0.00063003320 
0.218253 0.13856644220 0.00032217692 
0.218810 0.14805912980 0.00073350159 
0.219368 0.12576690713 0.00083065227 
0.219925 0.15085532525 0.00011278776 
0.220483 0.11949241856 0.00060070304 
0.221040 0.15284398938 0.00048745026 
0.221597 0.12084951688 0.00045144681 
0.222155 0.12504845419 0.00076111526 
0.222712 0.13019200978 0.00017029089 
0.223270 0.12285854801 0.00068968496 
0.223827 0.10948887538 0.00005776401 
0.224384 0.12491197344 0.00056989116 
0.224942 0.12361047271 0.00010811394 
0.225499 0.14371688424 0.00066345294 
0.226057 0.10206010017 0.00029505161 
0.226614 0.09043429053 0.00018841005 
0.227171 0.09753279574 0.00030642861 
0.227729 0.09595384270 0.00048351590 
0.228286 0.06970157494 0.00034410535 
0.228844 0.09086916472 0.00067341810 
0.229401 0.13267309260 -0.00036992808 
0.229958 0.11082496609 0.00054899012 
0.230516 0.10223897991 0.00055301314 
0.231073 0.09017534214 0.00057198128 
0.231630 0.06254474607 0.00129236536 
0.232188 0.10750645630 0.00070343317 
0.232745 0.11156870760 -0.00000852276 
0.233303 0.11287859171 0.00036411718 
0.233860 0.14464915032 0.00075869773 
0.234417 0.12925452463 0.00075146707 
0.234975 0.11732833520 0.00004319844 
0.235532 0.10562836940 0.00087990024 
0.236090 0.15073906574 0.00060533703 
0.236647 0.13972796847 0.00006841036 
0.237204 0.08924869417 -0.00014485537 
0.237762 0.09972061620 0.00074194260 
0.238319 0.15270086534 0.00011785301 
0.238877 0.10433592088 0.00012157887 
0.239434 0.13051143674 0.00034549686 
0.239991 0.08291748579 0.00041469962 
0.240549 0.15243985678 0.00042137327 
0.241106 0.10187896637 0.00073798861 
0.241663 0.09050425164 0.00041124351 
0.242221 0.11534249872 0.00049030378 
0.242778 0.10998529483 0.00075475850 
0.243336 0.12001355675 0.00035701399 
0.243893 0.11354141827 0.00007349701 
0.244450 0.12498093546 0.00013100742 
0.245008 0.06968371192 0.00035592013 
0.245565 0.10725916382 0.00039153950 
0.246123 0.12141132383 0.00049624149 
0.246680 0.08203915242 0.00035449299 
0.247237 0.12845464466 0.00075893872 
0.247795 0.14444751686 0.00039272767 
0.248352 0.11969282566 0.00099900388 
0.248909 0.06683720371 0.00023725575 
0.249467 0.11033296965 0.00065311906 
0.250024 0.06496043952 0.00017553878 
0.250582 0.08083321032 -0.00007186197 
0.251139 0.06085052051 -0.00010860585 
0.251696 0.06924970305 0.00020520897 
0.252254 0.11888381571 0.00029673996 
0.252811 0.07829479041 0.00002467693 
0.253368 0.13425817590 0.00056528586 
0.253926 0.10299917843 0.00022179014 
0.254483 0.10247593608 0.00043604773 
0.255041 0.08213253447 0.00097062218 
0.255598 0.06780559338 0.00000186321 
0.256155 0.13807798520 -0.00004299717 
0.256713 0.08364015990 0.00041049641 
0.257270 0.06081896456 0.00679786628 
0.257827 0.13325888112 0.00015953744 
0.258385 0.11241744851 0.00056407736 
0.258942 0.10702083275 0.00065330297 
0.259499 0.09896059585 0.00074528725 
0.260057 0.09757446773 0.00086407229 
0.260614 0.11238814221 0.00039600659 
0.261172 0.07244841793 0.00031296548 
0.261729 0.09411261452 0.00022559589 
0.262286 0.11443470466 0.00044857959 
0.262844 0.12116142783 0.00028822566 
0.263401 0.08766682674 0.00029527100 
0.263958 0.08732983547 0.00014912234 
0.264516 0.11955568191 0.00042364380 
0.265073 0.10662136574 0.00019718527 
0.265630 0.09860306213 0.00013867970 
0.266188 0.07055337571 0.00003668409 
0.266745 0.09286809700 0.00007803581 
0.267302 0.07888258526 0.00029553600 
0.267860 0.08615374423 0.00074585515 
0.268417 0.07810735618 0.00007763753 
0.268975 0.10499458989 -0.00000757597 
0.269532 0.06937856519 -0.00018080379 
0.270089 0.05952774533 0.00075129684 
0.270647 0.06394707036 0.00068839871 
0.271204 0.07174717725 -0.00009537536 
0.271761 0.07667117697 0.00034835311 
0.272319 0.04516083891 0.00053120869 
0.272876 0.10774336486 0.00039897859 
0.273433 0.06854846513 0.00088282327 
0.273991 0.09729013005 0.00025309054 
0.274548 0.10162688756 0.00027451938 
0.275105 0.05305742878 0.00018729374 
0.275663 0.06769382137 0.00034408360 
0.276220 0.10391463574 0.00013243900 
0.276777 0.11240636943 0.00049088746 
0.277335 0.09180887222 0.00076611172 
0.277892 0.09216779289 0.00025778976 
0.278449 0.12432409262 0.00084572126 
0.279007 0.12748402459 0.00024120642 
0.279564 0.08980014272 0.00021174714 
0.280121 0.10018227395 0.00045049094 
0.280679 0.05612891049 0.00050334442 
0.281236 0.12413396916 -0.00020151148 
0.281793 0.10705818601 0.00046523001 
0.282351 0.08119919898 0.00036927063 
0.282908 0.03401841872 0.00023414476 
0.283465 0.10512641381 0.00047757738 
0.284023 0.03877432900 0.00057544308 
0.284580 0.09628906046 0.00058355428 
0.285137 0.02954226938 0.00052598504 
0.285695 0.10030768209 0.00021084022 
0.286252 0.03335982931 0.00033956956 
0.286809 0.10128612812 -0.00002548627 
0.287367 0.05969775178 -0.00014650050 
0.287924 0.10421621026 0.00030116372 
0.288481 0.08753791132 -0.00013550807 
0.289039 0.09312408893 0.00027459582 
0.289596 0.10267959197 0.00039833890 
0.290153 0.06354698777 0.00012203434 
0.290711 0.04539380290 0.00035220779 
0.291268 0.06105201747 0.00021550966 
0.291825 0.09401070048 -0.00005533071 
0.292383 0.10387117895 0.00001217783 
0.292940 0.08559905127 0.00022913349 
0.293497 0.09362966896 0.00051092592 
0.294055 0.07238838380 0.00021097153 
0.294612 0.05505951194 0.00050091760 
0.295169 0.08220142494 -0.00018421570 
0.295727 0.08627815193 0.00015032599 
0.296284 0.07595996002 0.00027524260 
0.296841 0.05774568485 -0.00042859391 
0.297399 0.02949767529 0.00013877524 
0.297956 0.06891433704 0.00026577889 
0.298513 0.05663202114 0.00037767504 
0.299071 0.01967211115 0.00078017967 
0.299628 0.07327565583 0.00032475412 
0.300185 0.09659155424 0.00014918291 
0.300742 0.10202573318 0.00065419547 
0.301300 0.11004654686 0.00015828151 
0.301857 0.12367854693 0.00029921009 
0.302414 0.07331460064 0.00044742591 
0.302972 0.08190648859 0.00073288322 
0.303529 0.06152734285 -0.00024816155 
0.304086 0.05063007333 0.00004530224 
0.304644 0.15702490076 0.00030009288 
0.305201 0.07690149886 0.00031846569 
0.305758 0.09946580210 0.00081226628 
0.306316 0.04791155197 -0.00037642562 
0.306873 0.06019071857 0.00011279476 
0.307430 0.09848920412 0.00078294953 
0.307987 0.03622787734 -0.00001174127 
0.308545 0.05005317135 0.00063119767 
0.309102 0.05211142416 -0.00003133763 
0.309659 0.03538394509 -0.00000133189 
0.310217 0.03937343013 0.00046909274 
0.310774 0.07105719048 -0.00013731195 
0.311331 0.09830698703 0.00043299815 
0.311889 0.10047844620 0.00020253591 
0.312446 0.05783883907 0.00039933773 
0.313003 0.07928868345 0.00069605281 
0.313560 0.08434578113 0.00060391329 
0.314118 0.11610588063 0.00025877955 
0.314675 0.06613874511 0.00006614794 
0.315232 0.14741616246 0.00089753639 
0.315790 0.06110359754 0.00056103254 
0.316347 0.05463037501 0.00065231829 
0.316904 0.11214789764 0.00056109227 
0.317461 0.05979103456 0.00028109908 
0.318019 0.08927658458 0.00050089751 
0.318576 0.06589327578 0.00061401718 
0.319133 0.06457337797 0.00036022193 
0.319691 0.04194897056 -0.00014629526 
0.320248 0.08399115111 0.00067091957 
0.320805 0.06137923462 0.00033846123 
0.321362 0.09809220494 0.00020789584 
0.321920 0.04307550233 -0.00041551523 
0.322477 0.08457371761 0.00024865067 
0.323034 0.10120805966 -0.00039999036 
0.323592 0.04789693356 -0.00006009340 
0.324149 0.06987783889 0.00081258859 
0.324706 0.12199872078 0.00022461934 
0.325263 0.05009506588 -0.00059488232 
0.325821 0.04611438562 -0.00029467236 
0.326378 0.10436547434 0.00089965970 
0.326935 0.11502087830 0.00076172257 
0.327493 0.13473438442 0.00104460968 
0.328050 0.05824429058 0.00010814319 
0.328607 0.08108701327 -0.00007624566 
0.329164 0.07377891979 0.00064262483 
0.329722 0.05232637699 -0.00071784003 
0.330279 0.05396867129 -0.00004833426 
0.330836 0.04704497987 0.00030806224 
0.331393 0.06143149466 0.00022461022 
0.331951 0.10040836439 0.00099681409 
0.332508 0.00634114788 -0.00094097658 
0.333065 0.07318447186 0.00000183828 
0.333622 0.03465079751 -0.00014185743 
0.334180 0.04962605944 0.00051222367 
0.334737 0.06192203735 -0.00018629817 
0.335294 0.02253014235 0.00054548696 
0.335852 0.07985385402 0.00138647779 
0.336409 0.03290699606 0.00074668859 
0.336966 0.12142998392 0.00083001736 
0.337523 0.08169616987 -0.00030403652 
0.338081 0.05744172420 0.00039653755 
0.338638 0.05434140651 0.00009943367 
0.339195 0.03879816737 -0.00060486450 
0.339752 0.08580564618 0.00041171304 
0.340310 0.12617695079 0.00077732292 
0.340867 0.12817059671 0.00085734748 
0.341424 0.05843283571 0.00055552512 
0.341981 0.11741825725 0.00042807236 
0.342539 0.04280752454 0.00022000608 
0.343096 0.10786830716 -0.00029423224 
0.343653 0.06141665360 0.00086905623 
0.344210 0.16653100540 0.00057586580 
0.344768 0.06066478021 0.00026096553 
0.345325 0.13276260149 -0.00013510227 
0.345882 0.05788192026 -0.00003278585 
0.346439 0.04149469948 -0.00005992451 
0.346997 0.10406174747 -0.00006842060 
0.347554 0.12784526361 0.00049286282 
0.348111 0.09859499967 0.00067321838 
0.348668 0.13234471567 0.00059608054 
0.349226 0.13490961858 -0.00045850723 
0.349783 -0.00148400128 0.00060755592 
0.350340 0.11081065240 0.00053654572 
0.350897 0.06941748507 0.00049597193 
0.351454 0.02329002485 -0.00093443646 
0.352012 0.13304175030 0.00126280866 
0.352569 0.04337377672 -0.00036355701 
0.353126 0.08121076728 -0.00041414750 
0.353683 0.04670090788 0.00077355540 
0.354241 0.10999673193 0.00058053825 
0.354798 0.07815225043 0.00128931811 
0.355355 -0.00086356362 0.00146711249 
0.355912 0.11373873025 0.00098840711 
0.356470 0.02389546101 0.00013177433 
0.357027 0.07337328078 0.00043642186 
0.357584 0.06574752440 -0.00102440695 
0.358141 0.11058011078 0.00121972404 
0.358699 0.08682225677 0.00056038197 
0.359256 0.07404228879 0.00047416737 
0.359813 0.06059022984 0.00074996562 
0.360370 0.05074537384 0.00106439739 
0.360927 0.10478402383 -0.00083929929 
0.361485 0.02684796766 0.00157095549 
0.362042 0.12132413599 0.00108601091 
0.362599 0.08556548748 0.00007023180 
0.363156 0.08145700135 0.00002537717 
0.363714 0.11321369528 -0.00028840471 
0.364271 0.13144829755 0.00166520497 
0.364828 0.10860843284 0.00064725925 
0.365385 0.03257525801 0.00029414370 
0.365942 0.09923868211 -0.00036523783 
0.366500 0.02379431412 -0.00155232150 
0.367057 0.05863749738 0.00264716376 
0.367614 0.00538062351 -0.00040257385 
0.368171 0.15991840769 0.00180397618 
0.368728 0.12451286043 0.00050117370 
0.369286 0.04798700151 0.00015182009 
0.369843 0.11000662937 0.00268919120 
0.370400 0.06560181492 0.00200502738 
0.370957 0.03894853019 -0.00026518619 
0.371514 0.04645062076 -0.00002837040 
0.372072 0.06157877831 -0.00095159485 
0.372629 0.11979553469 0.00035515003 
0.373186 0.10038688827 0.00081080080 
0.373743 0.02676350043 0.00079336250 
0.374300 0.10636596202 0.00052255062 
0.374858 0.08011250776 -0.00101618026 
0.375415 0.12681720936 -0.00049672218 
0.375972 0.19259494285 -0.00032532935 
0.376529 0.13955806528 0.00015748147 
0.377086 0.09791270439 -0.00111901804 
0.377644 0.06999509981 0.00150133618 
0.378201 0.11308651292 -0.00032330843 
0.378758 0.04410893586 -0.00048961844 
0.379315 0.10868310214 -0.00035395654 
0.379872 0.06986526121 0.00062801713 
0.380430 0.13894882454 0.00081341507 
0.380987 0.11275004190 0.00241090276 
0.381544 0.09462649834 -0.00088003730 
0.382101 0.03106307447 -0.00036624976 
0.382658 0.10079539206 0.00205032569 
0.383216 0.09697281565 -0.00183652948 
0.383773 0.07238580103 -0.00036183538 
0.384330 0.09504709326 0.00111692941 
0.384887 0.00677872704 0.00032525571 
0.385444 -0.00501804640 -0.00194436542 
0.386001 0.10714268570 0.00115730573 
0.386559 0.12622697659 -0.00071532846 
0.387116 0.03498241493 0.00153824892 
0.387673 -0.00042691394 0.00144076578 
0.388230 0.10718107868 0.00209672587 
0.388787 0.04182137444 -0.00025350316 
0.389345 0.04039261061 0.00072063065 
0.389902 -0.04278140132 0.00013273446 
0.390459 0.08921874920 0.00085392515 
0.391016 0.12570954103 0.00131938598 
0.391573 0.04256393371 0.00037351166 
0.392130 0.07160299169 0.00121981290 
0.392688 0.17033744683 -0.00065928452 
0.393245 0.08216056103 -0.00243543340 
0.393802 0.05261350086 0.00250031043 
0.394359 -0.00469279825 0.00216942335 
0.394916 0.10910003581 0.00184722798 
0.395473 0.10141519536 -0.00128563750 
0.396031 -0.01338397774 -0.00024659226 
0.396588 -0.01268038633 0.00305504639 
0.397145 0.06629253512 0.00083605937 
0.397702 0.13193155450 -0.00346233472 
0.398259 0.04548367691 -0.00182731544 
0.398816 0.04049755865 0.00349013870 
0.399374 0.04190061507 0.00681442372 
0.399931 -0.12786189776 -0.00414233208 
0.400488 0.07438508230 -0.00215200898 
0.401045 -0.15163222783 0.00192939899 
0.401602 0.16741711928 0.00147218630 
0.402159 0.02843965482 0.00253628677 
0.402716 0.35636245749 0.01759354325 
0.403274 0.00216720202 -0.01842099153 
0.403831 -0.06986013936 0.02774283142 
